# Supplementary material for: Monitoring multiple parameters in complex water scenarios using a low-cost open-source data acquisition platform
Source: HardwareX. 2023 Nov 28;16:e00492. doi: 10.1016/j.ohx.2023.e00492 (PMC10749909; doi:10.1016/j.ohx.2023.e00492)
Supplement: Supplementary Data 1 [file mmc1.zip › MONITORING MULTIPLE PARAMETERS IN COMPLEX WATER SCENARIOS USING A LOW COST OPEN SOURCE DATA ACQUISITION PLATFORM/Hardware files/Data logger/SD_Card_Module.kicad_mod]

(module SD_Card_Module (layer F.Cu) (tedit 5DE8B4F9)
  (fp_text reference REF** (at 1.27 -3.81) (layer F.SilkS)
    (effects (font (size 1 1) (thickness 0.15)))
  )
  (fp_text value SD_Card_Module (at 10.795 -3.81) (layer F.Fab)
    (effects (font (size 1 1) (thickness 0.15)))
  )
  (fp_line (start -1.27 -2.54) (end 16.51 -2.54) (layer F.SilkS) (width 0.12))
  (fp_line (start 16.51 -2.54) (end 16.51 15.24) (layer F.SilkS) (width 0.12))
  (fp_line (start 16.51 15.24) (end -1.27 15.24) (layer F.SilkS) (width 0.12))
  (fp_line (start -1.27 15.24) (end -1.27 -2.54) (layer F.SilkS) (width 0.12))
  (fp_line (start 8.89 0) (end 8.89 12.7) (layer F.SilkS) (width 0.12))
  (fp_line (start 8.89 12.7) (end 19.05 12.7) (layer F.SilkS) (width 0.12))
  (fp_line (start 8.89 0) (end 19.05 0) (layer F.SilkS) (width 0.12))
  (fp_arc (start 29.21 6.35) (end 19.05 1.905) (angle -47.25875073) (layer F.SilkS) (width 0.12))
  (fp_line (start 19.05 0) (end 19.05 1.905) (layer F.SilkS) (width 0.12))
  (fp_line (start 19.05 12.7) (end 19.05 10.795) (layer F.SilkS) (width 0.12))
  (fp_line (start 16.51 15.24) (end 16.51 -2.54) (layer F.CrtYd) (width 0.12))
  (fp_line (start 16.51 -2.54) (end -1.27 -2.54) (layer F.CrtYd) (width 0.12))
  (fp_line (start -1.27 -2.54) (end -1.27 15.24) (layer F.CrtYd) (width 0.12))
  (fp_line (start -1.27 15.24) (end 16.51 15.24) (layer F.CrtYd) (width 0.12))
  (fp_line (start 19.05 0.635) (end 26.67 0.635) (layer F.SilkS) (width 0.12))
  (fp_line (start 26.67 0.635) (end 26.67 12.065) (layer F.SilkS) (width 0.12))
  (fp_line (start 26.67 12.065) (end 19.05 12.065) (layer F.SilkS) (width 0.12))
  (pad 1 thru_hole rect (at 0 0) (size 1.524 1.524) (drill 0.762) (layers *.Cu *.Mask))
  (pad 2 thru_hole circle (at 0 2.54) (size 1.524 1.524) (drill 0.762) (layers *.Cu *.Mask))
  (pad 3 thru_hole circle (at 0 5.08) (size 1.524 1.524) (drill 0.762) (layers *.Cu *.Mask))
  (pad 4 thru_hole circle (at 0 7.62) (size 1.524 1.524) (drill 0.762) (layers *.Cu *.Mask))
  (pad 5 thru_hole circle (at 0 10.16) (size 1.524 1.524) (drill 0.762) (layers *.Cu *.Mask))
  (pad 6 thru_hole circle (at 0 12.7) (size 1.524 1.524) (drill 0.762) (layers *.Cu *.Mask))
)
