# Supplementary material for: Monitoring multiple parameters in complex water scenarios using a low-cost open-source data acquisition platform
Source: HardwareX. 2023 Nov 28;16:e00492. doi: 10.1016/j.ohx.2023.e00492 (PMC10749909; doi:10.1016/j.ohx.2023.e00492)
Supplement: Supplementary Data 1 [file mmc1.zip › MONITORING MULTIPLE PARAMETERS IN COMPLEX WATER SCENARIOS USING A LOW COST OPEN SOURCE DATA ACQUISITION PLATFORM/Hardware files/Data logger/Datalogger.net]

(export (version D)
  (design
    (source "/Users/stevenmartine/Drive smarvar/Doctorado/Desarrollos/USV Batimetria/PCB/USV/usv/usv.sch")
    (date "2021 July 23, Friday 15:57:42")
    (tool "Eeschema (5.1.8-0-10_14)")
    (sheet (number 1) (name /) (tstamps /)
      (title_block
        (title)
        (company)
        (rev)
        (date)
        (source usv.sch)
        (comment (number 1) (value ""))
        (comment (number 2) (value ""))
        (comment (number 3) (value ""))
        (comment (number 4) (value "")))))
  (components
    (comp (ref C1)
      (value 1u)
      (footprint Capacitor_THT:CP_Radial_D5.0mm_P2.50mm)
      (datasheet ~)
      (libsource (lib Device) (part CP) (description "Polarized capacitor"))
      (sheetpath (names /) (tstamps /))
      (tstamp 60F146BA))
    (comp (ref J1)
      (value S0)
      (footprint Connector_Phoenix_MSTB:PhoenixContact_MSTBA_2,5_3-G-5,08_1x03_P5.08mm_Horizontal)
      (datasheet ~)
      (libsource (lib Connector_Generic) (part Conn_01x03) (description "Generic connector, single row, 01x03, script generated (kicad-library-utils/schlib/autogen/connector/)"))
      (sheetpath (names /) (tstamps /))
      (tstamp 60F069C6))
    (comp (ref J2)
      (value S1)
      (footprint Connector_Phoenix_MSTB:PhoenixContact_MSTBA_2,5_3-G-5,08_1x03_P5.08mm_Horizontal)
      (datasheet ~)
      (libsource (lib Connector_Generic) (part Conn_01x03) (description "Generic connector, single row, 01x03, script generated (kicad-library-utils/schlib/autogen/connector/)"))
      (sheetpath (names /) (tstamps /))
      (tstamp 60F31265))
    (comp (ref J3)
      (value S2)
      (footprint Connector_Phoenix_MSTB:PhoenixContact_MSTBA_2,5_3-G-5,08_1x03_P5.08mm_Horizontal)
      (datasheet ~)
      (libsource (lib Connector_Generic) (part Conn_01x03) (description "Generic connector, single row, 01x03, script generated (kicad-library-utils/schlib/autogen/connector/)"))
      (sheetpath (names /) (tstamps /))
      (tstamp 60F31B66))
    (comp (ref J4)
      (value S3)
      (footprint Connector_Phoenix_MSTB:PhoenixContact_MSTBA_2,5_3-G-5,08_1x03_P5.08mm_Horizontal)
      (datasheet ~)
      (libsource (lib Connector_Generic) (part Conn_01x03) (description "Generic connector, single row, 01x03, script generated (kicad-library-utils/schlib/autogen/connector/)"))
      (sheetpath (names /) (tstamps /))
      (tstamp 60F320A8))
    (comp (ref J5)
      (value S4)
      (footprint Connector_Phoenix_MSTB:PhoenixContact_MSTBA_2,5_3-G-5,08_1x03_P5.08mm_Horizontal)
      (datasheet ~)
      (libsource (lib Connector_Generic) (part Conn_01x03) (description "Generic connector, single row, 01x03, script generated (kicad-library-utils/schlib/autogen/connector/)"))
      (sheetpath (names /) (tstamps /))
      (tstamp 60F327BA))
    (comp (ref J6)
      (value S5)
      (footprint Connector_Phoenix_MSTB:PhoenixContact_MSTBA_2,5_3-G-5,08_1x03_P5.08mm_Horizontal)
      (datasheet ~)
      (libsource (lib Connector_Generic) (part Conn_01x03) (description "Generic connector, single row, 01x03, script generated (kicad-library-utils/schlib/autogen/connector/)"))
      (sheetpath (names /) (tstamps /))
      (tstamp 60F32F06))
    (comp (ref J7)
      (value S6)
      (footprint Connector_Phoenix_MSTB:PhoenixContact_MSTBA_2,5_3-G-5,08_1x03_P5.08mm_Horizontal)
      (datasheet ~)
      (libsource (lib Connector_Generic) (part Conn_01x03) (description "Generic connector, single row, 01x03, script generated (kicad-library-utils/schlib/autogen/connector/)"))
      (sheetpath (names /) (tstamps /))
      (tstamp 60F335FB))
    (comp (ref J8)
      (value S7)
      (footprint Connector_Phoenix_MSTB:PhoenixContact_MSTBA_2,5_3-G-5,08_1x03_P5.08mm_Horizontal)
      (datasheet ~)
      (libsource (lib Connector_Generic) (part Conn_01x03) (description "Generic connector, single row, 01x03, script generated (kicad-library-utils/schlib/autogen/connector/)"))
      (sheetpath (names /) (tstamps /))
      (tstamp 60F33E2F))
    (comp (ref J9)
      (value S8)
      (footprint Connector_Phoenix_MSTB:PhoenixContact_MSTBA_2,5_3-G-5,08_1x03_P5.08mm_Horizontal)
      (datasheet ~)
      (libsource (lib Connector_Generic) (part Conn_01x03) (description "Generic connector, single row, 01x03, script generated (kicad-library-utils/schlib/autogen/connector/)"))
      (sheetpath (names /) (tstamps /))
      (tstamp 60F3414A))
    (comp (ref J10)
      (value S9)
      (footprint Connector_Phoenix_MSTB:PhoenixContact_MSTBA_2,5_3-G-5,08_1x03_P5.08mm_Horizontal)
      (datasheet ~)
      (libsource (lib Connector_Generic) (part Conn_01x03) (description "Generic connector, single row, 01x03, script generated (kicad-library-utils/schlib/autogen/connector/)"))
      (sheetpath (names /) (tstamps /))
      (tstamp 60F34618))
    (comp (ref C2)
      (value 1u)
      (footprint Capacitor_THT:CP_Radial_D5.0mm_P2.50mm)
      (datasheet ~)
      (libsource (lib Device) (part CP) (description "Polarized capacitor"))
      (sheetpath (names /) (tstamps /))
      (tstamp 60F34C7C))
    (comp (ref C3)
      (value 1u)
      (footprint Capacitor_THT:CP_Radial_D5.0mm_P2.50mm)
      (datasheet ~)
      (libsource (lib Device) (part CP) (description "Polarized capacitor"))
      (sheetpath (names /) (tstamps /))
      (tstamp 60F3531A))
    (comp (ref C4)
      (value 1u)
      (footprint Capacitor_THT:CP_Radial_D5.0mm_P2.50mm)
      (datasheet ~)
      (libsource (lib Device) (part CP) (description "Polarized capacitor"))
      (sheetpath (names /) (tstamps /))
      (tstamp 60F35903))
    (comp (ref C5)
      (value 1u)
      (footprint Capacitor_THT:CP_Radial_D5.0mm_P2.50mm)
      (datasheet ~)
      (libsource (lib Device) (part CP) (description "Polarized capacitor"))
      (sheetpath (names /) (tstamps /))
      (tstamp 60F3603E))
    (comp (ref C6)
      (value 1u)
      (footprint Capacitor_THT:CP_Radial_D5.0mm_P2.50mm)
      (datasheet ~)
      (libsource (lib Device) (part CP) (description "Polarized capacitor"))
      (sheetpath (names /) (tstamps /))
      (tstamp 60F3670D))
    (comp (ref C7)
      (value 1u)
      (footprint Capacitor_THT:CP_Radial_D5.0mm_P2.50mm)
      (datasheet ~)
      (libsource (lib Device) (part CP) (description "Polarized capacitor"))
      (sheetpath (names /) (tstamps /))
      (tstamp 60F36C78))
    (comp (ref C8)
      (value 1u)
      (footprint Capacitor_THT:CP_Radial_D5.0mm_P2.50mm)
      (datasheet ~)
      (libsource (lib Device) (part CP) (description "Polarized capacitor"))
      (sheetpath (names /) (tstamps /))
      (tstamp 60F37177))
    (comp (ref C9)
      (value 1u)
      (footprint Capacitor_THT:CP_Radial_D5.0mm_P2.50mm)
      (datasheet ~)
      (libsource (lib Device) (part CP) (description "Polarized capacitor"))
      (sheetpath (names /) (tstamps /))
      (tstamp 60F379BB))
    (comp (ref C10)
      (value 1u)
      (footprint Capacitor_THT:CP_Radial_D5.0mm_P2.50mm)
      (datasheet ~)
      (libsource (lib Device) (part CP) (description "Polarized capacitor"))
      (sheetpath (names /) (tstamps /))
      (tstamp 60F37E9F))
    (comp (ref U1)
      (value LM7805_TO220)
      (footprint Package_TO_SOT_THT:TO-220-3_Vertical)
      (datasheet https://www.onsemi.cn/PowerSolutions/document/MC7800-D.PDF)
      (libsource (lib Regulator_Linear) (part LM7805_TO220) (description "Positive 1A 35V Linear Regulator, Fixed Output 5V, TO-220"))
      (sheetpath (names /) (tstamps /))
      (tstamp 60FB7E53))
    (comp (ref C12)
      (value 0.1u)
      (footprint Capacitor_THT:CP_Radial_D5.0mm_P2.50mm)
      (datasheet ~)
      (libsource (lib Device) (part CP) (description "Polarized capacitor"))
      (sheetpath (names /) (tstamps /))
      (tstamp 60FC27F4))
    (comp (ref C11)
      (value 0.33u)
      (footprint Capacitor_THT:CP_Radial_D5.0mm_P2.50mm)
      (datasheet ~)
      (libsource (lib Device) (part CP) (description "Polarized capacitor"))
      (sheetpath (names /) (tstamps /))
      (tstamp 60FC05F8))
    (comp (ref U2)
      (value "SD 254")
      (footprint Charleslabs:MODULE_254)
      (fields
        (field (name MANUFACTURER) Adafruit)
        (field (name PARTREV) N/A)
        (field (name STANDARD) "Manufacturer Recommendations"))
      (libsource (lib 254) (part 254) (description ""))
      (sheetpath (names /) (tstamps /))
      (tstamp 60F2B6FC))
    (comp (ref U3)
      (value MEGA_PRO_EMBED_CH340G___ATMEGA2560)
      (footprint Mega_2560_pro:_ATMEGA2560)
      (fields
        (field (name MANUFACTURER) Robotdyn)
        (field (name PARTREV) 12/May/2017)
        (field (name STANDARD) "Manufacturer Recommendations"))
      (libsource (lib Mega_2560_pro) (part MEGA_PRO_EMBED_CH340G___ATMEGA2560) (description ""))
      (sheetpath (names /) (tstamps /))
      (tstamp 60FDFFC7))
    (comp (ref J11)
      (value GPS)
      (footprint Connector_PinSocket_2.54mm:PinSocket_1x04_P2.54mm_Vertical)
      (datasheet ~)
      (libsource (lib Connector_Generic) (part Conn_01x04) (description "Generic connector, single row, 01x04, script generated (kicad-library-utils/schlib/autogen/connector/)"))
      (sheetpath (names /) (tstamps /))
      (tstamp 610DC4ED))
    (comp (ref J12)
      (value SONAR)
      (footprint Connector_PinSocket_2.54mm:PinSocket_1x04_P2.54mm_Vertical)
      (datasheet ~)
      (libsource (lib Connector_Generic) (part Conn_01x04) (description "Generic connector, single row, 01x04, script generated (kicad-library-utils/schlib/autogen/connector/)"))
      (sheetpath (names /) (tstamps /))
      (tstamp 611EA3E0))
    (comp (ref J13)
      (value BATTERY)
      (footprint Connector_Phoenix_MSTB:PhoenixContact_MSTBA_2,5_2-G-5,08_1x02_P5.08mm_Horizontal)
      (datasheet ~)
      (libsource (lib Connector_Generic) (part Conn_01x02) (description "Generic connector, single row, 01x02, script generated (kicad-library-utils/schlib/autogen/connector/)"))
      (sheetpath (names /) (tstamps /))
      (tstamp 61259486))
    (comp (ref J14)
      (value SERVO)
      (footprint Connector_PinHeader_2.54mm:PinHeader_1x03_P2.54mm_Vertical)
      (datasheet ~)
      (libsource (lib Connector_Generic) (part Conn_01x03) (description "Generic connector, single row, 01x03, script generated (kicad-library-utils/schlib/autogen/connector/)"))
      (sheetpath (names /) (tstamps /))
      (tstamp 612D2836))
    (comp (ref R3)
      (value 10k)
      (footprint Resistor_THT:R_Axial_DIN0207_L6.3mm_D2.5mm_P10.16mm_Horizontal)
      (datasheet ~)
      (libsource (lib Device) (part R) (description Resistor))
      (sheetpath (names /) (tstamps /))
      (tstamp 61381F3B))
    (comp (ref J15)
      (value GSM)
      (footprint Connector_PinSocket_2.54mm:PinSocket_1x05_P2.54mm_Vertical)
      (datasheet ~)
      (libsource (lib Connector_Generic) (part Conn_01x05) (description "Generic connector, single row, 01x05, script generated (kicad-library-utils/schlib/autogen/connector/)"))
      (sheetpath (names /) (tstamps /))
      (tstamp 613D970B))
    (comp (ref R1)
      (value 10k)
      (footprint Resistor_THT:R_Axial_DIN0207_L6.3mm_D2.5mm_P10.16mm_Horizontal)
      (datasheet ~)
      (libsource (lib Device) (part R) (description Resistor))
      (sheetpath (names /) (tstamps /))
      (tstamp 610F3682))
    (comp (ref Q1)
      (value BC547)
      (footprint Package_TO_SOT_THT:TO-92_Inline)
      (datasheet https://www.onsemi.com/pub/Collateral/BC550-D.pdf)
      (libsource (lib Transistor_BJT) (part BC547) (description "0.1A Ic, 45V Vce, Small Signal NPN Transistor, TO-92"))
      (sheetpath (names /) (tstamps /))
      (tstamp 60FCA038))
    (comp (ref Q2)
      (value IRF9540N)
      (footprint Package_TO_SOT_THT:TO-220-3_Vertical)
      (datasheet http://www.irf.com/product-info/datasheets/data/irf9540n.pdf)
      (libsource (lib Transistor_FET) (part IRF9540N) (description "-23A Id, -100V Vds, 117mOhm Rds, P-Channel HEXFET Power MOSFET, TO-220"))
      (sheetpath (names /) (tstamps /))
      (tstamp 60FC8A54))
    (comp (ref C14)
      (value 0.33u)
      (footprint Capacitor_THT:CP_Radial_D5.0mm_P2.50mm)
      (datasheet ~)
      (libsource (lib Device) (part CP) (description "Polarized capacitor"))
      (sheetpath (names /) (tstamps /))
      (tstamp 618987F9))
    (comp (ref C15)
      (value 0.1u)
      (footprint Capacitor_THT:CP_Radial_D5.0mm_P2.50mm)
      (datasheet ~)
      (libsource (lib Device) (part CP) (description "Polarized capacitor"))
      (sheetpath (names /) (tstamps /))
      (tstamp 618987EF))
    (comp (ref U4)
      (value LM7805_TO220)
      (footprint Package_TO_SOT_THT:TO-220-3_Vertical)
      (datasheet https://www.onsemi.cn/PowerSolutions/document/MC7800-D.PDF)
      (libsource (lib Regulator_Linear) (part LM7805_TO220) (description "Positive 1A 35V Linear Regulator, Fixed Output 5V, TO-220"))
      (sheetpath (names /) (tstamps /))
      (tstamp 618987E3))
    (comp (ref R2)
      (value 10k)
      (footprint Resistor_THT:R_Axial_DIN0207_L6.3mm_D2.5mm_P10.16mm_Horizontal)
      (datasheet ~)
      (libsource (lib Device) (part R) (description Resistor))
      (sheetpath (names /) (tstamps /))
      (tstamp 610B1CCA))
    (comp (ref C13)
      (value 470u)
      (footprint Capacitor_THT:CP_Radial_D8.0mm_P5.00mm)
      (datasheet ~)
      (libsource (lib Device) (part CP) (description "Polarized capacitor"))
      (sheetpath (names /) (tstamps /))
      (tstamp 6108D338))
    (comp (ref Q3)
      (value BC547)
      (footprint Package_TO_SOT_THT:TO-92_Inline)
      (datasheet https://www.onsemi.com/pub/Collateral/BC550-D.pdf)
      (libsource (lib Transistor_BJT) (part BC547) (description "0.1A Ic, 45V Vce, Small Signal NPN Transistor, TO-92"))
      (sheetpath (names /) (tstamps /))
      (tstamp 6167EFEF))
    (comp (ref R5)
      (value 10k)
      (footprint Resistor_THT:R_Axial_DIN0207_L6.3mm_D2.5mm_P10.16mm_Horizontal)
      (datasheet ~)
      (libsource (lib Device) (part R) (description Resistor))
      (sheetpath (names /) (tstamps /))
      (tstamp 61680CC6))
    (comp (ref Q4)
      (value IRF9540N)
      (footprint Package_TO_SOT_THT:TO-220-3_Vertical)
      (datasheet http://www.irf.com/product-info/datasheets/data/irf9540n.pdf)
      (libsource (lib Transistor_FET) (part IRF9540N) (description "-23A Id, -100V Vds, 117mOhm Rds, P-Channel HEXFET Power MOSFET, TO-220"))
      (sheetpath (names /) (tstamps /))
      (tstamp 616813D3))
    (comp (ref C16)
      (value 470u)
      (footprint Capacitor_THT:CP_Radial_D8.0mm_P5.00mm)
      (datasheet ~)
      (libsource (lib Device) (part CP) (description "Polarized capacitor"))
      (sheetpath (names /) (tstamps /))
      (tstamp 616835F4))
    (comp (ref R4)
      (value 10k)
      (footprint Resistor_THT:R_Axial_DIN0207_L6.3mm_D2.5mm_P10.16mm_Horizontal)
      (datasheet ~)
      (libsource (lib Device) (part R) (description Resistor))
      (sheetpath (names /) (tstamps /))
      (tstamp 616CC4C2))
    (comp (ref C17)
      (value 0.33u)
      (footprint Capacitor_THT:CP_Radial_D5.0mm_P2.50mm)
      (datasheet ~)
      (libsource (lib Device) (part CP) (description "Polarized capacitor"))
      (sheetpath (names /) (tstamps /))
      (tstamp 616FFB93))
    (comp (ref C18)
      (value 0.1u)
      (footprint Capacitor_THT:CP_Radial_D5.0mm_P2.50mm)
      (datasheet ~)
      (libsource (lib Device) (part CP) (description "Polarized capacitor"))
      (sheetpath (names /) (tstamps /))
      (tstamp 61700ACF))
    (comp (ref U5)
      (value LM7805_TO220)
      (footprint Package_TO_SOT_THT:TO-220-3_Vertical)
      (datasheet https://www.onsemi.cn/PowerSolutions/document/MC7800-D.PDF)
      (libsource (lib Regulator_Linear) (part LM7805_TO220) (description "Positive 1A 35V Linear Regulator, Fixed Output 5V, TO-220"))
      (sheetpath (names /) (tstamps /))
      (tstamp 616DC9C3))
    (comp (ref F1)
      (value Fuse)
      (footprint Fuse:Fuseholder_Cylinder-5x20mm_Schurter_0031_8201_Horizontal_Open)
      (datasheet ~)
      (libsource (lib Device) (part Fuse) (description Fuse))
      (sheetpath (names /) (tstamps /))
      (tstamp 61F3EBD4))
    (comp (ref D1)
      (value 1N5402)
      (footprint Diode_THT:D_DO-201AD_P15.24mm_Horizontal)
      (datasheet http://www.vishay.com/docs/88516/1n5400.pdf)
      (libsource (lib Diode) (part 1N5402) (description "200V 3A General Purpose Rectifier Diode, DO-201AD"))
      (sheetpath (names /) (tstamps /))
      (tstamp 61F3FB26))
    (comp (ref SW1)
      (value SW_SPST)
      (footprint Connector_PinHeader_2.54mm:PinHeader_1x02_P2.54mm_Vertical)
      (datasheet ~)
      (libsource (lib Switch) (part SW_SPST) (description "Single Pole Single Throw (SPST) switch"))
      (sheetpath (names /) (tstamps /))
      (tstamp 61FEAF61))
    (comp (ref J16)
      (value DB9_Female)
      (footprint Connector_Dsub:DSUB-9_Female_Horizontal_P2.77x2.54mm_EdgePinOffset9.40mm)
      (datasheet " ~")
      (libsource (lib Connector) (part DB9_Female) (description "9-pin female D-SUB connector"))
      (sheetpath (names /) (tstamps /))
      (tstamp 60F9C662)))
  (libparts
    (libpart (lib 254) (part 254)
      (fields
        (field (name Reference) U)
        (field (name Value) 254)
        (field (name Footprint) MODULE_254)
        (field (name MANUFACTURER) Adafruit)
        (field (name PARTREV) N/A)
        (field (name STANDARD) "Manufacturer Recommendations"))
      (pins
        (pin (num 3V) (name 3V) (type power_in))
        (pin (num 5V) (name 5V) (type power_in))
        (pin (num CD) (name CD) (type BiDi))
        (pin (num CLK) (name CLK) (type input))
        (pin (num CS) (name CS) (type input))
        (pin (num DI) (name DI) (type input))
        (pin (num DO) (name DO) (type output))
        (pin (num GND) (name GND) (type power_in))))
    (libpart (lib Connector) (part DB9_Female)
      (description "9-pin female D-SUB connector")
      (docs " ~")
      (footprints
        (fp DSUB*Female*))
      (fields
        (field (name Reference) J)
        (field (name Value) DB9_Female))
      (pins
        (pin (num 1) (name 1) (type passive))
        (pin (num 2) (name 2) (type passive))
        (pin (num 3) (name 3) (type passive))
        (pin (num 4) (name 4) (type passive))
        (pin (num 5) (name 5) (type passive))
        (pin (num 6) (name 6) (type passive))
        (pin (num 7) (name 7) (type passive))
        (pin (num 8) (name 8) (type passive))
        (pin (num 9) (name 9) (type passive))))
    (libpart (lib Connector_Generic) (part Conn_01x02)
      (description "Generic connector, single row, 01x02, script generated (kicad-library-utils/schlib/autogen/connector/)")
      (docs ~)
      (footprints
        (fp Connector*:*_1x??_*))
      (fields
        (field (name Reference) J)
        (field (name Value) Conn_01x02))
      (pins
        (pin (num 1) (name Pin_1) (type passive))
        (pin (num 2) (name Pin_2) (type passive))))
    (libpart (lib Connector_Generic) (part Conn_01x03)
      (description "Generic connector, single row, 01x03, script generated (kicad-library-utils/schlib/autogen/connector/)")
      (docs ~)
      (footprints
        (fp Connector*:*_1x??_*))
      (fields
        (field (name Reference) J)
        (field (name Value) Conn_01x03))
      (pins
        (pin (num 1) (name Pin_1) (type passive))
        (pin (num 2) (name Pin_2) (type passive))
        (pin (num 3) (name Pin_3) (type passive))))
    (libpart (lib Connector_Generic) (part Conn_01x04)
      (description "Generic connector, single row, 01x04, script generated (kicad-library-utils/schlib/autogen/connector/)")
      (docs ~)
      (footprints
        (fp Connector*:*_1x??_*))
      (fields
        (field (name Reference) J)
        (field (name Value) Conn_01x04))
      (pins
        (pin (num 1) (name Pin_1) (type passive))
        (pin (num 2) (name Pin_2) (type passive))
        (pin (num 3) (name Pin_3) (type passive))
        (pin (num 4) (name Pin_4) (type passive))))
    (libpart (lib Connector_Generic) (part Conn_01x05)
      (description "Generic connector, single row, 01x05, script generated (kicad-library-utils/schlib/autogen/connector/)")
      (docs ~)
      (footprints
        (fp Connector*:*_1x??_*))
      (fields
        (field (name Reference) J)
        (field (name Value) Conn_01x05))
      (pins
        (pin (num 1) (name Pin_1) (type passive))
        (pin (num 2) (name Pin_2) (type passive))
        (pin (num 3) (name Pin_3) (type passive))
        (pin (num 4) (name Pin_4) (type passive))
        (pin (num 5) (name Pin_5) (type passive))))
    (libpart (lib Device) (part CP)
      (description "Polarized capacitor")
      (docs ~)
      (footprints
        (fp CP_*))
      (fields
        (field (name Reference) C)
        (field (name Value) CP))
      (pins
        (pin (num 1) (name ~) (type passive))
        (pin (num 2) (name ~) (type passive))))
    (libpart (lib Device) (part Fuse)
      (description Fuse)
      (docs ~)
      (footprints
        (fp *Fuse*))
      (fields
        (field (name Reference) F)
        (field (name Value) Fuse))
      (pins
        (pin (num 1) (name ~) (type passive))
        (pin (num 2) (name ~) (type passive))))
    (libpart (lib Device) (part R)
      (description Resistor)
      (docs ~)
      (footprints
        (fp R_*))
      (fields
        (field (name Reference) R)
        (field (name Value) R))
      (pins
        (pin (num 1) (name ~) (type passive))
        (pin (num 2) (name ~) (type passive))))
    (libpart (lib Diode) (part 1N5400)
      (aliases
        (alias 1N5401)
        (alias 1N5402)
        (alias 1N5404)
        (alias 1N5405)
        (alias 1N5406)
        (alias 1N5407)
        (alias 1N5408)
        (alias UF5400)
        (alias UF5401)
        (alias UF5402)
        (alias UF5403)
        (alias UF5404)
        (alias UF5405)
        (alias UF5406)
        (alias UF5407)
        (alias UF5408)
        (alias 1N5403))
      (description "50V 3A General Purpose Rectifier Diode, DO-201AD")
      (docs http://www.vishay.com/docs/88516/1n5400.pdf)
      (footprints
        (fp D*DO?201AD*))
      (fields
        (field (name Reference) D)
        (field (name Value) 1N5400)
        (field (name Footprint) Diode_THT:D_DO-201AD_P15.24mm_Horizontal))
      (pins
        (pin (num 1) (name K) (type passive))
        (pin (num 2) (name A) (type passive))))
    (libpart (lib Mega_2560_pro) (part MEGA_PRO_EMBED_CH340G___ATMEGA2560)
      (fields
        (field (name Reference) U)
        (field (name Value) MEGA_PRO_EMBED_CH340G___ATMEGA2560)
        (field (name Footprint) MODULE_MEGA_PRO_EMBED_CH340G_/_ATMEGA2560)
        (field (name MANUFACTURER) Robotdyn)
        (field (name STANDARD) "Manufacturer Recommendations")
        (field (name PARTREV) 12/May/2017))
      (pins
        (pin (num 3V3_1) (name 3V3) (type power_in))
        (pin (num 3V3_2) (name 3V3) (type power_in))
        (pin (num 5V_1) (name 5V) (type power_in))
        (pin (num 5V_2) (name 5V) (type power_in))
        (pin (num 5V_3) (name 5V) (type power_in))
        (pin (num A0) (name A0) (type BiDi))
        (pin (num A1) (name A1) (type BiDi))
        (pin (num A2) (name A2) (type BiDi))
        (pin (num A3) (name A3) (type BiDi))
        (pin (num A4) (name A4) (type BiDi))
        (pin (num A5) (name A5) (type BiDi))
        (pin (num A6) (name A6) (type BiDi))
        (pin (num A7) (name A7) (type BiDi))
        (pin (num A8) (name A8) (type BiDi))
        (pin (num A9) (name A9) (type BiDi))
        (pin (num A10) (name A10) (type BiDi))
        (pin (num A11) (name A11) (type BiDi))
        (pin (num A12) (name A12) (type BiDi))
        (pin (num A13) (name A13) (type BiDi))
        (pin (num A14) (name A14) (type BiDi))
        (pin (num A15) (name A15) (type BiDi))
        (pin (num AREF) (name AREF) (type BiDi))
        (pin (num D2) (name D2) (type BiDi))
        (pin (num D3) (name D3) (type BiDi))
        (pin (num D4) (name D4) (type BiDi))
        (pin (num D5) (name D5) (type BiDi))
        (pin (num D6) (name D6) (type BiDi))
        (pin (num D7) (name D7) (type BiDi))
        (pin (num D8) (name D8) (type BiDi))
        (pin (num D9) (name D9) (type BiDi))
        (pin (num D10) (name D10) (type BiDi))
        (pin (num D11) (name D11) (type BiDi))
        (pin (num D12) (name D12) (type BiDi))
        (pin (num D13) (name D13) (type BiDi))
        (pin (num D14) (name D14) (type BiDi))
        (pin (num D15) (name D15) (type BiDi))
        (pin (num D16) (name D16) (type BiDi))
        (pin (num D17) (name D17) (type BiDi))
        (pin (num D18) (name D18) (type BiDi))
        (pin (num D19) (name D19) (type BiDi))
        (pin (num D20) (name D20) (type BiDi))
        (pin (num D21) (name D21) (type BiDi))
        (pin (num D22) (name D22) (type BiDi))
        (pin (num D23) (name D23) (type BiDi))
        (pin (num D24) (name D24) (type BiDi))
        (pin (num D25) (name D25) (type BiDi))
        (pin (num D26) (name D26) (type BiDi))
        (pin (num D27) (name D27) (type BiDi))
        (pin (num D28) (name D28) (type BiDi))
        (pin (num D29) (name D29) (type BiDi))
        (pin (num D30) (name D30) (type BiDi))
        (pin (num D31) (name D31) (type BiDi))
        (pin (num D32) (name D32) (type BiDi))
        (pin (num D33) (name D33) (type BiDi))
        (pin (num D34) (name D34) (type BiDi))
        (pin (num D35) (name D35) (type BiDi))
        (pin (num D36) (name D36) (type BiDi))
        (pin (num D37) (name D37) (type BiDi))
        (pin (num D38) (name D38) (type BiDi))
        (pin (num D39) (name D39) (type BiDi))
        (pin (num D40) (name D40) (type BiDi))
        (pin (num D41) (name D41) (type BiDi))
        (pin (num D42) (name D42) (type BiDi))
        (pin (num D43) (name D43) (type BiDi))
        (pin (num D44) (name D44) (type BiDi))
        (pin (num D45) (name D45) (type BiDi))
        (pin (num D46) (name D46) (type BiDi))
        (pin (num D47) (name D47) (type BiDi))
        (pin (num D48) (name D48) (type BiDi))
        (pin (num D49) (name D49) (type BiDi))
        (pin (num D50) (name D50) (type BiDi))
        (pin (num D51) (name D51) (type BiDi))
        (pin (num D52) (name D52) (type BiDi))
        (pin (num D53) (name D53) (type BiDi))
        (pin (num GND_1) (name GND) (type power_in))
        (pin (num GND_2) (name GND) (type power_in))
        (pin (num GND_3) (name GND) (type power_in))
        (pin (num MISO) (name MISO) (type BiDi))
        (pin (num MOSI) (name MOSI) (type BiDi))
        (pin (num RESET) (name RESET) (type input))
        (pin (num RST) (name RST) (type input))
        (pin (num RX) (name RX) (type input))
        (pin (num SCK) (name SCK) (type BiDi))
        (pin (num TX) (name TX) (type output))
        (pin (num VIN_1) (name VIN) (type output))
        (pin (num VIN_2) (name VIN) (type output))))
    (libpart (lib Regulator_Linear) (part LM7805_TO220)
      (aliases
        (alias LM7806_TO220)
        (alias LM7808_TO220)
        (alias LM7809_TO220)
        (alias LM7810_TO220)
        (alias LM7812_TO220)
        (alias LM7815_TO220)
        (alias LM7818_TO220)
        (alias LM7824_TO220)
        (alias LM78M05_TO220)
        (alias SPX2920U-3.3_TO220)
        (alias SPX2920U-5.0_TO220)
        (alias LF15_TO220)
        (alias LF18_TO220)
        (alias LF25_TO220)
        (alias LF33_TO220)
        (alias LF50_TO220)
        (alias LF60_TO220)
        (alias LF80_TO220)
        (alias LF85_TO220)
        (alias LF120_TO220)
        (alias LF47_TO220)
        (alias LF90_TO220)
        (alias LM341T-05_TO220)
        (alias LM341T-12_TO220)
        (alias LM341T-15_TO220)
        (alias LM2937xT)
        (alias LM2931-3.3_TO220)
        (alias LM2931-5.0_TO220))
      (description "Positive 1A 35V Linear Regulator, Fixed Output 5V, TO-220")
      (docs https://www.onsemi.cn/PowerSolutions/document/MC7800-D.PDF)
      (footprints
        (fp TO?220*))
      (fields
        (field (name Reference) U)
        (field (name Value) LM7805_TO220)
        (field (name Footprint) Package_TO_SOT_THT:TO-220-3_Vertical))
      (pins
        (pin (num 1) (name VI) (type power_in))
        (pin (num 2) (name GND) (type power_in))
        (pin (num 3) (name VO) (type power_out))))
    (libpart (lib Switch) (part SW_SPST)
      (description "Single Pole Single Throw (SPST) switch")
      (docs ~)
      (fields
        (field (name Reference) SW)
        (field (name Value) SW_SPST))
      (pins
        (pin (num 1) (name A) (type passive))
        (pin (num 2) (name B) (type passive))))
    (libpart (lib Transistor_BJT) (part BC547)
      (aliases
        (alias BC546)
        (alias BC548)
        (alias BC549)
        (alias BC550)
        (alias BC337)
        (alias BC338))
      (description "0.1A Ic, 45V Vce, Small Signal NPN Transistor, TO-92")
      (docs https://www.onsemi.com/pub/Collateral/BC550-D.pdf)
      (footprints
        (fp TO?92*))
      (fields
        (field (name Reference) Q)
        (field (name Value) BC547)
        (field (name Footprint) Package_TO_SOT_THT:TO-92_Inline))
      (pins
        (pin (num 1) (name C) (type passive))
        (pin (num 2) (name B) (type input))
        (pin (num 3) (name E) (type passive))))
    (libpart (lib Transistor_FET) (part IRF9540N)
      (aliases
        (alias IRF4905)
        (alias FQP27P06))
      (description "-23A Id, -100V Vds, 117mOhm Rds, P-Channel HEXFET Power MOSFET, TO-220")
      (docs http://www.irf.com/product-info/datasheets/data/irf9540n.pdf)
      (footprints
        (fp TO?220*))
      (fields
        (field (name Reference) Q)
        (field (name Value) IRF9540N)
        (field (name Footprint) Package_TO_SOT_THT:TO-220-3_Vertical))
      (pins
        (pin (num 1) (name G) (type input))
        (pin (num 2) (name D) (type passive))
        (pin (num 3) (name S) (type passive)))))
  (libraries
    (library (logical 254)
      (uri "/Library/Application Support/kicad/library/254.lib"))
    (library (logical Connector)
      (uri "/Library/Application Support/kicad/library/Connector.lib"))
    (library (logical Connector_Generic)
      (uri "/Library/Application Support/kicad/library/Connector_Generic.lib"))
    (library (logical Device)
      (uri "/Library/Application Support/kicad/library/Device.lib"))
    (library (logical Diode)
      (uri "/Library/Application Support/kicad/library/Diode.lib"))
    (library (logical Mega_2560_pro)
      (uri "/Library/Application Support/kicad/library/MEGA_PRO_EMBED_CH340G___ATMEGA2560.lib"))
    (library (logical Regulator_Linear)
      (uri "/Library/Application Support/kicad/library/Regulator_Linear.lib"))
    (library (logical Switch)
      (uri "/Library/Application Support/kicad/library/Switch.lib"))
    (library (logical Transistor_BJT)
      (uri "/Library/Application Support/kicad/library/Transistor_BJT.lib"))
    (library (logical Transistor_FET)
      (uri "/Library/Application Support/kicad/library/Transistor_FET.lib")))
  (nets
    (net (code 1) (name POWER_SENSORS)
      (node (ref J1) (pin 1))
      (node (ref J2) (pin 1))
      (node (ref J3) (pin 1))
      (node (ref J4) (pin 1))
      (node (ref J5) (pin 1))
      (node (ref J6) (pin 1))
      (node (ref J7) (pin 1))
      (node (ref C13) (pin 1))
      (node (ref J8) (pin 1))
      (node (ref J9) (pin 1))
      (node (ref J10) (pin 1))
      (node (ref U4) (pin 1))
      (node (ref C14) (pin 1))
      (node (ref Q2) (pin 2)))
    (net (code 2) (name S0)
      (node (ref U3) (pin A0))
      (node (ref J1) (pin 3))
      (node (ref C1) (pin 1)))
    (net (code 3) (name S1)
      (node (ref U3) (pin A1))
      (node (ref C2) (pin 1))
      (node (ref J2) (pin 3)))
    (net (code 4) (name S2)
      (node (ref C3) (pin 1))
      (node (ref J3) (pin 3))
      (node (ref U3) (pin A2)))
    (net (code 5) (name S3)
      (node (ref U3) (pin A3))
      (node (ref J4) (pin 3))
      (node (ref C4) (pin 1)))
    (net (code 6) (name S4)
      (node (ref J5) (pin 3))
      (node (ref C5) (pin 1))
      (node (ref U3) (pin A4)))
    (net (code 7) (name S5)
      (node (ref J6) (pin 3))
      (node (ref C6) (pin 1))
      (node (ref U3) (pin A5)))
    (net (code 8) (name S6)
      (node (ref J7) (pin 3))
      (node (ref U3) (pin A6))
      (node (ref C7) (pin 1)))
    (net (code 9) (name S7)
      (node (ref J8) (pin 3))
      (node (ref C8) (pin 1))
      (node (ref U3) (pin A7)))
    (net (code 10) (name S8)
      (node (ref J9) (pin 3))
      (node (ref U3) (pin A8))
      (node (ref C9) (pin 1)))
    (net (code 11) (name S9)
      (node (ref J10) (pin 3))
      (node (ref U3) (pin A9))
      (node (ref C10) (pin 1)))
    (net (code 12) (name "Net-(U2-PadCD)")
      (node (ref U2) (pin CD)))
    (net (code 13) (name "Net-(U2-Pad3V)")
      (node (ref U2) (pin 3V)))
    (net (code 14) (name DO)
      (node (ref U3) (pin D50))
      (node (ref U2) (pin DO)))
    (net (code 15) (name DI)
      (node (ref U3) (pin D51))
      (node (ref U2) (pin DI)))
    (net (code 16) (name CLK)
      (node (ref U3) (pin D52))
      (node (ref U2) (pin CLK)))
    (net (code 17) (name CS)
      (node (ref U2) (pin CS))
      (node (ref U3) (pin D53)))
    (net (code 18) (name "Net-(U3-PadAREF)")
      (node (ref U3) (pin AREF)))
    (net (code 19) (name "Net-(U3-PadD2)")
      (node (ref U3) (pin D2)))
    (net (code 20) (name "Net-(U3-PadD4)")
      (node (ref U3) (pin D4)))
    (net (code 21) (name "Net-(U3-PadD6)")
      (node (ref U3) (pin D6)))
    (net (code 22) (name "Net-(U3-PadD8)")
      (node (ref U3) (pin D8)))
    (net (code 23) (name "Net-(U3-PadD10)")
      (node (ref U3) (pin D10)))
    (net (code 24) (name "Net-(U3-PadD12)")
      (node (ref U3) (pin D12)))
    (net (code 25) (name "Net-(U3-PadD20)")
      (node (ref U3) (pin D20)))
    (net (code 26) (name "Net-(U3-PadD22)")
      (node (ref U3) (pin D22)))
    (net (code 27) (name "Net-(U3-PadD24)")
      (node (ref U3) (pin D24)))
    (net (code 28) (name "Net-(U3-PadD26)")
      (node (ref U3) (pin D26)))
    (net (code 29) (name "Net-(U3-PadD28)")
      (node (ref U3) (pin D28)))
    (net (code 30) (name "Net-(U3-PadD30)")
      (node (ref U3) (pin D30)))
    (net (code 31) (name "Net-(U3-PadVIN_1)")
      (node (ref U3) (pin VIN_1))
      (node (ref U3) (pin VIN_2)))
    (net (code 32) (name "Net-(U3-Pad3V3_1)")
      (node (ref U3) (pin 3V3_1))
      (node (ref U3) (pin 3V3_2)))
    (net (code 33) (name "Net-(U3-PadRST)")
      (node (ref U3) (pin RST)))
    (net (code 34) (name "Net-(U3-PadD7)")
      (node (ref U3) (pin D7)))
    (net (code 35) (name "Net-(U3-PadD9)")
      (node (ref U3) (pin D9)))
    (net (code 36) (name "Net-(U3-PadD13)")
      (node (ref U3) (pin D13)))
    (net (code 37) (name "Net-(U3-PadD21)")
      (node (ref U3) (pin D21)))
    (net (code 38) (name "Net-(U3-PadD23)")
      (node (ref U3) (pin D23)))
    (net (code 39) (name "Net-(U3-PadD25)")
      (node (ref U3) (pin D25)))
    (net (code 40) (name "Net-(U3-PadD27)")
      (node (ref U3) (pin D27)))
    (net (code 41) (name "Net-(U3-PadD29)")
      (node (ref U3) (pin D29)))
    (net (code 42) (name "Net-(U3-PadD31)")
      (node (ref U3) (pin D31)))
    (net (code 43) (name "Net-(U3-PadD33)")
      (node (ref U3) (pin D33)))
    (net (code 44) (name "Net-(U3-PadD35)")
      (node (ref U3) (pin D35)))
    (net (code 45) (name "Net-(U3-PadD37)")
      (node (ref U3) (pin D37)))
    (net (code 46) (name "Net-(U3-PadD39)")
      (node (ref U3) (pin D39)))
    (net (code 47) (name "Net-(U3-PadD41)")
      (node (ref U3) (pin D41)))
    (net (code 48) (name "Net-(U3-PadD43)")
      (node (ref U3) (pin D43)))
    (net (code 49) (name "Net-(U3-PadD45)")
      (node (ref U3) (pin D45)))
    (net (code 50) (name "Net-(U3-PadD47)")
      (node (ref U3) (pin D47)))
    (net (code 51) (name "Net-(U3-PadD49)")
      (node (ref U3) (pin D49)))
    (net (code 52) (name "Net-(U3-PadD32)")
      (node (ref U3) (pin D32)))
    (net (code 53) (name "Net-(U3-PadD34)")
      (node (ref U3) (pin D34)))
    (net (code 54) (name "Net-(U3-PadD36)")
      (node (ref U3) (pin D36)))
    (net (code 55) (name "Net-(U3-PadD38)")
      (node (ref U3) (pin D38)))
    (net (code 56) (name "Net-(U3-PadD40)")
      (node (ref U3) (pin D40)))
    (net (code 57) (name "Net-(U3-PadD42)")
      (node (ref U3) (pin D42)))
    (net (code 58) (name "Net-(U3-PadD44)")
      (node (ref U3) (pin D44)))
    (net (code 59) (name "Net-(U3-PadD46)")
      (node (ref U3) (pin D46)))
    (net (code 60) (name "Net-(U3-PadD48)")
      (node (ref U3) (pin D48)))
    (net (code 61) (name "Net-(U3-PadA11)")
      (node (ref U3) (pin A11)))
    (net (code 62) (name "Net-(U3-PadA13)")
      (node (ref U3) (pin A13)))
    (net (code 63) (name "Net-(U3-PadA15)")
      (node (ref U3) (pin A15)))
    (net (code 64) (name "Net-(U3-PadA10)")
      (node (ref U3) (pin A10)))
    (net (code 65) (name "Net-(U3-PadA12)")
      (node (ref U3) (pin A12)))
    (net (code 66) (name "Net-(U3-PadA14)")
      (node (ref U3) (pin A14)))
    (net (code 67) (name "Net-(U3-PadMOSI)")
      (node (ref U3) (pin MOSI)))
    (net (code 68) (name "Net-(U3-PadMISO)")
      (node (ref U3) (pin MISO)))
    (net (code 69) (name "Net-(U3-PadSCK)")
      (node (ref U3) (pin SCK)))
    (net (code 70) (name GPS_TX)
      (node (ref U3) (pin D17))
      (node (ref J11) (pin 2)))
    (net (code 71) (name GPS_RX)
      (node (ref J11) (pin 3))
      (node (ref U3) (pin D16)))
    (net (code 72) (name POWER_5V)
      (node (ref J11) (pin 4))
      (node (ref C15) (pin 1))
      (node (ref U4) (pin 3))
      (node (ref J12) (pin 4))
      (node (ref J14) (pin 3)))
    (net (code 73) (name SONAR_TX)
      (node (ref U3) (pin D19))
      (node (ref J12) (pin 2)))
    (net (code 74) (name SONAR_RX)
      (node (ref U3) (pin D18))
      (node (ref J12) (pin 3)))
    (net (code 75) (name ACTIVATE_SENSORS)
      (node (ref U3) (pin D3))
      (node (ref R2) (pin 1)))
    (net (code 76) (name "Net-(J13-Pad1)")
      (node (ref J13) (pin 1))
      (node (ref SW1) (pin 1)))
    (net (code 77) (name PWM_SERVO)
      (node (ref J14) (pin 2))
      (node (ref U3) (pin D11)))
    (net (code 78) (name POWER_GSM)
      (node (ref J15) (pin 5))
      (node (ref C18) (pin 1))
      (node (ref U5) (pin 3)))
    (net (code 79) (name GSM_RX)
      (node (ref J15) (pin 1))
      (node (ref U3) (pin D14)))
    (net (code 80) (name GSM_TX)
      (node (ref J15) (pin 2))
      (node (ref U3) (pin D15)))
    (net (code 81) (name GNDREF)
      (node (ref C1) (pin 2))
      (node (ref J1) (pin 2))
      (node (ref J2) (pin 2))
      (node (ref J3) (pin 2))
      (node (ref J4) (pin 2))
      (node (ref J5) (pin 2))
      (node (ref J6) (pin 2))
      (node (ref J7) (pin 2))
      (node (ref J8) (pin 2))
      (node (ref J9) (pin 2))
      (node (ref J10) (pin 2))
      (node (ref C2) (pin 2))
      (node (ref C3) (pin 2))
      (node (ref C4) (pin 2))
      (node (ref C5) (pin 2))
      (node (ref C6) (pin 2))
      (node (ref C7) (pin 2))
      (node (ref C8) (pin 2))
      (node (ref Q1) (pin 3))
      (node (ref C9) (pin 2))
      (node (ref C10) (pin 2))
      (node (ref U1) (pin 2))
      (node (ref C14) (pin 2))
      (node (ref J15) (pin 4))
      (node (ref C15) (pin 2))
      (node (ref J15) (pin 3))
      (node (ref U4) (pin 2))
      (node (ref C12) (pin 2))
      (node (ref C11) (pin 2))
      (node (ref C13) (pin 2))
      (node (ref U2) (pin GND))
      (node (ref Q3) (pin 3))
      (node (ref U3) (pin GND_1))
      (node (ref U3) (pin GND_2))
      (node (ref U3) (pin GND_3))
      (node (ref C16) (pin 2))
      (node (ref J16) (pin 5))
      (node (ref J11) (pin 1))
      (node (ref C17) (pin 2))
      (node (ref C18) (pin 2))
      (node (ref J12) (pin 1))
      (node (ref U5) (pin 2))
      (node (ref J14) (pin 1))
      (node (ref J13) (pin 2)))
    (net (code 82) (name POWER_ARDUINO)
      (node (ref U3) (pin 5V_3))
      (node (ref U3) (pin 5V_2))
      (node (ref U3) (pin 5V_1))
      (node (ref U2) (pin 5V))
      (node (ref R3) (pin 1))
      (node (ref C12) (pin 1))
      (node (ref U1) (pin 3)))
    (net (code 83) (name "Net-(Q1-Pad2)")
      (node (ref Q1) (pin 2))
      (node (ref R2) (pin 2)))
    (net (code 84) (name "Net-(Q1-Pad1)")
      (node (ref Q2) (pin 1))
      (node (ref Q1) (pin 1))
      (node (ref R1) (pin 2)))
    (net (code 85) (name "Net-(Q3-Pad1)")
      (node (ref Q3) (pin 1))
      (node (ref R5) (pin 2))
      (node (ref Q4) (pin 1)))
    (net (code 86) (name "Net-(Q3-Pad2)")
      (node (ref Q3) (pin 2))
      (node (ref R4) (pin 2)))
    (net (code 87) (name "Net-(C16-Pad1)")
      (node (ref C17) (pin 1))
      (node (ref U5) (pin 1))
      (node (ref Q4) (pin 2))
      (node (ref C16) (pin 1)))
    (net (code 88) (name ACTIVATE_GSM)
      (node (ref R4) (pin 1))
      (node (ref U3) (pin D5)))
    (net (code 89) (name RESET)
      (node (ref J16) (pin 4))
      (node (ref U3) (pin RESET))
      (node (ref R3) (pin 2)))
    (net (code 90) (name TX)
      (node (ref U3) (pin TX))
      (node (ref J16) (pin 3)))
    (net (code 91) (name RX)
      (node (ref U3) (pin RX))
      (node (ref J16) (pin 2)))
    (net (code 92) (name BATTERY)
      (node (ref R5) (pin 1))
      (node (ref C11) (pin 1))
      (node (ref F1) (pin 1))
      (node (ref Q4) (pin 3))
      (node (ref U1) (pin 1))
      (node (ref Q2) (pin 3))
      (node (ref R1) (pin 1)))
    (net (code 93) (name "Net-(D1-Pad1)")
      (node (ref D1) (pin 1))
      (node (ref F1) (pin 2)))
    (net (code 94) (name "Net-(D1-Pad2)")
      (node (ref SW1) (pin 2))
      (node (ref D1) (pin 2)))
    (net (code 95) (name "Net-(J16-Pad1)")
      (node (ref J16) (pin 1)))
    (net (code 96) (name "Net-(J16-Pad6)")
      (node (ref J16) (pin 6)))
    (net (code 97) (name "Net-(J16-Pad7)")
      (node (ref J16) (pin 7)))
    (net (code 98) (name "Net-(J16-Pad8)")
      (node (ref J16) (pin 8)))
    (net (code 99) (name "Net-(J16-Pad9)")
      (node (ref J16) (pin 9)))))
