# Supplementary material for: Monitoring multiple parameters in complex water scenarios using a low-cost open-source data acquisition platform
Source: HardwareX. 2023 Nov 28;16:e00492. doi: 10.1016/j.ohx.2023.e00492 (PMC10749909; doi:10.1016/j.ohx.2023.e00492)
Supplement: Supplementary Data 1 [file mmc1.zip › MONITORING MULTIPLE PARAMETERS IN COMPLEX WATER SCENARIOS USING A LOW COST OPEN SOURCE DATA ACQUISITION PLATFORM/Hardware files/Data logger/fp-info-cache]

162080061260403
Fuse
FUSE_3557-2


0
4
4
Fuse
Fuse_0402_1005Metric
Fuse SMD 0402 (1005 Metric), square (rectangular) end terminal, IPC_7351 nominal, (Body size source: http://www.tortai-tech.com/upload/download/2011102023233369053.pdf), generated with kicad-footprint-generator
fuse
0
2
2
Fuse
Fuse_0402_1005Metric_Castellated
Fuse SMD 0402 (1005 Metric), castellated end terminal, IPC_7351. (Body size source: http://www.tortai-tech.com/upload/download/2011102023233369053.pdf), generated with kicad-footprint-generator
fuse castellated
0
2
2
Fuse
Fuse_0402_1005Metric_Pad0.77x0.64mm_HandSolder
Fuse SMD 0402 (1005 Metric), square (rectangular) end terminal, IPC_7351 nominal with elongated pad for handsoldering. (Body size source: http://www.tortai-tech.com/upload/download/2011102023233369053.pdf), generated with kicad-footprint-generator
fuse handsolder
0
2
2
Fuse
Fuse_0603_1608Metric
Fuse SMD 0603 (1608 Metric), square (rectangular) end terminal, IPC_7351 nominal, (Body size source: http://www.tortai-tech.com/upload/download/2011102023233369053.pdf), generated with kicad-footprint-generator
fuse
0
2
2
Fuse
Fuse_0603_1608Metric_Castellated
Fuse SMD 0603 (1608 Metric), castellated end terminal, IPC_7351. (Body size source: http://www.tortai-tech.com/upload/download/2011102023233369053.pdf), generated with kicad-footprint-generator
fuse castellated
0
2
2
Fuse
Fuse_0603_1608Metric_Pad1.05x0.95mm_HandSolder
Fuse SMD 0603 (1608 Metric), square (rectangular) end terminal, IPC_7351 nominal with elongated pad for handsoldering. (Body size source: http://www.tortai-tech.com/upload/download/2011102023233369053.pdf), generated with kicad-footprint-generator
fuse handsolder
0
2
2
Fuse
Fuse_0805_2012Metric
Fuse SMD 0805 (2012 Metric), square (rectangular) end terminal, IPC_7351 nominal, (Body size source: https://docs.google.com/spreadsheets/d/1BsfQQcO9C6DZCsRaXUlFlo91Tg2WpOkGARC1WS5S8t0/edit?usp=sharing), generated with kicad-footprint-generator
fuse
0
2
2
Fuse
Fuse_0805_2012Metric_Castellated
Fuse SMD 0805 (2012 Metric), castellated end terminal, IPC_7351. (Body size source: https://docs.google.com/spreadsheets/d/1BsfQQcO9C6DZCsRaXUlFlo91Tg2WpOkGARC1WS5S8t0/edit?usp=sharing), generated with kicad-footprint-generator
fuse castellated
0
2
2
Fuse
Fuse_0805_2012Metric_Pad1.15x1.40mm_HandSolder
Fuse SMD 0805 (2012 Metric), square (rectangular) end terminal, IPC_7351 nominal with elongated pad for handsoldering. (Body size source: https://docs.google.com/spreadsheets/d/1BsfQQcO9C6DZCsRaXUlFlo91Tg2WpOkGARC1WS5S8t0/edit?usp=sharing), generated with kicad-footprint-generator
fuse handsolder
0
2
2
Fuse
Fuse_1206_3216Metric
Fuse SMD 1206 (3216 Metric), square (rectangular) end terminal, IPC_7351 nominal, (Body size source: http://www.tortai-tech.com/upload/download/2011102023233369053.pdf), generated with kicad-footprint-generator
fuse
0
2
2
Fuse
Fuse_1206_3216Metric_Castellated
Fuse SMD 1206 (3216 Metric), castellated end terminal, IPC_7351. (Body size source: http://www.tortai-tech.com/upload/download/2011102023233369053.pdf), generated with kicad-footprint-generator
fuse castellated
0
2
2
Fuse
Fuse_1206_3216Metric_Pad1.42x1.75mm_HandSolder
Fuse SMD 1206 (3216 Metric), square (rectangular) end terminal, IPC_7351 nominal with elongated pad for handsoldering. (Body size source: http://www.tortai-tech.com/upload/download/2011102023233369053.pdf), generated with kicad-footprint-generator
fuse handsolder
0
2
2
Fuse
Fuse_1210_3225Metric
Fuse SMD 1210 (3225 Metric), square (rectangular) end terminal, IPC_7351 nominal, (Body size source: http://www.tortai-tech.com/upload/download/2011102023233369053.pdf), generated with kicad-footprint-generator
fuse
0
2
2
Fuse
Fuse_1210_3225Metric_Castellated
Fuse SMD 1210 (3225 Metric), castellated end terminal, IPC_7351. (Body size source: http://www.tortai-tech.com/upload/download/2011102023233369053.pdf), generated with kicad-footprint-generator
fuse castellated
0
2
2
Fuse
Fuse_1210_3225Metric_Pad1.42x2.65mm_HandSolder
Fuse SMD 1210 (3225 Metric), square (rectangular) end terminal, IPC_7351 nominal with elongated pad for handsoldering. (Body size source: http://www.tortai-tech.com/upload/download/2011102023233369053.pdf), generated with kicad-footprint-generator
fuse handsolder
0
2
2
Fuse
Fuse_1812_4532Metric
Fuse SMD 1812 (4532 Metric), square (rectangular) end terminal, IPC_7351 nominal, (Body size source: https://www.nikhef.nl/pub/departments/mt/projects/detectorR_D/dtddice/ERJ2G.pdf), generated with kicad-footprint-generator
fuse
0
2
2
Fuse
Fuse_1812_4532Metric_Castellated
Fuse SMD 1812 (4532 Metric), castellated end terminal, IPC_7351. (Body size source: https://www.nikhef.nl/pub/departments/mt/projects/detectorR_D/dtddice/ERJ2G.pdf), generated with kicad-footprint-generator
fuse castellated
0
2
2
Fuse
Fuse_1812_4532Metric_Pad1.30x3.40mm_HandSolder
Fuse SMD 1812 (4532 Metric), square (rectangular) end terminal, IPC_7351 nominal with elongated pad for handsoldering. (Body size source: https://www.nikhef.nl/pub/departments/mt/projects/detectorR_D/dtddice/ERJ2G.pdf), generated with kicad-footprint-generator
fuse handsolder
0
2
2
Fuse
Fuse_2010_5025Metric
Fuse SMD 2010 (5025 Metric), square (rectangular) end terminal, IPC_7351 nominal, (Body size source: http://www.tortai-tech.com/upload/download/2011102023233369053.pdf), generated with kicad-footprint-generator
fuse
0
2
2
Fuse
Fuse_2010_5025Metric_Castellated
Fuse SMD 2010 (5025 Metric), castellated end terminal, IPC_7351. (Body size source: http://www.tortai-tech.com/upload/download/2011102023233369053.pdf), generated with kicad-footprint-generator
fuse castellated
0
2
2
Fuse
Fuse_2010_5025Metric_Pad1.52x2.65mm_HandSolder
Fuse SMD 2010 (5025 Metric), square (rectangular) end terminal, IPC_7351 nominal with elongated pad for handsoldering. (Body size source: http://www.tortai-tech.com/upload/download/2011102023233369053.pdf), generated with kicad-footprint-generator
fuse handsolder
0
2
2
Fuse
Fuse_2512_6332Metric
Fuse SMD 2512 (6332 Metric), square (rectangular) end terminal, IPC_7351 nominal, (Body size source: http://www.tortai-tech.com/upload/download/2011102023233369053.pdf), generated with kicad-footprint-generator
fuse
0
2
2
Fuse
Fuse_2512_6332Metric_Castellated
Fuse SMD 2512 (6332 Metric), castellated end terminal, IPC_7351. (Body size source: http://www.tortai-tech.com/upload/download/2011102023233369053.pdf), generated with kicad-footprint-generator
fuse castellated
0
2
2
Fuse
Fuse_2512_6332Metric_Pad1.52x3.35mm_HandSolder
Fuse SMD 2512 (6332 Metric), square (rectangular) end terminal, IPC_7351 nominal with elongated pad for handsoldering. (Body size source: http://www.tortai-tech.com/upload/download/2011102023233369053.pdf), generated with kicad-footprint-generator
fuse handsolder
0
2
2
Fuse
Fuse_2816_7142Metric
Fuse SMD 2816 (7142 Metric), square (rectangular) end terminal, IPC_7351 nominal, (Body size from: https://www.vishay.com/docs/30100/wsl.pdf), generated with kicad-footprint-generator
fuse
0
2
2
Fuse
Fuse_2816_7142Metric_Castellated
Fuse SMD 2816 (7142 Metric), castellated end terminal, IPC_7351. (Body size from: https://www.vishay.com/docs/30100/wsl.pdf), generated with kicad-footprint-generator
fuse castellated
0
2
2
Fuse
Fuse_2816_7142Metric_Pad3.20x4.45mm_HandSolder
Fuse SMD 2816 (7142 Metric), square (rectangular) end terminal, IPC_7351 nominal with elongated pad for handsoldering. (Body size from: https://www.vishay.com/docs/30100/wsl.pdf), generated with kicad-footprint-generator
fuse handsolder
0
2
2
Fuse
Fuse_2920_7451Metric
Fuse SMD 2920 (7451 Metric), square (rectangular) end terminal, IPC_7351 nominal, (Body size from: http://www.megastar.com/products/fusetronic/polyswitch/PDF/smd2920.pdf), generated with kicad-footprint-generator
fuse
0
2
2
Fuse
Fuse_2920_7451Metric_Castellated
Fuse SMD 2920 (7451 Metric), castellated end terminal, IPC_7351. (Body size from: http://www.megastar.com/products/fusetronic/polyswitch/PDF/smd2920.pdf), generated with kicad-footprint-generator
fuse castellated
0
2
2
Fuse
Fuse_2920_7451Metric_Pad2.10x5.45mm_HandSolder
Fuse SMD 2920 (7451 Metric), square (rectangular) end terminal, IPC_7351 nominal with elongated pad for handsoldering. (Body size from: http://www.megastar.com/products/fusetronic/polyswitch/PDF/smd2920.pdf), generated with kicad-footprint-generator
fuse handsolder
0
2
2
Fuse
Fuse_BelFuse_0ZRE0005FF_L8.3mm_W3.8mm
Fuse 0ZRE0005FF, BelFuse, Radial Leaded PTC, https://www.belfuse.com/resources/datasheets/circuitprotection/ds-cp-0zre-series.pdf
0ZRE BelFuse radial PTC
0
2
2
Fuse
Fuse_BelFuse_0ZRE0008FF_L8.3mm_W3.8mm
Fuse 0ZRE0008FF, BelFuse, Radial Leaded PTC,https://www.belfuse.com/resources/datasheets/circuitprotection/ds-cp-0zre-series.pdf
0ZRE BelFuse radial PTC
0
2
2
Fuse
Fuse_BelFuse_0ZRE0012FF_L8.3mm_W3.8mm
Fuse 0ZRE0012FF, BelFuse, Radial Leaded PTC,https://www.belfuse.com/resources/datasheets/circuitprotection/ds-cp-0zre-series.pdf
0ZRE BelFuse radial PTC
0
2
2
Fuse
Fuse_BelFuse_0ZRE0016FF_L9.9mm_W3.8mm
Fuse 0ZRE0016FF, BelFuse, Radial Leaded PTC,https://www.belfuse.com/resources/datasheets/circuitprotection/ds-cp-0zre-series.pdf
0ZRE BelFuse radial PTC
0
2
2
Fuse
Fuse_BelFuse_0ZRE0025FF_L9.6mm_W3.8mm
Fuse 0ZRE0025FF, BelFuse, Radial Leaded PTC,https://www.belfuse.com/resources/datasheets/circuitprotection/ds-cp-0zre-series.pdf
0ZRE BelFuse radial PTC
0
2
2
Fuse
Fuse_BelFuse_0ZRE0033FF_L11.4mm_W3.8mm
Fuse 0ZRE0033FF, BelFuse, Radial Leaded PTC,https://www.belfuse.com/resources/datasheets/circuitprotection/ds-cp-0zre-series.pdf
0ZRE BelFuse radial PTC
0
2
2
Fuse
Fuse_BelFuse_0ZRE0040FF_L11.5mm_W3.8mm
Fuse 0ZRE0040FF, BelFuse, Radial Leaded PTC,https://www.belfuse.com/resources/datasheets/circuitprotection/ds-cp-0zre-series.pdf
0ZRE BelFuse radial PTC
0
2
2
Fuse
Fuse_BelFuse_0ZRE0055FF_L14.0mm_W4.1mm
Fuse 0ZRE0055FF, BelFuse, Radial Leaded PTC,https://www.belfuse.com/resources/datasheets/circuitprotection/ds-cp-0zre-series.pdf
0ZRE BelFuse radial PTC
0
2
2
Fuse
Fuse_BelFuse_0ZRE0075FF_L11.5mm_W4.8mm
Fuse 0ZRE0075FF, BelFuse, Radial Leaded PTC,https://www.belfuse.com/resources/datasheets/circuitprotection/ds-cp-0zre-series.pdf
0ZRE BelFuse radial PTC
0
2
2
Fuse
Fuse_BelFuse_0ZRE0100FF_L18.7mm_W5.1mm
Fuse 0ZRE0100FF, BelFuse, Radial Leaded PTC,https://www.belfuse.com/resources/datasheets/circuitprotection/ds-cp-0zre-series.pdf
0ZRE BelFuse radial PTC
0
2
2
Fuse
Fuse_BelFuse_0ZRE0125FF_L21.2mm_W5.3mm
Fuse 0ZRE0125FF, BelFuse, Radial Leaded PTC,https://www.belfuse.com/resources/datasheets/circuitprotection/ds-cp-0zre-series.pdf
0ZRE BelFuse radial PTC
0
2
2
Fuse
Fuse_BelFuse_0ZRE0150FF_L23.4mm_W5.3mm
Fuse 0ZRE0150FF, BelFuse, Radial Leaded PTC,https://www.belfuse.com/resources/datasheets/circuitprotection/ds-cp-0zre-series.pdf
0ZRE BelFuse radial PTC
0
2
2
Fuse
Fuse_BelFuse_0ZRE0200FF_L24.9mm_W6.1mm
Fuse 0ZRE0200FF, BelFuse, Radial Leaded PTC,https://www.belfuse.com/resources/datasheets/circuitprotection/ds-cp-0zre-series.pdf
0ZRE BelFuse radial PTC
0
2
2
Fuse
Fuse_Blade_ATO_directSolder
car blade fuse direct solder
car blade fuse
0
2
2
Fuse
Fuse_Blade_Mini_directSolder
car blade fuse mini, direct solder
car blade fuse mini
0
2
2
Fuse
Fuse_Bourns_MF-RG300
PTC Resettable Fuse, Ihold = 3.0A, Itrip=5.1A, http://www.bourns.com/docs/Product-Datasheets/mfrg.pdf
ptc resettable fuse polyfuse THT
0
2
2
Fuse
Fuse_Bourns_MF-RG400
PTC Resettable Fuse, Ihold = 4.0A, Itrip=6.8A, http://www.bourns.com/docs/Product-Datasheets/mfrg.pdf
ptc resettable fuse polyfuse THT
0
2
2
Fuse
Fuse_Bourns_MF-RG500
PTC Resettable Fuse, Ihold = 5.0A, Itrip=8.5A, http://www.bourns.com/docs/Product-Datasheets/mfrg.pdf
ptc resettable fuse polyfuse THT
0
2
2
Fuse
Fuse_Bourns_MF-RG600
PTC Resettable Fuse, Ihold = 6.0A, Itrip=10.2A, http://www.bourns.com/docs/Product-Datasheets/mfrg.pdf
ptc resettable fuse polyfuse THT
0
2
2
Fuse
Fuse_Bourns_MF-RG650
PTC Resettable Fuse, Ihold = 6.5A, Itrip=11.1A, http://www.bourns.com/docs/Product-Datasheets/mfrg.pdf
ptc resettable fuse polyfuse THT
0
2
2
Fuse
Fuse_Bourns_MF-RG700
PTC Resettable Fuse, Ihold = 7.0A, Itrip=11.9A, http://www.bourns.com/docs/Product-Datasheets/mfrg.pdf
ptc resettable fuse polyfuse THT
0
2
2
Fuse
Fuse_Bourns_MF-RG800
PTC Resettable Fuse, Ihold = 8.0A, Itrip=13.6A, http://www.bourns.com/docs/Product-Datasheets/mfrg.pdf
ptc resettable fuse polyfuse THT
0
2
2
Fuse
Fuse_Bourns_MF-RG900
PTC Resettable Fuse, Ihold = 9.0A, Itrip=15.3A, http://www.bourns.com/docs/Product-Datasheets/mfrg.pdf
ptc resettable fuse polyfuse THT
0
2
2
Fuse
Fuse_Bourns_MF-RG1000
PTC Resettable Fuse, Ihold = 10.0A, Itrip=17.0A, http://www.bourns.com/docs/Product-Datasheets/mfrg.pdf
ptc resettable fuse polyfuse THT
0
2
2
Fuse
Fuse_Bourns_MF-RG1100
PTC Resettable Fuse, Ihold = 11.0A, Itrip=18.7A, http://www.bourns.com/docs/Product-Datasheets/mfrg.pdf
ptc resettable fuse polyfuse THT
0
2
2
Fuse
Fuse_Bourns_MF-RHT050
PTC Resettable Fuse, Ihold = 0.5A, Itrip=0.92A, http://www.bourns.com/docs/product-datasheets/mfrht.pdf
ptc resettable fuse polyfuse THT
0
2
2
Fuse
Fuse_Bourns_MF-RHT070
PTC Resettable Fuse, Ihold = 0.7A, Itrip=1.4A, http://www.bourns.com/docs/product-datasheets/mfrht.pdf
ptc resettable fuse polyfuse THT
0
2
2
Fuse
Fuse_Bourns_MF-RHT100
PTC Resettable Fuse, Ihold = 1.0A, Itrip=1.8A, http://www.bourns.com/docs/product-datasheets/mfrht.pdf
ptc resettable fuse polyfuse THT
0
2
2
Fuse
Fuse_Bourns_MF-RHT200
PTC Resettable Fuse, Ihold = 2.0A, Itrip=3.8A, http://www.bourns.com/docs/product-datasheets/mfrht.pdf
ptc resettable fuse polyfuse THT
0
2
2
Fuse
Fuse_Bourns_MF-RHT300
PTC Resettable Fuse, Ihold = 3.0A, Itrip=6.0A, http://www.bourns.com/docs/product-datasheets/mfrht.pdf
ptc resettable fuse polyfuse THT
0
2
2
Fuse
Fuse_Bourns_MF-RHT400
PTC Resettable Fuse, Ihold = 4.0A, Itrip=7.5A, http://www.bourns.com/docs/product-datasheets/mfrht.pdf
ptc resettable fuse polyfuse THT
0
2
2
Fuse
Fuse_Bourns_MF-RHT500
PTC Resettable Fuse, Ihold = 5.0A, Itrip=9.0A, http://www.bourns.com/docs/product-datasheets/mfrht.pdf
ptc resettable fuse polyfuse THT
0
2
2
Fuse
Fuse_Bourns_MF-RHT550
PTC Resettable Fuse, Ihold = 5.5A, Itrip=10.0A, http://www.bourns.com/docs/product-datasheets/mfrht.pdf
ptc resettable fuse polyfuse THT
0
2
2
Fuse
Fuse_Bourns_MF-RHT600
PTC Resettable Fuse, Ihold = 6.0A, Itrip=10.8A, http://www.bourns.com/docs/product-datasheets/mfrht.pdf
ptc resettable fuse polyfuse THT
0
2
2
Fuse
Fuse_Bourns_MF-RHT650
PTC Resettable Fuse, Ihold = 6.5A, Itrip=12.0A, http://www.bourns.com/docs/product-datasheets/mfrht.pdf
ptc resettable fuse polyfuse THT
0
2
2
Fuse
Fuse_Bourns_MF-RHT700
PTC Resettable Fuse, Ihold = 7.0A, Itrip=13.0A, http://www.bourns.com/docs/product-datasheets/mfrht.pdf
ptc resettable fuse polyfuse THT
0
2
2
Fuse
Fuse_Bourns_MF-RHT750
PTC Resettable Fuse, Ihold = 7.5A, Itrip=13.1A, http://www.bourns.com/docs/product-datasheets/mfrht.pdf
ptc resettable fuse polyfuse THT
0
2
2
Fuse
Fuse_Bourns_MF-RHT800
PTC Resettable Fuse, Ihold = 8.0A, Itrip=15.0A, http://www.bourns.com/docs/product-datasheets/mfrht.pdf
ptc resettable fuse polyfuse THT
0
2
2
Fuse
Fuse_Bourns_MF-RHT900
PTC Resettable Fuse, Ihold = 9.0A, Itrip=16.5A, http://www.bourns.com/docs/product-datasheets/mfrht.pdf
ptc resettable fuse polyfuse THT
0
2
2
Fuse
Fuse_Bourns_MF-RHT1000
PTC Resettable Fuse, Ihold = 10.0A, Itrip=18.5A, http://www.bourns.com/docs/product-datasheets/mfrht.pdf
ptc resettable fuse polyfuse THT
0
2
2
Fuse
Fuse_Bourns_MF-RHT1100
PTC Resettable Fuse, Ihold = 11.0A, Itrip=20.0A, http://www.bourns.com/docs/product-datasheets/mfrht.pdf
ptc resettable fuse polyfuse THT
0
2
2
Fuse
Fuse_Bourns_MF-RHT1300
PTC Resettable Fuse, Ihold = 13.0A, Itrip=24.0A, http://www.bourns.com/docs/product-datasheets/mfrht.pdf
ptc resettable fuse polyfuse THT
0
2
2
Fuse
Fuse_Bourns_MF-SM_7.98x5.44mm
https://www.bourns.com/docs/Product-Datasheets/mfsm.pdf
bourns ptc resettable fuse polyfuse MF-SM MF-SMHT
0
2
2
Fuse
Fuse_Bourns_MF-SM_9.5x6.71mm
https://www.bourns.com/docs/Product-Datasheets/mfsm.pdf
bourns ptc resettable fuse polyfuse MF-SM MF-SMHT
0
2
2
Fuse
Fuse_Littelfuse-LVR100
Littelfuse, resettable fuse, PTC, polyswitch LVR100, Ih 1A http://www.littelfuse.com/~/media/electronics/datasheets/resettable_ptcs/littelfuse_ptc_lvr_catalog_datasheet.pdf.pdf
LVR100 PTC resettable polyswitch 
0
2
2
Fuse
Fuse_Littelfuse-LVR125
Littelfuse, resettable fuse, PTC, polyswitch LVR125, Ih 1.25A, http://www.littelfuse.com/~/media/electronics/datasheets/resettable_ptcs/littelfuse_ptc_lvr_catalog_datasheet.pdf.pdf
LVR125 PTC resettable polyswitch 
0
2
2
Fuse
Fuse_Littelfuse-LVR200
Littelfuse, resettable fuse, PTC, polyswitch LVR200, Ih 2A, http://www.littelfuse.com/~/media/electronics/datasheets/resettable_ptcs/littelfuse_ptc_lvr_catalog_datasheet.pdf.pdf
LVR200 PTC resettable polyswitch 
0
2
2
Fuse
Fuse_Littelfuse-NANO2-451_453
Littelfuse NANO2 https://www.littelfuse.com/~/media/electronics/datasheets/fuses/littelfuse_fuse_451_453_datasheet.pdf.pdf
Fuse Nano2
0
2
2
Fuse
Fuse_Littelfuse_372_D8.50mm
Fuse, Littelfuse, 372, 8.5x8mm, https://www.littelfuse.com/~/media/electronics/datasheets/fuses/littelfuse_fuse_372_datasheet.pdf.pdf
fuse tht radial
0
2
2
Fuse
Fuse_Littelfuse_395Series
Fuse, TE5, Littelfuse/Wickmann, No. 460, No560,
Fuse TE5 Littelfuse/Wickmann No. 460 No560 
0
2
2
Fuse
Fuse_Schurter_UMT250
Surface Mount Fuse, 3 x 10.1 mm, Time-Lag T, 250 VAC, 125 VDC (https://us.schurter.com/bundles/snceschurter/epim/_ProdPool_/newDS/en/typ_UMT_250.pdf)
Schurter fuse smd
0
2
2
Fuse
Fuse_Schurter_UMZ250
Surface Mount Fuse with Clip, 4.2 x 11.1 mm, Time-Lag T, 250 VAC, 125 VDC (https://us.schurter.com/bundles/snceschurter/epim/_ProdPool_/newDS/en/typ_UMZ_250.pdf)
fuse smd mount holder
0
2
2
Fuse
Fuse_SunFuse-6HP
SunFuse Ceramic Slow Blow Fuse 6H_6HP.PDF
UL/CSA 6x32mm Ceramic Slow Blow Fuse
0
2
2
Fuse
Fuseholder_Blade_ATO_Littelfuse_Pudenz_2_Pin
Fuseholder ATO Blade littelfuse Pudenz 2 Pin
Fuseholder ATO Blade littelfuse Pudenz 2 Pin
0
2
2
Fuse
Fuseholder_Blade_Mini_Keystone_3568
fuse holder, car blade fuse mini, http://www.keyelco.com/product-pdf.cfm?p=306
car blade fuse mini
0
4
2
Fuse
Fuseholder_Cylinder-5x20mm_Bulgin_FX0456_Vertical_Closed
Fuseholder, 5x20, closed, vertical, Bulgin, FX0456, https://www.bulgin.com/products/pub/media/bulgin/data/Fuseholders.pdf
Fuseholder 5x20 closed vertical Bulgin FX0456 Sicherungshalter 
0
2
2
Fuse
Fuseholder_Cylinder-5x20mm_Bulgin_FX0457_Horizontal_Closed
Fuseholder, 5x20, closed, horizontal, Bulgin, FX0457, Sicherungshalter,
Fuseholder 5x20 closed horizontal Bulgin FX0457 Sicherungshalter 
0
2
2
Fuse
Fuseholder_Cylinder-5x20mm_EATON_H15-V-1_Vertical_Closed
PCB fuse holders for 5 mm x 20 mm fuses; 250V; 10A (http://www.cooperindustries.com/content/dam/public/bussmann/Electronics/Resources/product-datasheets/bus-elx-ds-4426-h15.pdf)
fuse holder vertical 5x20mm
0
2
2
Fuse
Fuseholder_Cylinder-5x20mm_EATON_HBV_Vertical_Closed
5 mm x 20 mm fuse holders; Vertical w/ Stability Pins; 250V; 6.3-16A (http://www.cooperindustries.com/content/dam/public/bussmann/Electronics/Resources/product-datasheets/Bus_Elx_DS_2118_HB_PCB_Series.pdf)
fuse holder vertical 5x20mm
0
2
2
Fuse
Fuseholder_Cylinder-5x20mm_EATON_HBW_Vertical_Closed
5 mm x 20 mm fuse holders; Vertical w/o Stability Pins; 250V; 6.3-16A (http://www.cooperindustries.com/content/dam/public/bussmann/Electronics/Resources/product-datasheets/Bus_Elx_DS_2118_HB_PCB_Series.pdf)
fuse holder vertical 5x20mm
0
2
2
Fuse
Fuseholder_Cylinder-5x20mm_Schurter_0031_8201_Horizontal_Open
Fuseholder horizontal open, 5x20mm, 500V, 16A, Schurter 0031.8201, https://us.schurter.com/bundles/snceschurter/epim/_ProdPool_/newDS/en/typ_OGN.pdf
Fuseholder horizontal open 5x20 Schurter 0031.8201
0
2
2
Fuse
Fuseholder_Cylinder-5x20mm_Schurter_FAB_0031-355x_Horizontal_Closed
Fuseholder 5x20mm horizontal Shurter model FAB, Suitable for order numbers 0031.3551 and 0031.3558  (https://www.schurter.com/bundles/snceschurter/epim/_ProdPool_/newDS/en/typ_FAB.pdf)
Fuseholder 5x20mm closed horizontal
0
2
2
Fuse
Fuseholder_Cylinder-5x20mm_Schurter_FPG4_Vertical_Closed
Shock-Safe Fuseholder, 5 x 20 mm, Slotted Cap/Fingergrip, vertical, IEC 60335-1; 250VAC/10A VDE; 500V/16A UL/CSA (https://us.schurter.com/bundles/snceschurter/epim/_ProdPool_/newDS/en/typ_FPG4.pdf)
fuse holder vertical 5x20mm
0
4
2
Fuse
Fuseholder_Cylinder-5x20mm_Schurter_FUP_0031.2510_Horizontal_Closed
Shock-Safe closed Fuseholder, Schurter FUP Series, 5.0 x 20mm, Slotted Cap, horizontal, 500 VAC 4W/16A (VDE), 600V 30A (UL/CSA), order numbers: 0031.2510 (0031.2500 + 0031.2323), http://www.schurter.ch/bundles/snceschurter/epim/_ProdPool_/newDS/en/typ_FUP.pdf
Fuseholder 5x20mm horizontal closed
0
3
2
Fuse
Fuseholder_Cylinder-5x20mm_Schurter_OGN-SMD_Horizontal_Open
Fuseholder horizontal open, 5x20mm, 500V, 16A (https://us.schurter.com/bundles/snceschurter/epim/_ProdPool_/newDS/en/typ_OGN-SMD.pdf)
Fuseholder horizontal open 5x20 Schurter 0031.8221
0
2
2
Fuse
Fuseholder_Cylinder-5x20mm_Stelvio-Kontek_PTF78_Horizontal_Open
https://www.tme.eu/en/Document/3b48dbe2b9714a62652c97b08fcd464b/PTF78.pdf
Fuseholder horizontal open 5x20 Stelvio-Kontek PTF/78
0
2
2
Fuse
Fuseholder_Cylinder-6.3x32mm_Schurter_0031-8002_Horizontal_Open
Fuseholder, horizontal, open, 6.3x32, Schurter, 0031.8002, https://www.schurter.com/en/datasheet/typ_OG__Holder__6.3x32.pdf
Fuseholder horizontal open 6.3x32 Schurter 0031.8002
0
2
2
Fuse
Fuseholder_Cylinder-6.3x32mm_Schurter_FUP_0031.2520_Horizontal_Closed
Shock-Safe closed Fuseholder, Schurter FUP Series, 6.3 x 32 mm, Slotted Cap, horizontal, 500 VAC 4W/16A (VDE), 600V 30A (UL/CSA), order numbers: 0031.2520 (0031.2500 + 0031.2321), http://www.schurter.ch/bundles/snceschurter/epim/_ProdPool_/newDS/en/typ_FUP.pdf
Fuseholder 6.3x32mm horizontal closed
0
3
2
Fuse
Fuseholder_Littelfuse_Nano2_157x
Littelfuse NANO2 holder, https://www.littelfuse.com/~/media/electronics/datasheets/fuses/littelfuse_fuse_157_datasheet.pdf.pdf
SMD Nano2 holder
0
2
2
Fuse
Fuseholder_TR5_Littelfuse_No560_No460
Fuse, Fuseholder, TR5, Littelfuse/Wickmann, No. 460, No560, https://www.littelfuse.com/~/media/electronics/datasheets/fuse_holders/littelfuse_fuse_holder_559_560_datasheet.pdf.pdf
Fuse Fuseholder TR5 Littelfuse/Wickmann No. 460 No560 
0
2
2
