# Supplementary material for: Monitoring multiple parameters in complex water scenarios using a low-cost open-source data acquisition platform
Source: HardwareX. 2023 Nov 28;16:e00492. doi: 10.1016/j.ohx.2023.e00492 (PMC10749909; doi:10.1016/j.ohx.2023.e00492)
Supplement: Supplementary Data 1 [file mmc1.zip › MONITORING MULTIPLE PARAMETERS IN COMPLEX WATER SCENARIOS USING A LOW COST OPEN SOURCE DATA ACQUISITION PLATFORM/Hardware files/Data logger/Datalogger.sch]

EESchema Schematic File Version 4
EELAYER 30 0
EELAYER END
$Descr A3 16535 11693
encoding utf-8
Sheet 1 1
Title ""
Date ""
Rev ""
Comp ""
Comment1 ""
Comment2 ""
Comment3 ""
Comment4 ""
$EndDescr
NoConn ~ 17900 8300
NoConn ~ 9100 13000
NoConn ~ 17200 7650
Wire Wire Line
	6550 4650 6550 4350
Wire Wire Line
	6450 4650 6450 4350
Wire Wire Line
	6350 4350 6350 4650
Wire Wire Line
	6250 4650 6250 4350
Text GLabel 6550 4650 3    50   Input ~ 0
CS
Text GLabel 6450 4650 3    50   Input ~ 0
CLK
Text GLabel 6350 4650 3    50   Input ~ 0
DI
Text GLabel 6250 4650 3    50   Input ~ 0
DO
Wire Wire Line
	6150 4350 6150 5000
Text GLabel 6150 5000 3    50   Input ~ 0
POWER_ARDUINO
$Comp
L power:GNDREF #PWR012
U 1 1 612B6161
P 5900 4450
F 0 "#PWR012" H 5900 4200 50  0001 C CNN
F 1 "GNDREF" H 5905 4277 50  0000 C CNN
F 2 "" H 5900 4450 50  0001 C CNN
F 3 "" H 5900 4450 50  0001 C CNN
	1    5900 4450
	1    0    0    -1  
$EndComp
$Comp
L Connector_Generic:Conn_01x06 J10
U 1 1 6127EA27
P 6250 4150
F 0 "J10" V 6550 4150 50  0000 R CNN
F 1 "SD CARD" V 6400 4350 50  0000 R CNN
F 2 "Connector_PinSocket_2.54mm:PinSocket_1x06_P2.54mm_Vertical" H 6250 4150 50  0001 C CNN
F 3 "~" H 6250 4150 50  0001 C CNN
	1    6250 4150
	0    -1   -1   0   
$EndComp
Wire Wire Line
	3300 4350 3300 4450
Connection ~ 2900 3400
Wire Wire Line
	2400 3400 2900 3400
Wire Wire Line
	2400 3150 2400 3400
Wire Wire Line
	2400 2350 2400 2000
Wire Wire Line
	2400 2650 2400 2850
$Comp
L Device:LED D3
U 1 1 612940AE
P 2400 3000
F 0 "D3" V 2439 2882 50  0000 R CNN
F 1 "LED" V 2348 2882 50  0000 R CNN
F 2 "LED_THT:LED_D4.0mm" H 2400 3000 50  0001 C CNN
F 3 "~" H 2400 3000 50  0001 C CNN
	1    2400 3000
	0    -1   -1   0   
$EndComp
$Comp
L Device:R R7
U 1 1 612937F2
P 2400 2500
F 0 "R7" H 2470 2546 50  0000 L CNN
F 1 "1k" H 2470 2455 50  0000 L CNN
F 2 "Resistor_THT:R_Axial_DIN0207_L6.3mm_D2.5mm_P10.16mm_Horizontal" V 2330 2500 50  0001 C CNN
F 3 "~" H 2400 2500 50  0001 C CNN
	1    2400 2500
	1    0    0    -1  
$EndComp
Wire Wire Line
	2700 6150 2700 6300
$Comp
L power:GNDREF #PWR010
U 1 1 6126CD92
P 2700 6300
F 0 "#PWR010" H 2700 6050 50  0001 C CNN
F 1 "GNDREF" H 2705 6127 50  0000 C CNN
F 2 "" H 2700 6300 50  0001 C CNN
F 3 "" H 2700 6300 50  0001 C CNN
	1    2700 6300
	1    0    0    -1  
$EndComp
Wire Wire Line
	2700 5750 2700 5850
Wire Wire Line
	2700 5350 3050 5350
Connection ~ 2700 5350
Wire Wire Line
	2700 5450 2700 5350
$Comp
L Device:R R6
U 1 1 6122711C
P 2700 5600
F 0 "R6" H 2770 5646 50  0000 L CNN
F 1 "1k" H 2770 5555 50  0000 L CNN
F 2 "Resistor_THT:R_Axial_DIN0207_L6.3mm_D2.5mm_P10.16mm_Horizontal" V 2630 5600 50  0001 C CNN
F 3 "~" H 2700 5600 50  0001 C CNN
	1    2700 5600
	1    0    0    -1  
$EndComp
$Comp
L Device:LED D2
U 1 1 611F2A4E
P 2700 6000
F 0 "D2" V 2739 5882 50  0000 R CNN
F 1 "LED" V 2648 5882 50  0000 R CNN
F 2 "LED_THT:LED_D4.0mm" H 2700 6000 50  0001 C CNN
F 3 "~" H 2700 6000 50  0001 C CNN
	1    2700 6000
	0    -1   -1   0   
$EndComp
Wire Wire Line
	4250 2550 4250 3400
Wire Wire Line
	4800 3550 4800 3400
Wire Wire Line
	4150 8250 3850 8250
Connection ~ 9350 8200
Wire Wire Line
	9650 8200 9350 8200
NoConn ~ 5250 6250
NoConn ~ 5250 6050
NoConn ~ 5250 5850
NoConn ~ 5250 5650
NoConn ~ 5250 5550
Wire Wire Line
	5250 6150 4950 6150
Wire Wire Line
	4950 5950 5250 5950
Wire Wire Line
	5250 5750 4950 5750
Wire Wire Line
	5100 6350 5100 6450
Wire Wire Line
	5250 6350 5100 6350
$Comp
L Connector:DB9_Female J16
U 1 1 60F9C662
P 5550 5950
F 0 "J16" H 5730 5996 50  0000 L CNN
F 1 "RS232" H 5730 5905 50  0000 L CNN
F 2 "Connector_Dsub:DSUB-9_Female_Horizontal_P2.77x2.84mm_EdgePinOffset4.94mm_Housed_MountingHolesOffset7.48mm" H 5550 5950 50  0001 C CNN
F 3 " ~" H 5550 5950 50  0001 C CNN
	1    5550 5950
	1    0    0    -1  
$EndComp
Wire Wire Line
	2350 5350 2700 5350
Wire Wire Line
	2350 5250 2350 5350
Wire Wire Line
	3400 4350 3400 4900
Wire Wire Line
	2350 4950 2350 4850
Wire Wire Line
	2350 4550 2350 4450
Wire Wire Line
	2700 4450 2350 4450
Wire Wire Line
	3300 4450 3100 4450
$Comp
L Switch:SW_SPST SW1
U 1 1 61FEAF61
P 2900 4450
F 0 "SW1" H 2900 4685 50  0000 C CNN
F 1 "SW_SPST" H 2900 4594 50  0000 C CNN
F 2 "Connector_Wire:SolderWire-0.75sqmm_1x02_P7mm_D1.25mm_OD3.5mm" H 2900 4450 50  0001 C CNN
F 3 "~" H 2900 4450 50  0001 C CNN
	1    2900 4450
	-1   0    0    -1  
$EndComp
$Comp
L Diode:1N5402 D1
U 1 1 61F3FB26
P 2350 4700
F 0 "D1" V 2396 4620 50  0000 R CNN
F 1 "1N5402" V 2305 4620 50  0000 R CNN
F 2 "Diode_THT:D_DO-201AD_P15.24mm_Horizontal" H 2350 4525 50  0001 C CNN
F 3 "http://www.vishay.com/docs/88516/1n5400.pdf" H 2350 4700 50  0001 C CNN
	1    2350 4700
	0    -1   -1   0   
$EndComp
$Comp
L Device:Fuse F1
U 1 1 61F3EBD4
P 2350 5100
F 0 "F1" H 2291 5054 50  0000 R CNN
F 1 "Fuse" H 2291 5145 50  0000 R CNN
F 2 "Fuse:Fuseholder_Cylinder-5x20mm_Schurter_0031_8201_Horizontal_Open" V 2280 5100 50  0001 C CNN
F 3 "~" H 2350 5100 50  0001 C CNN
	1    2350 5100
	1    0    0    1   
$EndComp
$Comp
L power:GNDREF #PWR09
U 1 1 61D5FD78
P 5100 6450
F 0 "#PWR09" H 5100 6200 50  0001 C CNN
F 1 "GNDREF" H 5105 6277 50  0000 C CNN
F 2 "" H 5100 6450 50  0001 C CNN
F 3 "" H 5100 6450 50  0001 C CNN
	1    5100 6450
	1    0    0    -1  
$EndComp
Text GLabel 4950 5950 0    50   Input ~ 0
TX
Text GLabel 4950 5750 0    50   Input ~ 0
RX
Text GLabel 4950 6150 0    50   Input ~ 0
RESET
Wire Wire Line
	5700 3400 6050 3400
Connection ~ 5700 3400
Wire Wire Line
	5700 3200 5700 3400
Connection ~ 5700 2650
Wire Wire Line
	5700 2900 5700 2650
Wire Wire Line
	5600 3400 5700 3400
Wire Wire Line
	6600 3200 6600 3400
Wire Wire Line
	6500 2550 6500 3400
Wire Wire Line
	6150 3200 6150 3400
Wire Wire Line
	6050 2550 6050 3400
Wire Wire Line
	5600 2550 5600 3400
Wire Wire Line
	5150 2550 5150 3400
Wire Wire Line
	5250 3200 5250 3400
Wire Wire Line
	4800 3200 4800 3400
Wire Wire Line
	4700 2550 4700 3400
Wire Wire Line
	4350 3200 4350 3400
Wire Wire Line
	3800 2550 3800 3400
Wire Wire Line
	3900 3200 3900 3400
Wire Wire Line
	3450 3200 3450 3400
Wire Wire Line
	3350 2550 3350 3400
Wire Wire Line
	3000 3200 3000 3400
Wire Wire Line
	2900 2550 2900 3400
Wire Wire Line
	3850 7700 3850 8250
Wire Wire Line
	4100 7700 3850 7700
Wire Wire Line
	3850 9300 3850 9150
Wire Wire Line
	3300 8250 3300 8550
Connection ~ 3300 8250
Wire Wire Line
	3300 8250 3850 8250
Connection ~ 3300 9150
Connection ~ 3850 9150
Wire Wire Line
	3850 9150 3300 9150
Wire Wire Line
	3300 8100 3300 8250
$Comp
L Device:CP C13
U 1 1 6108D338
P 3300 8700
F 0 "C13" V 3050 8700 50  0000 C CNN
F 1 "470u" V 3150 8700 50  0000 C CNN
F 2 "Capacitor_THT:CP_Radial_D8.0mm_P5.00mm" H 3338 8550 50  0001 C CNN
F 3 "~" H 3300 8700 50  0001 C CNN
	1    3300 8700
	1    0    0    -1  
$EndComp
$Comp
L Device:R R2
U 1 1 610B1CCA
P 2100 8300
F 0 "R2" V 2307 8300 50  0000 C CNN
F 1 "10k" V 2216 8300 50  0000 C CNN
F 2 "Resistor_THT:R_Axial_DIN0207_L6.3mm_D2.5mm_P10.16mm_Horizontal" V 2030 8300 50  0001 C CNN
F 3 "~" H 2100 8300 50  0001 C CNN
	1    2100 8300
	1    0    0    -1  
$EndComp
Text GLabel 4100 7700 2    50   Output ~ 0
POWER_SENSORS
Text GLabel 2100 8000 1    50   Input ~ 0
ACTIVATE_SENSORS
$Comp
L Regulator_Linear:LM7805_TO220 U4
U 1 1 618987E3
P 4450 8250
F 0 "U4" H 4450 8492 50  0000 C CNN
F 1 "LM7805_TO220" H 4450 8401 50  0000 C CNN
F 2 "Package_TO_SOT_THT:TO-220-3_Horizontal_TabDown" H 4450 8475 50  0001 C CIN
F 3 "https://www.onsemi.cn/PowerSolutions/document/MC7800-D.PDF" H 4450 8200 50  0001 C CNN
	1    4450 8250
	1    0    0    -1  
$EndComp
$Comp
L Device:CP C15
U 1 1 618987EF
P 5100 8750
F 0 "C15" V 4850 8750 50  0000 C CNN
F 1 "0.1u" V 4950 8750 50  0000 C CNN
F 2 "Capacitor_THT:CP_Radial_D5.0mm_P2.50mm" H 5138 8600 50  0001 C CNN
F 3 "~" H 5100 8750 50  0001 C CNN
	1    5100 8750
	1    0    0    -1  
$EndComp
Wire Wire Line
	4750 8250 5100 8250
Wire Wire Line
	5100 8250 5100 8600
Wire Wire Line
	3850 8600 3850 8250
$Comp
L Device:CP C14
U 1 1 618987F9
P 3850 8750
F 0 "C14" V 3600 8750 50  0000 C CNN
F 1 "0.33u" V 3700 8750 50  0000 C CNN
F 2 "Capacitor_THT:CP_Radial_D5.0mm_P2.50mm" H 3888 8600 50  0001 C CNN
F 3 "~" H 3850 8750 50  0001 C CNN
	1    3850 8750
	1    0    0    -1  
$EndComp
Connection ~ 3850 8250
Wire Wire Line
	4450 8550 4450 9150
Connection ~ 4450 9150
Wire Wire Line
	3850 9150 4450 9150
Wire Wire Line
	3850 8900 3850 9150
Wire Wire Line
	5100 8900 5100 9150
Wire Wire Line
	5100 9150 4450 9150
Text GLabel 2400 7050 0    50   Input ~ 0
BATTERY
Text GLabel 5100 8050 1    50   Output ~ 0
POWER_5V
$Comp
L Transistor_FET:IRF9540N Q2
U 1 1 60FC8A54
P 3200 7900
F 0 "Q2" H 3405 7854 50  0000 L CNN
F 1 "IRF9540N" H 3405 7945 50  0000 L CNN
F 2 "Package_TO_SOT_THT:TO-220-3_Horizontal_TabDown" H 3400 7825 50  0001 L CIN
F 3 "http://www.irf.com/product-info/datasheets/data/irf9540n.pdf" H 3200 7900 50  0001 L CNN
	1    3200 7900
	1    0    0    1   
$EndComp
$Comp
L Transistor_BJT:BC547 Q1
U 1 1 60FCA038
P 2450 8600
F 0 "Q1" H 2641 8646 50  0000 L CNN
F 1 "BC547" H 2641 8555 50  0000 L CNN
F 2 "Package_TO_SOT_THT:TO-92_Inline" H 2650 8525 50  0001 L CIN
F 3 "https://www.onsemi.com/pub/Collateral/BC550-D.pdf" H 2450 8600 50  0001 L CNN
	1    2450 8600
	1    0    0    -1  
$EndComp
Wire Wire Line
	2550 7600 2550 7900
$Comp
L Device:R R1
U 1 1 610F3682
P 2550 7450
F 0 "R1" H 2620 7496 50  0000 L CNN
F 1 "10k" H 2620 7405 50  0000 L CNN
F 2 "Resistor_THT:R_Axial_DIN0207_L6.3mm_D2.5mm_P10.16mm_Horizontal" V 2480 7450 50  0001 C CNN
F 3 "~" H 2550 7450 50  0001 C CNN
	1    2550 7450
	1    0    0    -1  
$EndComp
$Comp
L power:GNDREF #PWR06
U 1 1 610F4B2B
P 3850 9300
F 0 "#PWR06" H 3850 9050 50  0001 C CNN
F 1 "GNDREF" H 3855 9127 50  0000 C CNN
F 2 "" H 3850 9300 50  0001 C CNN
F 3 "" H 3850 9300 50  0001 C CNN
	1    3850 9300
	1    0    0    -1  
$EndComp
Wire Wire Line
	3300 8850 3300 9150
Wire Wire Line
	3300 7050 2550 7050
Wire Wire Line
	2550 7050 2550 7300
Wire Wire Line
	3000 7900 2550 7900
Text GLabel 10600 8050 1    50   Output ~ 0
POWER_ARDUINO
Wire Wire Line
	6600 2650 6600 2550
Connection ~ 6600 2650
Wire Wire Line
	6750 2650 6600 2650
Wire Wire Line
	6750 2700 6750 2650
Connection ~ 6500 3400
Wire Wire Line
	6600 3400 6500 3400
Connection ~ 6150 3400
Wire Wire Line
	6500 3400 6150 3400
Wire Wire Line
	6300 2550 6300 2000
Wire Wire Line
	6400 2550 6300 2550
Wire Wire Line
	6600 2900 6600 2650
Wire Wire Line
	5850 2000 6300 2000
Wire Wire Line
	6150 2650 6150 2550
Connection ~ 6150 2650
Wire Wire Line
	6300 2650 6150 2650
Wire Wire Line
	6300 2700 6300 2650
Connection ~ 6050 3400
Wire Wire Line
	6150 3400 6050 3400
Connection ~ 5850 2000
Wire Wire Line
	5850 2550 5850 2000
Wire Wire Line
	5950 2550 5850 2550
Wire Wire Line
	6150 2900 6150 2650
Wire Wire Line
	5400 2000 5850 2000
Wire Wire Line
	5850 2650 5700 2650
Wire Wire Line
	5850 2700 5850 2650
Wire Wire Line
	5600 3400 5250 3400
Connection ~ 5600 3400
Connection ~ 5250 3400
Wire Wire Line
	5700 2550 5700 2650
Connection ~ 5400 2000
Wire Wire Line
	5400 2550 5400 2000
Wire Wire Line
	5500 2550 5400 2550
Wire Wire Line
	4950 2000 5400 2000
Wire Wire Line
	5250 2650 5250 2900
Connection ~ 5250 2650
Wire Wire Line
	5400 2650 5250 2650
Wire Wire Line
	5400 2700 5400 2650
Connection ~ 5150 3400
Wire Wire Line
	5250 3400 5150 3400
Connection ~ 4800 3400
Wire Wire Line
	5150 3400 4800 3400
Connection ~ 4950 2000
Wire Wire Line
	4950 2550 4950 2000
Wire Wire Line
	5050 2550 4950 2550
Wire Wire Line
	5250 2550 5250 2650
Wire Wire Line
	4500 2000 4950 2000
Wire Wire Line
	4800 2650 4800 2900
Connection ~ 4800 2650
Wire Wire Line
	4950 2650 4800 2650
Wire Wire Line
	4950 2700 4950 2650
Connection ~ 4700 3400
Wire Wire Line
	4800 3400 4700 3400
Connection ~ 4350 3400
Wire Wire Line
	4700 3400 4350 3400
Connection ~ 4500 2000
Wire Wire Line
	4500 2550 4500 2000
Wire Wire Line
	4600 2550 4500 2550
Wire Wire Line
	4800 2550 4800 2650
Wire Wire Line
	4050 2000 4500 2000
Wire Wire Line
	4350 2650 4350 2900
Connection ~ 4350 2650
Wire Wire Line
	4500 2650 4350 2650
Wire Wire Line
	4500 2700 4500 2650
Connection ~ 4250 3400
Wire Wire Line
	4350 3400 4250 3400
Connection ~ 3900 3400
Wire Wire Line
	4250 3400 3900 3400
Connection ~ 4050 2000
Wire Wire Line
	4050 2550 4050 2000
Wire Wire Line
	4150 2550 4050 2550
Wire Wire Line
	4350 2550 4350 2650
Wire Wire Line
	3600 2000 4050 2000
Connection ~ 3800 3400
Wire Wire Line
	3900 3400 3800 3400
Connection ~ 3600 2000
Wire Wire Line
	3600 2550 3600 2000
Wire Wire Line
	3700 2550 3600 2550
Connection ~ 3450 3400
Wire Wire Line
	3800 3400 3450 3400
Wire Wire Line
	3900 2650 3900 2550
Connection ~ 3900 2650
Wire Wire Line
	4050 2650 3900 2650
Wire Wire Line
	4050 2700 4050 2650
Wire Wire Line
	3900 2900 3900 2650
Wire Wire Line
	3100 2000 3600 2000
Wire Wire Line
	3450 2600 3450 2550
Connection ~ 3450 2600
Wire Wire Line
	3600 2600 3450 2600
Wire Wire Line
	3600 2700 3600 2600
Wire Wire Line
	3450 2900 3450 2600
Connection ~ 3350 3400
Wire Wire Line
	3450 3400 3350 3400
Wire Wire Line
	3000 3400 2900 3400
Connection ~ 3000 3400
Wire Wire Line
	3350 3400 3000 3400
Connection ~ 3100 2000
Wire Wire Line
	3100 2550 3100 2000
Wire Wire Line
	3250 2550 3100 2550
Wire Wire Line
	2650 2000 3100 2000
Wire Wire Line
	3000 2600 3000 2550
Connection ~ 3000 2600
Wire Wire Line
	3150 2600 3000 2600
Wire Wire Line
	3150 2700 3150 2600
Wire Wire Line
	3000 2900 3000 2600
Connection ~ 2650 2000
Wire Wire Line
	2650 2550 2650 2000
Wire Wire Line
	2800 2550 2650 2550
Wire Wire Line
	4050 5950 4050 6200
Connection ~ 4050 5950
Wire Wire Line
	4150 5700 4150 5950
Wire Wire Line
	4150 5950 4050 5950
Wire Wire Line
	4050 5700 4050 5950
Wire Wire Line
	3950 5700 3950 5800
Wire Wire Line
	3850 5700 3850 5800
Text GLabel 3950 5800 3    50   Input ~ 0
GSM_TX
Text GLabel 3850 5800 3    50   Input ~ 0
GSM_RX
Wire Wire Line
	4250 5700 4250 5800
Text GLabel 4250 5800 3    50   Input ~ 0
POWER_BLUETOOTH
$Comp
L power:GNDREF #PWR07
U 1 1 613F10D6
P 4050 6200
F 0 "#PWR07" H 4050 5950 50  0001 C CNN
F 1 "GNDREF" H 4055 6027 50  0000 C CNN
F 2 "" H 4050 6200 50  0001 C CNN
F 3 "" H 4050 6200 50  0001 C CNN
	1    4050 6200
	1    0    0    -1  
$EndComp
$Comp
L Connector_Generic:Conn_01x05 J15
U 1 1 613D970B
P 4050 5500
F 0 "J15" V 4300 5550 50  0000 R CNN
F 1 "BLUETOOTH" V 4200 5550 50  0000 R CNN
F 2 "Connector_PinSocket_2.54mm:PinSocket_1x05_P2.54mm_Vertical" H 4050 5500 50  0001 C CNN
F 3 "~" H 4050 5500 50  0001 C CNN
	1    4050 5500
	0    -1   -1   0   
$EndComp
Wire Wire Line
	5450 4350 5450 4450
Text GLabel 5450 4450 3    50   Input ~ 0
PWM_SERVO
Wire Wire Line
	5550 4350 5550 4450
Text GLabel 5550 4450 3    50   Input ~ 0
POWER_5V
$Comp
L power:GNDREF #PWR05
U 1 1 612E7ABB
P 5200 4450
F 0 "#PWR05" H 5200 4200 50  0001 C CNN
F 1 "GNDREF" H 5205 4277 50  0000 C CNN
F 2 "" H 5200 4450 50  0001 C CNN
F 3 "" H 5200 4450 50  0001 C CNN
	1    5200 4450
	1    0    0    -1  
$EndComp
$Comp
L Connector_Generic:Conn_01x03 J14
U 1 1 612D2836
P 5450 4150
F 0 "J14" V 5700 4350 50  0000 R CNN
F 1 "SERVO" V 5600 4350 50  0000 R CNN
F 2 "Connector_Phoenix_MSTB:PhoenixContact_MSTBA_2,5_3-G-5,08_1x03_P5.08mm_Horizontal" H 5450 4150 50  0001 C CNN
F 3 "~" H 5450 4150 50  0001 C CNN
	1    5450 4150
	0    -1   -1   0   
$EndComp
Wire Wire Line
	9150 8200 9350 8200
Text GLabel 9150 8200 0    50   Input ~ 0
BATTERY
Text GLabel 3050 5350 2    50   Input ~ 0
BATTERY
$Comp
L power:GNDREF #PWR03
U 1 1 6126CE2F
P 3400 4900
F 0 "#PWR03" H 3400 4650 50  0001 C CNN
F 1 "GNDREF" H 3405 4727 50  0000 C CNN
F 2 "" H 3400 4900 50  0001 C CNN
F 3 "" H 3400 4900 50  0001 C CNN
	1    3400 4900
	1    0    0    -1  
$EndComp
$Comp
L Connector_Generic:Conn_01x02 J13
U 1 1 61259486
P 3400 4150
F 0 "J13" V 3650 4200 50  0000 R CNN
F 1 "BATTERY" V 3550 4200 50  0000 R CNN
F 2 "Connector_Phoenix_MSTB:PhoenixContact_MSTBA_2,5_2-G-5,08_1x02_P5.08mm_Horizontal" H 3400 4150 50  0001 C CNN
F 3 "~" H 3400 4150 50  0001 C CNN
	1    3400 4150
	0    1    -1   0   
$EndComp
Text GLabel 4900 4500 3    50   Input ~ 0
POWER_5V
Text GLabel 4200 4450 3    50   Input ~ 0
POWER_5V
Wire Wire Line
	4800 4350 4800 4500
Wire Wire Line
	4700 4350 4700 4500
Text GLabel 4800 4500 3    50   Input ~ 0
SONAR_RX
Text GLabel 4700 4500 3    50   Input ~ 0
SONAR_TX
Wire Wire Line
	4900 4350 4900 4500
Wire Wire Line
	4600 4450 4450 4450
Wire Wire Line
	4600 4350 4600 4450
$Comp
L power:GNDREF #PWR02
U 1 1 611ECBC6
P 4450 4450
F 0 "#PWR02" H 4450 4200 50  0001 C CNN
F 1 "GNDREF" H 4455 4277 50  0000 C CNN
F 2 "" H 4450 4450 50  0001 C CNN
F 3 "" H 4450 4450 50  0001 C CNN
	1    4450 4450
	1    0    0    -1  
$EndComp
$Comp
L Connector_Generic:Conn_01x04 J12
U 1 1 611EA3E0
P 4700 4150
F 0 "J12" V 4950 4150 50  0000 R CNN
F 1 "SONAR" V 4850 4150 50  0000 R CNN
F 2 "Connector_Phoenix_MSTB:PhoenixContact_MSTBA_2,5_4-G-5,08_1x04_P5.08mm_Horizontal" H 4700 4150 50  0001 C CNN
F 3 "~" H 4700 4150 50  0001 C CNN
	1    4700 4150
	0    -1   -1   0   
$EndComp
Wire Wire Line
	3900 4450 3750 4450
Wire Wire Line
	3900 4350 3900 4450
Wire Wire Line
	4200 4350 4200 4450
$Comp
L Connector_Generic:Conn_01x04 J11
U 1 1 610DC4ED
P 4000 4150
F 0 "J11" V 4250 4150 50  0000 R CNN
F 1 "GPS" V 4150 4150 50  0000 R CNN
F 2 "Connector_PinSocket_2.54mm:PinSocket_1x04_P2.54mm_Vertical" H 4000 4150 50  0001 C CNN
F 3 "~" H 4000 4150 50  0001 C CNN
	1    4000 4150
	0    -1   -1   0   
$EndComp
Wire Wire Line
	4100 4350 4100 4450
Wire Wire Line
	4000 4350 4000 4450
Text GLabel 4100 4450 3    50   Input ~ 0
GPS_RX
Text GLabel 4000 4450 3    50   Input ~ 0
GPS_TX
$Comp
L power:GNDREF #PWR01
U 1 1 610F836B
P 3750 4450
F 0 "#PWR01" H 3750 4200 50  0001 C CNN
F 1 "GNDREF" H 3755 4277 50  0000 C CNN
F 2 "" H 3750 4450 50  0001 C CNN
F 3 "" H 3750 4450 50  0001 C CNN
	1    3750 4450
	1    0    0    -1  
$EndComp
Text GLabel 2150 2200 3    50   Input ~ 0
POWER_SENSORS
$Comp
L Device:CP C11
U 1 1 60FC05F8
P 9350 8700
F 0 "C11" V 9100 8700 50  0000 C CNN
F 1 "0.33u" V 9200 8700 50  0000 C CNN
F 2 "Capacitor_THT:CP_Radial_D5.0mm_P2.50mm" H 9388 8550 50  0001 C CNN
F 3 "~" H 9350 8700 50  0001 C CNN
	1    9350 8700
	1    0    0    -1  
$EndComp
Wire Wire Line
	9350 8550 9350 8200
Wire Wire Line
	10250 8200 10600 8200
$Comp
L Device:CP C12
U 1 1 60FC27F4
P 10600 8700
F 0 "C12" V 10350 8700 50  0000 C CNN
F 1 "0.1u" V 10450 8700 50  0000 C CNN
F 2 "Capacitor_THT:CP_Radial_D5.0mm_P2.50mm" H 10638 8550 50  0001 C CNN
F 3 "~" H 10600 8700 50  0001 C CNN
	1    10600 8700
	1    0    0    -1  
$EndComp
$Comp
L power:GNDREF #PWR0111
U 1 1 60FBE442
P 9950 9300
F 0 "#PWR0111" H 9950 9050 50  0001 C CNN
F 1 "GNDREF" H 9955 9127 50  0000 C CNN
F 2 "" H 9950 9300 50  0001 C CNN
F 3 "" H 9950 9300 50  0001 C CNN
	1    9950 9300
	1    0    0    -1  
$EndComp
$Comp
L Regulator_Linear:LM7805_TO220 U1
U 1 1 60FB7E53
P 9950 8200
F 0 "U1" H 9950 8442 50  0000 C CNN
F 1 "LM7805_TO220" H 9950 8351 50  0000 C CNN
F 2 "Package_TO_SOT_THT:TO-220-3_Horizontal_TabDown" H 9950 8425 50  0001 C CIN
F 3 "https://www.onsemi.cn/PowerSolutions/document/MC7800-D.PDF" H 9950 8150 50  0001 C CNN
	1    9950 8200
	1    0    0    -1  
$EndComp
Text GLabel 6750 2700 3    50   Input ~ 0
S8
Text GLabel 6300 2700 3    50   Input ~ 0
S7
Text GLabel 5850 2700 3    50   Input ~ 0
S6
Text GLabel 5400 2700 3    50   Input ~ 0
S5
Text GLabel 4950 2700 3    50   Input ~ 0
S4
Text GLabel 4500 2700 3    50   Input ~ 0
S3
Text GLabel 4050 2700 3    50   Input ~ 0
S2
Text GLabel 3600 2700 3    50   Input ~ 0
S1
Text GLabel 3150 2700 3    50   Input ~ 0
S0
$Comp
L Device:CP C9
U 1 1 60F379BB
P 6600 3050
F 0 "C9" V 6350 3050 50  0000 C CNN
F 1 "1u" V 6450 3050 50  0000 C CNN
F 2 "Capacitor_THT:CP_Radial_D5.0mm_P2.50mm" H 6638 2900 50  0001 C CNN
F 3 "~" H 6600 3050 50  0001 C CNN
	1    6600 3050
	1    0    0    -1  
$EndComp
$Comp
L Device:CP C8
U 1 1 60F37177
P 6150 3050
F 0 "C8" V 5900 3050 50  0000 C CNN
F 1 "1u" V 6000 3050 50  0000 C CNN
F 2 "Capacitor_THT:CP_Radial_D5.0mm_P2.50mm" H 6188 2900 50  0001 C CNN
F 3 "~" H 6150 3050 50  0001 C CNN
	1    6150 3050
	1    0    0    -1  
$EndComp
$Comp
L Device:CP C7
U 1 1 60F36C78
P 5700 3050
F 0 "C7" V 5450 3050 50  0000 C CNN
F 1 "1u" V 5550 3050 50  0000 C CNN
F 2 "Capacitor_THT:CP_Radial_D5.0mm_P2.50mm" H 5738 2900 50  0001 C CNN
F 3 "~" H 5700 3050 50  0001 C CNN
	1    5700 3050
	1    0    0    -1  
$EndComp
$Comp
L Device:CP C6
U 1 1 60F3670D
P 5250 3050
F 0 "C6" V 5000 3050 50  0000 C CNN
F 1 "1u" V 5100 3050 50  0000 C CNN
F 2 "Capacitor_THT:CP_Radial_D5.0mm_P2.50mm" H 5288 2900 50  0001 C CNN
F 3 "~" H 5250 3050 50  0001 C CNN
	1    5250 3050
	1    0    0    -1  
$EndComp
$Comp
L Device:CP C5
U 1 1 60F3603E
P 4800 3050
F 0 "C5" V 4550 3050 50  0000 C CNN
F 1 "1u" V 4650 3050 50  0000 C CNN
F 2 "Capacitor_THT:CP_Radial_D5.0mm_P2.50mm" H 4838 2900 50  0001 C CNN
F 3 "~" H 4800 3050 50  0001 C CNN
	1    4800 3050
	1    0    0    -1  
$EndComp
$Comp
L Device:CP C4
U 1 1 60F35903
P 4350 3050
F 0 "C4" V 4100 3050 50  0000 C CNN
F 1 "1u" V 4200 3050 50  0000 C CNN
F 2 "Capacitor_THT:CP_Radial_D5.0mm_P2.50mm" H 4388 2900 50  0001 C CNN
F 3 "~" H 4350 3050 50  0001 C CNN
	1    4350 3050
	1    0    0    -1  
$EndComp
$Comp
L Device:CP C3
U 1 1 60F3531A
P 3900 3050
F 0 "C3" V 3650 3050 50  0000 C CNN
F 1 "1u" V 3750 3050 50  0000 C CNN
F 2 "Capacitor_THT:CP_Radial_D5.0mm_P2.50mm" H 3938 2900 50  0001 C CNN
F 3 "~" H 3900 3050 50  0001 C CNN
	1    3900 3050
	1    0    0    -1  
$EndComp
$Comp
L Device:CP C2
U 1 1 60F34C7C
P 3450 3050
F 0 "C2" V 3200 3050 50  0000 C CNN
F 1 "1u" V 3300 3050 50  0000 C CNN
F 2 "Capacitor_THT:CP_Radial_D5.0mm_P2.50mm" H 3488 2900 50  0001 C CNN
F 3 "~" H 3450 3050 50  0001 C CNN
	1    3450 3050
	1    0    0    -1  
$EndComp
$Comp
L Connector_Generic:Conn_01x03 J9
U 1 1 60F3414A
P 6500 2350
F 0 "J9" V 6750 2400 50  0000 R CNN
F 1 "S8" V 6650 2400 50  0000 R CNN
F 2 "Connector_Phoenix_MSTB:PhoenixContact_MSTBA_2,5_3-G-5,08_1x03_P5.08mm_Horizontal" H 6500 2350 50  0001 C CNN
F 3 "~" H 6500 2350 50  0001 C CNN
	1    6500 2350
	0    -1   -1   0   
$EndComp
$Comp
L Connector_Generic:Conn_01x03 J8
U 1 1 60F33E2F
P 6050 2350
F 0 "J8" V 6300 2400 50  0000 R CNN
F 1 "S7" V 6200 2400 50  0000 R CNN
F 2 "Connector_Phoenix_MSTB:PhoenixContact_MSTBA_2,5_3-G-5,08_1x03_P5.08mm_Horizontal" H 6050 2350 50  0001 C CNN
F 3 "~" H 6050 2350 50  0001 C CNN
	1    6050 2350
	0    -1   -1   0   
$EndComp
$Comp
L Connector_Generic:Conn_01x03 J7
U 1 1 60F335FB
P 5600 2350
F 0 "J7" V 5850 2400 50  0000 R CNN
F 1 "S6" V 5750 2400 50  0000 R CNN
F 2 "Connector_Phoenix_MSTB:PhoenixContact_MSTBA_2,5_3-G-5,08_1x03_P5.08mm_Horizontal" H 5600 2350 50  0001 C CNN
F 3 "~" H 5600 2350 50  0001 C CNN
	1    5600 2350
	0    -1   -1   0   
$EndComp
$Comp
L Connector_Generic:Conn_01x03 J6
U 1 1 60F32F06
P 5150 2350
F 0 "J6" V 5400 2400 50  0000 R CNN
F 1 "S5" V 5300 2400 50  0000 R CNN
F 2 "Connector_Phoenix_MSTB:PhoenixContact_MSTBA_2,5_3-G-5,08_1x03_P5.08mm_Horizontal" H 5150 2350 50  0001 C CNN
F 3 "~" H 5150 2350 50  0001 C CNN
	1    5150 2350
	0    -1   -1   0   
$EndComp
$Comp
L Connector_Generic:Conn_01x03 J5
U 1 1 60F327BA
P 4700 2350
F 0 "J5" V 4950 2400 50  0000 R CNN
F 1 "S4" V 4850 2400 50  0000 R CNN
F 2 "Connector_Phoenix_MSTB:PhoenixContact_MSTBA_2,5_3-G-5,08_1x03_P5.08mm_Horizontal" H 4700 2350 50  0001 C CNN
F 3 "~" H 4700 2350 50  0001 C CNN
	1    4700 2350
	0    -1   -1   0   
$EndComp
$Comp
L Connector_Generic:Conn_01x03 J4
U 1 1 60F320A8
P 4250 2350
F 0 "J4" V 4500 2400 50  0000 R CNN
F 1 "S3" V 4400 2400 50  0000 R CNN
F 2 "Connector_Phoenix_MSTB:PhoenixContact_MSTBA_2,5_3-G-5,08_1x03_P5.08mm_Horizontal" H 4250 2350 50  0001 C CNN
F 3 "~" H 4250 2350 50  0001 C CNN
	1    4250 2350
	0    -1   -1   0   
$EndComp
$Comp
L Connector_Generic:Conn_01x03 J3
U 1 1 60F31B66
P 3800 2350
F 0 "J3" V 4050 2400 50  0000 R CNN
F 1 "S2" V 3950 2400 50  0000 R CNN
F 2 "Connector_Phoenix_MSTB:PhoenixContact_MSTBA_2,5_3-G-5,08_1x03_P5.08mm_Horizontal" H 3800 2350 50  0001 C CNN
F 3 "~" H 3800 2350 50  0001 C CNN
	1    3800 2350
	0    -1   -1   0   
$EndComp
$Comp
L Connector_Generic:Conn_01x03 J2
U 1 1 60F31265
P 3350 2350
F 0 "J2" V 3600 2400 50  0000 R CNN
F 1 "S1" V 3500 2400 50  0000 R CNN
F 2 "Connector_Phoenix_MSTB:PhoenixContact_MSTBA_2,5_3-G-5,08_1x03_P5.08mm_Horizontal" H 3350 2350 50  0001 C CNN
F 3 "~" H 3350 2350 50  0001 C CNN
	1    3350 2350
	0    -1   -1   0   
$EndComp
$Comp
L Connector_Generic:Conn_01x03 J1
U 1 1 60F069C6
P 2900 2350
F 0 "J1" V 3150 2400 50  0000 R CNN
F 1 "S0" V 3050 2400 50  0000 R CNN
F 2 "Connector_Phoenix_MSTB:PhoenixContact_MSTBA_2,5_3-G-5,08_1x03_P5.08mm_Horizontal" H 2900 2350 50  0001 C CNN
F 3 "~" H 2900 2350 50  0001 C CNN
	1    2900 2350
	0    -1   -1   0   
$EndComp
$Comp
L Device:CP C1
U 1 1 60F146BA
P 3000 3050
F 0 "C1" V 2750 3050 50  0000 C CNN
F 1 "1u" V 2850 3050 50  0000 C CNN
F 2 "Capacitor_THT:CP_Radial_D5.0mm_P2.50mm" H 3038 2900 50  0001 C CNN
F 3 "~" H 3000 3050 50  0001 C CNN
	1    3000 3050
	1    0    0    -1  
$EndComp
$Comp
L power:GNDREF #PWR0101
U 1 1 60F17AA5
P 4800 3550
F 0 "#PWR0101" H 4800 3300 50  0001 C CNN
F 1 "GNDREF" H 4805 3377 50  0000 C CNN
F 2 "" H 4800 3550 50  0001 C CNN
F 3 "" H 4800 3550 50  0001 C CNN
	1    4800 3550
	1    0    0    -1  
$EndComp
$Comp
L Transistor_BJT:BC547 Q3
U 1 1 6167EFEF
P 5850 8600
F 0 "Q3" H 6041 8646 50  0000 L CNN
F 1 "BC547" H 6041 8555 50  0000 L CNN
F 2 "Package_TO_SOT_THT:TO-92_Inline" H 6050 8525 50  0001 L CIN
F 3 "https://www.onsemi.com/pub/Collateral/BC550-D.pdf" H 5850 8600 50  0001 L CNN
	1    5850 8600
	1    0    0    -1  
$EndComp
$Comp
L Device:R R5
U 1 1 61680CC6
P 5950 7500
F 0 "R5" H 6020 7546 50  0000 L CNN
F 1 "10k" H 6020 7455 50  0000 L CNN
F 2 "Resistor_THT:R_Axial_DIN0207_L6.3mm_D2.5mm_P10.16mm_Horizontal" V 5880 7500 50  0001 C CNN
F 3 "~" H 5950 7500 50  0001 C CNN
	1    5950 7500
	1    0    0    -1  
$EndComp
$Comp
L Transistor_FET:IRF9540N Q4
U 1 1 616813D3
P 6750 7900
F 0 "Q4" H 6955 7854 50  0000 L CNN
F 1 "IRF9540N" H 6955 7945 50  0000 L CNN
F 2 "Package_TO_SOT_THT:TO-220-3_Horizontal_TabDown" H 6950 7825 50  0001 L CIN
F 3 "http://www.irf.com/product-info/datasheets/data/irf9540n.pdf" H 6750 7900 50  0001 L CNN
	1    6750 7900
	1    0    0    1   
$EndComp
$Comp
L Device:CP C16
U 1 1 616835F4
P 6850 8700
F 0 "C16" V 6600 8700 50  0000 C CNN
F 1 "470u" V 6700 8700 50  0000 C CNN
F 2 "Capacitor_THT:CP_Radial_D8.0mm_P5.00mm" H 6888 8550 50  0001 C CNN
F 3 "~" H 6850 8700 50  0001 C CNN
	1    6850 8700
	1    0    0    -1  
$EndComp
Wire Wire Line
	6850 7900 6850 8100
Wire Wire Line
	6850 8850 6850 9150
Wire Wire Line
	6850 9150 5950 9150
Wire Wire Line
	5950 9150 5950 8800
$Comp
L Device:R R4
U 1 1 616CC4C2
P 5550 8300
F 0 "R4" V 5757 8300 50  0000 C CNN
F 1 "10k" V 5666 8300 50  0000 C CNN
F 2 "Resistor_THT:R_Axial_DIN0207_L6.3mm_D2.5mm_P10.16mm_Horizontal" V 5480 8300 50  0001 C CNN
F 3 "~" H 5550 8300 50  0001 C CNN
	1    5550 8300
	1    0    0    -1  
$EndComp
Connection ~ 6850 8250
Wire Wire Line
	6850 8250 6850 8550
Wire Wire Line
	7950 9150 7350 9150
Connection ~ 6850 9150
$Comp
L Device:CP C17
U 1 1 616FFB93
P 7350 8700
F 0 "C17" V 7100 8700 50  0000 C CNN
F 1 "0.33u" V 7200 8700 50  0000 C CNN
F 2 "Capacitor_THT:CP_Radial_D5.0mm_P2.50mm" H 7388 8550 50  0001 C CNN
F 3 "~" H 7350 8700 50  0001 C CNN
	1    7350 8700
	1    0    0    -1  
$EndComp
$Comp
L Device:CP C18
U 1 1 61700ACF
P 8550 8700
F 0 "C18" V 8300 8700 50  0000 C CNN
F 1 "0.1u" V 8400 8700 50  0000 C CNN
F 2 "Capacitor_THT:CP_Radial_D5.0mm_P2.50mm" H 8588 8550 50  0001 C CNN
F 3 "~" H 8550 8700 50  0001 C CNN
	1    8550 8700
	1    0    0    -1  
$EndComp
Wire Wire Line
	7350 8550 7350 8250
Wire Wire Line
	7350 8250 6850 8250
Wire Wire Line
	7350 8850 7350 9150
Connection ~ 7350 9150
Wire Wire Line
	7350 9150 6850 9150
Wire Wire Line
	8550 8850 8550 9150
Wire Wire Line
	8550 9150 7950 9150
Connection ~ 7950 9150
Wire Wire Line
	7950 8550 7950 9150
$Comp
L Regulator_Linear:LM7805_TO220 U5
U 1 1 616DC9C3
P 7950 8250
F 0 "U5" H 7950 8492 50  0000 C CNN
F 1 "LM7805_TO220" H 7950 8401 50  0000 C CNN
F 2 "Package_TO_SOT_THT:TO-220-3_Horizontal_TabDown" H 7950 8475 50  0001 C CIN
F 3 "https://www.onsemi.cn/PowerSolutions/document/MC7800-D.PDF" H 7950 8200 50  0001 C CNN
	1    7950 8250
	1    0    0    -1  
$EndComp
Wire Wire Line
	8250 8250 8550 8250
Wire Wire Line
	8550 8250 8550 8550
$Comp
L power:GNDREF #PWR08
U 1 1 6180209F
P 7350 9300
F 0 "#PWR08" H 7350 9050 50  0001 C CNN
F 1 "GNDREF" H 7355 9127 50  0000 C CNN
F 2 "" H 7350 9300 50  0001 C CNN
F 3 "" H 7350 9300 50  0001 C CNN
	1    7350 9300
	1    0    0    -1  
$EndComp
Wire Wire Line
	7350 9300 7350 9150
Wire Wire Line
	7650 8250 7350 8250
Connection ~ 7350 8250
Text GLabel 8550 8000 1    50   Output ~ 0
POWER_GSM
Wire Wire Line
	8550 8000 8550 8250
Connection ~ 8550 8250
Wire Wire Line
	5100 8050 5100 8250
Connection ~ 5100 8250
Wire Wire Line
	5550 8450 5550 8600
Wire Wire Line
	5550 8600 5650 8600
Connection ~ 6850 8100
Wire Wire Line
	6850 8100 6850 8250
Wire Wire Line
	6550 7900 5950 7900
Wire Wire Line
	6850 7050 6850 7700
Wire Wire Line
	5950 7650 5950 7900
Connection ~ 5950 7900
Wire Wire Line
	5950 7050 6850 7050
Connection ~ 5950 7050
Connection ~ 3300 7050
Wire Wire Line
	5950 7350 5950 7050
Wire Wire Line
	3300 7700 3300 7050
Wire Wire Line
	3300 7050 5950 7050
Text GLabel 5550 8000 1    50   Input ~ 0
ACTIVATE_BLUETOOTH
Wire Wire Line
	5550 8000 5550 8150
Wire Wire Line
	5950 7900 5950 8400
Wire Wire Line
	2100 8600 2250 8600
Wire Wire Line
	2100 8150 2100 8000
Wire Wire Line
	2100 8450 2100 8600
Wire Wire Line
	10600 8050 10600 8200
Connection ~ 10600 8200
Wire Wire Line
	10600 8200 10600 8550
Wire Wire Line
	2550 8400 2550 7900
Connection ~ 2550 7900
Wire Wire Line
	2550 8800 2550 9150
Wire Wire Line
	2550 9150 3300 9150
Wire Wire Line
	9350 8850 9350 9150
Wire Wire Line
	9350 9150 9950 9150
Wire Wire Line
	10600 9150 10600 8850
Wire Wire Line
	9950 9300 9950 9150
Connection ~ 9950 9150
Wire Wire Line
	9950 9150 10600 9150
Wire Wire Line
	9950 8500 9950 9150
Wire Wire Line
	5350 4350 5350 4450
Wire Wire Line
	6050 4350 6050 4450
Wire Wire Line
	6050 4450 5900 4450
Wire Wire Line
	5350 4450 5200 4450
Wire Wire Line
	7250 3900 8500 3900
Text GLabel 10200 6000 2    50   Output ~ 0
S0
Text GLabel 8250 6000 0    50   Output ~ 0
S1
Text GLabel 10200 6100 2    50   Output ~ 0
S2
Text GLabel 10200 6200 2    50   Output ~ 0
S4
Text GLabel 10200 6300 2    50   Output ~ 0
S6
Text GLabel 8250 6100 0    50   Output ~ 0
S3
Text GLabel 8250 6200 0    50   Output ~ 0
S5
Text GLabel 8250 6300 0    50   Output ~ 0
S7
Text GLabel 10150 3400 2    50   Output ~ 0
S8
Text GLabel 10200 5800 2    50   Output ~ 0
DO
Text GLabel 10200 5900 2    50   Output ~ 0
CLK
Text GLabel 8250 5900 0    50   Output ~ 0
CS
Text GLabel 8250 5800 0    50   Output ~ 0
DI
Wire Wire Line
	9900 6000 10200 6000
Wire Wire Line
	9900 6100 10200 6100
Wire Wire Line
	9900 6200 10200 6200
Wire Wire Line
	9900 6300 10200 6300
Wire Wire Line
	8250 6000 8500 6000
Wire Wire Line
	8250 6100 8500 6100
Wire Wire Line
	8250 6200 8500 6200
Wire Wire Line
	8250 6300 8500 6300
Wire Wire Line
	9900 5800 10200 5800
Wire Wire Line
	9900 5900 10200 5900
Wire Wire Line
	8500 5800 8250 5800
Wire Wire Line
	8500 5900 8250 5900
$Comp
L power:GNDREF #PWR04
U 1 1 610C2E33
P 10050 7000
F 0 "#PWR04" H 10050 6750 50  0001 C CNN
F 1 "GNDREF" H 10055 6827 50  0000 C CNN
F 2 "" H 10050 7000 50  0001 C CNN
F 3 "" H 10050 7000 50  0001 C CNN
	1    10050 7000
	1    0    0    -1  
$EndComp
Wire Wire Line
	9900 6900 10050 6900
Wire Wire Line
	10050 6900 10050 7000
Text GLabel 8200 4100 0    50   Output ~ 0
GPS_TX
Wire Wire Line
	8200 4100 8500 4100
Text GLabel 10050 4100 2    50   Output ~ 0
GPS_RX
Text GLabel 8200 4200 0    50   Output ~ 0
SONAR_TX
Wire Wire Line
	8200 4200 8500 4200
Text GLabel 10050 4200 2    50   Output ~ 0
SONAR_RX
Text GLabel 8200 3800 0    50   Output ~ 0
PWM_SERVO
Wire Wire Line
	8500 3800 8200 3800
$Comp
L Device:R R3
U 1 1 61381F3B
P 8100 3000
F 0 "R3" V 8307 3000 50  0000 C CNN
F 1 "10k" V 8216 3000 50  0000 C CNN
F 2 "Resistor_THT:R_Axial_DIN0207_L6.3mm_D2.5mm_P10.16mm_Horizontal" V 8030 3000 50  0001 C CNN
F 3 "~" H 8100 3000 50  0001 C CNN
	1    8100 3000
	0    -1   -1   0   
$EndComp
Wire Wire Line
	8250 3000 8350 3000
Text GLabel 8200 4000 0    50   Output ~ 0
BLUETOOTH_TX
Text GLabel 10050 4000 2    50   Output ~ 0
BLUETOOTH_RX
Wire Wire Line
	8200 4000 8500 4000
Text GLabel 7650 3000 0    50   Input ~ 0
POWER_ARDUINO
Text GLabel 10350 2350 3    50   Input ~ 0
POWER_ARDUINO
Wire Wire Line
	7950 3000 7650 3000
Wire Wire Line
	8500 3500 8200 3500
Text GLabel 8200 2700 0    50   Output ~ 0
RESET
Wire Wire Line
	8200 2700 8350 2700
Wire Wire Line
	8350 2700 8350 3000
Connection ~ 8350 3000
Wire Wire Line
	8350 3000 8500 3000
Text GLabel 10050 2600 2    50   Output ~ 0
TX
Text GLabel 10050 2700 2    50   Output ~ 0
RX
Wire Wire Line
	9900 2600 10050 2600
Wire Wire Line
	9900 2700 10050 2700
NoConn ~ 9900 2100
NoConn ~ 9900 2300
NoConn ~ 9900 2500
NoConn ~ 8500 2500
NoConn ~ 8500 2700
NoConn ~ 8500 2800
NoConn ~ 8500 2900
NoConn ~ 8500 3700
NoConn ~ 9900 3500
NoConn ~ 9900 3600
NoConn ~ 9900 3700
NoConn ~ 9900 3800
NoConn ~ 9900 3900
NoConn ~ 8500 4300
NoConn ~ 8500 4400
NoConn ~ 8500 4500
NoConn ~ 8500 4600
NoConn ~ 8500 4700
NoConn ~ 8500 4800
NoConn ~ 8500 4900
NoConn ~ 8500 5000
NoConn ~ 8500 5100
NoConn ~ 8500 5200
NoConn ~ 8500 5300
NoConn ~ 8500 5400
NoConn ~ 8500 5500
NoConn ~ 8500 5600
NoConn ~ 8500 5700
NoConn ~ 9900 4300
NoConn ~ 9900 4400
NoConn ~ 9900 4500
NoConn ~ 9900 4600
NoConn ~ 9900 4700
NoConn ~ 9900 4800
NoConn ~ 9900 4900
NoConn ~ 9900 5000
NoConn ~ 9900 5100
NoConn ~ 9900 5200
NoConn ~ 9900 5300
NoConn ~ 9900 5400
NoConn ~ 9900 5500
NoConn ~ 9900 5600
NoConn ~ 9900 5700
NoConn ~ 8500 6500
NoConn ~ 8500 6600
NoConn ~ 8500 6700
NoConn ~ 9900 6500
NoConn ~ 9900 6600
NoConn ~ 9900 6700
NoConn ~ 8500 6400
Wire Wire Line
	9900 3400 10150 3400
$Comp
L Device:R R8
U 1 1 61324323
P 7250 4100
F 0 "R8" H 7320 4146 50  0000 L CNN
F 1 "330" H 7320 4055 50  0000 L CNN
F 2 "Resistor_THT:R_Axial_DIN0207_L6.3mm_D2.5mm_P10.16mm_Horizontal" V 7180 4100 50  0001 C CNN
F 3 "~" H 7250 4100 50  0001 C CNN
	1    7250 4100
	1    0    0    -1  
$EndComp
$Comp
L Device:LED D4
U 1 1 61324C2B
P 7250 4550
F 0 "D4" V 7289 4432 50  0000 R CNN
F 1 "LED" V 7198 4432 50  0000 R CNN
F 2 "LED_THT:LED_D4.0mm" H 7250 4550 50  0001 C CNN
F 3 "~" H 7250 4550 50  0001 C CNN
	1    7250 4550
	0    -1   -1   0   
$EndComp
$Comp
L power:GNDREF #PWR011
U 1 1 6133AFA3
P 7250 4900
F 0 "#PWR011" H 7250 4650 50  0001 C CNN
F 1 "GNDREF" H 7255 4727 50  0000 C CNN
F 2 "" H 7250 4900 50  0001 C CNN
F 3 "" H 7250 4900 50  0001 C CNN
	1    7250 4900
	1    0    0    -1  
$EndComp
Wire Wire Line
	7250 3900 7250 3950
Wire Wire Line
	7250 4250 7250 4400
Wire Wire Line
	7250 4900 7250 4700
Text GLabel 8200 3600 0    50   Output ~ 0
ACTIVATE_SENSORS
Text GLabel 8200 3500 0    50   Output ~ 0
ACTIVATE_BLUETOOTH
Wire Wire Line
	8200 3600 8500 3600
NoConn ~ 8500 3400
Wire Wire Line
	2150 2200 2150 2000
Wire Wire Line
	2150 2000 2400 2000
Connection ~ 2400 2000
Wire Wire Line
	2400 2000 2650 2000
Wire Wire Line
	9900 2200 10350 2200
Wire Wire Line
	10350 2200 10350 2350
Wire Wire Line
	9900 4000 10050 4000
Wire Wire Line
	9900 4100 10050 4100
Wire Wire Line
	9900 4200 10050 4200
Connection ~ 2550 7050
Wire Wire Line
	2400 7050 2550 7050
$Comp
L Mega_2560_pro:MEGA_PRO_EMBED_CH340G___ATMEGA2560 U3
U 1 1 60FDFFC7
P 9200 4500
F 0 "U3" H 9200 7167 50  0000 C CNN
F 1 "MEGA_PRO_ATMEGA2560" H 9200 7076 50  0000 C CNN
F 2 "Mega_2560_pro:_ATMEGA2560" H 9200 4500 50  0001 L BNN
F 3 "" H 9200 4500 50  0001 L BNN
F 4 "Robotdyn" H 9200 4500 50  0001 L BNN "MANUFACTURER"
F 5 "" H 9200 4500 50  0001 L BNN "MAXIMUM_PACKAGE_HIEGHT"
F 6 "Manufacturer Recommendations" H 9200 4500 50  0001 L BNN "STANDARD"
F 7 "12/May/2017" H 9200 4500 50  0001 L BNN "PARTREV"
	1    9200 4500
	1    0    0    -1  
$EndComp
$EndSCHEMATC
