# Supplementary material for: Monitoring multiple parameters in complex water scenarios using a low-cost open-source data acquisition platform
Source: HardwareX. 2023 Nov 28;16:e00492. doi: 10.1016/j.ohx.2023.e00492 (PMC10749909; doi:10.1016/j.ohx.2023.e00492)
Supplement: Supplementary Data 1 [file mmc1.zip › MONITORING MULTIPLE PARAMETERS IN COMPLEX WATER SCENARIOS USING A LOW COST OPEN SOURCE DATA ACQUISITION PLATFORM/Hardware files/Data logger/Datalogger.kicad_pcb-bak]

(kicad_pcb (version 20171130) (host pcbnew "(5.1.8-0-10_14)")

  (general
    (thickness 1.6)
    (drawings 24)
    (tracks 769)
    (zones 0)
    (modules 55)
    (nets 101)
  )

  (page A4)
  (layers
    (0 F.Cu signal)
    (31 B.Cu signal)
    (32 B.Adhes user)
    (33 F.Adhes user)
    (34 B.Paste user)
    (35 F.Paste user)
    (36 B.SilkS user)
    (37 F.SilkS user)
    (38 B.Mask user)
    (39 F.Mask user)
    (40 Dwgs.User user)
    (41 Cmts.User user)
    (42 Eco1.User user)
    (43 Eco2.User user)
    (44 Edge.Cuts user)
    (45 Margin user)
    (46 B.CrtYd user)
    (47 F.CrtYd user)
    (48 B.Fab user)
    (49 F.Fab user)
  )

  (setup
    (last_trace_width 0.25)
    (trace_clearance 0.2)
    (zone_clearance 0.508)
    (zone_45_only no)
    (trace_min 0.2)
    (via_size 0.8)
    (via_drill 0.4)
    (via_min_size 0.4)
    (via_min_drill 0.3)
    (uvia_size 0.3)
    (uvia_drill 0.1)
    (uvias_allowed no)
    (uvia_min_size 0.2)
    (uvia_min_drill 0.1)
    (edge_width 0.05)
    (segment_width 0.2)
    (pcb_text_width 0.3)
    (pcb_text_size 1.5 1.5)
    (mod_edge_width 0.12)
    (mod_text_size 1 1)
    (mod_text_width 0.15)
    (pad_size 1.6764 1.6764)
    (pad_drill 0.8)
    (pad_to_mask_clearance 0)
    (aux_axis_origin 0 0)
    (visible_elements FFFFFF7F)
    (pcbplotparams
      (layerselection 0x010fc_ffffffff)
      (usegerberextensions false)
      (usegerberattributes true)
      (usegerberadvancedattributes true)
      (creategerberjobfile true)
      (excludeedgelayer true)
      (linewidth 0.100000)
      (plotframeref false)
      (viasonmask false)
      (mode 1)
      (useauxorigin false)
      (hpglpennumber 1)
      (hpglpenspeed 20)
      (hpglpendiameter 15.000000)
      (psnegative false)
      (psa4output false)
      (plotreference true)
      (plotvalue true)
      (plotinvisibletext false)
      (padsonsilk false)
      (subtractmaskfromsilk false)
      (outputformat 1)
      (mirror false)
      (drillshape 1)
      (scaleselection 1)
      (outputdirectory ""))
  )

  (net 0 "")
  (net 1 GNDREF)
  (net 2 S0)
  (net 3 S1)
  (net 4 S2)
  (net 5 S3)
  (net 6 S4)
  (net 7 S5)
  (net 8 S6)
  (net 9 S7)
  (net 10 S8)
  (net 11 BATTERY)
  (net 12 POWER_ARDUINO)
  (net 13 POWER_SENSORS)
  (net 14 POWER_5V)
  (net 15 "Net-(C16-Pad1)")
  (net 16 POWER_GSM)
  (net 17 "Net-(D1-Pad1)")
  (net 18 "Net-(D1-Pad2)")
  (net 19 GPS_RX)
  (net 20 GPS_TX)
  (net 21 SONAR_TX)
  (net 22 SONAR_RX)
  (net 23 PWM_SERVO)
  (net 24 GSM_RX)
  (net 25 GSM_TX)
  (net 26 "Net-(J16-Pad1)")
  (net 27 RX)
  (net 28 TX)
  (net 29 RESET)
  (net 30 "Net-(J16-Pad6)")
  (net 31 "Net-(J16-Pad7)")
  (net 32 "Net-(J16-Pad8)")
  (net 33 "Net-(J16-Pad9)")
  (net 34 "Net-(Q1-Pad2)")
  (net 35 "Net-(Q1-Pad1)")
  (net 36 "Net-(Q3-Pad1)")
  (net 37 "Net-(Q3-Pad2)")
  (net 38 ACTIVATE_SENSORS)
  (net 39 ACTIVATE_GSM)
  (net 40 CLK)
  (net 41 DI)
  (net 42 DO)
  (net 43 CS)
  (net 44 "Net-(U3-PadVIN_1)")
  (net 45 "Net-(U3-Pad3V3_1)")
  (net 46 "Net-(U3-PadRST)")
  (net 47 "Net-(U3-PadAREF)")
  (net 48 "Net-(U3-PadD9)")
  (net 49 "Net-(U3-PadD21)")
  (net 50 "Net-(U3-PadD4)")
  (net 51 "Net-(U3-PadD6)")
  (net 52 "Net-(U3-PadD8)")
  (net 53 "Net-(U3-PadD10)")
  (net 54 "Net-(U3-PadD12)")
  (net 55 "Net-(U3-PadD20)")
  (net 56 "Net-(U3-PadD23)")
  (net 57 "Net-(U3-PadD25)")
  (net 58 "Net-(U3-PadD27)")
  (net 59 "Net-(U3-PadD29)")
  (net 60 "Net-(U3-PadD31)")
  (net 61 "Net-(U3-PadD30)")
  (net 62 "Net-(U3-PadD28)")
  (net 63 "Net-(U3-PadD26)")
  (net 64 "Net-(U3-PadD24)")
  (net 65 "Net-(U3-PadD22)")
  (net 66 "Net-(U3-PadA10)")
  (net 67 "Net-(U3-PadA11)")
  (net 68 "Net-(U3-PadA12)")
  (net 69 "Net-(U3-PadA13)")
  (net 70 "Net-(U3-PadA14)")
  (net 71 "Net-(U3-PadA15)")
  (net 72 "Net-(U3-PadD32)")
  (net 73 "Net-(U3-PadD33)")
  (net 74 "Net-(U3-PadD34)")
  (net 75 "Net-(U3-PadD35)")
  (net 76 "Net-(U3-PadD36)")
  (net 77 "Net-(U3-PadD37)")
  (net 78 "Net-(U3-PadD38)")
  (net 79 "Net-(U3-PadD39)")
  (net 80 "Net-(U3-PadD40)")
  (net 81 "Net-(U3-PadD41)")
  (net 82 "Net-(U3-PadD42)")
  (net 83 "Net-(U3-PadD43)")
  (net 84 "Net-(U3-PadD44)")
  (net 85 "Net-(U3-PadD45)")
  (net 86 "Net-(U3-PadD46)")
  (net 87 "Net-(U3-PadD47)")
  (net 88 "Net-(U3-PadD48)")
  (net 89 "Net-(U3-PadD49)")
  (net 90 "Net-(U3-PadSCK)")
  (net 91 "Net-(U3-PadMISO)")
  (net 92 "Net-(U3-PadMOSI)")
  (net 93 "Net-(U3-PadA9)")
  (net 94 "Net-(U3-PadA8)")
  (net 95 "Net-(D2-Pad2)")
  (net 96 "Net-(D3-Pad2)")
  (net 97 "Net-(D4-Pad2)")
  (net 98 "Net-(R8-Pad1)")
  (net 99 "Net-(J13-Pad2)")
  (net 100 "Net-(U3-PadD3)")

  (net_class Default "This is the default net class."
    (clearance 0.2)
    (trace_width 0.25)
    (via_dia 0.8)
    (via_drill 0.4)
    (uvia_dia 0.3)
    (uvia_drill 0.1)
    (add_net ACTIVATE_GSM)
    (add_net ACTIVATE_SENSORS)
    (add_net BATTERY)
    (add_net CLK)
    (add_net CS)
    (add_net DI)
    (add_net DO)
    (add_net GNDREF)
    (add_net GPS_RX)
    (add_net GPS_TX)
    (add_net GSM_RX)
    (add_net GSM_TX)
    (add_net "Net-(C16-Pad1)")
    (add_net "Net-(D1-Pad1)")
    (add_net "Net-(D1-Pad2)")
    (add_net "Net-(D2-Pad2)")
    (add_net "Net-(D3-Pad2)")
    (add_net "Net-(D4-Pad2)")
    (add_net "Net-(J13-Pad2)")
    (add_net "Net-(J16-Pad1)")
    (add_net "Net-(J16-Pad6)")
    (add_net "Net-(J16-Pad7)")
    (add_net "Net-(J16-Pad8)")
    (add_net "Net-(J16-Pad9)")
    (add_net "Net-(Q1-Pad1)")
    (add_net "Net-(Q1-Pad2)")
    (add_net "Net-(Q3-Pad1)")
    (add_net "Net-(Q3-Pad2)")
    (add_net "Net-(R8-Pad1)")
    (add_net "Net-(U3-Pad3V3_1)")
    (add_net "Net-(U3-PadA10)")
    (add_net "Net-(U3-PadA11)")
    (add_net "Net-(U3-PadA12)")
    (add_net "Net-(U3-PadA13)")
    (add_net "Net-(U3-PadA14)")
    (add_net "Net-(U3-PadA15)")
    (add_net "Net-(U3-PadA8)")
    (add_net "Net-(U3-PadA9)")
    (add_net "Net-(U3-PadAREF)")
    (add_net "Net-(U3-PadD10)")
    (add_net "Net-(U3-PadD12)")
    (add_net "Net-(U3-PadD20)")
    (add_net "Net-(U3-PadD21)")
    (add_net "Net-(U3-PadD22)")
    (add_net "Net-(U3-PadD23)")
    (add_net "Net-(U3-PadD24)")
    (add_net "Net-(U3-PadD25)")
    (add_net "Net-(U3-PadD26)")
    (add_net "Net-(U3-PadD27)")
    (add_net "Net-(U3-PadD28)")
    (add_net "Net-(U3-PadD29)")
    (add_net "Net-(U3-PadD3)")
    (add_net "Net-(U3-PadD30)")
    (add_net "Net-(U3-PadD31)")
    (add_net "Net-(U3-PadD32)")
    (add_net "Net-(U3-PadD33)")
    (add_net "Net-(U3-PadD34)")
    (add_net "Net-(U3-PadD35)")
    (add_net "Net-(U3-PadD36)")
    (add_net "Net-(U3-PadD37)")
    (add_net "Net-(U3-PadD38)")
    (add_net "Net-(U3-PadD39)")
    (add_net "Net-(U3-PadD4)")
    (add_net "Net-(U3-PadD40)")
    (add_net "Net-(U3-PadD41)")
    (add_net "Net-(U3-PadD42)")
    (add_net "Net-(U3-PadD43)")
    (add_net "Net-(U3-PadD44)")
    (add_net "Net-(U3-PadD45)")
    (add_net "Net-(U3-PadD46)")
    (add_net "Net-(U3-PadD47)")
    (add_net "Net-(U3-PadD48)")
    (add_net "Net-(U3-PadD49)")
    (add_net "Net-(U3-PadD6)")
    (add_net "Net-(U3-PadD8)")
    (add_net "Net-(U3-PadD9)")
    (add_net "Net-(U3-PadMISO)")
    (add_net "Net-(U3-PadMOSI)")
    (add_net "Net-(U3-PadRST)")
    (add_net "Net-(U3-PadSCK)")
    (add_net "Net-(U3-PadVIN_1)")
    (add_net POWER_5V)
    (add_net POWER_ARDUINO)
    (add_net POWER_GSM)
    (add_net POWER_SENSORS)
    (add_net PWM_SERVO)
    (add_net RESET)
    (add_net RX)
    (add_net S0)
    (add_net S1)
    (add_net S2)
    (add_net S3)
    (add_net S4)
    (add_net S5)
    (add_net S6)
    (add_net S7)
    (add_net S8)
    (add_net SONAR_RX)
    (add_net SONAR_TX)
    (add_net TX)
  )

  (module Fuse:Fuseholder_Cylinder-5x20mm_Schurter_0031_8201_Horizontal_Open (layer F.Cu) (tedit 5D717D34) (tstamp 60FB528B)
    (at 76.2 83.6 90)
    (descr "Fuseholder horizontal open, 5x20mm, 500V, 16A, Schurter 0031.8201, https://us.schurter.com/bundles/snceschurter/epim/_ProdPool_/newDS/en/typ_OGN.pdf")
    (tags "Fuseholder horizontal open 5x20 Schurter 0031.8201")
    (path /61F3EBD4)
    (fp_text reference F1 (at 11.25 -6 90) (layer F.SilkS)
      (effects (font (size 1 1) (thickness 0.15)))
    )
    (fp_text value Fuse (at 11.25 6 90) (layer F.Fab)
      (effects (font (size 1 1) (thickness 0.15)))
    )
    (fp_text user %R (at 11.25 4 90) (layer F.Fab)
      (effects (font (size 1 1) (thickness 0.15)))
    )
    (fp_line (start 0 -4.8) (end 0 4.8) (layer F.Fab) (width 0.1))
    (fp_line (start 0 4.8) (end 22.5 4.8) (layer F.Fab) (width 0.1))
    (fp_line (start 22.5 4.8) (end 22.5 -4.8) (layer F.Fab) (width 0.1))
    (fp_line (start 22.5 -4.8) (end 0 -4.8) (layer F.Fab) (width 0.1))
    (fp_line (start -1.75 5.05) (end -1.75 -5.05) (layer F.CrtYd) (width 0.05))
    (fp_line (start 22.61 4.91) (end 22.61 1.75) (layer F.SilkS) (width 0.12))
    (fp_line (start 22.61 -1.75) (end 22.61 -4.91) (layer F.SilkS) (width 0.12))
    (fp_line (start -0.11 -1.75) (end -0.11 -4.91) (layer F.SilkS) (width 0.12))
    (fp_line (start -0.11 -4.91) (end 22.61 -4.91) (layer F.SilkS) (width 0.12))
    (fp_line (start 24.25 5.05) (end -1.75 5.05) (layer F.CrtYd) (width 0.05))
    (fp_line (start -1.75 -5.05) (end 24.25 -5.05) (layer F.CrtYd) (width 0.05))
    (fp_line (start -0.11 4.91) (end 22.61 4.91) (layer F.SilkS) (width 0.12))
    (fp_line (start 24.25 -5.05) (end 24.25 5.05) (layer F.CrtYd) (width 0.05))
    (fp_line (start -0.11 4.91) (end -0.11 1.75) (layer F.SilkS) (width 0.12))
    (pad "" np_thru_hole circle (at 11.25 0 90) (size 2.7 2.7) (drill 2.7) (layers *.Cu *.Mask))
    (pad 2 thru_hole circle (at 22.5 0 90) (size 3 3) (drill 1.3) (layers *.Cu *.Mask)
      (net 17 "Net-(D1-Pad1)"))
    (pad 1 thru_hole circle (at 0 0 90) (size 3 3) (drill 1.3) (layers *.Cu *.Mask)
      (net 11 BATTERY))
    (model ${KISYS3DMOD}/Fuse.3dshapes/Fuseholder_Cylinder-5x20mm_Schurter_0031_8201_Horizontal_Open.wrl
      (at (xyz 0 0 0))
      (scale (xyz 1 1 1))
      (rotate (xyz 0 0 0))
    )
  )

  (module Mega_2560_pro:_ATMEGA2560 (layer F.Cu) (tedit 61032EA0) (tstamp 60FB5675)
    (at 208.6 102.4 180)
    (path /60FDFFC7)
    (fp_text reference MEGA_PRO_ATMEGA2560 (at -29 -0.3 90) (layer F.SilkS)
      (effects (font (size 1 1) (thickness 0.15)))
    )
    (fp_text value MEGA_PRO_EMBED_CH340G___ATMEGA2560 (at -0.6 -0.6 180) (layer F.Fab)
      (effects (font (size 1 1) (thickness 0.15)))
    )
    (fp_line (start -27.25 19.25) (end -27.25 -19.25) (layer F.CrtYd) (width 0.05))
    (fp_line (start 27.25 19.25) (end -27.25 19.25) (layer F.CrtYd) (width 0.05))
    (fp_line (start 27.25 -19.25) (end 27.25 19.25) (layer F.CrtYd) (width 0.05))
    (fp_line (start -27.25 -19.25) (end 27.25 -19.25) (layer F.CrtYd) (width 0.05))
    (fp_line (start -27 19) (end 27 19) (layer F.Fab) (width 0.127))
    (fp_line (start -27 19) (end -27 -19) (layer F.Fab) (width 0.127))
    (fp_line (start -27 -19) (end 27 -19) (layer F.Fab) (width 0.127))
    (fp_line (start 27 19) (end 27 -19) (layer F.Fab) (width 0.127))
    (fp_line (start -27 19) (end 27 19) (layer F.SilkS) (width 0.127))
    (fp_line (start -27 19) (end -27 -19) (layer F.SilkS) (width 0.127))
    (fp_line (start -27 -19) (end 27 -19) (layer F.SilkS) (width 0.127))
    (fp_line (start 27 19) (end 27 -19) (layer F.SilkS) (width 0.127))
    (pad MOSI thru_hole circle (at 25.6 2.54 180) (size 1.6764 1.6764) (drill 1) (layers *.Cu *.Mask)
      (net 92 "Net-(U3-PadMOSI)"))
    (pad 5V_3 thru_hole circle (at 25.6 0 180) (size 1.6764 1.6764) (drill 1) (layers *.Cu *.Mask)
      (net 12 POWER_ARDUINO))
    (pad MISO thru_hole circle (at 23.06 0 180) (size 1.6764 1.6764) (drill 1) (layers *.Cu *.Mask)
      (net 91 "Net-(U3-PadMISO)"))
    (pad SCK thru_hole circle (at 23.06 2.54 180) (size 1.6764 1.6764) (drill 1) (layers *.Cu *.Mask)
      (net 90 "Net-(U3-PadSCK)"))
    (pad GND_3 thru_hole circle (at 25.6 5.08 180) (size 1.6764 1.6764) (drill 1) (layers *.Cu *.Mask)
      (net 1 GNDREF))
    (pad RESET thru_hole circle (at 23.06 5.08 180) (size 1.6764 1.6764) (drill 1) (layers *.Cu *.Mask)
      (net 29 RESET))
    (pad D53 thru_hole circle (at 23.06 -7.62 180) (size 1.6764 1.6764) (drill 1) (layers *.Cu *.Mask)
      (net 43 CS))
    (pad D52 thru_hole circle (at 25.6 -7.62 180) (size 1.6764 1.6764) (drill 1) (layers *.Cu *.Mask)
      (net 40 CLK))
    (pad D50 thru_hole circle (at 25.6 -10.16 180) (size 1.6764 1.6764) (drill 1) (layers *.Cu *.Mask)
      (net 42 DO))
    (pad D51 thru_hole circle (at 23.06 -10.16 180) (size 1.6764 1.6764) (drill 1) (layers *.Cu *.Mask)
      (net 41 DI))
    (pad D49 thru_hole circle (at 23.06 -12.7 180) (size 1.6764 1.6764) (drill 1) (layers *.Cu *.Mask)
      (net 89 "Net-(U3-PadD49)"))
    (pad D48 thru_hole circle (at 25.6 -12.7 180) (size 1.6764 1.6764) (drill 1) (layers *.Cu *.Mask)
      (net 88 "Net-(U3-PadD48)"))
    (pad D47 thru_hole circle (at 25.6 -15.24 180) (size 1.6764 1.6764) (drill 1) (layers *.Cu *.Mask)
      (net 87 "Net-(U3-PadD47)"))
    (pad D46 thru_hole circle (at 25.6 -17.78 180) (size 1.6764 1.6764) (drill 1) (layers *.Cu *.Mask)
      (net 86 "Net-(U3-PadD46)"))
    (pad D45 thru_hole circle (at 23.06 -15.24 180) (size 1.6764 1.6764) (drill 1) (layers *.Cu *.Mask)
      (net 85 "Net-(U3-PadD45)"))
    (pad D44 thru_hole circle (at 23.06 -17.78 180) (size 1.6764 1.6764) (drill 1) (layers *.Cu *.Mask)
      (net 84 "Net-(U3-PadD44)"))
    (pad D43 thru_hole circle (at 20.52 -15.24 180) (size 1.6764 1.6764) (drill 1) (layers *.Cu *.Mask)
      (net 83 "Net-(U3-PadD43)"))
    (pad D42 thru_hole circle (at 20.52 -17.78 180) (size 1.6764 1.6764) (drill 1) (layers *.Cu *.Mask)
      (net 82 "Net-(U3-PadD42)"))
    (pad D41 thru_hole circle (at 17.98 -15.24 180) (size 1.6764 1.6764) (drill 1) (layers *.Cu *.Mask)
      (net 81 "Net-(U3-PadD41)"))
    (pad D40 thru_hole circle (at 17.98 -17.78 180) (size 1.6764 1.6764) (drill 1) (layers *.Cu *.Mask)
      (net 80 "Net-(U3-PadD40)"))
    (pad D39 thru_hole circle (at 15.44 -15.24 180) (size 1.6764 1.6764) (drill 1) (layers *.Cu *.Mask)
      (net 79 "Net-(U3-PadD39)"))
    (pad D38 thru_hole circle (at 15.44 -17.78 180) (size 1.6764 1.6764) (drill 1) (layers *.Cu *.Mask)
      (net 78 "Net-(U3-PadD38)"))
    (pad D37 thru_hole circle (at 12.9 -15.24 180) (size 1.6764 1.6764) (drill 1) (layers *.Cu *.Mask)
      (net 77 "Net-(U3-PadD37)"))
    (pad D36 thru_hole circle (at 12.9 -17.78 180) (size 1.6764 1.6764) (drill 1) (layers *.Cu *.Mask)
      (net 76 "Net-(U3-PadD36)"))
    (pad D35 thru_hole circle (at 10.36 -15.24 180) (size 1.6764 1.6764) (drill 1) (layers *.Cu *.Mask)
      (net 75 "Net-(U3-PadD35)"))
    (pad D34 thru_hole circle (at 10.36 -17.78 180) (size 1.6764 1.6764) (drill 1) (layers *.Cu *.Mask)
      (net 74 "Net-(U3-PadD34)"))
    (pad D33 thru_hole circle (at 7.82 -15.24 180) (size 1.6764 1.6764) (drill 1) (layers *.Cu *.Mask)
      (net 73 "Net-(U3-PadD33)"))
    (pad D32 thru_hole circle (at 7.82 -17.78 180) (size 1.6764 1.6764) (drill 1) (layers *.Cu *.Mask)
      (net 72 "Net-(U3-PadD32)"))
    (pad A15 thru_hole circle (at 5.28 -15.24 180) (size 1.6764 1.6764) (drill 1) (layers *.Cu *.Mask)
      (net 71 "Net-(U3-PadA15)"))
    (pad A14 thru_hole circle (at 5.28 -17.78 180) (size 1.6764 1.6764) (drill 1) (layers *.Cu *.Mask)
      (net 70 "Net-(U3-PadA14)"))
    (pad A13 thru_hole circle (at 2.74 -15.24 180) (size 1.6764 1.6764) (drill 1) (layers *.Cu *.Mask)
      (net 69 "Net-(U3-PadA13)"))
    (pad A12 thru_hole circle (at 2.74 -17.78 180) (size 1.6764 1.6764) (drill 1) (layers *.Cu *.Mask)
      (net 68 "Net-(U3-PadA12)"))
    (pad A11 thru_hole circle (at 0.2 -15.24 180) (size 1.6764 1.6764) (drill 1) (layers *.Cu *.Mask)
      (net 67 "Net-(U3-PadA11)"))
    (pad A10 thru_hole circle (at 0.2 -17.78 180) (size 1.6764 1.6764) (drill 1) (layers *.Cu *.Mask)
      (net 66 "Net-(U3-PadA10)"))
    (pad A9 thru_hole circle (at -2.34 -15.24 180) (size 1.6764 1.6764) (drill 1) (layers *.Cu *.Mask)
      (net 93 "Net-(U3-PadA9)"))
    (pad A8 thru_hole circle (at -2.34 -17.78 180) (size 1.6764 1.6764) (drill 1) (layers *.Cu *.Mask)
      (net 94 "Net-(U3-PadA8)"))
    (pad A7 thru_hole circle (at -4.88 -15.24 180) (size 1.6764 1.6764) (drill 1) (layers *.Cu *.Mask)
      (net 9 S7))
    (pad A6 thru_hole circle (at -4.88 -17.78 180) (size 1.6764 1.6764) (drill 1) (layers *.Cu *.Mask)
      (net 8 S6))
    (pad A4 thru_hole circle (at -7.42 -17.78 180) (size 1.6764 1.6764) (drill 1) (layers *.Cu *.Mask)
      (net 6 S4))
    (pad A5 thru_hole circle (at -7.42 -15.24 180) (size 1.6764 1.6764) (drill 1) (layers *.Cu *.Mask)
      (net 7 S5))
    (pad A3 thru_hole circle (at -9.96 -15.24 180) (size 1.6764 1.6764) (drill 1) (layers *.Cu *.Mask)
      (net 5 S3))
    (pad A2 thru_hole circle (at -9.96 -17.78 180) (size 1.6764 1.6764) (drill 1) (layers *.Cu *.Mask)
      (net 4 S2))
    (pad A0 thru_hole circle (at -12.5 -17.78 180) (size 1.6764 1.6764) (drill 1) (layers *.Cu *.Mask)
      (net 2 S0))
    (pad A1 thru_hole circle (at -12.5 -15.24 180) (size 1.6764 1.6764) (drill 1) (layers *.Cu *.Mask)
      (net 3 S1))
    (pad D22 thru_hole circle (at 15.44 15.24 180) (size 1.6764 1.6764) (drill 1) (layers *.Cu *.Mask)
      (net 65 "Net-(U3-PadD22)"))
    (pad D24 thru_hole circle (at 17.98 15.24 180) (size 1.6764 1.6764) (drill 1) (layers *.Cu *.Mask)
      (net 64 "Net-(U3-PadD24)"))
    (pad D26 thru_hole circle (at 20.52 15.24 180) (size 1.6764 1.6764) (drill 1) (layers *.Cu *.Mask)
      (net 63 "Net-(U3-PadD26)"))
    (pad D28 thru_hole circle (at 23.06 15.24 180) (size 1.6764 1.6764) (drill 1) (layers *.Cu *.Mask)
      (net 62 "Net-(U3-PadD28)"))
    (pad D30 thru_hole circle (at 25.6 15.24 180) (size 1.6764 1.6764) (drill 1) (layers *.Cu *.Mask)
      (net 61 "Net-(U3-PadD30)"))
    (pad D31 thru_hole circle (at 25.6 17.78 180) (size 1.6764 1.6764) (drill 1) (layers *.Cu *.Mask)
      (net 60 "Net-(U3-PadD31)"))
    (pad D29 thru_hole circle (at 23.06 17.78 180) (size 1.6764 1.6764) (drill 1) (layers *.Cu *.Mask)
      (net 59 "Net-(U3-PadD29)"))
    (pad D27 thru_hole circle (at 20.52 17.78 180) (size 1.6764 1.6764) (drill 1) (layers *.Cu *.Mask)
      (net 58 "Net-(U3-PadD27)"))
    (pad D25 thru_hole circle (at 17.98 17.78 180) (size 1.6764 1.6764) (drill 1) (layers *.Cu *.Mask)
      (net 57 "Net-(U3-PadD25)"))
    (pad D23 thru_hole circle (at 15.44 17.78 180) (size 1.6764 1.6764) (drill 1) (layers *.Cu *.Mask)
      (net 56 "Net-(U3-PadD23)"))
    (pad D20 thru_hole circle (at 12.9 15.24 180) (size 1.6764 1.6764) (drill 1) (layers *.Cu *.Mask)
      (net 55 "Net-(U3-PadD20)"))
    (pad D18 thru_hole circle (at 10.36 15.24 180) (size 1.6764 1.6764) (drill 1) (layers *.Cu *.Mask)
      (net 22 SONAR_RX))
    (pad D16 thru_hole circle (at 7.82 15.24 180) (size 1.6764 1.6764) (drill 1) (layers *.Cu *.Mask)
      (net 19 GPS_RX))
    (pad D14 thru_hole circle (at 5.28 15.24 180) (size 1.6764 1.6764) (drill 1) (layers *.Cu *.Mask)
      (net 24 GSM_RX))
    (pad D12 thru_hole circle (at 2.74 15.24 180) (size 1.6764 1.6764) (drill 1) (layers *.Cu *.Mask)
      (net 54 "Net-(U3-PadD12)"))
    (pad D10 thru_hole circle (at 0.2 15.24 180) (size 1.6764 1.6764) (drill 1) (layers *.Cu *.Mask)
      (net 53 "Net-(U3-PadD10)"))
    (pad D8 thru_hole circle (at -2.34 15.24 180) (size 1.6764 1.6764) (drill 1) (layers *.Cu *.Mask)
      (net 52 "Net-(U3-PadD8)"))
    (pad D6 thru_hole circle (at -4.88 15.24 180) (size 1.6764 1.6764) (drill 1) (layers *.Cu *.Mask)
      (net 51 "Net-(U3-PadD6)"))
    (pad D4 thru_hole circle (at -7.42 15.24 180) (size 1.6764 1.6764) (drill 1) (layers *.Cu *.Mask)
      (net 50 "Net-(U3-PadD4)"))
    (pad D2 thru_hole circle (at -9.96 15.24 180) (size 1.6764 1.6764) (drill 1) (layers *.Cu *.Mask)
      (net 10 S8))
    (pad D21 thru_hole circle (at 12.9 17.78 180) (size 1.6764 1.6764) (drill 1) (layers *.Cu *.Mask)
      (net 49 "Net-(U3-PadD21)"))
    (pad D19 thru_hole circle (at 10.36 17.78 180) (size 1.6764 1.6764) (drill 1) (layers *.Cu *.Mask)
      (net 21 SONAR_TX))
    (pad D17 thru_hole circle (at 7.82 17.78 180) (size 1.6764 1.6764) (drill 1) (layers *.Cu *.Mask)
      (net 20 GPS_TX))
    (pad D15 thru_hole circle (at 5.28 17.78 180) (size 1.6764 1.6764) (drill 1) (layers *.Cu *.Mask)
      (net 25 GSM_TX))
    (pad D13 thru_hole circle (at 2.74 17.78 180) (size 1.6764 1.6764) (drill 1) (layers *.Cu *.Mask)
      (net 98 "Net-(R8-Pad1)"))
    (pad D11 thru_hole circle (at 0.2 17.78 180) (size 1.6764 1.6764) (drill 1) (layers *.Cu *.Mask)
      (net 23 PWM_SERVO))
    (pad D9 thru_hole circle (at -2.34 17.78 180) (size 1.6764 1.6764) (drill 1) (layers *.Cu *.Mask)
      (net 48 "Net-(U3-PadD9)"))
    (pad D7 thru_hole circle (at -4.88 17.78 180) (size 1.6764 1.6764) (drill 1) (layers *.Cu *.Mask)
      (net 38 ACTIVATE_SENSORS))
    (pad D5 thru_hole circle (at -7.42 17.78 180) (size 1.6764 1.6764) (drill 1) (layers *.Cu *.Mask)
      (net 39 ACTIVATE_GSM))
    (pad D3 thru_hole circle (at -9.96 17.78 180) (size 1.6764 1.6764) (drill 1) (layers *.Cu *.Mask)
      (net 100 "Net-(U3-PadD3)"))
    (pad TX thru_hole circle (at -12.5 17.78 180) (size 1.6764 1.6764) (drill 1) (layers *.Cu *.Mask)
      (net 28 TX))
    (pad RX thru_hole circle (at -12.5 15.24 180) (size 1.6764 1.6764) (drill 1) (layers *.Cu *.Mask)
      (net 27 RX))
    (pad AREF thru_hole circle (at -15.04 15.24 180) (size 1.6764 1.6764) (drill 1) (layers *.Cu *.Mask)
      (net 47 "Net-(U3-PadAREF)"))
    (pad RST thru_hole circle (at -15.04 17.78 180) (size 1.6764 1.6764) (drill 1) (layers *.Cu *.Mask)
      (net 46 "Net-(U3-PadRST)"))
    (pad 3V3_1 thru_hole circle (at -17.58 17.78 180) (size 1.6764 1.6764) (drill 1) (layers *.Cu *.Mask)
      (net 45 "Net-(U3-Pad3V3_1)"))
    (pad 3V3_2 thru_hole circle (at -17.58 15.24 180) (size 1.6764 1.6764) (drill 1) (layers *.Cu *.Mask)
      (net 45 "Net-(U3-Pad3V3_1)"))
    (pad 5V_2 thru_hole circle (at -20.12 15.24 180) (size 1.6764 1.6764) (drill 1) (layers *.Cu *.Mask)
      (net 12 POWER_ARDUINO))
    (pad 5V_1 thru_hole circle (at -20.12 17.78 180) (size 1.6764 1.6764) (drill 1) (layers *.Cu *.Mask)
      (net 12 POWER_ARDUINO))
    (pad GND_1 thru_hole circle (at -22.66 17.78 180) (size 1.6764 1.6764) (drill 1) (layers *.Cu *.Mask)
      (net 1 GNDREF))
    (pad GND_2 thru_hole circle (at -22.66 15.24 180) (size 1.6764 1.6764) (drill 1) (layers *.Cu *.Mask)
      (net 1 GNDREF))
    (pad VIN_1 thru_hole circle (at -25.2 17.78 180) (size 1.6764 1.6764) (drill 1) (layers *.Cu *.Mask)
      (net 44 "Net-(U3-PadVIN_1)"))
    (pad VIN_2 thru_hole circle (at -25.2 15.24 180) (size 1.6764 1.6764) (drill 1) (layers *.Cu *.Mask)
      (net 44 "Net-(U3-PadVIN_1)"))
  )

  (module Connector_PinSocket_2.54mm:PinSocket_1x06_P2.54mm_Vertical (layer F.Cu) (tedit 5A19A430) (tstamp 612740A8)
    (at 184.3 78.6 90)
    (descr "Through hole straight socket strip, 1x06, 2.54mm pitch, single row (from Kicad 4.0.7), script generated")
    (tags "Through hole socket strip THT 1x06 2.54mm single row")
    (path /6127EA27)
    (fp_text reference SD-CARD (at 15.4 -7 90) (layer F.SilkS)
      (effects (font (size 1 1) (thickness 0.15)))
    )
    (fp_text value "SD CARD" (at 18.3 8.3 90) (layer F.Fab)
      (effects (font (size 1 1) (thickness 0.15)))
    )
    (fp_line (start -1.8 14.45) (end -1.8 -1.8) (layer F.CrtYd) (width 0.05))
    (fp_line (start 1.75 14.45) (end -1.8 14.45) (layer F.CrtYd) (width 0.05))
    (fp_line (start 1.75 -1.8) (end 1.75 14.45) (layer F.CrtYd) (width 0.05))
    (fp_line (start -1.8 -1.8) (end 1.75 -1.8) (layer F.CrtYd) (width 0.05))
    (fp_line (start 0 -1.33) (end 1.33 -1.33) (layer F.SilkS) (width 0.12))
    (fp_line (start 1.33 -1.33) (end 1.33 0) (layer F.SilkS) (width 0.12))
    (fp_line (start 1.33 1.27) (end 1.33 14.03) (layer F.SilkS) (width 0.12))
    (fp_line (start -1.33 14.03) (end 1.33 14.03) (layer F.SilkS) (width 0.12))
    (fp_line (start -1.33 1.27) (end -1.33 14.03) (layer F.SilkS) (width 0.12))
    (fp_line (start -1.33 1.27) (end 1.33 1.27) (layer F.SilkS) (width 0.12))
    (fp_line (start -1.27 13.97) (end -1.27 -1.27) (layer F.Fab) (width 0.1))
    (fp_line (start 1.27 13.97) (end -1.27 13.97) (layer F.Fab) (width 0.1))
    (fp_line (start 1.27 -0.635) (end 1.27 13.97) (layer F.Fab) (width 0.1))
    (fp_line (start 0.635 -1.27) (end 1.27 -0.635) (layer F.Fab) (width 0.1))
    (fp_line (start -1.27 -1.27) (end 0.635 -1.27) (layer F.Fab) (width 0.1))
    (fp_text user %R (at 0 6.35) (layer F.Fab)
      (effects (font (size 1 1) (thickness 0.15)))
    )
    (pad 6 thru_hole oval (at 0 12.7 90) (size 1.7 1.7) (drill 1) (layers *.Cu *.Mask)
      (net 43 CS))
    (pad 5 thru_hole oval (at 0 10.16 90) (size 1.7 1.7) (drill 1) (layers *.Cu *.Mask)
      (net 40 CLK))
    (pad 4 thru_hole oval (at 0 7.62 90) (size 1.7 1.7) (drill 1) (layers *.Cu *.Mask)
      (net 41 DI))
    (pad 3 thru_hole oval (at 0 5.08 90) (size 1.7 1.7) (drill 1) (layers *.Cu *.Mask)
      (net 42 DO))
    (pad 2 thru_hole oval (at 0 2.54 90) (size 1.7 1.7) (drill 1) (layers *.Cu *.Mask)
      (net 12 POWER_ARDUINO))
    (pad 1 thru_hole rect (at 0 0 90) (size 1.7 1.7) (drill 1) (layers *.Cu *.Mask)
      (net 1 GNDREF))
    (model ${KISYS3DMOD}/Connector_PinSocket_2.54mm.3dshapes/PinSocket_1x06_P2.54mm_Vertical.wrl
      (at (xyz 0 0 0))
      (scale (xyz 1 1 1))
      (rotate (xyz 0 0 0))
    )
  )

  (module Resistor_THT:R_Axial_DIN0207_L6.3mm_D2.5mm_P10.16mm_Horizontal (layer F.Cu) (tedit 5AE5139B) (tstamp 610373E6)
    (at 81 125 180)
    (descr "Resistor, Axial_DIN0207 series, Axial, Horizontal, pin pitch=10.16mm, 0.25W = 1/4W, length*diameter=6.3*2.5mm^2, http://cdn-reichelt.de/documents/datenblatt/B400/1_4W%23YAG.pdf")
    (tags "Resistor Axial_DIN0207 series Axial Horizontal pin pitch 10.16mm 0.25W = 1/4W length 6.3mm diameter 2.5mm")
    (path /612937F2)
    (fp_text reference R7 (at 5.08 -2.37) (layer F.SilkS)
      (effects (font (size 1 1) (thickness 0.15)))
    )
    (fp_text value 1k (at 5.08 2.37) (layer F.Fab)
      (effects (font (size 1 1) (thickness 0.15)))
    )
    (fp_line (start 1.93 -1.25) (end 1.93 1.25) (layer F.Fab) (width 0.1))
    (fp_line (start 1.93 1.25) (end 8.23 1.25) (layer F.Fab) (width 0.1))
    (fp_line (start 8.23 1.25) (end 8.23 -1.25) (layer F.Fab) (width 0.1))
    (fp_line (start 8.23 -1.25) (end 1.93 -1.25) (layer F.Fab) (width 0.1))
    (fp_line (start 0 0) (end 1.93 0) (layer F.Fab) (width 0.1))
    (fp_line (start 10.16 0) (end 8.23 0) (layer F.Fab) (width 0.1))
    (fp_line (start 1.81 -1.37) (end 1.81 1.37) (layer F.SilkS) (width 0.12))
    (fp_line (start 1.81 1.37) (end 8.35 1.37) (layer F.SilkS) (width 0.12))
    (fp_line (start 8.35 1.37) (end 8.35 -1.37) (layer F.SilkS) (width 0.12))
    (fp_line (start 8.35 -1.37) (end 1.81 -1.37) (layer F.SilkS) (width 0.12))
    (fp_line (start 1.04 0) (end 1.81 0) (layer F.SilkS) (width 0.12))
    (fp_line (start 9.12 0) (end 8.35 0) (layer F.SilkS) (width 0.12))
    (fp_line (start -1.05 -1.5) (end -1.05 1.5) (layer F.CrtYd) (width 0.05))
    (fp_line (start -1.05 1.5) (end 11.21 1.5) (layer F.CrtYd) (width 0.05))
    (fp_line (start 11.21 1.5) (end 11.21 -1.5) (layer F.CrtYd) (width 0.05))
    (fp_line (start 11.21 -1.5) (end -1.05 -1.5) (layer F.CrtYd) (width 0.05))
    (fp_text user %R (at 5.08 0) (layer F.Fab)
      (effects (font (size 1 1) (thickness 0.15)))
    )
    (pad 2 thru_hole oval (at 10.16 0 180) (size 1.6 1.6) (drill 0.8) (layers *.Cu *.Mask)
      (net 96 "Net-(D3-Pad2)"))
    (pad 1 thru_hole circle (at 0 0 180) (size 1.6 1.6) (drill 0.8) (layers *.Cu *.Mask)
      (net 13 POWER_SENSORS))
    (model ${KISYS3DMOD}/Resistor_THT.3dshapes/R_Axial_DIN0207_L6.3mm_D2.5mm_P10.16mm_Horizontal.wrl
      (at (xyz 0 0 0))
      (scale (xyz 1 1 1))
      (rotate (xyz 0 0 0))
    )
  )

  (module Connector_Dsub:DSUB-9_Female_Horizontal_P2.77x2.84mm_EdgePinOffset4.94mm_Housed_MountingHolesOffset7.48mm (layer F.Cu) (tedit 59FEDEE2) (tstamp 60FB54F8)
    (at 152.5 47.5 180)
    (descr "9-pin D-Sub connector, horizontal/angled (90 deg), THT-mount, female, pitch 2.77x2.84mm, pin-PCB-offset 4.9399999999999995mm, distance of mounting holes 25mm, distance of mounting holes to PCB edge 7.4799999999999995mm, see https://disti-assets.s3.amazonaws.com/tonar/files/datasheets/16730.pdf")
    (tags "9-pin D-Sub connector horizontal angled 90deg THT female pitch 2.77x2.84mm pin-PCB-offset 4.9399999999999995mm mounting-holes-distance 25mm mounting-hole-offset 25mm")
    (path /60F9C662)
    (fp_text reference SERIAL (at -5.54 -3.7) (layer F.SilkS)
      (effects (font (size 1 1) (thickness 0.15)))
    )
    (fp_text value DB9_Female (at -5.54 15.85) (layer F.Fab)
      (effects (font (size 1 1) (thickness 0.15)))
    )
    (fp_line (start -20.965 -2.7) (end -20.965 7.78) (layer F.Fab) (width 0.1))
    (fp_line (start -20.965 7.78) (end 9.885 7.78) (layer F.Fab) (width 0.1))
    (fp_line (start 9.885 7.78) (end 9.885 -2.7) (layer F.Fab) (width 0.1))
    (fp_line (start 9.885 -2.7) (end -20.965 -2.7) (layer F.Fab) (width 0.1))
    (fp_line (start -20.965 7.78) (end -20.965 8.18) (layer F.Fab) (width 0.1))
    (fp_line (start -20.965 8.18) (end 9.885 8.18) (layer F.Fab) (width 0.1))
    (fp_line (start 9.885 8.18) (end 9.885 7.78) (layer F.Fab) (width 0.1))
    (fp_line (start 9.885 7.78) (end -20.965 7.78) (layer F.Fab) (width 0.1))
    (fp_line (start -13.69 8.18) (end -13.69 14.35) (layer F.Fab) (width 0.1))
    (fp_line (start -13.69 14.35) (end 2.61 14.35) (layer F.Fab) (width 0.1))
    (fp_line (start 2.61 14.35) (end 2.61 8.18) (layer F.Fab) (width 0.1))
    (fp_line (start 2.61 8.18) (end -13.69 8.18) (layer F.Fab) (width 0.1))
    (fp_line (start -20.54 8.18) (end -20.54 13.18) (layer F.Fab) (width 0.1))
    (fp_line (start -20.54 13.18) (end -15.54 13.18) (layer F.Fab) (width 0.1))
    (fp_line (start -15.54 13.18) (end -15.54 8.18) (layer F.Fab) (width 0.1))
    (fp_line (start -15.54 8.18) (end -20.54 8.18) (layer F.Fab) (width 0.1))
    (fp_line (start 4.46 8.18) (end 4.46 13.18) (layer F.Fab) (width 0.1))
    (fp_line (start 4.46 13.18) (end 9.46 13.18) (layer F.Fab) (width 0.1))
    (fp_line (start 9.46 13.18) (end 9.46 8.18) (layer F.Fab) (width 0.1))
    (fp_line (start 9.46 8.18) (end 4.46 8.18) (layer F.Fab) (width 0.1))
    (fp_line (start -19.64 7.78) (end -19.64 0.3) (layer F.Fab) (width 0.1))
    (fp_line (start -16.44 7.78) (end -16.44 0.3) (layer F.Fab) (width 0.1))
    (fp_line (start 5.36 7.78) (end 5.36 0.3) (layer F.Fab) (width 0.1))
    (fp_line (start 8.56 7.78) (end 8.56 0.3) (layer F.Fab) (width 0.1))
    (fp_line (start -21.025 7.72) (end -21.025 -2.76) (layer F.SilkS) (width 0.12))
    (fp_line (start -21.025 -2.76) (end 9.945 -2.76) (layer F.SilkS) (width 0.12))
    (fp_line (start 9.945 -2.76) (end 9.945 7.72) (layer F.SilkS) (width 0.12))
    (fp_line (start -0.25 -3.654338) (end 0.25 -3.654338) (layer F.SilkS) (width 0.12))
    (fp_line (start 0.25 -3.654338) (end 0 -3.221325) (layer F.SilkS) (width 0.12))
    (fp_line (start 0 -3.221325) (end -0.25 -3.654338) (layer F.SilkS) (width 0.12))
    (fp_line (start -21.5 -3.25) (end -21.5 14.85) (layer F.CrtYd) (width 0.05))
    (fp_line (start -21.5 14.85) (end 10.4 14.85) (layer F.CrtYd) (width 0.05))
    (fp_line (start 10.4 14.85) (end 10.4 -3.25) (layer F.CrtYd) (width 0.05))
    (fp_line (start 10.4 -3.25) (end -21.5 -3.25) (layer F.CrtYd) (width 0.05))
    (fp_text user %R (at -5.54 11.265) (layer F.Fab)
      (effects (font (size 1 1) (thickness 0.15)))
    )
    (fp_arc (start 6.96 0.3) (end 5.36 0.3) (angle 180) (layer F.Fab) (width 0.1))
    (fp_arc (start -18.04 0.3) (end -19.64 0.3) (angle 180) (layer F.Fab) (width 0.1))
    (pad 0 thru_hole circle (at 6.96 0.3 180) (size 4 4) (drill 3.2) (layers *.Cu *.Mask))
    (pad 0 thru_hole circle (at -18.04 0.3 180) (size 4 4) (drill 3.2) (layers *.Cu *.Mask))
    (pad 9 thru_hole circle (at -9.695 2.84 180) (size 1.6 1.6) (drill 1) (layers *.Cu *.Mask)
      (net 33 "Net-(J16-Pad9)"))
    (pad 8 thru_hole circle (at -6.925 2.84 180) (size 1.6 1.6) (drill 1) (layers *.Cu *.Mask)
      (net 32 "Net-(J16-Pad8)"))
    (pad 7 thru_hole circle (at -4.155 2.84 180) (size 1.6 1.6) (drill 1) (layers *.Cu *.Mask)
      (net 31 "Net-(J16-Pad7)"))
    (pad 6 thru_hole circle (at -1.385 2.84 180) (size 1.6 1.6) (drill 1) (layers *.Cu *.Mask)
      (net 30 "Net-(J16-Pad6)"))
    (pad 5 thru_hole circle (at -11.08 0 180) (size 1.6 1.6) (drill 1) (layers *.Cu *.Mask)
      (net 1 GNDREF))
    (pad 4 thru_hole circle (at -8.31 0 180) (size 1.6 1.6) (drill 1) (layers *.Cu *.Mask)
      (net 29 RESET))
    (pad 3 thru_hole circle (at -5.54 0 180) (size 1.6 1.6) (drill 1) (layers *.Cu *.Mask)
      (net 28 TX))
    (pad 2 thru_hole circle (at -2.77 0 180) (size 1.6 1.6) (drill 1) (layers *.Cu *.Mask)
      (net 27 RX))
    (pad 1 thru_hole rect (at 0 0 180) (size 1.6 1.6) (drill 1) (layers *.Cu *.Mask)
      (net 26 "Net-(J16-Pad1)"))
    (model ${KISYS3DMOD}/Connector_Dsub.3dshapes/DSUB-9_Female_Horizontal_P2.77x2.84mm_EdgePinOffset4.94mm_Housed_MountingHolesOffset7.48mm.wrl
      (at (xyz 0 0 0))
      (scale (xyz 1 1 1))
      (rotate (xyz 0 0 0))
    )
  )

  (module Connector_Phoenix_MSTB:PhoenixContact_MSTBA_2,5_4-G-5,08_1x04_P5.08mm_Horizontal (layer F.Cu) (tedit 5B785047) (tstamp 60FB5455)
    (at 116 46.5 180)
    (descr "Generic Phoenix Contact connector footprint for: MSTBA_2,5/4-G-5,08; number of pins: 04; pin pitch: 5.08mm; Angled || order number: 1757268 12A || order number: 1923885 16A (HC)")
    (tags "phoenix_contact connector MSTBA_01x04_G_5.08mm")
    (path /611EA3E0)
    (fp_text reference SONAR (at 16.3 -3.6) (layer F.SilkS)
      (effects (font (size 1 1) (thickness 0.15)))
    )
    (fp_text value SONAR (at 0 10.39) (layer F.Fab)
      (effects (font (size 1 1) (thickness 0.15)))
    )
    (fp_line (start 0 -0.5) (end -0.95 -2) (layer F.Fab) (width 0.1))
    (fp_line (start 0.95 -2) (end 0 -0.5) (layer F.Fab) (width 0.1))
    (fp_line (start -0.3 -2.91) (end 0.3 -2.91) (layer F.SilkS) (width 0.12))
    (fp_line (start 0 -2.31) (end -0.3 -2.91) (layer F.SilkS) (width 0.12))
    (fp_line (start 0.3 -2.91) (end 0 -2.31) (layer F.SilkS) (width 0.12))
    (fp_line (start 19.28 -2.5) (end -4.04 -2.5) (layer F.CrtYd) (width 0.05))
    (fp_line (start 19.28 10.5) (end 19.28 -2.5) (layer F.CrtYd) (width 0.05))
    (fp_line (start -4.04 10.5) (end 19.28 10.5) (layer F.CrtYd) (width 0.05))
    (fp_line (start -4.04 -2.5) (end -4.04 10.5) (layer F.CrtYd) (width 0.05))
    (fp_line (start 14.49 8.61) (end 14.24 10.11) (layer F.SilkS) (width 0.12))
    (fp_line (start 15.99 8.61) (end 14.49 8.61) (layer F.SilkS) (width 0.12))
    (fp_line (start 16.24 10.11) (end 15.99 8.61) (layer F.SilkS) (width 0.12))
    (fp_line (start 14.24 10.11) (end 16.24 10.11) (layer F.SilkS) (width 0.12))
    (fp_line (start 9.41 8.61) (end 9.16 10.11) (layer F.SilkS) (width 0.12))
    (fp_line (start 10.91 8.61) (end 9.41 8.61) (layer F.SilkS) (width 0.12))
    (fp_line (start 11.16 10.11) (end 10.91 8.61) (layer F.SilkS) (width 0.12))
    (fp_line (start 9.16 10.11) (end 11.16 10.11) (layer F.SilkS) (width 0.12))
    (fp_line (start 4.33 8.61) (end 4.08 10.11) (layer F.SilkS) (width 0.12))
    (fp_line (start 5.83 8.61) (end 4.33 8.61) (layer F.SilkS) (width 0.12))
    (fp_line (start 6.08 10.11) (end 5.83 8.61) (layer F.SilkS) (width 0.12))
    (fp_line (start 4.08 10.11) (end 6.08 10.11) (layer F.SilkS) (width 0.12))
    (fp_line (start -0.75 8.61) (end -1 10.11) (layer F.SilkS) (width 0.12))
    (fp_line (start 0.75 8.61) (end -0.75 8.61) (layer F.SilkS) (width 0.12))
    (fp_line (start 1 10.11) (end 0.75 8.61) (layer F.SilkS) (width 0.12))
    (fp_line (start -1 10.11) (end 1 10.11) (layer F.SilkS) (width 0.12))
    (fp_line (start 18.89 8.61) (end -3.65 8.61) (layer F.SilkS) (width 0.12))
    (fp_line (start 18.89 6.81) (end 18.89 8.61) (layer F.SilkS) (width 0.12))
    (fp_line (start -3.65 6.81) (end 18.89 6.81) (layer F.SilkS) (width 0.12))
    (fp_line (start -3.65 8.61) (end -3.65 6.81) (layer F.SilkS) (width 0.12))
    (fp_line (start 18.78 -2) (end -3.54 -2) (layer F.Fab) (width 0.1))
    (fp_line (start 18.78 10) (end 18.78 -2) (layer F.Fab) (width 0.1))
    (fp_line (start -3.54 10) (end 18.78 10) (layer F.Fab) (width 0.1))
    (fp_line (start -3.54 -2) (end -3.54 10) (layer F.Fab) (width 0.1))
    (fp_line (start 18.89 -2.11) (end -3.65 -2.11) (layer F.SilkS) (width 0.12))
    (fp_line (start 18.89 10.11) (end 18.89 -2.11) (layer F.SilkS) (width 0.12))
    (fp_line (start -3.65 10.11) (end 18.89 10.11) (layer F.SilkS) (width 0.12))
    (fp_line (start -3.65 -2.11) (end -3.65 10.11) (layer F.SilkS) (width 0.12))
    (fp_text user %R (at 0 3.81 90) (layer F.Fab)
      (effects (font (size 1 1) (thickness 0.15)))
    )
    (pad 4 thru_hole oval (at 15.24 0 180) (size 2.08 3.6) (drill 1.4) (layers *.Cu *.Mask)
      (net 14 POWER_5V))
    (pad 3 thru_hole oval (at 10.16 0 180) (size 2.08 3.6) (drill 1.4) (layers *.Cu *.Mask)
      (net 22 SONAR_RX))
    (pad 2 thru_hole oval (at 5.08 0 180) (size 2.08 3.6) (drill 1.4) (layers *.Cu *.Mask)
      (net 21 SONAR_TX))
    (pad 1 thru_hole roundrect (at 0 0 180) (size 2.08 3.6) (drill 1.4) (layers *.Cu *.Mask) (roundrect_rratio 0.120192)
      (net 1 GNDREF))
    (model ${KISYS3DMOD}/Connector_Phoenix_MSTB.3dshapes/PhoenixContact_MSTBA_2,5_4-G-5,08_1x04_P5.08mm_Horizontal.wrl
      (at (xyz 0 0 0))
      (scale (xyz 1 1 1))
      (rotate (xyz 0 0 0))
    )
  )

  (module Connector_Phoenix_MSTB:PhoenixContact_MSTBA_2,5_3-G-5,08_1x03_P5.08mm_Horizontal (layer F.Cu) (tedit 5B785047) (tstamp 60FB5490)
    (at 133.5 46.5 180)
    (descr "Generic Phoenix Contact connector footprint for: MSTBA_2,5/3-G-5,08; number of pins: 03; pin pitch: 5.08mm; Angled || order number: 1757255 12A || order number: 1923872 16A (HC)")
    (tags "phoenix_contact connector MSTBA_01x03_G_5.08mm")
    (path /612D2836)
    (fp_text reference SERVO (at 11.2 -3.4) (layer F.SilkS)
      (effects (font (size 1 1) (thickness 0.15)))
    )
    (fp_text value SERVO (at 5.08 11.2) (layer F.Fab)
      (effects (font (size 1 1) (thickness 0.15)))
    )
    (fp_line (start -3.65 -2.11) (end -3.65 10.11) (layer F.SilkS) (width 0.12))
    (fp_line (start -3.65 10.11) (end 13.81 10.11) (layer F.SilkS) (width 0.12))
    (fp_line (start 13.81 10.11) (end 13.81 -2.11) (layer F.SilkS) (width 0.12))
    (fp_line (start 13.81 -2.11) (end -3.65 -2.11) (layer F.SilkS) (width 0.12))
    (fp_line (start -3.54 -2) (end -3.54 10) (layer F.Fab) (width 0.1))
    (fp_line (start -3.54 10) (end 13.7 10) (layer F.Fab) (width 0.1))
    (fp_line (start 13.7 10) (end 13.7 -2) (layer F.Fab) (width 0.1))
    (fp_line (start 13.7 -2) (end -3.54 -2) (layer F.Fab) (width 0.1))
    (fp_line (start -3.65 8.61) (end -3.65 6.81) (layer F.SilkS) (width 0.12))
    (fp_line (start -3.65 6.81) (end 13.81 6.81) (layer F.SilkS) (width 0.12))
    (fp_line (start 13.81 6.81) (end 13.81 8.61) (layer F.SilkS) (width 0.12))
    (fp_line (start 13.81 8.61) (end -3.65 8.61) (layer F.SilkS) (width 0.12))
    (fp_line (start -1 10.11) (end 1 10.11) (layer F.SilkS) (width 0.12))
    (fp_line (start 1 10.11) (end 0.75 8.61) (layer F.SilkS) (width 0.12))
    (fp_line (start 0.75 8.61) (end -0.75 8.61) (layer F.SilkS) (width 0.12))
    (fp_line (start -0.75 8.61) (end -1 10.11) (layer F.SilkS) (width 0.12))
    (fp_line (start 4.08 10.11) (end 6.08 10.11) (layer F.SilkS) (width 0.12))
    (fp_line (start 6.08 10.11) (end 5.83 8.61) (layer F.SilkS) (width 0.12))
    (fp_line (start 5.83 8.61) (end 4.33 8.61) (layer F.SilkS) (width 0.12))
    (fp_line (start 4.33 8.61) (end 4.08 10.11) (layer F.SilkS) (width 0.12))
    (fp_line (start 9.16 10.11) (end 11.16 10.11) (layer F.SilkS) (width 0.12))
    (fp_line (start 11.16 10.11) (end 10.91 8.61) (layer F.SilkS) (width 0.12))
    (fp_line (start 10.91 8.61) (end 9.41 8.61) (layer F.SilkS) (width 0.12))
    (fp_line (start 9.41 8.61) (end 9.16 10.11) (layer F.SilkS) (width 0.12))
    (fp_line (start -4.04 -2.5) (end -4.04 10.5) (layer F.CrtYd) (width 0.05))
    (fp_line (start -4.04 10.5) (end 14.2 10.5) (layer F.CrtYd) (width 0.05))
    (fp_line (start 14.2 10.5) (end 14.2 -2.5) (layer F.CrtYd) (width 0.05))
    (fp_line (start 14.2 -2.5) (end -4.04 -2.5) (layer F.CrtYd) (width 0.05))
    (fp_line (start 0.3 -2.91) (end 0 -2.31) (layer F.SilkS) (width 0.12))
    (fp_line (start 0 -2.31) (end -0.3 -2.91) (layer F.SilkS) (width 0.12))
    (fp_line (start -0.3 -2.91) (end 0.3 -2.91) (layer F.SilkS) (width 0.12))
    (fp_line (start 0.95 -2) (end 0 -0.5) (layer F.Fab) (width 0.1))
    (fp_line (start 0 -0.5) (end -0.95 -2) (layer F.Fab) (width 0.1))
    (fp_text user %R (at 5.08 -1.3) (layer F.Fab)
      (effects (font (size 1 1) (thickness 0.15)))
    )
    (pad 3 thru_hole oval (at 10.16 0 180) (size 2.08 3.6) (drill 1.4) (layers *.Cu *.Mask)
      (net 14 POWER_5V))
    (pad 2 thru_hole oval (at 5.08 0 180) (size 2.08 3.6) (drill 1.4) (layers *.Cu *.Mask)
      (net 23 PWM_SERVO))
    (pad 1 thru_hole roundrect (at 0 0 180) (size 2.08 3.6) (drill 1.4) (layers *.Cu *.Mask) (roundrect_rratio 0.120192)
      (net 1 GNDREF))
    (model ${KISYS3DMOD}/Connector_Phoenix_MSTB.3dshapes/PhoenixContact_MSTBA_2,5_3-G-5,08_1x03_P5.08mm_Horizontal.wrl
      (at (xyz 0 0 0))
      (scale (xyz 1 1 1))
      (rotate (xyz 0 0 0))
    )
  )

  (module Connector_Wire:SolderWire-0.75sqmm_1x02_P7mm_D1.25mm_OD3.5mm (layer F.Cu) (tedit 5EB70B44) (tstamp 60FB55D9)
    (at 74.5 47 270)
    (descr "Soldered wire connection, for 2 times 0.75 mm² wires, reinforced insulation, conductor diameter 1.25mm, outer diameter 3.5mm, size source Multi-Contact FLEXI-xV 0.75 (https://ec.staubli.com/AcroFiles/Catalogues/TM_Cab-Main-11014119_(en)_hi.pdf), bend radius 3 times outer diameter, generated with kicad-footprint-generator")
    (tags "connector wire 0.75sqmm")
    (path /61FEAF61)
    (attr virtual)
    (fp_text reference SW1 (at 3.9 3.7 90) (layer F.SilkS)
      (effects (font (size 1 1) (thickness 0.15)))
    )
    (fp_text value SW_SPST (at 3.5 2.95 90) (layer F.Fab)
      (effects (font (size 1 1) (thickness 0.15)))
    )
    (fp_line (start 9.5 -2.25) (end 4.5 -2.25) (layer F.CrtYd) (width 0.05))
    (fp_line (start 9.5 2.25) (end 9.5 -2.25) (layer F.CrtYd) (width 0.05))
    (fp_line (start 4.5 2.25) (end 9.5 2.25) (layer F.CrtYd) (width 0.05))
    (fp_line (start 4.5 -2.25) (end 4.5 2.25) (layer F.CrtYd) (width 0.05))
    (fp_line (start 2.5 -2.25) (end -2.5 -2.25) (layer F.CrtYd) (width 0.05))
    (fp_line (start 2.5 2.25) (end 2.5 -2.25) (layer F.CrtYd) (width 0.05))
    (fp_line (start -2.5 2.25) (end 2.5 2.25) (layer F.CrtYd) (width 0.05))
    (fp_line (start -2.5 -2.25) (end -2.5 2.25) (layer F.CrtYd) (width 0.05))
    (fp_circle (center 7 0) (end 8.75 0) (layer F.Fab) (width 0.1))
    (fp_circle (center 0 0) (end 1.75 0) (layer F.Fab) (width 0.1))
    (fp_text user %R (at 4 0) (layer F.Fab)
      (effects (font (size 1 1) (thickness 0.15)))
    )
    (pad 2 thru_hole circle (at 7 0 270) (size 3.5 3.5) (drill 1.55) (layers *.Cu *.Mask)
      (net 18 "Net-(D1-Pad2)"))
    (pad 1 thru_hole roundrect (at 0 0 270) (size 3.5 3.5) (drill 1.55) (layers *.Cu *.Mask) (roundrect_rratio 0.07142900000000001)
      (net 99 "Net-(J13-Pad2)"))
    (model ${KISYS3DMOD}/Connector_Wire.3dshapes/SolderWire-0.75sqmm_1x02_P7mm_D1.25mm_OD3.5mm.wrl
      (at (xyz 0 0 0))
      (scale (xyz 1 1 1))
      (rotate (xyz 0 0 0))
    )
  )

  (module Diode_THT:D_DO-201AD_P15.24mm_Horizontal (layer F.Cu) (tedit 5AE50CD5) (tstamp 6103FF83)
    (at 94.5 53.6 180)
    (descr "Diode, DO-201AD series, Axial, Horizontal, pin pitch=15.24mm, , length*diameter=9.5*5.2mm^2, , http://www.diodes.com/_files/packages/DO-201AD.pdf")
    (tags "Diode DO-201AD series Axial Horizontal pin pitch 15.24mm  length 9.5mm diameter 5.2mm")
    (path /61F3FB26)
    (fp_text reference D1 (at -4.5 0.1) (layer F.SilkS)
      (effects (font (size 1 1) (thickness 0.15)))
    )
    (fp_text value 1N5402 (at 13.4 -4.6) (layer F.Fab)
      (effects (font (size 1 1) (thickness 0.15)))
    )
    (fp_line (start 17.09 -2.85) (end -1.85 -2.85) (layer F.CrtYd) (width 0.05))
    (fp_line (start 17.09 2.85) (end 17.09 -2.85) (layer F.CrtYd) (width 0.05))
    (fp_line (start -1.85 2.85) (end 17.09 2.85) (layer F.CrtYd) (width 0.05))
    (fp_line (start -1.85 -2.85) (end -1.85 2.85) (layer F.CrtYd) (width 0.05))
    (fp_line (start 4.175 -2.72) (end 4.175 2.72) (layer F.SilkS) (width 0.12))
    (fp_line (start 4.415 -2.72) (end 4.415 2.72) (layer F.SilkS) (width 0.12))
    (fp_line (start 4.295 -2.72) (end 4.295 2.72) (layer F.SilkS) (width 0.12))
    (fp_line (start 13.4 0) (end 12.49 0) (layer F.SilkS) (width 0.12))
    (fp_line (start 1.84 0) (end 2.75 0) (layer F.SilkS) (width 0.12))
    (fp_line (start 12.49 -2.72) (end 2.75 -2.72) (layer F.SilkS) (width 0.12))
    (fp_line (start 12.49 2.72) (end 12.49 -2.72) (layer F.SilkS) (width 0.12))
    (fp_line (start 2.75 2.72) (end 12.49 2.72) (layer F.SilkS) (width 0.12))
    (fp_line (start 2.75 -2.72) (end 2.75 2.72) (layer F.SilkS) (width 0.12))
    (fp_line (start 4.195 -2.6) (end 4.195 2.6) (layer F.Fab) (width 0.1))
    (fp_line (start 4.395 -2.6) (end 4.395 2.6) (layer F.Fab) (width 0.1))
    (fp_line (start 4.295 -2.6) (end 4.295 2.6) (layer F.Fab) (width 0.1))
    (fp_line (start 15.24 0) (end 12.37 0) (layer F.Fab) (width 0.1))
    (fp_line (start 0 0) (end 2.87 0) (layer F.Fab) (width 0.1))
    (fp_line (start 12.37 -2.6) (end 2.87 -2.6) (layer F.Fab) (width 0.1))
    (fp_line (start 12.37 2.6) (end 12.37 -2.6) (layer F.Fab) (width 0.1))
    (fp_line (start 2.87 2.6) (end 12.37 2.6) (layer F.Fab) (width 0.1))
    (fp_line (start 2.87 -2.6) (end 2.87 2.6) (layer F.Fab) (width 0.1))
    (fp_text user K (at 0 -2.6) (layer F.SilkS) hide
      (effects (font (size 1 1) (thickness 0.15)))
    )
    (fp_text user K (at 0 -2.6) (layer F.Fab) hide
      (effects (font (size 1 1) (thickness 0.15)))
    )
    (fp_text user %R (at 8.3325 0) (layer F.Fab) hide
      (effects (font (size 1 1) (thickness 0.15)))
    )
    (pad 2 thru_hole oval (at 15.24 0 180) (size 3.2 3.2) (drill 1.6) (layers *.Cu *.Mask)
      (net 18 "Net-(D1-Pad2)"))
    (pad 1 thru_hole rect (at 0 0 180) (size 3.2 3.2) (drill 1.6) (layers *.Cu *.Mask)
      (net 17 "Net-(D1-Pad1)"))
    (model ${KISYS3DMOD}/Diode_THT.3dshapes/D_DO-201AD_P15.24mm_Horizontal.wrl
      (at (xyz 0 0 0))
      (scale (xyz 1 1 1))
      (rotate (xyz 0 0 0))
    )
  )

  (module Resistor_THT:R_Axial_DIN0207_L6.3mm_D2.5mm_P10.16mm_Horizontal (layer F.Cu) (tedit 5AE5139B) (tstamp 6103ADC2)
    (at 91.75 93.25 270)
    (descr "Resistor, Axial_DIN0207 series, Axial, Horizontal, pin pitch=10.16mm, 0.25W = 1/4W, length*diameter=6.3*2.5mm^2, http://cdn-reichelt.de/documents/datenblatt/B400/1_4W%23YAG.pdf")
    (tags "Resistor Axial_DIN0207 series Axial Horizontal pin pitch 10.16mm 0.25W = 1/4W length 6.3mm diameter 2.5mm")
    (path /610B1CCA)
    (fp_text reference R2 (at 5.08 -2.37 90) (layer F.SilkS)
      (effects (font (size 1 1) (thickness 0.15)))
    )
    (fp_text value 10k (at 5.08 2.37 90) (layer F.Fab)
      (effects (font (size 1 1) (thickness 0.15)))
    )
    (fp_line (start 11.21 -1.5) (end -1.05 -1.5) (layer F.CrtYd) (width 0.05))
    (fp_line (start 11.21 1.5) (end 11.21 -1.5) (layer F.CrtYd) (width 0.05))
    (fp_line (start -1.05 1.5) (end 11.21 1.5) (layer F.CrtYd) (width 0.05))
    (fp_line (start -1.05 -1.5) (end -1.05 1.5) (layer F.CrtYd) (width 0.05))
    (fp_line (start 9.12 0) (end 8.35 0) (layer F.SilkS) (width 0.12))
    (fp_line (start 1.04 0) (end 1.81 0) (layer F.SilkS) (width 0.12))
    (fp_line (start 8.35 -1.37) (end 1.81 -1.37) (layer F.SilkS) (width 0.12))
    (fp_line (start 8.35 1.37) (end 8.35 -1.37) (layer F.SilkS) (width 0.12))
    (fp_line (start 1.81 1.37) (end 8.35 1.37) (layer F.SilkS) (width 0.12))
    (fp_line (start 1.81 -1.37) (end 1.81 1.37) (layer F.SilkS) (width 0.12))
    (fp_line (start 10.16 0) (end 8.23 0) (layer F.Fab) (width 0.1))
    (fp_line (start 0 0) (end 1.93 0) (layer F.Fab) (width 0.1))
    (fp_line (start 8.23 -1.25) (end 1.93 -1.25) (layer F.Fab) (width 0.1))
    (fp_line (start 8.23 1.25) (end 8.23 -1.25) (layer F.Fab) (width 0.1))
    (fp_line (start 1.93 1.25) (end 8.23 1.25) (layer F.Fab) (width 0.1))
    (fp_line (start 1.93 -1.25) (end 1.93 1.25) (layer F.Fab) (width 0.1))
    (fp_text user %R (at 5.08 0 90) (layer F.Fab)
      (effects (font (size 1 1) (thickness 0.15)))
    )
    (pad 2 thru_hole oval (at 10.16 0 270) (size 1.6 1.6) (drill 0.8) (layers *.Cu *.Mask)
      (net 34 "Net-(Q1-Pad2)"))
    (pad 1 thru_hole circle (at 0 0 270) (size 1.6 1.6) (drill 0.8) (layers *.Cu *.Mask)
      (net 38 ACTIVATE_SENSORS))
    (model ${KISYS3DMOD}/Resistor_THT.3dshapes/R_Axial_DIN0207_L6.3mm_D2.5mm_P10.16mm_Horizontal.wrl
      (at (xyz 0 0 0))
      (scale (xyz 1 1 1))
      (rotate (xyz 0 0 0))
    )
  )

  (module Connector_Phoenix_MSTB:PhoenixContact_MSTBA_2,5_3-G-5,08_1x03_P5.08mm_Horizontal (layer F.Cu) (tedit 5B785047) (tstamp 60FB5306)
    (at 112.5 132.5)
    (descr "Generic Phoenix Contact connector footprint for: MSTBA_2,5/3-G-5,08; number of pins: 03; pin pitch: 5.08mm; Angled || order number: 1757255 12A || order number: 1923872 16A (HC)")
    (tags "phoenix_contact connector MSTBA_01x03_G_5.08mm")
    (path /60F31B66)
    (fp_text reference S2 (at 5.08 -3.2) (layer F.SilkS)
      (effects (font (size 1 1) (thickness 0.15)))
    )
    (fp_text value S2 (at 5.08 11.2) (layer F.Fab)
      (effects (font (size 1 1) (thickness 0.15)))
    )
    (fp_line (start 0 -0.5) (end -0.95 -2) (layer F.Fab) (width 0.1))
    (fp_line (start 0.95 -2) (end 0 -0.5) (layer F.Fab) (width 0.1))
    (fp_line (start -0.3 -2.91) (end 0.3 -2.91) (layer F.SilkS) (width 0.12))
    (fp_line (start 0 -2.31) (end -0.3 -2.91) (layer F.SilkS) (width 0.12))
    (fp_line (start 0.3 -2.91) (end 0 -2.31) (layer F.SilkS) (width 0.12))
    (fp_line (start 14.2 -2.5) (end -4.04 -2.5) (layer F.CrtYd) (width 0.05))
    (fp_line (start 14.2 10.5) (end 14.2 -2.5) (layer F.CrtYd) (width 0.05))
    (fp_line (start -4.04 10.5) (end 14.2 10.5) (layer F.CrtYd) (width 0.05))
    (fp_line (start -4.04 -2.5) (end -4.04 10.5) (layer F.CrtYd) (width 0.05))
    (fp_line (start 9.41 8.61) (end 9.16 10.11) (layer F.SilkS) (width 0.12))
    (fp_line (start 10.91 8.61) (end 9.41 8.61) (layer F.SilkS) (width 0.12))
    (fp_line (start 11.16 10.11) (end 10.91 8.61) (layer F.SilkS) (width 0.12))
    (fp_line (start 9.16 10.11) (end 11.16 10.11) (layer F.SilkS) (width 0.12))
    (fp_line (start 4.33 8.61) (end 4.08 10.11) (layer F.SilkS) (width 0.12))
    (fp_line (start 5.83 8.61) (end 4.33 8.61) (layer F.SilkS) (width 0.12))
    (fp_line (start 6.08 10.11) (end 5.83 8.61) (layer F.SilkS) (width 0.12))
    (fp_line (start 4.08 10.11) (end 6.08 10.11) (layer F.SilkS) (width 0.12))
    (fp_line (start -0.75 8.61) (end -1 10.11) (layer F.SilkS) (width 0.12))
    (fp_line (start 0.75 8.61) (end -0.75 8.61) (layer F.SilkS) (width 0.12))
    (fp_line (start 1 10.11) (end 0.75 8.61) (layer F.SilkS) (width 0.12))
    (fp_line (start -1 10.11) (end 1 10.11) (layer F.SilkS) (width 0.12))
    (fp_line (start 13.81 8.61) (end -3.65 8.61) (layer F.SilkS) (width 0.12))
    (fp_line (start 13.81 6.81) (end 13.81 8.61) (layer F.SilkS) (width 0.12))
    (fp_line (start -3.65 6.81) (end 13.81 6.81) (layer F.SilkS) (width 0.12))
    (fp_line (start -3.65 8.61) (end -3.65 6.81) (layer F.SilkS) (width 0.12))
    (fp_line (start 13.7 -2) (end -3.54 -2) (layer F.Fab) (width 0.1))
    (fp_line (start 13.7 10) (end 13.7 -2) (layer F.Fab) (width 0.1))
    (fp_line (start -3.54 10) (end 13.7 10) (layer F.Fab) (width 0.1))
    (fp_line (start -3.54 -2) (end -3.54 10) (layer F.Fab) (width 0.1))
    (fp_line (start 13.81 -2.11) (end -3.65 -2.11) (layer F.SilkS) (width 0.12))
    (fp_line (start 13.81 10.11) (end 13.81 -2.11) (layer F.SilkS) (width 0.12))
    (fp_line (start -3.65 10.11) (end 13.81 10.11) (layer F.SilkS) (width 0.12))
    (fp_line (start -3.65 -2.11) (end -3.65 10.11) (layer F.SilkS) (width 0.12))
    (fp_text user %R (at 5.08 -1.3) (layer F.Fab)
      (effects (font (size 1 1) (thickness 0.15)))
    )
    (pad 3 thru_hole oval (at 10.16 0) (size 2.08 3.6) (drill 1.4) (layers *.Cu *.Mask)
      (net 4 S2))
    (pad 2 thru_hole oval (at 5.08 0) (size 2.08 3.6) (drill 1.4) (layers *.Cu *.Mask)
      (net 1 GNDREF))
    (pad 1 thru_hole roundrect (at 0 0) (size 2.08 3.6) (drill 1.4) (layers *.Cu *.Mask) (roundrect_rratio 0.120192)
      (net 13 POWER_SENSORS))
    (model ${KISYS3DMOD}/Connector_Phoenix_MSTB.3dshapes/PhoenixContact_MSTBA_2,5_3-G-5,08_1x03_P5.08mm_Horizontal.wrl
      (at (xyz 0 0 0))
      (scale (xyz 1 1 1))
      (rotate (xyz 0 0 0))
    )
  )

  (module Package_TO_SOT_THT:TO-220-3_Horizontal_TabDown (layer F.Cu) (tedit 5AC8BA0D) (tstamp 60FB568F)
    (at 80 107)
    (descr "TO-220-3, Horizontal, RM 2.54mm, see https://www.vishay.com/docs/66542/to-220-1.pdf")
    (tags "TO-220-3 Horizontal RM 2.54mm")
    (path /618987E3)
    (fp_text reference LM7805 (at -4 -9.2 90) (layer F.SilkS)
      (effects (font (size 1 1) (thickness 0.15)))
    )
    (fp_text value LM7805_TO220 (at 2.54 2) (layer F.Fab)
      (effects (font (size 1 1) (thickness 0.15)))
    )
    (fp_circle (center 2.54 -16.66) (end 4.39 -16.66) (layer F.Fab) (width 0.1))
    (fp_line (start -2.46 -13.06) (end -2.46 -19.46) (layer F.Fab) (width 0.1))
    (fp_line (start -2.46 -19.46) (end 7.54 -19.46) (layer F.Fab) (width 0.1))
    (fp_line (start 7.54 -19.46) (end 7.54 -13.06) (layer F.Fab) (width 0.1))
    (fp_line (start 7.54 -13.06) (end -2.46 -13.06) (layer F.Fab) (width 0.1))
    (fp_line (start -2.46 -3.81) (end -2.46 -13.06) (layer F.Fab) (width 0.1))
    (fp_line (start -2.46 -13.06) (end 7.54 -13.06) (layer F.Fab) (width 0.1))
    (fp_line (start 7.54 -13.06) (end 7.54 -3.81) (layer F.Fab) (width 0.1))
    (fp_line (start 7.54 -3.81) (end -2.46 -3.81) (layer F.Fab) (width 0.1))
    (fp_line (start 0 -3.81) (end 0 0) (layer F.Fab) (width 0.1))
    (fp_line (start 2.54 -3.81) (end 2.54 0) (layer F.Fab) (width 0.1))
    (fp_line (start 5.08 -3.81) (end 5.08 0) (layer F.Fab) (width 0.1))
    (fp_line (start -2.58 -3.69) (end 7.66 -3.69) (layer F.SilkS) (width 0.12))
    (fp_line (start -2.58 -19.58) (end 7.66 -19.58) (layer F.SilkS) (width 0.12))
    (fp_line (start -2.58 -19.58) (end -2.58 -3.69) (layer F.SilkS) (width 0.12))
    (fp_line (start 7.66 -19.58) (end 7.66 -3.69) (layer F.SilkS) (width 0.12))
    (fp_line (start 0 -3.69) (end 0 -1.15) (layer F.SilkS) (width 0.12))
    (fp_line (start 2.54 -3.69) (end 2.54 -1.15) (layer F.SilkS) (width 0.12))
    (fp_line (start 5.08 -3.69) (end 5.08 -1.15) (layer F.SilkS) (width 0.12))
    (fp_line (start -2.71 -19.71) (end -2.71 1.25) (layer F.CrtYd) (width 0.05))
    (fp_line (start -2.71 1.25) (end 7.79 1.25) (layer F.CrtYd) (width 0.05))
    (fp_line (start 7.79 1.25) (end 7.79 -19.71) (layer F.CrtYd) (width 0.05))
    (fp_line (start 7.79 -19.71) (end -2.71 -19.71) (layer F.CrtYd) (width 0.05))
    (fp_text user %R (at 2.54 -20.58) (layer F.Fab)
      (effects (font (size 1 1) (thickness 0.15)))
    )
    (pad 3 thru_hole oval (at 5.08 0) (size 1.905 2) (drill 1.1) (layers *.Cu *.Mask)
      (net 14 POWER_5V))
    (pad 2 thru_hole oval (at 2.54 0) (size 1.905 2) (drill 1.1) (layers *.Cu *.Mask)
      (net 1 GNDREF))
    (pad 1 thru_hole rect (at 0 0) (size 1.905 2) (drill 1.1) (layers *.Cu *.Mask)
      (net 13 POWER_SENSORS))
    (pad "" np_thru_hole oval (at 2.54 -16.66) (size 3.5 3.5) (drill 3.5) (layers *.Cu *.Mask))
    (model ${KISYS3DMOD}/Package_TO_SOT_THT.3dshapes/TO-220-3_Horizontal_TabDown.wrl
      (at (xyz 0 0 0))
      (scale (xyz 1 1 1))
      (rotate (xyz 0 0 0))
    )
  )

  (module Resistor_THT:R_Axial_DIN0207_L6.3mm_D2.5mm_P10.16mm_Horizontal (layer F.Cu) (tedit 5AE5139B) (tstamp 6101715C)
    (at 124.5 80.5 90)
    (descr "Resistor, Axial_DIN0207 series, Axial, Horizontal, pin pitch=10.16mm, 0.25W = 1/4W, length*diameter=6.3*2.5mm^2, http://cdn-reichelt.de/documents/datenblatt/B400/1_4W%23YAG.pdf")
    (tags "Resistor Axial_DIN0207 series Axial Horizontal pin pitch 10.16mm 0.25W = 1/4W length 6.3mm diameter 2.5mm")
    (path /61324323)
    (fp_text reference R8 (at 5.08 -2.37 90) (layer F.SilkS)
      (effects (font (size 1 1) (thickness 0.15)))
    )
    (fp_text value 330 (at 5.08 2.37 90) (layer F.Fab)
      (effects (font (size 1 1) (thickness 0.15)))
    )
    (fp_line (start 11.21 -1.5) (end -1.05 -1.5) (layer F.CrtYd) (width 0.05))
    (fp_line (start 11.21 1.5) (end 11.21 -1.5) (layer F.CrtYd) (width 0.05))
    (fp_line (start -1.05 1.5) (end 11.21 1.5) (layer F.CrtYd) (width 0.05))
    (fp_line (start -1.05 -1.5) (end -1.05 1.5) (layer F.CrtYd) (width 0.05))
    (fp_line (start 9.12 0) (end 8.35 0) (layer F.SilkS) (width 0.12))
    (fp_line (start 1.04 0) (end 1.81 0) (layer F.SilkS) (width 0.12))
    (fp_line (start 8.35 -1.37) (end 1.81 -1.37) (layer F.SilkS) (width 0.12))
    (fp_line (start 8.35 1.37) (end 8.35 -1.37) (layer F.SilkS) (width 0.12))
    (fp_line (start 1.81 1.37) (end 8.35 1.37) (layer F.SilkS) (width 0.12))
    (fp_line (start 1.81 -1.37) (end 1.81 1.37) (layer F.SilkS) (width 0.12))
    (fp_line (start 10.16 0) (end 8.23 0) (layer F.Fab) (width 0.1))
    (fp_line (start 0 0) (end 1.93 0) (layer F.Fab) (width 0.1))
    (fp_line (start 8.23 -1.25) (end 1.93 -1.25) (layer F.Fab) (width 0.1))
    (fp_line (start 8.23 1.25) (end 8.23 -1.25) (layer F.Fab) (width 0.1))
    (fp_line (start 1.93 1.25) (end 8.23 1.25) (layer F.Fab) (width 0.1))
    (fp_line (start 1.93 -1.25) (end 1.93 1.25) (layer F.Fab) (width 0.1))
    (fp_text user %R (at 5.08 0 90) (layer F.Fab)
      (effects (font (size 1 1) (thickness 0.15)))
    )
    (pad 2 thru_hole oval (at 10.16 0 90) (size 1.6 1.6) (drill 0.8) (layers *.Cu *.Mask)
      (net 97 "Net-(D4-Pad2)"))
    (pad 1 thru_hole circle (at 0 0 90) (size 1.6 1.6) (drill 0.8) (layers *.Cu *.Mask)
      (net 98 "Net-(R8-Pad1)"))
    (model ${KISYS3DMOD}/Resistor_THT.3dshapes/R_Axial_DIN0207_L6.3mm_D2.5mm_P10.16mm_Horizontal.wrl
      (at (xyz 0 0 0))
      (scale (xyz 1 1 1))
      (rotate (xyz 0 0 0))
    )
  )

  (module Resistor_THT:R_Axial_DIN0207_L6.3mm_D2.5mm_P10.16mm_Horizontal (layer F.Cu) (tedit 5AE5139B) (tstamp 60FB55AC)
    (at 97.5 57.5 270)
    (descr "Resistor, Axial_DIN0207 series, Axial, Horizontal, pin pitch=10.16mm, 0.25W = 1/4W, length*diameter=6.3*2.5mm^2, http://cdn-reichelt.de/documents/datenblatt/B400/1_4W%23YAG.pdf")
    (tags "Resistor Axial_DIN0207 series Axial Horizontal pin pitch 10.16mm 0.25W = 1/4W length 6.3mm diameter 2.5mm")
    (path /616CC4C2)
    (fp_text reference R4 (at 5.08 -2.37 90) (layer F.SilkS)
      (effects (font (size 1 1) (thickness 0.15)))
    )
    (fp_text value 10k (at 5.08 2.37 90) (layer F.Fab)
      (effects (font (size 1 1) (thickness 0.15)))
    )
    (fp_line (start 11.21 -1.5) (end -1.05 -1.5) (layer F.CrtYd) (width 0.05))
    (fp_line (start 11.21 1.5) (end 11.21 -1.5) (layer F.CrtYd) (width 0.05))
    (fp_line (start -1.05 1.5) (end 11.21 1.5) (layer F.CrtYd) (width 0.05))
    (fp_line (start -1.05 -1.5) (end -1.05 1.5) (layer F.CrtYd) (width 0.05))
    (fp_line (start 9.12 0) (end 8.35 0) (layer F.SilkS) (width 0.12))
    (fp_line (start 1.04 0) (end 1.81 0) (layer F.SilkS) (width 0.12))
    (fp_line (start 8.35 -1.37) (end 1.81 -1.37) (layer F.SilkS) (width 0.12))
    (fp_line (start 8.35 1.37) (end 8.35 -1.37) (layer F.SilkS) (width 0.12))
    (fp_line (start 1.81 1.37) (end 8.35 1.37) (layer F.SilkS) (width 0.12))
    (fp_line (start 1.81 -1.37) (end 1.81 1.37) (layer F.SilkS) (width 0.12))
    (fp_line (start 10.16 0) (end 8.23 0) (layer F.Fab) (width 0.1))
    (fp_line (start 0 0) (end 1.93 0) (layer F.Fab) (width 0.1))
    (fp_line (start 8.23 -1.25) (end 1.93 -1.25) (layer F.Fab) (width 0.1))
    (fp_line (start 8.23 1.25) (end 8.23 -1.25) (layer F.Fab) (width 0.1))
    (fp_line (start 1.93 1.25) (end 8.23 1.25) (layer F.Fab) (width 0.1))
    (fp_line (start 1.93 -1.25) (end 1.93 1.25) (layer F.Fab) (width 0.1))
    (fp_text user %R (at 5.08 0 90) (layer F.Fab)
      (effects (font (size 1 1) (thickness 0.15)))
    )
    (pad 2 thru_hole oval (at 10.16 0 270) (size 1.6 1.6) (drill 0.8) (layers *.Cu *.Mask)
      (net 37 "Net-(Q3-Pad2)"))
    (pad 1 thru_hole circle (at 0 0 270) (size 1.6 1.6) (drill 0.8) (layers *.Cu *.Mask)
      (net 39 ACTIVATE_GSM))
    (model ${KISYS3DMOD}/Resistor_THT.3dshapes/R_Axial_DIN0207_L6.3mm_D2.5mm_P10.16mm_Horizontal.wrl
      (at (xyz 0 0 0))
      (scale (xyz 1 1 1))
      (rotate (xyz 0 0 0))
    )
  )

  (module Resistor_THT:R_Axial_DIN0207_L6.3mm_D2.5mm_P10.16mm_Horizontal (layer F.Cu) (tedit 5AE5139B) (tstamp 60FB55C3)
    (at 102 57.5 270)
    (descr "Resistor, Axial_DIN0207 series, Axial, Horizontal, pin pitch=10.16mm, 0.25W = 1/4W, length*diameter=6.3*2.5mm^2, http://cdn-reichelt.de/documents/datenblatt/B400/1_4W%23YAG.pdf")
    (tags "Resistor Axial_DIN0207 series Axial Horizontal pin pitch 10.16mm 0.25W = 1/4W length 6.3mm diameter 2.5mm")
    (path /61680CC6)
    (fp_text reference R5 (at 5.08 -2.37 90) (layer F.SilkS)
      (effects (font (size 1 1) (thickness 0.15)))
    )
    (fp_text value 10k (at 5.08 2.37 90) (layer F.Fab)
      (effects (font (size 1 1) (thickness 0.15)))
    )
    (fp_line (start 11.21 -1.5) (end -1.05 -1.5) (layer F.CrtYd) (width 0.05))
    (fp_line (start 11.21 1.5) (end 11.21 -1.5) (layer F.CrtYd) (width 0.05))
    (fp_line (start -1.05 1.5) (end 11.21 1.5) (layer F.CrtYd) (width 0.05))
    (fp_line (start -1.05 -1.5) (end -1.05 1.5) (layer F.CrtYd) (width 0.05))
    (fp_line (start 9.12 0) (end 8.35 0) (layer F.SilkS) (width 0.12))
    (fp_line (start 1.04 0) (end 1.81 0) (layer F.SilkS) (width 0.12))
    (fp_line (start 8.35 -1.37) (end 1.81 -1.37) (layer F.SilkS) (width 0.12))
    (fp_line (start 8.35 1.37) (end 8.35 -1.37) (layer F.SilkS) (width 0.12))
    (fp_line (start 1.81 1.37) (end 8.35 1.37) (layer F.SilkS) (width 0.12))
    (fp_line (start 1.81 -1.37) (end 1.81 1.37) (layer F.SilkS) (width 0.12))
    (fp_line (start 10.16 0) (end 8.23 0) (layer F.Fab) (width 0.1))
    (fp_line (start 0 0) (end 1.93 0) (layer F.Fab) (width 0.1))
    (fp_line (start 8.23 -1.25) (end 1.93 -1.25) (layer F.Fab) (width 0.1))
    (fp_line (start 8.23 1.25) (end 8.23 -1.25) (layer F.Fab) (width 0.1))
    (fp_line (start 1.93 1.25) (end 8.23 1.25) (layer F.Fab) (width 0.1))
    (fp_line (start 1.93 -1.25) (end 1.93 1.25) (layer F.Fab) (width 0.1))
    (fp_text user %R (at 5.08 0 90) (layer F.Fab)
      (effects (font (size 1 1) (thickness 0.15)))
    )
    (pad 2 thru_hole oval (at 10.16 0 270) (size 1.6 1.6) (drill 0.8) (layers *.Cu *.Mask)
      (net 36 "Net-(Q3-Pad1)"))
    (pad 1 thru_hole circle (at 0 0 270) (size 1.6 1.6) (drill 0.8) (layers *.Cu *.Mask)
      (net 11 BATTERY))
    (model ${KISYS3DMOD}/Resistor_THT.3dshapes/R_Axial_DIN0207_L6.3mm_D2.5mm_P10.16mm_Horizontal.wrl
      (at (xyz 0 0 0))
      (scale (xyz 1 1 1))
      (rotate (xyz 0 0 0))
    )
  )

  (module Package_TO_SOT_THT:TO-220-3_Horizontal_TabDown (layer F.Cu) (tedit 5AC8BA0D) (tstamp 60FB5524)
    (at 98 107)
    (descr "TO-220-3, Horizontal, RM 2.54mm, see https://www.vishay.com/docs/66542/to-220-1.pdf")
    (tags "TO-220-3 Horizontal RM 2.54mm")
    (path /60FC8A54)
    (fp_text reference Q2 (at 2.54 -20.58) (layer F.SilkS)
      (effects (font (size 1 1) (thickness 0.15)))
    )
    (fp_text value IRF9540N (at 2.54 2) (layer F.Fab)
      (effects (font (size 1 1) (thickness 0.15)))
    )
    (fp_circle (center 2.54 -16.66) (end 4.39 -16.66) (layer F.Fab) (width 0.1))
    (fp_line (start -2.46 -13.06) (end -2.46 -19.46) (layer F.Fab) (width 0.1))
    (fp_line (start -2.46 -19.46) (end 7.54 -19.46) (layer F.Fab) (width 0.1))
    (fp_line (start 7.54 -19.46) (end 7.54 -13.06) (layer F.Fab) (width 0.1))
    (fp_line (start 7.54 -13.06) (end -2.46 -13.06) (layer F.Fab) (width 0.1))
    (fp_line (start -2.46 -3.81) (end -2.46 -13.06) (layer F.Fab) (width 0.1))
    (fp_line (start -2.46 -13.06) (end 7.54 -13.06) (layer F.Fab) (width 0.1))
    (fp_line (start 7.54 -13.06) (end 7.54 -3.81) (layer F.Fab) (width 0.1))
    (fp_line (start 7.54 -3.81) (end -2.46 -3.81) (layer F.Fab) (width 0.1))
    (fp_line (start 0 -3.81) (end 0 0) (layer F.Fab) (width 0.1))
    (fp_line (start 2.54 -3.81) (end 2.54 0) (layer F.Fab) (width 0.1))
    (fp_line (start 5.08 -3.81) (end 5.08 0) (layer F.Fab) (width 0.1))
    (fp_line (start -2.58 -3.69) (end 7.66 -3.69) (layer F.SilkS) (width 0.12))
    (fp_line (start -2.58 -19.58) (end 7.66 -19.58) (layer F.SilkS) (width 0.12))
    (fp_line (start -2.58 -19.58) (end -2.58 -3.69) (layer F.SilkS) (width 0.12))
    (fp_line (start 7.66 -19.58) (end 7.66 -3.69) (layer F.SilkS) (width 0.12))
    (fp_line (start 0 -3.69) (end 0 -1.15) (layer F.SilkS) (width 0.12))
    (fp_line (start 2.54 -3.69) (end 2.54 -1.15) (layer F.SilkS) (width 0.12))
    (fp_line (start 5.08 -3.69) (end 5.08 -1.15) (layer F.SilkS) (width 0.12))
    (fp_line (start -2.71 -19.71) (end -2.71 1.25) (layer F.CrtYd) (width 0.05))
    (fp_line (start -2.71 1.25) (end 7.79 1.25) (layer F.CrtYd) (width 0.05))
    (fp_line (start 7.79 1.25) (end 7.79 -19.71) (layer F.CrtYd) (width 0.05))
    (fp_line (start 7.79 -19.71) (end -2.71 -19.71) (layer F.CrtYd) (width 0.05))
    (fp_text user %R (at 2.54 -20.58) (layer F.Fab)
      (effects (font (size 1 1) (thickness 0.15)))
    )
    (pad 3 thru_hole oval (at 5.08 0) (size 1.905 2) (drill 1.1) (layers *.Cu *.Mask)
      (net 11 BATTERY))
    (pad 2 thru_hole oval (at 2.54 0) (size 1.905 2) (drill 1.1) (layers *.Cu *.Mask)
      (net 13 POWER_SENSORS))
    (pad 1 thru_hole rect (at 0 0) (size 1.905 2) (drill 1.1) (layers *.Cu *.Mask)
      (net 35 "Net-(Q1-Pad1)"))
    (pad "" np_thru_hole oval (at 2.54 -16.66) (size 3.5 3.5) (drill 3.5) (layers *.Cu *.Mask))
    (model ${KISYS3DMOD}/Package_TO_SOT_THT.3dshapes/TO-220-3_Horizontal_TabDown.wrl
      (at (xyz 0 0 0))
      (scale (xyz 1 1 1))
      (rotate (xyz 0 0 0))
    )
  )

  (module Connector_Phoenix_MSTB:PhoenixContact_MSTBA_2,5_2-G-5,08_1x02_P5.08mm_Horizontal (layer F.Cu) (tedit 5B785047) (tstamp 60FB5479)
    (at 88 46.5 180)
    (descr "Generic Phoenix Contact connector footprint for: MSTBA_2,5/2-G-5,08; number of pins: 02; pin pitch: 5.08mm; Angled || order number: 1757242 12A || order number: 1923869 16A (HC)")
    (tags "phoenix_contact connector MSTBA_01x02_G_5.08mm")
    (path /61259486)
    (fp_text reference BATTERY (at 5.3 -3.4) (layer F.SilkS)
      (effects (font (size 1 1) (thickness 0.15)))
    )
    (fp_text value BATTERY (at 2.54 11.2) (layer F.Fab)
      (effects (font (size 1 1) (thickness 0.15)))
    )
    (fp_line (start 0 -0.5) (end -0.95 -2) (layer F.Fab) (width 0.1))
    (fp_line (start 0.95 -2) (end 0 -0.5) (layer F.Fab) (width 0.1))
    (fp_line (start -0.3 -2.91) (end 0.3 -2.91) (layer F.SilkS) (width 0.12))
    (fp_line (start 0 -2.31) (end -0.3 -2.91) (layer F.SilkS) (width 0.12))
    (fp_line (start 0.3 -2.91) (end 0 -2.31) (layer F.SilkS) (width 0.12))
    (fp_line (start 9.12 -2.5) (end -4.04 -2.5) (layer F.CrtYd) (width 0.05))
    (fp_line (start 9.12 10.5) (end 9.12 -2.5) (layer F.CrtYd) (width 0.05))
    (fp_line (start -4.04 10.5) (end 9.12 10.5) (layer F.CrtYd) (width 0.05))
    (fp_line (start -4.04 -2.5) (end -4.04 10.5) (layer F.CrtYd) (width 0.05))
    (fp_line (start 4.33 8.61) (end 4.08 10.11) (layer F.SilkS) (width 0.12))
    (fp_line (start 5.83 8.61) (end 4.33 8.61) (layer F.SilkS) (width 0.12))
    (fp_line (start 6.08 10.11) (end 5.83 8.61) (layer F.SilkS) (width 0.12))
    (fp_line (start 4.08 10.11) (end 6.08 10.11) (layer F.SilkS) (width 0.12))
    (fp_line (start -0.75 8.61) (end -1 10.11) (layer F.SilkS) (width 0.12))
    (fp_line (start 0.75 8.61) (end -0.75 8.61) (layer F.SilkS) (width 0.12))
    (fp_line (start 1 10.11) (end 0.75 8.61) (layer F.SilkS) (width 0.12))
    (fp_line (start -1 10.11) (end 1 10.11) (layer F.SilkS) (width 0.12))
    (fp_line (start 8.73 8.61) (end -3.65 8.61) (layer F.SilkS) (width 0.12))
    (fp_line (start 8.73 6.81) (end 8.73 8.61) (layer F.SilkS) (width 0.12))
    (fp_line (start -3.65 6.81) (end 8.73 6.81) (layer F.SilkS) (width 0.12))
    (fp_line (start -3.65 8.61) (end -3.65 6.81) (layer F.SilkS) (width 0.12))
    (fp_line (start 8.62 -2) (end -3.54 -2) (layer F.Fab) (width 0.1))
    (fp_line (start 8.62 10) (end 8.62 -2) (layer F.Fab) (width 0.1))
    (fp_line (start -3.54 10) (end 8.62 10) (layer F.Fab) (width 0.1))
    (fp_line (start -3.54 -2) (end -3.54 10) (layer F.Fab) (width 0.1))
    (fp_line (start 8.73 -2.11) (end -3.65 -2.11) (layer F.SilkS) (width 0.12))
    (fp_line (start 8.73 10.11) (end 8.73 -2.11) (layer F.SilkS) (width 0.12))
    (fp_line (start -3.65 10.11) (end 8.73 10.11) (layer F.SilkS) (width 0.12))
    (fp_line (start -3.65 -2.11) (end -3.65 10.11) (layer F.SilkS) (width 0.12))
    (fp_text user %R (at 2.54 -1.3) (layer F.Fab)
      (effects (font (size 1 1) (thickness 0.15)))
    )
    (pad 2 thru_hole oval (at 5.08 0 180) (size 2.08 3.6) (drill 1.4) (layers *.Cu *.Mask)
      (net 99 "Net-(J13-Pad2)"))
    (pad 1 thru_hole roundrect (at 0 0 180) (size 2.08 3.6) (drill 1.4) (layers *.Cu *.Mask) (roundrect_rratio 0.120192)
      (net 1 GNDREF))
    (model ${KISYS3DMOD}/Connector_Phoenix_MSTB.3dshapes/PhoenixContact_MSTBA_2,5_2-G-5,08_1x02_P5.08mm_Horizontal.wrl
      (at (xyz 0 0 0))
      (scale (xyz 1 1 1))
      (rotate (xyz 0 0 0))
    )
  )

  (module Package_TO_SOT_THT:TO-220-3_Horizontal_TabDown (layer F.Cu) (tedit 5AC8BA0D) (tstamp 60FB56A9)
    (at 87 76.5)
    (descr "TO-220-3, Horizontal, RM 2.54mm, see https://www.vishay.com/docs/66542/to-220-1.pdf")
    (tags "TO-220-3 Horizontal RM 2.54mm")
    (path /616DC9C3)
    (fp_text reference LM7805 (at -4.5 -8.5 90) (layer F.SilkS)
      (effects (font (size 1 1) (thickness 0.15)))
    )
    (fp_text value LM7805_TO220 (at 2.54 2) (layer F.Fab)
      (effects (font (size 1 1) (thickness 0.15)))
    )
    (fp_circle (center 2.54 -16.66) (end 4.39 -16.66) (layer F.Fab) (width 0.1))
    (fp_line (start -2.46 -13.06) (end -2.46 -19.46) (layer F.Fab) (width 0.1))
    (fp_line (start -2.46 -19.46) (end 7.54 -19.46) (layer F.Fab) (width 0.1))
    (fp_line (start 7.54 -19.46) (end 7.54 -13.06) (layer F.Fab) (width 0.1))
    (fp_line (start 7.54 -13.06) (end -2.46 -13.06) (layer F.Fab) (width 0.1))
    (fp_line (start -2.46 -3.81) (end -2.46 -13.06) (layer F.Fab) (width 0.1))
    (fp_line (start -2.46 -13.06) (end 7.54 -13.06) (layer F.Fab) (width 0.1))
    (fp_line (start 7.54 -13.06) (end 7.54 -3.81) (layer F.Fab) (width 0.1))
    (fp_line (start 7.54 -3.81) (end -2.46 -3.81) (layer F.Fab) (width 0.1))
    (fp_line (start 0 -3.81) (end 0 0) (layer F.Fab) (width 0.1))
    (fp_line (start 2.54 -3.81) (end 2.54 0) (layer F.Fab) (width 0.1))
    (fp_line (start 5.08 -3.81) (end 5.08 0) (layer F.Fab) (width 0.1))
    (fp_line (start -2.58 -3.69) (end 7.66 -3.69) (layer F.SilkS) (width 0.12))
    (fp_line (start -2.58 -19.58) (end 7.66 -19.58) (layer F.SilkS) (width 0.12))
    (fp_line (start -2.58 -19.58) (end -2.58 -3.69) (layer F.SilkS) (width 0.12))
    (fp_line (start 7.66 -19.58) (end 7.66 -3.69) (layer F.SilkS) (width 0.12))
    (fp_line (start 0 -3.69) (end 0 -1.15) (layer F.SilkS) (width 0.12))
    (fp_line (start 2.54 -3.69) (end 2.54 -1.15) (layer F.SilkS) (width 0.12))
    (fp_line (start 5.08 -3.69) (end 5.08 -1.15) (layer F.SilkS) (width 0.12))
    (fp_line (start -2.71 -19.71) (end -2.71 1.25) (layer F.CrtYd) (width 0.05))
    (fp_line (start -2.71 1.25) (end 7.79 1.25) (layer F.CrtYd) (width 0.05))
    (fp_line (start 7.79 1.25) (end 7.79 -19.71) (layer F.CrtYd) (width 0.05))
    (fp_line (start 7.79 -19.71) (end -2.71 -19.71) (layer F.CrtYd) (width 0.05))
    (fp_text user %R (at 2.54 -20.58) (layer F.Fab)
      (effects (font (size 1 1) (thickness 0.15)))
    )
    (pad 3 thru_hole oval (at 5.08 0) (size 1.905 2) (drill 1.1) (layers *.Cu *.Mask)
      (net 16 POWER_GSM))
    (pad 2 thru_hole oval (at 2.54 0) (size 1.905 2) (drill 1.1) (layers *.Cu *.Mask)
      (net 1 GNDREF))
    (pad 1 thru_hole rect (at 0 0) (size 1.905 2) (drill 1.1) (layers *.Cu *.Mask)
      (net 15 "Net-(C16-Pad1)"))
    (pad "" np_thru_hole oval (at 2.54 -16.66) (size 3.5 3.5) (drill 3.5) (layers *.Cu *.Mask))
    (model ${KISYS3DMOD}/Package_TO_SOT_THT.3dshapes/TO-220-3_Horizontal_TabDown.wrl
      (at (xyz 0 0 0))
      (scale (xyz 1 1 1))
      (rotate (xyz 0 0 0))
    )
  )

  (module Package_TO_SOT_THT:TO-220-3_Horizontal_TabDown (layer F.Cu) (tedit 5AC8BA0D) (tstamp 60FB55F3)
    (at 116.5 107)
    (descr "TO-220-3, Horizontal, RM 2.54mm, see https://www.vishay.com/docs/66542/to-220-1.pdf")
    (tags "TO-220-3 Horizontal RM 2.54mm")
    (path /60FB7E53)
    (fp_text reference LM7805 (at -4.5 -8.7 90) (layer F.SilkS)
      (effects (font (size 1 1) (thickness 0.15)))
    )
    (fp_text value LM7805_TO220 (at 2.54 2) (layer F.Fab)
      (effects (font (size 1 1) (thickness 0.15)))
    )
    (fp_circle (center 2.54 -16.66) (end 4.39 -16.66) (layer F.Fab) (width 0.1))
    (fp_line (start -2.46 -13.06) (end -2.46 -19.46) (layer F.Fab) (width 0.1))
    (fp_line (start -2.46 -19.46) (end 7.54 -19.46) (layer F.Fab) (width 0.1))
    (fp_line (start 7.54 -19.46) (end 7.54 -13.06) (layer F.Fab) (width 0.1))
    (fp_line (start 7.54 -13.06) (end -2.46 -13.06) (layer F.Fab) (width 0.1))
    (fp_line (start -2.46 -3.81) (end -2.46 -13.06) (layer F.Fab) (width 0.1))
    (fp_line (start -2.46 -13.06) (end 7.54 -13.06) (layer F.Fab) (width 0.1))
    (fp_line (start 7.54 -13.06) (end 7.54 -3.81) (layer F.Fab) (width 0.1))
    (fp_line (start 7.54 -3.81) (end -2.46 -3.81) (layer F.Fab) (width 0.1))
    (fp_line (start 0 -3.81) (end 0 0) (layer F.Fab) (width 0.1))
    (fp_line (start 2.54 -3.81) (end 2.54 0) (layer F.Fab) (width 0.1))
    (fp_line (start 5.08 -3.81) (end 5.08 0) (layer F.Fab) (width 0.1))
    (fp_line (start -2.58 -3.69) (end 7.66 -3.69) (layer F.SilkS) (width 0.12))
    (fp_line (start -2.58 -19.58) (end 7.66 -19.58) (layer F.SilkS) (width 0.12))
    (fp_line (start -2.58 -19.58) (end -2.58 -3.69) (layer F.SilkS) (width 0.12))
    (fp_line (start 7.66 -19.58) (end 7.66 -3.69) (layer F.SilkS) (width 0.12))
    (fp_line (start 0 -3.69) (end 0 -1.15) (layer F.SilkS) (width 0.12))
    (fp_line (start 2.54 -3.69) (end 2.54 -1.15) (layer F.SilkS) (width 0.12))
    (fp_line (start 5.08 -3.69) (end 5.08 -1.15) (layer F.SilkS) (width 0.12))
    (fp_line (start -2.71 -19.71) (end -2.71 1.25) (layer F.CrtYd) (width 0.05))
    (fp_line (start -2.71 1.25) (end 7.79 1.25) (layer F.CrtYd) (width 0.05))
    (fp_line (start 7.79 1.25) (end 7.79 -19.71) (layer F.CrtYd) (width 0.05))
    (fp_line (start 7.79 -19.71) (end -2.71 -19.71) (layer F.CrtYd) (width 0.05))
    (fp_text user %R (at 2.54 -20.58) (layer F.Fab)
      (effects (font (size 1 1) (thickness 0.15)))
    )
    (pad 3 thru_hole oval (at 5.08 0) (size 1.905 2) (drill 1.1) (layers *.Cu *.Mask)
      (net 12 POWER_ARDUINO))
    (pad 2 thru_hole oval (at 2.54 0) (size 1.905 2) (drill 1.1) (layers *.Cu *.Mask)
      (net 1 GNDREF))
    (pad 1 thru_hole rect (at 0 0) (size 1.905 2) (drill 1.1) (layers *.Cu *.Mask)
      (net 11 BATTERY))
    (pad "" np_thru_hole oval (at 2.54 -16.66) (size 3.5 3.5) (drill 3.5) (layers *.Cu *.Mask))
    (model ${KISYS3DMOD}/Package_TO_SOT_THT.3dshapes/TO-220-3_Horizontal_TabDown.wrl
      (at (xyz 0 0 0))
      (scale (xyz 1 1 1))
      (rotate (xyz 0 0 0))
    )
  )

  (module Resistor_THT:R_Axial_DIN0207_L6.3mm_D2.5mm_P10.16mm_Horizontal (layer F.Cu) (tedit 5AE5139B) (tstamp 610373CF)
    (at 121 70.5 270)
    (descr "Resistor, Axial_DIN0207 series, Axial, Horizontal, pin pitch=10.16mm, 0.25W = 1/4W, length*diameter=6.3*2.5mm^2, http://cdn-reichelt.de/documents/datenblatt/B400/1_4W%23YAG.pdf")
    (tags "Resistor Axial_DIN0207 series Axial Horizontal pin pitch 10.16mm 0.25W = 1/4W length 6.3mm diameter 2.5mm")
    (path /6122711C)
    (fp_text reference R6 (at 5.08 -2.37 90) (layer F.SilkS)
      (effects (font (size 1 1) (thickness 0.15)))
    )
    (fp_text value 1k (at 5.08 2.37 90) (layer F.Fab)
      (effects (font (size 1 1) (thickness 0.15)))
    )
    (fp_line (start 1.93 -1.25) (end 1.93 1.25) (layer F.Fab) (width 0.1))
    (fp_line (start 1.93 1.25) (end 8.23 1.25) (layer F.Fab) (width 0.1))
    (fp_line (start 8.23 1.25) (end 8.23 -1.25) (layer F.Fab) (width 0.1))
    (fp_line (start 8.23 -1.25) (end 1.93 -1.25) (layer F.Fab) (width 0.1))
    (fp_line (start 0 0) (end 1.93 0) (layer F.Fab) (width 0.1))
    (fp_line (start 10.16 0) (end 8.23 0) (layer F.Fab) (width 0.1))
    (fp_line (start 1.81 -1.37) (end 1.81 1.37) (layer F.SilkS) (width 0.12))
    (fp_line (start 1.81 1.37) (end 8.35 1.37) (layer F.SilkS) (width 0.12))
    (fp_line (start 8.35 1.37) (end 8.35 -1.37) (layer F.SilkS) (width 0.12))
    (fp_line (start 8.35 -1.37) (end 1.81 -1.37) (layer F.SilkS) (width 0.12))
    (fp_line (start 1.04 0) (end 1.81 0) (layer F.SilkS) (width 0.12))
    (fp_line (start 9.12 0) (end 8.35 0) (layer F.SilkS) (width 0.12))
    (fp_line (start -1.05 -1.5) (end -1.05 1.5) (layer F.CrtYd) (width 0.05))
    (fp_line (start -1.05 1.5) (end 11.21 1.5) (layer F.CrtYd) (width 0.05))
    (fp_line (start 11.21 1.5) (end 11.21 -1.5) (layer F.CrtYd) (width 0.05))
    (fp_line (start 11.21 -1.5) (end -1.05 -1.5) (layer F.CrtYd) (width 0.05))
    (fp_text user %R (at 5.08 0 90) (layer F.Fab)
      (effects (font (size 1 1) (thickness 0.15)))
    )
    (pad 2 thru_hole oval (at 10.16 0 270) (size 1.6 1.6) (drill 0.8) (layers *.Cu *.Mask)
      (net 95 "Net-(D2-Pad2)"))
    (pad 1 thru_hole circle (at 0 0 270) (size 1.6 1.6) (drill 0.8) (layers *.Cu *.Mask)
      (net 11 BATTERY))
    (model ${KISYS3DMOD}/Resistor_THT.3dshapes/R_Axial_DIN0207_L6.3mm_D2.5mm_P10.16mm_Horizontal.wrl
      (at (xyz 0 0 0))
      (scale (xyz 1 1 1))
      (rotate (xyz 0 0 0))
    )
  )

  (module LED_THT:LED_D4.0mm (layer F.Cu) (tedit 587A3A7B) (tstamp 61036D3A)
    (at 71.5 111.6 180)
    (descr "LED, diameter 4.0mm, 2 pins, http://www.kingbright.com/attachments/file/psearch/000/00/00/L-43GD(Ver.12B).pdf")
    (tags "LED diameter 4.0mm 2 pins")
    (path /61324C2B)
    (fp_text reference MEGA_PRO (at 1 -3.6) (layer F.SilkS)
      (effects (font (size 1 1) (thickness 0.15)))
    )
    (fp_text value LED (at 1.27 3.46) (layer F.Fab)
      (effects (font (size 1 1) (thickness 0.15)))
    )
    (fp_circle (center 1.27 0) (end 3.27 0) (layer F.Fab) (width 0.1))
    (fp_line (start -0.73 -1.32665) (end -0.73 1.32665) (layer F.Fab) (width 0.1))
    (fp_line (start -0.79 -1.399) (end -0.79 -1.08) (layer F.SilkS) (width 0.12))
    (fp_line (start -0.79 1.08) (end -0.79 1.399) (layer F.SilkS) (width 0.12))
    (fp_line (start -1.45 -2.75) (end -1.45 2.75) (layer F.CrtYd) (width 0.05))
    (fp_line (start -1.45 2.75) (end 4 2.75) (layer F.CrtYd) (width 0.05))
    (fp_line (start 4 2.75) (end 4 -2.75) (layer F.CrtYd) (width 0.05))
    (fp_line (start 4 -2.75) (end -1.45 -2.75) (layer F.CrtYd) (width 0.05))
    (fp_arc (start 1.27 0) (end -0.41333 1.08) (angle -114.6) (layer F.SilkS) (width 0.12))
    (fp_arc (start 1.27 0) (end -0.41333 -1.08) (angle 114.6) (layer F.SilkS) (width 0.12))
    (fp_arc (start 1.27 0) (end -0.79 1.398749) (angle -120.1) (layer F.SilkS) (width 0.12))
    (fp_arc (start 1.27 0) (end -0.79 -1.398749) (angle 120.1) (layer F.SilkS) (width 0.12))
    (fp_arc (start 1.27 0) (end -0.73 -1.32665) (angle 292.9) (layer F.Fab) (width 0.1))
    (pad 2 thru_hole circle (at 2.54 0 180) (size 1.8 1.8) (drill 0.9) (layers *.Cu *.Mask)
      (net 97 "Net-(D4-Pad2)"))
    (pad 1 thru_hole rect (at 0 0 180) (size 1.8 1.8) (drill 0.9) (layers *.Cu *.Mask)
      (net 1 GNDREF))
    (model ${KISYS3DMOD}/LED_THT.3dshapes/LED_D4.0mm.wrl
      (at (xyz 0 0 0))
      (scale (xyz 1 1 1))
      (rotate (xyz 0 0 0))
    )
  )

  (module LED_THT:LED_D4.0mm (layer F.Cu) (tedit 587A3A7B) (tstamp 61036D27)
    (at 71.5 118.7 180)
    (descr "LED, diameter 4.0mm, 2 pins, http://www.kingbright.com/attachments/file/psearch/000/00/00/L-43GD(Ver.12B).pdf")
    (tags "LED diameter 4.0mm 2 pins")
    (path /612940AE)
    (fp_text reference SENSORS (at 1.27 -3.46) (layer F.SilkS)
      (effects (font (size 1 1) (thickness 0.15)))
    )
    (fp_text value LED (at 1.27 3.46) (layer F.Fab)
      (effects (font (size 1 1) (thickness 0.15)))
    )
    (fp_circle (center 1.27 0) (end 3.27 0) (layer F.Fab) (width 0.1))
    (fp_line (start -0.73 -1.32665) (end -0.73 1.32665) (layer F.Fab) (width 0.1))
    (fp_line (start -0.79 -1.399) (end -0.79 -1.08) (layer F.SilkS) (width 0.12))
    (fp_line (start -0.79 1.08) (end -0.79 1.399) (layer F.SilkS) (width 0.12))
    (fp_line (start -1.45 -2.75) (end -1.45 2.75) (layer F.CrtYd) (width 0.05))
    (fp_line (start -1.45 2.75) (end 4 2.75) (layer F.CrtYd) (width 0.05))
    (fp_line (start 4 2.75) (end 4 -2.75) (layer F.CrtYd) (width 0.05))
    (fp_line (start 4 -2.75) (end -1.45 -2.75) (layer F.CrtYd) (width 0.05))
    (fp_arc (start 1.27 0) (end -0.41333 1.08) (angle -114.6) (layer F.SilkS) (width 0.12))
    (fp_arc (start 1.27 0) (end -0.41333 -1.08) (angle 114.6) (layer F.SilkS) (width 0.12))
    (fp_arc (start 1.27 0) (end -0.79 1.398749) (angle -120.1) (layer F.SilkS) (width 0.12))
    (fp_arc (start 1.27 0) (end -0.79 -1.398749) (angle 120.1) (layer F.SilkS) (width 0.12))
    (fp_arc (start 1.27 0) (end -0.73 -1.32665) (angle 292.9) (layer F.Fab) (width 0.1))
    (pad 2 thru_hole circle (at 2.54 0 180) (size 1.8 1.8) (drill 0.9) (layers *.Cu *.Mask)
      (net 96 "Net-(D3-Pad2)"))
    (pad 1 thru_hole rect (at 0 0 180) (size 1.8 1.8) (drill 0.9) (layers *.Cu *.Mask)
      (net 1 GNDREF))
    (model ${KISYS3DMOD}/LED_THT.3dshapes/LED_D4.0mm.wrl
      (at (xyz 0 0 0))
      (scale (xyz 1 1 1))
      (rotate (xyz 0 0 0))
    )
  )

  (module LED_THT:LED_D4.0mm (layer F.Cu) (tedit 587A3A7B) (tstamp 61036D14)
    (at 71.5 104.5 180)
    (descr "LED, diameter 4.0mm, 2 pins, http://www.kingbright.com/attachments/file/psearch/000/00/00/L-43GD(Ver.12B).pdf")
    (tags "LED diameter 4.0mm 2 pins")
    (path /611F2A4E)
    (fp_text reference POWER (at 0.9 -3.5) (layer F.SilkS)
      (effects (font (size 1 1) (thickness 0.15)))
    )
    (fp_text value LED (at 1.27 3.46) (layer F.Fab)
      (effects (font (size 1 1) (thickness 0.15)))
    )
    (fp_circle (center 1.27 0) (end 3.27 0) (layer F.Fab) (width 0.1))
    (fp_line (start -0.73 -1.32665) (end -0.73 1.32665) (layer F.Fab) (width 0.1))
    (fp_line (start -0.79 -1.399) (end -0.79 -1.08) (layer F.SilkS) (width 0.12))
    (fp_line (start -0.79 1.08) (end -0.79 1.399) (layer F.SilkS) (width 0.12))
    (fp_line (start -1.45 -2.75) (end -1.45 2.75) (layer F.CrtYd) (width 0.05))
    (fp_line (start -1.45 2.75) (end 4 2.75) (layer F.CrtYd) (width 0.05))
    (fp_line (start 4 2.75) (end 4 -2.75) (layer F.CrtYd) (width 0.05))
    (fp_line (start 4 -2.75) (end -1.45 -2.75) (layer F.CrtYd) (width 0.05))
    (fp_arc (start 1.27 0) (end -0.41333 1.08) (angle -114.6) (layer F.SilkS) (width 0.12))
    (fp_arc (start 1.27 0) (end -0.41333 -1.08) (angle 114.6) (layer F.SilkS) (width 0.12))
    (fp_arc (start 1.27 0) (end -0.79 1.398749) (angle -120.1) (layer F.SilkS) (width 0.12))
    (fp_arc (start 1.27 0) (end -0.79 -1.398749) (angle 120.1) (layer F.SilkS) (width 0.12))
    (fp_arc (start 1.27 0) (end -0.73 -1.32665) (angle 292.9) (layer F.Fab) (width 0.1))
    (pad 2 thru_hole circle (at 2.54 0 180) (size 1.8 1.8) (drill 0.9) (layers *.Cu *.Mask)
      (net 95 "Net-(D2-Pad2)"))
    (pad 1 thru_hole rect (at 0 0 180) (size 1.8 1.8) (drill 0.9) (layers *.Cu *.Mask)
      (net 1 GNDREF))
    (model ${KISYS3DMOD}/LED_THT.3dshapes/LED_D4.0mm.wrl
      (at (xyz 0 0 0))
      (scale (xyz 1 1 1))
      (rotate (xyz 0 0 0))
    )
  )

  (module Package_TO_SOT_THT:TO-220-3_Horizontal_TabDown (layer F.Cu) (tedit 5AC8BA0D) (tstamp 60FB5550)
    (at 107.5 76.5)
    (descr "TO-220-3, Horizontal, RM 2.54mm, see https://www.vishay.com/docs/66542/to-220-1.pdf")
    (tags "TO-220-3 Horizontal RM 2.54mm")
    (path /616813D3)
    (fp_text reference Q4 (at 9.5 -8 90) (layer F.SilkS)
      (effects (font (size 1 1) (thickness 0.15)))
    )
    (fp_text value IRF9540N (at 2.54 2) (layer F.Fab)
      (effects (font (size 1 1) (thickness 0.15)))
    )
    (fp_circle (center 2.54 -16.66) (end 4.39 -16.66) (layer F.Fab) (width 0.1))
    (fp_line (start -2.46 -13.06) (end -2.46 -19.46) (layer F.Fab) (width 0.1))
    (fp_line (start -2.46 -19.46) (end 7.54 -19.46) (layer F.Fab) (width 0.1))
    (fp_line (start 7.54 -19.46) (end 7.54 -13.06) (layer F.Fab) (width 0.1))
    (fp_line (start 7.54 -13.06) (end -2.46 -13.06) (layer F.Fab) (width 0.1))
    (fp_line (start -2.46 -3.81) (end -2.46 -13.06) (layer F.Fab) (width 0.1))
    (fp_line (start -2.46 -13.06) (end 7.54 -13.06) (layer F.Fab) (width 0.1))
    (fp_line (start 7.54 -13.06) (end 7.54 -3.81) (layer F.Fab) (width 0.1))
    (fp_line (start 7.54 -3.81) (end -2.46 -3.81) (layer F.Fab) (width 0.1))
    (fp_line (start 0 -3.81) (end 0 0) (layer F.Fab) (width 0.1))
    (fp_line (start 2.54 -3.81) (end 2.54 0) (layer F.Fab) (width 0.1))
    (fp_line (start 5.08 -3.81) (end 5.08 0) (layer F.Fab) (width 0.1))
    (fp_line (start -2.58 -3.69) (end 7.66 -3.69) (layer F.SilkS) (width 0.12))
    (fp_line (start -2.58 -19.58) (end 7.66 -19.58) (layer F.SilkS) (width 0.12))
    (fp_line (start -2.58 -19.58) (end -2.58 -3.69) (layer F.SilkS) (width 0.12))
    (fp_line (start 7.66 -19.58) (end 7.66 -3.69) (layer F.SilkS) (width 0.12))
    (fp_line (start 0 -3.69) (end 0 -1.15) (layer F.SilkS) (width 0.12))
    (fp_line (start 2.54 -3.69) (end 2.54 -1.15) (layer F.SilkS) (width 0.12))
    (fp_line (start 5.08 -3.69) (end 5.08 -1.15) (layer F.SilkS) (width 0.12))
    (fp_line (start -2.71 -19.71) (end -2.71 1.25) (layer F.CrtYd) (width 0.05))
    (fp_line (start -2.71 1.25) (end 7.79 1.25) (layer F.CrtYd) (width 0.05))
    (fp_line (start 7.79 1.25) (end 7.79 -19.71) (layer F.CrtYd) (width 0.05))
    (fp_line (start 7.79 -19.71) (end -2.71 -19.71) (layer F.CrtYd) (width 0.05))
    (fp_text user %R (at 2.54 -20.58) (layer F.Fab)
      (effects (font (size 1 1) (thickness 0.15)))
    )
    (pad 3 thru_hole oval (at 5.08 0) (size 1.905 2) (drill 1.1) (layers *.Cu *.Mask)
      (net 11 BATTERY))
    (pad 2 thru_hole oval (at 2.54 0) (size 1.905 2) (drill 1.1) (layers *.Cu *.Mask)
      (net 15 "Net-(C16-Pad1)"))
    (pad 1 thru_hole rect (at 0 0) (size 1.905 2) (drill 1.1) (layers *.Cu *.Mask)
      (net 36 "Net-(Q3-Pad1)"))
    (pad "" np_thru_hole oval (at 2.54 -16.66) (size 3.5 3.5) (drill 3.5) (layers *.Cu *.Mask))
    (model ${KISYS3DMOD}/Package_TO_SOT_THT.3dshapes/TO-220-3_Horizontal_TabDown.wrl
      (at (xyz 0 0 0))
      (scale (xyz 1 1 1))
      (rotate (xyz 0 0 0))
    )
  )

  (module Connector_Phoenix_MSTB:PhoenixContact_MSTBA_2,5_3-G-5,08_1x03_P5.08mm_Horizontal (layer F.Cu) (tedit 5B785047) (tstamp 60FB5381)
    (at 165 132.5)
    (descr "Generic Phoenix Contact connector footprint for: MSTBA_2,5/3-G-5,08; number of pins: 03; pin pitch: 5.08mm; Angled || order number: 1757255 12A || order number: 1923872 16A (HC)")
    (tags "phoenix_contact connector MSTBA_01x03_G_5.08mm")
    (path /60F32F06)
    (fp_text reference S5 (at 5.08 -3.2) (layer F.SilkS)
      (effects (font (size 1 1) (thickness 0.15)))
    )
    (fp_text value S5 (at 5.08 11.2) (layer F.Fab)
      (effects (font (size 1 1) (thickness 0.15)))
    )
    (fp_line (start 0 -0.5) (end -0.95 -2) (layer F.Fab) (width 0.1))
    (fp_line (start 0.95 -2) (end 0 -0.5) (layer F.Fab) (width 0.1))
    (fp_line (start -0.3 -2.91) (end 0.3 -2.91) (layer F.SilkS) (width 0.12))
    (fp_line (start 0 -2.31) (end -0.3 -2.91) (layer F.SilkS) (width 0.12))
    (fp_line (start 0.3 -2.91) (end 0 -2.31) (layer F.SilkS) (width 0.12))
    (fp_line (start 14.2 -2.5) (end -4.04 -2.5) (layer F.CrtYd) (width 0.05))
    (fp_line (start 14.2 10.5) (end 14.2 -2.5) (layer F.CrtYd) (width 0.05))
    (fp_line (start -4.04 10.5) (end 14.2 10.5) (layer F.CrtYd) (width 0.05))
    (fp_line (start -4.04 -2.5) (end -4.04 10.5) (layer F.CrtYd) (width 0.05))
    (fp_line (start 9.41 8.61) (end 9.16 10.11) (layer F.SilkS) (width 0.12))
    (fp_line (start 10.91 8.61) (end 9.41 8.61) (layer F.SilkS) (width 0.12))
    (fp_line (start 11.16 10.11) (end 10.91 8.61) (layer F.SilkS) (width 0.12))
    (fp_line (start 9.16 10.11) (end 11.16 10.11) (layer F.SilkS) (width 0.12))
    (fp_line (start 4.33 8.61) (end 4.08 10.11) (layer F.SilkS) (width 0.12))
    (fp_line (start 5.83 8.61) (end 4.33 8.61) (layer F.SilkS) (width 0.12))
    (fp_line (start 6.08 10.11) (end 5.83 8.61) (layer F.SilkS) (width 0.12))
    (fp_line (start 4.08 10.11) (end 6.08 10.11) (layer F.SilkS) (width 0.12))
    (fp_line (start -0.75 8.61) (end -1 10.11) (layer F.SilkS) (width 0.12))
    (fp_line (start 0.75 8.61) (end -0.75 8.61) (layer F.SilkS) (width 0.12))
    (fp_line (start 1 10.11) (end 0.75 8.61) (layer F.SilkS) (width 0.12))
    (fp_line (start -1 10.11) (end 1 10.11) (layer F.SilkS) (width 0.12))
    (fp_line (start 13.81 8.61) (end -3.65 8.61) (layer F.SilkS) (width 0.12))
    (fp_line (start 13.81 6.81) (end 13.81 8.61) (layer F.SilkS) (width 0.12))
    (fp_line (start -3.65 6.81) (end 13.81 6.81) (layer F.SilkS) (width 0.12))
    (fp_line (start -3.65 8.61) (end -3.65 6.81) (layer F.SilkS) (width 0.12))
    (fp_line (start 13.7 -2) (end -3.54 -2) (layer F.Fab) (width 0.1))
    (fp_line (start 13.7 10) (end 13.7 -2) (layer F.Fab) (width 0.1))
    (fp_line (start -3.54 10) (end 13.7 10) (layer F.Fab) (width 0.1))
    (fp_line (start -3.54 -2) (end -3.54 10) (layer F.Fab) (width 0.1))
    (fp_line (start 13.81 -2.11) (end -3.65 -2.11) (layer F.SilkS) (width 0.12))
    (fp_line (start 13.81 10.11) (end 13.81 -2.11) (layer F.SilkS) (width 0.12))
    (fp_line (start -3.65 10.11) (end 13.81 10.11) (layer F.SilkS) (width 0.12))
    (fp_line (start -3.65 -2.11) (end -3.65 10.11) (layer F.SilkS) (width 0.12))
    (fp_text user %R (at 5.08 -1.3) (layer F.Fab)
      (effects (font (size 1 1) (thickness 0.15)))
    )
    (pad 3 thru_hole oval (at 10.16 0) (size 2.08 3.6) (drill 1.4) (layers *.Cu *.Mask)
      (net 7 S5))
    (pad 2 thru_hole oval (at 5.08 0) (size 2.08 3.6) (drill 1.4) (layers *.Cu *.Mask)
      (net 1 GNDREF))
    (pad 1 thru_hole roundrect (at 0 0) (size 2.08 3.6) (drill 1.4) (layers *.Cu *.Mask) (roundrect_rratio 0.120192)
      (net 13 POWER_SENSORS))
    (model ${KISYS3DMOD}/Connector_Phoenix_MSTB.3dshapes/PhoenixContact_MSTBA_2,5_3-G-5,08_1x03_P5.08mm_Horizontal.wrl
      (at (xyz 0 0 0))
      (scale (xyz 1 1 1))
      (rotate (xyz 0 0 0))
    )
  )

  (module Connector_Phoenix_MSTB:PhoenixContact_MSTBA_2,5_3-G-5,08_1x03_P5.08mm_Horizontal (layer F.Cu) (tedit 5B785047) (tstamp 60FB53AA)
    (at 182.5 132.5)
    (descr "Generic Phoenix Contact connector footprint for: MSTBA_2,5/3-G-5,08; number of pins: 03; pin pitch: 5.08mm; Angled || order number: 1757255 12A || order number: 1923872 16A (HC)")
    (tags "phoenix_contact connector MSTBA_01x03_G_5.08mm")
    (path /60F335FB)
    (fp_text reference S6 (at 5.08 -3.2) (layer F.SilkS)
      (effects (font (size 1 1) (thickness 0.15)))
    )
    (fp_text value S6 (at 5.08 11.2) (layer F.Fab)
      (effects (font (size 1 1) (thickness 0.15)))
    )
    (fp_line (start 0 -0.5) (end -0.95 -2) (layer F.Fab) (width 0.1))
    (fp_line (start 0.95 -2) (end 0 -0.5) (layer F.Fab) (width 0.1))
    (fp_line (start -0.3 -2.91) (end 0.3 -2.91) (layer F.SilkS) (width 0.12))
    (fp_line (start 0 -2.31) (end -0.3 -2.91) (layer F.SilkS) (width 0.12))
    (fp_line (start 0.3 -2.91) (end 0 -2.31) (layer F.SilkS) (width 0.12))
    (fp_line (start 14.2 -2.5) (end -4.04 -2.5) (layer F.CrtYd) (width 0.05))
    (fp_line (start 14.2 10.5) (end 14.2 -2.5) (layer F.CrtYd) (width 0.05))
    (fp_line (start -4.04 10.5) (end 14.2 10.5) (layer F.CrtYd) (width 0.05))
    (fp_line (start -4.04 -2.5) (end -4.04 10.5) (layer F.CrtYd) (width 0.05))
    (fp_line (start 9.41 8.61) (end 9.16 10.11) (layer F.SilkS) (width 0.12))
    (fp_line (start 10.91 8.61) (end 9.41 8.61) (layer F.SilkS) (width 0.12))
    (fp_line (start 11.16 10.11) (end 10.91 8.61) (layer F.SilkS) (width 0.12))
    (fp_line (start 9.16 10.11) (end 11.16 10.11) (layer F.SilkS) (width 0.12))
    (fp_line (start 4.33 8.61) (end 4.08 10.11) (layer F.SilkS) (width 0.12))
    (fp_line (start 5.83 8.61) (end 4.33 8.61) (layer F.SilkS) (width 0.12))
    (fp_line (start 6.08 10.11) (end 5.83 8.61) (layer F.SilkS) (width 0.12))
    (fp_line (start 4.08 10.11) (end 6.08 10.11) (layer F.SilkS) (width 0.12))
    (fp_line (start -0.75 8.61) (end -1 10.11) (layer F.SilkS) (width 0.12))
    (fp_line (start 0.75 8.61) (end -0.75 8.61) (layer F.SilkS) (width 0.12))
    (fp_line (start 1 10.11) (end 0.75 8.61) (layer F.SilkS) (width 0.12))
    (fp_line (start -1 10.11) (end 1 10.11) (layer F.SilkS) (width 0.12))
    (fp_line (start 13.81 8.61) (end -3.65 8.61) (layer F.SilkS) (width 0.12))
    (fp_line (start 13.81 6.81) (end 13.81 8.61) (layer F.SilkS) (width 0.12))
    (fp_line (start -3.65 6.81) (end 13.81 6.81) (layer F.SilkS) (width 0.12))
    (fp_line (start -3.65 8.61) (end -3.65 6.81) (layer F.SilkS) (width 0.12))
    (fp_line (start 13.7 -2) (end -3.54 -2) (layer F.Fab) (width 0.1))
    (fp_line (start 13.7 10) (end 13.7 -2) (layer F.Fab) (width 0.1))
    (fp_line (start -3.54 10) (end 13.7 10) (layer F.Fab) (width 0.1))
    (fp_line (start -3.54 -2) (end -3.54 10) (layer F.Fab) (width 0.1))
    (fp_line (start 13.81 -2.11) (end -3.65 -2.11) (layer F.SilkS) (width 0.12))
    (fp_line (start 13.81 10.11) (end 13.81 -2.11) (layer F.SilkS) (width 0.12))
    (fp_line (start -3.65 10.11) (end 13.81 10.11) (layer F.SilkS) (width 0.12))
    (fp_line (start -3.65 -2.11) (end -3.65 10.11) (layer F.SilkS) (width 0.12))
    (fp_text user %R (at 5.08 -1.3) (layer F.Fab)
      (effects (font (size 1 1) (thickness 0.15)))
    )
    (pad 3 thru_hole oval (at 10.16 0) (size 2.08 3.6) (drill 1.4) (layers *.Cu *.Mask)
      (net 8 S6))
    (pad 2 thru_hole oval (at 5.08 0) (size 2.08 3.6) (drill 1.4) (layers *.Cu *.Mask)
      (net 1 GNDREF))
    (pad 1 thru_hole roundrect (at 0 0) (size 2.08 3.6) (drill 1.4) (layers *.Cu *.Mask) (roundrect_rratio 0.120192)
      (net 13 POWER_SENSORS))
    (model ${KISYS3DMOD}/Connector_Phoenix_MSTB.3dshapes/PhoenixContact_MSTBA_2,5_3-G-5,08_1x03_P5.08mm_Horizontal.wrl
      (at (xyz 0 0 0))
      (scale (xyz 1 1 1))
      (rotate (xyz 0 0 0))
    )
  )

  (module Connector_Phoenix_MSTB:PhoenixContact_MSTBA_2,5_3-G-5,08_1x03_P5.08mm_Horizontal (layer F.Cu) (tedit 5B785047) (tstamp 60FB52DD)
    (at 95 132.5)
    (descr "Generic Phoenix Contact connector footprint for: MSTBA_2,5/3-G-5,08; number of pins: 03; pin pitch: 5.08mm; Angled || order number: 1757255 12A || order number: 1923872 16A (HC)")
    (tags "phoenix_contact connector MSTBA_01x03_G_5.08mm")
    (path /60F31265)
    (fp_text reference S1 (at 5.08 -3.2) (layer F.SilkS)
      (effects (font (size 1 1) (thickness 0.15)))
    )
    (fp_text value S1 (at 5.08 11.2) (layer F.Fab)
      (effects (font (size 1 1) (thickness 0.15)))
    )
    (fp_line (start 0 -0.5) (end -0.95 -2) (layer F.Fab) (width 0.1))
    (fp_line (start 0.95 -2) (end 0 -0.5) (layer F.Fab) (width 0.1))
    (fp_line (start -0.3 -2.91) (end 0.3 -2.91) (layer F.SilkS) (width 0.12))
    (fp_line (start 0 -2.31) (end -0.3 -2.91) (layer F.SilkS) (width 0.12))
    (fp_line (start 0.3 -2.91) (end 0 -2.31) (layer F.SilkS) (width 0.12))
    (fp_line (start 14.2 -2.5) (end -4.04 -2.5) (layer F.CrtYd) (width 0.05))
    (fp_line (start 14.2 10.5) (end 14.2 -2.5) (layer F.CrtYd) (width 0.05))
    (fp_line (start -4.04 10.5) (end 14.2 10.5) (layer F.CrtYd) (width 0.05))
    (fp_line (start -4.04 -2.5) (end -4.04 10.5) (layer F.CrtYd) (width 0.05))
    (fp_line (start 9.41 8.61) (end 9.16 10.11) (layer F.SilkS) (width 0.12))
    (fp_line (start 10.91 8.61) (end 9.41 8.61) (layer F.SilkS) (width 0.12))
    (fp_line (start 11.16 10.11) (end 10.91 8.61) (layer F.SilkS) (width 0.12))
    (fp_line (start 9.16 10.11) (end 11.16 10.11) (layer F.SilkS) (width 0.12))
    (fp_line (start 4.33 8.61) (end 4.08 10.11) (layer F.SilkS) (width 0.12))
    (fp_line (start 5.83 8.61) (end 4.33 8.61) (layer F.SilkS) (width 0.12))
    (fp_line (start 6.08 10.11) (end 5.83 8.61) (layer F.SilkS) (width 0.12))
    (fp_line (start 4.08 10.11) (end 6.08 10.11) (layer F.SilkS) (width 0.12))
    (fp_line (start -0.75 8.61) (end -1 10.11) (layer F.SilkS) (width 0.12))
    (fp_line (start 0.75 8.61) (end -0.75 8.61) (layer F.SilkS) (width 0.12))
    (fp_line (start 1 10.11) (end 0.75 8.61) (layer F.SilkS) (width 0.12))
    (fp_line (start -1 10.11) (end 1 10.11) (layer F.SilkS) (width 0.12))
    (fp_line (start 13.81 8.61) (end -3.65 8.61) (layer F.SilkS) (width 0.12))
    (fp_line (start 13.81 6.81) (end 13.81 8.61) (layer F.SilkS) (width 0.12))
    (fp_line (start -3.65 6.81) (end 13.81 6.81) (layer F.SilkS) (width 0.12))
    (fp_line (start -3.65 8.61) (end -3.65 6.81) (layer F.SilkS) (width 0.12))
    (fp_line (start 13.7 -2) (end -3.54 -2) (layer F.Fab) (width 0.1))
    (fp_line (start 13.7 10) (end 13.7 -2) (layer F.Fab) (width 0.1))
    (fp_line (start -3.54 10) (end 13.7 10) (layer F.Fab) (width 0.1))
    (fp_line (start -3.54 -2) (end -3.54 10) (layer F.Fab) (width 0.1))
    (fp_line (start 13.81 -2.11) (end -3.65 -2.11) (layer F.SilkS) (width 0.12))
    (fp_line (start 13.81 10.11) (end 13.81 -2.11) (layer F.SilkS) (width 0.12))
    (fp_line (start -3.65 10.11) (end 13.81 10.11) (layer F.SilkS) (width 0.12))
    (fp_line (start -3.65 -2.11) (end -3.65 10.11) (layer F.SilkS) (width 0.12))
    (fp_text user %R (at 5.08 -1.3) (layer F.Fab)
      (effects (font (size 1 1) (thickness 0.15)))
    )
    (pad 3 thru_hole oval (at 10.16 0) (size 2.08 3.6) (drill 1.4) (layers *.Cu *.Mask)
      (net 3 S1))
    (pad 2 thru_hole oval (at 5.08 0) (size 2.08 3.6) (drill 1.4) (layers *.Cu *.Mask)
      (net 1 GNDREF))
    (pad 1 thru_hole roundrect (at 0 0) (size 2.08 3.6) (drill 1.4) (layers *.Cu *.Mask) (roundrect_rratio 0.120192)
      (net 13 POWER_SENSORS))
    (model ${KISYS3DMOD}/Connector_Phoenix_MSTB.3dshapes/PhoenixContact_MSTBA_2,5_3-G-5,08_1x03_P5.08mm_Horizontal.wrl
      (at (xyz 0 0 0))
      (scale (xyz 1 1 1))
      (rotate (xyz 0 0 0))
    )
  )

  (module Connector_Phoenix_MSTB:PhoenixContact_MSTBA_2,5_3-G-5,08_1x03_P5.08mm_Horizontal (layer F.Cu) (tedit 5B785047) (tstamp 60FB52B4)
    (at 77.5 132.5)
    (descr "Generic Phoenix Contact connector footprint for: MSTBA_2,5/3-G-5,08; number of pins: 03; pin pitch: 5.08mm; Angled || order number: 1757255 12A || order number: 1923872 16A (HC)")
    (tags "phoenix_contact connector MSTBA_01x03_G_5.08mm")
    (path /60F069C6)
    (fp_text reference S0 (at 5.08 -3.2) (layer F.SilkS)
      (effects (font (size 1 1) (thickness 0.15)))
    )
    (fp_text value S0 (at 5.08 11.2) (layer F.Fab)
      (effects (font (size 1 1) (thickness 0.15)))
    )
    (fp_line (start 0 -0.5) (end -0.95 -2) (layer F.Fab) (width 0.1))
    (fp_line (start 0.95 -2) (end 0 -0.5) (layer F.Fab) (width 0.1))
    (fp_line (start -0.3 -2.91) (end 0.3 -2.91) (layer F.SilkS) (width 0.12))
    (fp_line (start 0 -2.31) (end -0.3 -2.91) (layer F.SilkS) (width 0.12))
    (fp_line (start 0.3 -2.91) (end 0 -2.31) (layer F.SilkS) (width 0.12))
    (fp_line (start 14.2 -2.5) (end -4.04 -2.5) (layer F.CrtYd) (width 0.05))
    (fp_line (start 14.2 10.5) (end 14.2 -2.5) (layer F.CrtYd) (width 0.05))
    (fp_line (start -4.04 10.5) (end 14.2 10.5) (layer F.CrtYd) (width 0.05))
    (fp_line (start -4.04 -2.5) (end -4.04 10.5) (layer F.CrtYd) (width 0.05))
    (fp_line (start 9.41 8.61) (end 9.16 10.11) (layer F.SilkS) (width 0.12))
    (fp_line (start 10.91 8.61) (end 9.41 8.61) (layer F.SilkS) (width 0.12))
    (fp_line (start 11.16 10.11) (end 10.91 8.61) (layer F.SilkS) (width 0.12))
    (fp_line (start 9.16 10.11) (end 11.16 10.11) (layer F.SilkS) (width 0.12))
    (fp_line (start 4.33 8.61) (end 4.08 10.11) (layer F.SilkS) (width 0.12))
    (fp_line (start 5.83 8.61) (end 4.33 8.61) (layer F.SilkS) (width 0.12))
    (fp_line (start 6.08 10.11) (end 5.83 8.61) (layer F.SilkS) (width 0.12))
    (fp_line (start 4.08 10.11) (end 6.08 10.11) (layer F.SilkS) (width 0.12))
    (fp_line (start -0.75 8.61) (end -1 10.11) (layer F.SilkS) (width 0.12))
    (fp_line (start 0.75 8.61) (end -0.75 8.61) (layer F.SilkS) (width 0.12))
    (fp_line (start 1 10.11) (end 0.75 8.61) (layer F.SilkS) (width 0.12))
    (fp_line (start -1 10.11) (end 1 10.11) (layer F.SilkS) (width 0.12))
    (fp_line (start 13.81 8.61) (end -3.65 8.61) (layer F.SilkS) (width 0.12))
    (fp_line (start 13.81 6.81) (end 13.81 8.61) (layer F.SilkS) (width 0.12))
    (fp_line (start -3.65 6.81) (end 13.81 6.81) (layer F.SilkS) (width 0.12))
    (fp_line (start -3.65 8.61) (end -3.65 6.81) (layer F.SilkS) (width 0.12))
    (fp_line (start 13.7 -2) (end -3.54 -2) (layer F.Fab) (width 0.1))
    (fp_line (start 13.7 10) (end 13.7 -2) (layer F.Fab) (width 0.1))
    (fp_line (start -3.54 10) (end 13.7 10) (layer F.Fab) (width 0.1))
    (fp_line (start -3.54 -2) (end -3.54 10) (layer F.Fab) (width 0.1))
    (fp_line (start 13.81 -2.11) (end -3.65 -2.11) (layer F.SilkS) (width 0.12))
    (fp_line (start 13.81 10.11) (end 13.81 -2.11) (layer F.SilkS) (width 0.12))
    (fp_line (start -3.65 10.11) (end 13.81 10.11) (layer F.SilkS) (width 0.12))
    (fp_line (start -3.65 -2.11) (end -3.65 10.11) (layer F.SilkS) (width 0.12))
    (fp_text user %R (at 5.08 -1.3) (layer F.Fab)
      (effects (font (size 1 1) (thickness 0.15)))
    )
    (pad 3 thru_hole oval (at 10.16 0) (size 2.08 3.6) (drill 1.4) (layers *.Cu *.Mask)
      (net 2 S0))
    (pad 2 thru_hole oval (at 5.08 0) (size 2.08 3.6) (drill 1.4) (layers *.Cu *.Mask)
      (net 1 GNDREF))
    (pad 1 thru_hole roundrect (at 0 0) (size 2.08 3.6) (drill 1.4) (layers *.Cu *.Mask) (roundrect_rratio 0.120192)
      (net 13 POWER_SENSORS))
    (model ${KISYS3DMOD}/Connector_Phoenix_MSTB.3dshapes/PhoenixContact_MSTBA_2,5_3-G-5,08_1x03_P5.08mm_Horizontal.wrl
      (at (xyz 0 0 0))
      (scale (xyz 1 1 1))
      (rotate (xyz 0 0 0))
    )
  )

  (module Connector_Phoenix_MSTB:PhoenixContact_MSTBA_2,5_3-G-5,08_1x03_P5.08mm_Horizontal (layer F.Cu) (tedit 5B785047) (tstamp 60FB532F)
    (at 130 132.5)
    (descr "Generic Phoenix Contact connector footprint for: MSTBA_2,5/3-G-5,08; number of pins: 03; pin pitch: 5.08mm; Angled || order number: 1757255 12A || order number: 1923872 16A (HC)")
    (tags "phoenix_contact connector MSTBA_01x03_G_5.08mm")
    (path /60F320A8)
    (fp_text reference S3 (at 5.08 -3.2) (layer F.SilkS)
      (effects (font (size 1 1) (thickness 0.15)))
    )
    (fp_text value S3 (at 5.08 11.2) (layer F.Fab)
      (effects (font (size 1 1) (thickness 0.15)))
    )
    (fp_line (start 0 -0.5) (end -0.95 -2) (layer F.Fab) (width 0.1))
    (fp_line (start 0.95 -2) (end 0 -0.5) (layer F.Fab) (width 0.1))
    (fp_line (start -0.3 -2.91) (end 0.3 -2.91) (layer F.SilkS) (width 0.12))
    (fp_line (start 0 -2.31) (end -0.3 -2.91) (layer F.SilkS) (width 0.12))
    (fp_line (start 0.3 -2.91) (end 0 -2.31) (layer F.SilkS) (width 0.12))
    (fp_line (start 14.2 -2.5) (end -4.04 -2.5) (layer F.CrtYd) (width 0.05))
    (fp_line (start 14.2 10.5) (end 14.2 -2.5) (layer F.CrtYd) (width 0.05))
    (fp_line (start -4.04 10.5) (end 14.2 10.5) (layer F.CrtYd) (width 0.05))
    (fp_line (start -4.04 -2.5) (end -4.04 10.5) (layer F.CrtYd) (width 0.05))
    (fp_line (start 9.41 8.61) (end 9.16 10.11) (layer F.SilkS) (width 0.12))
    (fp_line (start 10.91 8.61) (end 9.41 8.61) (layer F.SilkS) (width 0.12))
    (fp_line (start 11.16 10.11) (end 10.91 8.61) (layer F.SilkS) (width 0.12))
    (fp_line (start 9.16 10.11) (end 11.16 10.11) (layer F.SilkS) (width 0.12))
    (fp_line (start 4.33 8.61) (end 4.08 10.11) (layer F.SilkS) (width 0.12))
    (fp_line (start 5.83 8.61) (end 4.33 8.61) (layer F.SilkS) (width 0.12))
    (fp_line (start 6.08 10.11) (end 5.83 8.61) (layer F.SilkS) (width 0.12))
    (fp_line (start 4.08 10.11) (end 6.08 10.11) (layer F.SilkS) (width 0.12))
    (fp_line (start -0.75 8.61) (end -1 10.11) (layer F.SilkS) (width 0.12))
    (fp_line (start 0.75 8.61) (end -0.75 8.61) (layer F.SilkS) (width 0.12))
    (fp_line (start 1 10.11) (end 0.75 8.61) (layer F.SilkS) (width 0.12))
    (fp_line (start -1 10.11) (end 1 10.11) (layer F.SilkS) (width 0.12))
    (fp_line (start 13.81 8.61) (end -3.65 8.61) (layer F.SilkS) (width 0.12))
    (fp_line (start 13.81 6.81) (end 13.81 8.61) (layer F.SilkS) (width 0.12))
    (fp_line (start -3.65 6.81) (end 13.81 6.81) (layer F.SilkS) (width 0.12))
    (fp_line (start -3.65 8.61) (end -3.65 6.81) (layer F.SilkS) (width 0.12))
    (fp_line (start 13.7 -2) (end -3.54 -2) (layer F.Fab) (width 0.1))
    (fp_line (start 13.7 10) (end 13.7 -2) (layer F.Fab) (width 0.1))
    (fp_line (start -3.54 10) (end 13.7 10) (layer F.Fab) (width 0.1))
    (fp_line (start -3.54 -2) (end -3.54 10) (layer F.Fab) (width 0.1))
    (fp_line (start 13.81 -2.11) (end -3.65 -2.11) (layer F.SilkS) (width 0.12))
    (fp_line (start 13.81 10.11) (end 13.81 -2.11) (layer F.SilkS) (width 0.12))
    (fp_line (start -3.65 10.11) (end 13.81 10.11) (layer F.SilkS) (width 0.12))
    (fp_line (start -3.65 -2.11) (end -3.65 10.11) (layer F.SilkS) (width 0.12))
    (fp_text user %R (at 5.08 -1.3) (layer F.Fab)
      (effects (font (size 1 1) (thickness 0.15)))
    )
    (pad 3 thru_hole oval (at 10.16 0) (size 2.08 3.6) (drill 1.4) (layers *.Cu *.Mask)
      (net 5 S3))
    (pad 2 thru_hole oval (at 5.08 0) (size 2.08 3.6) (drill 1.4) (layers *.Cu *.Mask)
      (net 1 GNDREF))
    (pad 1 thru_hole roundrect (at 0 0) (size 2.08 3.6) (drill 1.4) (layers *.Cu *.Mask) (roundrect_rratio 0.120192)
      (net 13 POWER_SENSORS))
    (model ${KISYS3DMOD}/Connector_Phoenix_MSTB.3dshapes/PhoenixContact_MSTBA_2,5_3-G-5,08_1x03_P5.08mm_Horizontal.wrl
      (at (xyz 0 0 0))
      (scale (xyz 1 1 1))
      (rotate (xyz 0 0 0))
    )
  )

  (module Connector_Phoenix_MSTB:PhoenixContact_MSTBA_2,5_3-G-5,08_1x03_P5.08mm_Horizontal (layer F.Cu) (tedit 5B785047) (tstamp 60FB5358)
    (at 147.5 132.5)
    (descr "Generic Phoenix Contact connector footprint for: MSTBA_2,5/3-G-5,08; number of pins: 03; pin pitch: 5.08mm; Angled || order number: 1757255 12A || order number: 1923872 16A (HC)")
    (tags "phoenix_contact connector MSTBA_01x03_G_5.08mm")
    (path /60F327BA)
    (fp_text reference S4 (at 5.08 -3.2) (layer F.SilkS)
      (effects (font (size 1 1) (thickness 0.15)))
    )
    (fp_text value S4 (at 5.08 11.2) (layer F.Fab)
      (effects (font (size 1 1) (thickness 0.15)))
    )
    (fp_line (start 0 -0.5) (end -0.95 -2) (layer F.Fab) (width 0.1))
    (fp_line (start 0.95 -2) (end 0 -0.5) (layer F.Fab) (width 0.1))
    (fp_line (start -0.3 -2.91) (end 0.3 -2.91) (layer F.SilkS) (width 0.12))
    (fp_line (start 0 -2.31) (end -0.3 -2.91) (layer F.SilkS) (width 0.12))
    (fp_line (start 0.3 -2.91) (end 0 -2.31) (layer F.SilkS) (width 0.12))
    (fp_line (start 14.2 -2.5) (end -4.04 -2.5) (layer F.CrtYd) (width 0.05))
    (fp_line (start 14.2 10.5) (end 14.2 -2.5) (layer F.CrtYd) (width 0.05))
    (fp_line (start -4.04 10.5) (end 14.2 10.5) (layer F.CrtYd) (width 0.05))
    (fp_line (start -4.04 -2.5) (end -4.04 10.5) (layer F.CrtYd) (width 0.05))
    (fp_line (start 9.41 8.61) (end 9.16 10.11) (layer F.SilkS) (width 0.12))
    (fp_line (start 10.91 8.61) (end 9.41 8.61) (layer F.SilkS) (width 0.12))
    (fp_line (start 11.16 10.11) (end 10.91 8.61) (layer F.SilkS) (width 0.12))
    (fp_line (start 9.16 10.11) (end 11.16 10.11) (layer F.SilkS) (width 0.12))
    (fp_line (start 4.33 8.61) (end 4.08 10.11) (layer F.SilkS) (width 0.12))
    (fp_line (start 5.83 8.61) (end 4.33 8.61) (layer F.SilkS) (width 0.12))
    (fp_line (start 6.08 10.11) (end 5.83 8.61) (layer F.SilkS) (width 0.12))
    (fp_line (start 4.08 10.11) (end 6.08 10.11) (layer F.SilkS) (width 0.12))
    (fp_line (start -0.75 8.61) (end -1 10.11) (layer F.SilkS) (width 0.12))
    (fp_line (start 0.75 8.61) (end -0.75 8.61) (layer F.SilkS) (width 0.12))
    (fp_line (start 1 10.11) (end 0.75 8.61) (layer F.SilkS) (width 0.12))
    (fp_line (start -1 10.11) (end 1 10.11) (layer F.SilkS) (width 0.12))
    (fp_line (start 13.81 8.61) (end -3.65 8.61) (layer F.SilkS) (width 0.12))
    (fp_line (start 13.81 6.81) (end 13.81 8.61) (layer F.SilkS) (width 0.12))
    (fp_line (start -3.65 6.81) (end 13.81 6.81) (layer F.SilkS) (width 0.12))
    (fp_line (start -3.65 8.61) (end -3.65 6.81) (layer F.SilkS) (width 0.12))
    (fp_line (start 13.7 -2) (end -3.54 -2) (layer F.Fab) (width 0.1))
    (fp_line (start 13.7 10) (end 13.7 -2) (layer F.Fab) (width 0.1))
    (fp_line (start -3.54 10) (end 13.7 10) (layer F.Fab) (width 0.1))
    (fp_line (start -3.54 -2) (end -3.54 10) (layer F.Fab) (width 0.1))
    (fp_line (start 13.81 -2.11) (end -3.65 -2.11) (layer F.SilkS) (width 0.12))
    (fp_line (start 13.81 10.11) (end 13.81 -2.11) (layer F.SilkS) (width 0.12))
    (fp_line (start -3.65 10.11) (end 13.81 10.11) (layer F.SilkS) (width 0.12))
    (fp_line (start -3.65 -2.11) (end -3.65 10.11) (layer F.SilkS) (width 0.12))
    (fp_text user %R (at 5.08 -1.3) (layer F.Fab)
      (effects (font (size 1 1) (thickness 0.15)))
    )
    (pad 3 thru_hole oval (at 10.16 0) (size 2.08 3.6) (drill 1.4) (layers *.Cu *.Mask)
      (net 6 S4))
    (pad 2 thru_hole oval (at 5.08 0) (size 2.08 3.6) (drill 1.4) (layers *.Cu *.Mask)
      (net 1 GNDREF))
    (pad 1 thru_hole roundrect (at 0 0) (size 2.08 3.6) (drill 1.4) (layers *.Cu *.Mask) (roundrect_rratio 0.120192)
      (net 13 POWER_SENSORS))
    (model ${KISYS3DMOD}/Connector_Phoenix_MSTB.3dshapes/PhoenixContact_MSTBA_2,5_3-G-5,08_1x03_P5.08mm_Horizontal.wrl
      (at (xyz 0 0 0))
      (scale (xyz 1 1 1))
      (rotate (xyz 0 0 0))
    )
  )

  (module Connector_Phoenix_MSTB:PhoenixContact_MSTBA_2,5_3-G-5,08_1x03_P5.08mm_Horizontal (layer F.Cu) (tedit 5B785047) (tstamp 60FB53D3)
    (at 200 132.5)
    (descr "Generic Phoenix Contact connector footprint for: MSTBA_2,5/3-G-5,08; number of pins: 03; pin pitch: 5.08mm; Angled || order number: 1757255 12A || order number: 1923872 16A (HC)")
    (tags "phoenix_contact connector MSTBA_01x03_G_5.08mm")
    (path /60F33E2F)
    (fp_text reference S7 (at 5.08 -3.2) (layer F.SilkS)
      (effects (font (size 1 1) (thickness 0.15)))
    )
    (fp_text value S7 (at 5.08 11.2) (layer F.Fab)
      (effects (font (size 1 1) (thickness 0.15)))
    )
    (fp_line (start 0 -0.5) (end -0.95 -2) (layer F.Fab) (width 0.1))
    (fp_line (start 0.95 -2) (end 0 -0.5) (layer F.Fab) (width 0.1))
    (fp_line (start -0.3 -2.91) (end 0.3 -2.91) (layer F.SilkS) (width 0.12))
    (fp_line (start 0 -2.31) (end -0.3 -2.91) (layer F.SilkS) (width 0.12))
    (fp_line (start 0.3 -2.91) (end 0 -2.31) (layer F.SilkS) (width 0.12))
    (fp_line (start 14.2 -2.5) (end -4.04 -2.5) (layer F.CrtYd) (width 0.05))
    (fp_line (start 14.2 10.5) (end 14.2 -2.5) (layer F.CrtYd) (width 0.05))
    (fp_line (start -4.04 10.5) (end 14.2 10.5) (layer F.CrtYd) (width 0.05))
    (fp_line (start -4.04 -2.5) (end -4.04 10.5) (layer F.CrtYd) (width 0.05))
    (fp_line (start 9.41 8.61) (end 9.16 10.11) (layer F.SilkS) (width 0.12))
    (fp_line (start 10.91 8.61) (end 9.41 8.61) (layer F.SilkS) (width 0.12))
    (fp_line (start 11.16 10.11) (end 10.91 8.61) (layer F.SilkS) (width 0.12))
    (fp_line (start 9.16 10.11) (end 11.16 10.11) (layer F.SilkS) (width 0.12))
    (fp_line (start 4.33 8.61) (end 4.08 10.11) (layer F.SilkS) (width 0.12))
    (fp_line (start 5.83 8.61) (end 4.33 8.61) (layer F.SilkS) (width 0.12))
    (fp_line (start 6.08 10.11) (end 5.83 8.61) (layer F.SilkS) (width 0.12))
    (fp_line (start 4.08 10.11) (end 6.08 10.11) (layer F.SilkS) (width 0.12))
    (fp_line (start -0.75 8.61) (end -1 10.11) (layer F.SilkS) (width 0.12))
    (fp_line (start 0.75 8.61) (end -0.75 8.61) (layer F.SilkS) (width 0.12))
    (fp_line (start 1 10.11) (end 0.75 8.61) (layer F.SilkS) (width 0.12))
    (fp_line (start -1 10.11) (end 1 10.11) (layer F.SilkS) (width 0.12))
    (fp_line (start 13.81 8.61) (end -3.65 8.61) (layer F.SilkS) (width 0.12))
    (fp_line (start 13.81 6.81) (end 13.81 8.61) (layer F.SilkS) (width 0.12))
    (fp_line (start -3.65 6.81) (end 13.81 6.81) (layer F.SilkS) (width 0.12))
    (fp_line (start -3.65 8.61) (end -3.65 6.81) (layer F.SilkS) (width 0.12))
    (fp_line (start 13.7 -2) (end -3.54 -2) (layer F.Fab) (width 0.1))
    (fp_line (start 13.7 10) (end 13.7 -2) (layer F.Fab) (width 0.1))
    (fp_line (start -3.54 10) (end 13.7 10) (layer F.Fab) (width 0.1))
    (fp_line (start -3.54 -2) (end -3.54 10) (layer F.Fab) (width 0.1))
    (fp_line (start 13.81 -2.11) (end -3.65 -2.11) (layer F.SilkS) (width 0.12))
    (fp_line (start 13.81 10.11) (end 13.81 -2.11) (layer F.SilkS) (width 0.12))
    (fp_line (start -3.65 10.11) (end 13.81 10.11) (layer F.SilkS) (width 0.12))
    (fp_line (start -3.65 -2.11) (end -3.65 10.11) (layer F.SilkS) (width 0.12))
    (fp_text user %R (at 5.08 -1.3) (layer F.Fab)
      (effects (font (size 1 1) (thickness 0.15)))
    )
    (pad 3 thru_hole oval (at 10.16 0) (size 2.08 3.6) (drill 1.4) (layers *.Cu *.Mask)
      (net 9 S7))
    (pad 2 thru_hole oval (at 5.08 0) (size 2.08 3.6) (drill 1.4) (layers *.Cu *.Mask)
      (net 1 GNDREF))
    (pad 1 thru_hole roundrect (at 0 0) (size 2.08 3.6) (drill 1.4) (layers *.Cu *.Mask) (roundrect_rratio 0.120192)
      (net 13 POWER_SENSORS))
    (model ${KISYS3DMOD}/Connector_Phoenix_MSTB.3dshapes/PhoenixContact_MSTBA_2,5_3-G-5,08_1x03_P5.08mm_Horizontal.wrl
      (at (xyz 0 0 0))
      (scale (xyz 1 1 1))
      (rotate (xyz 0 0 0))
    )
  )

  (module Connector_Phoenix_MSTB:PhoenixContact_MSTBA_2,5_3-G-5,08_1x03_P5.08mm_Horizontal (layer F.Cu) (tedit 5B785047) (tstamp 60FB53FC)
    (at 217.5 132.5)
    (descr "Generic Phoenix Contact connector footprint for: MSTBA_2,5/3-G-5,08; number of pins: 03; pin pitch: 5.08mm; Angled || order number: 1757255 12A || order number: 1923872 16A (HC)")
    (tags "phoenix_contact connector MSTBA_01x03_G_5.08mm")
    (path /60F3414A)
    (fp_text reference S8 (at 5.08 -3.2) (layer F.SilkS)
      (effects (font (size 1 1) (thickness 0.15)))
    )
    (fp_text value S8 (at 5.08 11.2) (layer F.Fab)
      (effects (font (size 1 1) (thickness 0.15)))
    )
    (fp_line (start 0 -0.5) (end -0.95 -2) (layer F.Fab) (width 0.1))
    (fp_line (start 0.95 -2) (end 0 -0.5) (layer F.Fab) (width 0.1))
    (fp_line (start -0.3 -2.91) (end 0.3 -2.91) (layer F.SilkS) (width 0.12))
    (fp_line (start 0 -2.31) (end -0.3 -2.91) (layer F.SilkS) (width 0.12))
    (fp_line (start 0.3 -2.91) (end 0 -2.31) (layer F.SilkS) (width 0.12))
    (fp_line (start 14.2 -2.5) (end -4.04 -2.5) (layer F.CrtYd) (width 0.05))
    (fp_line (start 14.2 10.5) (end 14.2 -2.5) (layer F.CrtYd) (width 0.05))
    (fp_line (start -4.04 10.5) (end 14.2 10.5) (layer F.CrtYd) (width 0.05))
    (fp_line (start -4.04 -2.5) (end -4.04 10.5) (layer F.CrtYd) (width 0.05))
    (fp_line (start 9.41 8.61) (end 9.16 10.11) (layer F.SilkS) (width 0.12))
    (fp_line (start 10.91 8.61) (end 9.41 8.61) (layer F.SilkS) (width 0.12))
    (fp_line (start 11.16 10.11) (end 10.91 8.61) (layer F.SilkS) (width 0.12))
    (fp_line (start 9.16 10.11) (end 11.16 10.11) (layer F.SilkS) (width 0.12))
    (fp_line (start 4.33 8.61) (end 4.08 10.11) (layer F.SilkS) (width 0.12))
    (fp_line (start 5.83 8.61) (end 4.33 8.61) (layer F.SilkS) (width 0.12))
    (fp_line (start 6.08 10.11) (end 5.83 8.61) (layer F.SilkS) (width 0.12))
    (fp_line (start 4.08 10.11) (end 6.08 10.11) (layer F.SilkS) (width 0.12))
    (fp_line (start -0.75 8.61) (end -1 10.11) (layer F.SilkS) (width 0.12))
    (fp_line (start 0.75 8.61) (end -0.75 8.61) (layer F.SilkS) (width 0.12))
    (fp_line (start 1 10.11) (end 0.75 8.61) (layer F.SilkS) (width 0.12))
    (fp_line (start -1 10.11) (end 1 10.11) (layer F.SilkS) (width 0.12))
    (fp_line (start 13.81 8.61) (end -3.65 8.61) (layer F.SilkS) (width 0.12))
    (fp_line (start 13.81 6.81) (end 13.81 8.61) (layer F.SilkS) (width 0.12))
    (fp_line (start -3.65 6.81) (end 13.81 6.81) (layer F.SilkS) (width 0.12))
    (fp_line (start -3.65 8.61) (end -3.65 6.81) (layer F.SilkS) (width 0.12))
    (fp_line (start 13.7 -2) (end -3.54 -2) (layer F.Fab) (width 0.1))
    (fp_line (start 13.7 10) (end 13.7 -2) (layer F.Fab) (width 0.1))
    (fp_line (start -3.54 10) (end 13.7 10) (layer F.Fab) (width 0.1))
    (fp_line (start -3.54 -2) (end -3.54 10) (layer F.Fab) (width 0.1))
    (fp_line (start 13.81 -2.11) (end -3.65 -2.11) (layer F.SilkS) (width 0.12))
    (fp_line (start 13.81 10.11) (end 13.81 -2.11) (layer F.SilkS) (width 0.12))
    (fp_line (start -3.65 10.11) (end 13.81 10.11) (layer F.SilkS) (width 0.12))
    (fp_line (start -3.65 -2.11) (end -3.65 10.11) (layer F.SilkS) (width 0.12))
    (fp_text user %R (at 5.08 -1.3) (layer F.Fab)
      (effects (font (size 1 1) (thickness 0.15)))
    )
    (pad 3 thru_hole oval (at 10.16 0) (size 2.08 3.6) (drill 1.4) (layers *.Cu *.Mask)
      (net 10 S8))
    (pad 2 thru_hole oval (at 5.08 0) (size 2.08 3.6) (drill 1.4) (layers *.Cu *.Mask)
      (net 1 GNDREF))
    (pad 1 thru_hole roundrect (at 0 0) (size 2.08 3.6) (drill 1.4) (layers *.Cu *.Mask) (roundrect_rratio 0.120192)
      (net 13 POWER_SENSORS))
    (model ${KISYS3DMOD}/Connector_Phoenix_MSTB.3dshapes/PhoenixContact_MSTBA_2,5_3-G-5,08_1x03_P5.08mm_Horizontal.wrl
      (at (xyz 0 0 0))
      (scale (xyz 1 1 1))
      (rotate (xyz 0 0 0))
    )
  )

  (module Capacitor_THT:CP_Radial_D5.0mm_P2.50mm (layer F.Cu) (tedit 5AE50EF0) (tstamp 60FB4948)
    (at 87.6 125.9 180)
    (descr "CP, Radial series, Radial, pin pitch=2.50mm, , diameter=5mm, Electrolytic Capacitor")
    (tags "CP Radial series Radial pin pitch 2.50mm  diameter 5mm Electrolytic Capacitor")
    (path /60F146BA)
    (fp_text reference C1 (at 1.25 -3.75) (layer F.SilkS)
      (effects (font (size 1 1) (thickness 0.15)))
    )
    (fp_text value 1u (at 1.25 3.75) (layer F.Fab)
      (effects (font (size 1 1) (thickness 0.15)))
    )
    (fp_line (start -1.304775 -1.725) (end -1.304775 -1.225) (layer F.SilkS) (width 0.12))
    (fp_line (start -1.554775 -1.475) (end -1.054775 -1.475) (layer F.SilkS) (width 0.12))
    (fp_line (start 3.851 -0.284) (end 3.851 0.284) (layer F.SilkS) (width 0.12))
    (fp_line (start 3.811 -0.518) (end 3.811 0.518) (layer F.SilkS) (width 0.12))
    (fp_line (start 3.771 -0.677) (end 3.771 0.677) (layer F.SilkS) (width 0.12))
    (fp_line (start 3.731 -0.805) (end 3.731 0.805) (layer F.SilkS) (width 0.12))
    (fp_line (start 3.691 -0.915) (end 3.691 0.915) (layer F.SilkS) (width 0.12))
    (fp_line (start 3.651 -1.011) (end 3.651 1.011) (layer F.SilkS) (width 0.12))
    (fp_line (start 3.611 -1.098) (end 3.611 1.098) (layer F.SilkS) (width 0.12))
    (fp_line (start 3.571 -1.178) (end 3.571 1.178) (layer F.SilkS) (width 0.12))
    (fp_line (start 3.531 1.04) (end 3.531 1.251) (layer F.SilkS) (width 0.12))
    (fp_line (start 3.531 -1.251) (end 3.531 -1.04) (layer F.SilkS) (width 0.12))
    (fp_line (start 3.491 1.04) (end 3.491 1.319) (layer F.SilkS) (width 0.12))
    (fp_line (start 3.491 -1.319) (end 3.491 -1.04) (layer F.SilkS) (width 0.12))
    (fp_line (start 3.451 1.04) (end 3.451 1.383) (layer F.SilkS) (width 0.12))
    (fp_line (start 3.451 -1.383) (end 3.451 -1.04) (layer F.SilkS) (width 0.12))
    (fp_line (start 3.411 1.04) (end 3.411 1.443) (layer F.SilkS) (width 0.12))
    (fp_line (start 3.411 -1.443) (end 3.411 -1.04) (layer F.SilkS) (width 0.12))
    (fp_line (start 3.371 1.04) (end 3.371 1.5) (layer F.SilkS) (width 0.12))
    (fp_line (start 3.371 -1.5) (end 3.371 -1.04) (layer F.SilkS) (width 0.12))
    (fp_line (start 3.331 1.04) (end 3.331 1.554) (layer F.SilkS) (width 0.12))
    (fp_line (start 3.331 -1.554) (end 3.331 -1.04) (layer F.SilkS) (width 0.12))
    (fp_line (start 3.291 1.04) (end 3.291 1.605) (layer F.SilkS) (width 0.12))
    (fp_line (start 3.291 -1.605) (end 3.291 -1.04) (layer F.SilkS) (width 0.12))
    (fp_line (start 3.251 1.04) (end 3.251 1.653) (layer F.SilkS) (width 0.12))
    (fp_line (start 3.251 -1.653) (end 3.251 -1.04) (layer F.SilkS) (width 0.12))
    (fp_line (start 3.211 1.04) (end 3.211 1.699) (layer F.SilkS) (width 0.12))
    (fp_line (start 3.211 -1.699) (end 3.211 -1.04) (layer F.SilkS) (width 0.12))
    (fp_line (start 3.171 1.04) (end 3.171 1.743) (layer F.SilkS) (width 0.12))
    (fp_line (start 3.171 -1.743) (end 3.171 -1.04) (layer F.SilkS) (width 0.12))
    (fp_line (start 3.131 1.04) (end 3.131 1.785) (layer F.SilkS) (width 0.12))
    (fp_line (start 3.131 -1.785) (end 3.131 -1.04) (layer F.SilkS) (width 0.12))
    (fp_line (start 3.091 1.04) (end 3.091 1.826) (layer F.SilkS) (width 0.12))
    (fp_line (start 3.091 -1.826) (end 3.091 -1.04) (layer F.SilkS) (width 0.12))
    (fp_line (start 3.051 1.04) (end 3.051 1.864) (layer F.SilkS) (width 0.12))
    (fp_line (start 3.051 -1.864) (end 3.051 -1.04) (layer F.SilkS) (width 0.12))
    (fp_line (start 3.011 1.04) (end 3.011 1.901) (layer F.SilkS) (width 0.12))
    (fp_line (start 3.011 -1.901) (end 3.011 -1.04) (layer F.SilkS) (width 0.12))
    (fp_line (start 2.971 1.04) (end 2.971 1.937) (layer F.SilkS) (width 0.12))
    (fp_line (start 2.971 -1.937) (end 2.971 -1.04) (layer F.SilkS) (width 0.12))
    (fp_line (start 2.931 1.04) (end 2.931 1.971) (layer F.SilkS) (width 0.12))
    (fp_line (start 2.931 -1.971) (end 2.931 -1.04) (layer F.SilkS) (width 0.12))
    (fp_line (start 2.891 1.04) (end 2.891 2.004) (layer F.SilkS) (width 0.12))
    (fp_line (start 2.891 -2.004) (end 2.891 -1.04) (layer F.SilkS) (width 0.12))
    (fp_line (start 2.851 1.04) (end 2.851 2.035) (layer F.SilkS) (width 0.12))
    (fp_line (start 2.851 -2.035) (end 2.851 -1.04) (layer F.SilkS) (width 0.12))
    (fp_line (start 2.811 1.04) (end 2.811 2.065) (layer F.SilkS) (width 0.12))
    (fp_line (start 2.811 -2.065) (end 2.811 -1.04) (layer F.SilkS) (width 0.12))
    (fp_line (start 2.771 1.04) (end 2.771 2.095) (layer F.SilkS) (width 0.12))
    (fp_line (start 2.771 -2.095) (end 2.771 -1.04) (layer F.SilkS) (width 0.12))
    (fp_line (start 2.731 1.04) (end 2.731 2.122) (layer F.SilkS) (width 0.12))
    (fp_line (start 2.731 -2.122) (end 2.731 -1.04) (layer F.SilkS) (width 0.12))
    (fp_line (start 2.691 1.04) (end 2.691 2.149) (layer F.SilkS) (width 0.12))
    (fp_line (start 2.691 -2.149) (end 2.691 -1.04) (layer F.SilkS) (width 0.12))
    (fp_line (start 2.651 1.04) (end 2.651 2.175) (layer F.SilkS) (width 0.12))
    (fp_line (start 2.651 -2.175) (end 2.651 -1.04) (layer F.SilkS) (width 0.12))
    (fp_line (start 2.611 1.04) (end 2.611 2.2) (layer F.SilkS) (width 0.12))
    (fp_line (start 2.611 -2.2) (end 2.611 -1.04) (layer F.SilkS) (width 0.12))
    (fp_line (start 2.571 1.04) (end 2.571 2.224) (layer F.SilkS) (width 0.12))
    (fp_line (start 2.571 -2.224) (end 2.571 -1.04) (layer F.SilkS) (width 0.12))
    (fp_line (start 2.531 1.04) (end 2.531 2.247) (layer F.SilkS) (width 0.12))
    (fp_line (start 2.531 -2.247) (end 2.531 -1.04) (layer F.SilkS) (width 0.12))
    (fp_line (start 2.491 1.04) (end 2.491 2.268) (layer F.SilkS) (width 0.12))
    (fp_line (start 2.491 -2.268) (end 2.491 -1.04) (layer F.SilkS) (width 0.12))
    (fp_line (start 2.451 1.04) (end 2.451 2.29) (layer F.SilkS) (width 0.12))
    (fp_line (start 2.451 -2.29) (end 2.451 -1.04) (layer F.SilkS) (width 0.12))
    (fp_line (start 2.411 1.04) (end 2.411 2.31) (layer F.SilkS) (width 0.12))
    (fp_line (start 2.411 -2.31) (end 2.411 -1.04) (layer F.SilkS) (width 0.12))
    (fp_line (start 2.371 1.04) (end 2.371 2.329) (layer F.SilkS) (width 0.12))
    (fp_line (start 2.371 -2.329) (end 2.371 -1.04) (layer F.SilkS) (width 0.12))
    (fp_line (start 2.331 1.04) (end 2.331 2.348) (layer F.SilkS) (width 0.12))
    (fp_line (start 2.331 -2.348) (end 2.331 -1.04) (layer F.SilkS) (width 0.12))
    (fp_line (start 2.291 1.04) (end 2.291 2.365) (layer F.SilkS) (width 0.12))
    (fp_line (start 2.291 -2.365) (end 2.291 -1.04) (layer F.SilkS) (width 0.12))
    (fp_line (start 2.251 1.04) (end 2.251 2.382) (layer F.SilkS) (width 0.12))
    (fp_line (start 2.251 -2.382) (end 2.251 -1.04) (layer F.SilkS) (width 0.12))
    (fp_line (start 2.211 1.04) (end 2.211 2.398) (layer F.SilkS) (width 0.12))
    (fp_line (start 2.211 -2.398) (end 2.211 -1.04) (layer F.SilkS) (width 0.12))
    (fp_line (start 2.171 1.04) (end 2.171 2.414) (layer F.SilkS) (width 0.12))
    (fp_line (start 2.171 -2.414) (end 2.171 -1.04) (layer F.SilkS) (width 0.12))
    (fp_line (start 2.131 1.04) (end 2.131 2.428) (layer F.SilkS) (width 0.12))
    (fp_line (start 2.131 -2.428) (end 2.131 -1.04) (layer F.SilkS) (width 0.12))
    (fp_line (start 2.091 1.04) (end 2.091 2.442) (layer F.SilkS) (width 0.12))
    (fp_line (start 2.091 -2.442) (end 2.091 -1.04) (layer F.SilkS) (width 0.12))
    (fp_line (start 2.051 1.04) (end 2.051 2.455) (layer F.SilkS) (width 0.12))
    (fp_line (start 2.051 -2.455) (end 2.051 -1.04) (layer F.SilkS) (width 0.12))
    (fp_line (start 2.011 1.04) (end 2.011 2.468) (layer F.SilkS) (width 0.12))
    (fp_line (start 2.011 -2.468) (end 2.011 -1.04) (layer F.SilkS) (width 0.12))
    (fp_line (start 1.971 1.04) (end 1.971 2.48) (layer F.SilkS) (width 0.12))
    (fp_line (start 1.971 -2.48) (end 1.971 -1.04) (layer F.SilkS) (width 0.12))
    (fp_line (start 1.93 1.04) (end 1.93 2.491) (layer F.SilkS) (width 0.12))
    (fp_line (start 1.93 -2.491) (end 1.93 -1.04) (layer F.SilkS) (width 0.12))
    (fp_line (start 1.89 1.04) (end 1.89 2.501) (layer F.SilkS) (width 0.12))
    (fp_line (start 1.89 -2.501) (end 1.89 -1.04) (layer F.SilkS) (width 0.12))
    (fp_line (start 1.85 1.04) (end 1.85 2.511) (layer F.SilkS) (width 0.12))
    (fp_line (start 1.85 -2.511) (end 1.85 -1.04) (layer F.SilkS) (width 0.12))
    (fp_line (start 1.81 1.04) (end 1.81 2.52) (layer F.SilkS) (width 0.12))
    (fp_line (start 1.81 -2.52) (end 1.81 -1.04) (layer F.SilkS) (width 0.12))
    (fp_line (start 1.77 1.04) (end 1.77 2.528) (layer F.SilkS) (width 0.12))
    (fp_line (start 1.77 -2.528) (end 1.77 -1.04) (layer F.SilkS) (width 0.12))
    (fp_line (start 1.73 1.04) (end 1.73 2.536) (layer F.SilkS) (width 0.12))
    (fp_line (start 1.73 -2.536) (end 1.73 -1.04) (layer F.SilkS) (width 0.12))
    (fp_line (start 1.69 1.04) (end 1.69 2.543) (layer F.SilkS) (width 0.12))
    (fp_line (start 1.69 -2.543) (end 1.69 -1.04) (layer F.SilkS) (width 0.12))
    (fp_line (start 1.65 1.04) (end 1.65 2.55) (layer F.SilkS) (width 0.12))
    (fp_line (start 1.65 -2.55) (end 1.65 -1.04) (layer F.SilkS) (width 0.12))
    (fp_line (start 1.61 1.04) (end 1.61 2.556) (layer F.SilkS) (width 0.12))
    (fp_line (start 1.61 -2.556) (end 1.61 -1.04) (layer F.SilkS) (width 0.12))
    (fp_line (start 1.57 1.04) (end 1.57 2.561) (layer F.SilkS) (width 0.12))
    (fp_line (start 1.57 -2.561) (end 1.57 -1.04) (layer F.SilkS) (width 0.12))
    (fp_line (start 1.53 1.04) (end 1.53 2.565) (layer F.SilkS) (width 0.12))
    (fp_line (start 1.53 -2.565) (end 1.53 -1.04) (layer F.SilkS) (width 0.12))
    (fp_line (start 1.49 1.04) (end 1.49 2.569) (layer F.SilkS) (width 0.12))
    (fp_line (start 1.49 -2.569) (end 1.49 -1.04) (layer F.SilkS) (width 0.12))
    (fp_line (start 1.45 -2.573) (end 1.45 2.573) (layer F.SilkS) (width 0.12))
    (fp_line (start 1.41 -2.576) (end 1.41 2.576) (layer F.SilkS) (width 0.12))
    (fp_line (start 1.37 -2.578) (end 1.37 2.578) (layer F.SilkS) (width 0.12))
    (fp_line (start 1.33 -2.579) (end 1.33 2.579) (layer F.SilkS) (width 0.12))
    (fp_line (start 1.29 -2.58) (end 1.29 2.58) (layer F.SilkS) (width 0.12))
    (fp_line (start 1.25 -2.58) (end 1.25 2.58) (layer F.SilkS) (width 0.12))
    (fp_line (start -0.633605 -1.3375) (end -0.633605 -0.8375) (layer F.Fab) (width 0.1))
    (fp_line (start -0.883605 -1.0875) (end -0.383605 -1.0875) (layer F.Fab) (width 0.1))
    (fp_circle (center 1.25 0) (end 4 0) (layer F.CrtYd) (width 0.05))
    (fp_circle (center 1.25 0) (end 3.87 0) (layer F.SilkS) (width 0.12))
    (fp_circle (center 1.25 0) (end 3.75 0) (layer F.Fab) (width 0.1))
    (fp_text user %R (at 1.25 0 180) (layer F.Fab)
      (effects (font (size 1 1) (thickness 0.15)))
    )
    (pad 2 thru_hole circle (at 2.5 0 180) (size 1.6 1.6) (drill 0.8) (layers *.Cu *.Mask)
      (net 1 GNDREF))
    (pad 1 thru_hole rect (at 0 0 180) (size 1.6 1.6) (drill 0.8) (layers *.Cu *.Mask)
      (net 2 S0))
    (model ${KISYS3DMOD}/Capacitor_THT.3dshapes/CP_Radial_D5.0mm_P2.50mm.wrl
      (at (xyz 0 0 0))
      (scale (xyz 1 1 1))
      (rotate (xyz 0 0 0))
    )
  )

  (module Capacitor_THT:CP_Radial_D5.0mm_P2.50mm (layer F.Cu) (tedit 5AE50EF0) (tstamp 60FB49CC)
    (at 105.2 125.9 180)
    (descr "CP, Radial series, Radial, pin pitch=2.50mm, , diameter=5mm, Electrolytic Capacitor")
    (tags "CP Radial series Radial pin pitch 2.50mm  diameter 5mm Electrolytic Capacitor")
    (path /60F34C7C)
    (fp_text reference C2 (at 1.25 -3.75) (layer F.SilkS)
      (effects (font (size 1 1) (thickness 0.15)))
    )
    (fp_text value 1u (at 1.25 3.75) (layer F.Fab)
      (effects (font (size 1 1) (thickness 0.15)))
    )
    (fp_line (start -1.304775 -1.725) (end -1.304775 -1.225) (layer F.SilkS) (width 0.12))
    (fp_line (start -1.554775 -1.475) (end -1.054775 -1.475) (layer F.SilkS) (width 0.12))
    (fp_line (start 3.851 -0.284) (end 3.851 0.284) (layer F.SilkS) (width 0.12))
    (fp_line (start 3.811 -0.518) (end 3.811 0.518) (layer F.SilkS) (width 0.12))
    (fp_line (start 3.771 -0.677) (end 3.771 0.677) (layer F.SilkS) (width 0.12))
    (fp_line (start 3.731 -0.805) (end 3.731 0.805) (layer F.SilkS) (width 0.12))
    (fp_line (start 3.691 -0.915) (end 3.691 0.915) (layer F.SilkS) (width 0.12))
    (fp_line (start 3.651 -1.011) (end 3.651 1.011) (layer F.SilkS) (width 0.12))
    (fp_line (start 3.611 -1.098) (end 3.611 1.098) (layer F.SilkS) (width 0.12))
    (fp_line (start 3.571 -1.178) (end 3.571 1.178) (layer F.SilkS) (width 0.12))
    (fp_line (start 3.531 1.04) (end 3.531 1.251) (layer F.SilkS) (width 0.12))
    (fp_line (start 3.531 -1.251) (end 3.531 -1.04) (layer F.SilkS) (width 0.12))
    (fp_line (start 3.491 1.04) (end 3.491 1.319) (layer F.SilkS) (width 0.12))
    (fp_line (start 3.491 -1.319) (end 3.491 -1.04) (layer F.SilkS) (width 0.12))
    (fp_line (start 3.451 1.04) (end 3.451 1.383) (layer F.SilkS) (width 0.12))
    (fp_line (start 3.451 -1.383) (end 3.451 -1.04) (layer F.SilkS) (width 0.12))
    (fp_line (start 3.411 1.04) (end 3.411 1.443) (layer F.SilkS) (width 0.12))
    (fp_line (start 3.411 -1.443) (end 3.411 -1.04) (layer F.SilkS) (width 0.12))
    (fp_line (start 3.371 1.04) (end 3.371 1.5) (layer F.SilkS) (width 0.12))
    (fp_line (start 3.371 -1.5) (end 3.371 -1.04) (layer F.SilkS) (width 0.12))
    (fp_line (start 3.331 1.04) (end 3.331 1.554) (layer F.SilkS) (width 0.12))
    (fp_line (start 3.331 -1.554) (end 3.331 -1.04) (layer F.SilkS) (width 0.12))
    (fp_line (start 3.291 1.04) (end 3.291 1.605) (layer F.SilkS) (width 0.12))
    (fp_line (start 3.291 -1.605) (end 3.291 -1.04) (layer F.SilkS) (width 0.12))
    (fp_line (start 3.251 1.04) (end 3.251 1.653) (layer F.SilkS) (width 0.12))
    (fp_line (start 3.251 -1.653) (end 3.251 -1.04) (layer F.SilkS) (width 0.12))
    (fp_line (start 3.211 1.04) (end 3.211 1.699) (layer F.SilkS) (width 0.12))
    (fp_line (start 3.211 -1.699) (end 3.211 -1.04) (layer F.SilkS) (width 0.12))
    (fp_line (start 3.171 1.04) (end 3.171 1.743) (layer F.SilkS) (width 0.12))
    (fp_line (start 3.171 -1.743) (end 3.171 -1.04) (layer F.SilkS) (width 0.12))
    (fp_line (start 3.131 1.04) (end 3.131 1.785) (layer F.SilkS) (width 0.12))
    (fp_line (start 3.131 -1.785) (end 3.131 -1.04) (layer F.SilkS) (width 0.12))
    (fp_line (start 3.091 1.04) (end 3.091 1.826) (layer F.SilkS) (width 0.12))
    (fp_line (start 3.091 -1.826) (end 3.091 -1.04) (layer F.SilkS) (width 0.12))
    (fp_line (start 3.051 1.04) (end 3.051 1.864) (layer F.SilkS) (width 0.12))
    (fp_line (start 3.051 -1.864) (end 3.051 -1.04) (layer F.SilkS) (width 0.12))
    (fp_line (start 3.011 1.04) (end 3.011 1.901) (layer F.SilkS) (width 0.12))
    (fp_line (start 3.011 -1.901) (end 3.011 -1.04) (layer F.SilkS) (width 0.12))
    (fp_line (start 2.971 1.04) (end 2.971 1.937) (layer F.SilkS) (width 0.12))
    (fp_line (start 2.971 -1.937) (end 2.971 -1.04) (layer F.SilkS) (width 0.12))
    (fp_line (start 2.931 1.04) (end 2.931 1.971) (layer F.SilkS) (width 0.12))
    (fp_line (start 2.931 -1.971) (end 2.931 -1.04) (layer F.SilkS) (width 0.12))
    (fp_line (start 2.891 1.04) (end 2.891 2.004) (layer F.SilkS) (width 0.12))
    (fp_line (start 2.891 -2.004) (end 2.891 -1.04) (layer F.SilkS) (width 0.12))
    (fp_line (start 2.851 1.04) (end 2.851 2.035) (layer F.SilkS) (width 0.12))
    (fp_line (start 2.851 -2.035) (end 2.851 -1.04) (layer F.SilkS) (width 0.12))
    (fp_line (start 2.811 1.04) (end 2.811 2.065) (layer F.SilkS) (width 0.12))
    (fp_line (start 2.811 -2.065) (end 2.811 -1.04) (layer F.SilkS) (width 0.12))
    (fp_line (start 2.771 1.04) (end 2.771 2.095) (layer F.SilkS) (width 0.12))
    (fp_line (start 2.771 -2.095) (end 2.771 -1.04) (layer F.SilkS) (width 0.12))
    (fp_line (start 2.731 1.04) (end 2.731 2.122) (layer F.SilkS) (width 0.12))
    (fp_line (start 2.731 -2.122) (end 2.731 -1.04) (layer F.SilkS) (width 0.12))
    (fp_line (start 2.691 1.04) (end 2.691 2.149) (layer F.SilkS) (width 0.12))
    (fp_line (start 2.691 -2.149) (end 2.691 -1.04) (layer F.SilkS) (width 0.12))
    (fp_line (start 2.651 1.04) (end 2.651 2.175) (layer F.SilkS) (width 0.12))
    (fp_line (start 2.651 -2.175) (end 2.651 -1.04) (layer F.SilkS) (width 0.12))
    (fp_line (start 2.611 1.04) (end 2.611 2.2) (layer F.SilkS) (width 0.12))
    (fp_line (start 2.611 -2.2) (end 2.611 -1.04) (layer F.SilkS) (width 0.12))
    (fp_line (start 2.571 1.04) (end 2.571 2.224) (layer F.SilkS) (width 0.12))
    (fp_line (start 2.571 -2.224) (end 2.571 -1.04) (layer F.SilkS) (width 0.12))
    (fp_line (start 2.531 1.04) (end 2.531 2.247) (layer F.SilkS) (width 0.12))
    (fp_line (start 2.531 -2.247) (end 2.531 -1.04) (layer F.SilkS) (width 0.12))
    (fp_line (start 2.491 1.04) (end 2.491 2.268) (layer F.SilkS) (width 0.12))
    (fp_line (start 2.491 -2.268) (end 2.491 -1.04) (layer F.SilkS) (width 0.12))
    (fp_line (start 2.451 1.04) (end 2.451 2.29) (layer F.SilkS) (width 0.12))
    (fp_line (start 2.451 -2.29) (end 2.451 -1.04) (layer F.SilkS) (width 0.12))
    (fp_line (start 2.411 1.04) (end 2.411 2.31) (layer F.SilkS) (width 0.12))
    (fp_line (start 2.411 -2.31) (end 2.411 -1.04) (layer F.SilkS) (width 0.12))
    (fp_line (start 2.371 1.04) (end 2.371 2.329) (layer F.SilkS) (width 0.12))
    (fp_line (start 2.371 -2.329) (end 2.371 -1.04) (layer F.SilkS) (width 0.12))
    (fp_line (start 2.331 1.04) (end 2.331 2.348) (layer F.SilkS) (width 0.12))
    (fp_line (start 2.331 -2.348) (end 2.331 -1.04) (layer F.SilkS) (width 0.12))
    (fp_line (start 2.291 1.04) (end 2.291 2.365) (layer F.SilkS) (width 0.12))
    (fp_line (start 2.291 -2.365) (end 2.291 -1.04) (layer F.SilkS) (width 0.12))
    (fp_line (start 2.251 1.04) (end 2.251 2.382) (layer F.SilkS) (width 0.12))
    (fp_line (start 2.251 -2.382) (end 2.251 -1.04) (layer F.SilkS) (width 0.12))
    (fp_line (start 2.211 1.04) (end 2.211 2.398) (layer F.SilkS) (width 0.12))
    (fp_line (start 2.211 -2.398) (end 2.211 -1.04) (layer F.SilkS) (width 0.12))
    (fp_line (start 2.171 1.04) (end 2.171 2.414) (layer F.SilkS) (width 0.12))
    (fp_line (start 2.171 -2.414) (end 2.171 -1.04) (layer F.SilkS) (width 0.12))
    (fp_line (start 2.131 1.04) (end 2.131 2.428) (layer F.SilkS) (width 0.12))
    (fp_line (start 2.131 -2.428) (end 2.131 -1.04) (layer F.SilkS) (width 0.12))
    (fp_line (start 2.091 1.04) (end 2.091 2.442) (layer F.SilkS) (width 0.12))
    (fp_line (start 2.091 -2.442) (end 2.091 -1.04) (layer F.SilkS) (width 0.12))
    (fp_line (start 2.051 1.04) (end 2.051 2.455) (layer F.SilkS) (width 0.12))
    (fp_line (start 2.051 -2.455) (end 2.051 -1.04) (layer F.SilkS) (width 0.12))
    (fp_line (start 2.011 1.04) (end 2.011 2.468) (layer F.SilkS) (width 0.12))
    (fp_line (start 2.011 -2.468) (end 2.011 -1.04) (layer F.SilkS) (width 0.12))
    (fp_line (start 1.971 1.04) (end 1.971 2.48) (layer F.SilkS) (width 0.12))
    (fp_line (start 1.971 -2.48) (end 1.971 -1.04) (layer F.SilkS) (width 0.12))
    (fp_line (start 1.93 1.04) (end 1.93 2.491) (layer F.SilkS) (width 0.12))
    (fp_line (start 1.93 -2.491) (end 1.93 -1.04) (layer F.SilkS) (width 0.12))
    (fp_line (start 1.89 1.04) (end 1.89 2.501) (layer F.SilkS) (width 0.12))
    (fp_line (start 1.89 -2.501) (end 1.89 -1.04) (layer F.SilkS) (width 0.12))
    (fp_line (start 1.85 1.04) (end 1.85 2.511) (layer F.SilkS) (width 0.12))
    (fp_line (start 1.85 -2.511) (end 1.85 -1.04) (layer F.SilkS) (width 0.12))
    (fp_line (start 1.81 1.04) (end 1.81 2.52) (layer F.SilkS) (width 0.12))
    (fp_line (start 1.81 -2.52) (end 1.81 -1.04) (layer F.SilkS) (width 0.12))
    (fp_line (start 1.77 1.04) (end 1.77 2.528) (layer F.SilkS) (width 0.12))
    (fp_line (start 1.77 -2.528) (end 1.77 -1.04) (layer F.SilkS) (width 0.12))
    (fp_line (start 1.73 1.04) (end 1.73 2.536) (layer F.SilkS) (width 0.12))
    (fp_line (start 1.73 -2.536) (end 1.73 -1.04) (layer F.SilkS) (width 0.12))
    (fp_line (start 1.69 1.04) (end 1.69 2.543) (layer F.SilkS) (width 0.12))
    (fp_line (start 1.69 -2.543) (end 1.69 -1.04) (layer F.SilkS) (width 0.12))
    (fp_line (start 1.65 1.04) (end 1.65 2.55) (layer F.SilkS) (width 0.12))
    (fp_line (start 1.65 -2.55) (end 1.65 -1.04) (layer F.SilkS) (width 0.12))
    (fp_line (start 1.61 1.04) (end 1.61 2.556) (layer F.SilkS) (width 0.12))
    (fp_line (start 1.61 -2.556) (end 1.61 -1.04) (layer F.SilkS) (width 0.12))
    (fp_line (start 1.57 1.04) (end 1.57 2.561) (layer F.SilkS) (width 0.12))
    (fp_line (start 1.57 -2.561) (end 1.57 -1.04) (layer F.SilkS) (width 0.12))
    (fp_line (start 1.53 1.04) (end 1.53 2.565) (layer F.SilkS) (width 0.12))
    (fp_line (start 1.53 -2.565) (end 1.53 -1.04) (layer F.SilkS) (width 0.12))
    (fp_line (start 1.49 1.04) (end 1.49 2.569) (layer F.SilkS) (width 0.12))
    (fp_line (start 1.49 -2.569) (end 1.49 -1.04) (layer F.SilkS) (width 0.12))
    (fp_line (start 1.45 -2.573) (end 1.45 2.573) (layer F.SilkS) (width 0.12))
    (fp_line (start 1.41 -2.576) (end 1.41 2.576) (layer F.SilkS) (width 0.12))
    (fp_line (start 1.37 -2.578) (end 1.37 2.578) (layer F.SilkS) (width 0.12))
    (fp_line (start 1.33 -2.579) (end 1.33 2.579) (layer F.SilkS) (width 0.12))
    (fp_line (start 1.29 -2.58) (end 1.29 2.58) (layer F.SilkS) (width 0.12))
    (fp_line (start 1.25 -2.58) (end 1.25 2.58) (layer F.SilkS) (width 0.12))
    (fp_line (start -0.633605 -1.3375) (end -0.633605 -0.8375) (layer F.Fab) (width 0.1))
    (fp_line (start -0.883605 -1.0875) (end -0.383605 -1.0875) (layer F.Fab) (width 0.1))
    (fp_circle (center 1.25 0) (end 4 0) (layer F.CrtYd) (width 0.05))
    (fp_circle (center 1.25 0) (end 3.87 0) (layer F.SilkS) (width 0.12))
    (fp_circle (center 1.25 0) (end 3.75 0) (layer F.Fab) (width 0.1))
    (fp_text user %R (at 1.25 0) (layer F.Fab)
      (effects (font (size 1 1) (thickness 0.15)))
    )
    (pad 2 thru_hole circle (at 2.5 0 180) (size 1.6 1.6) (drill 0.8) (layers *.Cu *.Mask)
      (net 1 GNDREF))
    (pad 1 thru_hole rect (at 0 0 180) (size 1.6 1.6) (drill 0.8) (layers *.Cu *.Mask)
      (net 3 S1))
    (model ${KISYS3DMOD}/Capacitor_THT.3dshapes/CP_Radial_D5.0mm_P2.50mm.wrl
      (at (xyz 0 0 0))
      (scale (xyz 1 1 1))
      (rotate (xyz 0 0 0))
    )
  )

  (module Capacitor_THT:CP_Radial_D5.0mm_P2.50mm (layer F.Cu) (tedit 5AE50EF0) (tstamp 60FB4A50)
    (at 122.9 125.9 180)
    (descr "CP, Radial series, Radial, pin pitch=2.50mm, , diameter=5mm, Electrolytic Capacitor")
    (tags "CP Radial series Radial pin pitch 2.50mm  diameter 5mm Electrolytic Capacitor")
    (path /60F3531A)
    (fp_text reference C3 (at 1.25 -3.75) (layer F.SilkS)
      (effects (font (size 1 1) (thickness 0.15)))
    )
    (fp_text value 1u (at 1.25 3.75) (layer F.Fab)
      (effects (font (size 1 1) (thickness 0.15)))
    )
    (fp_line (start -1.304775 -1.725) (end -1.304775 -1.225) (layer F.SilkS) (width 0.12))
    (fp_line (start -1.554775 -1.475) (end -1.054775 -1.475) (layer F.SilkS) (width 0.12))
    (fp_line (start 3.851 -0.284) (end 3.851 0.284) (layer F.SilkS) (width 0.12))
    (fp_line (start 3.811 -0.518) (end 3.811 0.518) (layer F.SilkS) (width 0.12))
    (fp_line (start 3.771 -0.677) (end 3.771 0.677) (layer F.SilkS) (width 0.12))
    (fp_line (start 3.731 -0.805) (end 3.731 0.805) (layer F.SilkS) (width 0.12))
    (fp_line (start 3.691 -0.915) (end 3.691 0.915) (layer F.SilkS) (width 0.12))
    (fp_line (start 3.651 -1.011) (end 3.651 1.011) (layer F.SilkS) (width 0.12))
    (fp_line (start 3.611 -1.098) (end 3.611 1.098) (layer F.SilkS) (width 0.12))
    (fp_line (start 3.571 -1.178) (end 3.571 1.178) (layer F.SilkS) (width 0.12))
    (fp_line (start 3.531 1.04) (end 3.531 1.251) (layer F.SilkS) (width 0.12))
    (fp_line (start 3.531 -1.251) (end 3.531 -1.04) (layer F.SilkS) (width 0.12))
    (fp_line (start 3.491 1.04) (end 3.491 1.319) (layer F.SilkS) (width 0.12))
    (fp_line (start 3.491 -1.319) (end 3.491 -1.04) (layer F.SilkS) (width 0.12))
    (fp_line (start 3.451 1.04) (end 3.451 1.383) (layer F.SilkS) (width 0.12))
    (fp_line (start 3.451 -1.383) (end 3.451 -1.04) (layer F.SilkS) (width 0.12))
    (fp_line (start 3.411 1.04) (end 3.411 1.443) (layer F.SilkS) (width 0.12))
    (fp_line (start 3.411 -1.443) (end 3.411 -1.04) (layer F.SilkS) (width 0.12))
    (fp_line (start 3.371 1.04) (end 3.371 1.5) (layer F.SilkS) (width 0.12))
    (fp_line (start 3.371 -1.5) (end 3.371 -1.04) (layer F.SilkS) (width 0.12))
    (fp_line (start 3.331 1.04) (end 3.331 1.554) (layer F.SilkS) (width 0.12))
    (fp_line (start 3.331 -1.554) (end 3.331 -1.04) (layer F.SilkS) (width 0.12))
    (fp_line (start 3.291 1.04) (end 3.291 1.605) (layer F.SilkS) (width 0.12))
    (fp_line (start 3.291 -1.605) (end 3.291 -1.04) (layer F.SilkS) (width 0.12))
    (fp_line (start 3.251 1.04) (end 3.251 1.653) (layer F.SilkS) (width 0.12))
    (fp_line (start 3.251 -1.653) (end 3.251 -1.04) (layer F.SilkS) (width 0.12))
    (fp_line (start 3.211 1.04) (end 3.211 1.699) (layer F.SilkS) (width 0.12))
    (fp_line (start 3.211 -1.699) (end 3.211 -1.04) (layer F.SilkS) (width 0.12))
    (fp_line (start 3.171 1.04) (end 3.171 1.743) (layer F.SilkS) (width 0.12))
    (fp_line (start 3.171 -1.743) (end 3.171 -1.04) (layer F.SilkS) (width 0.12))
    (fp_line (start 3.131 1.04) (end 3.131 1.785) (layer F.SilkS) (width 0.12))
    (fp_line (start 3.131 -1.785) (end 3.131 -1.04) (layer F.SilkS) (width 0.12))
    (fp_line (start 3.091 1.04) (end 3.091 1.826) (layer F.SilkS) (width 0.12))
    (fp_line (start 3.091 -1.826) (end 3.091 -1.04) (layer F.SilkS) (width 0.12))
    (fp_line (start 3.051 1.04) (end 3.051 1.864) (layer F.SilkS) (width 0.12))
    (fp_line (start 3.051 -1.864) (end 3.051 -1.04) (layer F.SilkS) (width 0.12))
    (fp_line (start 3.011 1.04) (end 3.011 1.901) (layer F.SilkS) (width 0.12))
    (fp_line (start 3.011 -1.901) (end 3.011 -1.04) (layer F.SilkS) (width 0.12))
    (fp_line (start 2.971 1.04) (end 2.971 1.937) (layer F.SilkS) (width 0.12))
    (fp_line (start 2.971 -1.937) (end 2.971 -1.04) (layer F.SilkS) (width 0.12))
    (fp_line (start 2.931 1.04) (end 2.931 1.971) (layer F.SilkS) (width 0.12))
    (fp_line (start 2.931 -1.971) (end 2.931 -1.04) (layer F.SilkS) (width 0.12))
    (fp_line (start 2.891 1.04) (end 2.891 2.004) (layer F.SilkS) (width 0.12))
    (fp_line (start 2.891 -2.004) (end 2.891 -1.04) (layer F.SilkS) (width 0.12))
    (fp_line (start 2.851 1.04) (end 2.851 2.035) (layer F.SilkS) (width 0.12))
    (fp_line (start 2.851 -2.035) (end 2.851 -1.04) (layer F.SilkS) (width 0.12))
    (fp_line (start 2.811 1.04) (end 2.811 2.065) (layer F.SilkS) (width 0.12))
    (fp_line (start 2.811 -2.065) (end 2.811 -1.04) (layer F.SilkS) (width 0.12))
    (fp_line (start 2.771 1.04) (end 2.771 2.095) (layer F.SilkS) (width 0.12))
    (fp_line (start 2.771 -2.095) (end 2.771 -1.04) (layer F.SilkS) (width 0.12))
    (fp_line (start 2.731 1.04) (end 2.731 2.122) (layer F.SilkS) (width 0.12))
    (fp_line (start 2.731 -2.122) (end 2.731 -1.04) (layer F.SilkS) (width 0.12))
    (fp_line (start 2.691 1.04) (end 2.691 2.149) (layer F.SilkS) (width 0.12))
    (fp_line (start 2.691 -2.149) (end 2.691 -1.04) (layer F.SilkS) (width 0.12))
    (fp_line (start 2.651 1.04) (end 2.651 2.175) (layer F.SilkS) (width 0.12))
    (fp_line (start 2.651 -2.175) (end 2.651 -1.04) (layer F.SilkS) (width 0.12))
    (fp_line (start 2.611 1.04) (end 2.611 2.2) (layer F.SilkS) (width 0.12))
    (fp_line (start 2.611 -2.2) (end 2.611 -1.04) (layer F.SilkS) (width 0.12))
    (fp_line (start 2.571 1.04) (end 2.571 2.224) (layer F.SilkS) (width 0.12))
    (fp_line (start 2.571 -2.224) (end 2.571 -1.04) (layer F.SilkS) (width 0.12))
    (fp_line (start 2.531 1.04) (end 2.531 2.247) (layer F.SilkS) (width 0.12))
    (fp_line (start 2.531 -2.247) (end 2.531 -1.04) (layer F.SilkS) (width 0.12))
    (fp_line (start 2.491 1.04) (end 2.491 2.268) (layer F.SilkS) (width 0.12))
    (fp_line (start 2.491 -2.268) (end 2.491 -1.04) (layer F.SilkS) (width 0.12))
    (fp_line (start 2.451 1.04) (end 2.451 2.29) (layer F.SilkS) (width 0.12))
    (fp_line (start 2.451 -2.29) (end 2.451 -1.04) (layer F.SilkS) (width 0.12))
    (fp_line (start 2.411 1.04) (end 2.411 2.31) (layer F.SilkS) (width 0.12))
    (fp_line (start 2.411 -2.31) (end 2.411 -1.04) (layer F.SilkS) (width 0.12))
    (fp_line (start 2.371 1.04) (end 2.371 2.329) (layer F.SilkS) (width 0.12))
    (fp_line (start 2.371 -2.329) (end 2.371 -1.04) (layer F.SilkS) (width 0.12))
    (fp_line (start 2.331 1.04) (end 2.331 2.348) (layer F.SilkS) (width 0.12))
    (fp_line (start 2.331 -2.348) (end 2.331 -1.04) (layer F.SilkS) (width 0.12))
    (fp_line (start 2.291 1.04) (end 2.291 2.365) (layer F.SilkS) (width 0.12))
    (fp_line (start 2.291 -2.365) (end 2.291 -1.04) (layer F.SilkS) (width 0.12))
    (fp_line (start 2.251 1.04) (end 2.251 2.382) (layer F.SilkS) (width 0.12))
    (fp_line (start 2.251 -2.382) (end 2.251 -1.04) (layer F.SilkS) (width 0.12))
    (fp_line (start 2.211 1.04) (end 2.211 2.398) (layer F.SilkS) (width 0.12))
    (fp_line (start 2.211 -2.398) (end 2.211 -1.04) (layer F.SilkS) (width 0.12))
    (fp_line (start 2.171 1.04) (end 2.171 2.414) (layer F.SilkS) (width 0.12))
    (fp_line (start 2.171 -2.414) (end 2.171 -1.04) (layer F.SilkS) (width 0.12))
    (fp_line (start 2.131 1.04) (end 2.131 2.428) (layer F.SilkS) (width 0.12))
    (fp_line (start 2.131 -2.428) (end 2.131 -1.04) (layer F.SilkS) (width 0.12))
    (fp_line (start 2.091 1.04) (end 2.091 2.442) (layer F.SilkS) (width 0.12))
    (fp_line (start 2.091 -2.442) (end 2.091 -1.04) (layer F.SilkS) (width 0.12))
    (fp_line (start 2.051 1.04) (end 2.051 2.455) (layer F.SilkS) (width 0.12))
    (fp_line (start 2.051 -2.455) (end 2.051 -1.04) (layer F.SilkS) (width 0.12))
    (fp_line (start 2.011 1.04) (end 2.011 2.468) (layer F.SilkS) (width 0.12))
    (fp_line (start 2.011 -2.468) (end 2.011 -1.04) (layer F.SilkS) (width 0.12))
    (fp_line (start 1.971 1.04) (end 1.971 2.48) (layer F.SilkS) (width 0.12))
    (fp_line (start 1.971 -2.48) (end 1.971 -1.04) (layer F.SilkS) (width 0.12))
    (fp_line (start 1.93 1.04) (end 1.93 2.491) (layer F.SilkS) (width 0.12))
    (fp_line (start 1.93 -2.491) (end 1.93 -1.04) (layer F.SilkS) (width 0.12))
    (fp_line (start 1.89 1.04) (end 1.89 2.501) (layer F.SilkS) (width 0.12))
    (fp_line (start 1.89 -2.501) (end 1.89 -1.04) (layer F.SilkS) (width 0.12))
    (fp_line (start 1.85 1.04) (end 1.85 2.511) (layer F.SilkS) (width 0.12))
    (fp_line (start 1.85 -2.511) (end 1.85 -1.04) (layer F.SilkS) (width 0.12))
    (fp_line (start 1.81 1.04) (end 1.81 2.52) (layer F.SilkS) (width 0.12))
    (fp_line (start 1.81 -2.52) (end 1.81 -1.04) (layer F.SilkS) (width 0.12))
    (fp_line (start 1.77 1.04) (end 1.77 2.528) (layer F.SilkS) (width 0.12))
    (fp_line (start 1.77 -2.528) (end 1.77 -1.04) (layer F.SilkS) (width 0.12))
    (fp_line (start 1.73 1.04) (end 1.73 2.536) (layer F.SilkS) (width 0.12))
    (fp_line (start 1.73 -2.536) (end 1.73 -1.04) (layer F.SilkS) (width 0.12))
    (fp_line (start 1.69 1.04) (end 1.69 2.543) (layer F.SilkS) (width 0.12))
    (fp_line (start 1.69 -2.543) (end 1.69 -1.04) (layer F.SilkS) (width 0.12))
    (fp_line (start 1.65 1.04) (end 1.65 2.55) (layer F.SilkS) (width 0.12))
    (fp_line (start 1.65 -2.55) (end 1.65 -1.04) (layer F.SilkS) (width 0.12))
    (fp_line (start 1.61 1.04) (end 1.61 2.556) (layer F.SilkS) (width 0.12))
    (fp_line (start 1.61 -2.556) (end 1.61 -1.04) (layer F.SilkS) (width 0.12))
    (fp_line (start 1.57 1.04) (end 1.57 2.561) (layer F.SilkS) (width 0.12))
    (fp_line (start 1.57 -2.561) (end 1.57 -1.04) (layer F.SilkS) (width 0.12))
    (fp_line (start 1.53 1.04) (end 1.53 2.565) (layer F.SilkS) (width 0.12))
    (fp_line (start 1.53 -2.565) (end 1.53 -1.04) (layer F.SilkS) (width 0.12))
    (fp_line (start 1.49 1.04) (end 1.49 2.569) (layer F.SilkS) (width 0.12))
    (fp_line (start 1.49 -2.569) (end 1.49 -1.04) (layer F.SilkS) (width 0.12))
    (fp_line (start 1.45 -2.573) (end 1.45 2.573) (layer F.SilkS) (width 0.12))
    (fp_line (start 1.41 -2.576) (end 1.41 2.576) (layer F.SilkS) (width 0.12))
    (fp_line (start 1.37 -2.578) (end 1.37 2.578) (layer F.SilkS) (width 0.12))
    (fp_line (start 1.33 -2.579) (end 1.33 2.579) (layer F.SilkS) (width 0.12))
    (fp_line (start 1.29 -2.58) (end 1.29 2.58) (layer F.SilkS) (width 0.12))
    (fp_line (start 1.25 -2.58) (end 1.25 2.58) (layer F.SilkS) (width 0.12))
    (fp_line (start -0.633605 -1.3375) (end -0.633605 -0.8375) (layer F.Fab) (width 0.1))
    (fp_line (start -0.883605 -1.0875) (end -0.383605 -1.0875) (layer F.Fab) (width 0.1))
    (fp_circle (center 1.25 0) (end 4 0) (layer F.CrtYd) (width 0.05))
    (fp_circle (center 1.25 0) (end 3.87 0) (layer F.SilkS) (width 0.12))
    (fp_circle (center 1.25 0) (end 3.75 0) (layer F.Fab) (width 0.1))
    (fp_text user %R (at 1.25 0) (layer F.Fab)
      (effects (font (size 1 1) (thickness 0.15)))
    )
    (pad 2 thru_hole circle (at 2.5 0 180) (size 1.6 1.6) (drill 0.8) (layers *.Cu *.Mask)
      (net 1 GNDREF))
    (pad 1 thru_hole rect (at 0 0 180) (size 1.6 1.6) (drill 0.8) (layers *.Cu *.Mask)
      (net 4 S2))
    (model ${KISYS3DMOD}/Capacitor_THT.3dshapes/CP_Radial_D5.0mm_P2.50mm.wrl
      (at (xyz 0 0 0))
      (scale (xyz 1 1 1))
      (rotate (xyz 0 0 0))
    )
  )

  (module Capacitor_THT:CP_Radial_D5.0mm_P2.50mm (layer F.Cu) (tedit 5AE50EF0) (tstamp 60FB4AD4)
    (at 140.4 125.9 180)
    (descr "CP, Radial series, Radial, pin pitch=2.50mm, , diameter=5mm, Electrolytic Capacitor")
    (tags "CP Radial series Radial pin pitch 2.50mm  diameter 5mm Electrolytic Capacitor")
    (path /60F35903)
    (fp_text reference C4 (at 1.25 -3.75) (layer F.SilkS)
      (effects (font (size 1 1) (thickness 0.15)))
    )
    (fp_text value 1u (at 1.25 3.75) (layer F.Fab)
      (effects (font (size 1 1) (thickness 0.15)))
    )
    (fp_line (start -1.304775 -1.725) (end -1.304775 -1.225) (layer F.SilkS) (width 0.12))
    (fp_line (start -1.554775 -1.475) (end -1.054775 -1.475) (layer F.SilkS) (width 0.12))
    (fp_line (start 3.851 -0.284) (end 3.851 0.284) (layer F.SilkS) (width 0.12))
    (fp_line (start 3.811 -0.518) (end 3.811 0.518) (layer F.SilkS) (width 0.12))
    (fp_line (start 3.771 -0.677) (end 3.771 0.677) (layer F.SilkS) (width 0.12))
    (fp_line (start 3.731 -0.805) (end 3.731 0.805) (layer F.SilkS) (width 0.12))
    (fp_line (start 3.691 -0.915) (end 3.691 0.915) (layer F.SilkS) (width 0.12))
    (fp_line (start 3.651 -1.011) (end 3.651 1.011) (layer F.SilkS) (width 0.12))
    (fp_line (start 3.611 -1.098) (end 3.611 1.098) (layer F.SilkS) (width 0.12))
    (fp_line (start 3.571 -1.178) (end 3.571 1.178) (layer F.SilkS) (width 0.12))
    (fp_line (start 3.531 1.04) (end 3.531 1.251) (layer F.SilkS) (width 0.12))
    (fp_line (start 3.531 -1.251) (end 3.531 -1.04) (layer F.SilkS) (width 0.12))
    (fp_line (start 3.491 1.04) (end 3.491 1.319) (layer F.SilkS) (width 0.12))
    (fp_line (start 3.491 -1.319) (end 3.491 -1.04) (layer F.SilkS) (width 0.12))
    (fp_line (start 3.451 1.04) (end 3.451 1.383) (layer F.SilkS) (width 0.12))
    (fp_line (start 3.451 -1.383) (end 3.451 -1.04) (layer F.SilkS) (width 0.12))
    (fp_line (start 3.411 1.04) (end 3.411 1.443) (layer F.SilkS) (width 0.12))
    (fp_line (start 3.411 -1.443) (end 3.411 -1.04) (layer F.SilkS) (width 0.12))
    (fp_line (start 3.371 1.04) (end 3.371 1.5) (layer F.SilkS) (width 0.12))
    (fp_line (start 3.371 -1.5) (end 3.371 -1.04) (layer F.SilkS) (width 0.12))
    (fp_line (start 3.331 1.04) (end 3.331 1.554) (layer F.SilkS) (width 0.12))
    (fp_line (start 3.331 -1.554) (end 3.331 -1.04) (layer F.SilkS) (width 0.12))
    (fp_line (start 3.291 1.04) (end 3.291 1.605) (layer F.SilkS) (width 0.12))
    (fp_line (start 3.291 -1.605) (end 3.291 -1.04) (layer F.SilkS) (width 0.12))
    (fp_line (start 3.251 1.04) (end 3.251 1.653) (layer F.SilkS) (width 0.12))
    (fp_line (start 3.251 -1.653) (end 3.251 -1.04) (layer F.SilkS) (width 0.12))
    (fp_line (start 3.211 1.04) (end 3.211 1.699) (layer F.SilkS) (width 0.12))
    (fp_line (start 3.211 -1.699) (end 3.211 -1.04) (layer F.SilkS) (width 0.12))
    (fp_line (start 3.171 1.04) (end 3.171 1.743) (layer F.SilkS) (width 0.12))
    (fp_line (start 3.171 -1.743) (end 3.171 -1.04) (layer F.SilkS) (width 0.12))
    (fp_line (start 3.131 1.04) (end 3.131 1.785) (layer F.SilkS) (width 0.12))
    (fp_line (start 3.131 -1.785) (end 3.131 -1.04) (layer F.SilkS) (width 0.12))
    (fp_line (start 3.091 1.04) (end 3.091 1.826) (layer F.SilkS) (width 0.12))
    (fp_line (start 3.091 -1.826) (end 3.091 -1.04) (layer F.SilkS) (width 0.12))
    (fp_line (start 3.051 1.04) (end 3.051 1.864) (layer F.SilkS) (width 0.12))
    (fp_line (start 3.051 -1.864) (end 3.051 -1.04) (layer F.SilkS) (width 0.12))
    (fp_line (start 3.011 1.04) (end 3.011 1.901) (layer F.SilkS) (width 0.12))
    (fp_line (start 3.011 -1.901) (end 3.011 -1.04) (layer F.SilkS) (width 0.12))
    (fp_line (start 2.971 1.04) (end 2.971 1.937) (layer F.SilkS) (width 0.12))
    (fp_line (start 2.971 -1.937) (end 2.971 -1.04) (layer F.SilkS) (width 0.12))
    (fp_line (start 2.931 1.04) (end 2.931 1.971) (layer F.SilkS) (width 0.12))
    (fp_line (start 2.931 -1.971) (end 2.931 -1.04) (layer F.SilkS) (width 0.12))
    (fp_line (start 2.891 1.04) (end 2.891 2.004) (layer F.SilkS) (width 0.12))
    (fp_line (start 2.891 -2.004) (end 2.891 -1.04) (layer F.SilkS) (width 0.12))
    (fp_line (start 2.851 1.04) (end 2.851 2.035) (layer F.SilkS) (width 0.12))
    (fp_line (start 2.851 -2.035) (end 2.851 -1.04) (layer F.SilkS) (width 0.12))
    (fp_line (start 2.811 1.04) (end 2.811 2.065) (layer F.SilkS) (width 0.12))
    (fp_line (start 2.811 -2.065) (end 2.811 -1.04) (layer F.SilkS) (width 0.12))
    (fp_line (start 2.771 1.04) (end 2.771 2.095) (layer F.SilkS) (width 0.12))
    (fp_line (start 2.771 -2.095) (end 2.771 -1.04) (layer F.SilkS) (width 0.12))
    (fp_line (start 2.731 1.04) (end 2.731 2.122) (layer F.SilkS) (width 0.12))
    (fp_line (start 2.731 -2.122) (end 2.731 -1.04) (layer F.SilkS) (width 0.12))
    (fp_line (start 2.691 1.04) (end 2.691 2.149) (layer F.SilkS) (width 0.12))
    (fp_line (start 2.691 -2.149) (end 2.691 -1.04) (layer F.SilkS) (width 0.12))
    (fp_line (start 2.651 1.04) (end 2.651 2.175) (layer F.SilkS) (width 0.12))
    (fp_line (start 2.651 -2.175) (end 2.651 -1.04) (layer F.SilkS) (width 0.12))
    (fp_line (start 2.611 1.04) (end 2.611 2.2) (layer F.SilkS) (width 0.12))
    (fp_line (start 2.611 -2.2) (end 2.611 -1.04) (layer F.SilkS) (width 0.12))
    (fp_line (start 2.571 1.04) (end 2.571 2.224) (layer F.SilkS) (width 0.12))
    (fp_line (start 2.571 -2.224) (end 2.571 -1.04) (layer F.SilkS) (width 0.12))
    (fp_line (start 2.531 1.04) (end 2.531 2.247) (layer F.SilkS) (width 0.12))
    (fp_line (start 2.531 -2.247) (end 2.531 -1.04) (layer F.SilkS) (width 0.12))
    (fp_line (start 2.491 1.04) (end 2.491 2.268) (layer F.SilkS) (width 0.12))
    (fp_line (start 2.491 -2.268) (end 2.491 -1.04) (layer F.SilkS) (width 0.12))
    (fp_line (start 2.451 1.04) (end 2.451 2.29) (layer F.SilkS) (width 0.12))
    (fp_line (start 2.451 -2.29) (end 2.451 -1.04) (layer F.SilkS) (width 0.12))
    (fp_line (start 2.411 1.04) (end 2.411 2.31) (layer F.SilkS) (width 0.12))
    (fp_line (start 2.411 -2.31) (end 2.411 -1.04) (layer F.SilkS) (width 0.12))
    (fp_line (start 2.371 1.04) (end 2.371 2.329) (layer F.SilkS) (width 0.12))
    (fp_line (start 2.371 -2.329) (end 2.371 -1.04) (layer F.SilkS) (width 0.12))
    (fp_line (start 2.331 1.04) (end 2.331 2.348) (layer F.SilkS) (width 0.12))
    (fp_line (start 2.331 -2.348) (end 2.331 -1.04) (layer F.SilkS) (width 0.12))
    (fp_line (start 2.291 1.04) (end 2.291 2.365) (layer F.SilkS) (width 0.12))
    (fp_line (start 2.291 -2.365) (end 2.291 -1.04) (layer F.SilkS) (width 0.12))
    (fp_line (start 2.251 1.04) (end 2.251 2.382) (layer F.SilkS) (width 0.12))
    (fp_line (start 2.251 -2.382) (end 2.251 -1.04) (layer F.SilkS) (width 0.12))
    (fp_line (start 2.211 1.04) (end 2.211 2.398) (layer F.SilkS) (width 0.12))
    (fp_line (start 2.211 -2.398) (end 2.211 -1.04) (layer F.SilkS) (width 0.12))
    (fp_line (start 2.171 1.04) (end 2.171 2.414) (layer F.SilkS) (width 0.12))
    (fp_line (start 2.171 -2.414) (end 2.171 -1.04) (layer F.SilkS) (width 0.12))
    (fp_line (start 2.131 1.04) (end 2.131 2.428) (layer F.SilkS) (width 0.12))
    (fp_line (start 2.131 -2.428) (end 2.131 -1.04) (layer F.SilkS) (width 0.12))
    (fp_line (start 2.091 1.04) (end 2.091 2.442) (layer F.SilkS) (width 0.12))
    (fp_line (start 2.091 -2.442) (end 2.091 -1.04) (layer F.SilkS) (width 0.12))
    (fp_line (start 2.051 1.04) (end 2.051 2.455) (layer F.SilkS) (width 0.12))
    (fp_line (start 2.051 -2.455) (end 2.051 -1.04) (layer F.SilkS) (width 0.12))
    (fp_line (start 2.011 1.04) (end 2.011 2.468) (layer F.SilkS) (width 0.12))
    (fp_line (start 2.011 -2.468) (end 2.011 -1.04) (layer F.SilkS) (width 0.12))
    (fp_line (start 1.971 1.04) (end 1.971 2.48) (layer F.SilkS) (width 0.12))
    (fp_line (start 1.971 -2.48) (end 1.971 -1.04) (layer F.SilkS) (width 0.12))
    (fp_line (start 1.93 1.04) (end 1.93 2.491) (layer F.SilkS) (width 0.12))
    (fp_line (start 1.93 -2.491) (end 1.93 -1.04) (layer F.SilkS) (width 0.12))
    (fp_line (start 1.89 1.04) (end 1.89 2.501) (layer F.SilkS) (width 0.12))
    (fp_line (start 1.89 -2.501) (end 1.89 -1.04) (layer F.SilkS) (width 0.12))
    (fp_line (start 1.85 1.04) (end 1.85 2.511) (layer F.SilkS) (width 0.12))
    (fp_line (start 1.85 -2.511) (end 1.85 -1.04) (layer F.SilkS) (width 0.12))
    (fp_line (start 1.81 1.04) (end 1.81 2.52) (layer F.SilkS) (width 0.12))
    (fp_line (start 1.81 -2.52) (end 1.81 -1.04) (layer F.SilkS) (width 0.12))
    (fp_line (start 1.77 1.04) (end 1.77 2.528) (layer F.SilkS) (width 0.12))
    (fp_line (start 1.77 -2.528) (end 1.77 -1.04) (layer F.SilkS) (width 0.12))
    (fp_line (start 1.73 1.04) (end 1.73 2.536) (layer F.SilkS) (width 0.12))
    (fp_line (start 1.73 -2.536) (end 1.73 -1.04) (layer F.SilkS) (width 0.12))
    (fp_line (start 1.69 1.04) (end 1.69 2.543) (layer F.SilkS) (width 0.12))
    (fp_line (start 1.69 -2.543) (end 1.69 -1.04) (layer F.SilkS) (width 0.12))
    (fp_line (start 1.65 1.04) (end 1.65 2.55) (layer F.SilkS) (width 0.12))
    (fp_line (start 1.65 -2.55) (end 1.65 -1.04) (layer F.SilkS) (width 0.12))
    (fp_line (start 1.61 1.04) (end 1.61 2.556) (layer F.SilkS) (width 0.12))
    (fp_line (start 1.61 -2.556) (end 1.61 -1.04) (layer F.SilkS) (width 0.12))
    (fp_line (start 1.57 1.04) (end 1.57 2.561) (layer F.SilkS) (width 0.12))
    (fp_line (start 1.57 -2.561) (end 1.57 -1.04) (layer F.SilkS) (width 0.12))
    (fp_line (start 1.53 1.04) (end 1.53 2.565) (layer F.SilkS) (width 0.12))
    (fp_line (start 1.53 -2.565) (end 1.53 -1.04) (layer F.SilkS) (width 0.12))
    (fp_line (start 1.49 1.04) (end 1.49 2.569) (layer F.SilkS) (width 0.12))
    (fp_line (start 1.49 -2.569) (end 1.49 -1.04) (layer F.SilkS) (width 0.12))
    (fp_line (start 1.45 -2.573) (end 1.45 2.573) (layer F.SilkS) (width 0.12))
    (fp_line (start 1.41 -2.576) (end 1.41 2.576) (layer F.SilkS) (width 0.12))
    (fp_line (start 1.37 -2.578) (end 1.37 2.578) (layer F.SilkS) (width 0.12))
    (fp_line (start 1.33 -2.579) (end 1.33 2.579) (layer F.SilkS) (width 0.12))
    (fp_line (start 1.29 -2.58) (end 1.29 2.58) (layer F.SilkS) (width 0.12))
    (fp_line (start 1.25 -2.58) (end 1.25 2.58) (layer F.SilkS) (width 0.12))
    (fp_line (start -0.633605 -1.3375) (end -0.633605 -0.8375) (layer F.Fab) (width 0.1))
    (fp_line (start -0.883605 -1.0875) (end -0.383605 -1.0875) (layer F.Fab) (width 0.1))
    (fp_circle (center 1.25 0) (end 4 0) (layer F.CrtYd) (width 0.05))
    (fp_circle (center 1.25 0) (end 3.87 0) (layer F.SilkS) (width 0.12))
    (fp_circle (center 1.25 0) (end 3.75 0) (layer F.Fab) (width 0.1))
    (fp_text user %R (at 1.25 0) (layer F.Fab)
      (effects (font (size 1 1) (thickness 0.15)))
    )
    (pad 2 thru_hole circle (at 2.5 0 180) (size 1.6 1.6) (drill 0.8) (layers *.Cu *.Mask)
      (net 1 GNDREF))
    (pad 1 thru_hole rect (at 0 0 180) (size 1.6 1.6) (drill 0.8) (layers *.Cu *.Mask)
      (net 5 S3))
    (model ${KISYS3DMOD}/Capacitor_THT.3dshapes/CP_Radial_D5.0mm_P2.50mm.wrl
      (at (xyz 0 0 0))
      (scale (xyz 1 1 1))
      (rotate (xyz 0 0 0))
    )
  )

  (module Capacitor_THT:CP_Radial_D5.0mm_P2.50mm (layer F.Cu) (tedit 5AE50EF0) (tstamp 60FB4B58)
    (at 158.3 126.1 180)
    (descr "CP, Radial series, Radial, pin pitch=2.50mm, , diameter=5mm, Electrolytic Capacitor")
    (tags "CP Radial series Radial pin pitch 2.50mm  diameter 5mm Electrolytic Capacitor")
    (path /60F3603E)
    (fp_text reference C5 (at 1.25 -3.75) (layer F.SilkS)
      (effects (font (size 1 1) (thickness 0.15)))
    )
    (fp_text value 1u (at 1.25 3.75) (layer F.Fab)
      (effects (font (size 1 1) (thickness 0.15)))
    )
    (fp_line (start -1.304775 -1.725) (end -1.304775 -1.225) (layer F.SilkS) (width 0.12))
    (fp_line (start -1.554775 -1.475) (end -1.054775 -1.475) (layer F.SilkS) (width 0.12))
    (fp_line (start 3.851 -0.284) (end 3.851 0.284) (layer F.SilkS) (width 0.12))
    (fp_line (start 3.811 -0.518) (end 3.811 0.518) (layer F.SilkS) (width 0.12))
    (fp_line (start 3.771 -0.677) (end 3.771 0.677) (layer F.SilkS) (width 0.12))
    (fp_line (start 3.731 -0.805) (end 3.731 0.805) (layer F.SilkS) (width 0.12))
    (fp_line (start 3.691 -0.915) (end 3.691 0.915) (layer F.SilkS) (width 0.12))
    (fp_line (start 3.651 -1.011) (end 3.651 1.011) (layer F.SilkS) (width 0.12))
    (fp_line (start 3.611 -1.098) (end 3.611 1.098) (layer F.SilkS) (width 0.12))
    (fp_line (start 3.571 -1.178) (end 3.571 1.178) (layer F.SilkS) (width 0.12))
    (fp_line (start 3.531 1.04) (end 3.531 1.251) (layer F.SilkS) (width 0.12))
    (fp_line (start 3.531 -1.251) (end 3.531 -1.04) (layer F.SilkS) (width 0.12))
    (fp_line (start 3.491 1.04) (end 3.491 1.319) (layer F.SilkS) (width 0.12))
    (fp_line (start 3.491 -1.319) (end 3.491 -1.04) (layer F.SilkS) (width 0.12))
    (fp_line (start 3.451 1.04) (end 3.451 1.383) (layer F.SilkS) (width 0.12))
    (fp_line (start 3.451 -1.383) (end 3.451 -1.04) (layer F.SilkS) (width 0.12))
    (fp_line (start 3.411 1.04) (end 3.411 1.443) (layer F.SilkS) (width 0.12))
    (fp_line (start 3.411 -1.443) (end 3.411 -1.04) (layer F.SilkS) (width 0.12))
    (fp_line (start 3.371 1.04) (end 3.371 1.5) (layer F.SilkS) (width 0.12))
    (fp_line (start 3.371 -1.5) (end 3.371 -1.04) (layer F.SilkS) (width 0.12))
    (fp_line (start 3.331 1.04) (end 3.331 1.554) (layer F.SilkS) (width 0.12))
    (fp_line (start 3.331 -1.554) (end 3.331 -1.04) (layer F.SilkS) (width 0.12))
    (fp_line (start 3.291 1.04) (end 3.291 1.605) (layer F.SilkS) (width 0.12))
    (fp_line (start 3.291 -1.605) (end 3.291 -1.04) (layer F.SilkS) (width 0.12))
    (fp_line (start 3.251 1.04) (end 3.251 1.653) (layer F.SilkS) (width 0.12))
    (fp_line (start 3.251 -1.653) (end 3.251 -1.04) (layer F.SilkS) (width 0.12))
    (fp_line (start 3.211 1.04) (end 3.211 1.699) (layer F.SilkS) (width 0.12))
    (fp_line (start 3.211 -1.699) (end 3.211 -1.04) (layer F.SilkS) (width 0.12))
    (fp_line (start 3.171 1.04) (end 3.171 1.743) (layer F.SilkS) (width 0.12))
    (fp_line (start 3.171 -1.743) (end 3.171 -1.04) (layer F.SilkS) (width 0.12))
    (fp_line (start 3.131 1.04) (end 3.131 1.785) (layer F.SilkS) (width 0.12))
    (fp_line (start 3.131 -1.785) (end 3.131 -1.04) (layer F.SilkS) (width 0.12))
    (fp_line (start 3.091 1.04) (end 3.091 1.826) (layer F.SilkS) (width 0.12))
    (fp_line (start 3.091 -1.826) (end 3.091 -1.04) (layer F.SilkS) (width 0.12))
    (fp_line (start 3.051 1.04) (end 3.051 1.864) (layer F.SilkS) (width 0.12))
    (fp_line (start 3.051 -1.864) (end 3.051 -1.04) (layer F.SilkS) (width 0.12))
    (fp_line (start 3.011 1.04) (end 3.011 1.901) (layer F.SilkS) (width 0.12))
    (fp_line (start 3.011 -1.901) (end 3.011 -1.04) (layer F.SilkS) (width 0.12))
    (fp_line (start 2.971 1.04) (end 2.971 1.937) (layer F.SilkS) (width 0.12))
    (fp_line (start 2.971 -1.937) (end 2.971 -1.04) (layer F.SilkS) (width 0.12))
    (fp_line (start 2.931 1.04) (end 2.931 1.971) (layer F.SilkS) (width 0.12))
    (fp_line (start 2.931 -1.971) (end 2.931 -1.04) (layer F.SilkS) (width 0.12))
    (fp_line (start 2.891 1.04) (end 2.891 2.004) (layer F.SilkS) (width 0.12))
    (fp_line (start 2.891 -2.004) (end 2.891 -1.04) (layer F.SilkS) (width 0.12))
    (fp_line (start 2.851 1.04) (end 2.851 2.035) (layer F.SilkS) (width 0.12))
    (fp_line (start 2.851 -2.035) (end 2.851 -1.04) (layer F.SilkS) (width 0.12))
    (fp_line (start 2.811 1.04) (end 2.811 2.065) (layer F.SilkS) (width 0.12))
    (fp_line (start 2.811 -2.065) (end 2.811 -1.04) (layer F.SilkS) (width 0.12))
    (fp_line (start 2.771 1.04) (end 2.771 2.095) (layer F.SilkS) (width 0.12))
    (fp_line (start 2.771 -2.095) (end 2.771 -1.04) (layer F.SilkS) (width 0.12))
    (fp_line (start 2.731 1.04) (end 2.731 2.122) (layer F.SilkS) (width 0.12))
    (fp_line (start 2.731 -2.122) (end 2.731 -1.04) (layer F.SilkS) (width 0.12))
    (fp_line (start 2.691 1.04) (end 2.691 2.149) (layer F.SilkS) (width 0.12))
    (fp_line (start 2.691 -2.149) (end 2.691 -1.04) (layer F.SilkS) (width 0.12))
    (fp_line (start 2.651 1.04) (end 2.651 2.175) (layer F.SilkS) (width 0.12))
    (fp_line (start 2.651 -2.175) (end 2.651 -1.04) (layer F.SilkS) (width 0.12))
    (fp_line (start 2.611 1.04) (end 2.611 2.2) (layer F.SilkS) (width 0.12))
    (fp_line (start 2.611 -2.2) (end 2.611 -1.04) (layer F.SilkS) (width 0.12))
    (fp_line (start 2.571 1.04) (end 2.571 2.224) (layer F.SilkS) (width 0.12))
    (fp_line (start 2.571 -2.224) (end 2.571 -1.04) (layer F.SilkS) (width 0.12))
    (fp_line (start 2.531 1.04) (end 2.531 2.247) (layer F.SilkS) (width 0.12))
    (fp_line (start 2.531 -2.247) (end 2.531 -1.04) (layer F.SilkS) (width 0.12))
    (fp_line (start 2.491 1.04) (end 2.491 2.268) (layer F.SilkS) (width 0.12))
    (fp_line (start 2.491 -2.268) (end 2.491 -1.04) (layer F.SilkS) (width 0.12))
    (fp_line (start 2.451 1.04) (end 2.451 2.29) (layer F.SilkS) (width 0.12))
    (fp_line (start 2.451 -2.29) (end 2.451 -1.04) (layer F.SilkS) (width 0.12))
    (fp_line (start 2.411 1.04) (end 2.411 2.31) (layer F.SilkS) (width 0.12))
    (fp_line (start 2.411 -2.31) (end 2.411 -1.04) (layer F.SilkS) (width 0.12))
    (fp_line (start 2.371 1.04) (end 2.371 2.329) (layer F.SilkS) (width 0.12))
    (fp_line (start 2.371 -2.329) (end 2.371 -1.04) (layer F.SilkS) (width 0.12))
    (fp_line (start 2.331 1.04) (end 2.331 2.348) (layer F.SilkS) (width 0.12))
    (fp_line (start 2.331 -2.348) (end 2.331 -1.04) (layer F.SilkS) (width 0.12))
    (fp_line (start 2.291 1.04) (end 2.291 2.365) (layer F.SilkS) (width 0.12))
    (fp_line (start 2.291 -2.365) (end 2.291 -1.04) (layer F.SilkS) (width 0.12))
    (fp_line (start 2.251 1.04) (end 2.251 2.382) (layer F.SilkS) (width 0.12))
    (fp_line (start 2.251 -2.382) (end 2.251 -1.04) (layer F.SilkS) (width 0.12))
    (fp_line (start 2.211 1.04) (end 2.211 2.398) (layer F.SilkS) (width 0.12))
    (fp_line (start 2.211 -2.398) (end 2.211 -1.04) (layer F.SilkS) (width 0.12))
    (fp_line (start 2.171 1.04) (end 2.171 2.414) (layer F.SilkS) (width 0.12))
    (fp_line (start 2.171 -2.414) (end 2.171 -1.04) (layer F.SilkS) (width 0.12))
    (fp_line (start 2.131 1.04) (end 2.131 2.428) (layer F.SilkS) (width 0.12))
    (fp_line (start 2.131 -2.428) (end 2.131 -1.04) (layer F.SilkS) (width 0.12))
    (fp_line (start 2.091 1.04) (end 2.091 2.442) (layer F.SilkS) (width 0.12))
    (fp_line (start 2.091 -2.442) (end 2.091 -1.04) (layer F.SilkS) (width 0.12))
    (fp_line (start 2.051 1.04) (end 2.051 2.455) (layer F.SilkS) (width 0.12))
    (fp_line (start 2.051 -2.455) (end 2.051 -1.04) (layer F.SilkS) (width 0.12))
    (fp_line (start 2.011 1.04) (end 2.011 2.468) (layer F.SilkS) (width 0.12))
    (fp_line (start 2.011 -2.468) (end 2.011 -1.04) (layer F.SilkS) (width 0.12))
    (fp_line (start 1.971 1.04) (end 1.971 2.48) (layer F.SilkS) (width 0.12))
    (fp_line (start 1.971 -2.48) (end 1.971 -1.04) (layer F.SilkS) (width 0.12))
    (fp_line (start 1.93 1.04) (end 1.93 2.491) (layer F.SilkS) (width 0.12))
    (fp_line (start 1.93 -2.491) (end 1.93 -1.04) (layer F.SilkS) (width 0.12))
    (fp_line (start 1.89 1.04) (end 1.89 2.501) (layer F.SilkS) (width 0.12))
    (fp_line (start 1.89 -2.501) (end 1.89 -1.04) (layer F.SilkS) (width 0.12))
    (fp_line (start 1.85 1.04) (end 1.85 2.511) (layer F.SilkS) (width 0.12))
    (fp_line (start 1.85 -2.511) (end 1.85 -1.04) (layer F.SilkS) (width 0.12))
    (fp_line (start 1.81 1.04) (end 1.81 2.52) (layer F.SilkS) (width 0.12))
    (fp_line (start 1.81 -2.52) (end 1.81 -1.04) (layer F.SilkS) (width 0.12))
    (fp_line (start 1.77 1.04) (end 1.77 2.528) (layer F.SilkS) (width 0.12))
    (fp_line (start 1.77 -2.528) (end 1.77 -1.04) (layer F.SilkS) (width 0.12))
    (fp_line (start 1.73 1.04) (end 1.73 2.536) (layer F.SilkS) (width 0.12))
    (fp_line (start 1.73 -2.536) (end 1.73 -1.04) (layer F.SilkS) (width 0.12))
    (fp_line (start 1.69 1.04) (end 1.69 2.543) (layer F.SilkS) (width 0.12))
    (fp_line (start 1.69 -2.543) (end 1.69 -1.04) (layer F.SilkS) (width 0.12))
    (fp_line (start 1.65 1.04) (end 1.65 2.55) (layer F.SilkS) (width 0.12))
    (fp_line (start 1.65 -2.55) (end 1.65 -1.04) (layer F.SilkS) (width 0.12))
    (fp_line (start 1.61 1.04) (end 1.61 2.556) (layer F.SilkS) (width 0.12))
    (fp_line (start 1.61 -2.556) (end 1.61 -1.04) (layer F.SilkS) (width 0.12))
    (fp_line (start 1.57 1.04) (end 1.57 2.561) (layer F.SilkS) (width 0.12))
    (fp_line (start 1.57 -2.561) (end 1.57 -1.04) (layer F.SilkS) (width 0.12))
    (fp_line (start 1.53 1.04) (end 1.53 2.565) (layer F.SilkS) (width 0.12))
    (fp_line (start 1.53 -2.565) (end 1.53 -1.04) (layer F.SilkS) (width 0.12))
    (fp_line (start 1.49 1.04) (end 1.49 2.569) (layer F.SilkS) (width 0.12))
    (fp_line (start 1.49 -2.569) (end 1.49 -1.04) (layer F.SilkS) (width 0.12))
    (fp_line (start 1.45 -2.573) (end 1.45 2.573) (layer F.SilkS) (width 0.12))
    (fp_line (start 1.41 -2.576) (end 1.41 2.576) (layer F.SilkS) (width 0.12))
    (fp_line (start 1.37 -2.578) (end 1.37 2.578) (layer F.SilkS) (width 0.12))
    (fp_line (start 1.33 -2.579) (end 1.33 2.579) (layer F.SilkS) (width 0.12))
    (fp_line (start 1.29 -2.58) (end 1.29 2.58) (layer F.SilkS) (width 0.12))
    (fp_line (start 1.25 -2.58) (end 1.25 2.58) (layer F.SilkS) (width 0.12))
    (fp_line (start -0.633605 -1.3375) (end -0.633605 -0.8375) (layer F.Fab) (width 0.1))
    (fp_line (start -0.883605 -1.0875) (end -0.383605 -1.0875) (layer F.Fab) (width 0.1))
    (fp_circle (center 1.25 0) (end 4 0) (layer F.CrtYd) (width 0.05))
    (fp_circle (center 1.25 0) (end 3.87 0) (layer F.SilkS) (width 0.12))
    (fp_circle (center 1.25 0) (end 3.75 0) (layer F.Fab) (width 0.1))
    (fp_text user %R (at 1.25 0) (layer F.Fab)
      (effects (font (size 1 1) (thickness 0.15)))
    )
    (pad 2 thru_hole circle (at 2.5 0 180) (size 1.6 1.6) (drill 0.8) (layers *.Cu *.Mask)
      (net 1 GNDREF))
    (pad 1 thru_hole rect (at 0 0 180) (size 1.6 1.6) (drill 0.8) (layers *.Cu *.Mask)
      (net 6 S4))
    (model ${KISYS3DMOD}/Capacitor_THT.3dshapes/CP_Radial_D5.0mm_P2.50mm.wrl
      (at (xyz 0 0 0))
      (scale (xyz 1 1 1))
      (rotate (xyz 0 0 0))
    )
  )

  (module Capacitor_THT:CP_Radial_D5.0mm_P2.50mm (layer F.Cu) (tedit 5AE50EF0) (tstamp 60FB4BDC)
    (at 175.8 126.1 180)
    (descr "CP, Radial series, Radial, pin pitch=2.50mm, , diameter=5mm, Electrolytic Capacitor")
    (tags "CP Radial series Radial pin pitch 2.50mm  diameter 5mm Electrolytic Capacitor")
    (path /60F3670D)
    (fp_text reference C6 (at 1.25 -3.75) (layer F.SilkS)
      (effects (font (size 1 1) (thickness 0.15)))
    )
    (fp_text value 1u (at 1.25 3.75) (layer F.Fab)
      (effects (font (size 1 1) (thickness 0.15)))
    )
    (fp_line (start -1.304775 -1.725) (end -1.304775 -1.225) (layer F.SilkS) (width 0.12))
    (fp_line (start -1.554775 -1.475) (end -1.054775 -1.475) (layer F.SilkS) (width 0.12))
    (fp_line (start 3.851 -0.284) (end 3.851 0.284) (layer F.SilkS) (width 0.12))
    (fp_line (start 3.811 -0.518) (end 3.811 0.518) (layer F.SilkS) (width 0.12))
    (fp_line (start 3.771 -0.677) (end 3.771 0.677) (layer F.SilkS) (width 0.12))
    (fp_line (start 3.731 -0.805) (end 3.731 0.805) (layer F.SilkS) (width 0.12))
    (fp_line (start 3.691 -0.915) (end 3.691 0.915) (layer F.SilkS) (width 0.12))
    (fp_line (start 3.651 -1.011) (end 3.651 1.011) (layer F.SilkS) (width 0.12))
    (fp_line (start 3.611 -1.098) (end 3.611 1.098) (layer F.SilkS) (width 0.12))
    (fp_line (start 3.571 -1.178) (end 3.571 1.178) (layer F.SilkS) (width 0.12))
    (fp_line (start 3.531 1.04) (end 3.531 1.251) (layer F.SilkS) (width 0.12))
    (fp_line (start 3.531 -1.251) (end 3.531 -1.04) (layer F.SilkS) (width 0.12))
    (fp_line (start 3.491 1.04) (end 3.491 1.319) (layer F.SilkS) (width 0.12))
    (fp_line (start 3.491 -1.319) (end 3.491 -1.04) (layer F.SilkS) (width 0.12))
    (fp_line (start 3.451 1.04) (end 3.451 1.383) (layer F.SilkS) (width 0.12))
    (fp_line (start 3.451 -1.383) (end 3.451 -1.04) (layer F.SilkS) (width 0.12))
    (fp_line (start 3.411 1.04) (end 3.411 1.443) (layer F.SilkS) (width 0.12))
    (fp_line (start 3.411 -1.443) (end 3.411 -1.04) (layer F.SilkS) (width 0.12))
    (fp_line (start 3.371 1.04) (end 3.371 1.5) (layer F.SilkS) (width 0.12))
    (fp_line (start 3.371 -1.5) (end 3.371 -1.04) (layer F.SilkS) (width 0.12))
    (fp_line (start 3.331 1.04) (end 3.331 1.554) (layer F.SilkS) (width 0.12))
    (fp_line (start 3.331 -1.554) (end 3.331 -1.04) (layer F.SilkS) (width 0.12))
    (fp_line (start 3.291 1.04) (end 3.291 1.605) (layer F.SilkS) (width 0.12))
    (fp_line (start 3.291 -1.605) (end 3.291 -1.04) (layer F.SilkS) (width 0.12))
    (fp_line (start 3.251 1.04) (end 3.251 1.653) (layer F.SilkS) (width 0.12))
    (fp_line (start 3.251 -1.653) (end 3.251 -1.04) (layer F.SilkS) (width 0.12))
    (fp_line (start 3.211 1.04) (end 3.211 1.699) (layer F.SilkS) (width 0.12))
    (fp_line (start 3.211 -1.699) (end 3.211 -1.04) (layer F.SilkS) (width 0.12))
    (fp_line (start 3.171 1.04) (end 3.171 1.743) (layer F.SilkS) (width 0.12))
    (fp_line (start 3.171 -1.743) (end 3.171 -1.04) (layer F.SilkS) (width 0.12))
    (fp_line (start 3.131 1.04) (end 3.131 1.785) (layer F.SilkS) (width 0.12))
    (fp_line (start 3.131 -1.785) (end 3.131 -1.04) (layer F.SilkS) (width 0.12))
    (fp_line (start 3.091 1.04) (end 3.091 1.826) (layer F.SilkS) (width 0.12))
    (fp_line (start 3.091 -1.826) (end 3.091 -1.04) (layer F.SilkS) (width 0.12))
    (fp_line (start 3.051 1.04) (end 3.051 1.864) (layer F.SilkS) (width 0.12))
    (fp_line (start 3.051 -1.864) (end 3.051 -1.04) (layer F.SilkS) (width 0.12))
    (fp_line (start 3.011 1.04) (end 3.011 1.901) (layer F.SilkS) (width 0.12))
    (fp_line (start 3.011 -1.901) (end 3.011 -1.04) (layer F.SilkS) (width 0.12))
    (fp_line (start 2.971 1.04) (end 2.971 1.937) (layer F.SilkS) (width 0.12))
    (fp_line (start 2.971 -1.937) (end 2.971 -1.04) (layer F.SilkS) (width 0.12))
    (fp_line (start 2.931 1.04) (end 2.931 1.971) (layer F.SilkS) (width 0.12))
    (fp_line (start 2.931 -1.971) (end 2.931 -1.04) (layer F.SilkS) (width 0.12))
    (fp_line (start 2.891 1.04) (end 2.891 2.004) (layer F.SilkS) (width 0.12))
    (fp_line (start 2.891 -2.004) (end 2.891 -1.04) (layer F.SilkS) (width 0.12))
    (fp_line (start 2.851 1.04) (end 2.851 2.035) (layer F.SilkS) (width 0.12))
    (fp_line (start 2.851 -2.035) (end 2.851 -1.04) (layer F.SilkS) (width 0.12))
    (fp_line (start 2.811 1.04) (end 2.811 2.065) (layer F.SilkS) (width 0.12))
    (fp_line (start 2.811 -2.065) (end 2.811 -1.04) (layer F.SilkS) (width 0.12))
    (fp_line (start 2.771 1.04) (end 2.771 2.095) (layer F.SilkS) (width 0.12))
    (fp_line (start 2.771 -2.095) (end 2.771 -1.04) (layer F.SilkS) (width 0.12))
    (fp_line (start 2.731 1.04) (end 2.731 2.122) (layer F.SilkS) (width 0.12))
    (fp_line (start 2.731 -2.122) (end 2.731 -1.04) (layer F.SilkS) (width 0.12))
    (fp_line (start 2.691 1.04) (end 2.691 2.149) (layer F.SilkS) (width 0.12))
    (fp_line (start 2.691 -2.149) (end 2.691 -1.04) (layer F.SilkS) (width 0.12))
    (fp_line (start 2.651 1.04) (end 2.651 2.175) (layer F.SilkS) (width 0.12))
    (fp_line (start 2.651 -2.175) (end 2.651 -1.04) (layer F.SilkS) (width 0.12))
    (fp_line (start 2.611 1.04) (end 2.611 2.2) (layer F.SilkS) (width 0.12))
    (fp_line (start 2.611 -2.2) (end 2.611 -1.04) (layer F.SilkS) (width 0.12))
    (fp_line (start 2.571 1.04) (end 2.571 2.224) (layer F.SilkS) (width 0.12))
    (fp_line (start 2.571 -2.224) (end 2.571 -1.04) (layer F.SilkS) (width 0.12))
    (fp_line (start 2.531 1.04) (end 2.531 2.247) (layer F.SilkS) (width 0.12))
    (fp_line (start 2.531 -2.247) (end 2.531 -1.04) (layer F.SilkS) (width 0.12))
    (fp_line (start 2.491 1.04) (end 2.491 2.268) (layer F.SilkS) (width 0.12))
    (fp_line (start 2.491 -2.268) (end 2.491 -1.04) (layer F.SilkS) (width 0.12))
    (fp_line (start 2.451 1.04) (end 2.451 2.29) (layer F.SilkS) (width 0.12))
    (fp_line (start 2.451 -2.29) (end 2.451 -1.04) (layer F.SilkS) (width 0.12))
    (fp_line (start 2.411 1.04) (end 2.411 2.31) (layer F.SilkS) (width 0.12))
    (fp_line (start 2.411 -2.31) (end 2.411 -1.04) (layer F.SilkS) (width 0.12))
    (fp_line (start 2.371 1.04) (end 2.371 2.329) (layer F.SilkS) (width 0.12))
    (fp_line (start 2.371 -2.329) (end 2.371 -1.04) (layer F.SilkS) (width 0.12))
    (fp_line (start 2.331 1.04) (end 2.331 2.348) (layer F.SilkS) (width 0.12))
    (fp_line (start 2.331 -2.348) (end 2.331 -1.04) (layer F.SilkS) (width 0.12))
    (fp_line (start 2.291 1.04) (end 2.291 2.365) (layer F.SilkS) (width 0.12))
    (fp_line (start 2.291 -2.365) (end 2.291 -1.04) (layer F.SilkS) (width 0.12))
    (fp_line (start 2.251 1.04) (end 2.251 2.382) (layer F.SilkS) (width 0.12))
    (fp_line (start 2.251 -2.382) (end 2.251 -1.04) (layer F.SilkS) (width 0.12))
    (fp_line (start 2.211 1.04) (end 2.211 2.398) (layer F.SilkS) (width 0.12))
    (fp_line (start 2.211 -2.398) (end 2.211 -1.04) (layer F.SilkS) (width 0.12))
    (fp_line (start 2.171 1.04) (end 2.171 2.414) (layer F.SilkS) (width 0.12))
    (fp_line (start 2.171 -2.414) (end 2.171 -1.04) (layer F.SilkS) (width 0.12))
    (fp_line (start 2.131 1.04) (end 2.131 2.428) (layer F.SilkS) (width 0.12))
    (fp_line (start 2.131 -2.428) (end 2.131 -1.04) (layer F.SilkS) (width 0.12))
    (fp_line (start 2.091 1.04) (end 2.091 2.442) (layer F.SilkS) (width 0.12))
    (fp_line (start 2.091 -2.442) (end 2.091 -1.04) (layer F.SilkS) (width 0.12))
    (fp_line (start 2.051 1.04) (end 2.051 2.455) (layer F.SilkS) (width 0.12))
    (fp_line (start 2.051 -2.455) (end 2.051 -1.04) (layer F.SilkS) (width 0.12))
    (fp_line (start 2.011 1.04) (end 2.011 2.468) (layer F.SilkS) (width 0.12))
    (fp_line (start 2.011 -2.468) (end 2.011 -1.04) (layer F.SilkS) (width 0.12))
    (fp_line (start 1.971 1.04) (end 1.971 2.48) (layer F.SilkS) (width 0.12))
    (fp_line (start 1.971 -2.48) (end 1.971 -1.04) (layer F.SilkS) (width 0.12))
    (fp_line (start 1.93 1.04) (end 1.93 2.491) (layer F.SilkS) (width 0.12))
    (fp_line (start 1.93 -2.491) (end 1.93 -1.04) (layer F.SilkS) (width 0.12))
    (fp_line (start 1.89 1.04) (end 1.89 2.501) (layer F.SilkS) (width 0.12))
    (fp_line (start 1.89 -2.501) (end 1.89 -1.04) (layer F.SilkS) (width 0.12))
    (fp_line (start 1.85 1.04) (end 1.85 2.511) (layer F.SilkS) (width 0.12))
    (fp_line (start 1.85 -2.511) (end 1.85 -1.04) (layer F.SilkS) (width 0.12))
    (fp_line (start 1.81 1.04) (end 1.81 2.52) (layer F.SilkS) (width 0.12))
    (fp_line (start 1.81 -2.52) (end 1.81 -1.04) (layer F.SilkS) (width 0.12))
    (fp_line (start 1.77 1.04) (end 1.77 2.528) (layer F.SilkS) (width 0.12))
    (fp_line (start 1.77 -2.528) (end 1.77 -1.04) (layer F.SilkS) (width 0.12))
    (fp_line (start 1.73 1.04) (end 1.73 2.536) (layer F.SilkS) (width 0.12))
    (fp_line (start 1.73 -2.536) (end 1.73 -1.04) (layer F.SilkS) (width 0.12))
    (fp_line (start 1.69 1.04) (end 1.69 2.543) (layer F.SilkS) (width 0.12))
    (fp_line (start 1.69 -2.543) (end 1.69 -1.04) (layer F.SilkS) (width 0.12))
    (fp_line (start 1.65 1.04) (end 1.65 2.55) (layer F.SilkS) (width 0.12))
    (fp_line (start 1.65 -2.55) (end 1.65 -1.04) (layer F.SilkS) (width 0.12))
    (fp_line (start 1.61 1.04) (end 1.61 2.556) (layer F.SilkS) (width 0.12))
    (fp_line (start 1.61 -2.556) (end 1.61 -1.04) (layer F.SilkS) (width 0.12))
    (fp_line (start 1.57 1.04) (end 1.57 2.561) (layer F.SilkS) (width 0.12))
    (fp_line (start 1.57 -2.561) (end 1.57 -1.04) (layer F.SilkS) (width 0.12))
    (fp_line (start 1.53 1.04) (end 1.53 2.565) (layer F.SilkS) (width 0.12))
    (fp_line (start 1.53 -2.565) (end 1.53 -1.04) (layer F.SilkS) (width 0.12))
    (fp_line (start 1.49 1.04) (end 1.49 2.569) (layer F.SilkS) (width 0.12))
    (fp_line (start 1.49 -2.569) (end 1.49 -1.04) (layer F.SilkS) (width 0.12))
    (fp_line (start 1.45 -2.573) (end 1.45 2.573) (layer F.SilkS) (width 0.12))
    (fp_line (start 1.41 -2.576) (end 1.41 2.576) (layer F.SilkS) (width 0.12))
    (fp_line (start 1.37 -2.578) (end 1.37 2.578) (layer F.SilkS) (width 0.12))
    (fp_line (start 1.33 -2.579) (end 1.33 2.579) (layer F.SilkS) (width 0.12))
    (fp_line (start 1.29 -2.58) (end 1.29 2.58) (layer F.SilkS) (width 0.12))
    (fp_line (start 1.25 -2.58) (end 1.25 2.58) (layer F.SilkS) (width 0.12))
    (fp_line (start -0.633605 -1.3375) (end -0.633605 -0.8375) (layer F.Fab) (width 0.1))
    (fp_line (start -0.883605 -1.0875) (end -0.383605 -1.0875) (layer F.Fab) (width 0.1))
    (fp_circle (center 1.25 0) (end 4 0) (layer F.CrtYd) (width 0.05))
    (fp_circle (center 1.25 0) (end 3.87 0) (layer F.SilkS) (width 0.12))
    (fp_circle (center 1.25 0) (end 3.75 0) (layer F.Fab) (width 0.1))
    (fp_text user %R (at 1.25 0) (layer F.Fab)
      (effects (font (size 1 1) (thickness 0.15)))
    )
    (pad 2 thru_hole circle (at 2.5 0 180) (size 1.6 1.6) (drill 0.8) (layers *.Cu *.Mask)
      (net 1 GNDREF))
    (pad 1 thru_hole rect (at 0 0 180) (size 1.6 1.6) (drill 0.8) (layers *.Cu *.Mask)
      (net 7 S5))
    (model ${KISYS3DMOD}/Capacitor_THT.3dshapes/CP_Radial_D5.0mm_P2.50mm.wrl
      (at (xyz 0 0 0))
      (scale (xyz 1 1 1))
      (rotate (xyz 0 0 0))
    )
  )

  (module Capacitor_THT:CP_Radial_D5.0mm_P2.50mm (layer F.Cu) (tedit 5AE50EF0) (tstamp 60FB4C60)
    (at 192.8 126.1 180)
    (descr "CP, Radial series, Radial, pin pitch=2.50mm, , diameter=5mm, Electrolytic Capacitor")
    (tags "CP Radial series Radial pin pitch 2.50mm  diameter 5mm Electrolytic Capacitor")
    (path /60F36C78)
    (fp_text reference C7 (at 1.25 -3.75) (layer F.SilkS)
      (effects (font (size 1 1) (thickness 0.15)))
    )
    (fp_text value 1u (at 1.25 3.75) (layer F.Fab)
      (effects (font (size 1 1) (thickness 0.15)))
    )
    (fp_line (start -1.304775 -1.725) (end -1.304775 -1.225) (layer F.SilkS) (width 0.12))
    (fp_line (start -1.554775 -1.475) (end -1.054775 -1.475) (layer F.SilkS) (width 0.12))
    (fp_line (start 3.851 -0.284) (end 3.851 0.284) (layer F.SilkS) (width 0.12))
    (fp_line (start 3.811 -0.518) (end 3.811 0.518) (layer F.SilkS) (width 0.12))
    (fp_line (start 3.771 -0.677) (end 3.771 0.677) (layer F.SilkS) (width 0.12))
    (fp_line (start 3.731 -0.805) (end 3.731 0.805) (layer F.SilkS) (width 0.12))
    (fp_line (start 3.691 -0.915) (end 3.691 0.915) (layer F.SilkS) (width 0.12))
    (fp_line (start 3.651 -1.011) (end 3.651 1.011) (layer F.SilkS) (width 0.12))
    (fp_line (start 3.611 -1.098) (end 3.611 1.098) (layer F.SilkS) (width 0.12))
    (fp_line (start 3.571 -1.178) (end 3.571 1.178) (layer F.SilkS) (width 0.12))
    (fp_line (start 3.531 1.04) (end 3.531 1.251) (layer F.SilkS) (width 0.12))
    (fp_line (start 3.531 -1.251) (end 3.531 -1.04) (layer F.SilkS) (width 0.12))
    (fp_line (start 3.491 1.04) (end 3.491 1.319) (layer F.SilkS) (width 0.12))
    (fp_line (start 3.491 -1.319) (end 3.491 -1.04) (layer F.SilkS) (width 0.12))
    (fp_line (start 3.451 1.04) (end 3.451 1.383) (layer F.SilkS) (width 0.12))
    (fp_line (start 3.451 -1.383) (end 3.451 -1.04) (layer F.SilkS) (width 0.12))
    (fp_line (start 3.411 1.04) (end 3.411 1.443) (layer F.SilkS) (width 0.12))
    (fp_line (start 3.411 -1.443) (end 3.411 -1.04) (layer F.SilkS) (width 0.12))
    (fp_line (start 3.371 1.04) (end 3.371 1.5) (layer F.SilkS) (width 0.12))
    (fp_line (start 3.371 -1.5) (end 3.371 -1.04) (layer F.SilkS) (width 0.12))
    (fp_line (start 3.331 1.04) (end 3.331 1.554) (layer F.SilkS) (width 0.12))
    (fp_line (start 3.331 -1.554) (end 3.331 -1.04) (layer F.SilkS) (width 0.12))
    (fp_line (start 3.291 1.04) (end 3.291 1.605) (layer F.SilkS) (width 0.12))
    (fp_line (start 3.291 -1.605) (end 3.291 -1.04) (layer F.SilkS) (width 0.12))
    (fp_line (start 3.251 1.04) (end 3.251 1.653) (layer F.SilkS) (width 0.12))
    (fp_line (start 3.251 -1.653) (end 3.251 -1.04) (layer F.SilkS) (width 0.12))
    (fp_line (start 3.211 1.04) (end 3.211 1.699) (layer F.SilkS) (width 0.12))
    (fp_line (start 3.211 -1.699) (end 3.211 -1.04) (layer F.SilkS) (width 0.12))
    (fp_line (start 3.171 1.04) (end 3.171 1.743) (layer F.SilkS) (width 0.12))
    (fp_line (start 3.171 -1.743) (end 3.171 -1.04) (layer F.SilkS) (width 0.12))
    (fp_line (start 3.131 1.04) (end 3.131 1.785) (layer F.SilkS) (width 0.12))
    (fp_line (start 3.131 -1.785) (end 3.131 -1.04) (layer F.SilkS) (width 0.12))
    (fp_line (start 3.091 1.04) (end 3.091 1.826) (layer F.SilkS) (width 0.12))
    (fp_line (start 3.091 -1.826) (end 3.091 -1.04) (layer F.SilkS) (width 0.12))
    (fp_line (start 3.051 1.04) (end 3.051 1.864) (layer F.SilkS) (width 0.12))
    (fp_line (start 3.051 -1.864) (end 3.051 -1.04) (layer F.SilkS) (width 0.12))
    (fp_line (start 3.011 1.04) (end 3.011 1.901) (layer F.SilkS) (width 0.12))
    (fp_line (start 3.011 -1.901) (end 3.011 -1.04) (layer F.SilkS) (width 0.12))
    (fp_line (start 2.971 1.04) (end 2.971 1.937) (layer F.SilkS) (width 0.12))
    (fp_line (start 2.971 -1.937) (end 2.971 -1.04) (layer F.SilkS) (width 0.12))
    (fp_line (start 2.931 1.04) (end 2.931 1.971) (layer F.SilkS) (width 0.12))
    (fp_line (start 2.931 -1.971) (end 2.931 -1.04) (layer F.SilkS) (width 0.12))
    (fp_line (start 2.891 1.04) (end 2.891 2.004) (layer F.SilkS) (width 0.12))
    (fp_line (start 2.891 -2.004) (end 2.891 -1.04) (layer F.SilkS) (width 0.12))
    (fp_line (start 2.851 1.04) (end 2.851 2.035) (layer F.SilkS) (width 0.12))
    (fp_line (start 2.851 -2.035) (end 2.851 -1.04) (layer F.SilkS) (width 0.12))
    (fp_line (start 2.811 1.04) (end 2.811 2.065) (layer F.SilkS) (width 0.12))
    (fp_line (start 2.811 -2.065) (end 2.811 -1.04) (layer F.SilkS) (width 0.12))
    (fp_line (start 2.771 1.04) (end 2.771 2.095) (layer F.SilkS) (width 0.12))
    (fp_line (start 2.771 -2.095) (end 2.771 -1.04) (layer F.SilkS) (width 0.12))
    (fp_line (start 2.731 1.04) (end 2.731 2.122) (layer F.SilkS) (width 0.12))
    (fp_line (start 2.731 -2.122) (end 2.731 -1.04) (layer F.SilkS) (width 0.12))
    (fp_line (start 2.691 1.04) (end 2.691 2.149) (layer F.SilkS) (width 0.12))
    (fp_line (start 2.691 -2.149) (end 2.691 -1.04) (layer F.SilkS) (width 0.12))
    (fp_line (start 2.651 1.04) (end 2.651 2.175) (layer F.SilkS) (width 0.12))
    (fp_line (start 2.651 -2.175) (end 2.651 -1.04) (layer F.SilkS) (width 0.12))
    (fp_line (start 2.611 1.04) (end 2.611 2.2) (layer F.SilkS) (width 0.12))
    (fp_line (start 2.611 -2.2) (end 2.611 -1.04) (layer F.SilkS) (width 0.12))
    (fp_line (start 2.571 1.04) (end 2.571 2.224) (layer F.SilkS) (width 0.12))
    (fp_line (start 2.571 -2.224) (end 2.571 -1.04) (layer F.SilkS) (width 0.12))
    (fp_line (start 2.531 1.04) (end 2.531 2.247) (layer F.SilkS) (width 0.12))
    (fp_line (start 2.531 -2.247) (end 2.531 -1.04) (layer F.SilkS) (width 0.12))
    (fp_line (start 2.491 1.04) (end 2.491 2.268) (layer F.SilkS) (width 0.12))
    (fp_line (start 2.491 -2.268) (end 2.491 -1.04) (layer F.SilkS) (width 0.12))
    (fp_line (start 2.451 1.04) (end 2.451 2.29) (layer F.SilkS) (width 0.12))
    (fp_line (start 2.451 -2.29) (end 2.451 -1.04) (layer F.SilkS) (width 0.12))
    (fp_line (start 2.411 1.04) (end 2.411 2.31) (layer F.SilkS) (width 0.12))
    (fp_line (start 2.411 -2.31) (end 2.411 -1.04) (layer F.SilkS) (width 0.12))
    (fp_line (start 2.371 1.04) (end 2.371 2.329) (layer F.SilkS) (width 0.12))
    (fp_line (start 2.371 -2.329) (end 2.371 -1.04) (layer F.SilkS) (width 0.12))
    (fp_line (start 2.331 1.04) (end 2.331 2.348) (layer F.SilkS) (width 0.12))
    (fp_line (start 2.331 -2.348) (end 2.331 -1.04) (layer F.SilkS) (width 0.12))
    (fp_line (start 2.291 1.04) (end 2.291 2.365) (layer F.SilkS) (width 0.12))
    (fp_line (start 2.291 -2.365) (end 2.291 -1.04) (layer F.SilkS) (width 0.12))
    (fp_line (start 2.251 1.04) (end 2.251 2.382) (layer F.SilkS) (width 0.12))
    (fp_line (start 2.251 -2.382) (end 2.251 -1.04) (layer F.SilkS) (width 0.12))
    (fp_line (start 2.211 1.04) (end 2.211 2.398) (layer F.SilkS) (width 0.12))
    (fp_line (start 2.211 -2.398) (end 2.211 -1.04) (layer F.SilkS) (width 0.12))
    (fp_line (start 2.171 1.04) (end 2.171 2.414) (layer F.SilkS) (width 0.12))
    (fp_line (start 2.171 -2.414) (end 2.171 -1.04) (layer F.SilkS) (width 0.12))
    (fp_line (start 2.131 1.04) (end 2.131 2.428) (layer F.SilkS) (width 0.12))
    (fp_line (start 2.131 -2.428) (end 2.131 -1.04) (layer F.SilkS) (width 0.12))
    (fp_line (start 2.091 1.04) (end 2.091 2.442) (layer F.SilkS) (width 0.12))
    (fp_line (start 2.091 -2.442) (end 2.091 -1.04) (layer F.SilkS) (width 0.12))
    (fp_line (start 2.051 1.04) (end 2.051 2.455) (layer F.SilkS) (width 0.12))
    (fp_line (start 2.051 -2.455) (end 2.051 -1.04) (layer F.SilkS) (width 0.12))
    (fp_line (start 2.011 1.04) (end 2.011 2.468) (layer F.SilkS) (width 0.12))
    (fp_line (start 2.011 -2.468) (end 2.011 -1.04) (layer F.SilkS) (width 0.12))
    (fp_line (start 1.971 1.04) (end 1.971 2.48) (layer F.SilkS) (width 0.12))
    (fp_line (start 1.971 -2.48) (end 1.971 -1.04) (layer F.SilkS) (width 0.12))
    (fp_line (start 1.93 1.04) (end 1.93 2.491) (layer F.SilkS) (width 0.12))
    (fp_line (start 1.93 -2.491) (end 1.93 -1.04) (layer F.SilkS) (width 0.12))
    (fp_line (start 1.89 1.04) (end 1.89 2.501) (layer F.SilkS) (width 0.12))
    (fp_line (start 1.89 -2.501) (end 1.89 -1.04) (layer F.SilkS) (width 0.12))
    (fp_line (start 1.85 1.04) (end 1.85 2.511) (layer F.SilkS) (width 0.12))
    (fp_line (start 1.85 -2.511) (end 1.85 -1.04) (layer F.SilkS) (width 0.12))
    (fp_line (start 1.81 1.04) (end 1.81 2.52) (layer F.SilkS) (width 0.12))
    (fp_line (start 1.81 -2.52) (end 1.81 -1.04) (layer F.SilkS) (width 0.12))
    (fp_line (start 1.77 1.04) (end 1.77 2.528) (layer F.SilkS) (width 0.12))
    (fp_line (start 1.77 -2.528) (end 1.77 -1.04) (layer F.SilkS) (width 0.12))
    (fp_line (start 1.73 1.04) (end 1.73 2.536) (layer F.SilkS) (width 0.12))
    (fp_line (start 1.73 -2.536) (end 1.73 -1.04) (layer F.SilkS) (width 0.12))
    (fp_line (start 1.69 1.04) (end 1.69 2.543) (layer F.SilkS) (width 0.12))
    (fp_line (start 1.69 -2.543) (end 1.69 -1.04) (layer F.SilkS) (width 0.12))
    (fp_line (start 1.65 1.04) (end 1.65 2.55) (layer F.SilkS) (width 0.12))
    (fp_line (start 1.65 -2.55) (end 1.65 -1.04) (layer F.SilkS) (width 0.12))
    (fp_line (start 1.61 1.04) (end 1.61 2.556) (layer F.SilkS) (width 0.12))
    (fp_line (start 1.61 -2.556) (end 1.61 -1.04) (layer F.SilkS) (width 0.12))
    (fp_line (start 1.57 1.04) (end 1.57 2.561) (layer F.SilkS) (width 0.12))
    (fp_line (start 1.57 -2.561) (end 1.57 -1.04) (layer F.SilkS) (width 0.12))
    (fp_line (start 1.53 1.04) (end 1.53 2.565) (layer F.SilkS) (width 0.12))
    (fp_line (start 1.53 -2.565) (end 1.53 -1.04) (layer F.SilkS) (width 0.12))
    (fp_line (start 1.49 1.04) (end 1.49 2.569) (layer F.SilkS) (width 0.12))
    (fp_line (start 1.49 -2.569) (end 1.49 -1.04) (layer F.SilkS) (width 0.12))
    (fp_line (start 1.45 -2.573) (end 1.45 2.573) (layer F.SilkS) (width 0.12))
    (fp_line (start 1.41 -2.576) (end 1.41 2.576) (layer F.SilkS) (width 0.12))
    (fp_line (start 1.37 -2.578) (end 1.37 2.578) (layer F.SilkS) (width 0.12))
    (fp_line (start 1.33 -2.579) (end 1.33 2.579) (layer F.SilkS) (width 0.12))
    (fp_line (start 1.29 -2.58) (end 1.29 2.58) (layer F.SilkS) (width 0.12))
    (fp_line (start 1.25 -2.58) (end 1.25 2.58) (layer F.SilkS) (width 0.12))
    (fp_line (start -0.633605 -1.3375) (end -0.633605 -0.8375) (layer F.Fab) (width 0.1))
    (fp_line (start -0.883605 -1.0875) (end -0.383605 -1.0875) (layer F.Fab) (width 0.1))
    (fp_circle (center 1.25 0) (end 4 0) (layer F.CrtYd) (width 0.05))
    (fp_circle (center 1.25 0) (end 3.87 0) (layer F.SilkS) (width 0.12))
    (fp_circle (center 1.25 0) (end 3.75 0) (layer F.Fab) (width 0.1))
    (fp_text user %R (at 1.25 0) (layer F.Fab)
      (effects (font (size 1 1) (thickness 0.15)))
    )
    (pad 2 thru_hole circle (at 2.5 0 180) (size 1.6 1.6) (drill 0.8) (layers *.Cu *.Mask)
      (net 1 GNDREF))
    (pad 1 thru_hole rect (at 0 0 180) (size 1.6 1.6) (drill 0.8) (layers *.Cu *.Mask)
      (net 8 S6))
    (model ${KISYS3DMOD}/Capacitor_THT.3dshapes/CP_Radial_D5.0mm_P2.50mm.wrl
      (at (xyz 0 0 0))
      (scale (xyz 1 1 1))
      (rotate (xyz 0 0 0))
    )
  )

  (module Capacitor_THT:CP_Radial_D5.0mm_P2.50mm (layer F.Cu) (tedit 5AE50EF0) (tstamp 60FB4CE4)
    (at 210.8 126.6 180)
    (descr "CP, Radial series, Radial, pin pitch=2.50mm, , diameter=5mm, Electrolytic Capacitor")
    (tags "CP Radial series Radial pin pitch 2.50mm  diameter 5mm Electrolytic Capacitor")
    (path /60F37177)
    (fp_text reference C8 (at 1.25 -3.75) (layer F.SilkS)
      (effects (font (size 1 1) (thickness 0.15)))
    )
    (fp_text value 1u (at 1.25 3.75) (layer F.Fab)
      (effects (font (size 1 1) (thickness 0.15)))
    )
    (fp_line (start -1.304775 -1.725) (end -1.304775 -1.225) (layer F.SilkS) (width 0.12))
    (fp_line (start -1.554775 -1.475) (end -1.054775 -1.475) (layer F.SilkS) (width 0.12))
    (fp_line (start 3.851 -0.284) (end 3.851 0.284) (layer F.SilkS) (width 0.12))
    (fp_line (start 3.811 -0.518) (end 3.811 0.518) (layer F.SilkS) (width 0.12))
    (fp_line (start 3.771 -0.677) (end 3.771 0.677) (layer F.SilkS) (width 0.12))
    (fp_line (start 3.731 -0.805) (end 3.731 0.805) (layer F.SilkS) (width 0.12))
    (fp_line (start 3.691 -0.915) (end 3.691 0.915) (layer F.SilkS) (width 0.12))
    (fp_line (start 3.651 -1.011) (end 3.651 1.011) (layer F.SilkS) (width 0.12))
    (fp_line (start 3.611 -1.098) (end 3.611 1.098) (layer F.SilkS) (width 0.12))
    (fp_line (start 3.571 -1.178) (end 3.571 1.178) (layer F.SilkS) (width 0.12))
    (fp_line (start 3.531 1.04) (end 3.531 1.251) (layer F.SilkS) (width 0.12))
    (fp_line (start 3.531 -1.251) (end 3.531 -1.04) (layer F.SilkS) (width 0.12))
    (fp_line (start 3.491 1.04) (end 3.491 1.319) (layer F.SilkS) (width 0.12))
    (fp_line (start 3.491 -1.319) (end 3.491 -1.04) (layer F.SilkS) (width 0.12))
    (fp_line (start 3.451 1.04) (end 3.451 1.383) (layer F.SilkS) (width 0.12))
    (fp_line (start 3.451 -1.383) (end 3.451 -1.04) (layer F.SilkS) (width 0.12))
    (fp_line (start 3.411 1.04) (end 3.411 1.443) (layer F.SilkS) (width 0.12))
    (fp_line (start 3.411 -1.443) (end 3.411 -1.04) (layer F.SilkS) (width 0.12))
    (fp_line (start 3.371 1.04) (end 3.371 1.5) (layer F.SilkS) (width 0.12))
    (fp_line (start 3.371 -1.5) (end 3.371 -1.04) (layer F.SilkS) (width 0.12))
    (fp_line (start 3.331 1.04) (end 3.331 1.554) (layer F.SilkS) (width 0.12))
    (fp_line (start 3.331 -1.554) (end 3.331 -1.04) (layer F.SilkS) (width 0.12))
    (fp_line (start 3.291 1.04) (end 3.291 1.605) (layer F.SilkS) (width 0.12))
    (fp_line (start 3.291 -1.605) (end 3.291 -1.04) (layer F.SilkS) (width 0.12))
    (fp_line (start 3.251 1.04) (end 3.251 1.653) (layer F.SilkS) (width 0.12))
    (fp_line (start 3.251 -1.653) (end 3.251 -1.04) (layer F.SilkS) (width 0.12))
    (fp_line (start 3.211 1.04) (end 3.211 1.699) (layer F.SilkS) (width 0.12))
    (fp_line (start 3.211 -1.699) (end 3.211 -1.04) (layer F.SilkS) (width 0.12))
    (fp_line (start 3.171 1.04) (end 3.171 1.743) (layer F.SilkS) (width 0.12))
    (fp_line (start 3.171 -1.743) (end 3.171 -1.04) (layer F.SilkS) (width 0.12))
    (fp_line (start 3.131 1.04) (end 3.131 1.785) (layer F.SilkS) (width 0.12))
    (fp_line (start 3.131 -1.785) (end 3.131 -1.04) (layer F.SilkS) (width 0.12))
    (fp_line (start 3.091 1.04) (end 3.091 1.826) (layer F.SilkS) (width 0.12))
    (fp_line (start 3.091 -1.826) (end 3.091 -1.04) (layer F.SilkS) (width 0.12))
    (fp_line (start 3.051 1.04) (end 3.051 1.864) (layer F.SilkS) (width 0.12))
    (fp_line (start 3.051 -1.864) (end 3.051 -1.04) (layer F.SilkS) (width 0.12))
    (fp_line (start 3.011 1.04) (end 3.011 1.901) (layer F.SilkS) (width 0.12))
    (fp_line (start 3.011 -1.901) (end 3.011 -1.04) (layer F.SilkS) (width 0.12))
    (fp_line (start 2.971 1.04) (end 2.971 1.937) (layer F.SilkS) (width 0.12))
    (fp_line (start 2.971 -1.937) (end 2.971 -1.04) (layer F.SilkS) (width 0.12))
    (fp_line (start 2.931 1.04) (end 2.931 1.971) (layer F.SilkS) (width 0.12))
    (fp_line (start 2.931 -1.971) (end 2.931 -1.04) (layer F.SilkS) (width 0.12))
    (fp_line (start 2.891 1.04) (end 2.891 2.004) (layer F.SilkS) (width 0.12))
    (fp_line (start 2.891 -2.004) (end 2.891 -1.04) (layer F.SilkS) (width 0.12))
    (fp_line (start 2.851 1.04) (end 2.851 2.035) (layer F.SilkS) (width 0.12))
    (fp_line (start 2.851 -2.035) (end 2.851 -1.04) (layer F.SilkS) (width 0.12))
    (fp_line (start 2.811 1.04) (end 2.811 2.065) (layer F.SilkS) (width 0.12))
    (fp_line (start 2.811 -2.065) (end 2.811 -1.04) (layer F.SilkS) (width 0.12))
    (fp_line (start 2.771 1.04) (end 2.771 2.095) (layer F.SilkS) (width 0.12))
    (fp_line (start 2.771 -2.095) (end 2.771 -1.04) (layer F.SilkS) (width 0.12))
    (fp_line (start 2.731 1.04) (end 2.731 2.122) (layer F.SilkS) (width 0.12))
    (fp_line (start 2.731 -2.122) (end 2.731 -1.04) (layer F.SilkS) (width 0.12))
    (fp_line (start 2.691 1.04) (end 2.691 2.149) (layer F.SilkS) (width 0.12))
    (fp_line (start 2.691 -2.149) (end 2.691 -1.04) (layer F.SilkS) (width 0.12))
    (fp_line (start 2.651 1.04) (end 2.651 2.175) (layer F.SilkS) (width 0.12))
    (fp_line (start 2.651 -2.175) (end 2.651 -1.04) (layer F.SilkS) (width 0.12))
    (fp_line (start 2.611 1.04) (end 2.611 2.2) (layer F.SilkS) (width 0.12))
    (fp_line (start 2.611 -2.2) (end 2.611 -1.04) (layer F.SilkS) (width 0.12))
    (fp_line (start 2.571 1.04) (end 2.571 2.224) (layer F.SilkS) (width 0.12))
    (fp_line (start 2.571 -2.224) (end 2.571 -1.04) (layer F.SilkS) (width 0.12))
    (fp_line (start 2.531 1.04) (end 2.531 2.247) (layer F.SilkS) (width 0.12))
    (fp_line (start 2.531 -2.247) (end 2.531 -1.04) (layer F.SilkS) (width 0.12))
    (fp_line (start 2.491 1.04) (end 2.491 2.268) (layer F.SilkS) (width 0.12))
    (fp_line (start 2.491 -2.268) (end 2.491 -1.04) (layer F.SilkS) (width 0.12))
    (fp_line (start 2.451 1.04) (end 2.451 2.29) (layer F.SilkS) (width 0.12))
    (fp_line (start 2.451 -2.29) (end 2.451 -1.04) (layer F.SilkS) (width 0.12))
    (fp_line (start 2.411 1.04) (end 2.411 2.31) (layer F.SilkS) (width 0.12))
    (fp_line (start 2.411 -2.31) (end 2.411 -1.04) (layer F.SilkS) (width 0.12))
    (fp_line (start 2.371 1.04) (end 2.371 2.329) (layer F.SilkS) (width 0.12))
    (fp_line (start 2.371 -2.329) (end 2.371 -1.04) (layer F.SilkS) (width 0.12))
    (fp_line (start 2.331 1.04) (end 2.331 2.348) (layer F.SilkS) (width 0.12))
    (fp_line (start 2.331 -2.348) (end 2.331 -1.04) (layer F.SilkS) (width 0.12))
    (fp_line (start 2.291 1.04) (end 2.291 2.365) (layer F.SilkS) (width 0.12))
    (fp_line (start 2.291 -2.365) (end 2.291 -1.04) (layer F.SilkS) (width 0.12))
    (fp_line (start 2.251 1.04) (end 2.251 2.382) (layer F.SilkS) (width 0.12))
    (fp_line (start 2.251 -2.382) (end 2.251 -1.04) (layer F.SilkS) (width 0.12))
    (fp_line (start 2.211 1.04) (end 2.211 2.398) (layer F.SilkS) (width 0.12))
    (fp_line (start 2.211 -2.398) (end 2.211 -1.04) (layer F.SilkS) (width 0.12))
    (fp_line (start 2.171 1.04) (end 2.171 2.414) (layer F.SilkS) (width 0.12))
    (fp_line (start 2.171 -2.414) (end 2.171 -1.04) (layer F.SilkS) (width 0.12))
    (fp_line (start 2.131 1.04) (end 2.131 2.428) (layer F.SilkS) (width 0.12))
    (fp_line (start 2.131 -2.428) (end 2.131 -1.04) (layer F.SilkS) (width 0.12))
    (fp_line (start 2.091 1.04) (end 2.091 2.442) (layer F.SilkS) (width 0.12))
    (fp_line (start 2.091 -2.442) (end 2.091 -1.04) (layer F.SilkS) (width 0.12))
    (fp_line (start 2.051 1.04) (end 2.051 2.455) (layer F.SilkS) (width 0.12))
    (fp_line (start 2.051 -2.455) (end 2.051 -1.04) (layer F.SilkS) (width 0.12))
    (fp_line (start 2.011 1.04) (end 2.011 2.468) (layer F.SilkS) (width 0.12))
    (fp_line (start 2.011 -2.468) (end 2.011 -1.04) (layer F.SilkS) (width 0.12))
    (fp_line (start 1.971 1.04) (end 1.971 2.48) (layer F.SilkS) (width 0.12))
    (fp_line (start 1.971 -2.48) (end 1.971 -1.04) (layer F.SilkS) (width 0.12))
    (fp_line (start 1.93 1.04) (end 1.93 2.491) (layer F.SilkS) (width 0.12))
    (fp_line (start 1.93 -2.491) (end 1.93 -1.04) (layer F.SilkS) (width 0.12))
    (fp_line (start 1.89 1.04) (end 1.89 2.501) (layer F.SilkS) (width 0.12))
    (fp_line (start 1.89 -2.501) (end 1.89 -1.04) (layer F.SilkS) (width 0.12))
    (fp_line (start 1.85 1.04) (end 1.85 2.511) (layer F.SilkS) (width 0.12))
    (fp_line (start 1.85 -2.511) (end 1.85 -1.04) (layer F.SilkS) (width 0.12))
    (fp_line (start 1.81 1.04) (end 1.81 2.52) (layer F.SilkS) (width 0.12))
    (fp_line (start 1.81 -2.52) (end 1.81 -1.04) (layer F.SilkS) (width 0.12))
    (fp_line (start 1.77 1.04) (end 1.77 2.528) (layer F.SilkS) (width 0.12))
    (fp_line (start 1.77 -2.528) (end 1.77 -1.04) (layer F.SilkS) (width 0.12))
    (fp_line (start 1.73 1.04) (end 1.73 2.536) (layer F.SilkS) (width 0.12))
    (fp_line (start 1.73 -2.536) (end 1.73 -1.04) (layer F.SilkS) (width 0.12))
    (fp_line (start 1.69 1.04) (end 1.69 2.543) (layer F.SilkS) (width 0.12))
    (fp_line (start 1.69 -2.543) (end 1.69 -1.04) (layer F.SilkS) (width 0.12))
    (fp_line (start 1.65 1.04) (end 1.65 2.55) (layer F.SilkS) (width 0.12))
    (fp_line (start 1.65 -2.55) (end 1.65 -1.04) (layer F.SilkS) (width 0.12))
    (fp_line (start 1.61 1.04) (end 1.61 2.556) (layer F.SilkS) (width 0.12))
    (fp_line (start 1.61 -2.556) (end 1.61 -1.04) (layer F.SilkS) (width 0.12))
    (fp_line (start 1.57 1.04) (end 1.57 2.561) (layer F.SilkS) (width 0.12))
    (fp_line (start 1.57 -2.561) (end 1.57 -1.04) (layer F.SilkS) (width 0.12))
    (fp_line (start 1.53 1.04) (end 1.53 2.565) (layer F.SilkS) (width 0.12))
    (fp_line (start 1.53 -2.565) (end 1.53 -1.04) (layer F.SilkS) (width 0.12))
    (fp_line (start 1.49 1.04) (end 1.49 2.569) (layer F.SilkS) (width 0.12))
    (fp_line (start 1.49 -2.569) (end 1.49 -1.04) (layer F.SilkS) (width 0.12))
    (fp_line (start 1.45 -2.573) (end 1.45 2.573) (layer F.SilkS) (width 0.12))
    (fp_line (start 1.41 -2.576) (end 1.41 2.576) (layer F.SilkS) (width 0.12))
    (fp_line (start 1.37 -2.578) (end 1.37 2.578) (layer F.SilkS) (width 0.12))
    (fp_line (start 1.33 -2.579) (end 1.33 2.579) (layer F.SilkS) (width 0.12))
    (fp_line (start 1.29 -2.58) (end 1.29 2.58) (layer F.SilkS) (width 0.12))
    (fp_line (start 1.25 -2.58) (end 1.25 2.58) (layer F.SilkS) (width 0.12))
    (fp_line (start -0.633605 -1.3375) (end -0.633605 -0.8375) (layer F.Fab) (width 0.1))
    (fp_line (start -0.883605 -1.0875) (end -0.383605 -1.0875) (layer F.Fab) (width 0.1))
    (fp_circle (center 1.25 0) (end 4 0) (layer F.CrtYd) (width 0.05))
    (fp_circle (center 1.25 0) (end 3.87 0) (layer F.SilkS) (width 0.12))
    (fp_circle (center 1.25 0) (end 3.75 0) (layer F.Fab) (width 0.1))
    (fp_text user %R (at 1.25 0) (layer F.Fab)
      (effects (font (size 1 1) (thickness 0.15)))
    )
    (pad 2 thru_hole circle (at 2.5 0 180) (size 1.6 1.6) (drill 0.8) (layers *.Cu *.Mask)
      (net 1 GNDREF))
    (pad 1 thru_hole rect (at 0 0 180) (size 1.6 1.6) (drill 0.8) (layers *.Cu *.Mask)
      (net 9 S7))
    (model ${KISYS3DMOD}/Capacitor_THT.3dshapes/CP_Radial_D5.0mm_P2.50mm.wrl
      (at (xyz 0 0 0))
      (scale (xyz 1 1 1))
      (rotate (xyz 0 0 0))
    )
  )

  (module Capacitor_THT:CP_Radial_D5.0mm_P2.50mm (layer F.Cu) (tedit 5AE50EF0) (tstamp 60FB4D68)
    (at 227.8 126.6 180)
    (descr "CP, Radial series, Radial, pin pitch=2.50mm, , diameter=5mm, Electrolytic Capacitor")
    (tags "CP Radial series Radial pin pitch 2.50mm  diameter 5mm Electrolytic Capacitor")
    (path /60F379BB)
    (fp_text reference C9 (at -2.5 -3.4) (layer F.SilkS)
      (effects (font (size 1 1) (thickness 0.15)))
    )
    (fp_text value 1u (at 1.25 3.75) (layer F.Fab)
      (effects (font (size 1 1) (thickness 0.15)))
    )
    (fp_line (start -1.304775 -1.725) (end -1.304775 -1.225) (layer F.SilkS) (width 0.12))
    (fp_line (start -1.554775 -1.475) (end -1.054775 -1.475) (layer F.SilkS) (width 0.12))
    (fp_line (start 3.851 -0.284) (end 3.851 0.284) (layer F.SilkS) (width 0.12))
    (fp_line (start 3.811 -0.518) (end 3.811 0.518) (layer F.SilkS) (width 0.12))
    (fp_line (start 3.771 -0.677) (end 3.771 0.677) (layer F.SilkS) (width 0.12))
    (fp_line (start 3.731 -0.805) (end 3.731 0.805) (layer F.SilkS) (width 0.12))
    (fp_line (start 3.691 -0.915) (end 3.691 0.915) (layer F.SilkS) (width 0.12))
    (fp_line (start 3.651 -1.011) (end 3.651 1.011) (layer F.SilkS) (width 0.12))
    (fp_line (start 3.611 -1.098) (end 3.611 1.098) (layer F.SilkS) (width 0.12))
    (fp_line (start 3.571 -1.178) (end 3.571 1.178) (layer F.SilkS) (width 0.12))
    (fp_line (start 3.531 1.04) (end 3.531 1.251) (layer F.SilkS) (width 0.12))
    (fp_line (start 3.531 -1.251) (end 3.531 -1.04) (layer F.SilkS) (width 0.12))
    (fp_line (start 3.491 1.04) (end 3.491 1.319) (layer F.SilkS) (width 0.12))
    (fp_line (start 3.491 -1.319) (end 3.491 -1.04) (layer F.SilkS) (width 0.12))
    (fp_line (start 3.451 1.04) (end 3.451 1.383) (layer F.SilkS) (width 0.12))
    (fp_line (start 3.451 -1.383) (end 3.451 -1.04) (layer F.SilkS) (width 0.12))
    (fp_line (start 3.411 1.04) (end 3.411 1.443) (layer F.SilkS) (width 0.12))
    (fp_line (start 3.411 -1.443) (end 3.411 -1.04) (layer F.SilkS) (width 0.12))
    (fp_line (start 3.371 1.04) (end 3.371 1.5) (layer F.SilkS) (width 0.12))
    (fp_line (start 3.371 -1.5) (end 3.371 -1.04) (layer F.SilkS) (width 0.12))
    (fp_line (start 3.331 1.04) (end 3.331 1.554) (layer F.SilkS) (width 0.12))
    (fp_line (start 3.331 -1.554) (end 3.331 -1.04) (layer F.SilkS) (width 0.12))
    (fp_line (start 3.291 1.04) (end 3.291 1.605) (layer F.SilkS) (width 0.12))
    (fp_line (start 3.291 -1.605) (end 3.291 -1.04) (layer F.SilkS) (width 0.12))
    (fp_line (start 3.251 1.04) (end 3.251 1.653) (layer F.SilkS) (width 0.12))
    (fp_line (start 3.251 -1.653) (end 3.251 -1.04) (layer F.SilkS) (width 0.12))
    (fp_line (start 3.211 1.04) (end 3.211 1.699) (layer F.SilkS) (width 0.12))
    (fp_line (start 3.211 -1.699) (end 3.211 -1.04) (layer F.SilkS) (width 0.12))
    (fp_line (start 3.171 1.04) (end 3.171 1.743) (layer F.SilkS) (width 0.12))
    (fp_line (start 3.171 -1.743) (end 3.171 -1.04) (layer F.SilkS) (width 0.12))
    (fp_line (start 3.131 1.04) (end 3.131 1.785) (layer F.SilkS) (width 0.12))
    (fp_line (start 3.131 -1.785) (end 3.131 -1.04) (layer F.SilkS) (width 0.12))
    (fp_line (start 3.091 1.04) (end 3.091 1.826) (layer F.SilkS) (width 0.12))
    (fp_line (start 3.091 -1.826) (end 3.091 -1.04) (layer F.SilkS) (width 0.12))
    (fp_line (start 3.051 1.04) (end 3.051 1.864) (layer F.SilkS) (width 0.12))
    (fp_line (start 3.051 -1.864) (end 3.051 -1.04) (layer F.SilkS) (width 0.12))
    (fp_line (start 3.011 1.04) (end 3.011 1.901) (layer F.SilkS) (width 0.12))
    (fp_line (start 3.011 -1.901) (end 3.011 -1.04) (layer F.SilkS) (width 0.12))
    (fp_line (start 2.971 1.04) (end 2.971 1.937) (layer F.SilkS) (width 0.12))
    (fp_line (start 2.971 -1.937) (end 2.971 -1.04) (layer F.SilkS) (width 0.12))
    (fp_line (start 2.931 1.04) (end 2.931 1.971) (layer F.SilkS) (width 0.12))
    (fp_line (start 2.931 -1.971) (end 2.931 -1.04) (layer F.SilkS) (width 0.12))
    (fp_line (start 2.891 1.04) (end 2.891 2.004) (layer F.SilkS) (width 0.12))
    (fp_line (start 2.891 -2.004) (end 2.891 -1.04) (layer F.SilkS) (width 0.12))
    (fp_line (start 2.851 1.04) (end 2.851 2.035) (layer F.SilkS) (width 0.12))
    (fp_line (start 2.851 -2.035) (end 2.851 -1.04) (layer F.SilkS) (width 0.12))
    (fp_line (start 2.811 1.04) (end 2.811 2.065) (layer F.SilkS) (width 0.12))
    (fp_line (start 2.811 -2.065) (end 2.811 -1.04) (layer F.SilkS) (width 0.12))
    (fp_line (start 2.771 1.04) (end 2.771 2.095) (layer F.SilkS) (width 0.12))
    (fp_line (start 2.771 -2.095) (end 2.771 -1.04) (layer F.SilkS) (width 0.12))
    (fp_line (start 2.731 1.04) (end 2.731 2.122) (layer F.SilkS) (width 0.12))
    (fp_line (start 2.731 -2.122) (end 2.731 -1.04) (layer F.SilkS) (width 0.12))
    (fp_line (start 2.691 1.04) (end 2.691 2.149) (layer F.SilkS) (width 0.12))
    (fp_line (start 2.691 -2.149) (end 2.691 -1.04) (layer F.SilkS) (width 0.12))
    (fp_line (start 2.651 1.04) (end 2.651 2.175) (layer F.SilkS) (width 0.12))
    (fp_line (start 2.651 -2.175) (end 2.651 -1.04) (layer F.SilkS) (width 0.12))
    (fp_line (start 2.611 1.04) (end 2.611 2.2) (layer F.SilkS) (width 0.12))
    (fp_line (start 2.611 -2.2) (end 2.611 -1.04) (layer F.SilkS) (width 0.12))
    (fp_line (start 2.571 1.04) (end 2.571 2.224) (layer F.SilkS) (width 0.12))
    (fp_line (start 2.571 -2.224) (end 2.571 -1.04) (layer F.SilkS) (width 0.12))
    (fp_line (start 2.531 1.04) (end 2.531 2.247) (layer F.SilkS) (width 0.12))
    (fp_line (start 2.531 -2.247) (end 2.531 -1.04) (layer F.SilkS) (width 0.12))
    (fp_line (start 2.491 1.04) (end 2.491 2.268) (layer F.SilkS) (width 0.12))
    (fp_line (start 2.491 -2.268) (end 2.491 -1.04) (layer F.SilkS) (width 0.12))
    (fp_line (start 2.451 1.04) (end 2.451 2.29) (layer F.SilkS) (width 0.12))
    (fp_line (start 2.451 -2.29) (end 2.451 -1.04) (layer F.SilkS) (width 0.12))
    (fp_line (start 2.411 1.04) (end 2.411 2.31) (layer F.SilkS) (width 0.12))
    (fp_line (start 2.411 -2.31) (end 2.411 -1.04) (layer F.SilkS) (width 0.12))
    (fp_line (start 2.371 1.04) (end 2.371 2.329) (layer F.SilkS) (width 0.12))
    (fp_line (start 2.371 -2.329) (end 2.371 -1.04) (layer F.SilkS) (width 0.12))
    (fp_line (start 2.331 1.04) (end 2.331 2.348) (layer F.SilkS) (width 0.12))
    (fp_line (start 2.331 -2.348) (end 2.331 -1.04) (layer F.SilkS) (width 0.12))
    (fp_line (start 2.291 1.04) (end 2.291 2.365) (layer F.SilkS) (width 0.12))
    (fp_line (start 2.291 -2.365) (end 2.291 -1.04) (layer F.SilkS) (width 0.12))
    (fp_line (start 2.251 1.04) (end 2.251 2.382) (layer F.SilkS) (width 0.12))
    (fp_line (start 2.251 -2.382) (end 2.251 -1.04) (layer F.SilkS) (width 0.12))
    (fp_line (start 2.211 1.04) (end 2.211 2.398) (layer F.SilkS) (width 0.12))
    (fp_line (start 2.211 -2.398) (end 2.211 -1.04) (layer F.SilkS) (width 0.12))
    (fp_line (start 2.171 1.04) (end 2.171 2.414) (layer F.SilkS) (width 0.12))
    (fp_line (start 2.171 -2.414) (end 2.171 -1.04) (layer F.SilkS) (width 0.12))
    (fp_line (start 2.131 1.04) (end 2.131 2.428) (layer F.SilkS) (width 0.12))
    (fp_line (start 2.131 -2.428) (end 2.131 -1.04) (layer F.SilkS) (width 0.12))
    (fp_line (start 2.091 1.04) (end 2.091 2.442) (layer F.SilkS) (width 0.12))
    (fp_line (start 2.091 -2.442) (end 2.091 -1.04) (layer F.SilkS) (width 0.12))
    (fp_line (start 2.051 1.04) (end 2.051 2.455) (layer F.SilkS) (width 0.12))
    (fp_line (start 2.051 -2.455) (end 2.051 -1.04) (layer F.SilkS) (width 0.12))
    (fp_line (start 2.011 1.04) (end 2.011 2.468) (layer F.SilkS) (width 0.12))
    (fp_line (start 2.011 -2.468) (end 2.011 -1.04) (layer F.SilkS) (width 0.12))
    (fp_line (start 1.971 1.04) (end 1.971 2.48) (layer F.SilkS) (width 0.12))
    (fp_line (start 1.971 -2.48) (end 1.971 -1.04) (layer F.SilkS) (width 0.12))
    (fp_line (start 1.93 1.04) (end 1.93 2.491) (layer F.SilkS) (width 0.12))
    (fp_line (start 1.93 -2.491) (end 1.93 -1.04) (layer F.SilkS) (width 0.12))
    (fp_line (start 1.89 1.04) (end 1.89 2.501) (layer F.SilkS) (width 0.12))
    (fp_line (start 1.89 -2.501) (end 1.89 -1.04) (layer F.SilkS) (width 0.12))
    (fp_line (start 1.85 1.04) (end 1.85 2.511) (layer F.SilkS) (width 0.12))
    (fp_line (start 1.85 -2.511) (end 1.85 -1.04) (layer F.SilkS) (width 0.12))
    (fp_line (start 1.81 1.04) (end 1.81 2.52) (layer F.SilkS) (width 0.12))
    (fp_line (start 1.81 -2.52) (end 1.81 -1.04) (layer F.SilkS) (width 0.12))
    (fp_line (start 1.77 1.04) (end 1.77 2.528) (layer F.SilkS) (width 0.12))
    (fp_line (start 1.77 -2.528) (end 1.77 -1.04) (layer F.SilkS) (width 0.12))
    (fp_line (start 1.73 1.04) (end 1.73 2.536) (layer F.SilkS) (width 0.12))
    (fp_line (start 1.73 -2.536) (end 1.73 -1.04) (layer F.SilkS) (width 0.12))
    (fp_line (start 1.69 1.04) (end 1.69 2.543) (layer F.SilkS) (width 0.12))
    (fp_line (start 1.69 -2.543) (end 1.69 -1.04) (layer F.SilkS) (width 0.12))
    (fp_line (start 1.65 1.04) (end 1.65 2.55) (layer F.SilkS) (width 0.12))
    (fp_line (start 1.65 -2.55) (end 1.65 -1.04) (layer F.SilkS) (width 0.12))
    (fp_line (start 1.61 1.04) (end 1.61 2.556) (layer F.SilkS) (width 0.12))
    (fp_line (start 1.61 -2.556) (end 1.61 -1.04) (layer F.SilkS) (width 0.12))
    (fp_line (start 1.57 1.04) (end 1.57 2.561) (layer F.SilkS) (width 0.12))
    (fp_line (start 1.57 -2.561) (end 1.57 -1.04) (layer F.SilkS) (width 0.12))
    (fp_line (start 1.53 1.04) (end 1.53 2.565) (layer F.SilkS) (width 0.12))
    (fp_line (start 1.53 -2.565) (end 1.53 -1.04) (layer F.SilkS) (width 0.12))
    (fp_line (start 1.49 1.04) (end 1.49 2.569) (layer F.SilkS) (width 0.12))
    (fp_line (start 1.49 -2.569) (end 1.49 -1.04) (layer F.SilkS) (width 0.12))
    (fp_line (start 1.45 -2.573) (end 1.45 2.573) (layer F.SilkS) (width 0.12))
    (fp_line (start 1.41 -2.576) (end 1.41 2.576) (layer F.SilkS) (width 0.12))
    (fp_line (start 1.37 -2.578) (end 1.37 2.578) (layer F.SilkS) (width 0.12))
    (fp_line (start 1.33 -2.579) (end 1.33 2.579) (layer F.SilkS) (width 0.12))
    (fp_line (start 1.29 -2.58) (end 1.29 2.58) (layer F.SilkS) (width 0.12))
    (fp_line (start 1.25 -2.58) (end 1.25 2.58) (layer F.SilkS) (width 0.12))
    (fp_line (start -0.633605 -1.3375) (end -0.633605 -0.8375) (layer F.Fab) (width 0.1))
    (fp_line (start -0.883605 -1.0875) (end -0.383605 -1.0875) (layer F.Fab) (width 0.1))
    (fp_circle (center 1.25 0) (end 4 0) (layer F.CrtYd) (width 0.05))
    (fp_circle (center 1.25 0) (end 3.87 0) (layer F.SilkS) (width 0.12))
    (fp_circle (center 1.25 0) (end 3.75 0) (layer F.Fab) (width 0.1))
    (fp_text user %R (at 1.25 0) (layer F.Fab)
      (effects (font (size 1 1) (thickness 0.15)))
    )
    (pad 2 thru_hole circle (at 2.5 0 180) (size 1.6 1.6) (drill 0.8) (layers *.Cu *.Mask)
      (net 1 GNDREF))
    (pad 1 thru_hole rect (at 0 0 180) (size 1.6 1.6) (drill 0.8) (layers *.Cu *.Mask)
      (net 10 S8))
    (model ${KISYS3DMOD}/Capacitor_THT.3dshapes/CP_Radial_D5.0mm_P2.50mm.wrl
      (at (xyz 0 0 0))
      (scale (xyz 1 1 1))
      (rotate (xyz 0 0 0))
    )
  )

  (module Capacitor_THT:CP_Radial_D5.0mm_P2.50mm (layer F.Cu) (tedit 5AE50EF0) (tstamp 60FB4E70)
    (at 114.5 112.5 270)
    (descr "CP, Radial series, Radial, pin pitch=2.50mm, , diameter=5mm, Electrolytic Capacitor")
    (tags "CP Radial series Radial pin pitch 2.50mm  diameter 5mm Electrolytic Capacitor")
    (path /60FC05F8)
    (fp_text reference C11 (at 1.25 -3.75 90) (layer F.SilkS)
      (effects (font (size 1 1) (thickness 0.15)))
    )
    (fp_text value 0.33u (at 1.25 3.75 90) (layer F.Fab)
      (effects (font (size 1 1) (thickness 0.15)))
    )
    (fp_line (start -1.304775 -1.725) (end -1.304775 -1.225) (layer F.SilkS) (width 0.12))
    (fp_line (start -1.554775 -1.475) (end -1.054775 -1.475) (layer F.SilkS) (width 0.12))
    (fp_line (start 3.851 -0.284) (end 3.851 0.284) (layer F.SilkS) (width 0.12))
    (fp_line (start 3.811 -0.518) (end 3.811 0.518) (layer F.SilkS) (width 0.12))
    (fp_line (start 3.771 -0.677) (end 3.771 0.677) (layer F.SilkS) (width 0.12))
    (fp_line (start 3.731 -0.805) (end 3.731 0.805) (layer F.SilkS) (width 0.12))
    (fp_line (start 3.691 -0.915) (end 3.691 0.915) (layer F.SilkS) (width 0.12))
    (fp_line (start 3.651 -1.011) (end 3.651 1.011) (layer F.SilkS) (width 0.12))
    (fp_line (start 3.611 -1.098) (end 3.611 1.098) (layer F.SilkS) (width 0.12))
    (fp_line (start 3.571 -1.178) (end 3.571 1.178) (layer F.SilkS) (width 0.12))
    (fp_line (start 3.531 1.04) (end 3.531 1.251) (layer F.SilkS) (width 0.12))
    (fp_line (start 3.531 -1.251) (end 3.531 -1.04) (layer F.SilkS) (width 0.12))
    (fp_line (start 3.491 1.04) (end 3.491 1.319) (layer F.SilkS) (width 0.12))
    (fp_line (start 3.491 -1.319) (end 3.491 -1.04) (layer F.SilkS) (width 0.12))
    (fp_line (start 3.451 1.04) (end 3.451 1.383) (layer F.SilkS) (width 0.12))
    (fp_line (start 3.451 -1.383) (end 3.451 -1.04) (layer F.SilkS) (width 0.12))
    (fp_line (start 3.411 1.04) (end 3.411 1.443) (layer F.SilkS) (width 0.12))
    (fp_line (start 3.411 -1.443) (end 3.411 -1.04) (layer F.SilkS) (width 0.12))
    (fp_line (start 3.371 1.04) (end 3.371 1.5) (layer F.SilkS) (width 0.12))
    (fp_line (start 3.371 -1.5) (end 3.371 -1.04) (layer F.SilkS) (width 0.12))
    (fp_line (start 3.331 1.04) (end 3.331 1.554) (layer F.SilkS) (width 0.12))
    (fp_line (start 3.331 -1.554) (end 3.331 -1.04) (layer F.SilkS) (width 0.12))
    (fp_line (start 3.291 1.04) (end 3.291 1.605) (layer F.SilkS) (width 0.12))
    (fp_line (start 3.291 -1.605) (end 3.291 -1.04) (layer F.SilkS) (width 0.12))
    (fp_line (start 3.251 1.04) (end 3.251 1.653) (layer F.SilkS) (width 0.12))
    (fp_line (start 3.251 -1.653) (end 3.251 -1.04) (layer F.SilkS) (width 0.12))
    (fp_line (start 3.211 1.04) (end 3.211 1.699) (layer F.SilkS) (width 0.12))
    (fp_line (start 3.211 -1.699) (end 3.211 -1.04) (layer F.SilkS) (width 0.12))
    (fp_line (start 3.171 1.04) (end 3.171 1.743) (layer F.SilkS) (width 0.12))
    (fp_line (start 3.171 -1.743) (end 3.171 -1.04) (layer F.SilkS) (width 0.12))
    (fp_line (start 3.131 1.04) (end 3.131 1.785) (layer F.SilkS) (width 0.12))
    (fp_line (start 3.131 -1.785) (end 3.131 -1.04) (layer F.SilkS) (width 0.12))
    (fp_line (start 3.091 1.04) (end 3.091 1.826) (layer F.SilkS) (width 0.12))
    (fp_line (start 3.091 -1.826) (end 3.091 -1.04) (layer F.SilkS) (width 0.12))
    (fp_line (start 3.051 1.04) (end 3.051 1.864) (layer F.SilkS) (width 0.12))
    (fp_line (start 3.051 -1.864) (end 3.051 -1.04) (layer F.SilkS) (width 0.12))
    (fp_line (start 3.011 1.04) (end 3.011 1.901) (layer F.SilkS) (width 0.12))
    (fp_line (start 3.011 -1.901) (end 3.011 -1.04) (layer F.SilkS) (width 0.12))
    (fp_line (start 2.971 1.04) (end 2.971 1.937) (layer F.SilkS) (width 0.12))
    (fp_line (start 2.971 -1.937) (end 2.971 -1.04) (layer F.SilkS) (width 0.12))
    (fp_line (start 2.931 1.04) (end 2.931 1.971) (layer F.SilkS) (width 0.12))
    (fp_line (start 2.931 -1.971) (end 2.931 -1.04) (layer F.SilkS) (width 0.12))
    (fp_line (start 2.891 1.04) (end 2.891 2.004) (layer F.SilkS) (width 0.12))
    (fp_line (start 2.891 -2.004) (end 2.891 -1.04) (layer F.SilkS) (width 0.12))
    (fp_line (start 2.851 1.04) (end 2.851 2.035) (layer F.SilkS) (width 0.12))
    (fp_line (start 2.851 -2.035) (end 2.851 -1.04) (layer F.SilkS) (width 0.12))
    (fp_line (start 2.811 1.04) (end 2.811 2.065) (layer F.SilkS) (width 0.12))
    (fp_line (start 2.811 -2.065) (end 2.811 -1.04) (layer F.SilkS) (width 0.12))
    (fp_line (start 2.771 1.04) (end 2.771 2.095) (layer F.SilkS) (width 0.12))
    (fp_line (start 2.771 -2.095) (end 2.771 -1.04) (layer F.SilkS) (width 0.12))
    (fp_line (start 2.731 1.04) (end 2.731 2.122) (layer F.SilkS) (width 0.12))
    (fp_line (start 2.731 -2.122) (end 2.731 -1.04) (layer F.SilkS) (width 0.12))
    (fp_line (start 2.691 1.04) (end 2.691 2.149) (layer F.SilkS) (width 0.12))
    (fp_line (start 2.691 -2.149) (end 2.691 -1.04) (layer F.SilkS) (width 0.12))
    (fp_line (start 2.651 1.04) (end 2.651 2.175) (layer F.SilkS) (width 0.12))
    (fp_line (start 2.651 -2.175) (end 2.651 -1.04) (layer F.SilkS) (width 0.12))
    (fp_line (start 2.611 1.04) (end 2.611 2.2) (layer F.SilkS) (width 0.12))
    (fp_line (start 2.611 -2.2) (end 2.611 -1.04) (layer F.SilkS) (width 0.12))
    (fp_line (start 2.571 1.04) (end 2.571 2.224) (layer F.SilkS) (width 0.12))
    (fp_line (start 2.571 -2.224) (end 2.571 -1.04) (layer F.SilkS) (width 0.12))
    (fp_line (start 2.531 1.04) (end 2.531 2.247) (layer F.SilkS) (width 0.12))
    (fp_line (start 2.531 -2.247) (end 2.531 -1.04) (layer F.SilkS) (width 0.12))
    (fp_line (start 2.491 1.04) (end 2.491 2.268) (layer F.SilkS) (width 0.12))
    (fp_line (start 2.491 -2.268) (end 2.491 -1.04) (layer F.SilkS) (width 0.12))
    (fp_line (start 2.451 1.04) (end 2.451 2.29) (layer F.SilkS) (width 0.12))
    (fp_line (start 2.451 -2.29) (end 2.451 -1.04) (layer F.SilkS) (width 0.12))
    (fp_line (start 2.411 1.04) (end 2.411 2.31) (layer F.SilkS) (width 0.12))
    (fp_line (start 2.411 -2.31) (end 2.411 -1.04) (layer F.SilkS) (width 0.12))
    (fp_line (start 2.371 1.04) (end 2.371 2.329) (layer F.SilkS) (width 0.12))
    (fp_line (start 2.371 -2.329) (end 2.371 -1.04) (layer F.SilkS) (width 0.12))
    (fp_line (start 2.331 1.04) (end 2.331 2.348) (layer F.SilkS) (width 0.12))
    (fp_line (start 2.331 -2.348) (end 2.331 -1.04) (layer F.SilkS) (width 0.12))
    (fp_line (start 2.291 1.04) (end 2.291 2.365) (layer F.SilkS) (width 0.12))
    (fp_line (start 2.291 -2.365) (end 2.291 -1.04) (layer F.SilkS) (width 0.12))
    (fp_line (start 2.251 1.04) (end 2.251 2.382) (layer F.SilkS) (width 0.12))
    (fp_line (start 2.251 -2.382) (end 2.251 -1.04) (layer F.SilkS) (width 0.12))
    (fp_line (start 2.211 1.04) (end 2.211 2.398) (layer F.SilkS) (width 0.12))
    (fp_line (start 2.211 -2.398) (end 2.211 -1.04) (layer F.SilkS) (width 0.12))
    (fp_line (start 2.171 1.04) (end 2.171 2.414) (layer F.SilkS) (width 0.12))
    (fp_line (start 2.171 -2.414) (end 2.171 -1.04) (layer F.SilkS) (width 0.12))
    (fp_line (start 2.131 1.04) (end 2.131 2.428) (layer F.SilkS) (width 0.12))
    (fp_line (start 2.131 -2.428) (end 2.131 -1.04) (layer F.SilkS) (width 0.12))
    (fp_line (start 2.091 1.04) (end 2.091 2.442) (layer F.SilkS) (width 0.12))
    (fp_line (start 2.091 -2.442) (end 2.091 -1.04) (layer F.SilkS) (width 0.12))
    (fp_line (start 2.051 1.04) (end 2.051 2.455) (layer F.SilkS) (width 0.12))
    (fp_line (start 2.051 -2.455) (end 2.051 -1.04) (layer F.SilkS) (width 0.12))
    (fp_line (start 2.011 1.04) (end 2.011 2.468) (layer F.SilkS) (width 0.12))
    (fp_line (start 2.011 -2.468) (end 2.011 -1.04) (layer F.SilkS) (width 0.12))
    (fp_line (start 1.971 1.04) (end 1.971 2.48) (layer F.SilkS) (width 0.12))
    (fp_line (start 1.971 -2.48) (end 1.971 -1.04) (layer F.SilkS) (width 0.12))
    (fp_line (start 1.93 1.04) (end 1.93 2.491) (layer F.SilkS) (width 0.12))
    (fp_line (start 1.93 -2.491) (end 1.93 -1.04) (layer F.SilkS) (width 0.12))
    (fp_line (start 1.89 1.04) (end 1.89 2.501) (layer F.SilkS) (width 0.12))
    (fp_line (start 1.89 -2.501) (end 1.89 -1.04) (layer F.SilkS) (width 0.12))
    (fp_line (start 1.85 1.04) (end 1.85 2.511) (layer F.SilkS) (width 0.12))
    (fp_line (start 1.85 -2.511) (end 1.85 -1.04) (layer F.SilkS) (width 0.12))
    (fp_line (start 1.81 1.04) (end 1.81 2.52) (layer F.SilkS) (width 0.12))
    (fp_line (start 1.81 -2.52) (end 1.81 -1.04) (layer F.SilkS) (width 0.12))
    (fp_line (start 1.77 1.04) (end 1.77 2.528) (layer F.SilkS) (width 0.12))
    (fp_line (start 1.77 -2.528) (end 1.77 -1.04) (layer F.SilkS) (width 0.12))
    (fp_line (start 1.73 1.04) (end 1.73 2.536) (layer F.SilkS) (width 0.12))
    (fp_line (start 1.73 -2.536) (end 1.73 -1.04) (layer F.SilkS) (width 0.12))
    (fp_line (start 1.69 1.04) (end 1.69 2.543) (layer F.SilkS) (width 0.12))
    (fp_line (start 1.69 -2.543) (end 1.69 -1.04) (layer F.SilkS) (width 0.12))
    (fp_line (start 1.65 1.04) (end 1.65 2.55) (layer F.SilkS) (width 0.12))
    (fp_line (start 1.65 -2.55) (end 1.65 -1.04) (layer F.SilkS) (width 0.12))
    (fp_line (start 1.61 1.04) (end 1.61 2.556) (layer F.SilkS) (width 0.12))
    (fp_line (start 1.61 -2.556) (end 1.61 -1.04) (layer F.SilkS) (width 0.12))
    (fp_line (start 1.57 1.04) (end 1.57 2.561) (layer F.SilkS) (width 0.12))
    (fp_line (start 1.57 -2.561) (end 1.57 -1.04) (layer F.SilkS) (width 0.12))
    (fp_line (start 1.53 1.04) (end 1.53 2.565) (layer F.SilkS) (width 0.12))
    (fp_line (start 1.53 -2.565) (end 1.53 -1.04) (layer F.SilkS) (width 0.12))
    (fp_line (start 1.49 1.04) (end 1.49 2.569) (layer F.SilkS) (width 0.12))
    (fp_line (start 1.49 -2.569) (end 1.49 -1.04) (layer F.SilkS) (width 0.12))
    (fp_line (start 1.45 -2.573) (end 1.45 2.573) (layer F.SilkS) (width 0.12))
    (fp_line (start 1.41 -2.576) (end 1.41 2.576) (layer F.SilkS) (width 0.12))
    (fp_line (start 1.37 -2.578) (end 1.37 2.578) (layer F.SilkS) (width 0.12))
    (fp_line (start 1.33 -2.579) (end 1.33 2.579) (layer F.SilkS) (width 0.12))
    (fp_line (start 1.29 -2.58) (end 1.29 2.58) (layer F.SilkS) (width 0.12))
    (fp_line (start 1.25 -2.58) (end 1.25 2.58) (layer F.SilkS) (width 0.12))
    (fp_line (start -0.633605 -1.3375) (end -0.633605 -0.8375) (layer F.Fab) (width 0.1))
    (fp_line (start -0.883605 -1.0875) (end -0.383605 -1.0875) (layer F.Fab) (width 0.1))
    (fp_circle (center 1.25 0) (end 4 0) (layer F.CrtYd) (width 0.05))
    (fp_circle (center 1.25 0) (end 3.87 0) (layer F.SilkS) (width 0.12))
    (fp_circle (center 1.25 0) (end 3.75 0) (layer F.Fab) (width 0.1))
    (fp_text user %R (at 1.25 0 90) (layer F.Fab)
      (effects (font (size 1 1) (thickness 0.15)))
    )
    (pad 2 thru_hole circle (at 2.5 0 270) (size 1.6 1.6) (drill 0.8) (layers *.Cu *.Mask)
      (net 1 GNDREF))
    (pad 1 thru_hole rect (at 0 0 270) (size 1.6 1.6) (drill 0.8) (layers *.Cu *.Mask)
      (net 11 BATTERY))
    (model ${KISYS3DMOD}/Capacitor_THT.3dshapes/CP_Radial_D5.0mm_P2.50mm.wrl
      (at (xyz 0 0 0))
      (scale (xyz 1 1 1))
      (rotate (xyz 0 0 0))
    )
  )

  (module Capacitor_THT:CP_Radial_D5.0mm_P2.50mm (layer F.Cu) (tedit 5AE50EF0) (tstamp 60FB4EF4)
    (at 123.5 112.5 270)
    (descr "CP, Radial series, Radial, pin pitch=2.50mm, , diameter=5mm, Electrolytic Capacitor")
    (tags "CP Radial series Radial pin pitch 2.50mm  diameter 5mm Electrolytic Capacitor")
    (path /60FC27F4)
    (fp_text reference C12 (at 1.25 -3.75 90) (layer F.SilkS)
      (effects (font (size 1 1) (thickness 0.15)))
    )
    (fp_text value 0.1u (at 1.25 3.75 90) (layer F.Fab)
      (effects (font (size 1 1) (thickness 0.15)))
    )
    (fp_line (start -1.304775 -1.725) (end -1.304775 -1.225) (layer F.SilkS) (width 0.12))
    (fp_line (start -1.554775 -1.475) (end -1.054775 -1.475) (layer F.SilkS) (width 0.12))
    (fp_line (start 3.851 -0.284) (end 3.851 0.284) (layer F.SilkS) (width 0.12))
    (fp_line (start 3.811 -0.518) (end 3.811 0.518) (layer F.SilkS) (width 0.12))
    (fp_line (start 3.771 -0.677) (end 3.771 0.677) (layer F.SilkS) (width 0.12))
    (fp_line (start 3.731 -0.805) (end 3.731 0.805) (layer F.SilkS) (width 0.12))
    (fp_line (start 3.691 -0.915) (end 3.691 0.915) (layer F.SilkS) (width 0.12))
    (fp_line (start 3.651 -1.011) (end 3.651 1.011) (layer F.SilkS) (width 0.12))
    (fp_line (start 3.611 -1.098) (end 3.611 1.098) (layer F.SilkS) (width 0.12))
    (fp_line (start 3.571 -1.178) (end 3.571 1.178) (layer F.SilkS) (width 0.12))
    (fp_line (start 3.531 1.04) (end 3.531 1.251) (layer F.SilkS) (width 0.12))
    (fp_line (start 3.531 -1.251) (end 3.531 -1.04) (layer F.SilkS) (width 0.12))
    (fp_line (start 3.491 1.04) (end 3.491 1.319) (layer F.SilkS) (width 0.12))
    (fp_line (start 3.491 -1.319) (end 3.491 -1.04) (layer F.SilkS) (width 0.12))
    (fp_line (start 3.451 1.04) (end 3.451 1.383) (layer F.SilkS) (width 0.12))
    (fp_line (start 3.451 -1.383) (end 3.451 -1.04) (layer F.SilkS) (width 0.12))
    (fp_line (start 3.411 1.04) (end 3.411 1.443) (layer F.SilkS) (width 0.12))
    (fp_line (start 3.411 -1.443) (end 3.411 -1.04) (layer F.SilkS) (width 0.12))
    (fp_line (start 3.371 1.04) (end 3.371 1.5) (layer F.SilkS) (width 0.12))
    (fp_line (start 3.371 -1.5) (end 3.371 -1.04) (layer F.SilkS) (width 0.12))
    (fp_line (start 3.331 1.04) (end 3.331 1.554) (layer F.SilkS) (width 0.12))
    (fp_line (start 3.331 -1.554) (end 3.331 -1.04) (layer F.SilkS) (width 0.12))
    (fp_line (start 3.291 1.04) (end 3.291 1.605) (layer F.SilkS) (width 0.12))
    (fp_line (start 3.291 -1.605) (end 3.291 -1.04) (layer F.SilkS) (width 0.12))
    (fp_line (start 3.251 1.04) (end 3.251 1.653) (layer F.SilkS) (width 0.12))
    (fp_line (start 3.251 -1.653) (end 3.251 -1.04) (layer F.SilkS) (width 0.12))
    (fp_line (start 3.211 1.04) (end 3.211 1.699) (layer F.SilkS) (width 0.12))
    (fp_line (start 3.211 -1.699) (end 3.211 -1.04) (layer F.SilkS) (width 0.12))
    (fp_line (start 3.171 1.04) (end 3.171 1.743) (layer F.SilkS) (width 0.12))
    (fp_line (start 3.171 -1.743) (end 3.171 -1.04) (layer F.SilkS) (width 0.12))
    (fp_line (start 3.131 1.04) (end 3.131 1.785) (layer F.SilkS) (width 0.12))
    (fp_line (start 3.131 -1.785) (end 3.131 -1.04) (layer F.SilkS) (width 0.12))
    (fp_line (start 3.091 1.04) (end 3.091 1.826) (layer F.SilkS) (width 0.12))
    (fp_line (start 3.091 -1.826) (end 3.091 -1.04) (layer F.SilkS) (width 0.12))
    (fp_line (start 3.051 1.04) (end 3.051 1.864) (layer F.SilkS) (width 0.12))
    (fp_line (start 3.051 -1.864) (end 3.051 -1.04) (layer F.SilkS) (width 0.12))
    (fp_line (start 3.011 1.04) (end 3.011 1.901) (layer F.SilkS) (width 0.12))
    (fp_line (start 3.011 -1.901) (end 3.011 -1.04) (layer F.SilkS) (width 0.12))
    (fp_line (start 2.971 1.04) (end 2.971 1.937) (layer F.SilkS) (width 0.12))
    (fp_line (start 2.971 -1.937) (end 2.971 -1.04) (layer F.SilkS) (width 0.12))
    (fp_line (start 2.931 1.04) (end 2.931 1.971) (layer F.SilkS) (width 0.12))
    (fp_line (start 2.931 -1.971) (end 2.931 -1.04) (layer F.SilkS) (width 0.12))
    (fp_line (start 2.891 1.04) (end 2.891 2.004) (layer F.SilkS) (width 0.12))
    (fp_line (start 2.891 -2.004) (end 2.891 -1.04) (layer F.SilkS) (width 0.12))
    (fp_line (start 2.851 1.04) (end 2.851 2.035) (layer F.SilkS) (width 0.12))
    (fp_line (start 2.851 -2.035) (end 2.851 -1.04) (layer F.SilkS) (width 0.12))
    (fp_line (start 2.811 1.04) (end 2.811 2.065) (layer F.SilkS) (width 0.12))
    (fp_line (start 2.811 -2.065) (end 2.811 -1.04) (layer F.SilkS) (width 0.12))
    (fp_line (start 2.771 1.04) (end 2.771 2.095) (layer F.SilkS) (width 0.12))
    (fp_line (start 2.771 -2.095) (end 2.771 -1.04) (layer F.SilkS) (width 0.12))
    (fp_line (start 2.731 1.04) (end 2.731 2.122) (layer F.SilkS) (width 0.12))
    (fp_line (start 2.731 -2.122) (end 2.731 -1.04) (layer F.SilkS) (width 0.12))
    (fp_line (start 2.691 1.04) (end 2.691 2.149) (layer F.SilkS) (width 0.12))
    (fp_line (start 2.691 -2.149) (end 2.691 -1.04) (layer F.SilkS) (width 0.12))
    (fp_line (start 2.651 1.04) (end 2.651 2.175) (layer F.SilkS) (width 0.12))
    (fp_line (start 2.651 -2.175) (end 2.651 -1.04) (layer F.SilkS) (width 0.12))
    (fp_line (start 2.611 1.04) (end 2.611 2.2) (layer F.SilkS) (width 0.12))
    (fp_line (start 2.611 -2.2) (end 2.611 -1.04) (layer F.SilkS) (width 0.12))
    (fp_line (start 2.571 1.04) (end 2.571 2.224) (layer F.SilkS) (width 0.12))
    (fp_line (start 2.571 -2.224) (end 2.571 -1.04) (layer F.SilkS) (width 0.12))
    (fp_line (start 2.531 1.04) (end 2.531 2.247) (layer F.SilkS) (width 0.12))
    (fp_line (start 2.531 -2.247) (end 2.531 -1.04) (layer F.SilkS) (width 0.12))
    (fp_line (start 2.491 1.04) (end 2.491 2.268) (layer F.SilkS) (width 0.12))
    (fp_line (start 2.491 -2.268) (end 2.491 -1.04) (layer F.SilkS) (width 0.12))
    (fp_line (start 2.451 1.04) (end 2.451 2.29) (layer F.SilkS) (width 0.12))
    (fp_line (start 2.451 -2.29) (end 2.451 -1.04) (layer F.SilkS) (width 0.12))
    (fp_line (start 2.411 1.04) (end 2.411 2.31) (layer F.SilkS) (width 0.12))
    (fp_line (start 2.411 -2.31) (end 2.411 -1.04) (layer F.SilkS) (width 0.12))
    (fp_line (start 2.371 1.04) (end 2.371 2.329) (layer F.SilkS) (width 0.12))
    (fp_line (start 2.371 -2.329) (end 2.371 -1.04) (layer F.SilkS) (width 0.12))
    (fp_line (start 2.331 1.04) (end 2.331 2.348) (layer F.SilkS) (width 0.12))
    (fp_line (start 2.331 -2.348) (end 2.331 -1.04) (layer F.SilkS) (width 0.12))
    (fp_line (start 2.291 1.04) (end 2.291 2.365) (layer F.SilkS) (width 0.12))
    (fp_line (start 2.291 -2.365) (end 2.291 -1.04) (layer F.SilkS) (width 0.12))
    (fp_line (start 2.251 1.04) (end 2.251 2.382) (layer F.SilkS) (width 0.12))
    (fp_line (start 2.251 -2.382) (end 2.251 -1.04) (layer F.SilkS) (width 0.12))
    (fp_line (start 2.211 1.04) (end 2.211 2.398) (layer F.SilkS) (width 0.12))
    (fp_line (start 2.211 -2.398) (end 2.211 -1.04) (layer F.SilkS) (width 0.12))
    (fp_line (start 2.171 1.04) (end 2.171 2.414) (layer F.SilkS) (width 0.12))
    (fp_line (start 2.171 -2.414) (end 2.171 -1.04) (layer F.SilkS) (width 0.12))
    (fp_line (start 2.131 1.04) (end 2.131 2.428) (layer F.SilkS) (width 0.12))
    (fp_line (start 2.131 -2.428) (end 2.131 -1.04) (layer F.SilkS) (width 0.12))
    (fp_line (start 2.091 1.04) (end 2.091 2.442) (layer F.SilkS) (width 0.12))
    (fp_line (start 2.091 -2.442) (end 2.091 -1.04) (layer F.SilkS) (width 0.12))
    (fp_line (start 2.051 1.04) (end 2.051 2.455) (layer F.SilkS) (width 0.12))
    (fp_line (start 2.051 -2.455) (end 2.051 -1.04) (layer F.SilkS) (width 0.12))
    (fp_line (start 2.011 1.04) (end 2.011 2.468) (layer F.SilkS) (width 0.12))
    (fp_line (start 2.011 -2.468) (end 2.011 -1.04) (layer F.SilkS) (width 0.12))
    (fp_line (start 1.971 1.04) (end 1.971 2.48) (layer F.SilkS) (width 0.12))
    (fp_line (start 1.971 -2.48) (end 1.971 -1.04) (layer F.SilkS) (width 0.12))
    (fp_line (start 1.93 1.04) (end 1.93 2.491) (layer F.SilkS) (width 0.12))
    (fp_line (start 1.93 -2.491) (end 1.93 -1.04) (layer F.SilkS) (width 0.12))
    (fp_line (start 1.89 1.04) (end 1.89 2.501) (layer F.SilkS) (width 0.12))
    (fp_line (start 1.89 -2.501) (end 1.89 -1.04) (layer F.SilkS) (width 0.12))
    (fp_line (start 1.85 1.04) (end 1.85 2.511) (layer F.SilkS) (width 0.12))
    (fp_line (start 1.85 -2.511) (end 1.85 -1.04) (layer F.SilkS) (width 0.12))
    (fp_line (start 1.81 1.04) (end 1.81 2.52) (layer F.SilkS) (width 0.12))
    (fp_line (start 1.81 -2.52) (end 1.81 -1.04) (layer F.SilkS) (width 0.12))
    (fp_line (start 1.77 1.04) (end 1.77 2.528) (layer F.SilkS) (width 0.12))
    (fp_line (start 1.77 -2.528) (end 1.77 -1.04) (layer F.SilkS) (width 0.12))
    (fp_line (start 1.73 1.04) (end 1.73 2.536) (layer F.SilkS) (width 0.12))
    (fp_line (start 1.73 -2.536) (end 1.73 -1.04) (layer F.SilkS) (width 0.12))
    (fp_line (start 1.69 1.04) (end 1.69 2.543) (layer F.SilkS) (width 0.12))
    (fp_line (start 1.69 -2.543) (end 1.69 -1.04) (layer F.SilkS) (width 0.12))
    (fp_line (start 1.65 1.04) (end 1.65 2.55) (layer F.SilkS) (width 0.12))
    (fp_line (start 1.65 -2.55) (end 1.65 -1.04) (layer F.SilkS) (width 0.12))
    (fp_line (start 1.61 1.04) (end 1.61 2.556) (layer F.SilkS) (width 0.12))
    (fp_line (start 1.61 -2.556) (end 1.61 -1.04) (layer F.SilkS) (width 0.12))
    (fp_line (start 1.57 1.04) (end 1.57 2.561) (layer F.SilkS) (width 0.12))
    (fp_line (start 1.57 -2.561) (end 1.57 -1.04) (layer F.SilkS) (width 0.12))
    (fp_line (start 1.53 1.04) (end 1.53 2.565) (layer F.SilkS) (width 0.12))
    (fp_line (start 1.53 -2.565) (end 1.53 -1.04) (layer F.SilkS) (width 0.12))
    (fp_line (start 1.49 1.04) (end 1.49 2.569) (layer F.SilkS) (width 0.12))
    (fp_line (start 1.49 -2.569) (end 1.49 -1.04) (layer F.SilkS) (width 0.12))
    (fp_line (start 1.45 -2.573) (end 1.45 2.573) (layer F.SilkS) (width 0.12))
    (fp_line (start 1.41 -2.576) (end 1.41 2.576) (layer F.SilkS) (width 0.12))
    (fp_line (start 1.37 -2.578) (end 1.37 2.578) (layer F.SilkS) (width 0.12))
    (fp_line (start 1.33 -2.579) (end 1.33 2.579) (layer F.SilkS) (width 0.12))
    (fp_line (start 1.29 -2.58) (end 1.29 2.58) (layer F.SilkS) (width 0.12))
    (fp_line (start 1.25 -2.58) (end 1.25 2.58) (layer F.SilkS) (width 0.12))
    (fp_line (start -0.633605 -1.3375) (end -0.633605 -0.8375) (layer F.Fab) (width 0.1))
    (fp_line (start -0.883605 -1.0875) (end -0.383605 -1.0875) (layer F.Fab) (width 0.1))
    (fp_circle (center 1.25 0) (end 4 0) (layer F.CrtYd) (width 0.05))
    (fp_circle (center 1.25 0) (end 3.87 0) (layer F.SilkS) (width 0.12))
    (fp_circle (center 1.25 0) (end 3.75 0) (layer F.Fab) (width 0.1))
    (fp_text user %R (at 1.25 0 90) (layer F.Fab)
      (effects (font (size 1 1) (thickness 0.15)))
    )
    (pad 2 thru_hole circle (at 2.5 0 270) (size 1.6 1.6) (drill 0.8) (layers *.Cu *.Mask)
      (net 1 GNDREF))
    (pad 1 thru_hole rect (at 0 0 270) (size 1.6 1.6) (drill 0.8) (layers *.Cu *.Mask)
      (net 12 POWER_ARDUINO))
    (model ${KISYS3DMOD}/Capacitor_THT.3dshapes/CP_Radial_D5.0mm_P2.50mm.wrl
      (at (xyz 0 0 0))
      (scale (xyz 1 1 1))
      (rotate (xyz 0 0 0))
    )
  )

  (module Capacitor_THT:CP_Radial_D8.0mm_P5.00mm (layer F.Cu) (tedit 5AE50EF0) (tstamp 60FB4F9D)
    (at 78.5 114.5)
    (descr "CP, Radial series, Radial, pin pitch=5.00mm, , diameter=8mm, Electrolytic Capacitor")
    (tags "CP Radial series Radial pin pitch 5.00mm  diameter 8mm Electrolytic Capacitor")
    (path /6108D338)
    (fp_text reference C13 (at 2.5 -5.25) (layer F.SilkS)
      (effects (font (size 1 1) (thickness 0.15)))
    )
    (fp_text value 470u (at 2.5 5.25) (layer F.Fab)
      (effects (font (size 1 1) (thickness 0.15)))
    )
    (fp_line (start -1.509698 -2.715) (end -1.509698 -1.915) (layer F.SilkS) (width 0.12))
    (fp_line (start -1.909698 -2.315) (end -1.109698 -2.315) (layer F.SilkS) (width 0.12))
    (fp_line (start 6.581 -0.533) (end 6.581 0.533) (layer F.SilkS) (width 0.12))
    (fp_line (start 6.541 -0.768) (end 6.541 0.768) (layer F.SilkS) (width 0.12))
    (fp_line (start 6.501 -0.948) (end 6.501 0.948) (layer F.SilkS) (width 0.12))
    (fp_line (start 6.461 -1.098) (end 6.461 1.098) (layer F.SilkS) (width 0.12))
    (fp_line (start 6.421 -1.229) (end 6.421 1.229) (layer F.SilkS) (width 0.12))
    (fp_line (start 6.381 -1.346) (end 6.381 1.346) (layer F.SilkS) (width 0.12))
    (fp_line (start 6.341 -1.453) (end 6.341 1.453) (layer F.SilkS) (width 0.12))
    (fp_line (start 6.301 -1.552) (end 6.301 1.552) (layer F.SilkS) (width 0.12))
    (fp_line (start 6.261 -1.645) (end 6.261 1.645) (layer F.SilkS) (width 0.12))
    (fp_line (start 6.221 -1.731) (end 6.221 1.731) (layer F.SilkS) (width 0.12))
    (fp_line (start 6.181 -1.813) (end 6.181 1.813) (layer F.SilkS) (width 0.12))
    (fp_line (start 6.141 -1.89) (end 6.141 1.89) (layer F.SilkS) (width 0.12))
    (fp_line (start 6.101 -1.964) (end 6.101 1.964) (layer F.SilkS) (width 0.12))
    (fp_line (start 6.061 -2.034) (end 6.061 2.034) (layer F.SilkS) (width 0.12))
    (fp_line (start 6.021 1.04) (end 6.021 2.102) (layer F.SilkS) (width 0.12))
    (fp_line (start 6.021 -2.102) (end 6.021 -1.04) (layer F.SilkS) (width 0.12))
    (fp_line (start 5.981 1.04) (end 5.981 2.166) (layer F.SilkS) (width 0.12))
    (fp_line (start 5.981 -2.166) (end 5.981 -1.04) (layer F.SilkS) (width 0.12))
    (fp_line (start 5.941 1.04) (end 5.941 2.228) (layer F.SilkS) (width 0.12))
    (fp_line (start 5.941 -2.228) (end 5.941 -1.04) (layer F.SilkS) (width 0.12))
    (fp_line (start 5.901 1.04) (end 5.901 2.287) (layer F.SilkS) (width 0.12))
    (fp_line (start 5.901 -2.287) (end 5.901 -1.04) (layer F.SilkS) (width 0.12))
    (fp_line (start 5.861 1.04) (end 5.861 2.345) (layer F.SilkS) (width 0.12))
    (fp_line (start 5.861 -2.345) (end 5.861 -1.04) (layer F.SilkS) (width 0.12))
    (fp_line (start 5.821 1.04) (end 5.821 2.4) (layer F.SilkS) (width 0.12))
    (fp_line (start 5.821 -2.4) (end 5.821 -1.04) (layer F.SilkS) (width 0.12))
    (fp_line (start 5.781 1.04) (end 5.781 2.454) (layer F.SilkS) (width 0.12))
    (fp_line (start 5.781 -2.454) (end 5.781 -1.04) (layer F.SilkS) (width 0.12))
    (fp_line (start 5.741 1.04) (end 5.741 2.505) (layer F.SilkS) (width 0.12))
    (fp_line (start 5.741 -2.505) (end 5.741 -1.04) (layer F.SilkS) (width 0.12))
    (fp_line (start 5.701 1.04) (end 5.701 2.556) (layer F.SilkS) (width 0.12))
    (fp_line (start 5.701 -2.556) (end 5.701 -1.04) (layer F.SilkS) (width 0.12))
    (fp_line (start 5.661 1.04) (end 5.661 2.604) (layer F.SilkS) (width 0.12))
    (fp_line (start 5.661 -2.604) (end 5.661 -1.04) (layer F.SilkS) (width 0.12))
    (fp_line (start 5.621 1.04) (end 5.621 2.651) (layer F.SilkS) (width 0.12))
    (fp_line (start 5.621 -2.651) (end 5.621 -1.04) (layer F.SilkS) (width 0.12))
    (fp_line (start 5.581 1.04) (end 5.581 2.697) (layer F.SilkS) (width 0.12))
    (fp_line (start 5.581 -2.697) (end 5.581 -1.04) (layer F.SilkS) (width 0.12))
    (fp_line (start 5.541 1.04) (end 5.541 2.741) (layer F.SilkS) (width 0.12))
    (fp_line (start 5.541 -2.741) (end 5.541 -1.04) (layer F.SilkS) (width 0.12))
    (fp_line (start 5.501 1.04) (end 5.501 2.784) (layer F.SilkS) (width 0.12))
    (fp_line (start 5.501 -2.784) (end 5.501 -1.04) (layer F.SilkS) (width 0.12))
    (fp_line (start 5.461 1.04) (end 5.461 2.826) (layer F.SilkS) (width 0.12))
    (fp_line (start 5.461 -2.826) (end 5.461 -1.04) (layer F.SilkS) (width 0.12))
    (fp_line (start 5.421 1.04) (end 5.421 2.867) (layer F.SilkS) (width 0.12))
    (fp_line (start 5.421 -2.867) (end 5.421 -1.04) (layer F.SilkS) (width 0.12))
    (fp_line (start 5.381 1.04) (end 5.381 2.907) (layer F.SilkS) (width 0.12))
    (fp_line (start 5.381 -2.907) (end 5.381 -1.04) (layer F.SilkS) (width 0.12))
    (fp_line (start 5.341 1.04) (end 5.341 2.945) (layer F.SilkS) (width 0.12))
    (fp_line (start 5.341 -2.945) (end 5.341 -1.04) (layer F.SilkS) (width 0.12))
    (fp_line (start 5.301 1.04) (end 5.301 2.983) (layer F.SilkS) (width 0.12))
    (fp_line (start 5.301 -2.983) (end 5.301 -1.04) (layer F.SilkS) (width 0.12))
    (fp_line (start 5.261 1.04) (end 5.261 3.019) (layer F.SilkS) (width 0.12))
    (fp_line (start 5.261 -3.019) (end 5.261 -1.04) (layer F.SilkS) (width 0.12))
    (fp_line (start 5.221 1.04) (end 5.221 3.055) (layer F.SilkS) (width 0.12))
    (fp_line (start 5.221 -3.055) (end 5.221 -1.04) (layer F.SilkS) (width 0.12))
    (fp_line (start 5.181 1.04) (end 5.181 3.09) (layer F.SilkS) (width 0.12))
    (fp_line (start 5.181 -3.09) (end 5.181 -1.04) (layer F.SilkS) (width 0.12))
    (fp_line (start 5.141 1.04) (end 5.141 3.124) (layer F.SilkS) (width 0.12))
    (fp_line (start 5.141 -3.124) (end 5.141 -1.04) (layer F.SilkS) (width 0.12))
    (fp_line (start 5.101 1.04) (end 5.101 3.156) (layer F.SilkS) (width 0.12))
    (fp_line (start 5.101 -3.156) (end 5.101 -1.04) (layer F.SilkS) (width 0.12))
    (fp_line (start 5.061 1.04) (end 5.061 3.189) (layer F.SilkS) (width 0.12))
    (fp_line (start 5.061 -3.189) (end 5.061 -1.04) (layer F.SilkS) (width 0.12))
    (fp_line (start 5.021 1.04) (end 5.021 3.22) (layer F.SilkS) (width 0.12))
    (fp_line (start 5.021 -3.22) (end 5.021 -1.04) (layer F.SilkS) (width 0.12))
    (fp_line (start 4.981 1.04) (end 4.981 3.25) (layer F.SilkS) (width 0.12))
    (fp_line (start 4.981 -3.25) (end 4.981 -1.04) (layer F.SilkS) (width 0.12))
    (fp_line (start 4.941 1.04) (end 4.941 3.28) (layer F.SilkS) (width 0.12))
    (fp_line (start 4.941 -3.28) (end 4.941 -1.04) (layer F.SilkS) (width 0.12))
    (fp_line (start 4.901 1.04) (end 4.901 3.309) (layer F.SilkS) (width 0.12))
    (fp_line (start 4.901 -3.309) (end 4.901 -1.04) (layer F.SilkS) (width 0.12))
    (fp_line (start 4.861 1.04) (end 4.861 3.338) (layer F.SilkS) (width 0.12))
    (fp_line (start 4.861 -3.338) (end 4.861 -1.04) (layer F.SilkS) (width 0.12))
    (fp_line (start 4.821 1.04) (end 4.821 3.365) (layer F.SilkS) (width 0.12))
    (fp_line (start 4.821 -3.365) (end 4.821 -1.04) (layer F.SilkS) (width 0.12))
    (fp_line (start 4.781 1.04) (end 4.781 3.392) (layer F.SilkS) (width 0.12))
    (fp_line (start 4.781 -3.392) (end 4.781 -1.04) (layer F.SilkS) (width 0.12))
    (fp_line (start 4.741 1.04) (end 4.741 3.418) (layer F.SilkS) (width 0.12))
    (fp_line (start 4.741 -3.418) (end 4.741 -1.04) (layer F.SilkS) (width 0.12))
    (fp_line (start 4.701 1.04) (end 4.701 3.444) (layer F.SilkS) (width 0.12))
    (fp_line (start 4.701 -3.444) (end 4.701 -1.04) (layer F.SilkS) (width 0.12))
    (fp_line (start 4.661 1.04) (end 4.661 3.469) (layer F.SilkS) (width 0.12))
    (fp_line (start 4.661 -3.469) (end 4.661 -1.04) (layer F.SilkS) (width 0.12))
    (fp_line (start 4.621 1.04) (end 4.621 3.493) (layer F.SilkS) (width 0.12))
    (fp_line (start 4.621 -3.493) (end 4.621 -1.04) (layer F.SilkS) (width 0.12))
    (fp_line (start 4.581 1.04) (end 4.581 3.517) (layer F.SilkS) (width 0.12))
    (fp_line (start 4.581 -3.517) (end 4.581 -1.04) (layer F.SilkS) (width 0.12))
    (fp_line (start 4.541 1.04) (end 4.541 3.54) (layer F.SilkS) (width 0.12))
    (fp_line (start 4.541 -3.54) (end 4.541 -1.04) (layer F.SilkS) (width 0.12))
    (fp_line (start 4.501 1.04) (end 4.501 3.562) (layer F.SilkS) (width 0.12))
    (fp_line (start 4.501 -3.562) (end 4.501 -1.04) (layer F.SilkS) (width 0.12))
    (fp_line (start 4.461 1.04) (end 4.461 3.584) (layer F.SilkS) (width 0.12))
    (fp_line (start 4.461 -3.584) (end 4.461 -1.04) (layer F.SilkS) (width 0.12))
    (fp_line (start 4.421 1.04) (end 4.421 3.606) (layer F.SilkS) (width 0.12))
    (fp_line (start 4.421 -3.606) (end 4.421 -1.04) (layer F.SilkS) (width 0.12))
    (fp_line (start 4.381 1.04) (end 4.381 3.627) (layer F.SilkS) (width 0.12))
    (fp_line (start 4.381 -3.627) (end 4.381 -1.04) (layer F.SilkS) (width 0.12))
    (fp_line (start 4.341 1.04) (end 4.341 3.647) (layer F.SilkS) (width 0.12))
    (fp_line (start 4.341 -3.647) (end 4.341 -1.04) (layer F.SilkS) (width 0.12))
    (fp_line (start 4.301 1.04) (end 4.301 3.666) (layer F.SilkS) (width 0.12))
    (fp_line (start 4.301 -3.666) (end 4.301 -1.04) (layer F.SilkS) (width 0.12))
    (fp_line (start 4.261 1.04) (end 4.261 3.686) (layer F.SilkS) (width 0.12))
    (fp_line (start 4.261 -3.686) (end 4.261 -1.04) (layer F.SilkS) (width 0.12))
    (fp_line (start 4.221 1.04) (end 4.221 3.704) (layer F.SilkS) (width 0.12))
    (fp_line (start 4.221 -3.704) (end 4.221 -1.04) (layer F.SilkS) (width 0.12))
    (fp_line (start 4.181 1.04) (end 4.181 3.722) (layer F.SilkS) (width 0.12))
    (fp_line (start 4.181 -3.722) (end 4.181 -1.04) (layer F.SilkS) (width 0.12))
    (fp_line (start 4.141 1.04) (end 4.141 3.74) (layer F.SilkS) (width 0.12))
    (fp_line (start 4.141 -3.74) (end 4.141 -1.04) (layer F.SilkS) (width 0.12))
    (fp_line (start 4.101 1.04) (end 4.101 3.757) (layer F.SilkS) (width 0.12))
    (fp_line (start 4.101 -3.757) (end 4.101 -1.04) (layer F.SilkS) (width 0.12))
    (fp_line (start 4.061 1.04) (end 4.061 3.774) (layer F.SilkS) (width 0.12))
    (fp_line (start 4.061 -3.774) (end 4.061 -1.04) (layer F.SilkS) (width 0.12))
    (fp_line (start 4.021 1.04) (end 4.021 3.79) (layer F.SilkS) (width 0.12))
    (fp_line (start 4.021 -3.79) (end 4.021 -1.04) (layer F.SilkS) (width 0.12))
    (fp_line (start 3.981 1.04) (end 3.981 3.805) (layer F.SilkS) (width 0.12))
    (fp_line (start 3.981 -3.805) (end 3.981 -1.04) (layer F.SilkS) (width 0.12))
    (fp_line (start 3.941 -3.821) (end 3.941 3.821) (layer F.SilkS) (width 0.12))
    (fp_line (start 3.901 -3.835) (end 3.901 3.835) (layer F.SilkS) (width 0.12))
    (fp_line (start 3.861 -3.85) (end 3.861 3.85) (layer F.SilkS) (width 0.12))
    (fp_line (start 3.821 -3.863) (end 3.821 3.863) (layer F.SilkS) (width 0.12))
    (fp_line (start 3.781 -3.877) (end 3.781 3.877) (layer F.SilkS) (width 0.12))
    (fp_line (start 3.741 -3.889) (end 3.741 3.889) (layer F.SilkS) (width 0.12))
    (fp_line (start 3.701 -3.902) (end 3.701 3.902) (layer F.SilkS) (width 0.12))
    (fp_line (start 3.661 -3.914) (end 3.661 3.914) (layer F.SilkS) (width 0.12))
    (fp_line (start 3.621 -3.925) (end 3.621 3.925) (layer F.SilkS) (width 0.12))
    (fp_line (start 3.581 -3.936) (end 3.581 3.936) (layer F.SilkS) (width 0.12))
    (fp_line (start 3.541 -3.947) (end 3.541 3.947) (layer F.SilkS) (width 0.12))
    (fp_line (start 3.501 -3.957) (end 3.501 3.957) (layer F.SilkS) (width 0.12))
    (fp_line (start 3.461 -3.967) (end 3.461 3.967) (layer F.SilkS) (width 0.12))
    (fp_line (start 3.421 -3.976) (end 3.421 3.976) (layer F.SilkS) (width 0.12))
    (fp_line (start 3.381 -3.985) (end 3.381 3.985) (layer F.SilkS) (width 0.12))
    (fp_line (start 3.341 -3.994) (end 3.341 3.994) (layer F.SilkS) (width 0.12))
    (fp_line (start 3.301 -4.002) (end 3.301 4.002) (layer F.SilkS) (width 0.12))
    (fp_line (start 3.261 -4.01) (end 3.261 4.01) (layer F.SilkS) (width 0.12))
    (fp_line (start 3.221 -4.017) (end 3.221 4.017) (layer F.SilkS) (width 0.12))
    (fp_line (start 3.18 -4.024) (end 3.18 4.024) (layer F.SilkS) (width 0.12))
    (fp_line (start 3.14 -4.03) (end 3.14 4.03) (layer F.SilkS) (width 0.12))
    (fp_line (start 3.1 -4.037) (end 3.1 4.037) (layer F.SilkS) (width 0.12))
    (fp_line (start 3.06 -4.042) (end 3.06 4.042) (layer F.SilkS) (width 0.12))
    (fp_line (start 3.02 -4.048) (end 3.02 4.048) (layer F.SilkS) (width 0.12))
    (fp_line (start 2.98 -4.052) (end 2.98 4.052) (layer F.SilkS) (width 0.12))
    (fp_line (start 2.94 -4.057) (end 2.94 4.057) (layer F.SilkS) (width 0.12))
    (fp_line (start 2.9 -4.061) (end 2.9 4.061) (layer F.SilkS) (width 0.12))
    (fp_line (start 2.86 -4.065) (end 2.86 4.065) (layer F.SilkS) (width 0.12))
    (fp_line (start 2.82 -4.068) (end 2.82 4.068) (layer F.SilkS) (width 0.12))
    (fp_line (start 2.78 -4.071) (end 2.78 4.071) (layer F.SilkS) (width 0.12))
    (fp_line (start 2.74 -4.074) (end 2.74 4.074) (layer F.SilkS) (width 0.12))
    (fp_line (start 2.7 -4.076) (end 2.7 4.076) (layer F.SilkS) (width 0.12))
    (fp_line (start 2.66 -4.077) (end 2.66 4.077) (layer F.SilkS) (width 0.12))
    (fp_line (start 2.62 -4.079) (end 2.62 4.079) (layer F.SilkS) (width 0.12))
    (fp_line (start 2.58 -4.08) (end 2.58 4.08) (layer F.SilkS) (width 0.12))
    (fp_line (start 2.54 -4.08) (end 2.54 4.08) (layer F.SilkS) (width 0.12))
    (fp_line (start 2.5 -4.08) (end 2.5 4.08) (layer F.SilkS) (width 0.12))
    (fp_line (start -0.526759 -2.1475) (end -0.526759 -1.3475) (layer F.Fab) (width 0.1))
    (fp_line (start -0.926759 -1.7475) (end -0.126759 -1.7475) (layer F.Fab) (width 0.1))
    (fp_circle (center 2.5 0) (end 6.75 0) (layer F.CrtYd) (width 0.05))
    (fp_circle (center 2.5 0) (end 6.62 0) (layer F.SilkS) (width 0.12))
    (fp_circle (center 2.5 0) (end 6.5 0) (layer F.Fab) (width 0.1))
    (fp_text user %R (at 2.5 0) (layer F.Fab)
      (effects (font (size 1 1) (thickness 0.15)))
    )
    (pad 2 thru_hole circle (at 5 0) (size 1.6 1.6) (drill 0.8) (layers *.Cu *.Mask)
      (net 1 GNDREF))
    (pad 1 thru_hole rect (at 0 0) (size 1.6 1.6) (drill 0.8) (layers *.Cu *.Mask)
      (net 13 POWER_SENSORS))
    (model ${KISYS3DMOD}/Capacitor_THT.3dshapes/CP_Radial_D8.0mm_P5.00mm.wrl
      (at (xyz 0 0 0))
      (scale (xyz 1 1 1))
      (rotate (xyz 0 0 0))
    )
  )

  (module Capacitor_THT:CP_Radial_D5.0mm_P2.50mm (layer F.Cu) (tedit 5AE50EF0) (tstamp 60FB5021)
    (at 101.5 112.5 270)
    (descr "CP, Radial series, Radial, pin pitch=2.50mm, , diameter=5mm, Electrolytic Capacitor")
    (tags "CP Radial series Radial pin pitch 2.50mm  diameter 5mm Electrolytic Capacitor")
    (path /618987F9)
    (fp_text reference C14 (at 1.25 -3.75 90) (layer F.SilkS)
      (effects (font (size 1 1) (thickness 0.15)))
    )
    (fp_text value 0.33u (at 1.25 3.75 90) (layer F.Fab)
      (effects (font (size 1 1) (thickness 0.15)))
    )
    (fp_line (start -1.304775 -1.725) (end -1.304775 -1.225) (layer F.SilkS) (width 0.12))
    (fp_line (start -1.554775 -1.475) (end -1.054775 -1.475) (layer F.SilkS) (width 0.12))
    (fp_line (start 3.851 -0.284) (end 3.851 0.284) (layer F.SilkS) (width 0.12))
    (fp_line (start 3.811 -0.518) (end 3.811 0.518) (layer F.SilkS) (width 0.12))
    (fp_line (start 3.771 -0.677) (end 3.771 0.677) (layer F.SilkS) (width 0.12))
    (fp_line (start 3.731 -0.805) (end 3.731 0.805) (layer F.SilkS) (width 0.12))
    (fp_line (start 3.691 -0.915) (end 3.691 0.915) (layer F.SilkS) (width 0.12))
    (fp_line (start 3.651 -1.011) (end 3.651 1.011) (layer F.SilkS) (width 0.12))
    (fp_line (start 3.611 -1.098) (end 3.611 1.098) (layer F.SilkS) (width 0.12))
    (fp_line (start 3.571 -1.178) (end 3.571 1.178) (layer F.SilkS) (width 0.12))
    (fp_line (start 3.531 1.04) (end 3.531 1.251) (layer F.SilkS) (width 0.12))
    (fp_line (start 3.531 -1.251) (end 3.531 -1.04) (layer F.SilkS) (width 0.12))
    (fp_line (start 3.491 1.04) (end 3.491 1.319) (layer F.SilkS) (width 0.12))
    (fp_line (start 3.491 -1.319) (end 3.491 -1.04) (layer F.SilkS) (width 0.12))
    (fp_line (start 3.451 1.04) (end 3.451 1.383) (layer F.SilkS) (width 0.12))
    (fp_line (start 3.451 -1.383) (end 3.451 -1.04) (layer F.SilkS) (width 0.12))
    (fp_line (start 3.411 1.04) (end 3.411 1.443) (layer F.SilkS) (width 0.12))
    (fp_line (start 3.411 -1.443) (end 3.411 -1.04) (layer F.SilkS) (width 0.12))
    (fp_line (start 3.371 1.04) (end 3.371 1.5) (layer F.SilkS) (width 0.12))
    (fp_line (start 3.371 -1.5) (end 3.371 -1.04) (layer F.SilkS) (width 0.12))
    (fp_line (start 3.331 1.04) (end 3.331 1.554) (layer F.SilkS) (width 0.12))
    (fp_line (start 3.331 -1.554) (end 3.331 -1.04) (layer F.SilkS) (width 0.12))
    (fp_line (start 3.291 1.04) (end 3.291 1.605) (layer F.SilkS) (width 0.12))
    (fp_line (start 3.291 -1.605) (end 3.291 -1.04) (layer F.SilkS) (width 0.12))
    (fp_line (start 3.251 1.04) (end 3.251 1.653) (layer F.SilkS) (width 0.12))
    (fp_line (start 3.251 -1.653) (end 3.251 -1.04) (layer F.SilkS) (width 0.12))
    (fp_line (start 3.211 1.04) (end 3.211 1.699) (layer F.SilkS) (width 0.12))
    (fp_line (start 3.211 -1.699) (end 3.211 -1.04) (layer F.SilkS) (width 0.12))
    (fp_line (start 3.171 1.04) (end 3.171 1.743) (layer F.SilkS) (width 0.12))
    (fp_line (start 3.171 -1.743) (end 3.171 -1.04) (layer F.SilkS) (width 0.12))
    (fp_line (start 3.131 1.04) (end 3.131 1.785) (layer F.SilkS) (width 0.12))
    (fp_line (start 3.131 -1.785) (end 3.131 -1.04) (layer F.SilkS) (width 0.12))
    (fp_line (start 3.091 1.04) (end 3.091 1.826) (layer F.SilkS) (width 0.12))
    (fp_line (start 3.091 -1.826) (end 3.091 -1.04) (layer F.SilkS) (width 0.12))
    (fp_line (start 3.051 1.04) (end 3.051 1.864) (layer F.SilkS) (width 0.12))
    (fp_line (start 3.051 -1.864) (end 3.051 -1.04) (layer F.SilkS) (width 0.12))
    (fp_line (start 3.011 1.04) (end 3.011 1.901) (layer F.SilkS) (width 0.12))
    (fp_line (start 3.011 -1.901) (end 3.011 -1.04) (layer F.SilkS) (width 0.12))
    (fp_line (start 2.971 1.04) (end 2.971 1.937) (layer F.SilkS) (width 0.12))
    (fp_line (start 2.971 -1.937) (end 2.971 -1.04) (layer F.SilkS) (width 0.12))
    (fp_line (start 2.931 1.04) (end 2.931 1.971) (layer F.SilkS) (width 0.12))
    (fp_line (start 2.931 -1.971) (end 2.931 -1.04) (layer F.SilkS) (width 0.12))
    (fp_line (start 2.891 1.04) (end 2.891 2.004) (layer F.SilkS) (width 0.12))
    (fp_line (start 2.891 -2.004) (end 2.891 -1.04) (layer F.SilkS) (width 0.12))
    (fp_line (start 2.851 1.04) (end 2.851 2.035) (layer F.SilkS) (width 0.12))
    (fp_line (start 2.851 -2.035) (end 2.851 -1.04) (layer F.SilkS) (width 0.12))
    (fp_line (start 2.811 1.04) (end 2.811 2.065) (layer F.SilkS) (width 0.12))
    (fp_line (start 2.811 -2.065) (end 2.811 -1.04) (layer F.SilkS) (width 0.12))
    (fp_line (start 2.771 1.04) (end 2.771 2.095) (layer F.SilkS) (width 0.12))
    (fp_line (start 2.771 -2.095) (end 2.771 -1.04) (layer F.SilkS) (width 0.12))
    (fp_line (start 2.731 1.04) (end 2.731 2.122) (layer F.SilkS) (width 0.12))
    (fp_line (start 2.731 -2.122) (end 2.731 -1.04) (layer F.SilkS) (width 0.12))
    (fp_line (start 2.691 1.04) (end 2.691 2.149) (layer F.SilkS) (width 0.12))
    (fp_line (start 2.691 -2.149) (end 2.691 -1.04) (layer F.SilkS) (width 0.12))
    (fp_line (start 2.651 1.04) (end 2.651 2.175) (layer F.SilkS) (width 0.12))
    (fp_line (start 2.651 -2.175) (end 2.651 -1.04) (layer F.SilkS) (width 0.12))
    (fp_line (start 2.611 1.04) (end 2.611 2.2) (layer F.SilkS) (width 0.12))
    (fp_line (start 2.611 -2.2) (end 2.611 -1.04) (layer F.SilkS) (width 0.12))
    (fp_line (start 2.571 1.04) (end 2.571 2.224) (layer F.SilkS) (width 0.12))
    (fp_line (start 2.571 -2.224) (end 2.571 -1.04) (layer F.SilkS) (width 0.12))
    (fp_line (start 2.531 1.04) (end 2.531 2.247) (layer F.SilkS) (width 0.12))
    (fp_line (start 2.531 -2.247) (end 2.531 -1.04) (layer F.SilkS) (width 0.12))
    (fp_line (start 2.491 1.04) (end 2.491 2.268) (layer F.SilkS) (width 0.12))
    (fp_line (start 2.491 -2.268) (end 2.491 -1.04) (layer F.SilkS) (width 0.12))
    (fp_line (start 2.451 1.04) (end 2.451 2.29) (layer F.SilkS) (width 0.12))
    (fp_line (start 2.451 -2.29) (end 2.451 -1.04) (layer F.SilkS) (width 0.12))
    (fp_line (start 2.411 1.04) (end 2.411 2.31) (layer F.SilkS) (width 0.12))
    (fp_line (start 2.411 -2.31) (end 2.411 -1.04) (layer F.SilkS) (width 0.12))
    (fp_line (start 2.371 1.04) (end 2.371 2.329) (layer F.SilkS) (width 0.12))
    (fp_line (start 2.371 -2.329) (end 2.371 -1.04) (layer F.SilkS) (width 0.12))
    (fp_line (start 2.331 1.04) (end 2.331 2.348) (layer F.SilkS) (width 0.12))
    (fp_line (start 2.331 -2.348) (end 2.331 -1.04) (layer F.SilkS) (width 0.12))
    (fp_line (start 2.291 1.04) (end 2.291 2.365) (layer F.SilkS) (width 0.12))
    (fp_line (start 2.291 -2.365) (end 2.291 -1.04) (layer F.SilkS) (width 0.12))
    (fp_line (start 2.251 1.04) (end 2.251 2.382) (layer F.SilkS) (width 0.12))
    (fp_line (start 2.251 -2.382) (end 2.251 -1.04) (layer F.SilkS) (width 0.12))
    (fp_line (start 2.211 1.04) (end 2.211 2.398) (layer F.SilkS) (width 0.12))
    (fp_line (start 2.211 -2.398) (end 2.211 -1.04) (layer F.SilkS) (width 0.12))
    (fp_line (start 2.171 1.04) (end 2.171 2.414) (layer F.SilkS) (width 0.12))
    (fp_line (start 2.171 -2.414) (end 2.171 -1.04) (layer F.SilkS) (width 0.12))
    (fp_line (start 2.131 1.04) (end 2.131 2.428) (layer F.SilkS) (width 0.12))
    (fp_line (start 2.131 -2.428) (end 2.131 -1.04) (layer F.SilkS) (width 0.12))
    (fp_line (start 2.091 1.04) (end 2.091 2.442) (layer F.SilkS) (width 0.12))
    (fp_line (start 2.091 -2.442) (end 2.091 -1.04) (layer F.SilkS) (width 0.12))
    (fp_line (start 2.051 1.04) (end 2.051 2.455) (layer F.SilkS) (width 0.12))
    (fp_line (start 2.051 -2.455) (end 2.051 -1.04) (layer F.SilkS) (width 0.12))
    (fp_line (start 2.011 1.04) (end 2.011 2.468) (layer F.SilkS) (width 0.12))
    (fp_line (start 2.011 -2.468) (end 2.011 -1.04) (layer F.SilkS) (width 0.12))
    (fp_line (start 1.971 1.04) (end 1.971 2.48) (layer F.SilkS) (width 0.12))
    (fp_line (start 1.971 -2.48) (end 1.971 -1.04) (layer F.SilkS) (width 0.12))
    (fp_line (start 1.93 1.04) (end 1.93 2.491) (layer F.SilkS) (width 0.12))
    (fp_line (start 1.93 -2.491) (end 1.93 -1.04) (layer F.SilkS) (width 0.12))
    (fp_line (start 1.89 1.04) (end 1.89 2.501) (layer F.SilkS) (width 0.12))
    (fp_line (start 1.89 -2.501) (end 1.89 -1.04) (layer F.SilkS) (width 0.12))
    (fp_line (start 1.85 1.04) (end 1.85 2.511) (layer F.SilkS) (width 0.12))
    (fp_line (start 1.85 -2.511) (end 1.85 -1.04) (layer F.SilkS) (width 0.12))
    (fp_line (start 1.81 1.04) (end 1.81 2.52) (layer F.SilkS) (width 0.12))
    (fp_line (start 1.81 -2.52) (end 1.81 -1.04) (layer F.SilkS) (width 0.12))
    (fp_line (start 1.77 1.04) (end 1.77 2.528) (layer F.SilkS) (width 0.12))
    (fp_line (start 1.77 -2.528) (end 1.77 -1.04) (layer F.SilkS) (width 0.12))
    (fp_line (start 1.73 1.04) (end 1.73 2.536) (layer F.SilkS) (width 0.12))
    (fp_line (start 1.73 -2.536) (end 1.73 -1.04) (layer F.SilkS) (width 0.12))
    (fp_line (start 1.69 1.04) (end 1.69 2.543) (layer F.SilkS) (width 0.12))
    (fp_line (start 1.69 -2.543) (end 1.69 -1.04) (layer F.SilkS) (width 0.12))
    (fp_line (start 1.65 1.04) (end 1.65 2.55) (layer F.SilkS) (width 0.12))
    (fp_line (start 1.65 -2.55) (end 1.65 -1.04) (layer F.SilkS) (width 0.12))
    (fp_line (start 1.61 1.04) (end 1.61 2.556) (layer F.SilkS) (width 0.12))
    (fp_line (start 1.61 -2.556) (end 1.61 -1.04) (layer F.SilkS) (width 0.12))
    (fp_line (start 1.57 1.04) (end 1.57 2.561) (layer F.SilkS) (width 0.12))
    (fp_line (start 1.57 -2.561) (end 1.57 -1.04) (layer F.SilkS) (width 0.12))
    (fp_line (start 1.53 1.04) (end 1.53 2.565) (layer F.SilkS) (width 0.12))
    (fp_line (start 1.53 -2.565) (end 1.53 -1.04) (layer F.SilkS) (width 0.12))
    (fp_line (start 1.49 1.04) (end 1.49 2.569) (layer F.SilkS) (width 0.12))
    (fp_line (start 1.49 -2.569) (end 1.49 -1.04) (layer F.SilkS) (width 0.12))
    (fp_line (start 1.45 -2.573) (end 1.45 2.573) (layer F.SilkS) (width 0.12))
    (fp_line (start 1.41 -2.576) (end 1.41 2.576) (layer F.SilkS) (width 0.12))
    (fp_line (start 1.37 -2.578) (end 1.37 2.578) (layer F.SilkS) (width 0.12))
    (fp_line (start 1.33 -2.579) (end 1.33 2.579) (layer F.SilkS) (width 0.12))
    (fp_line (start 1.29 -2.58) (end 1.29 2.58) (layer F.SilkS) (width 0.12))
    (fp_line (start 1.25 -2.58) (end 1.25 2.58) (layer F.SilkS) (width 0.12))
    (fp_line (start -0.633605 -1.3375) (end -0.633605 -0.8375) (layer F.Fab) (width 0.1))
    (fp_line (start -0.883605 -1.0875) (end -0.383605 -1.0875) (layer F.Fab) (width 0.1))
    (fp_circle (center 1.25 0) (end 4 0) (layer F.CrtYd) (width 0.05))
    (fp_circle (center 1.25 0) (end 3.87 0) (layer F.SilkS) (width 0.12))
    (fp_circle (center 1.25 0) (end 3.75 0) (layer F.Fab) (width 0.1))
    (fp_text user %R (at 1.25 0 90) (layer F.Fab)
      (effects (font (size 1 1) (thickness 0.15)))
    )
    (pad 2 thru_hole circle (at 2.5 0 270) (size 1.6 1.6) (drill 0.8) (layers *.Cu *.Mask)
      (net 1 GNDREF))
    (pad 1 thru_hole rect (at 0 0 270) (size 1.6 1.6) (drill 0.8) (layers *.Cu *.Mask)
      (net 13 POWER_SENSORS))
    (model ${KISYS3DMOD}/Capacitor_THT.3dshapes/CP_Radial_D5.0mm_P2.50mm.wrl
      (at (xyz 0 0 0))
      (scale (xyz 1 1 1))
      (rotate (xyz 0 0 0))
    )
  )

  (module Capacitor_THT:CP_Radial_D5.0mm_P2.50mm (layer F.Cu) (tedit 5AE50EF0) (tstamp 60FB50A5)
    (at 90.5 112.5 270)
    (descr "CP, Radial series, Radial, pin pitch=2.50mm, , diameter=5mm, Electrolytic Capacitor")
    (tags "CP Radial series Radial pin pitch 2.50mm  diameter 5mm Electrolytic Capacitor")
    (path /618987EF)
    (fp_text reference C15 (at 1.25 -3.75 90) (layer F.SilkS)
      (effects (font (size 1 1) (thickness 0.15)))
    )
    (fp_text value 0.1u (at 1.25 3.75 90) (layer F.Fab)
      (effects (font (size 1 1) (thickness 0.15)))
    )
    (fp_line (start -1.304775 -1.725) (end -1.304775 -1.225) (layer F.SilkS) (width 0.12))
    (fp_line (start -1.554775 -1.475) (end -1.054775 -1.475) (layer F.SilkS) (width 0.12))
    (fp_line (start 3.851 -0.284) (end 3.851 0.284) (layer F.SilkS) (width 0.12))
    (fp_line (start 3.811 -0.518) (end 3.811 0.518) (layer F.SilkS) (width 0.12))
    (fp_line (start 3.771 -0.677) (end 3.771 0.677) (layer F.SilkS) (width 0.12))
    (fp_line (start 3.731 -0.805) (end 3.731 0.805) (layer F.SilkS) (width 0.12))
    (fp_line (start 3.691 -0.915) (end 3.691 0.915) (layer F.SilkS) (width 0.12))
    (fp_line (start 3.651 -1.011) (end 3.651 1.011) (layer F.SilkS) (width 0.12))
    (fp_line (start 3.611 -1.098) (end 3.611 1.098) (layer F.SilkS) (width 0.12))
    (fp_line (start 3.571 -1.178) (end 3.571 1.178) (layer F.SilkS) (width 0.12))
    (fp_line (start 3.531 1.04) (end 3.531 1.251) (layer F.SilkS) (width 0.12))
    (fp_line (start 3.531 -1.251) (end 3.531 -1.04) (layer F.SilkS) (width 0.12))
    (fp_line (start 3.491 1.04) (end 3.491 1.319) (layer F.SilkS) (width 0.12))
    (fp_line (start 3.491 -1.319) (end 3.491 -1.04) (layer F.SilkS) (width 0.12))
    (fp_line (start 3.451 1.04) (end 3.451 1.383) (layer F.SilkS) (width 0.12))
    (fp_line (start 3.451 -1.383) (end 3.451 -1.04) (layer F.SilkS) (width 0.12))
    (fp_line (start 3.411 1.04) (end 3.411 1.443) (layer F.SilkS) (width 0.12))
    (fp_line (start 3.411 -1.443) (end 3.411 -1.04) (layer F.SilkS) (width 0.12))
    (fp_line (start 3.371 1.04) (end 3.371 1.5) (layer F.SilkS) (width 0.12))
    (fp_line (start 3.371 -1.5) (end 3.371 -1.04) (layer F.SilkS) (width 0.12))
    (fp_line (start 3.331 1.04) (end 3.331 1.554) (layer F.SilkS) (width 0.12))
    (fp_line (start 3.331 -1.554) (end 3.331 -1.04) (layer F.SilkS) (width 0.12))
    (fp_line (start 3.291 1.04) (end 3.291 1.605) (layer F.SilkS) (width 0.12))
    (fp_line (start 3.291 -1.605) (end 3.291 -1.04) (layer F.SilkS) (width 0.12))
    (fp_line (start 3.251 1.04) (end 3.251 1.653) (layer F.SilkS) (width 0.12))
    (fp_line (start 3.251 -1.653) (end 3.251 -1.04) (layer F.SilkS) (width 0.12))
    (fp_line (start 3.211 1.04) (end 3.211 1.699) (layer F.SilkS) (width 0.12))
    (fp_line (start 3.211 -1.699) (end 3.211 -1.04) (layer F.SilkS) (width 0.12))
    (fp_line (start 3.171 1.04) (end 3.171 1.743) (layer F.SilkS) (width 0.12))
    (fp_line (start 3.171 -1.743) (end 3.171 -1.04) (layer F.SilkS) (width 0.12))
    (fp_line (start 3.131 1.04) (end 3.131 1.785) (layer F.SilkS) (width 0.12))
    (fp_line (start 3.131 -1.785) (end 3.131 -1.04) (layer F.SilkS) (width 0.12))
    (fp_line (start 3.091 1.04) (end 3.091 1.826) (layer F.SilkS) (width 0.12))
    (fp_line (start 3.091 -1.826) (end 3.091 -1.04) (layer F.SilkS) (width 0.12))
    (fp_line (start 3.051 1.04) (end 3.051 1.864) (layer F.SilkS) (width 0.12))
    (fp_line (start 3.051 -1.864) (end 3.051 -1.04) (layer F.SilkS) (width 0.12))
    (fp_line (start 3.011 1.04) (end 3.011 1.901) (layer F.SilkS) (width 0.12))
    (fp_line (start 3.011 -1.901) (end 3.011 -1.04) (layer F.SilkS) (width 0.12))
    (fp_line (start 2.971 1.04) (end 2.971 1.937) (layer F.SilkS) (width 0.12))
    (fp_line (start 2.971 -1.937) (end 2.971 -1.04) (layer F.SilkS) (width 0.12))
    (fp_line (start 2.931 1.04) (end 2.931 1.971) (layer F.SilkS) (width 0.12))
    (fp_line (start 2.931 -1.971) (end 2.931 -1.04) (layer F.SilkS) (width 0.12))
    (fp_line (start 2.891 1.04) (end 2.891 2.004) (layer F.SilkS) (width 0.12))
    (fp_line (start 2.891 -2.004) (end 2.891 -1.04) (layer F.SilkS) (width 0.12))
    (fp_line (start 2.851 1.04) (end 2.851 2.035) (layer F.SilkS) (width 0.12))
    (fp_line (start 2.851 -2.035) (end 2.851 -1.04) (layer F.SilkS) (width 0.12))
    (fp_line (start 2.811 1.04) (end 2.811 2.065) (layer F.SilkS) (width 0.12))
    (fp_line (start 2.811 -2.065) (end 2.811 -1.04) (layer F.SilkS) (width 0.12))
    (fp_line (start 2.771 1.04) (end 2.771 2.095) (layer F.SilkS) (width 0.12))
    (fp_line (start 2.771 -2.095) (end 2.771 -1.04) (layer F.SilkS) (width 0.12))
    (fp_line (start 2.731 1.04) (end 2.731 2.122) (layer F.SilkS) (width 0.12))
    (fp_line (start 2.731 -2.122) (end 2.731 -1.04) (layer F.SilkS) (width 0.12))
    (fp_line (start 2.691 1.04) (end 2.691 2.149) (layer F.SilkS) (width 0.12))
    (fp_line (start 2.691 -2.149) (end 2.691 -1.04) (layer F.SilkS) (width 0.12))
    (fp_line (start 2.651 1.04) (end 2.651 2.175) (layer F.SilkS) (width 0.12))
    (fp_line (start 2.651 -2.175) (end 2.651 -1.04) (layer F.SilkS) (width 0.12))
    (fp_line (start 2.611 1.04) (end 2.611 2.2) (layer F.SilkS) (width 0.12))
    (fp_line (start 2.611 -2.2) (end 2.611 -1.04) (layer F.SilkS) (width 0.12))
    (fp_line (start 2.571 1.04) (end 2.571 2.224) (layer F.SilkS) (width 0.12))
    (fp_line (start 2.571 -2.224) (end 2.571 -1.04) (layer F.SilkS) (width 0.12))
    (fp_line (start 2.531 1.04) (end 2.531 2.247) (layer F.SilkS) (width 0.12))
    (fp_line (start 2.531 -2.247) (end 2.531 -1.04) (layer F.SilkS) (width 0.12))
    (fp_line (start 2.491 1.04) (end 2.491 2.268) (layer F.SilkS) (width 0.12))
    (fp_line (start 2.491 -2.268) (end 2.491 -1.04) (layer F.SilkS) (width 0.12))
    (fp_line (start 2.451 1.04) (end 2.451 2.29) (layer F.SilkS) (width 0.12))
    (fp_line (start 2.451 -2.29) (end 2.451 -1.04) (layer F.SilkS) (width 0.12))
    (fp_line (start 2.411 1.04) (end 2.411 2.31) (layer F.SilkS) (width 0.12))
    (fp_line (start 2.411 -2.31) (end 2.411 -1.04) (layer F.SilkS) (width 0.12))
    (fp_line (start 2.371 1.04) (end 2.371 2.329) (layer F.SilkS) (width 0.12))
    (fp_line (start 2.371 -2.329) (end 2.371 -1.04) (layer F.SilkS) (width 0.12))
    (fp_line (start 2.331 1.04) (end 2.331 2.348) (layer F.SilkS) (width 0.12))
    (fp_line (start 2.331 -2.348) (end 2.331 -1.04) (layer F.SilkS) (width 0.12))
    (fp_line (start 2.291 1.04) (end 2.291 2.365) (layer F.SilkS) (width 0.12))
    (fp_line (start 2.291 -2.365) (end 2.291 -1.04) (layer F.SilkS) (width 0.12))
    (fp_line (start 2.251 1.04) (end 2.251 2.382) (layer F.SilkS) (width 0.12))
    (fp_line (start 2.251 -2.382) (end 2.251 -1.04) (layer F.SilkS) (width 0.12))
    (fp_line (start 2.211 1.04) (end 2.211 2.398) (layer F.SilkS) (width 0.12))
    (fp_line (start 2.211 -2.398) (end 2.211 -1.04) (layer F.SilkS) (width 0.12))
    (fp_line (start 2.171 1.04) (end 2.171 2.414) (layer F.SilkS) (width 0.12))
    (fp_line (start 2.171 -2.414) (end 2.171 -1.04) (layer F.SilkS) (width 0.12))
    (fp_line (start 2.131 1.04) (end 2.131 2.428) (layer F.SilkS) (width 0.12))
    (fp_line (start 2.131 -2.428) (end 2.131 -1.04) (layer F.SilkS) (width 0.12))
    (fp_line (start 2.091 1.04) (end 2.091 2.442) (layer F.SilkS) (width 0.12))
    (fp_line (start 2.091 -2.442) (end 2.091 -1.04) (layer F.SilkS) (width 0.12))
    (fp_line (start 2.051 1.04) (end 2.051 2.455) (layer F.SilkS) (width 0.12))
    (fp_line (start 2.051 -2.455) (end 2.051 -1.04) (layer F.SilkS) (width 0.12))
    (fp_line (start 2.011 1.04) (end 2.011 2.468) (layer F.SilkS) (width 0.12))
    (fp_line (start 2.011 -2.468) (end 2.011 -1.04) (layer F.SilkS) (width 0.12))
    (fp_line (start 1.971 1.04) (end 1.971 2.48) (layer F.SilkS) (width 0.12))
    (fp_line (start 1.971 -2.48) (end 1.971 -1.04) (layer F.SilkS) (width 0.12))
    (fp_line (start 1.93 1.04) (end 1.93 2.491) (layer F.SilkS) (width 0.12))
    (fp_line (start 1.93 -2.491) (end 1.93 -1.04) (layer F.SilkS) (width 0.12))
    (fp_line (start 1.89 1.04) (end 1.89 2.501) (layer F.SilkS) (width 0.12))
    (fp_line (start 1.89 -2.501) (end 1.89 -1.04) (layer F.SilkS) (width 0.12))
    (fp_line (start 1.85 1.04) (end 1.85 2.511) (layer F.SilkS) (width 0.12))
    (fp_line (start 1.85 -2.511) (end 1.85 -1.04) (layer F.SilkS) (width 0.12))
    (fp_line (start 1.81 1.04) (end 1.81 2.52) (layer F.SilkS) (width 0.12))
    (fp_line (start 1.81 -2.52) (end 1.81 -1.04) (layer F.SilkS) (width 0.12))
    (fp_line (start 1.77 1.04) (end 1.77 2.528) (layer F.SilkS) (width 0.12))
    (fp_line (start 1.77 -2.528) (end 1.77 -1.04) (layer F.SilkS) (width 0.12))
    (fp_line (start 1.73 1.04) (end 1.73 2.536) (layer F.SilkS) (width 0.12))
    (fp_line (start 1.73 -2.536) (end 1.73 -1.04) (layer F.SilkS) (width 0.12))
    (fp_line (start 1.69 1.04) (end 1.69 2.543) (layer F.SilkS) (width 0.12))
    (fp_line (start 1.69 -2.543) (end 1.69 -1.04) (layer F.SilkS) (width 0.12))
    (fp_line (start 1.65 1.04) (end 1.65 2.55) (layer F.SilkS) (width 0.12))
    (fp_line (start 1.65 -2.55) (end 1.65 -1.04) (layer F.SilkS) (width 0.12))
    (fp_line (start 1.61 1.04) (end 1.61 2.556) (layer F.SilkS) (width 0.12))
    (fp_line (start 1.61 -2.556) (end 1.61 -1.04) (layer F.SilkS) (width 0.12))
    (fp_line (start 1.57 1.04) (end 1.57 2.561) (layer F.SilkS) (width 0.12))
    (fp_line (start 1.57 -2.561) (end 1.57 -1.04) (layer F.SilkS) (width 0.12))
    (fp_line (start 1.53 1.04) (end 1.53 2.565) (layer F.SilkS) (width 0.12))
    (fp_line (start 1.53 -2.565) (end 1.53 -1.04) (layer F.SilkS) (width 0.12))
    (fp_line (start 1.49 1.04) (end 1.49 2.569) (layer F.SilkS) (width 0.12))
    (fp_line (start 1.49 -2.569) (end 1.49 -1.04) (layer F.SilkS) (width 0.12))
    (fp_line (start 1.45 -2.573) (end 1.45 2.573) (layer F.SilkS) (width 0.12))
    (fp_line (start 1.41 -2.576) (end 1.41 2.576) (layer F.SilkS) (width 0.12))
    (fp_line (start 1.37 -2.578) (end 1.37 2.578) (layer F.SilkS) (width 0.12))
    (fp_line (start 1.33 -2.579) (end 1.33 2.579) (layer F.SilkS) (width 0.12))
    (fp_line (start 1.29 -2.58) (end 1.29 2.58) (layer F.SilkS) (width 0.12))
    (fp_line (start 1.25 -2.58) (end 1.25 2.58) (layer F.SilkS) (width 0.12))
    (fp_line (start -0.633605 -1.3375) (end -0.633605 -0.8375) (layer F.Fab) (width 0.1))
    (fp_line (start -0.883605 -1.0875) (end -0.383605 -1.0875) (layer F.Fab) (width 0.1))
    (fp_circle (center 1.25 0) (end 4 0) (layer F.CrtYd) (width 0.05))
    (fp_circle (center 1.25 0) (end 3.87 0) (layer F.SilkS) (width 0.12))
    (fp_circle (center 1.25 0) (end 3.75 0) (layer F.Fab) (width 0.1))
    (fp_text user %R (at 1.25 0 90) (layer F.Fab)
      (effects (font (size 1 1) (thickness 0.15)))
    )
    (pad 2 thru_hole circle (at 2.5 0 270) (size 1.6 1.6) (drill 0.8) (layers *.Cu *.Mask)
      (net 1 GNDREF))
    (pad 1 thru_hole rect (at 0 0 270) (size 1.6 1.6) (drill 0.8) (layers *.Cu *.Mask)
      (net 14 POWER_5V))
    (model ${KISYS3DMOD}/Capacitor_THT.3dshapes/CP_Radial_D5.0mm_P2.50mm.wrl
      (at (xyz 0 0 0))
      (scale (xyz 1 1 1))
      (rotate (xyz 0 0 0))
    )
  )

  (module Capacitor_THT:CP_Radial_D8.0mm_P5.00mm (layer F.Cu) (tedit 5AE50EF0) (tstamp 60FB514E)
    (at 91.5 81.5 270)
    (descr "CP, Radial series, Radial, pin pitch=5.00mm, , diameter=8mm, Electrolytic Capacitor")
    (tags "CP Radial series Radial pin pitch 5.00mm  diameter 8mm Electrolytic Capacitor")
    (path /616835F4)
    (fp_text reference C16 (at 2.5 -5.25 90) (layer F.SilkS)
      (effects (font (size 1 1) (thickness 0.15)))
    )
    (fp_text value 470u (at 2.5 5.25 90) (layer F.Fab)
      (effects (font (size 1 1) (thickness 0.15)))
    )
    (fp_line (start -1.509698 -2.715) (end -1.509698 -1.915) (layer F.SilkS) (width 0.12))
    (fp_line (start -1.909698 -2.315) (end -1.109698 -2.315) (layer F.SilkS) (width 0.12))
    (fp_line (start 6.581 -0.533) (end 6.581 0.533) (layer F.SilkS) (width 0.12))
    (fp_line (start 6.541 -0.768) (end 6.541 0.768) (layer F.SilkS) (width 0.12))
    (fp_line (start 6.501 -0.948) (end 6.501 0.948) (layer F.SilkS) (width 0.12))
    (fp_line (start 6.461 -1.098) (end 6.461 1.098) (layer F.SilkS) (width 0.12))
    (fp_line (start 6.421 -1.229) (end 6.421 1.229) (layer F.SilkS) (width 0.12))
    (fp_line (start 6.381 -1.346) (end 6.381 1.346) (layer F.SilkS) (width 0.12))
    (fp_line (start 6.341 -1.453) (end 6.341 1.453) (layer F.SilkS) (width 0.12))
    (fp_line (start 6.301 -1.552) (end 6.301 1.552) (layer F.SilkS) (width 0.12))
    (fp_line (start 6.261 -1.645) (end 6.261 1.645) (layer F.SilkS) (width 0.12))
    (fp_line (start 6.221 -1.731) (end 6.221 1.731) (layer F.SilkS) (width 0.12))
    (fp_line (start 6.181 -1.813) (end 6.181 1.813) (layer F.SilkS) (width 0.12))
    (fp_line (start 6.141 -1.89) (end 6.141 1.89) (layer F.SilkS) (width 0.12))
    (fp_line (start 6.101 -1.964) (end 6.101 1.964) (layer F.SilkS) (width 0.12))
    (fp_line (start 6.061 -2.034) (end 6.061 2.034) (layer F.SilkS) (width 0.12))
    (fp_line (start 6.021 1.04) (end 6.021 2.102) (layer F.SilkS) (width 0.12))
    (fp_line (start 6.021 -2.102) (end 6.021 -1.04) (layer F.SilkS) (width 0.12))
    (fp_line (start 5.981 1.04) (end 5.981 2.166) (layer F.SilkS) (width 0.12))
    (fp_line (start 5.981 -2.166) (end 5.981 -1.04) (layer F.SilkS) (width 0.12))
    (fp_line (start 5.941 1.04) (end 5.941 2.228) (layer F.SilkS) (width 0.12))
    (fp_line (start 5.941 -2.228) (end 5.941 -1.04) (layer F.SilkS) (width 0.12))
    (fp_line (start 5.901 1.04) (end 5.901 2.287) (layer F.SilkS) (width 0.12))
    (fp_line (start 5.901 -2.287) (end 5.901 -1.04) (layer F.SilkS) (width 0.12))
    (fp_line (start 5.861 1.04) (end 5.861 2.345) (layer F.SilkS) (width 0.12))
    (fp_line (start 5.861 -2.345) (end 5.861 -1.04) (layer F.SilkS) (width 0.12))
    (fp_line (start 5.821 1.04) (end 5.821 2.4) (layer F.SilkS) (width 0.12))
    (fp_line (start 5.821 -2.4) (end 5.821 -1.04) (layer F.SilkS) (width 0.12))
    (fp_line (start 5.781 1.04) (end 5.781 2.454) (layer F.SilkS) (width 0.12))
    (fp_line (start 5.781 -2.454) (end 5.781 -1.04) (layer F.SilkS) (width 0.12))
    (fp_line (start 5.741 1.04) (end 5.741 2.505) (layer F.SilkS) (width 0.12))
    (fp_line (start 5.741 -2.505) (end 5.741 -1.04) (layer F.SilkS) (width 0.12))
    (fp_line (start 5.701 1.04) (end 5.701 2.556) (layer F.SilkS) (width 0.12))
    (fp_line (start 5.701 -2.556) (end 5.701 -1.04) (layer F.SilkS) (width 0.12))
    (fp_line (start 5.661 1.04) (end 5.661 2.604) (layer F.SilkS) (width 0.12))
    (fp_line (start 5.661 -2.604) (end 5.661 -1.04) (layer F.SilkS) (width 0.12))
    (fp_line (start 5.621 1.04) (end 5.621 2.651) (layer F.SilkS) (width 0.12))
    (fp_line (start 5.621 -2.651) (end 5.621 -1.04) (layer F.SilkS) (width 0.12))
    (fp_line (start 5.581 1.04) (end 5.581 2.697) (layer F.SilkS) (width 0.12))
    (fp_line (start 5.581 -2.697) (end 5.581 -1.04) (layer F.SilkS) (width 0.12))
    (fp_line (start 5.541 1.04) (end 5.541 2.741) (layer F.SilkS) (width 0.12))
    (fp_line (start 5.541 -2.741) (end 5.541 -1.04) (layer F.SilkS) (width 0.12))
    (fp_line (start 5.501 1.04) (end 5.501 2.784) (layer F.SilkS) (width 0.12))
    (fp_line (start 5.501 -2.784) (end 5.501 -1.04) (layer F.SilkS) (width 0.12))
    (fp_line (start 5.461 1.04) (end 5.461 2.826) (layer F.SilkS) (width 0.12))
    (fp_line (start 5.461 -2.826) (end 5.461 -1.04) (layer F.SilkS) (width 0.12))
    (fp_line (start 5.421 1.04) (end 5.421 2.867) (layer F.SilkS) (width 0.12))
    (fp_line (start 5.421 -2.867) (end 5.421 -1.04) (layer F.SilkS) (width 0.12))
    (fp_line (start 5.381 1.04) (end 5.381 2.907) (layer F.SilkS) (width 0.12))
    (fp_line (start 5.381 -2.907) (end 5.381 -1.04) (layer F.SilkS) (width 0.12))
    (fp_line (start 5.341 1.04) (end 5.341 2.945) (layer F.SilkS) (width 0.12))
    (fp_line (start 5.341 -2.945) (end 5.341 -1.04) (layer F.SilkS) (width 0.12))
    (fp_line (start 5.301 1.04) (end 5.301 2.983) (layer F.SilkS) (width 0.12))
    (fp_line (start 5.301 -2.983) (end 5.301 -1.04) (layer F.SilkS) (width 0.12))
    (fp_line (start 5.261 1.04) (end 5.261 3.019) (layer F.SilkS) (width 0.12))
    (fp_line (start 5.261 -3.019) (end 5.261 -1.04) (layer F.SilkS) (width 0.12))
    (fp_line (start 5.221 1.04) (end 5.221 3.055) (layer F.SilkS) (width 0.12))
    (fp_line (start 5.221 -3.055) (end 5.221 -1.04) (layer F.SilkS) (width 0.12))
    (fp_line (start 5.181 1.04) (end 5.181 3.09) (layer F.SilkS) (width 0.12))
    (fp_line (start 5.181 -3.09) (end 5.181 -1.04) (layer F.SilkS) (width 0.12))
    (fp_line (start 5.141 1.04) (end 5.141 3.124) (layer F.SilkS) (width 0.12))
    (fp_line (start 5.141 -3.124) (end 5.141 -1.04) (layer F.SilkS) (width 0.12))
    (fp_line (start 5.101 1.04) (end 5.101 3.156) (layer F.SilkS) (width 0.12))
    (fp_line (start 5.101 -3.156) (end 5.101 -1.04) (layer F.SilkS) (width 0.12))
    (fp_line (start 5.061 1.04) (end 5.061 3.189) (layer F.SilkS) (width 0.12))
    (fp_line (start 5.061 -3.189) (end 5.061 -1.04) (layer F.SilkS) (width 0.12))
    (fp_line (start 5.021 1.04) (end 5.021 3.22) (layer F.SilkS) (width 0.12))
    (fp_line (start 5.021 -3.22) (end 5.021 -1.04) (layer F.SilkS) (width 0.12))
    (fp_line (start 4.981 1.04) (end 4.981 3.25) (layer F.SilkS) (width 0.12))
    (fp_line (start 4.981 -3.25) (end 4.981 -1.04) (layer F.SilkS) (width 0.12))
    (fp_line (start 4.941 1.04) (end 4.941 3.28) (layer F.SilkS) (width 0.12))
    (fp_line (start 4.941 -3.28) (end 4.941 -1.04) (layer F.SilkS) (width 0.12))
    (fp_line (start 4.901 1.04) (end 4.901 3.309) (layer F.SilkS) (width 0.12))
    (fp_line (start 4.901 -3.309) (end 4.901 -1.04) (layer F.SilkS) (width 0.12))
    (fp_line (start 4.861 1.04) (end 4.861 3.338) (layer F.SilkS) (width 0.12))
    (fp_line (start 4.861 -3.338) (end 4.861 -1.04) (layer F.SilkS) (width 0.12))
    (fp_line (start 4.821 1.04) (end 4.821 3.365) (layer F.SilkS) (width 0.12))
    (fp_line (start 4.821 -3.365) (end 4.821 -1.04) (layer F.SilkS) (width 0.12))
    (fp_line (start 4.781 1.04) (end 4.781 3.392) (layer F.SilkS) (width 0.12))
    (fp_line (start 4.781 -3.392) (end 4.781 -1.04) (layer F.SilkS) (width 0.12))
    (fp_line (start 4.741 1.04) (end 4.741 3.418) (layer F.SilkS) (width 0.12))
    (fp_line (start 4.741 -3.418) (end 4.741 -1.04) (layer F.SilkS) (width 0.12))
    (fp_line (start 4.701 1.04) (end 4.701 3.444) (layer F.SilkS) (width 0.12))
    (fp_line (start 4.701 -3.444) (end 4.701 -1.04) (layer F.SilkS) (width 0.12))
    (fp_line (start 4.661 1.04) (end 4.661 3.469) (layer F.SilkS) (width 0.12))
    (fp_line (start 4.661 -3.469) (end 4.661 -1.04) (layer F.SilkS) (width 0.12))
    (fp_line (start 4.621 1.04) (end 4.621 3.493) (layer F.SilkS) (width 0.12))
    (fp_line (start 4.621 -3.493) (end 4.621 -1.04) (layer F.SilkS) (width 0.12))
    (fp_line (start 4.581 1.04) (end 4.581 3.517) (layer F.SilkS) (width 0.12))
    (fp_line (start 4.581 -3.517) (end 4.581 -1.04) (layer F.SilkS) (width 0.12))
    (fp_line (start 4.541 1.04) (end 4.541 3.54) (layer F.SilkS) (width 0.12))
    (fp_line (start 4.541 -3.54) (end 4.541 -1.04) (layer F.SilkS) (width 0.12))
    (fp_line (start 4.501 1.04) (end 4.501 3.562) (layer F.SilkS) (width 0.12))
    (fp_line (start 4.501 -3.562) (end 4.501 -1.04) (layer F.SilkS) (width 0.12))
    (fp_line (start 4.461 1.04) (end 4.461 3.584) (layer F.SilkS) (width 0.12))
    (fp_line (start 4.461 -3.584) (end 4.461 -1.04) (layer F.SilkS) (width 0.12))
    (fp_line (start 4.421 1.04) (end 4.421 3.606) (layer F.SilkS) (width 0.12))
    (fp_line (start 4.421 -3.606) (end 4.421 -1.04) (layer F.SilkS) (width 0.12))
    (fp_line (start 4.381 1.04) (end 4.381 3.627) (layer F.SilkS) (width 0.12))
    (fp_line (start 4.381 -3.627) (end 4.381 -1.04) (layer F.SilkS) (width 0.12))
    (fp_line (start 4.341 1.04) (end 4.341 3.647) (layer F.SilkS) (width 0.12))
    (fp_line (start 4.341 -3.647) (end 4.341 -1.04) (layer F.SilkS) (width 0.12))
    (fp_line (start 4.301 1.04) (end 4.301 3.666) (layer F.SilkS) (width 0.12))
    (fp_line (start 4.301 -3.666) (end 4.301 -1.04) (layer F.SilkS) (width 0.12))
    (fp_line (start 4.261 1.04) (end 4.261 3.686) (layer F.SilkS) (width 0.12))
    (fp_line (start 4.261 -3.686) (end 4.261 -1.04) (layer F.SilkS) (width 0.12))
    (fp_line (start 4.221 1.04) (end 4.221 3.704) (layer F.SilkS) (width 0.12))
    (fp_line (start 4.221 -3.704) (end 4.221 -1.04) (layer F.SilkS) (width 0.12))
    (fp_line (start 4.181 1.04) (end 4.181 3.722) (layer F.SilkS) (width 0.12))
    (fp_line (start 4.181 -3.722) (end 4.181 -1.04) (layer F.SilkS) (width 0.12))
    (fp_line (start 4.141 1.04) (end 4.141 3.74) (layer F.SilkS) (width 0.12))
    (fp_line (start 4.141 -3.74) (end 4.141 -1.04) (layer F.SilkS) (width 0.12))
    (fp_line (start 4.101 1.04) (end 4.101 3.757) (layer F.SilkS) (width 0.12))
    (fp_line (start 4.101 -3.757) (end 4.101 -1.04) (layer F.SilkS) (width 0.12))
    (fp_line (start 4.061 1.04) (end 4.061 3.774) (layer F.SilkS) (width 0.12))
    (fp_line (start 4.061 -3.774) (end 4.061 -1.04) (layer F.SilkS) (width 0.12))
    (fp_line (start 4.021 1.04) (end 4.021 3.79) (layer F.SilkS) (width 0.12))
    (fp_line (start 4.021 -3.79) (end 4.021 -1.04) (layer F.SilkS) (width 0.12))
    (fp_line (start 3.981 1.04) (end 3.981 3.805) (layer F.SilkS) (width 0.12))
    (fp_line (start 3.981 -3.805) (end 3.981 -1.04) (layer F.SilkS) (width 0.12))
    (fp_line (start 3.941 -3.821) (end 3.941 3.821) (layer F.SilkS) (width 0.12))
    (fp_line (start 3.901 -3.835) (end 3.901 3.835) (layer F.SilkS) (width 0.12))
    (fp_line (start 3.861 -3.85) (end 3.861 3.85) (layer F.SilkS) (width 0.12))
    (fp_line (start 3.821 -3.863) (end 3.821 3.863) (layer F.SilkS) (width 0.12))
    (fp_line (start 3.781 -3.877) (end 3.781 3.877) (layer F.SilkS) (width 0.12))
    (fp_line (start 3.741 -3.889) (end 3.741 3.889) (layer F.SilkS) (width 0.12))
    (fp_line (start 3.701 -3.902) (end 3.701 3.902) (layer F.SilkS) (width 0.12))
    (fp_line (start 3.661 -3.914) (end 3.661 3.914) (layer F.SilkS) (width 0.12))
    (fp_line (start 3.621 -3.925) (end 3.621 3.925) (layer F.SilkS) (width 0.12))
    (fp_line (start 3.581 -3.936) (end 3.581 3.936) (layer F.SilkS) (width 0.12))
    (fp_line (start 3.541 -3.947) (end 3.541 3.947) (layer F.SilkS) (width 0.12))
    (fp_line (start 3.501 -3.957) (end 3.501 3.957) (layer F.SilkS) (width 0.12))
    (fp_line (start 3.461 -3.967) (end 3.461 3.967) (layer F.SilkS) (width 0.12))
    (fp_line (start 3.421 -3.976) (end 3.421 3.976) (layer F.SilkS) (width 0.12))
    (fp_line (start 3.381 -3.985) (end 3.381 3.985) (layer F.SilkS) (width 0.12))
    (fp_line (start 3.341 -3.994) (end 3.341 3.994) (layer F.SilkS) (width 0.12))
    (fp_line (start 3.301 -4.002) (end 3.301 4.002) (layer F.SilkS) (width 0.12))
    (fp_line (start 3.261 -4.01) (end 3.261 4.01) (layer F.SilkS) (width 0.12))
    (fp_line (start 3.221 -4.017) (end 3.221 4.017) (layer F.SilkS) (width 0.12))
    (fp_line (start 3.18 -4.024) (end 3.18 4.024) (layer F.SilkS) (width 0.12))
    (fp_line (start 3.14 -4.03) (end 3.14 4.03) (layer F.SilkS) (width 0.12))
    (fp_line (start 3.1 -4.037) (end 3.1 4.037) (layer F.SilkS) (width 0.12))
    (fp_line (start 3.06 -4.042) (end 3.06 4.042) (layer F.SilkS) (width 0.12))
    (fp_line (start 3.02 -4.048) (end 3.02 4.048) (layer F.SilkS) (width 0.12))
    (fp_line (start 2.98 -4.052) (end 2.98 4.052) (layer F.SilkS) (width 0.12))
    (fp_line (start 2.94 -4.057) (end 2.94 4.057) (layer F.SilkS) (width 0.12))
    (fp_line (start 2.9 -4.061) (end 2.9 4.061) (layer F.SilkS) (width 0.12))
    (fp_line (start 2.86 -4.065) (end 2.86 4.065) (layer F.SilkS) (width 0.12))
    (fp_line (start 2.82 -4.068) (end 2.82 4.068) (layer F.SilkS) (width 0.12))
    (fp_line (start 2.78 -4.071) (end 2.78 4.071) (layer F.SilkS) (width 0.12))
    (fp_line (start 2.74 -4.074) (end 2.74 4.074) (layer F.SilkS) (width 0.12))
    (fp_line (start 2.7 -4.076) (end 2.7 4.076) (layer F.SilkS) (width 0.12))
    (fp_line (start 2.66 -4.077) (end 2.66 4.077) (layer F.SilkS) (width 0.12))
    (fp_line (start 2.62 -4.079) (end 2.62 4.079) (layer F.SilkS) (width 0.12))
    (fp_line (start 2.58 -4.08) (end 2.58 4.08) (layer F.SilkS) (width 0.12))
    (fp_line (start 2.54 -4.08) (end 2.54 4.08) (layer F.SilkS) (width 0.12))
    (fp_line (start 2.5 -4.08) (end 2.5 4.08) (layer F.SilkS) (width 0.12))
    (fp_line (start -0.526759 -2.1475) (end -0.526759 -1.3475) (layer F.Fab) (width 0.1))
    (fp_line (start -0.926759 -1.7475) (end -0.126759 -1.7475) (layer F.Fab) (width 0.1))
    (fp_circle (center 2.5 0) (end 6.75 0) (layer F.CrtYd) (width 0.05))
    (fp_circle (center 2.5 0) (end 6.62 0) (layer F.SilkS) (width 0.12))
    (fp_circle (center 2.5 0) (end 6.5 0) (layer F.Fab) (width 0.1))
    (fp_text user %R (at 2.5 0 90) (layer F.Fab)
      (effects (font (size 1 1) (thickness 0.15)))
    )
    (pad 2 thru_hole circle (at 5 0 270) (size 1.6 1.6) (drill 0.8) (layers *.Cu *.Mask)
      (net 1 GNDREF))
    (pad 1 thru_hole rect (at 0 0 270) (size 1.6 1.6) (drill 0.8) (layers *.Cu *.Mask)
      (net 15 "Net-(C16-Pad1)"))
    (model ${KISYS3DMOD}/Capacitor_THT.3dshapes/CP_Radial_D8.0mm_P5.00mm.wrl
      (at (xyz 0 0 0))
      (scale (xyz 1 1 1))
      (rotate (xyz 0 0 0))
    )
  )

  (module Capacitor_THT:CP_Radial_D5.0mm_P2.50mm (layer F.Cu) (tedit 5AE50EF0) (tstamp 60FB51D2)
    (at 110.5 81.5 270)
    (descr "CP, Radial series, Radial, pin pitch=2.50mm, , diameter=5mm, Electrolytic Capacitor")
    (tags "CP Radial series Radial pin pitch 2.50mm  diameter 5mm Electrolytic Capacitor")
    (path /616FFB93)
    (fp_text reference C17 (at 1.25 -3.75 90) (layer F.SilkS)
      (effects (font (size 1 1) (thickness 0.15)))
    )
    (fp_text value 0.33u (at 1.25 3.75 90) (layer F.Fab)
      (effects (font (size 1 1) (thickness 0.15)))
    )
    (fp_line (start -1.304775 -1.725) (end -1.304775 -1.225) (layer F.SilkS) (width 0.12))
    (fp_line (start -1.554775 -1.475) (end -1.054775 -1.475) (layer F.SilkS) (width 0.12))
    (fp_line (start 3.851 -0.284) (end 3.851 0.284) (layer F.SilkS) (width 0.12))
    (fp_line (start 3.811 -0.518) (end 3.811 0.518) (layer F.SilkS) (width 0.12))
    (fp_line (start 3.771 -0.677) (end 3.771 0.677) (layer F.SilkS) (width 0.12))
    (fp_line (start 3.731 -0.805) (end 3.731 0.805) (layer F.SilkS) (width 0.12))
    (fp_line (start 3.691 -0.915) (end 3.691 0.915) (layer F.SilkS) (width 0.12))
    (fp_line (start 3.651 -1.011) (end 3.651 1.011) (layer F.SilkS) (width 0.12))
    (fp_line (start 3.611 -1.098) (end 3.611 1.098) (layer F.SilkS) (width 0.12))
    (fp_line (start 3.571 -1.178) (end 3.571 1.178) (layer F.SilkS) (width 0.12))
    (fp_line (start 3.531 1.04) (end 3.531 1.251) (layer F.SilkS) (width 0.12))
    (fp_line (start 3.531 -1.251) (end 3.531 -1.04) (layer F.SilkS) (width 0.12))
    (fp_line (start 3.491 1.04) (end 3.491 1.319) (layer F.SilkS) (width 0.12))
    (fp_line (start 3.491 -1.319) (end 3.491 -1.04) (layer F.SilkS) (width 0.12))
    (fp_line (start 3.451 1.04) (end 3.451 1.383) (layer F.SilkS) (width 0.12))
    (fp_line (start 3.451 -1.383) (end 3.451 -1.04) (layer F.SilkS) (width 0.12))
    (fp_line (start 3.411 1.04) (end 3.411 1.443) (layer F.SilkS) (width 0.12))
    (fp_line (start 3.411 -1.443) (end 3.411 -1.04) (layer F.SilkS) (width 0.12))
    (fp_line (start 3.371 1.04) (end 3.371 1.5) (layer F.SilkS) (width 0.12))
    (fp_line (start 3.371 -1.5) (end 3.371 -1.04) (layer F.SilkS) (width 0.12))
    (fp_line (start 3.331 1.04) (end 3.331 1.554) (layer F.SilkS) (width 0.12))
    (fp_line (start 3.331 -1.554) (end 3.331 -1.04) (layer F.SilkS) (width 0.12))
    (fp_line (start 3.291 1.04) (end 3.291 1.605) (layer F.SilkS) (width 0.12))
    (fp_line (start 3.291 -1.605) (end 3.291 -1.04) (layer F.SilkS) (width 0.12))
    (fp_line (start 3.251 1.04) (end 3.251 1.653) (layer F.SilkS) (width 0.12))
    (fp_line (start 3.251 -1.653) (end 3.251 -1.04) (layer F.SilkS) (width 0.12))
    (fp_line (start 3.211 1.04) (end 3.211 1.699) (layer F.SilkS) (width 0.12))
    (fp_line (start 3.211 -1.699) (end 3.211 -1.04) (layer F.SilkS) (width 0.12))
    (fp_line (start 3.171 1.04) (end 3.171 1.743) (layer F.SilkS) (width 0.12))
    (fp_line (start 3.171 -1.743) (end 3.171 -1.04) (layer F.SilkS) (width 0.12))
    (fp_line (start 3.131 1.04) (end 3.131 1.785) (layer F.SilkS) (width 0.12))
    (fp_line (start 3.131 -1.785) (end 3.131 -1.04) (layer F.SilkS) (width 0.12))
    (fp_line (start 3.091 1.04) (end 3.091 1.826) (layer F.SilkS) (width 0.12))
    (fp_line (start 3.091 -1.826) (end 3.091 -1.04) (layer F.SilkS) (width 0.12))
    (fp_line (start 3.051 1.04) (end 3.051 1.864) (layer F.SilkS) (width 0.12))
    (fp_line (start 3.051 -1.864) (end 3.051 -1.04) (layer F.SilkS) (width 0.12))
    (fp_line (start 3.011 1.04) (end 3.011 1.901) (layer F.SilkS) (width 0.12))
    (fp_line (start 3.011 -1.901) (end 3.011 -1.04) (layer F.SilkS) (width 0.12))
    (fp_line (start 2.971 1.04) (end 2.971 1.937) (layer F.SilkS) (width 0.12))
    (fp_line (start 2.971 -1.937) (end 2.971 -1.04) (layer F.SilkS) (width 0.12))
    (fp_line (start 2.931 1.04) (end 2.931 1.971) (layer F.SilkS) (width 0.12))
    (fp_line (start 2.931 -1.971) (end 2.931 -1.04) (layer F.SilkS) (width 0.12))
    (fp_line (start 2.891 1.04) (end 2.891 2.004) (layer F.SilkS) (width 0.12))
    (fp_line (start 2.891 -2.004) (end 2.891 -1.04) (layer F.SilkS) (width 0.12))
    (fp_line (start 2.851 1.04) (end 2.851 2.035) (layer F.SilkS) (width 0.12))
    (fp_line (start 2.851 -2.035) (end 2.851 -1.04) (layer F.SilkS) (width 0.12))
    (fp_line (start 2.811 1.04) (end 2.811 2.065) (layer F.SilkS) (width 0.12))
    (fp_line (start 2.811 -2.065) (end 2.811 -1.04) (layer F.SilkS) (width 0.12))
    (fp_line (start 2.771 1.04) (end 2.771 2.095) (layer F.SilkS) (width 0.12))
    (fp_line (start 2.771 -2.095) (end 2.771 -1.04) (layer F.SilkS) (width 0.12))
    (fp_line (start 2.731 1.04) (end 2.731 2.122) (layer F.SilkS) (width 0.12))
    (fp_line (start 2.731 -2.122) (end 2.731 -1.04) (layer F.SilkS) (width 0.12))
    (fp_line (start 2.691 1.04) (end 2.691 2.149) (layer F.SilkS) (width 0.12))
    (fp_line (start 2.691 -2.149) (end 2.691 -1.04) (layer F.SilkS) (width 0.12))
    (fp_line (start 2.651 1.04) (end 2.651 2.175) (layer F.SilkS) (width 0.12))
    (fp_line (start 2.651 -2.175) (end 2.651 -1.04) (layer F.SilkS) (width 0.12))
    (fp_line (start 2.611 1.04) (end 2.611 2.2) (layer F.SilkS) (width 0.12))
    (fp_line (start 2.611 -2.2) (end 2.611 -1.04) (layer F.SilkS) (width 0.12))
    (fp_line (start 2.571 1.04) (end 2.571 2.224) (layer F.SilkS) (width 0.12))
    (fp_line (start 2.571 -2.224) (end 2.571 -1.04) (layer F.SilkS) (width 0.12))
    (fp_line (start 2.531 1.04) (end 2.531 2.247) (layer F.SilkS) (width 0.12))
    (fp_line (start 2.531 -2.247) (end 2.531 -1.04) (layer F.SilkS) (width 0.12))
    (fp_line (start 2.491 1.04) (end 2.491 2.268) (layer F.SilkS) (width 0.12))
    (fp_line (start 2.491 -2.268) (end 2.491 -1.04) (layer F.SilkS) (width 0.12))
    (fp_line (start 2.451 1.04) (end 2.451 2.29) (layer F.SilkS) (width 0.12))
    (fp_line (start 2.451 -2.29) (end 2.451 -1.04) (layer F.SilkS) (width 0.12))
    (fp_line (start 2.411 1.04) (end 2.411 2.31) (layer F.SilkS) (width 0.12))
    (fp_line (start 2.411 -2.31) (end 2.411 -1.04) (layer F.SilkS) (width 0.12))
    (fp_line (start 2.371 1.04) (end 2.371 2.329) (layer F.SilkS) (width 0.12))
    (fp_line (start 2.371 -2.329) (end 2.371 -1.04) (layer F.SilkS) (width 0.12))
    (fp_line (start 2.331 1.04) (end 2.331 2.348) (layer F.SilkS) (width 0.12))
    (fp_line (start 2.331 -2.348) (end 2.331 -1.04) (layer F.SilkS) (width 0.12))
    (fp_line (start 2.291 1.04) (end 2.291 2.365) (layer F.SilkS) (width 0.12))
    (fp_line (start 2.291 -2.365) (end 2.291 -1.04) (layer F.SilkS) (width 0.12))
    (fp_line (start 2.251 1.04) (end 2.251 2.382) (layer F.SilkS) (width 0.12))
    (fp_line (start 2.251 -2.382) (end 2.251 -1.04) (layer F.SilkS) (width 0.12))
    (fp_line (start 2.211 1.04) (end 2.211 2.398) (layer F.SilkS) (width 0.12))
    (fp_line (start 2.211 -2.398) (end 2.211 -1.04) (layer F.SilkS) (width 0.12))
    (fp_line (start 2.171 1.04) (end 2.171 2.414) (layer F.SilkS) (width 0.12))
    (fp_line (start 2.171 -2.414) (end 2.171 -1.04) (layer F.SilkS) (width 0.12))
    (fp_line (start 2.131 1.04) (end 2.131 2.428) (layer F.SilkS) (width 0.12))
    (fp_line (start 2.131 -2.428) (end 2.131 -1.04) (layer F.SilkS) (width 0.12))
    (fp_line (start 2.091 1.04) (end 2.091 2.442) (layer F.SilkS) (width 0.12))
    (fp_line (start 2.091 -2.442) (end 2.091 -1.04) (layer F.SilkS) (width 0.12))
    (fp_line (start 2.051 1.04) (end 2.051 2.455) (layer F.SilkS) (width 0.12))
    (fp_line (start 2.051 -2.455) (end 2.051 -1.04) (layer F.SilkS) (width 0.12))
    (fp_line (start 2.011 1.04) (end 2.011 2.468) (layer F.SilkS) (width 0.12))
    (fp_line (start 2.011 -2.468) (end 2.011 -1.04) (layer F.SilkS) (width 0.12))
    (fp_line (start 1.971 1.04) (end 1.971 2.48) (layer F.SilkS) (width 0.12))
    (fp_line (start 1.971 -2.48) (end 1.971 -1.04) (layer F.SilkS) (width 0.12))
    (fp_line (start 1.93 1.04) (end 1.93 2.491) (layer F.SilkS) (width 0.12))
    (fp_line (start 1.93 -2.491) (end 1.93 -1.04) (layer F.SilkS) (width 0.12))
    (fp_line (start 1.89 1.04) (end 1.89 2.501) (layer F.SilkS) (width 0.12))
    (fp_line (start 1.89 -2.501) (end 1.89 -1.04) (layer F.SilkS) (width 0.12))
    (fp_line (start 1.85 1.04) (end 1.85 2.511) (layer F.SilkS) (width 0.12))
    (fp_line (start 1.85 -2.511) (end 1.85 -1.04) (layer F.SilkS) (width 0.12))
    (fp_line (start 1.81 1.04) (end 1.81 2.52) (layer F.SilkS) (width 0.12))
    (fp_line (start 1.81 -2.52) (end 1.81 -1.04) (layer F.SilkS) (width 0.12))
    (fp_line (start 1.77 1.04) (end 1.77 2.528) (layer F.SilkS) (width 0.12))
    (fp_line (start 1.77 -2.528) (end 1.77 -1.04) (layer F.SilkS) (width 0.12))
    (fp_line (start 1.73 1.04) (end 1.73 2.536) (layer F.SilkS) (width 0.12))
    (fp_line (start 1.73 -2.536) (end 1.73 -1.04) (layer F.SilkS) (width 0.12))
    (fp_line (start 1.69 1.04) (end 1.69 2.543) (layer F.SilkS) (width 0.12))
    (fp_line (start 1.69 -2.543) (end 1.69 -1.04) (layer F.SilkS) (width 0.12))
    (fp_line (start 1.65 1.04) (end 1.65 2.55) (layer F.SilkS) (width 0.12))
    (fp_line (start 1.65 -2.55) (end 1.65 -1.04) (layer F.SilkS) (width 0.12))
    (fp_line (start 1.61 1.04) (end 1.61 2.556) (layer F.SilkS) (width 0.12))
    (fp_line (start 1.61 -2.556) (end 1.61 -1.04) (layer F.SilkS) (width 0.12))
    (fp_line (start 1.57 1.04) (end 1.57 2.561) (layer F.SilkS) (width 0.12))
    (fp_line (start 1.57 -2.561) (end 1.57 -1.04) (layer F.SilkS) (width 0.12))
    (fp_line (start 1.53 1.04) (end 1.53 2.565) (layer F.SilkS) (width 0.12))
    (fp_line (start 1.53 -2.565) (end 1.53 -1.04) (layer F.SilkS) (width 0.12))
    (fp_line (start 1.49 1.04) (end 1.49 2.569) (layer F.SilkS) (width 0.12))
    (fp_line (start 1.49 -2.569) (end 1.49 -1.04) (layer F.SilkS) (width 0.12))
    (fp_line (start 1.45 -2.573) (end 1.45 2.573) (layer F.SilkS) (width 0.12))
    (fp_line (start 1.41 -2.576) (end 1.41 2.576) (layer F.SilkS) (width 0.12))
    (fp_line (start 1.37 -2.578) (end 1.37 2.578) (layer F.SilkS) (width 0.12))
    (fp_line (start 1.33 -2.579) (end 1.33 2.579) (layer F.SilkS) (width 0.12))
    (fp_line (start 1.29 -2.58) (end 1.29 2.58) (layer F.SilkS) (width 0.12))
    (fp_line (start 1.25 -2.58) (end 1.25 2.58) (layer F.SilkS) (width 0.12))
    (fp_line (start -0.633605 -1.3375) (end -0.633605 -0.8375) (layer F.Fab) (width 0.1))
    (fp_line (start -0.883605 -1.0875) (end -0.383605 -1.0875) (layer F.Fab) (width 0.1))
    (fp_circle (center 1.25 0) (end 4 0) (layer F.CrtYd) (width 0.05))
    (fp_circle (center 1.25 0) (end 3.87 0) (layer F.SilkS) (width 0.12))
    (fp_circle (center 1.25 0) (end 3.75 0) (layer F.Fab) (width 0.1))
    (fp_text user %R (at 1.25 0 90) (layer F.Fab)
      (effects (font (size 1 1) (thickness 0.15)))
    )
    (pad 2 thru_hole circle (at 2.5 0 270) (size 1.6 1.6) (drill 0.8) (layers *.Cu *.Mask)
      (net 1 GNDREF))
    (pad 1 thru_hole rect (at 0 0 270) (size 1.6 1.6) (drill 0.8) (layers *.Cu *.Mask)
      (net 15 "Net-(C16-Pad1)"))
    (model ${KISYS3DMOD}/Capacitor_THT.3dshapes/CP_Radial_D5.0mm_P2.50mm.wrl
      (at (xyz 0 0 0))
      (scale (xyz 1 1 1))
      (rotate (xyz 0 0 0))
    )
  )

  (module Capacitor_THT:CP_Radial_D5.0mm_P2.50mm (layer F.Cu) (tedit 5AE50EF0) (tstamp 60FB5256)
    (at 101.5 81.5 270)
    (descr "CP, Radial series, Radial, pin pitch=2.50mm, , diameter=5mm, Electrolytic Capacitor")
    (tags "CP Radial series Radial pin pitch 2.50mm  diameter 5mm Electrolytic Capacitor")
    (path /61700ACF)
    (fp_text reference C18 (at 1.25 -3.75 90) (layer F.SilkS)
      (effects (font (size 1 1) (thickness 0.15)))
    )
    (fp_text value 0.1u (at 1.25 3.75 90) (layer F.Fab)
      (effects (font (size 1 1) (thickness 0.15)))
    )
    (fp_line (start -1.304775 -1.725) (end -1.304775 -1.225) (layer F.SilkS) (width 0.12))
    (fp_line (start -1.554775 -1.475) (end -1.054775 -1.475) (layer F.SilkS) (width 0.12))
    (fp_line (start 3.851 -0.284) (end 3.851 0.284) (layer F.SilkS) (width 0.12))
    (fp_line (start 3.811 -0.518) (end 3.811 0.518) (layer F.SilkS) (width 0.12))
    (fp_line (start 3.771 -0.677) (end 3.771 0.677) (layer F.SilkS) (width 0.12))
    (fp_line (start 3.731 -0.805) (end 3.731 0.805) (layer F.SilkS) (width 0.12))
    (fp_line (start 3.691 -0.915) (end 3.691 0.915) (layer F.SilkS) (width 0.12))
    (fp_line (start 3.651 -1.011) (end 3.651 1.011) (layer F.SilkS) (width 0.12))
    (fp_line (start 3.611 -1.098) (end 3.611 1.098) (layer F.SilkS) (width 0.12))
    (fp_line (start 3.571 -1.178) (end 3.571 1.178) (layer F.SilkS) (width 0.12))
    (fp_line (start 3.531 1.04) (end 3.531 1.251) (layer F.SilkS) (width 0.12))
    (fp_line (start 3.531 -1.251) (end 3.531 -1.04) (layer F.SilkS) (width 0.12))
    (fp_line (start 3.491 1.04) (end 3.491 1.319) (layer F.SilkS) (width 0.12))
    (fp_line (start 3.491 -1.319) (end 3.491 -1.04) (layer F.SilkS) (width 0.12))
    (fp_line (start 3.451 1.04) (end 3.451 1.383) (layer F.SilkS) (width 0.12))
    (fp_line (start 3.451 -1.383) (end 3.451 -1.04) (layer F.SilkS) (width 0.12))
    (fp_line (start 3.411 1.04) (end 3.411 1.443) (layer F.SilkS) (width 0.12))
    (fp_line (start 3.411 -1.443) (end 3.411 -1.04) (layer F.SilkS) (width 0.12))
    (fp_line (start 3.371 1.04) (end 3.371 1.5) (layer F.SilkS) (width 0.12))
    (fp_line (start 3.371 -1.5) (end 3.371 -1.04) (layer F.SilkS) (width 0.12))
    (fp_line (start 3.331 1.04) (end 3.331 1.554) (layer F.SilkS) (width 0.12))
    (fp_line (start 3.331 -1.554) (end 3.331 -1.04) (layer F.SilkS) (width 0.12))
    (fp_line (start 3.291 1.04) (end 3.291 1.605) (layer F.SilkS) (width 0.12))
    (fp_line (start 3.291 -1.605) (end 3.291 -1.04) (layer F.SilkS) (width 0.12))
    (fp_line (start 3.251 1.04) (end 3.251 1.653) (layer F.SilkS) (width 0.12))
    (fp_line (start 3.251 -1.653) (end 3.251 -1.04) (layer F.SilkS) (width 0.12))
    (fp_line (start 3.211 1.04) (end 3.211 1.699) (layer F.SilkS) (width 0.12))
    (fp_line (start 3.211 -1.699) (end 3.211 -1.04) (layer F.SilkS) (width 0.12))
    (fp_line (start 3.171 1.04) (end 3.171 1.743) (layer F.SilkS) (width 0.12))
    (fp_line (start 3.171 -1.743) (end 3.171 -1.04) (layer F.SilkS) (width 0.12))
    (fp_line (start 3.131 1.04) (end 3.131 1.785) (layer F.SilkS) (width 0.12))
    (fp_line (start 3.131 -1.785) (end 3.131 -1.04) (layer F.SilkS) (width 0.12))
    (fp_line (start 3.091 1.04) (end 3.091 1.826) (layer F.SilkS) (width 0.12))
    (fp_line (start 3.091 -1.826) (end 3.091 -1.04) (layer F.SilkS) (width 0.12))
    (fp_line (start 3.051 1.04) (end 3.051 1.864) (layer F.SilkS) (width 0.12))
    (fp_line (start 3.051 -1.864) (end 3.051 -1.04) (layer F.SilkS) (width 0.12))
    (fp_line (start 3.011 1.04) (end 3.011 1.901) (layer F.SilkS) (width 0.12))
    (fp_line (start 3.011 -1.901) (end 3.011 -1.04) (layer F.SilkS) (width 0.12))
    (fp_line (start 2.971 1.04) (end 2.971 1.937) (layer F.SilkS) (width 0.12))
    (fp_line (start 2.971 -1.937) (end 2.971 -1.04) (layer F.SilkS) (width 0.12))
    (fp_line (start 2.931 1.04) (end 2.931 1.971) (layer F.SilkS) (width 0.12))
    (fp_line (start 2.931 -1.971) (end 2.931 -1.04) (layer F.SilkS) (width 0.12))
    (fp_line (start 2.891 1.04) (end 2.891 2.004) (layer F.SilkS) (width 0.12))
    (fp_line (start 2.891 -2.004) (end 2.891 -1.04) (layer F.SilkS) (width 0.12))
    (fp_line (start 2.851 1.04) (end 2.851 2.035) (layer F.SilkS) (width 0.12))
    (fp_line (start 2.851 -2.035) (end 2.851 -1.04) (layer F.SilkS) (width 0.12))
    (fp_line (start 2.811 1.04) (end 2.811 2.065) (layer F.SilkS) (width 0.12))
    (fp_line (start 2.811 -2.065) (end 2.811 -1.04) (layer F.SilkS) (width 0.12))
    (fp_line (start 2.771 1.04) (end 2.771 2.095) (layer F.SilkS) (width 0.12))
    (fp_line (start 2.771 -2.095) (end 2.771 -1.04) (layer F.SilkS) (width 0.12))
    (fp_line (start 2.731 1.04) (end 2.731 2.122) (layer F.SilkS) (width 0.12))
    (fp_line (start 2.731 -2.122) (end 2.731 -1.04) (layer F.SilkS) (width 0.12))
    (fp_line (start 2.691 1.04) (end 2.691 2.149) (layer F.SilkS) (width 0.12))
    (fp_line (start 2.691 -2.149) (end 2.691 -1.04) (layer F.SilkS) (width 0.12))
    (fp_line (start 2.651 1.04) (end 2.651 2.175) (layer F.SilkS) (width 0.12))
    (fp_line (start 2.651 -2.175) (end 2.651 -1.04) (layer F.SilkS) (width 0.12))
    (fp_line (start 2.611 1.04) (end 2.611 2.2) (layer F.SilkS) (width 0.12))
    (fp_line (start 2.611 -2.2) (end 2.611 -1.04) (layer F.SilkS) (width 0.12))
    (fp_line (start 2.571 1.04) (end 2.571 2.224) (layer F.SilkS) (width 0.12))
    (fp_line (start 2.571 -2.224) (end 2.571 -1.04) (layer F.SilkS) (width 0.12))
    (fp_line (start 2.531 1.04) (end 2.531 2.247) (layer F.SilkS) (width 0.12))
    (fp_line (start 2.531 -2.247) (end 2.531 -1.04) (layer F.SilkS) (width 0.12))
    (fp_line (start 2.491 1.04) (end 2.491 2.268) (layer F.SilkS) (width 0.12))
    (fp_line (start 2.491 -2.268) (end 2.491 -1.04) (layer F.SilkS) (width 0.12))
    (fp_line (start 2.451 1.04) (end 2.451 2.29) (layer F.SilkS) (width 0.12))
    (fp_line (start 2.451 -2.29) (end 2.451 -1.04) (layer F.SilkS) (width 0.12))
    (fp_line (start 2.411 1.04) (end 2.411 2.31) (layer F.SilkS) (width 0.12))
    (fp_line (start 2.411 -2.31) (end 2.411 -1.04) (layer F.SilkS) (width 0.12))
    (fp_line (start 2.371 1.04) (end 2.371 2.329) (layer F.SilkS) (width 0.12))
    (fp_line (start 2.371 -2.329) (end 2.371 -1.04) (layer F.SilkS) (width 0.12))
    (fp_line (start 2.331 1.04) (end 2.331 2.348) (layer F.SilkS) (width 0.12))
    (fp_line (start 2.331 -2.348) (end 2.331 -1.04) (layer F.SilkS) (width 0.12))
    (fp_line (start 2.291 1.04) (end 2.291 2.365) (layer F.SilkS) (width 0.12))
    (fp_line (start 2.291 -2.365) (end 2.291 -1.04) (layer F.SilkS) (width 0.12))
    (fp_line (start 2.251 1.04) (end 2.251 2.382) (layer F.SilkS) (width 0.12))
    (fp_line (start 2.251 -2.382) (end 2.251 -1.04) (layer F.SilkS) (width 0.12))
    (fp_line (start 2.211 1.04) (end 2.211 2.398) (layer F.SilkS) (width 0.12))
    (fp_line (start 2.211 -2.398) (end 2.211 -1.04) (layer F.SilkS) (width 0.12))
    (fp_line (start 2.171 1.04) (end 2.171 2.414) (layer F.SilkS) (width 0.12))
    (fp_line (start 2.171 -2.414) (end 2.171 -1.04) (layer F.SilkS) (width 0.12))
    (fp_line (start 2.131 1.04) (end 2.131 2.428) (layer F.SilkS) (width 0.12))
    (fp_line (start 2.131 -2.428) (end 2.131 -1.04) (layer F.SilkS) (width 0.12))
    (fp_line (start 2.091 1.04) (end 2.091 2.442) (layer F.SilkS) (width 0.12))
    (fp_line (start 2.091 -2.442) (end 2.091 -1.04) (layer F.SilkS) (width 0.12))
    (fp_line (start 2.051 1.04) (end 2.051 2.455) (layer F.SilkS) (width 0.12))
    (fp_line (start 2.051 -2.455) (end 2.051 -1.04) (layer F.SilkS) (width 0.12))
    (fp_line (start 2.011 1.04) (end 2.011 2.468) (layer F.SilkS) (width 0.12))
    (fp_line (start 2.011 -2.468) (end 2.011 -1.04) (layer F.SilkS) (width 0.12))
    (fp_line (start 1.971 1.04) (end 1.971 2.48) (layer F.SilkS) (width 0.12))
    (fp_line (start 1.971 -2.48) (end 1.971 -1.04) (layer F.SilkS) (width 0.12))
    (fp_line (start 1.93 1.04) (end 1.93 2.491) (layer F.SilkS) (width 0.12))
    (fp_line (start 1.93 -2.491) (end 1.93 -1.04) (layer F.SilkS) (width 0.12))
    (fp_line (start 1.89 1.04) (end 1.89 2.501) (layer F.SilkS) (width 0.12))
    (fp_line (start 1.89 -2.501) (end 1.89 -1.04) (layer F.SilkS) (width 0.12))
    (fp_line (start 1.85 1.04) (end 1.85 2.511) (layer F.SilkS) (width 0.12))
    (fp_line (start 1.85 -2.511) (end 1.85 -1.04) (layer F.SilkS) (width 0.12))
    (fp_line (start 1.81 1.04) (end 1.81 2.52) (layer F.SilkS) (width 0.12))
    (fp_line (start 1.81 -2.52) (end 1.81 -1.04) (layer F.SilkS) (width 0.12))
    (fp_line (start 1.77 1.04) (end 1.77 2.528) (layer F.SilkS) (width 0.12))
    (fp_line (start 1.77 -2.528) (end 1.77 -1.04) (layer F.SilkS) (width 0.12))
    (fp_line (start 1.73 1.04) (end 1.73 2.536) (layer F.SilkS) (width 0.12))
    (fp_line (start 1.73 -2.536) (end 1.73 -1.04) (layer F.SilkS) (width 0.12))
    (fp_line (start 1.69 1.04) (end 1.69 2.543) (layer F.SilkS) (width 0.12))
    (fp_line (start 1.69 -2.543) (end 1.69 -1.04) (layer F.SilkS) (width 0.12))
    (fp_line (start 1.65 1.04) (end 1.65 2.55) (layer F.SilkS) (width 0.12))
    (fp_line (start 1.65 -2.55) (end 1.65 -1.04) (layer F.SilkS) (width 0.12))
    (fp_line (start 1.61 1.04) (end 1.61 2.556) (layer F.SilkS) (width 0.12))
    (fp_line (start 1.61 -2.556) (end 1.61 -1.04) (layer F.SilkS) (width 0.12))
    (fp_line (start 1.57 1.04) (end 1.57 2.561) (layer F.SilkS) (width 0.12))
    (fp_line (start 1.57 -2.561) (end 1.57 -1.04) (layer F.SilkS) (width 0.12))
    (fp_line (start 1.53 1.04) (end 1.53 2.565) (layer F.SilkS) (width 0.12))
    (fp_line (start 1.53 -2.565) (end 1.53 -1.04) (layer F.SilkS) (width 0.12))
    (fp_line (start 1.49 1.04) (end 1.49 2.569) (layer F.SilkS) (width 0.12))
    (fp_line (start 1.49 -2.569) (end 1.49 -1.04) (layer F.SilkS) (width 0.12))
    (fp_line (start 1.45 -2.573) (end 1.45 2.573) (layer F.SilkS) (width 0.12))
    (fp_line (start 1.41 -2.576) (end 1.41 2.576) (layer F.SilkS) (width 0.12))
    (fp_line (start 1.37 -2.578) (end 1.37 2.578) (layer F.SilkS) (width 0.12))
    (fp_line (start 1.33 -2.579) (end 1.33 2.579) (layer F.SilkS) (width 0.12))
    (fp_line (start 1.29 -2.58) (end 1.29 2.58) (layer F.SilkS) (width 0.12))
    (fp_line (start 1.25 -2.58) (end 1.25 2.58) (layer F.SilkS) (width 0.12))
    (fp_line (start -0.633605 -1.3375) (end -0.633605 -0.8375) (layer F.Fab) (width 0.1))
    (fp_line (start -0.883605 -1.0875) (end -0.383605 -1.0875) (layer F.Fab) (width 0.1))
    (fp_circle (center 1.25 0) (end 4 0) (layer F.CrtYd) (width 0.05))
    (fp_circle (center 1.25 0) (end 3.87 0) (layer F.SilkS) (width 0.12))
    (fp_circle (center 1.25 0) (end 3.75 0) (layer F.Fab) (width 0.1))
    (fp_text user %R (at 1.25 0 90) (layer F.Fab)
      (effects (font (size 1 1) (thickness 0.15)))
    )
    (pad 2 thru_hole circle (at 2.5 0 270) (size 1.6 1.6) (drill 0.8) (layers *.Cu *.Mask)
      (net 1 GNDREF))
    (pad 1 thru_hole rect (at 0 0 270) (size 1.6 1.6) (drill 0.8) (layers *.Cu *.Mask)
      (net 16 POWER_GSM))
    (model ${KISYS3DMOD}/Capacitor_THT.3dshapes/CP_Radial_D5.0mm_P2.50mm.wrl
      (at (xyz 0 0 0))
      (scale (xyz 1 1 1))
      (rotate (xyz 0 0 0))
    )
  )

  (module Connector_PinSocket_2.54mm:PinSocket_1x04_P2.54mm_Vertical (layer F.Cu) (tedit 5A19A429) (tstamp 60FB543D)
    (at 216 43.4 90)
    (descr "Through hole straight socket strip, 1x04, 2.54mm pitch, single row (from Kicad 4.0.7), script generated")
    (tags "Through hole socket strip THT 1x04 2.54mm single row")
    (path /610DC4ED)
    (fp_text reference GPS (at -17.6 18.3 90) (layer F.SilkS)
      (effects (font (size 1 1) (thickness 0.15)))
    )
    (fp_text value GPS (at -14.2 18.3 90) (layer F.Fab)
      (effects (font (size 1 1) (thickness 0.15)))
    )
    (fp_line (start -1.8 9.4) (end -1.8 -1.8) (layer F.CrtYd) (width 0.05))
    (fp_line (start 1.75 9.4) (end -1.8 9.4) (layer F.CrtYd) (width 0.05))
    (fp_line (start 1.75 -1.8) (end 1.75 9.4) (layer F.CrtYd) (width 0.05))
    (fp_line (start -1.8 -1.8) (end 1.75 -1.8) (layer F.CrtYd) (width 0.05))
    (fp_line (start 0 -1.33) (end 1.33 -1.33) (layer F.SilkS) (width 0.12))
    (fp_line (start 1.33 -1.33) (end 1.33 0) (layer F.SilkS) (width 0.12))
    (fp_line (start 1.33 1.27) (end 1.33 8.95) (layer F.SilkS) (width 0.12))
    (fp_line (start -1.33 8.95) (end 1.33 8.95) (layer F.SilkS) (width 0.12))
    (fp_line (start -1.33 1.27) (end -1.33 8.95) (layer F.SilkS) (width 0.12))
    (fp_line (start -1.33 1.27) (end 1.33 1.27) (layer F.SilkS) (width 0.12))
    (fp_line (start -1.27 8.89) (end -1.27 -1.27) (layer F.Fab) (width 0.1))
    (fp_line (start 1.27 8.89) (end -1.27 8.89) (layer F.Fab) (width 0.1))
    (fp_line (start 1.27 -0.635) (end 1.27 8.89) (layer F.Fab) (width 0.1))
    (fp_line (start 0.635 -1.27) (end 1.27 -0.635) (layer F.Fab) (width 0.1))
    (fp_line (start -1.27 -1.27) (end 0.635 -1.27) (layer F.Fab) (width 0.1))
    (fp_text user %R (at 0 3.81) (layer F.Fab)
      (effects (font (size 1 1) (thickness 0.15)))
    )
    (pad 4 thru_hole oval (at 0 7.62 90) (size 1.7 1.7) (drill 1) (layers *.Cu *.Mask)
      (net 14 POWER_5V))
    (pad 3 thru_hole oval (at 0 5.08 90) (size 1.7 1.7) (drill 1) (layers *.Cu *.Mask)
      (net 19 GPS_RX))
    (pad 2 thru_hole oval (at 0 2.54 90) (size 1.7 1.7) (drill 1) (layers *.Cu *.Mask)
      (net 20 GPS_TX))
    (pad 1 thru_hole rect (at 0 0 90) (size 1.7 1.7) (drill 1) (layers *.Cu *.Mask)
      (net 1 GNDREF))
    (model ${KISYS3DMOD}/Connector_PinSocket_2.54mm.3dshapes/PinSocket_1x04_P2.54mm_Vertical.wrl
      (at (xyz 0 0 0))
      (scale (xyz 1 1 1))
      (rotate (xyz 0 0 0))
    )
  )

  (module Connector_PinSocket_2.54mm:PinSocket_1x05_P2.54mm_Vertical (layer F.Cu) (tedit 5A19A420) (tstamp 60FB54A9)
    (at 157.5 69 270)
    (descr "Through hole straight socket strip, 1x05, 2.54mm pitch, single row (from Kicad 4.0.7), script generated")
    (tags "Through hole socket strip THT 1x05 2.54mm single row")
    (path /613D970B)
    (fp_text reference GSM (at 23.6 25.7 90) (layer F.SilkS)
      (effects (font (size 1 1) (thickness 0.15)))
    )
    (fp_text value GSM (at 27.1 25.6 90) (layer F.Fab)
      (effects (font (size 1 1) (thickness 0.15)))
    )
    (fp_line (start -1.8 11.9) (end -1.8 -1.8) (layer F.CrtYd) (width 0.05))
    (fp_line (start 1.75 11.9) (end -1.8 11.9) (layer F.CrtYd) (width 0.05))
    (fp_line (start 1.75 -1.8) (end 1.75 11.9) (layer F.CrtYd) (width 0.05))
    (fp_line (start -1.8 -1.8) (end 1.75 -1.8) (layer F.CrtYd) (width 0.05))
    (fp_line (start 0 -1.33) (end 1.33 -1.33) (layer F.SilkS) (width 0.12))
    (fp_line (start 1.33 -1.33) (end 1.33 0) (layer F.SilkS) (width 0.12))
    (fp_line (start 1.33 1.27) (end 1.33 11.49) (layer F.SilkS) (width 0.12))
    (fp_line (start -1.33 11.49) (end 1.33 11.49) (layer F.SilkS) (width 0.12))
    (fp_line (start -1.33 1.27) (end -1.33 11.49) (layer F.SilkS) (width 0.12))
    (fp_line (start -1.33 1.27) (end 1.33 1.27) (layer F.SilkS) (width 0.12))
    (fp_line (start -1.27 11.43) (end -1.27 -1.27) (layer F.Fab) (width 0.1))
    (fp_line (start 1.27 11.43) (end -1.27 11.43) (layer F.Fab) (width 0.1))
    (fp_line (start 1.27 -0.635) (end 1.27 11.43) (layer F.Fab) (width 0.1))
    (fp_line (start 0.635 -1.27) (end 1.27 -0.635) (layer F.Fab) (width 0.1))
    (fp_line (start -1.27 -1.27) (end 0.635 -1.27) (layer F.Fab) (width 0.1))
    (fp_text user %R (at 0 5.08) (layer F.Fab)
      (effects (font (size 1 1) (thickness 0.15)))
    )
    (pad 5 thru_hole oval (at 0 10.16 270) (size 1.7 1.7) (drill 1) (layers *.Cu *.Mask)
      (net 16 POWER_GSM))
    (pad 4 thru_hole oval (at 0 7.62 270) (size 1.7 1.7) (drill 1) (layers *.Cu *.Mask)
      (net 1 GNDREF))
    (pad 3 thru_hole oval (at 0 5.08 270) (size 1.7 1.7) (drill 1) (layers *.Cu *.Mask)
      (net 1 GNDREF))
    (pad 2 thru_hole oval (at 0 2.54 270) (size 1.7 1.7) (drill 1) (layers *.Cu *.Mask)
      (net 25 GSM_TX))
    (pad 1 thru_hole rect (at 0 0 270) (size 1.7 1.7) (drill 1) (layers *.Cu *.Mask)
      (net 24 GSM_RX))
    (model ${KISYS3DMOD}/Connector_PinSocket_2.54mm.3dshapes/PinSocket_1x05_P2.54mm_Vertical.wrl
      (at (xyz 0 0 0))
      (scale (xyz 1 1 1))
      (rotate (xyz 0 0 0))
    )
  )

  (module Package_TO_SOT_THT:TO-92_Inline (layer F.Cu) (tedit 5A1DD157) (tstamp 60FB550A)
    (at 93 107 180)
    (descr "TO-92 leads in-line, narrow, oval pads, drill 0.75mm (see NXP sot054_po.pdf)")
    (tags "to-92 sc-43 sc-43a sot54 PA33 transistor")
    (path /60FCA038)
    (fp_text reference Q1 (at -0.5 -3.6) (layer F.SilkS)
      (effects (font (size 1 1) (thickness 0.15)))
    )
    (fp_text value BC547 (at 1.27 2.79) (layer F.Fab)
      (effects (font (size 1 1) (thickness 0.15)))
    )
    (fp_line (start 4 2.01) (end -1.46 2.01) (layer F.CrtYd) (width 0.05))
    (fp_line (start 4 2.01) (end 4 -2.73) (layer F.CrtYd) (width 0.05))
    (fp_line (start -1.46 -2.73) (end -1.46 2.01) (layer F.CrtYd) (width 0.05))
    (fp_line (start -1.46 -2.73) (end 4 -2.73) (layer F.CrtYd) (width 0.05))
    (fp_line (start -0.5 1.75) (end 3 1.75) (layer F.Fab) (width 0.1))
    (fp_line (start -0.53 1.85) (end 3.07 1.85) (layer F.SilkS) (width 0.12))
    (fp_arc (start 1.27 0) (end 1.27 -2.6) (angle 135) (layer F.SilkS) (width 0.12))
    (fp_arc (start 1.27 0) (end 1.27 -2.48) (angle -135) (layer F.Fab) (width 0.1))
    (fp_arc (start 1.27 0) (end 1.27 -2.6) (angle -135) (layer F.SilkS) (width 0.12))
    (fp_arc (start 1.27 0) (end 1.27 -2.48) (angle 135) (layer F.Fab) (width 0.1))
    (fp_text user %R (at 1.27 0) (layer F.Fab)
      (effects (font (size 1 1) (thickness 0.15)))
    )
    (pad 1 thru_hole rect (at 0 0 180) (size 1.05 1.5) (drill 0.75) (layers *.Cu *.Mask)
      (net 35 "Net-(Q1-Pad1)"))
    (pad 3 thru_hole oval (at 2.54 0 180) (size 1.05 1.5) (drill 0.75) (layers *.Cu *.Mask)
      (net 1 GNDREF))
    (pad 2 thru_hole oval (at 1.27 0 180) (size 1.05 1.5) (drill 0.75) (layers *.Cu *.Mask)
      (net 34 "Net-(Q1-Pad2)"))
    (model ${KISYS3DMOD}/Package_TO_SOT_THT.3dshapes/TO-92_Inline.wrl
      (at (xyz 0 0 0))
      (scale (xyz 1 1 1))
      (rotate (xyz 0 0 0))
    )
  )

  (module Package_TO_SOT_THT:TO-92_Inline (layer F.Cu) (tedit 5A1DD157) (tstamp 60FB5536)
    (at 101 73.5 180)
    (descr "TO-92 leads in-line, narrow, oval pads, drill 0.75mm (see NXP sot054_po.pdf)")
    (tags "to-92 sc-43 sc-43a sot54 PA33 transistor")
    (path /6167EFEF)
    (fp_text reference Q3 (at 1.27 -3.56) (layer F.SilkS)
      (effects (font (size 1 1) (thickness 0.15)))
    )
    (fp_text value BC547 (at 1.27 2.79) (layer F.Fab)
      (effects (font (size 1 1) (thickness 0.15)))
    )
    (fp_line (start 4 2.01) (end -1.46 2.01) (layer F.CrtYd) (width 0.05))
    (fp_line (start 4 2.01) (end 4 -2.73) (layer F.CrtYd) (width 0.05))
    (fp_line (start -1.46 -2.73) (end -1.46 2.01) (layer F.CrtYd) (width 0.05))
    (fp_line (start -1.46 -2.73) (end 4 -2.73) (layer F.CrtYd) (width 0.05))
    (fp_line (start -0.5 1.75) (end 3 1.75) (layer F.Fab) (width 0.1))
    (fp_line (start -0.53 1.85) (end 3.07 1.85) (layer F.SilkS) (width 0.12))
    (fp_arc (start 1.27 0) (end 1.27 -2.6) (angle 135) (layer F.SilkS) (width 0.12))
    (fp_arc (start 1.27 0) (end 1.27 -2.48) (angle -135) (layer F.Fab) (width 0.1))
    (fp_arc (start 1.27 0) (end 1.27 -2.6) (angle -135) (layer F.SilkS) (width 0.12))
    (fp_arc (start 1.27 0) (end 1.27 -2.48) (angle 135) (layer F.Fab) (width 0.1))
    (fp_text user %R (at 1.27 0) (layer F.Fab)
      (effects (font (size 1 1) (thickness 0.15)))
    )
    (pad 1 thru_hole rect (at 0 0 180) (size 1.05 1.5) (drill 0.75) (layers *.Cu *.Mask)
      (net 36 "Net-(Q3-Pad1)"))
    (pad 3 thru_hole oval (at 2.54 0 180) (size 1.05 1.5) (drill 0.75) (layers *.Cu *.Mask)
      (net 1 GNDREF))
    (pad 2 thru_hole oval (at 1.27 0 180) (size 1.05 1.5) (drill 0.75) (layers *.Cu *.Mask)
      (net 37 "Net-(Q3-Pad2)"))
    (model ${KISYS3DMOD}/Package_TO_SOT_THT.3dshapes/TO-92_Inline.wrl
      (at (xyz 0 0 0))
      (scale (xyz 1 1 1))
      (rotate (xyz 0 0 0))
    )
  )

  (module Resistor_THT:R_Axial_DIN0207_L6.3mm_D2.5mm_P10.16mm_Horizontal (layer F.Cu) (tedit 5AE5139B) (tstamp 60FB5567)
    (at 108.5 107 270)
    (descr "Resistor, Axial_DIN0207 series, Axial, Horizontal, pin pitch=10.16mm, 0.25W = 1/4W, length*diameter=6.3*2.5mm^2, http://cdn-reichelt.de/documents/datenblatt/B400/1_4W%23YAG.pdf")
    (tags "Resistor Axial_DIN0207 series Axial Horizontal pin pitch 10.16mm 0.25W = 1/4W length 6.3mm diameter 2.5mm")
    (path /610F3682)
    (fp_text reference R1 (at 5.08 -2.37 90) (layer F.SilkS)
      (effects (font (size 1 1) (thickness 0.15)))
    )
    (fp_text value 10k (at 5.08 2.37 90) (layer F.Fab)
      (effects (font (size 1 1) (thickness 0.15)))
    )
    (fp_line (start 11.21 -1.5) (end -1.05 -1.5) (layer F.CrtYd) (width 0.05))
    (fp_line (start 11.21 1.5) (end 11.21 -1.5) (layer F.CrtYd) (width 0.05))
    (fp_line (start -1.05 1.5) (end 11.21 1.5) (layer F.CrtYd) (width 0.05))
    (fp_line (start -1.05 -1.5) (end -1.05 1.5) (layer F.CrtYd) (width 0.05))
    (fp_line (start 9.12 0) (end 8.35 0) (layer F.SilkS) (width 0.12))
    (fp_line (start 1.04 0) (end 1.81 0) (layer F.SilkS) (width 0.12))
    (fp_line (start 8.35 -1.37) (end 1.81 -1.37) (layer F.SilkS) (width 0.12))
    (fp_line (start 8.35 1.37) (end 8.35 -1.37) (layer F.SilkS) (width 0.12))
    (fp_line (start 1.81 1.37) (end 8.35 1.37) (layer F.SilkS) (width 0.12))
    (fp_line (start 1.81 -1.37) (end 1.81 1.37) (layer F.SilkS) (width 0.12))
    (fp_line (start 10.16 0) (end 8.23 0) (layer F.Fab) (width 0.1))
    (fp_line (start 0 0) (end 1.93 0) (layer F.Fab) (width 0.1))
    (fp_line (start 8.23 -1.25) (end 1.93 -1.25) (layer F.Fab) (width 0.1))
    (fp_line (start 8.23 1.25) (end 8.23 -1.25) (layer F.Fab) (width 0.1))
    (fp_line (start 1.93 1.25) (end 8.23 1.25) (layer F.Fab) (width 0.1))
    (fp_line (start 1.93 -1.25) (end 1.93 1.25) (layer F.Fab) (width 0.1))
    (fp_text user %R (at 5.08 0 90) (layer F.Fab)
      (effects (font (size 1 1) (thickness 0.15)))
    )
    (pad 2 thru_hole oval (at 10.16 0 270) (size 1.6 1.6) (drill 0.8) (layers *.Cu *.Mask)
      (net 35 "Net-(Q1-Pad1)"))
    (pad 1 thru_hole circle (at 0 0 270) (size 1.6 1.6) (drill 0.8) (layers *.Cu *.Mask)
      (net 11 BATTERY))
    (model ${KISYS3DMOD}/Resistor_THT.3dshapes/R_Axial_DIN0207_L6.3mm_D2.5mm_P10.16mm_Horizontal.wrl
      (at (xyz 0 0 0))
      (scale (xyz 1 1 1))
      (rotate (xyz 0 0 0))
    )
  )

  (module Resistor_THT:R_Axial_DIN0207_L6.3mm_D2.5mm_P10.16mm_Horizontal (layer F.Cu) (tedit 5AE5139B) (tstamp 60FB5595)
    (at 175 62.5 90)
    (descr "Resistor, Axial_DIN0207 series, Axial, Horizontal, pin pitch=10.16mm, 0.25W = 1/4W, length*diameter=6.3*2.5mm^2, http://cdn-reichelt.de/documents/datenblatt/B400/1_4W%23YAG.pdf")
    (tags "Resistor Axial_DIN0207 series Axial Horizontal pin pitch 10.16mm 0.25W = 1/4W length 6.3mm diameter 2.5mm")
    (path /61381F3B)
    (fp_text reference R3 (at 5.08 -2.37 90) (layer F.SilkS)
      (effects (font (size 1 1) (thickness 0.15)))
    )
    (fp_text value 10k (at 5.08 2.37 90) (layer F.Fab)
      (effects (font (size 1 1) (thickness 0.15)))
    )
    (fp_line (start 11.21 -1.5) (end -1.05 -1.5) (layer F.CrtYd) (width 0.05))
    (fp_line (start 11.21 1.5) (end 11.21 -1.5) (layer F.CrtYd) (width 0.05))
    (fp_line (start -1.05 1.5) (end 11.21 1.5) (layer F.CrtYd) (width 0.05))
    (fp_line (start -1.05 -1.5) (end -1.05 1.5) (layer F.CrtYd) (width 0.05))
    (fp_line (start 9.12 0) (end 8.35 0) (layer F.SilkS) (width 0.12))
    (fp_line (start 1.04 0) (end 1.81 0) (layer F.SilkS) (width 0.12))
    (fp_line (start 8.35 -1.37) (end 1.81 -1.37) (layer F.SilkS) (width 0.12))
    (fp_line (start 8.35 1.37) (end 8.35 -1.37) (layer F.SilkS) (width 0.12))
    (fp_line (start 1.81 1.37) (end 8.35 1.37) (layer F.SilkS) (width 0.12))
    (fp_line (start 1.81 -1.37) (end 1.81 1.37) (layer F.SilkS) (width 0.12))
    (fp_line (start 10.16 0) (end 8.23 0) (layer F.Fab) (width 0.1))
    (fp_line (start 0 0) (end 1.93 0) (layer F.Fab) (width 0.1))
    (fp_line (start 8.23 -1.25) (end 1.93 -1.25) (layer F.Fab) (width 0.1))
    (fp_line (start 8.23 1.25) (end 8.23 -1.25) (layer F.Fab) (width 0.1))
    (fp_line (start 1.93 1.25) (end 8.23 1.25) (layer F.Fab) (width 0.1))
    (fp_line (start 1.93 -1.25) (end 1.93 1.25) (layer F.Fab) (width 0.1))
    (pad 2 thru_hole oval (at 10.16 0 90) (size 1.6 1.6) (drill 0.8) (layers *.Cu *.Mask)
      (net 29 RESET))
    (pad 1 thru_hole circle (at 0 0 90) (size 1.6 1.6) (drill 0.8) (layers *.Cu *.Mask)
      (net 12 POWER_ARDUINO))
    (model ${KISYS3DMOD}/Resistor_THT.3dshapes/R_Axial_DIN0207_L6.3mm_D2.5mm_P10.16mm_Horizontal.wrl
      (at (xyz 0 0 0))
      (scale (xyz 1 1 1))
      (rotate (xyz 0 0 0))
    )
  )

  (dimension 5 (width 0.15) (layer Dwgs.User)
    (gr_text "5.000 mm" (at 200.1 83.6) (layer Dwgs.User)
      (effects (font (size 1 1) (thickness 0.15)))
    )
    (feature1 (pts (xy 202.6 78.6) (xy 202.6 82.886421)))
    (feature2 (pts (xy 197.6 78.6) (xy 197.6 82.886421)))
    (crossbar (pts (xy 197.6 82.3) (xy 202.6 82.3)))
    (arrow1a (pts (xy 202.6 82.3) (xy 201.473496 82.886421)))
    (arrow1b (pts (xy 202.6 82.3) (xy 201.473496 81.713579)))
    (arrow2a (pts (xy 197.6 82.3) (xy 198.726504 82.886421)))
    (arrow2b (pts (xy 197.6 82.3) (xy 198.726504 81.713579)))
  )
  (dimension 12 (width 0.15) (layer Dwgs.User)
    (gr_text "12.000 mm" (at 164 65.7) (layer Dwgs.User)
      (effects (font (size 1 1) (thickness 0.15)))
    )
    (feature1 (pts (xy 170 71.2) (xy 170 66.413579)))
    (feature2 (pts (xy 158 71.2) (xy 158 66.413579)))
    (crossbar (pts (xy 158 67) (xy 170 67)))
    (arrow1a (pts (xy 170 67) (xy 168.873496 67.586421)))
    (arrow1b (pts (xy 170 67) (xy 168.873496 66.413579)))
    (arrow2a (pts (xy 158 67) (xy 159.126504 67.586421)))
    (arrow2b (pts (xy 158 67) (xy 159.126504 66.413579)))
  )
  (dimension 12 (width 0.15) (layer Dwgs.User)
    (gr_text "12.000 mm" (at 141 65.8) (layer Dwgs.User)
      (effects (font (size 1 1) (thickness 0.15)))
    )
    (feature1 (pts (xy 147 71.7) (xy 147 66.513579)))
    (feature2 (pts (xy 135 71.7) (xy 135 66.513579)))
    (crossbar (pts (xy 135 67.1) (xy 147 67.1)))
    (arrow1a (pts (xy 147 67.1) (xy 145.873496 67.686421)))
    (arrow1b (pts (xy 147 67.1) (xy 145.873496 66.513579)))
    (arrow2a (pts (xy 135 67.1) (xy 136.126504 67.686421)))
    (arrow2b (pts (xy 135 67.1) (xy 136.126504 66.513579)))
  )
  (dimension 8.5 (width 0.15) (layer Dwgs.User)
    (gr_text "8.500 mm" (at 211.35 39.3) (layer Dwgs.User)
      (effects (font (size 1 1) (thickness 0.15)))
    )
    (feature1 (pts (xy 215.6 44) (xy 215.6 40.013579)))
    (feature2 (pts (xy 207.1 44) (xy 207.1 40.013579)))
    (crossbar (pts (xy 207.1 40.6) (xy 215.6 40.6)))
    (arrow1a (pts (xy 215.6 40.6) (xy 214.473496 41.186421)))
    (arrow1b (pts (xy 215.6 40.6) (xy 214.473496 40.013579)))
    (arrow2a (pts (xy 207.1 40.6) (xy 208.226504 41.186421)))
    (arrow2b (pts (xy 207.1 40.6) (xy 208.226504 40.013579)))
  )
  (dimension 8.5 (width 0.15) (layer Dwgs.User)
    (gr_text "8.500 mm" (at 227.85 39.3) (layer Dwgs.User)
      (effects (font (size 1 1) (thickness 0.15)))
    )
    (feature1 (pts (xy 232.1 43.6) (xy 232.1 40.013579)))
    (feature2 (pts (xy 223.6 43.6) (xy 223.6 40.013579)))
    (crossbar (pts (xy 223.6 40.6) (xy 232.1 40.6)))
    (arrow1a (pts (xy 232.1 40.6) (xy 230.973496 41.186421)))
    (arrow1b (pts (xy 232.1 40.6) (xy 230.973496 40.013579)))
    (arrow2a (pts (xy 223.6 40.6) (xy 224.726504 41.186421)))
    (arrow2b (pts (xy 223.6 40.6) (xy 224.726504 40.013579)))
  )
  (dimension 35 (width 0.15) (layer Dwgs.User)
    (gr_text "35.000 mm" (at 152.5 118.3) (layer Dwgs.User)
      (effects (font (size 1 1) (thickness 0.15)))
    )
    (feature1 (pts (xy 170 67) (xy 170 117.586421)))
    (feature2 (pts (xy 135 67) (xy 135 117.586421)))
    (crossbar (pts (xy 135 117) (xy 170 117)))
    (arrow1a (pts (xy 170 117) (xy 168.873496 117.586421)))
    (arrow1b (pts (xy 170 117) (xy 168.873496 116.413579)))
    (arrow2a (pts (xy 135 117) (xy 136.126504 117.586421)))
    (arrow2b (pts (xy 135 117) (xy 136.126504 116.413579)))
  )
  (dimension 50 (width 0.15) (layer Dwgs.User)
    (gr_text "50.000 mm" (at 133.7 92 90) (layer Dwgs.User)
      (effects (font (size 1 1) (thickness 0.15)))
    )
    (feature1 (pts (xy 169.2 67) (xy 134.413579 67)))
    (feature2 (pts (xy 169.2 117) (xy 134.413579 117)))
    (crossbar (pts (xy 135 117) (xy 135 67)))
    (arrow1a (pts (xy 135 67) (xy 135.586421 68.126504)))
    (arrow1b (pts (xy 135 67) (xy 134.413579 68.126504)))
    (arrow2a (pts (xy 135 117) (xy 135.586421 115.873496)))
    (arrow2b (pts (xy 135 117) (xy 134.413579 115.873496)))
  )
  (dimension 5 (width 0.15) (layer Dwgs.User)
    (gr_text "5.000 mm" (at 181.1 83.8) (layer Dwgs.User)
      (effects (font (size 1 1) (thickness 0.15)))
    )
    (feature1 (pts (xy 183.6 76.4) (xy 183.6 83.086421)))
    (feature2 (pts (xy 178.6 76.4) (xy 178.6 83.086421)))
    (crossbar (pts (xy 178.6 82.5) (xy 183.6 82.5)))
    (arrow1a (pts (xy 183.6 82.5) (xy 182.473496 83.086421)))
    (arrow1b (pts (xy 183.6 82.5) (xy 182.473496 81.913579)))
    (arrow2a (pts (xy 178.6 82.5) (xy 179.726504 83.086421)))
    (arrow2b (pts (xy 178.6 82.5) (xy 179.726504 81.913579)))
  )
  (dimension 4 (width 0.15) (layer Dwgs.User)
    (gr_text "4.000 mm" (at 205.6 80 270) (layer Dwgs.User)
      (effects (font (size 1 1) (thickness 0.15)))
    )
    (feature1 (pts (xy 194.8 82) (xy 204.886421 82)))
    (feature2 (pts (xy 194.8 78) (xy 204.886421 78)))
    (crossbar (pts (xy 204.3 78) (xy 204.3 82)))
    (arrow1a (pts (xy 204.3 82) (xy 203.713579 80.873496)))
    (arrow1b (pts (xy 204.3 82) (xy 204.886421 80.873496)))
    (arrow2a (pts (xy 204.3 78) (xy 203.713579 79.126504)))
    (arrow2b (pts (xy 204.3 78) (xy 204.886421 79.126504)))
  )
  (dimension 11 (width 0.15) (layer Dwgs.User)
    (gr_text "11.000 mm" (at 237.4 143.9) (layer Dwgs.User)
      (effects (font (size 1 1) (thickness 0.15)))
    )
    (feature1 (pts (xy 231.9 138.6) (xy 231.9 143.186421)))
    (feature2 (pts (xy 242.9 138.6) (xy 242.9 143.186421)))
    (crossbar (pts (xy 242.9 142.6) (xy 231.9 142.6)))
    (arrow1a (pts (xy 231.9 142.6) (xy 233.026504 142.013579)))
    (arrow1b (pts (xy 231.9 142.6) (xy 233.026504 143.186421)))
    (arrow2a (pts (xy 242.9 142.6) (xy 241.773496 142.013579)))
    (arrow2b (pts (xy 242.9 142.6) (xy 241.773496 143.186421)))
  )
  (dimension 11 (width 0.15) (layer Dwgs.User)
    (gr_text "11.000 mm" (at 68.3 144) (layer Dwgs.User)
      (effects (font (size 1 1) (thickness 0.15)))
    )
    (feature1 (pts (xy 73.8 139.2) (xy 73.8 143.286421)))
    (feature2 (pts (xy 62.8 139.2) (xy 62.8 143.286421)))
    (crossbar (pts (xy 62.8 142.7) (xy 73.8 142.7)))
    (arrow1a (pts (xy 73.8 142.7) (xy 72.673496 143.286421)))
    (arrow1b (pts (xy 73.8 142.7) (xy 72.673496 142.113579)))
    (arrow2a (pts (xy 62.8 142.7) (xy 63.926504 143.286421)))
    (arrow2b (pts (xy 62.8 142.7) (xy 63.926504 142.113579)))
  )
  (dimension 4.5 (width 0.15) (layer Dwgs.User)
    (gr_text "4.500 mm" (at 94.25 35.2) (layer Dwgs.User)
      (effects (font (size 1 1) (thickness 0.15)))
    )
    (feature1 (pts (xy 92 43) (xy 92 35.913579)))
    (feature2 (pts (xy 96.5 43) (xy 96.5 35.913579)))
    (crossbar (pts (xy 96.5 36.5) (xy 92 36.5)))
    (arrow1a (pts (xy 92 36.5) (xy 93.126504 35.913579)))
    (arrow1b (pts (xy 92 36.5) (xy 93.126504 37.086421)))
    (arrow2a (pts (xy 96.5 36.5) (xy 95.373496 35.913579)))
    (arrow2b (pts (xy 96.5 36.5) (xy 95.373496 37.086421)))
  )
  (dimension 4.5 (width 0.15) (layer Dwgs.User)
    (gr_text "4.500 mm" (at 139.75 35.2) (layer Dwgs.User)
      (effects (font (size 1 1) (thickness 0.15)))
    )
    (feature1 (pts (xy 137.5 45.5) (xy 137.5 35.913579)))
    (feature2 (pts (xy 142 45.5) (xy 142 35.913579)))
    (crossbar (pts (xy 142 36.5) (xy 137.5 36.5)))
    (arrow1a (pts (xy 137.5 36.5) (xy 138.626504 35.913579)))
    (arrow1b (pts (xy 137.5 36.5) (xy 138.626504 37.086421)))
    (arrow2a (pts (xy 142 36.5) (xy 140.873496 35.913579)))
    (arrow2b (pts (xy 142 36.5) (xy 140.873496 37.086421)))
  )
  (dimension 4.5 (width 0.15) (layer Dwgs.User)
    (gr_text "4.500 mm" (at 176.35 35.1) (layer Dwgs.User)
      (effects (font (size 1 1) (thickness 0.15)))
    )
    (feature1 (pts (xy 174.1 40.5) (xy 174.1 35.813579)))
    (feature2 (pts (xy 178.6 40.5) (xy 178.6 35.813579)))
    (crossbar (pts (xy 178.6 36.4) (xy 174.1 36.4)))
    (arrow1a (pts (xy 174.1 36.4) (xy 175.226504 35.813579)))
    (arrow1b (pts (xy 174.1 36.4) (xy 175.226504 36.986421)))
    (arrow2a (pts (xy 178.6 36.4) (xy 177.473496 35.813579)))
    (arrow2b (pts (xy 178.6 36.4) (xy 177.473496 36.986421)))
  )
  (dimension 4.5 (width 0.15) (layer Dwgs.User)
    (gr_text "4.500 mm" (at 204.85 35.3) (layer Dwgs.User)
      (effects (font (size 1 1) (thickness 0.15)))
    )
    (feature1 (pts (xy 202.6 41.6) (xy 202.6 36.013579)))
    (feature2 (pts (xy 207.1 41.6) (xy 207.1 36.013579)))
    (crossbar (pts (xy 207.1 36.6) (xy 202.6 36.6)))
    (arrow1a (pts (xy 202.6 36.6) (xy 203.726504 36.013579)))
    (arrow1b (pts (xy 202.6 36.6) (xy 203.726504 37.186421)))
    (arrow2a (pts (xy 207.1 36.6) (xy 205.973496 36.013579)))
    (arrow2b (pts (xy 207.1 36.6) (xy 205.973496 37.186421)))
  )
  (dimension 180 (width 0.15) (layer Dwgs.User)
    (gr_text "180.000 mm" (at 153 147.3) (layer Dwgs.User)
      (effects (font (size 1 1) (thickness 0.15)))
    )
    (feature1 (pts (xy 63 135) (xy 63 146.586421)))
    (feature2 (pts (xy 243 135) (xy 243 146.586421)))
    (crossbar (pts (xy 243 146) (xy 63 146)))
    (arrow1a (pts (xy 63 146) (xy 64.126504 145.413579)))
    (arrow1b (pts (xy 63 146) (xy 64.126504 146.586421)))
    (arrow2a (pts (xy 243 146) (xy 241.873496 145.413579)))
    (arrow2b (pts (xy 243 146) (xy 241.873496 146.586421)))
  )
  (dimension 100 (width 0.15) (layer Dwgs.User)
    (gr_text "100.000 mm" (at 174.9 96.1 270) (layer Dwgs.User)
      (effects (font (size 1 1) (thickness 0.15)))
    )
    (feature1 (pts (xy 163.6 146.1) (xy 174.186421 146.1)))
    (feature2 (pts (xy 163.6 46.1) (xy 174.186421 46.1)))
    (crossbar (pts (xy 173.6 46.1) (xy 173.6 146.1)))
    (arrow1a (pts (xy 173.6 146.1) (xy 173.013579 144.973496)))
    (arrow1b (pts (xy 173.6 146.1) (xy 174.186421 144.973496)))
    (arrow2a (pts (xy 173.6 46.1) (xy 173.013579 47.226504)))
    (arrow2b (pts (xy 173.6 46.1) (xy 174.186421 47.226504)))
  )
  (gr_line (start 63 39.5) (end 243 39.5) (layer Edge.Cuts) (width 0.5))
  (gr_line (start 208.5 40.5) (end 209 40.5) (layer Dwgs.User) (width 0.15))
  (dimension 36 (width 0.15) (layer Dwgs.User)
    (gr_text "36.000 mm" (at 205.8 58.6 270) (layer Dwgs.User) (tstamp 6132C5C6)
      (effects (font (size 1 1) (thickness 0.15)))
    )
    (feature1 (pts (xy 231.6 76.6) (xy 206.513579 76.6)))
    (feature2 (pts (xy 231.6 40.6) (xy 206.513579 40.6)))
    (crossbar (pts (xy 207.1 40.6) (xy 207.1 76.6)))
    (arrow1a (pts (xy 207.1 76.6) (xy 206.513579 75.473496)))
    (arrow1b (pts (xy 207.1 76.6) (xy 207.686421 75.473496)))
    (arrow2a (pts (xy 207.1 40.6) (xy 206.513579 41.726504)))
    (arrow2b (pts (xy 207.1 40.6) (xy 207.686421 41.726504)))
  )
  (dimension 25 (width 0.15) (layer Dwgs.User)
    (gr_text "25.000 mm" (at 219.6 77.9) (layer Dwgs.User) (tstamp 6132C5C0)
      (effects (font (size 1 1) (thickness 0.15)))
    )
    (feature1 (pts (xy 232.1 40.6) (xy 232.1 77.186421)))
    (feature2 (pts (xy 207.1 40.6) (xy 207.1 77.186421)))
    (crossbar (pts (xy 207.1 76.6) (xy 232.1 76.6)))
    (arrow1a (pts (xy 232.1 76.6) (xy 230.973496 77.186421)))
    (arrow1b (pts (xy 232.1 76.6) (xy 230.973496 76.013579)))
    (arrow2a (pts (xy 207.1 76.6) (xy 208.226504 77.186421)))
    (arrow2b (pts (xy 207.1 76.6) (xy 208.226504 76.013579)))
  )
  (gr_line (start 243.1 39.5) (end 243.1 139.5) (layer Edge.Cuts) (width 0.5))
  (gr_line (start 63 139.5) (end 63 39.5) (layer Edge.Cuts) (width 0.5))
  (gr_line (start 243 139.5) (end 63 139.5) (layer Edge.Cuts) (width 0.5))

  (via (at 66.5 136) (size 5) (drill 4) (layers F.Cu B.Cu) (net 0))
  (via (at 66.5 43) (size 5) (drill 4) (layers F.Cu B.Cu) (net 0))
  (via (at 239.5 136) (size 5) (drill 4) (layers F.Cu B.Cu) (net 0))
  (via (at 239.5 43) (size 5) (drill 4) (layers F.Cu B.Cu) (net 0))
  (segment (start 84 115) (end 83.5 114.5) (width 0.6) (layer B.Cu) (net 1))
  (segment (start 231 84.42) (end 231.16 84.26) (width 0.6) (layer B.Cu) (net 1))
  (segment (start 149.88 69) (end 152.42 69) (width 0.8) (layer B.Cu) (net 1))
  (segment (start 119.04 110.54) (end 123.5 115) (width 0.8) (layer B.Cu) (net 1))
  (segment (start 119.04 107) (end 119.04 110.54) (width 0.8) (layer B.Cu) (net 1))
  (segment (start 118.96 110.54) (end 119.04 110.54) (width 0.8) (layer B.Cu) (net 1))
  (segment (start 114.5 115) (end 118.96 110.54) (width 0.8) (layer B.Cu) (net 1))
  (segment (start 223 132.42) (end 223.08 132.5) (width 0.6) (layer B.Cu) (net 1))
  (segment (start 205.5 132.42) (end 205.58 132.5) (width 0.6) (layer B.Cu) (net 1))
  (segment (start 188 132.42) (end 188.08 132.5) (width 0.6) (layer B.Cu) (net 1))
  (segment (start 153 132.42) (end 153.08 132.5) (width 0.6) (layer B.Cu) (net 1))
  (segment (start 118 132.42) (end 118.08 132.5) (width 0.6) (layer B.Cu) (net 1))
  (via (at 205.1 112.6) (size 1.5) (drill 1) (layers F.Cu B.Cu) (net 1))
  (via (at 190.25 97) (size 1.5) (drill 1) (layers F.Cu B.Cu) (net 1))
  (via (at 190.5 42) (size 1.5) (drill 1) (layers F.Cu B.Cu) (net 1))
  (via (at 91.7 90.2) (size 1.5) (drill 1) (layers F.Cu B.Cu) (net 1))
  (via (at 108.9 70.7) (size 1.5) (drill 1) (layers F.Cu B.Cu) (net 1))
  (via (at 213 73.7) (size 1.5) (drill 1) (layers F.Cu B.Cu) (net 1))
  (segment (start 90.5 120) (end 90.5 120) (width 0.6) (layer B.Cu) (net 2) (tstamp 61002145))
  (via (at 90.5 120) (size 1.5) (drill 1) (layers F.Cu B.Cu) (net 2))
  (segment (start 90.5 120) (end 104 120) (width 0.6) (layer F.Cu) (net 2))
  (segment (start 104 120) (end 104 120) (width 0.6) (layer F.Cu) (net 2) (tstamp 61002154))
  (segment (start 119.5 118) (end 136 118) (width 0.6) (layer F.Cu) (net 2))
  (segment (start 136 118) (end 136 118) (width 0.6) (layer F.Cu) (net 2) (tstamp 61002172))
  (via (at 136 118) (size 1.5) (drill 1) (layers F.Cu B.Cu) (net 2))
  (segment (start 140.668646 105.79997) (end 136 110.468616) (width 0.6) (layer B.Cu) (net 2))
  (segment (start 136 110.468616) (end 136 118) (width 0.6) (layer B.Cu) (net 2))
  (segment (start 215.762738 105.79997) (end 140.668646 105.79997) (width 0.6) (layer B.Cu) (net 2))
  (segment (start 223.24 113.277232) (end 215.762738 105.79997) (width 0.6) (layer B.Cu) (net 2))
  (segment (start 223.24 118.04) (end 223.24 113.277232) (width 0.6) (layer B.Cu) (net 2))
  (segment (start 223.24 118.04) (end 221.1 120.18) (width 0.6) (layer B.Cu) (net 2))
  (segment (start 87.66 125.96) (end 87.6 125.9) (width 0.25) (layer B.Cu) (net 2))
  (segment (start 87.66 132.5) (end 87.66 125.96) (width 0.6) (layer B.Cu) (net 2))
  (segment (start 87.6 122.9) (end 90.5 120) (width 0.6) (layer B.Cu) (net 2))
  (segment (start 87.6 125.9) (end 87.6 122.9) (width 0.6) (layer B.Cu) (net 2))
  (segment (start 110.2 120) (end 104 120) (width 0.6) (layer F.Cu) (net 2))
  (segment (start 112.2 118) (end 111.7 118.5) (width 0.6) (layer F.Cu) (net 2))
  (segment (start 119.5 118) (end 112.2 118) (width 0.6) (layer F.Cu) (net 2))
  (segment (start 111.7 118.5) (end 110.2 120) (width 0.6) (layer F.Cu) (net 2))
  (segment (start 111.914999 118.285001) (end 111.7 118.5) (width 0.6) (layer F.Cu) (net 2))
  (segment (start 115.5 120.5) (end 115.5 120.5) (width 0.6) (layer B.Cu) (net 3) (tstamp 60FFFE14))
  (via (at 115.5 120.5) (size 1.5) (drill 1) (layers F.Cu B.Cu) (net 3))
  (segment (start 115.5 120.5) (end 132.5 120.5) (width 0.6) (layer F.Cu) (net 3))
  (segment (start 132.5 120.5) (end 132.5 120.5) (width 0.6) (layer F.Cu) (net 3) (tstamp 60FFFE23))
  (via (at 132.5 120.5) (size 1.5) (drill 1) (layers F.Cu B.Cu) (net 3))
  (segment (start 137.5 119.5) (end 136.5 120.5) (width 0.6) (layer B.Cu) (net 3))
  (segment (start 136.5 120.5) (end 132.5 120.5) (width 0.6) (layer B.Cu) (net 3))
  (segment (start 221 117.54) (end 221.1 117.64) (width 0.6) (layer B.Cu) (net 3))
  (segment (start 215.431364 106.59998) (end 141.00002 106.59998) (width 0.6) (layer B.Cu) (net 3))
  (segment (start 221.1 112.268616) (end 215.431364 106.59998) (width 0.6) (layer B.Cu) (net 3))
  (segment (start 221.1 117.64) (end 221.1 112.268616) (width 0.6) (layer B.Cu) (net 3))
  (segment (start 137.5 110.1) (end 137.5 119.5) (width 0.6) (layer B.Cu) (net 3))
  (segment (start 141.00002 106.59998) (end 137.5 110.1) (width 0.6) (layer B.Cu) (net 3))
  (segment (start 105.2 132.46) (end 105.16 132.5) (width 0.25) (layer B.Cu) (net 3))
  (segment (start 105.2 125.9) (end 105.2 132.46) (width 0.6) (layer B.Cu) (net 3))
  (segment (start 105.2 125.9) (end 110.1 125.9) (width 0.6) (layer B.Cu) (net 3))
  (segment (start 111.7 124.3) (end 115.5 120.5) (width 0.6) (layer B.Cu) (net 3))
  (segment (start 111.5 124.5) (end 111.7 124.3) (width 0.6) (layer B.Cu) (net 3))
  (segment (start 110.1 125.9) (end 111.7 124.3) (width 0.6) (layer B.Cu) (net 3))
  (segment (start 134.5 115.5) (end 125.5 124.5) (width 0.6) (layer B.Cu) (net 4))
  (segment (start 218.56 122.56) (end 218.56 120.18) (width 0.6) (layer B.Cu) (net 4))
  (segment (start 219 123) (end 218.56 122.56) (width 0.6) (layer B.Cu) (net 4))
  (segment (start 221.7 123) (end 219 123) (width 0.6) (layer B.Cu) (net 4))
  (segment (start 224.30001 120.39999) (end 221.7 123) (width 0.6) (layer B.Cu) (net 4))
  (segment (start 134.5 110.837232) (end 134.5 115.5) (width 0.6) (layer B.Cu) (net 4))
  (segment (start 140.337272 104.99996) (end 134.5 110.837232) (width 0.6) (layer B.Cu) (net 4))
  (segment (start 216.094112 104.99996) (end 140.337272 104.99996) (width 0.6) (layer B.Cu) (net 4))
  (segment (start 224.30001 113.205858) (end 216.094112 104.99996) (width 0.6) (layer B.Cu) (net 4))
  (segment (start 224.30001 120.39999) (end 224.30001 113.205858) (width 0.6) (layer B.Cu) (net 4))
  (segment (start 124.3 124.5) (end 122.9 125.9) (width 0.6) (layer B.Cu) (net 4))
  (segment (start 125.5 124.5) (end 124.3 124.5) (width 0.6) (layer B.Cu) (net 4))
  (segment (start 122.9 132.26) (end 122.66 132.5) (width 0.25) (layer B.Cu) (net 4))
  (segment (start 122.9 125.9) (end 122.9 132.26) (width 0.6) (layer B.Cu) (net 4))
  (segment (start 140.66 124.66) (end 140.5 124.5) (width 0.6) (layer B.Cu) (net 5))
  (segment (start 140.66 132.5) (end 140.66 124.66) (width 0.6) (layer B.Cu) (net 5))
  (segment (start 218.46 117.54) (end 218.56 117.64) (width 0.6) (layer B.Cu) (net 5))
  (segment (start 218.56 117.64) (end 218.56 110.86) (width 0.6) (layer B.Cu) (net 5))
  (segment (start 215.09999 107.39999) (end 141.90001 107.39999) (width 0.6) (layer B.Cu) (net 5))
  (segment (start 218.56 110.86) (end 215.09999 107.39999) (width 0.6) (layer B.Cu) (net 5))
  (segment (start 140.5 108.8) (end 140.5 124.5) (width 0.6) (layer B.Cu) (net 5))
  (segment (start 141.90001 107.39999) (end 140.5 108.8) (width 0.6) (layer B.Cu) (net 5))
  (via (at 216 123.1) (size 1.5) (drill 1) (layers F.Cu B.Cu) (net 6))
  (via (at 205.2 123.1) (size 1.5) (drill 1) (layers F.Cu B.Cu) (net 6))
  (segment (start 158.46 126.26) (end 158.3 126.1) (width 0.6) (layer B.Cu) (net 6))
  (segment (start 158.3 131.86) (end 157.66 132.5) (width 0.25) (layer B.Cu) (net 6))
  (segment (start 158.3 126.1) (end 158.3 131.86) (width 0.6) (layer B.Cu) (net 6))
  (segment (start 161.3 123.1) (end 158.3 126.1) (width 0.6) (layer B.Cu) (net 6))
  (segment (start 205.2 123.1) (end 161.3 123.1) (width 0.6) (layer B.Cu) (net 6))
  (segment (start 216.02 123.28) (end 216 123.3) (width 0.6) (layer B.Cu) (net 6))
  (segment (start 216.02 120.18) (end 216.02 123.28) (width 0.6) (layer B.Cu) (net 6))
  (segment (start 216 123.1) (end 205.2 123.1) (width 0.6) (layer F.Cu) (net 6))
  (segment (start 175.96 126.26) (end 175.8 126.1) (width 0.6) (layer B.Cu) (net 7))
  (via (at 178.8 126.2) (size 1.5) (drill 1) (layers F.Cu B.Cu) (net 7))
  (segment (start 175.16 126.74) (end 175.8 126.1) (width 0.25) (layer B.Cu) (net 7))
  (segment (start 175.16 132.5) (end 175.16 126.74) (width 0.6) (layer B.Cu) (net 7))
  (segment (start 215.92 117.54) (end 216.02 117.64) (width 0.6) (layer B.Cu) (net 7))
  (via (at 178.8 118.4) (size 1.5) (drill 1) (layers F.Cu B.Cu) (net 7))
  (segment (start 178.7 126.1) (end 178.8 126.2) (width 0.6) (layer B.Cu) (net 7))
  (segment (start 175.8 126.1) (end 178.7 126.1) (width 0.6) (layer B.Cu) (net 7))
  (segment (start 178.8 118.4) (end 178.8 126.2) (width 0.6) (layer F.Cu) (net 7))
  (segment (start 216.02 117.64) (end 216.02 109.72) (width 0.6) (layer B.Cu) (net 7))
  (segment (start 216.02 109.72) (end 214.5 108.2) (width 0.6) (layer B.Cu) (net 7))
  (segment (start 214.5 108.2) (end 180.3 108.2) (width 0.6) (layer B.Cu) (net 7))
  (segment (start 178.8 109.7) (end 178.8 118.4) (width 0.6) (layer B.Cu) (net 7))
  (segment (start 180.3 108.2) (end 178.8 109.7) (width 0.6) (layer B.Cu) (net 7))
  (segment (start 192.66 126.24) (end 192.8 126.1) (width 0.25) (layer B.Cu) (net 8))
  (segment (start 192.66 132.5) (end 192.66 126.24) (width 0.6) (layer B.Cu) (net 8))
  (segment (start 213.48 123.52) (end 213.48 120.18) (width 0.6) (layer B.Cu) (net 8))
  (segment (start 212.4 124.6) (end 213.48 123.52) (width 0.6) (layer B.Cu) (net 8))
  (segment (start 194.3 124.6) (end 212.4 124.6) (width 0.6) (layer B.Cu) (net 8))
  (segment (start 192.8 126.1) (end 194.3 124.6) (width 0.6) (layer B.Cu) (net 8))
  (segment (start 210.58 132.5) (end 210.58 133.58) (width 0.6) (layer B.Cu) (net 9))
  (via (at 213.5 114.5) (size 1.5) (drill 1) (layers F.Cu B.Cu) (net 9))
  (via (at 229.8 114.5) (size 1.5) (drill 1) (layers F.Cu B.Cu) (net 9))
  (segment (start 210.96 126.76) (end 210.8 126.6) (width 0.6) (layer B.Cu) (net 9))
  (segment (start 210.8 126.6) (end 221.3 126.6) (width 0.6) (layer B.Cu) (net 9))
  (segment (start 221.3 126.6) (end 229.8 118.1) (width 0.6) (layer B.Cu) (net 9))
  (segment (start 210.16 127.24) (end 210.8 126.6) (width 0.25) (layer B.Cu) (net 9))
  (segment (start 210.16 132.5) (end 210.16 127.24) (width 0.6) (layer B.Cu) (net 9))
  (segment (start 229.8 114.5) (end 229.8 118.1) (width 0.6) (layer B.Cu) (net 9))
  (segment (start 229.8 114.5) (end 213.5 114.5) (width 0.6) (layer F.Cu) (net 9))
  (segment (start 213.5 117.62) (end 213.48 117.64) (width 0.25) (layer B.Cu) (net 9))
  (segment (start 213.5 114.5) (end 213.5 117.62) (width 0.6) (layer B.Cu) (net 9))
  (segment (start 227.66 126.74) (end 227.8 126.6) (width 0.25) (layer B.Cu) (net 10))
  (segment (start 227.66 129.86) (end 227.7 129.9) (width 0.25) (layer B.Cu) (net 10))
  (segment (start 227.66 132.5) (end 227.66 129.86) (width 0.6) (layer B.Cu) (net 10))
  (segment (start 227.66 129.86) (end 227.66 126.74) (width 0.6) (layer B.Cu) (net 10))
  (segment (start 227.8 126.6) (end 227.8 124) (width 0.6) (layer B.Cu) (net 10))
  (segment (start 227.8 124) (end 232 119.8) (width 0.6) (layer B.Cu) (net 10))
  (segment (start 232 119.8) (end 232 115.108998) (width 0.6) (layer B.Cu) (net 10))
  (segment (start 232 115.108998) (end 232 112.5) (width 0.6) (layer B.Cu) (net 10))
  (segment (start 232 112.5) (end 222.1 102.6) (width 0.6) (layer B.Cu) (net 10))
  (segment (start 222.1 102.6) (end 218.6 102.6) (width 0.6) (layer B.Cu) (net 10))
  (segment (start 218.6 102.6) (end 218.6 102.6) (width 0.25) (layer B.Cu) (net 10) (tstamp 61279CE9))
  (via (at 218.6 102.6) (size 1.5) (drill 1) (layers F.Cu B.Cu) (net 10))
  (segment (start 218.56 87.16) (end 218.56 89.84) (width 0.6) (layer B.Cu) (net 10))
  (segment (start 218.56 89.84) (end 218.56 89.84) (width 0.25) (layer B.Cu) (net 10) (tstamp 6127CDAA))
  (via (at 218.56 89.84) (size 1.5) (drill 1) (layers F.Cu B.Cu) (net 10))
  (segment (start 218.56 102.56) (end 218.6 102.6) (width 0.25) (layer F.Cu) (net 10))
  (segment (start 218.56 89.84) (end 218.56 102.56) (width 0.6) (layer F.Cu) (net 10))
  (segment (start 114.085783 111.99999) (end 114.5 111.99999) (width 0.8) (layer B.Cu) (net 11))
  (segment (start 113.5 111.414207) (end 114.085783 111.99999) (width 0.8) (layer B.Cu) (net 11))
  (segment (start 113.5 110.5) (end 113.5 111.414207) (width 0.8) (layer B.Cu) (net 11))
  (segment (start 116.5 107.5) (end 113.5 110.5) (width 0.8) (layer B.Cu) (net 11))
  (segment (start 116.5 107) (end 116.5 107.5) (width 0.8) (layer B.Cu) (net 11))
  (segment (start 112.58 76.5) (end 116.5 76.5) (width 2.5) (layer B.Cu) (net 11))
  (segment (start 116.5 76.5) (end 116.5 69) (width 3.5) (layer B.Cu) (net 11))
  (segment (start 112.159999 64.659999) (end 105.659999 64.659999) (width 3.5) (layer B.Cu) (net 11))
  (segment (start 116.5 69) (end 112.159999 64.659999) (width 3.5) (layer B.Cu) (net 11))
  (segment (start 105.659999 64.659999) (end 103.5 62.5) (width 4) (layer B.Cu) (net 11))
  (segment (start 91 66.5) (end 87.5 66.5) (width 4) (layer B.Cu) (net 11))
  (segment (start 108.5 107) (end 115.5 107) (width 3) (layer B.Cu) (net 11))
  (segment (start 115.5 107) (end 116.5 107) (width 0.6) (layer B.Cu) (net 11))
  (segment (start 102 61.5) (end 101 62.5) (width 0.6) (layer B.Cu) (net 11))
  (segment (start 101 62.5) (end 95 62.5) (width 4) (layer B.Cu) (net 11))
  (segment (start 102 57.5) (end 102 61.5) (width 0.6) (layer B.Cu) (net 11))
  (segment (start 103.5 62.5) (end 101 62.5) (width 4) (layer B.Cu) (net 11))
  (segment (start 118 70.5) (end 116.5 69) (width 0.6) (layer B.Cu) (net 11))
  (segment (start 121 70.5) (end 118 70.5) (width 0.6) (layer B.Cu) (net 11))
  (segment (start 86.735 67.265) (end 87.5 66.5) (width 0.25) (layer B.Cu) (net 11))
  (segment (start 73.5 80.5) (end 73.5 93) (width 4) (layer B.Cu) (net 11))
  (segment (start 73.5 80.5) (end 76.9 80.5) (width 4) (layer B.Cu) (net 11))
  (segment (start 87.5 66.5) (end 81.5 72.5) (width 4) (layer B.Cu) (net 11))
  (segment (start 81.5 75.9) (end 76.9 80.5) (width 4) (layer B.Cu) (net 11))
  (segment (start 81.5 72.5) (end 81.5 75.9) (width 4) (layer B.Cu) (net 11))
  (segment (start 76.9 91.6) (end 74.5 94) (width 4) (layer B.Cu) (net 11))
  (segment (start 76.9 80.5) (end 76.9 91.6) (width 4) (layer B.Cu) (net 11))
  (segment (start 74.5 94) (end 79 98.5) (width 4) (layer B.Cu) (net 11))
  (segment (start 73.5 93) (end 74.5 94) (width 4) (layer B.Cu) (net 11))
  (segment (start 76.9 91.6) (end 77.1 91.6) (width 4) (layer B.Cu) (net 11))
  (segment (start 77.1 91.6) (end 84 98.5) (width 4) (layer B.Cu) (net 11))
  (segment (start 84 98.5) (end 104 98.5) (width 4) (layer B.Cu) (net 11))
  (segment (start 79 98.5) (end 84 98.5) (width 4) (layer B.Cu) (net 11))
  (segment (start 105 99.5) (end 104 98.5) (width 4) (layer B.Cu) (net 11))
  (segment (start 105 104) (end 105 99.5) (width 4) (layer B.Cu) (net 11))
  (segment (start 105 107) (end 115.5 107) (width 4) (layer B.Cu) (net 11))
  (segment (start 105 105.08) (end 105 107) (width 3.5) (layer B.Cu) (net 11))
  (segment (start 105 104) (end 105 105.08) (width 3.5) (layer B.Cu) (net 11))
  (segment (start 103.08 107) (end 105 105.08) (width 2.5) (layer B.Cu) (net 11))
  (segment (start 112.58 76.5) (end 112.58 75.92) (width 2.5) (layer B.Cu) (net 11))
  (segment (start 112.58 75.92) (end 114 74.5) (width 2.5) (layer B.Cu) (net 11))
  (segment (start 114 74.5) (end 114 69.5) (width 2.5) (layer B.Cu) (net 11))
  (segment (start 114 69.5) (end 111 66.5) (width 2.5) (layer B.Cu) (net 11))
  (segment (start 111 66.5) (end 105.5 66.5) (width 2.5) (layer B.Cu) (net 11))
  (segment (start 95 62.5) (end 93 64.5) (width 4) (layer B.Cu) (net 11))
  (segment (start 93 64.5) (end 91 66.5) (width 4) (layer B.Cu) (net 11))
  (segment (start 105.5 64.5) (end 105.659999 64.659999) (width 2.5) (layer B.Cu) (net 11))
  (segment (start 103.5 64.5) (end 105.5 66.5) (width 2.5) (layer B.Cu) (net 11))
  (segment (start 103 64.5) (end 103.5 64.5) (width 2.5) (layer B.Cu) (net 11))
  (segment (start 93 64.5) (end 103 64.5) (width 2.5) (layer B.Cu) (net 11))
  (segment (start 103 64.5) (end 105.5 64.5) (width 2.5) (layer B.Cu) (net 11))
  (segment (start 81.5 72.5) (end 73.5 80.5) (width 2.5) (layer B.Cu) (net 11))
  (segment (start 170.5 65) (end 170.5 65) (width 0.6) (layer B.Cu) (net 12) (tstamp 610004FD))
  (segment (start 185 66.588) (end 185 63.5) (width 1.5) (layer B.Cu) (net 12))
  (segment (start 185 63.5) (end 181.5 60) (width 1.5) (layer B.Cu) (net 12))
  (segment (start 181.5 60) (end 176 60) (width 1.5) (layer B.Cu) (net 12))
  (segment (start 170.5 65) (end 136.5 65) (width 2) (layer B.Cu) (net 12))
  (segment (start 123.5 112.5) (end 123.5 109.5) (width 2) (layer B.Cu) (net 12))
  (segment (start 123.5 109.5) (end 123.5 110.5) (width 0.8) (layer B.Cu) (net 12))
  (segment (start 121.58 107.58) (end 123.5 109.5) (width 2) (layer B.Cu) (net 12))
  (segment (start 121.58 107) (end 121.58 107.58) (width 0.6) (layer B.Cu) (net 12))
  (segment (start 123.5 109.5) (end 127.75 105.25) (width 2) (layer B.Cu) (net 12))
  (via (at 127.5 65) (size 1.5) (drill 1) (layers F.Cu B.Cu) (net 12))
  (via (at 127.75 105.25) (size 1.5) (drill 1) (layers F.Cu B.Cu) (net 12))
  (segment (start 127.5 105) (end 127.75 105.25) (width 0.6) (layer F.Cu) (net 12))
  (segment (start 127.5 71.5) (end 127.5 105) (width 2) (layer F.Cu) (net 12))
  (segment (start 127.5 71.5) (end 127.5 65) (width 2) (layer F.Cu) (net 12))
  (segment (start 136.5 65) (end 127.5 65) (width 2) (layer B.Cu) (net 12))
  (segment (start 228.62 84.26) (end 228.62 87.88) (width 2) (layer B.Cu) (net 12))
  (segment (start 228.62 87.88) (end 228.62 90.38) (width 2) (layer B.Cu) (net 12))
  (segment (start 226.450001 92.549999) (end 197.049999 92.549999) (width 2) (layer B.Cu) (net 12))
  (segment (start 228.62 90.38) (end 226.450001 92.549999) (width 2) (layer B.Cu) (net 12))
  (segment (start 175 61) (end 176 60) (width 0.6) (layer B.Cu) (net 12))
  (segment (start 175 62.5) (end 175 61) (width 0.6) (layer B.Cu) (net 12))
  (via (at 170.5 65) (size 1.5) (drill 1) (layers F.Cu B.Cu) (net 12))
  (segment (start 170.5 58.5) (end 170.5 58.5) (width 0.6) (layer F.Cu) (net 12) (tstamp 6100050C))
  (segment (start 176 60) (end 174.5 58.5) (width 1.5) (layer B.Cu) (net 12))
  (segment (start 170.5 58.5) (end 174.5 58.5) (width 1.5) (layer B.Cu) (net 12))
  (via (at 170.5 58.5) (size 1.5) (drill 1) (layers F.Cu B.Cu) (net 12))
  (segment (start 170.5 65) (end 170.5 58.5) (width 2) (layer F.Cu) (net 12))
  (segment (start 127.75 105.25) (end 130.6 102.4) (width 2) (layer B.Cu) (net 12))
  (segment (start 180.750001 92.549999) (end 179.6 93.7) (width 2) (layer B.Cu) (net 12))
  (segment (start 197.049999 92.549999) (end 180.750001 92.549999) (width 2) (layer B.Cu) (net 12))
  (segment (start 179.6 93.7) (end 179.6 102.3) (width 2) (layer B.Cu) (net 12))
  (segment (start 179.6 102.3) (end 179.5 102.4) (width 0.25) (layer B.Cu) (net 12))
  (segment (start 179.5 102.4) (end 183 102.4) (width 2) (layer B.Cu) (net 12))
  (segment (start 130.6 102.4) (end 179.5 102.4) (width 2) (layer B.Cu) (net 12))
  (segment (start 186.84 78.6) (end 186.84 73.14) (width 1.5) (layer B.Cu) (net 12))
  (segment (start 185 71.3) (end 185 66.588) (width 1.5) (layer B.Cu) (net 12))
  (segment (start 186.84 73.14) (end 185 71.3) (width 1.5) (layer B.Cu) (net 12))
  (segment (start 78 132.5) (end 77.5 133) (width 0.6) (layer B.Cu) (net 13))
  (segment (start 101.5 112.5) (end 100.5 112.5) (width 0.6) (layer B.Cu) (net 13))
  (segment (start 95.630008 131.880008) (end 96.25 132.5) (width 0.6) (layer B.Cu) (net 13))
  (segment (start 80 107) (end 79 107) (width 2) (layer B.Cu) (net 13))
  (segment (start 78.5 107.5) (end 78.5 114.5) (width 3) (layer B.Cu) (net 13))
  (segment (start 79 107) (end 78.5 107.5) (width 2) (layer B.Cu) (net 13))
  (segment (start 78.5 114.5) (end 77.5 114.5) (width 3) (layer B.Cu) (net 13))
  (segment (start 77.5 132) (end 78 132.5) (width 2) (layer B.Cu) (net 13))
  (segment (start 78 136) (end 79.25 137.25) (width 3) (layer B.Cu) (net 13))
  (segment (start 78 132.5) (end 78 136) (width 3) (layer B.Cu) (net 13))
  (segment (start 79.25 137.25) (end 79.5 137.5) (width 0.8) (layer B.Cu) (net 13))
  (segment (start 113 137) (end 112.5 137.5) (width 0.8) (layer B.Cu) (net 13))
  (segment (start 131 137) (end 130.5 137.5) (width 0.8) (layer B.Cu) (net 13))
  (segment (start 96.5 131.5) (end 95.5 132.5) (width 2) (layer B.Cu) (net 13))
  (segment (start 96.5 129.5) (end 96.5 131.5) (width 2) (layer B.Cu) (net 13))
  (segment (start 148 132.5) (end 148 134.5) (width 2) (layer B.Cu) (net 13))
  (segment (start 148 134.5) (end 145.25 137.25) (width 3) (layer B.Cu) (net 13))
  (segment (start 130.5 134.5) (end 127.75 137.25) (width 3) (layer B.Cu) (net 13))
  (segment (start 130.5 132.5) (end 130.5 134.5) (width 2) (layer B.Cu) (net 13))
  (segment (start 127.75 137.25) (end 145.25 137.25) (width 3) (layer B.Cu) (net 13))
  (segment (start 96.5 134.5) (end 93.75 137.25) (width 3) (layer B.Cu) (net 13))
  (segment (start 96.5 129.5) (end 96.5 134.5) (width 3) (layer B.Cu) (net 13))
  (segment (start 79.25 137.25) (end 93.75 137.25) (width 3) (layer B.Cu) (net 13))
  (segment (start 113 132.5) (end 113 136) (width 3) (layer B.Cu) (net 13))
  (segment (start 111.75 137.25) (end 127.75 137.25) (width 3) (layer B.Cu) (net 13))
  (segment (start 113 136) (end 111.75 137.25) (width 2) (layer B.Cu) (net 13))
  (segment (start 93.75 137.25) (end 111.75 137.25) (width 3) (layer B.Cu) (net 13))
  (segment (start 165.5 132.5) (end 165.5 134.5) (width 2) (layer B.Cu) (net 13))
  (segment (start 165.5 134.5) (end 162.75 137.25) (width 3) (layer B.Cu) (net 13))
  (segment (start 183 134.5) (end 180.25 137.25) (width 3) (layer B.Cu) (net 13))
  (segment (start 183 132.5) (end 183 134.5) (width 2) (layer B.Cu) (net 13))
  (segment (start 162.75 137.25) (end 180.25 137.25) (width 3) (layer B.Cu) (net 13))
  (segment (start 218 132.5) (end 218 134.5) (width 2) (layer B.Cu) (net 13))
  (segment (start 218 134.5) (end 215.25 137.25) (width 3) (layer B.Cu) (net 13))
  (segment (start 96.5 129.5) (end 96.5 116.5) (width 3) (layer B.Cu) (net 13))
  (segment (start 101 112) (end 101.5 112.5) (width 2) (layer B.Cu) (net 13))
  (segment (start 100.54 111.54) (end 101 112) (width 2) (layer B.Cu) (net 13))
  (segment (start 200.5 134.5) (end 197.75 137.25) (width 3) (layer B.Cu) (net 13))
  (segment (start 200.5 132.5) (end 200.5 134.5) (width 2) (layer B.Cu) (net 13))
  (segment (start 197.75 137.25) (end 215.25 137.25) (width 3) (layer B.Cu) (net 13))
  (segment (start 180.25 137.25) (end 197.75 137.25) (width 3) (layer B.Cu) (net 13))
  (segment (start 77.5 127) (end 77.5 132) (width 3) (layer B.Cu) (net 13))
  (segment (start 145.25 137.25) (end 162.75 137.25) (width 3) (layer B.Cu) (net 13))
  (segment (start 96.5 116.5) (end 96.5 116) (width 3) (layer B.Cu) (net 13))
  (segment (start 96.5 116) (end 100 112.5) (width 3) (layer B.Cu) (net 13))
  (segment (start 100.54 109.04) (end 100.54 111.54) (width 3) (layer B.Cu) (net 13))
  (segment (start 100.54 107) (end 100.54 109.04) (width 2) (layer B.Cu) (net 13))
  (segment (start 78 125) (end 77.5 124.5) (width 0.6) (layer B.Cu) (net 13))
  (segment (start 81 125) (end 78 125) (width 0.6) (layer B.Cu) (net 13))
  (segment (start 77.5 124.5) (end 77.5 127) (width 3) (layer B.Cu) (net 13))
  (segment (start 77.5 114.5) (end 77.5 124.5) (width 3) (layer B.Cu) (net 13))
  (segment (start 88.5 112.5) (end 90.5 112.5) (width 2) (layer B.Cu) (net 14))
  (segment (start 85.08 109.08) (end 88.5 112.5) (width 2) (layer B.Cu) (net 14))
  (segment (start 223.52 41) (end 209 41) (width 2) (layer B.Cu) (net 14))
  (segment (start 119.34001 41) (end 113.76 41) (width 0.6) (layer B.Cu) (net 14))
  (segment (start 85.08 109.08) (end 85.08 107) (width 2) (layer B.Cu) (net 14))
  (segment (start 116.45001 41.45001) (end 102.54999 41.45001) (width 3) (layer B.Cu) (net 14))
  (segment (start 108.01001 41.45001) (end 102.54999 41.45001) (width 3) (layer B.Cu) (net 14))
  (segment (start 116.45001 41.45001) (end 110.54999 41.45001) (width 3) (layer B.Cu) (net 14))
  (segment (start 85.08 103.08) (end 85 103) (width 2) (layer B.Cu) (net 14))
  (segment (start 85.08 107) (end 85.08 103.08) (width 2.5) (layer B.Cu) (net 14))
  (segment (start 223.52 41) (end 225.5 41) (width 2) (layer B.Cu) (net 14))
  (segment (start 225.5 43.48) (end 225.52 43.5) (width 0.6) (layer B.Cu) (net 14))
  (segment (start 225.5 41.5) (end 225.5 43.48) (width 2) (layer B.Cu) (net 14))
  (segment (start 180 47) (end 203.5 47) (width 3) (layer B.Cu) (net 14))
  (segment (start 203.5 47) (end 205.5 45) (width 3) (layer B.Cu) (net 14))
  (segment (start 174.45001 41.45001) (end 180 47) (width 3) (layer B.Cu) (net 14))
  (segment (start 205.5 45) (end 209 41.5) (width 3) (layer B.Cu) (net 14))
  (segment (start 134.79999 41.45001) (end 174.45001 41.45001) (width 3) (layer B.Cu) (net 14))
  (segment (start 77.54999 41.45001) (end 79.54999 41.45001) (width 3) (layer B.Cu) (net 14))
  (segment (start 69 94.6) (end 77 102.6) (width 3) (layer B.Cu) (net 14))
  (segment (start 77.5 103) (end 85 103) (width 3) (layer B.Cu) (net 14))
  (segment (start 74 41.8) (end 68.974008 46.825992) (width 3) (layer B.Cu) (net 14))
  (segment (start 79.54999 41.45001) (end 74.525992 41.45001) (width 3) (layer B.Cu) (net 14))
  (segment (start 124.34 44.74002) (end 121.04999 41.45001) (width 3) (layer B.Cu) (net 14))
  (segment (start 124.34 46.5) (end 124.34 44.74002) (width 3) (layer B.Cu) (net 14))
  (segment (start 121.04999 41.45001) (end 134.79999 41.45001) (width 3) (layer B.Cu) (net 14))
  (segment (start 116.45001 41.45001) (end 121.04999 41.45001) (width 3) (layer B.Cu) (net 14))
  (segment (start 101.76 44.76) (end 98.45001 41.45001) (width 3) (layer B.Cu) (net 14))
  (segment (start 101.76 46.5) (end 101.76 44.76) (width 3) (layer B.Cu) (net 14))
  (segment (start 98.45001 41.45001) (end 79.54999 41.45001) (width 3) (layer B.Cu) (net 14))
  (segment (start 102.54999 41.45001) (end 98.45001 41.45001) (width 3) (layer B.Cu) (net 14))
  (segment (start 67.8 48.176002) (end 69.5 46.476002) (width 0.25) (layer B.Cu) (net 14))
  (segment (start 68.5 93.2) (end 68.5 48.076002) (width 3) (layer B.Cu) (net 14))
  (segment (start 69.5 95) (end 67.8 93.3) (width 0.25) (layer B.Cu) (net 14))
  (segment (start 110.5 76.96) (end 110.04 76.5) (width 0.6) (layer B.Cu) (net 15))
  (segment (start 87 76.5) (end 87 79.5) (width 2) (layer B.Cu) (net 15))
  (segment (start 87 79.5) (end 89 81.5) (width 2) (layer B.Cu) (net 15))
  (segment (start 89 81.5) (end 91.5 81.5) (width 2) (layer B.Cu) (net 15))
  (segment (start 110.04 76.5) (end 110.04 78.54) (width 2) (layer B.Cu) (net 15))
  (segment (start 110.5 79) (end 110.5 81.5) (width 2) (layer B.Cu) (net 15))
  (segment (start 110.04 78.54) (end 110.5 79) (width 0.6) (layer B.Cu) (net 15))
  (segment (start 110.04 79) (end 100.04 79) (width 2) (layer B.Cu) (net 15))
  (segment (start 100.04 78.54) (end 94 72.5) (width 2) (layer B.Cu) (net 15))
  (segment (start 94 72.5) (end 88.5 72.5) (width 2) (layer B.Cu) (net 15))
  (segment (start 87 74) (end 87 76.5) (width 2) (layer B.Cu) (net 15))
  (segment (start 88.5 72.5) (end 87 74) (width 2) (layer B.Cu) (net 15))
  (segment (start 147.34 69) (end 144.84 71.5) (width 2) (layer B.Cu) (net 16))
  (segment (start 144.84 71.5) (end 130.5 71.5) (width 2) (layer B.Cu) (net 16))
  (segment (start 130.5 71.5) (end 129 73) (width 2) (layer B.Cu) (net 16))
  (segment (start 92.08 76.5) (end 93 76.5) (width 0.6) (layer B.Cu) (net 16))
  (segment (start 98 81.5) (end 101.5 81.5) (width 2) (layer B.Cu) (net 16))
  (segment (start 93 76.5) (end 98 81.5) (width 2) (layer B.Cu) (net 16))
  (segment (start 101.5 81.5) (end 103 81.5) (width 2) (layer B.Cu) (net 16))
  (segment (start 103 81.5) (end 108 86.5) (width 2) (layer B.Cu) (net 16))
  (segment (start 108 86.5) (end 112.5 86.5) (width 2) (layer B.Cu) (net 16))
  (segment (start 129 73) (end 126 73) (width 2) (layer B.Cu) (net 16))
  (segment (start 126 73) (end 124.5 73) (width 2) (layer B.Cu) (net 16))
  (segment (start 124.5 73) (end 116.5 81) (width 2) (layer B.Cu) (net 16))
  (segment (start 116.5 82.5) (end 112.5 86.5) (width 2) (layer B.Cu) (net 16))
  (segment (start 116.5 81) (end 116.5 82.5) (width 2) (layer B.Cu) (net 16))
  (segment (start 86.88 53.6) (end 94.5 53.6) (width 5) (layer B.Cu) (net 17))
  (segment (start 86.88 53.6) (end 86.88 54.92) (width 0.25) (layer B.Cu) (net 17))
  (segment (start 80.7 61.1) (end 76.2 61.1) (width 5) (layer B.Cu) (net 17))
  (segment (start 86.88 54.92) (end 80.7 61.1) (width 5) (layer B.Cu) (net 17))
  (segment (start 78.86 54) (end 79.26 53.6) (width 4) (layer B.Cu) (net 18))
  (segment (start 75 54) (end 78.86 54) (width 5) (layer B.Cu) (net 18))
  (segment (start 226.30001 76.30001) (end 226.30001 49.30001) (width 0.6) (layer B.Cu) (net 19))
  (segment (start 228 78) (end 226.30001 76.30001) (width 0.6) (layer B.Cu) (net 19))
  (segment (start 235.631384 78) (end 228 78) (width 0.6) (layer B.Cu) (net 19))
  (segment (start 236.80001 79.168626) (end 235.631384 78) (width 0.6) (layer B.Cu) (net 19))
  (segment (start 226.30001 49.30001) (end 226.25 49.25) (width 0.6) (layer B.Cu) (net 19))
  (segment (start 222.98 45.98) (end 226.25 49.25) (width 0.6) (layer B.Cu) (net 19))
  (segment (start 236.80001 79.168626) (end 236.80001 87.29999) (width 0.6) (layer B.Cu) (net 19))
  (segment (start 236.80001 87.29999) (end 231.4 92.7) (width 0.6) (layer B.Cu) (net 19))
  (segment (start 231.4 92.7) (end 231.4 95) (width 0.6) (layer B.Cu) (net 19))
  (segment (start 231.4 95) (end 230.9 95.5) (width 0.6) (layer B.Cu) (net 19))
  (segment (start 230.9 95.5) (end 200.8 95.5) (width 0.6) (layer B.Cu) (net 19))
  (segment (start 200.8 95.5) (end 200.8 95.5) (width 0.25) (layer B.Cu) (net 19) (tstamp 6127A9C9))
  (via (at 200.8 95.5) (size 1.5) (drill 1) (layers F.Cu B.Cu) (net 19))
  (segment (start 200.78 95.48) (end 200.8 95.5) (width 0.25) (layer F.Cu) (net 19))
  (segment (start 222.68 45.68) (end 222.98 45.98) (width 0.6) (layer B.Cu) (net 19))
  (segment (start 222.68 43.2) (end 222.68 45.68) (width 0.6) (layer B.Cu) (net 19))
  (segment (start 200.78 87.16) (end 199.3 88.64) (width 0.6) (layer B.Cu) (net 19))
  (segment (start 199.3 88.64) (end 199.3 89) (width 0.25) (layer B.Cu) (net 19))
  (segment (start 199.3 89) (end 199.3 89.2) (width 0.25) (layer B.Cu) (net 19) (tstamp 6127CA3E))
  (via (at 199.3 89) (size 1.5) (drill 1) (layers F.Cu B.Cu) (net 19))
  (segment (start 199.3 94) (end 200.8 95.5) (width 0.6) (layer F.Cu) (net 19))
  (segment (start 199.3 89) (end 199.3 94) (width 0.6) (layer F.Cu) (net 19))
  (via (at 213 78.5) (size 1.5) (drill 1) (layers F.Cu B.Cu) (net 20))
  (segment (start 212.96 78.54) (end 213 78.5) (width 0.6) (layer F.Cu) (net 20))
  (segment (start 217.5 78.5) (end 219 77) (width 0.6) (layer B.Cu) (net 20))
  (segment (start 213 78.5) (end 217.5 78.5) (width 0.6) (layer B.Cu) (net 20))
  (segment (start 213 78.5) (end 202.6 78.5) (width 0.6) (layer F.Cu) (net 20))
  (segment (start 202.6 78.5) (end 200.78 80.32) (width 0.6) (layer F.Cu) (net 20))
  (segment (start 220.14 43.2) (end 220.14 44.66) (width 0.6) (layer B.Cu) (net 20))
  (segment (start 219 45.8) (end 219 48.4) (width 0.6) (layer B.Cu) (net 20))
  (segment (start 219 48.4) (end 219 77) (width 0.6) (layer B.Cu) (net 20))
  (segment (start 220.14 44.66) (end 219 45.8) (width 0.6) (layer B.Cu) (net 20))
  (segment (start 219 48) (end 219 48.4) (width 0.6) (layer B.Cu) (net 20))
  (segment (start 200.78 84.62) (end 200.78 80.32) (width 0.6) (layer B.Cu) (net 20))
  (segment (start 200.78 80.32) (end 200.78 80.32) (width 0.25) (layer B.Cu) (net 20) (tstamp 6127CD94))
  (via (at 200.78 80.32) (size 1.5) (drill 1) (layers F.Cu B.Cu) (net 20))
  (segment (start 131.5 53.5) (end 131.5 53.5) (width 0.6) (layer B.Cu) (net 21) (tstamp 6100449E))
  (via (at 131.5 53.5) (size 1.5) (drill 1) (layers F.Cu B.Cu) (net 21))
  (segment (start 131.5 53.5) (end 131.5 77.5) (width 0.6) (layer F.Cu) (net 21))
  (segment (start 131.5 77.5) (end 131.5 77.5) (width 0.6) (layer F.Cu) (net 21) (tstamp 610044AD))
  (segment (start 113 51.5) (end 111.92 50.42) (width 0.6) (layer B.Cu) (net 21))
  (segment (start 117.5 51.5) (end 113 51.5) (width 0.6) (layer B.Cu) (net 21))
  (segment (start 119.5 53.5) (end 117.5 51.5) (width 0.6) (layer B.Cu) (net 21))
  (segment (start 111.92 50.42) (end 111.92 46.5) (width 0.6) (layer B.Cu) (net 21))
  (segment (start 131.5 53.5) (end 119.5 53.5) (width 0.6) (layer B.Cu) (net 21))
  (segment (start 110.92 46.5) (end 111.92 46.5) (width 0.6) (layer B.Cu) (net 21))
  (segment (start 198.24 84.62) (end 196.12 82.5) (width 0.6) (layer B.Cu) (net 21))
  (segment (start 196.12 82.5) (end 179.1 82.5) (width 0.6) (layer B.Cu) (net 21))
  (segment (start 179.1 82.5) (end 179.1 82.5) (width 0.25) (layer B.Cu) (net 21) (tstamp 6127B0B3))
  (via (at 179.1 82.5) (size 1.5) (drill 1) (layers F.Cu B.Cu) (net 21))
  (segment (start 179.1 82.5) (end 179.1 78.6) (width 0.6) (layer F.Cu) (net 21))
  (segment (start 179.1 78.6) (end 179.1 78.6) (width 0.25) (layer F.Cu) (net 21) (tstamp 6127B0C2))
  (via (at 179.1 78.6) (size 1.5) (drill 1) (layers F.Cu B.Cu) (net 21))
  (segment (start 179.1 78.6) (end 162.5 78.6) (width 0.6) (layer B.Cu) (net 21))
  (segment (start 162.5 78.6) (end 160.7 80.4) (width 0.6) (layer B.Cu) (net 21))
  (segment (start 131.5 77.5) (end 131.6 77.5) (width 0.25) (layer F.Cu) (net 21))
  (segment (start 131.6 77.5) (end 134.5 80.4) (width 0.6) (layer F.Cu) (net 21))
  (segment (start 134.5 80.4) (end 160.7 80.4) (width 0.6) (layer F.Cu) (net 21))
  (segment (start 160.7 80.4) (end 160.7 80.4) (width 0.25) (layer F.Cu) (net 21) (tstamp 6127B0E7))
  (via (at 160.7 80.4) (size 1.5) (drill 1) (layers F.Cu B.Cu) (net 21))
  (segment (start 179.5 86.5) (end 174 81) (width 0.6) (layer B.Cu) (net 22))
  (segment (start 169 81) (end 167 81) (width 0.6) (layer B.Cu) (net 22))
  (segment (start 174 81) (end 169 81) (width 0.6) (layer B.Cu) (net 22))
  (segment (start 169 81) (end 168.5 81) (width 0.6) (layer B.Cu) (net 22))
  (segment (start 167 81) (end 167 81) (width 0.6) (layer B.Cu) (net 22) (tstamp 61000099))
  (via (at 167 81) (size 1.5) (drill 1) (layers F.Cu B.Cu) (net 22))
  (segment (start 167 61.5) (end 167 61.5) (width 0.6) (layer B.Cu) (net 22) (tstamp 6100026C))
  (via (at 167 61.5) (size 1.5) (drill 1) (layers F.Cu B.Cu) (net 22))
  (segment (start 167 81) (end 167 61.5) (width 0.6) (layer F.Cu) (net 22))
  (segment (start 163 61.5) (end 167 61.5) (width 0.6) (layer B.Cu) (net 22))
  (segment (start 135.5 61.5) (end 163 61.5) (width 0.6) (layer B.Cu) (net 22))
  (segment (start 135 61.5) (end 135.5 61.5) (width 0.6) (layer B.Cu) (net 22))
  (segment (start 134.868616 61.5) (end 135 61.5) (width 0.6) (layer B.Cu) (net 22))
  (segment (start 106.84 51.34) (end 106.84 46.5) (width 0.6) (layer B.Cu) (net 22))
  (segment (start 109 53.5) (end 106.84 51.34) (width 0.6) (layer B.Cu) (net 22))
  (segment (start 120 56) (end 117.5 53.5) (width 0.6) (layer B.Cu) (net 22))
  (segment (start 117.5 53.5) (end 109 53.5) (width 0.6) (layer B.Cu) (net 22))
  (segment (start 123 56) (end 120 56) (width 0.6) (layer B.Cu) (net 22))
  (segment (start 128.5 61.5) (end 123 56) (width 0.6) (layer B.Cu) (net 22))
  (segment (start 135 61.5) (end 128.5 61.5) (width 0.6) (layer B.Cu) (net 22))
  (segment (start 105.84 46.5) (end 106.84 46.5) (width 0.6) (layer B.Cu) (net 22))
  (segment (start 198.24 88.36) (end 198.24 87.16) (width 0.6) (layer B.Cu) (net 22))
  (segment (start 181.9 89) (end 197.6 89) (width 0.6) (layer B.Cu) (net 22))
  (segment (start 197.6 89) (end 198.24 88.36) (width 0.6) (layer B.Cu) (net 22))
  (segment (start 179.5 86.6) (end 181.9 89) (width 0.6) (layer B.Cu) (net 22))
  (segment (start 179.5 86.5) (end 179.5 86.6) (width 0.25) (layer B.Cu) (net 22))
  (segment (start 129.5 75) (end 129.5 75) (width 0.6) (layer F.Cu) (net 23) (tstamp 61003040))
  (via (at 129.5 75) (size 1.5) (drill 1) (layers F.Cu B.Cu) (net 23))
  (segment (start 157.599999 75.400001) (end 157.599999 75.400001) (width 0.6) (layer B.Cu) (net 23) (tstamp 61003120))
  (via (at 157.6 75.3) (size 1.5) (drill 1) (layers F.Cu B.Cu) (net 23))
  (segment (start 147.5 75.400001) (end 147.5 75.400001) (width 0.6) (layer F.Cu) (net 23) (tstamp 6100312F))
  (via (at 147.5 75.400001) (size 1.5) (drill 1) (layers F.Cu B.Cu) (net 23))
  (segment (start 129.5 56) (end 129.5 75) (width 0.6) (layer F.Cu) (net 23))
  (segment (start 147.5 75.400001) (end 152.099999 75.400001) (width 0.6) (layer F.Cu) (net 23))
  (segment (start 152.099999 75.400001) (end 150.599999 75.400001) (width 0.6) (layer F.Cu) (net 23))
  (segment (start 157.599999 75.400001) (end 152.099999 75.400001) (width 0.6) (layer F.Cu) (net 23))
  (segment (start 128.42 48.92) (end 128.42 46.5) (width 0.6) (layer B.Cu) (net 23))
  (segment (start 208.4 84.62) (end 208.4 73.4) (width 0.6) (layer B.Cu) (net 23))
  (segment (start 202 70.1) (end 202 70.1) (width 0.25) (layer B.Cu) (net 23) (tstamp 6127AE5D))
  (via (at 202 70.1) (size 1.5) (drill 1) (layers F.Cu B.Cu) (net 23))
  (segment (start 202 70.1) (end 177 70.1) (width 0.6) (layer F.Cu) (net 23))
  (segment (start 177 70.1) (end 177 70.1) (width 0.25) (layer F.Cu) (net 23) (tstamp 6127AE6C))
  (via (at 177 70.1) (size 1.5) (drill 1) (layers F.Cu B.Cu) (net 23))
  (segment (start 177 70.1) (end 174.3 72.8) (width 0.6) (layer B.Cu) (net 23))
  (segment (start 174.3 72.8) (end 161 72.8) (width 0.6) (layer B.Cu) (net 23))
  (segment (start 158.5 75.3) (end 157.6 75.3) (width 0.6) (layer B.Cu) (net 23))
  (segment (start 161 72.8) (end 158.5 75.3) (width 0.6) (layer B.Cu) (net 23))
  (segment (start 208.4 73.4) (end 208.4 71.3) (width 0.6) (layer B.Cu) (net 23))
  (segment (start 208.4 71.3) (end 208.4 68.9) (width 0.6) (layer B.Cu) (net 23))
  (segment (start 208.4 68.9) (end 206.8 67.3) (width 0.6) (layer B.Cu) (net 23))
  (segment (start 206.8 67.3) (end 203.2 67.3) (width 0.6) (layer B.Cu) (net 23))
  (segment (start 202 68.5) (end 202 70.1) (width 0.6) (layer B.Cu) (net 23))
  (segment (start 203.2 67.3) (end 202 68.5) (width 0.6) (layer B.Cu) (net 23))
  (segment (start 129.900001 75.400001) (end 129.5 75) (width 0.25) (layer B.Cu) (net 23))
  (segment (start 147.5 75.400001) (end 129.900001 75.400001) (width 0.6) (layer B.Cu) (net 23))
  (segment (start 129.5 56) (end 129.5 51.3) (width 0.6) (layer F.Cu) (net 23))
  (segment (start 129.5 51.3) (end 129.5 51.3) (width 0.25) (layer F.Cu) (net 23) (tstamp 6127C9EE))
  (via (at 129.5 51.3) (size 1.5) (drill 1) (layers F.Cu B.Cu) (net 23))
  (segment (start 129.5 50) (end 128.42 48.92) (width 0.6) (layer B.Cu) (net 23))
  (segment (start 129.5 51.3) (end 129.5 50) (width 0.6) (layer B.Cu) (net 23))
  (segment (start 157.5 69) (end 167 69) (width 0.6) (layer B.Cu) (net 24))
  (segment (start 167 69) (end 168.5 69) (width 0.6) (layer B.Cu) (net 24))
  (segment (start 168.5 69) (end 170.5 71) (width 0.6) (layer B.Cu) (net 24))
  (segment (start 170.5 71) (end 170.5 71) (width 0.6) (layer B.Cu) (net 24) (tstamp 610042B7))
  (via (at 170.5 71) (size 1.5) (drill 1) (layers F.Cu B.Cu) (net 24))
  (segment (start 170.5 71) (end 170.5 83) (width 0.6) (layer F.Cu) (net 24))
  (segment (start 170.5 83) (end 170.5 83) (width 0.6) (layer F.Cu) (net 24) (tstamp 610042C6))
  (via (at 170.5 83) (size 1.5) (drill 1) (layers F.Cu B.Cu) (net 24))
  (segment (start 170.5 83) (end 173 83) (width 0.6) (layer B.Cu) (net 24))
  (segment (start 178.38 88.28) (end 180.3 90.2) (width 0.6) (layer B.Cu) (net 24))
  (segment (start 200.28 90.2) (end 203.32 87.16) (width 0.6) (layer B.Cu) (net 24))
  (segment (start 180.3 90.2) (end 200.28 90.2) (width 0.6) (layer B.Cu) (net 24))
  (segment (start 178.28 88.28) (end 173 83) (width 0.6) (layer B.Cu) (net 24))
  (segment (start 178.38 88.28) (end 178.28 88.28) (width 0.25) (layer B.Cu) (net 24))
  (segment (start 203.32 84.62) (end 203.32 75.72) (width 0.6) (layer B.Cu) (net 25))
  (segment (start 203.32 75.72) (end 201.6 74) (width 0.6) (layer B.Cu) (net 25))
  (segment (start 201.6 74) (end 199.6 74) (width 0.6) (layer B.Cu) (net 25))
  (segment (start 199.6 74) (end 199.6 74) (width 0.25) (layer B.Cu) (net 25) (tstamp 6127AFCD))
  (via (at 199.6 74) (size 1.5) (drill 1) (layers F.Cu B.Cu) (net 25))
  (segment (start 199.6 74) (end 196.3 74) (width 0.6) (layer F.Cu) (net 25))
  (segment (start 196.3 74) (end 196.3 74) (width 0.25) (layer F.Cu) (net 25) (tstamp 6127AFDC))
  (via (at 196.3 74) (size 1.5) (drill 1) (layers F.Cu B.Cu) (net 25))
  (segment (start 196.3 74) (end 196.3 70.3) (width 0.6) (layer B.Cu) (net 25))
  (segment (start 196.3 70.3) (end 192.9 66.9) (width 0.6) (layer B.Cu) (net 25))
  (segment (start 192.9 66.9) (end 188.7 66.9) (width 0.6) (layer B.Cu) (net 25))
  (segment (start 188.7 66.9) (end 188.6 66.9) (width 0.25) (layer B.Cu) (net 25) (tstamp 6127AFEB))
  (via (at 188.7 66.9) (size 1.5) (drill 1) (layers F.Cu B.Cu) (net 25))
  (segment (start 188.7 66.9) (end 175.2 66.9) (width 0.6) (layer F.Cu) (net 25))
  (segment (start 175.2 66.9) (end 175.2 66.9) (width 0.25) (layer F.Cu) (net 25) (tstamp 6127AFFB))
  (via (at 175.2 66.9) (size 1.5) (drill 1) (layers F.Cu B.Cu) (net 25))
  (segment (start 175.2 66.9) (end 155.9 66.9) (width 0.6) (layer B.Cu) (net 25))
  (segment (start 155.9 66.9) (end 154.96 67.84) (width 0.6) (layer B.Cu) (net 25))
  (segment (start 154.96 67.84) (end 154.96 68.06) (width 0.25) (layer B.Cu) (net 25))
  (segment (start 154.96 68.06) (end 154.96 69) (width 0.6) (layer B.Cu) (net 25))
  (segment (start 180 58) (end 180 58) (width 0.6) (layer B.Cu) (net 27) (tstamp 61002DD1))
  (via (at 180 58) (size 1.5) (drill 1) (layers F.Cu B.Cu) (net 27))
  (segment (start 180 58) (end 193.5 58) (width 0.6) (layer F.Cu) (net 27))
  (segment (start 193.5 58) (end 193.5 58) (width 0.6) (layer F.Cu) (net 27) (tstamp 61002DED))
  (segment (start 155.27 49.77) (end 155.27 47.5) (width 0.6) (layer B.Cu) (net 27))
  (segment (start 157 51.5) (end 155.27 49.77) (width 0.6) (layer B.Cu) (net 27))
  (segment (start 180 58) (end 178 56) (width 0.6) (layer B.Cu) (net 27))
  (segment (start 178 56) (end 162.77 56) (width 0.6) (layer B.Cu) (net 27))
  (segment (start 236.8 63.1) (end 231.7 58) (width 0.6) (layer F.Cu) (net 27))
  (segment (start 236.8 87.5) (end 236.8 63.1) (width 0.6) (layer F.Cu) (net 27))
  (segment (start 222.2 90) (end 234.3 90) (width 0.6) (layer F.Cu) (net 27))
  (segment (start 234.3 90) (end 236.8 87.5) (width 0.6) (layer F.Cu) (net 27))
  (segment (start 231.7 58) (end 193.5 58) (width 0.6) (layer F.Cu) (net 27))
  (segment (start 157 51.5) (end 161.5 56) (width 0.6) (layer B.Cu) (net 27))
  (segment (start 161.5 56) (end 162.77 56) (width 0.6) (layer B.Cu) (net 27))
  (segment (start 221.1 87.16) (end 221.1 90) (width 0.6) (layer B.Cu) (net 27))
  (segment (start 221.1 90) (end 221.1 90) (width 0.25) (layer B.Cu) (net 27) (tstamp 6127D03B))
  (via (at 221.1 90) (size 1.5) (drill 1) (layers F.Cu B.Cu) (net 27))
  (segment (start 221.1 90) (end 222.2 90) (width 0.6) (layer F.Cu) (net 27))
  (segment (start 183.5 59.5) (end 183.5 59.5) (width 0.6) (layer B.Cu) (net 28) (tstamp 61002BF8))
  (via (at 183.5 59.5) (size 1.5) (drill 1) (layers F.Cu B.Cu) (net 28))
  (segment (start 221.5 59.5) (end 221.5 59.5) (width 0.6) (layer B.Cu) (net 28) (tstamp 61002C16))
  (via (at 221.5 59.5) (size 1.5) (drill 1) (layers F.Cu B.Cu) (net 28))
  (segment (start 217 59.5) (end 221.5 59.5) (width 0.6) (layer F.Cu) (net 28))
  (segment (start 224 77) (end 223.5 77) (width 0.6) (layer B.Cu) (net 28))
  (segment (start 223.5 77) (end 221 79.5) (width 0.6) (layer B.Cu) (net 28))
  (segment (start 224 62) (end 224 77) (width 0.6) (layer B.Cu) (net 28))
  (segment (start 221.5 59.5) (end 224 62) (width 0.6) (layer B.Cu) (net 28))
  (segment (start 158.04 49.54) (end 158.04 47.5) (width 0.6) (layer B.Cu) (net 28))
  (segment (start 160 51.5) (end 158.04 49.54) (width 0.6) (layer B.Cu) (net 28))
  (segment (start 178.5 54.5) (end 164.04 54.5) (width 0.6) (layer B.Cu) (net 28))
  (segment (start 183.5 59.5) (end 178.5 54.5) (width 0.6) (layer B.Cu) (net 28))
  (segment (start 221.1 81.82) (end 221 81.72) (width 0.25) (layer B.Cu) (net 28))
  (segment (start 221.1 84.62) (end 221.1 81.82) (width 0.6) (layer B.Cu) (net 28))
  (segment (start 221.1 79.6) (end 221 79.5) (width 0.25) (layer B.Cu) (net 28))
  (segment (start 221.1 81.82) (end 221.1 79.6) (width 0.6) (layer B.Cu) (net 28))
  (segment (start 217 59.5) (end 188.4 59.5) (width 0.6) (layer F.Cu) (net 28))
  (segment (start 188.4 59.5) (end 189.5 59.5) (width 0.6) (layer F.Cu) (net 28))
  (segment (start 183.5 59.5) (end 188.4 59.5) (width 0.6) (layer F.Cu) (net 28))
  (segment (start 160 51.5) (end 163 54.5) (width 0.6) (layer B.Cu) (net 28))
  (segment (start 163 54.5) (end 164.04 54.5) (width 0.6) (layer B.Cu) (net 28))
  (segment (start 173.5 86) (end 173.5 86) (width 0.6) (layer B.Cu) (net 29) (tstamp 610043AC))
  (via (at 172 86) (size 1.5) (drill 1) (layers F.Cu B.Cu) (net 29))
  (segment (start 172 86) (end 172 53) (width 0.6) (layer F.Cu) (net 29))
  (via (at 172 53) (size 1.5) (drill 1) (layers F.Cu B.Cu) (net 29))
  (segment (start 165.31 53) (end 172 53) (width 0.6) (layer B.Cu) (net 29))
  (segment (start 172 86) (end 174.5 86) (width 0.6) (layer B.Cu) (net 29))
  (segment (start 174.5 86) (end 176.5 88) (width 0.6) (layer B.Cu) (net 29))
  (segment (start 175 52.34) (end 172.66 52.34) (width 0.6) (layer B.Cu) (net 29))
  (segment (start 172.66 52.34) (end 172 53) (width 0.6) (layer B.Cu) (net 29))
  (segment (start 160.81 49.81) (end 160.81 47.5) (width 0.6) (layer B.Cu) (net 29))
  (segment (start 161.5 50.5) (end 160.81 49.81) (width 0.6) (layer B.Cu) (net 29))
  (segment (start 185.54 92.84) (end 183.5 90.8) (width 0.6) (layer F.Cu) (net 29))
  (segment (start 183.5 90.8) (end 179.2 90.8) (width 0.6) (layer F.Cu) (net 29))
  (segment (start 179.2 90.8) (end 179.2 90.8) (width 0.25) (layer F.Cu) (net 29) (tstamp 6127884B))
  (via (at 179.2 90.8) (size 1.5) (drill 1) (layers F.Cu B.Cu) (net 29))
  (segment (start 176.5 88.1) (end 176.5 88) (width 0.25) (layer B.Cu) (net 29))
  (segment (start 179.2 90.8) (end 176.5 88.1) (width 0.6) (layer B.Cu) (net 29))
  (segment (start 161.5 50.5) (end 164 53) (width 0.6) (layer B.Cu) (net 29))
  (segment (start 164 53) (end 165.31 53) (width 0.6) (layer B.Cu) (net 29))
  (segment (start 185.54 97.32) (end 185.54 95.04) (width 0.6) (layer B.Cu) (net 29))
  (segment (start 185.54 95.04) (end 185.54 95.04) (width 0.25) (layer B.Cu) (net 29) (tstamp 6127D45F))
  (via (at 185.54 95.04) (size 1.5) (drill 1) (layers F.Cu B.Cu) (net 29))
  (segment (start 185.54 95.04) (end 185.54 92.84) (width 0.6) (layer F.Cu) (net 29))
  (segment (start 91.73 106) (end 91.75 105.98) (width 0.25) (layer B.Cu) (net 34))
  (segment (start 91.75 105.98) (end 91.75 103.41) (width 0.6) (layer B.Cu) (net 34))
  (segment (start 91.73 107) (end 91.73 106) (width 0.6) (layer B.Cu) (net 34))
  (segment (start 98 107) (end 95 107) (width 0.8) (layer B.Cu) (net 35))
  (segment (start 98 107) (end 98 110) (width 0.6) (layer B.Cu) (net 35))
  (segment (start 98 110) (end 98 110) (width 0.6) (layer B.Cu) (net 35) (tstamp 61026723))
  (via (at 98 110) (size 1.5) (drill 1) (layers F.Cu B.Cu) (net 35))
  (segment (start 98 110) (end 103.5 110) (width 0.6) (layer F.Cu) (net 35))
  (segment (start 103.5 110) (end 103.5 110) (width 0.6) (layer F.Cu) (net 35) (tstamp 61026732))
  (via (at 103.5 110) (size 1.5) (drill 1) (layers F.Cu B.Cu) (net 35))
  (segment (start 108.5 115) (end 103.5 110) (width 0.6) (layer B.Cu) (net 35))
  (segment (start 108.5 117.16) (end 108.5 115) (width 0.6) (layer B.Cu) (net 35))
  (segment (start 95 107) (end 93 107) (width 0.8) (layer B.Cu) (net 35))
  (segment (start 104 76.5) (end 101 73.5) (width 0.6) (layer B.Cu) (net 36))
  (segment (start 107.5 76.5) (end 104 76.5) (width 0.6) (layer B.Cu) (net 36))
  (segment (start 102 72.5) (end 101 73.5) (width 0.6) (layer B.Cu) (net 36))
  (segment (start 102 67.66) (end 102 72.5) (width 0.6) (layer B.Cu) (net 36))
  (segment (start 99.73 69.89) (end 99.73 73.5) (width 0.6) (layer B.Cu) (net 37))
  (segment (start 97.5 67.66) (end 99.73 69.89) (width 0.6) (layer B.Cu) (net 37))
  (segment (start 218.5 84.3) (end 218.46 84.26) (width 0.6) (layer B.Cu) (net 100))
  (via (at 162 74.25) (size 1.5) (drill 1) (layers F.Cu B.Cu) (net 38))
  (segment (start 162 74.5) (end 162 82.5) (width 0.6) (layer F.Cu) (net 38))
  (segment (start 162 82.5) (end 162 82.5) (width 0.6) (layer F.Cu) (net 38) (tstamp 61002F8A))
  (via (at 162 82.5) (size 1.5) (drill 1) (layers F.Cu B.Cu) (net 38))
  (segment (start 134.5 82.5) (end 162 82.5) (width 0.6) (layer B.Cu) (net 38))
  (segment (start 94 94.5) (end 122.5 94.5) (width 0.6) (layer B.Cu) (net 38))
  (segment (start 122.5 94.5) (end 134.5 82.5) (width 0.6) (layer B.Cu) (net 38))
  (segment (start 164 74.25) (end 162 74.25) (width 0.6) (layer B.Cu) (net 38))
  (segment (start 93 94.5) (end 94 94.5) (width 0.6) (layer B.Cu) (net 38))
  (segment (start 91.75 93.25) (end 93 94.5) (width 0.6) (layer B.Cu) (net 38))
  (segment (start 176.8 72) (end 176.7 72) (width 0.25) (layer F.Cu) (net 38) (tstamp 6127ADEE))
  (via (at 176.8 72) (size 1.5) (drill 1) (layers F.Cu B.Cu) (net 38))
  (segment (start 174.55 74.25) (end 176.8 72) (width 0.6) (layer B.Cu) (net 38))
  (segment (start 164 74.25) (end 174.55 74.25) (width 0.6) (layer B.Cu) (net 38))
  (segment (start 213.48 84.62) (end 213.48 83.18) (width 0.6) (layer B.Cu) (net 38))
  (segment (start 213.48 83.18) (end 212.2 81.9) (width 0.6) (layer B.Cu) (net 38))
  (segment (start 212.2 81.9) (end 211.1 81.9) (width 0.6) (layer B.Cu) (net 38))
  (segment (start 211.1 81.9) (end 210.4 81.2) (width 0.6) (layer B.Cu) (net 38))
  (segment (start 210.4 81.2) (end 210.4 71.9) (width 0.6) (layer B.Cu) (net 38))
  (segment (start 176.8 72) (end 210.3 72) (width 0.6) (layer F.Cu) (net 38))
  (segment (start 210.4 71.9) (end 210.4 71.9) (width 0.25) (layer B.Cu) (net 38) (tstamp 6132C5E1))
  (via (at 210.4 71.9) (size 1.5) (drill 1) (layers F.Cu B.Cu) (net 38))
  (segment (start 216.5 76.5) (end 217 76) (width 0.6) (layer B.Cu) (net 39))
  (segment (start 217 76) (end 217 68) (width 0.6) (layer B.Cu) (net 39))
  (segment (start 182 64.5) (end 191 64.5) (width 0.6) (layer F.Cu) (net 39))
  (via (at 191 64.5) (size 1.5) (drill 1) (layers F.Cu B.Cu) (net 39))
  (via (at 182 64.5) (size 1.5) (drill 1) (layers F.Cu B.Cu) (net 39))
  (segment (start 213.5 64.5) (end 214.75 65.75) (width 0.6) (layer B.Cu) (net 39))
  (segment (start 191 64.5) (end 213.5 64.5) (width 0.6) (layer B.Cu) (net 39))
  (segment (start 214.75 65.75) (end 214.5 65.5) (width 0.6) (layer B.Cu) (net 39))
  (segment (start 217 68) (end 214.75 65.75) (width 0.6) (layer B.Cu) (net 39))
  (segment (start 99.5 55.5) (end 97.5 57.5) (width 0.6) (layer B.Cu) (net 39))
  (segment (start 117 55.5) (end 99.5 55.5) (width 0.6) (layer B.Cu) (net 39))
  (segment (start 127.5 63.5) (end 122 58) (width 0.6) (layer B.Cu) (net 39))
  (segment (start 122 58) (end 119.5 58) (width 0.6) (layer B.Cu) (net 39))
  (segment (start 173 63.5) (end 127.5 63.5) (width 0.6) (layer B.Cu) (net 39))
  (segment (start 119.5 58) (end 117 55.5) (width 0.6) (layer B.Cu) (net 39))
  (segment (start 174 64.5) (end 173 63.5) (width 0.6) (layer B.Cu) (net 39))
  (segment (start 182 64.5) (end 174 64.5) (width 0.6) (layer B.Cu) (net 39))
  (segment (start 216.02 84.62) (end 216.02 82.32) (width 0.6) (layer B.Cu) (net 39))
  (segment (start 216.02 82.32) (end 214.6 80.9) (width 0.6) (layer B.Cu) (net 39))
  (segment (start 212.7 80.9) (end 214.6 80.9) (width 0.6) (layer B.Cu) (net 39))
  (segment (start 211.7 79.9) (end 212.7 80.9) (width 0.6) (layer B.Cu) (net 39))
  (segment (start 211.7 76.9) (end 211.7 79.9) (width 0.6) (layer B.Cu) (net 39))
  (segment (start 212.1 76.5) (end 211.7 76.9) (width 0.6) (layer B.Cu) (net 39))
  (segment (start 216.5 76.5) (end 212.1 76.5) (width 0.6) (layer B.Cu) (net 39))
  (segment (start 174.720002 110.02) (end 174.100001 109.399999) (width 0.6) (layer F.Cu) (net 40))
  (segment (start 192.9 73.1) (end 179.900002 73.1) (width 0.6) (layer F.Cu) (net 40))
  (segment (start 179.900002 73.1) (end 174.100001 78.900001) (width 0.6) (layer F.Cu) (net 40))
  (segment (start 174.100001 78.900001) (end 174.100001 109.399999) (width 0.6) (layer F.Cu) (net 40))
  (segment (start 183 110.02) (end 180.38 110.02) (width 0.6) (layer B.Cu) (net 40))
  (segment (start 180.38 110.02) (end 180.38 110.02) (width 0.25) (layer B.Cu) (net 40) (tstamp 6127D363))
  (via (at 180.38 110.02) (size 1.5) (drill 1) (layers F.Cu B.Cu) (net 40))
  (segment (start 180.38 110.02) (end 174.720002 110.02) (width 0.6) (layer F.Cu) (net 40))
  (segment (start 195.46 78) (end 195.46 75.66) (width 0.6) (layer B.Cu) (net 40))
  (segment (start 195.46 75.66) (end 194.2 74.4) (width 0.6) (layer B.Cu) (net 40))
  (via (at 194.3 74.4) (size 1.5) (drill 1) (layers F.Cu B.Cu) (net 40))
  (segment (start 193 73.1) (end 194.3 74.4) (width 0.6) (layer F.Cu) (net 40))
  (segment (start 192.9 73.1) (end 193 73.1) (width 0.25) (layer F.Cu) (net 40))
  (segment (start 194.86 78.6) (end 195.46 78) (width 0.6) (layer B.Cu) (net 40))
  (segment (start 194.46 78.6) (end 194.86 78.6) (width 0.25) (layer B.Cu) (net 40))
  (segment (start 186.5 107.8) (end 177.7 107.8) (width 0.6) (layer F.Cu) (net 41))
  (segment (start 177.7 107.8) (end 177.2 107.3) (width 0.6) (layer F.Cu) (net 41))
  (segment (start 177.2 107.3) (end 177.2 78.1) (width 0.6) (layer F.Cu) (net 41))
  (segment (start 177.2 78.1) (end 180.9 74.4) (width 0.6) (layer F.Cu) (net 41))
  (segment (start 180.9 74.4) (end 191.2 74.4) (width 0.6) (layer F.Cu) (net 41))
  (segment (start 185.54 112.56) (end 189.54 112.56) (width 0.6) (layer B.Cu) (net 41))
  (segment (start 189.54 112.56) (end 189.54 112.56) (width 0.25) (layer B.Cu) (net 41) (tstamp 6127D821))
  (via (at 189.54 112.56) (size 1.5) (drill 1) (layers F.Cu B.Cu) (net 41))
  (segment (start 189.54 112.56) (end 189.54 108.54) (width 0.6) (layer F.Cu) (net 41))
  (segment (start 188.8 107.8) (end 186.5 107.8) (width 0.6) (layer F.Cu) (net 41))
  (segment (start 189.54 108.54) (end 188.8 107.8) (width 0.6) (layer F.Cu) (net 41))
  (segment (start 192.92 76.02) (end 191.3 74.4) (width 0.6) (layer B.Cu) (net 41))
  (segment (start 191.2 74.4) (end 191.2 74.4) (width 0.6) (layer F.Cu) (net 41) (tstamp 6127DC00))
  (via (at 191.2 74.4) (size 1.5) (drill 1) (layers F.Cu B.Cu) (net 41))
  (segment (start 191.92 78.6) (end 192.9 77.62) (width 0.6) (layer B.Cu) (net 41))
  (segment (start 192.9 76.04) (end 192.92 76.02) (width 0.25) (layer B.Cu) (net 41))
  (segment (start 192.9 77.62) (end 192.9 76.04) (width 0.6) (layer B.Cu) (net 41))
  (segment (start 176.14 112.56) (end 175.96 112.56) (width 0.25) (layer F.Cu) (net 42) (tstamp 612788C6))
  (via (at 176.14 112.56) (size 1.5) (drill 1) (layers F.Cu B.Cu) (net 42))
  (segment (start 176.14 112.56) (end 176.14 108.84) (width 0.6) (layer B.Cu) (net 42))
  (segment (start 176.14 108.84) (end 176.14 108.84) (width 0.25) (layer B.Cu) (net 42) (tstamp 612788D6))
  (via (at 176.14 108.84) (size 1.5) (drill 1) (layers F.Cu B.Cu) (net 42))
  (segment (start 176.14 108.84) (end 176.14 80.46) (width 0.6) (layer F.Cu) (net 42))
  (segment (start 176.14 80.46) (end 176.14 80.46) (width 0.25) (layer F.Cu) (net 42) (tstamp 612788E5))
  (via (at 176.14 80.46) (size 1.5) (drill 1) (layers F.Cu B.Cu) (net 42))
  (segment (start 189.44 80.46) (end 176.14 80.46) (width 0.6) (layer B.Cu) (net 42))
  (segment (start 183 112.56) (end 180.24 112.56) (width 0.6) (layer B.Cu) (net 42))
  (segment (start 180.24 112.56) (end 180.24 112.56) (width 0.25) (layer B.Cu) (net 42) (tstamp 6127D2CC))
  (via (at 180.24 112.56) (size 1.5) (drill 1) (layers F.Cu B.Cu) (net 42))
  (segment (start 176.14 112.56) (end 180.24 112.56) (width 0.6) (layer F.Cu) (net 42))
  (segment (start 189.38 80.4) (end 189.44 80.46) (width 0.25) (layer B.Cu) (net 42))
  (segment (start 189.38 79.82) (end 189.4 79.8) (width 0.6) (layer B.Cu) (net 42))
  (segment (start 189.38 78.6) (end 189.38 79.82) (width 0.6) (layer B.Cu) (net 42))
  (segment (start 189.38 79.82) (end 189.38 80.4) (width 0.6) (layer B.Cu) (net 42))
  (segment (start 214.5 68) (end 214.5 68) (width 0.6) (layer B.Cu) (net 43) (tstamp 61000A5A))
  (via (at 214.5 68) (size 1.5) (drill 1) (layers F.Cu B.Cu) (net 43))
  (segment (start 214.5 68) (end 228.5 68) (width 0.6) (layer F.Cu) (net 43))
  (segment (start 228.5 68) (end 228.5 68) (width 0.6) (layer F.Cu) (net 43) (tstamp 61000A6B))
  (via (at 234 68) (size 1.5) (drill 1) (layers F.Cu B.Cu) (net 43))
  (segment (start 228.5 68) (end 234 68) (width 0.6) (layer F.Cu) (net 43))
  (via (at 195.3 110) (size 1.5) (drill 1) (layers F.Cu B.Cu) (net 43))
  (segment (start 195.38 97.12) (end 195.38 97.12) (width 0.6) (layer F.Cu) (net 43) (tstamp 61000B5E))
  (via (at 195.38 97.12) (size 1.5) (drill 1) (layers F.Cu B.Cu) (net 43))
  (segment (start 227.88 97.12) (end 227.88 97.12) (width 0.6) (layer B.Cu) (net 43) (tstamp 61000B6F))
  (segment (start 233.88 97.12) (end 233.88 92.12) (width 0.6) (layer B.Cu) (net 43))
  (segment (start 238.40003 87.59997) (end 238.40003 78.40003) (width 0.6) (layer B.Cu) (net 43))
  (segment (start 233.88 92.12) (end 238.40003 87.59997) (width 0.6) (layer B.Cu) (net 43))
  (segment (start 234 74) (end 234 68) (width 0.6) (layer B.Cu) (net 43))
  (segment (start 238.40003 78.40003) (end 234 74) (width 0.6) (layer B.Cu) (net 43))
  (segment (start 185.56 110) (end 185.54 110.02) (width 0.6) (layer B.Cu) (net 43))
  (segment (start 195.3 110) (end 185.56 110) (width 0.6) (layer B.Cu) (net 43))
  (segment (start 195.3 106.46) (end 195.38 106.38) (width 0.6) (layer F.Cu) (net 43))
  (segment (start 195.38 106.38) (end 195.38 97.12) (width 0.6) (layer F.Cu) (net 43))
  (segment (start 195.3 110) (end 195.3 106.46) (width 0.6) (layer F.Cu) (net 43))
  (segment (start 195.38 107.12) (end 195.38 106.38) (width 0.6) (layer F.Cu) (net 43))
  (segment (start 198 68.5) (end 198.5 68) (width 0.6) (layer B.Cu) (net 43))
  (segment (start 198 78) (end 198 68.5) (width 0.6) (layer B.Cu) (net 43))
  (segment (start 214.5 68) (end 212.5 66) (width 0.6) (layer B.Cu) (net 43))
  (segment (start 200.5 66) (end 198.5 68) (width 0.6) (layer B.Cu) (net 43))
  (segment (start 212.5 66) (end 200.5 66) (width 0.6) (layer B.Cu) (net 43))
  (segment (start 197.4 78.6) (end 198 78) (width 0.6) (layer B.Cu) (net 43))
  (segment (start 197 78.6) (end 197.4 78.6) (width 0.25) (layer B.Cu) (net 43))
  (segment (start 227.28 97.12) (end 233.88 97.12) (width 0.6) (layer B.Cu) (net 43))
  (segment (start 195.38 97.12) (end 227.28 97.12) (width 0.6) (layer B.Cu) (net 43))
  (segment (start 227.28 97.12) (end 227.88 97.12) (width 0.6) (layer B.Cu) (net 43))
  (segment (start 121 80.66) (end 121 81.79137) (width 0.6) (layer B.Cu) (net 95))
  (segment (start 117.395685 85.395685) (end 117.5 85.5) (width 0.6) (layer B.Cu) (net 95))
  (segment (start 121 81.79137) (end 117.395685 85.395685) (width 0.6) (layer B.Cu) (net 95))
  (segment (start 117.395685 85.395685) (end 111.29137 91.5) (width 0.6) (layer B.Cu) (net 95))
  (segment (start 111.29137 91.5) (end 111.29137 91.5) (width 0.6) (layer B.Cu) (net 95) (tstamp 6102B171))
  (via (at 111.29137 91.5) (size 1.5) (drill 1) (layers F.Cu B.Cu) (net 95))
  (segment (start 111.29137 91.5) (end 111.29137 95.70863) (width 0.6) (layer F.Cu) (net 95))
  (segment (start 111.29137 95.70863) (end 109 98) (width 0.6) (layer F.Cu) (net 95))
  (via (at 68.9 100.2) (size 1.5) (drill 1) (layers F.Cu B.Cu) (net 95))
  (segment (start 68.96 100.26) (end 68.9 100.2) (width 0.25) (layer B.Cu) (net 95))
  (segment (start 68.96 104.5) (end 68.96 100.26) (width 0.6) (layer B.Cu) (net 95))
  (segment (start 71.1 98) (end 71.5 98) (width 0.6) (layer F.Cu) (net 95))
  (segment (start 68.9 100.2) (end 71.1 98) (width 0.6) (layer F.Cu) (net 95))
  (segment (start 109 98) (end 71.5 98) (width 0.6) (layer F.Cu) (net 95))
  (segment (start 68.84 118.82) (end 68.96 118.7) (width 0.25) (layer B.Cu) (net 96))
  (segment (start 70.84 125) (end 69 123.16) (width 0.6) (layer B.Cu) (net 96))
  (segment (start 69 118.74) (end 68.96 118.7) (width 0.6) (layer B.Cu) (net 96))
  (segment (start 69 123.16) (end 69 118.74) (width 0.6) (layer B.Cu) (net 96))
  (segment (start 124.5 70.34) (end 124.5 64.5) (width 0.6) (layer B.Cu) (net 97))
  (segment (start 124.5 64.5) (end 124.5 64.5) (width 0.6) (layer B.Cu) (net 97) (tstamp 610359FC))
  (via (at 124.5 64.5) (size 1.5) (drill 1) (layers F.Cu B.Cu) (net 97))
  (segment (start 69.5 64.5) (end 69.5 64.5) (width 0.6) (layer F.Cu) (net 97) (tstamp 61035A0B))
  (via (at 66 64.5) (size 1.5) (drill 1) (layers F.Cu B.Cu) (net 97))
  (segment (start 70 64.5) (end 69.5 64.5) (width 0.6) (layer F.Cu) (net 97))
  (segment (start 66 108.64) (end 66 65.5) (width 0.6) (layer B.Cu) (net 97))
  (segment (start 68.96 111.6) (end 66 108.64) (width 0.6) (layer B.Cu) (net 97))
  (segment (start 66 64.5) (end 66 65.5) (width 0.6) (layer B.Cu) (net 97))
  (segment (start 70.2 64.5) (end 70 64.5) (width 0.6) (layer F.Cu) (net 97))
  (segment (start 66 64.5) (end 70.2 64.5) (width 0.6) (layer F.Cu) (net 97))
  (segment (start 124.5 64.5) (end 70.2 64.5) (width 0.6) (layer F.Cu) (net 97))
  (segment (start 150 80.5) (end 135 80.5) (width 0.6) (layer B.Cu) (net 98))
  (segment (start 135 80.5) (end 124.5 80.5) (width 0.6) (layer B.Cu) (net 98))
  (segment (start 150 80.5) (end 158.7 80.5) (width 0.6) (layer B.Cu) (net 98))
  (segment (start 158.7 80.5) (end 162.2 77) (width 0.6) (layer B.Cu) (net 98))
[truncated: 426,413 more chars]
