# Supplementary material for: Monitoring multiple parameters in complex water scenarios using a low-cost open-source data acquisition platform
Source: HardwareX. 2023 Nov 28;16:e00492. doi: 10.1016/j.ohx.2023.e00492 (PMC10749909; doi:10.1016/j.ohx.2023.e00492)
Supplement: Supplementary Data 1 [file mmc1.zip › MONITORING MULTIPLE PARAMETERS IN COMPLEX WATER SCENARIOS USING A LOW COST OPEN SOURCE DATA ACQUISITION PLATFORM/Hardware files/Data logger/Datalogger.kicad_pcb]

(kicad_pcb (version 20171130) (host pcbnew "(5.1.8-0-10_14)")

  (general
    (thickness 1.6)
    (drawings 24)
    (tracks 780)
    (zones 0)
    (modules 55)
    (nets 101)
  )

  (page A4)
  (layers
    (0 F.Cu signal)
    (31 B.Cu signal)
    (32 B.Adhes user)
    (33 F.Adhes user)
    (34 B.Paste user)
    (35 F.Paste user)
    (36 B.SilkS user)
    (37 F.SilkS user)
    (38 B.Mask user)
    (39 F.Mask user)
    (40 Dwgs.User user)
    (41 Cmts.User user)
    (42 Eco1.User user)
    (43 Eco2.User user)
    (44 Edge.Cuts user)
    (45 Margin user)
    (46 B.CrtYd user)
    (47 F.CrtYd user)
    (48 B.Fab user)
    (49 F.Fab user)
  )

  (setup
    (last_trace_width 0.25)
    (trace_clearance 0.2)
    (zone_clearance 0.508)
    (zone_45_only no)
    (trace_min 0.2)
    (via_size 0.8)
    (via_drill 0.4)
    (via_min_size 0.4)
    (via_min_drill 0.3)
    (uvia_size 0.3)
    (uvia_drill 0.1)
    (uvias_allowed no)
    (uvia_min_size 0.2)
    (uvia_min_drill 0.1)
    (edge_width 0.05)
    (segment_width 0.2)
    (pcb_text_width 0.3)
    (pcb_text_size 1.5 1.5)
    (mod_edge_width 0.12)
    (mod_text_size 1 1)
    (mod_text_width 0.15)
    (pad_size 1.6764 1.6764)
    (pad_drill 0.8)
    (pad_to_mask_clearance 0)
    (aux_axis_origin 0 0)
    (visible_elements FFFFFF7F)
    (pcbplotparams
      (layerselection 0x010fc_ffffffff)
      (usegerberextensions false)
      (usegerberattributes true)
      (usegerberadvancedattributes true)
      (creategerberjobfile true)
      (excludeedgelayer true)
      (linewidth 0.100000)
      (plotframeref false)
      (viasonmask false)
      (mode 1)
      (useauxorigin false)
      (hpglpennumber 1)
      (hpglpenspeed 20)
      (hpglpendiameter 15.000000)
      (psnegative false)
      (psa4output false)
      (plotreference true)
      (plotvalue true)
      (plotinvisibletext false)
      (padsonsilk false)
      (subtractmaskfromsilk false)
      (outputformat 1)
      (mirror false)
      (drillshape 1)
      (scaleselection 1)
      (outputdirectory ""))
  )

  (net 0 "")
  (net 1 GNDREF)
  (net 2 S0)
  (net 3 S1)
  (net 4 S2)
  (net 5 S3)
  (net 6 S4)
  (net 7 S5)
  (net 8 S6)
  (net 9 S7)
  (net 10 S8)
  (net 11 BATTERY)
  (net 12 POWER_ARDUINO)
  (net 13 POWER_SENSORS)
  (net 14 POWER_5V)
  (net 15 "Net-(C16-Pad1)")
  (net 16 POWER_GSM)
  (net 17 "Net-(D1-Pad1)")
  (net 18 "Net-(D1-Pad2)")
  (net 19 GPS_RX)
  (net 20 GPS_TX)
  (net 21 SONAR_TX)
  (net 22 SONAR_RX)
  (net 23 PWM_SERVO)
  (net 24 GSM_RX)
  (net 25 GSM_TX)
  (net 26 "Net-(J16-Pad1)")
  (net 27 RX)
  (net 28 TX)
  (net 29 RESET)
  (net 30 "Net-(J16-Pad6)")
  (net 31 "Net-(J16-Pad7)")
  (net 32 "Net-(J16-Pad8)")
  (net 33 "Net-(J16-Pad9)")
  (net 34 "Net-(Q1-Pad2)")
  (net 35 "Net-(Q1-Pad1)")
  (net 36 "Net-(Q3-Pad1)")
  (net 37 "Net-(Q3-Pad2)")
  (net 38 ACTIVATE_SENSORS)
  (net 39 ACTIVATE_GSM)
  (net 40 CLK)
  (net 41 DI)
  (net 42 DO)
  (net 43 CS)
  (net 44 "Net-(U3-PadVIN_1)")
  (net 45 "Net-(U3-Pad3V3_1)")
  (net 46 "Net-(U3-PadRST)")
  (net 47 "Net-(U3-PadAREF)")
  (net 48 "Net-(U3-PadD9)")
  (net 49 "Net-(U3-PadD21)")
  (net 50 "Net-(U3-PadD4)")
  (net 51 "Net-(U3-PadD6)")
  (net 52 "Net-(U3-PadD8)")
  (net 53 "Net-(U3-PadD10)")
  (net 54 "Net-(U3-PadD12)")
  (net 55 "Net-(U3-PadD20)")
  (net 56 "Net-(U3-PadD23)")
  (net 57 "Net-(U3-PadD25)")
  (net 58 "Net-(U3-PadD27)")
  (net 59 "Net-(U3-PadD29)")
  (net 60 "Net-(U3-PadD31)")
  (net 61 "Net-(U3-PadD30)")
  (net 62 "Net-(U3-PadD28)")
  (net 63 "Net-(U3-PadD26)")
  (net 64 "Net-(U3-PadD24)")
  (net 65 "Net-(U3-PadD22)")
  (net 66 "Net-(U3-PadA10)")
  (net 67 "Net-(U3-PadA11)")
  (net 68 "Net-(U3-PadA12)")
  (net 69 "Net-(U3-PadA13)")
  (net 70 "Net-(U3-PadA14)")
  (net 71 "Net-(U3-PadA15)")
  (net 72 "Net-(U3-PadD32)")
  (net 73 "Net-(U3-PadD33)")
  (net 74 "Net-(U3-PadD34)")
  (net 75 "Net-(U3-PadD35)")
  (net 76 "Net-(U3-PadD36)")
  (net 77 "Net-(U3-PadD37)")
  (net 78 "Net-(U3-PadD38)")
  (net 79 "Net-(U3-PadD39)")
  (net 80 "Net-(U3-PadD40)")
  (net 81 "Net-(U3-PadD41)")
  (net 82 "Net-(U3-PadD42)")
  (net 83 "Net-(U3-PadD43)")
  (net 84 "Net-(U3-PadD44)")
  (net 85 "Net-(U3-PadD45)")
  (net 86 "Net-(U3-PadD46)")
  (net 87 "Net-(U3-PadD47)")
  (net 88 "Net-(U3-PadD48)")
  (net 89 "Net-(U3-PadD49)")
  (net 90 "Net-(U3-PadSCK)")
  (net 91 "Net-(U3-PadMISO)")
  (net 92 "Net-(U3-PadMOSI)")
  (net 93 "Net-(U3-PadA9)")
  (net 94 "Net-(U3-PadA8)")
  (net 95 "Net-(D2-Pad2)")
  (net 96 "Net-(D3-Pad2)")
  (net 97 "Net-(D4-Pad2)")
  (net 98 "Net-(R8-Pad1)")
  (net 99 "Net-(J13-Pad2)")
  (net 100 "Net-(U3-PadD3)")

  (net_class Default "This is the default net class."
    (clearance 0.2)
    (trace_width 0.25)
    (via_dia 0.8)
    (via_drill 0.4)
    (uvia_dia 0.3)
    (uvia_drill 0.1)
    (add_net ACTIVATE_GSM)
    (add_net ACTIVATE_SENSORS)
    (add_net BATTERY)
    (add_net CLK)
    (add_net CS)
    (add_net DI)
    (add_net DO)
    (add_net GNDREF)
    (add_net GPS_RX)
    (add_net GPS_TX)
    (add_net GSM_RX)
    (add_net GSM_TX)
    (add_net "Net-(C16-Pad1)")
    (add_net "Net-(D1-Pad1)")
    (add_net "Net-(D1-Pad2)")
    (add_net "Net-(D2-Pad2)")
    (add_net "Net-(D3-Pad2)")
    (add_net "Net-(D4-Pad2)")
    (add_net "Net-(J13-Pad2)")
    (add_net "Net-(J16-Pad1)")
    (add_net "Net-(J16-Pad6)")
    (add_net "Net-(J16-Pad7)")
    (add_net "Net-(J16-Pad8)")
    (add_net "Net-(J16-Pad9)")
    (add_net "Net-(Q1-Pad1)")
    (add_net "Net-(Q1-Pad2)")
    (add_net "Net-(Q3-Pad1)")
    (add_net "Net-(Q3-Pad2)")
    (add_net "Net-(R8-Pad1)")
    (add_net "Net-(U3-Pad3V3_1)")
    (add_net "Net-(U3-PadA10)")
    (add_net "Net-(U3-PadA11)")
    (add_net "Net-(U3-PadA12)")
    (add_net "Net-(U3-PadA13)")
    (add_net "Net-(U3-PadA14)")
    (add_net "Net-(U3-PadA15)")
    (add_net "Net-(U3-PadA8)")
    (add_net "Net-(U3-PadA9)")
    (add_net "Net-(U3-PadAREF)")
    (add_net "Net-(U3-PadD10)")
    (add_net "Net-(U3-PadD12)")
    (add_net "Net-(U3-PadD20)")
    (add_net "Net-(U3-PadD21)")
    (add_net "Net-(U3-PadD22)")
    (add_net "Net-(U3-PadD23)")
    (add_net "Net-(U3-PadD24)")
    (add_net "Net-(U3-PadD25)")
    (add_net "Net-(U3-PadD26)")
    (add_net "Net-(U3-PadD27)")
    (add_net "Net-(U3-PadD28)")
    (add_net "Net-(U3-PadD29)")
    (add_net "Net-(U3-PadD3)")
    (add_net "Net-(U3-PadD30)")
    (add_net "Net-(U3-PadD31)")
    (add_net "Net-(U3-PadD32)")
    (add_net "Net-(U3-PadD33)")
    (add_net "Net-(U3-PadD34)")
    (add_net "Net-(U3-PadD35)")
    (add_net "Net-(U3-PadD36)")
    (add_net "Net-(U3-PadD37)")
    (add_net "Net-(U3-PadD38)")
    (add_net "Net-(U3-PadD39)")
    (add_net "Net-(U3-PadD4)")
    (add_net "Net-(U3-PadD40)")
    (add_net "Net-(U3-PadD41)")
    (add_net "Net-(U3-PadD42)")
    (add_net "Net-(U3-PadD43)")
    (add_net "Net-(U3-PadD44)")
    (add_net "Net-(U3-PadD45)")
    (add_net "Net-(U3-PadD46)")
    (add_net "Net-(U3-PadD47)")
    (add_net "Net-(U3-PadD48)")
    (add_net "Net-(U3-PadD49)")
    (add_net "Net-(U3-PadD6)")
    (add_net "Net-(U3-PadD8)")
    (add_net "Net-(U3-PadD9)")
    (add_net "Net-(U3-PadMISO)")
    (add_net "Net-(U3-PadMOSI)")
    (add_net "Net-(U3-PadRST)")
    (add_net "Net-(U3-PadSCK)")
    (add_net "Net-(U3-PadVIN_1)")
    (add_net POWER_5V)
    (add_net POWER_ARDUINO)
    (add_net POWER_GSM)
    (add_net POWER_SENSORS)
    (add_net PWM_SERVO)
    (add_net RESET)
    (add_net RX)
    (add_net S0)
    (add_net S1)
    (add_net S2)
    (add_net S3)
    (add_net S4)
    (add_net S5)
    (add_net S6)
    (add_net S7)
    (add_net S8)
    (add_net SONAR_RX)
    (add_net SONAR_TX)
    (add_net TX)
  )

  (module Mega_2560_pro:_ATMEGA2560 (layer F.Cu) (tedit 61032EA0) (tstamp 60FB5675)
    (at 200.1 101.15 180)
    (path /60FDFFC7)
    (fp_text reference MEGA_PRO_ATMEGA2560 (at -29 -0.3 90) (layer F.SilkS)
      (effects (font (size 1 1) (thickness 0.15)))
    )
    (fp_text value MEGA_PRO_EMBED_CH340G___ATMEGA2560 (at -0.6 -0.6 180) (layer F.Fab)
      (effects (font (size 1 1) (thickness 0.15)))
    )
    (fp_line (start 27 19) (end 27 -19) (layer F.SilkS) (width 0.127))
    (fp_line (start -27 -19) (end 27 -19) (layer F.SilkS) (width 0.127))
    (fp_line (start -27 19) (end -27 -19) (layer F.SilkS) (width 0.127))
    (fp_line (start -27 19) (end 27 19) (layer F.SilkS) (width 0.127))
    (fp_line (start 27 19) (end 27 -19) (layer F.Fab) (width 0.127))
    (fp_line (start -27 -19) (end 27 -19) (layer F.Fab) (width 0.127))
    (fp_line (start -27 19) (end -27 -19) (layer F.Fab) (width 0.127))
    (fp_line (start -27 19) (end 27 19) (layer F.Fab) (width 0.127))
    (fp_line (start -27.25 -19.25) (end 27.25 -19.25) (layer F.CrtYd) (width 0.05))
    (fp_line (start 27.25 -19.25) (end 27.25 19.25) (layer F.CrtYd) (width 0.05))
    (fp_line (start 27.25 19.25) (end -27.25 19.25) (layer F.CrtYd) (width 0.05))
    (fp_line (start -27.25 19.25) (end -27.25 -19.25) (layer F.CrtYd) (width 0.05))
    (pad MOSI thru_hole circle (at 25.6 2.54 180) (size 1.6764 1.6764) (drill 1) (layers *.Cu *.Mask)
      (net 92 "Net-(U3-PadMOSI)"))
    (pad 5V_3 thru_hole circle (at 25.6 0 180) (size 1.6764 1.6764) (drill 1) (layers *.Cu *.Mask)
      (net 12 POWER_ARDUINO))
    (pad MISO thru_hole circle (at 23.06 0 180) (size 1.6764 1.6764) (drill 1) (layers *.Cu *.Mask)
      (net 91 "Net-(U3-PadMISO)"))
    (pad SCK thru_hole circle (at 23.06 2.54 180) (size 1.6764 1.6764) (drill 1) (layers *.Cu *.Mask)
      (net 90 "Net-(U3-PadSCK)"))
    (pad GND_3 thru_hole circle (at 25.6 5.08 180) (size 1.6764 1.6764) (drill 1) (layers *.Cu *.Mask)
      (net 1 GNDREF))
    (pad RESET thru_hole circle (at 23.06 5.08 180) (size 1.6764 1.6764) (drill 1) (layers *.Cu *.Mask)
      (net 29 RESET))
    (pad D53 thru_hole circle (at 23.06 -7.62 180) (size 1.6764 1.6764) (drill 1) (layers *.Cu *.Mask)
      (net 43 CS))
    (pad D52 thru_hole circle (at 25.6 -7.62 180) (size 1.6764 1.6764) (drill 1) (layers *.Cu *.Mask)
      (net 40 CLK))
    (pad D50 thru_hole circle (at 25.6 -10.16 180) (size 1.6764 1.6764) (drill 1) (layers *.Cu *.Mask)
      (net 42 DO))
    (pad D51 thru_hole circle (at 23.06 -10.16 180) (size 1.6764 1.6764) (drill 1) (layers *.Cu *.Mask)
      (net 41 DI))
    (pad D49 thru_hole circle (at 23.06 -12.7 180) (size 1.6764 1.6764) (drill 1) (layers *.Cu *.Mask)
      (net 89 "Net-(U3-PadD49)"))
    (pad D48 thru_hole circle (at 25.6 -12.7 180) (size 1.6764 1.6764) (drill 1) (layers *.Cu *.Mask)
      (net 88 "Net-(U3-PadD48)"))
    (pad D47 thru_hole circle (at 25.6 -15.24 180) (size 1.6764 1.6764) (drill 1) (layers *.Cu *.Mask)
      (net 87 "Net-(U3-PadD47)"))
    (pad D46 thru_hole circle (at 25.6 -17.78 180) (size 1.6764 1.6764) (drill 1) (layers *.Cu *.Mask)
      (net 86 "Net-(U3-PadD46)"))
    (pad D45 thru_hole circle (at 23.06 -15.24 180) (size 1.6764 1.6764) (drill 1) (layers *.Cu *.Mask)
      (net 85 "Net-(U3-PadD45)"))
    (pad D44 thru_hole circle (at 23.06 -17.78 180) (size 1.6764 1.6764) (drill 1) (layers *.Cu *.Mask)
      (net 84 "Net-(U3-PadD44)"))
    (pad D43 thru_hole circle (at 20.52 -15.24 180) (size 1.6764 1.6764) (drill 1) (layers *.Cu *.Mask)
      (net 83 "Net-(U3-PadD43)"))
    (pad D42 thru_hole circle (at 20.52 -17.78 180) (size 1.6764 1.6764) (drill 1) (layers *.Cu *.Mask)
      (net 82 "Net-(U3-PadD42)"))
    (pad D41 thru_hole circle (at 17.98 -15.24 180) (size 1.6764 1.6764) (drill 1) (layers *.Cu *.Mask)
      (net 81 "Net-(U3-PadD41)"))
    (pad D40 thru_hole circle (at 17.98 -17.78 180) (size 1.6764 1.6764) (drill 1) (layers *.Cu *.Mask)
      (net 80 "Net-(U3-PadD40)"))
    (pad D39 thru_hole circle (at 15.44 -15.24 180) (size 1.6764 1.6764) (drill 1) (layers *.Cu *.Mask)
      (net 79 "Net-(U3-PadD39)"))
    (pad D38 thru_hole circle (at 15.44 -17.78 180) (size 1.6764 1.6764) (drill 1) (layers *.Cu *.Mask)
      (net 78 "Net-(U3-PadD38)"))
    (pad D37 thru_hole circle (at 12.9 -15.24 180) (size 1.6764 1.6764) (drill 1) (layers *.Cu *.Mask)
      (net 77 "Net-(U3-PadD37)"))
    (pad D36 thru_hole circle (at 12.9 -17.78 180) (size 1.6764 1.6764) (drill 1) (layers *.Cu *.Mask)
      (net 76 "Net-(U3-PadD36)"))
    (pad D35 thru_hole circle (at 10.36 -15.24 180) (size 1.6764 1.6764) (drill 1) (layers *.Cu *.Mask)
      (net 75 "Net-(U3-PadD35)"))
    (pad D34 thru_hole circle (at 10.36 -17.78 180) (size 1.6764 1.6764) (drill 1) (layers *.Cu *.Mask)
      (net 74 "Net-(U3-PadD34)"))
    (pad D33 thru_hole circle (at 7.82 -15.24 180) (size 1.6764 1.6764) (drill 1) (layers *.Cu *.Mask)
      (net 73 "Net-(U3-PadD33)"))
    (pad D32 thru_hole circle (at 7.82 -17.78 180) (size 1.6764 1.6764) (drill 1) (layers *.Cu *.Mask)
      (net 72 "Net-(U3-PadD32)"))
    (pad A15 thru_hole circle (at 5.28 -15.24 180) (size 1.6764 1.6764) (drill 1) (layers *.Cu *.Mask)
      (net 71 "Net-(U3-PadA15)"))
    (pad A14 thru_hole circle (at 5.28 -17.78 180) (size 1.6764 1.6764) (drill 1) (layers *.Cu *.Mask)
      (net 70 "Net-(U3-PadA14)"))
    (pad A13 thru_hole circle (at 2.74 -15.24 180) (size 1.6764 1.6764) (drill 1) (layers *.Cu *.Mask)
      (net 69 "Net-(U3-PadA13)"))
    (pad A12 thru_hole circle (at 2.74 -17.78 180) (size 1.6764 1.6764) (drill 1) (layers *.Cu *.Mask)
      (net 68 "Net-(U3-PadA12)"))
    (pad A11 thru_hole circle (at 0.2 -15.24 180) (size 1.6764 1.6764) (drill 1) (layers *.Cu *.Mask)
      (net 67 "Net-(U3-PadA11)"))
    (pad A10 thru_hole circle (at 0.2 -17.78 180) (size 1.6764 1.6764) (drill 1) (layers *.Cu *.Mask)
      (net 66 "Net-(U3-PadA10)"))
    (pad A9 thru_hole circle (at -2.34 -15.24 180) (size 1.6764 1.6764) (drill 1) (layers *.Cu *.Mask)
      (net 93 "Net-(U3-PadA9)"))
    (pad A8 thru_hole circle (at -2.34 -17.78 180) (size 1.6764 1.6764) (drill 1) (layers *.Cu *.Mask)
      (net 94 "Net-(U3-PadA8)"))
    (pad A7 thru_hole circle (at -4.88 -15.24 180) (size 1.6764 1.6764) (drill 1) (layers *.Cu *.Mask)
      (net 9 S7))
    (pad A6 thru_hole circle (at -4.88 -17.78 180) (size 1.6764 1.6764) (drill 1) (layers *.Cu *.Mask)
      (net 8 S6))
    (pad A4 thru_hole circle (at -7.42 -17.78 180) (size 1.6764 1.6764) (drill 1) (layers *.Cu *.Mask)
      (net 6 S4))
    (pad A5 thru_hole circle (at -7.42 -15.24 180) (size 1.6764 1.6764) (drill 1) (layers *.Cu *.Mask)
      (net 7 S5))
    (pad A3 thru_hole circle (at -9.96 -15.24 180) (size 1.6764 1.6764) (drill 1) (layers *.Cu *.Mask)
      (net 5 S3))
    (pad A2 thru_hole circle (at -9.96 -17.78 180) (size 1.6764 1.6764) (drill 1) (layers *.Cu *.Mask)
      (net 4 S2))
    (pad A0 thru_hole circle (at -12.5 -17.78 180) (size 1.6764 1.6764) (drill 1) (layers *.Cu *.Mask)
      (net 2 S0))
    (pad A1 thru_hole circle (at -12.5 -15.24 180) (size 1.6764 1.6764) (drill 1) (layers *.Cu *.Mask)
      (net 3 S1))
    (pad D22 thru_hole circle (at 15.44 15.24 180) (size 1.6764 1.6764) (drill 1) (layers *.Cu *.Mask)
      (net 65 "Net-(U3-PadD22)"))
    (pad D24 thru_hole circle (at 17.98 15.24 180) (size 1.6764 1.6764) (drill 1) (layers *.Cu *.Mask)
      (net 64 "Net-(U3-PadD24)"))
    (pad D26 thru_hole circle (at 20.52 15.24 180) (size 1.6764 1.6764) (drill 1) (layers *.Cu *.Mask)
      (net 63 "Net-(U3-PadD26)"))
    (pad D28 thru_hole circle (at 23.06 15.24 180) (size 1.6764 1.6764) (drill 1) (layers *.Cu *.Mask)
      (net 62 "Net-(U3-PadD28)"))
    (pad D30 thru_hole circle (at 25.6 15.24 180) (size 1.6764 1.6764) (drill 1) (layers *.Cu *.Mask)
      (net 61 "Net-(U3-PadD30)"))
    (pad D31 thru_hole circle (at 25.6 17.78 180) (size 1.6764 1.6764) (drill 1) (layers *.Cu *.Mask)
      (net 60 "Net-(U3-PadD31)"))
    (pad D29 thru_hole circle (at 23.06 17.78 180) (size 1.6764 1.6764) (drill 1) (layers *.Cu *.Mask)
      (net 59 "Net-(U3-PadD29)"))
    (pad D27 thru_hole circle (at 20.52 17.78 180) (size 1.6764 1.6764) (drill 1) (layers *.Cu *.Mask)
      (net 58 "Net-(U3-PadD27)"))
    (pad D25 thru_hole circle (at 17.98 17.78 180) (size 1.6764 1.6764) (drill 1) (layers *.Cu *.Mask)
      (net 57 "Net-(U3-PadD25)"))
    (pad D23 thru_hole circle (at 15.44 17.78 180) (size 1.6764 1.6764) (drill 1) (layers *.Cu *.Mask)
      (net 56 "Net-(U3-PadD23)"))
    (pad D20 thru_hole circle (at 12.9 15.24 180) (size 1.6764 1.6764) (drill 1) (layers *.Cu *.Mask)
      (net 55 "Net-(U3-PadD20)"))
    (pad D18 thru_hole circle (at 10.36 15.24 180) (size 1.6764 1.6764) (drill 1) (layers *.Cu *.Mask)
      (net 22 SONAR_RX))
    (pad D16 thru_hole circle (at 7.82 15.24 180) (size 1.6764 1.6764) (drill 1) (layers *.Cu *.Mask)
      (net 19 GPS_RX))
    (pad D14 thru_hole circle (at 5.28 15.24 180) (size 1.6764 1.6764) (drill 1) (layers *.Cu *.Mask)
      (net 24 GSM_RX))
    (pad D12 thru_hole circle (at 2.74 15.24 180) (size 1.6764 1.6764) (drill 1) (layers *.Cu *.Mask)
      (net 54 "Net-(U3-PadD12)"))
    (pad D10 thru_hole circle (at 0.2 15.24 180) (size 1.6764 1.6764) (drill 1) (layers *.Cu *.Mask)
      (net 53 "Net-(U3-PadD10)"))
    (pad D8 thru_hole circle (at -2.34 15.24 180) (size 1.6764 1.6764) (drill 1) (layers *.Cu *.Mask)
      (net 52 "Net-(U3-PadD8)"))
    (pad D6 thru_hole circle (at -4.88 15.24 180) (size 1.6764 1.6764) (drill 1) (layers *.Cu *.Mask)
      (net 51 "Net-(U3-PadD6)"))
    (pad D4 thru_hole circle (at -7.42 15.24 180) (size 1.6764 1.6764) (drill 1) (layers *.Cu *.Mask)
      (net 50 "Net-(U3-PadD4)"))
    (pad D2 thru_hole circle (at -9.96 15.24 180) (size 1.6764 1.6764) (drill 1) (layers *.Cu *.Mask)
      (net 10 S8))
    (pad D21 thru_hole circle (at 12.9 17.78 180) (size 1.6764 1.6764) (drill 1) (layers *.Cu *.Mask)
      (net 49 "Net-(U3-PadD21)"))
    (pad D19 thru_hole circle (at 10.36 17.78 180) (size 1.6764 1.6764) (drill 1) (layers *.Cu *.Mask)
      (net 21 SONAR_TX))
    (pad D17 thru_hole circle (at 7.82 17.78 180) (size 1.6764 1.6764) (drill 1) (layers *.Cu *.Mask)
      (net 20 GPS_TX))
    (pad D15 thru_hole circle (at 5.28 17.78 180) (size 1.6764 1.6764) (drill 1) (layers *.Cu *.Mask)
      (net 25 GSM_TX))
    (pad D13 thru_hole circle (at 2.74 17.78 180) (size 1.6764 1.6764) (drill 1) (layers *.Cu *.Mask)
      (net 98 "Net-(R8-Pad1)"))
    (pad D11 thru_hole circle (at 0.2 17.78 180) (size 1.6764 1.6764) (drill 1) (layers *.Cu *.Mask)
      (net 23 PWM_SERVO))
    (pad D9 thru_hole circle (at -2.34 17.78 180) (size 1.6764 1.6764) (drill 1) (layers *.Cu *.Mask)
      (net 48 "Net-(U3-PadD9)"))
    (pad D7 thru_hole circle (at -4.88 17.78 180) (size 1.6764 1.6764) (drill 1) (layers *.Cu *.Mask)
      (net 38 ACTIVATE_SENSORS))
    (pad D5 thru_hole circle (at -7.42 17.78 180) (size 1.6764 1.6764) (drill 1) (layers *.Cu *.Mask)
      (net 39 ACTIVATE_GSM))
    (pad D3 thru_hole circle (at -9.96 17.78 180) (size 1.6764 1.6764) (drill 1) (layers *.Cu *.Mask)
      (net 100 "Net-(U3-PadD3)"))
    (pad TX thru_hole circle (at -12.5 17.78 180) (size 1.6764 1.6764) (drill 1) (layers *.Cu *.Mask)
      (net 28 TX))
    (pad RX thru_hole circle (at -12.5 15.24 180) (size 1.6764 1.6764) (drill 1) (layers *.Cu *.Mask)
      (net 27 RX))
    (pad AREF thru_hole circle (at -15.04 15.24 180) (size 1.6764 1.6764) (drill 1) (layers *.Cu *.Mask)
      (net 47 "Net-(U3-PadAREF)"))
    (pad RST thru_hole circle (at -15.04 17.78 180) (size 1.6764 1.6764) (drill 1) (layers *.Cu *.Mask)
      (net 46 "Net-(U3-PadRST)"))
    (pad 3V3_1 thru_hole circle (at -17.58 17.78 180) (size 1.6764 1.6764) (drill 1) (layers *.Cu *.Mask)
      (net 45 "Net-(U3-Pad3V3_1)"))
    (pad 3V3_2 thru_hole circle (at -17.58 15.24 180) (size 1.6764 1.6764) (drill 1) (layers *.Cu *.Mask)
      (net 45 "Net-(U3-Pad3V3_1)"))
    (pad 5V_2 thru_hole circle (at -20.12 15.24 180) (size 1.6764 1.6764) (drill 1) (layers *.Cu *.Mask)
      (net 12 POWER_ARDUINO))
    (pad 5V_1 thru_hole circle (at -20.12 17.78 180) (size 1.6764 1.6764) (drill 1) (layers *.Cu *.Mask)
      (net 12 POWER_ARDUINO))
    (pad GND_1 thru_hole circle (at -22.66 17.78 180) (size 1.6764 1.6764) (drill 1) (layers *.Cu *.Mask)
      (net 1 GNDREF))
    (pad GND_2 thru_hole circle (at -22.66 15.24 180) (size 1.6764 1.6764) (drill 1) (layers *.Cu *.Mask)
      (net 1 GNDREF))
    (pad VIN_1 thru_hole circle (at -25.2 17.78 180) (size 1.6764 1.6764) (drill 1) (layers *.Cu *.Mask)
      (net 44 "Net-(U3-PadVIN_1)"))
    (pad VIN_2 thru_hole circle (at -25.2 15.24 180) (size 1.6764 1.6764) (drill 1) (layers *.Cu *.Mask)
      (net 44 "Net-(U3-PadVIN_1)"))
  )

  (module Fuse:Fuseholder_Cylinder-5x20mm_Schurter_0031_8201_Horizontal_Open (layer F.Cu) (tedit 5D717D34) (tstamp 60FB528B)
    (at 67.7 82.35 90)
    (descr "Fuseholder horizontal open, 5x20mm, 500V, 16A, Schurter 0031.8201, https://us.schurter.com/bundles/snceschurter/epim/_ProdPool_/newDS/en/typ_OGN.pdf")
    (tags "Fuseholder horizontal open 5x20 Schurter 0031.8201")
    (path /61F3EBD4)
    (fp_text reference F1 (at 11.25 -6 90) (layer F.SilkS)
      (effects (font (size 1 1) (thickness 0.15)))
    )
    (fp_text value Fuse (at 11.25 6 90) (layer F.Fab)
      (effects (font (size 1 1) (thickness 0.15)))
    )
    (fp_line (start -0.11 4.91) (end -0.11 1.75) (layer F.SilkS) (width 0.12))
    (fp_line (start 24.25 -5.05) (end 24.25 5.05) (layer F.CrtYd) (width 0.05))
    (fp_line (start -0.11 4.91) (end 22.61 4.91) (layer F.SilkS) (width 0.12))
    (fp_line (start -1.75 -5.05) (end 24.25 -5.05) (layer F.CrtYd) (width 0.05))
    (fp_line (start 24.25 5.05) (end -1.75 5.05) (layer F.CrtYd) (width 0.05))
    (fp_line (start -0.11 -4.91) (end 22.61 -4.91) (layer F.SilkS) (width 0.12))
    (fp_line (start -0.11 -1.75) (end -0.11 -4.91) (layer F.SilkS) (width 0.12))
    (fp_line (start 22.61 -1.75) (end 22.61 -4.91) (layer F.SilkS) (width 0.12))
    (fp_line (start 22.61 4.91) (end 22.61 1.75) (layer F.SilkS) (width 0.12))
    (fp_line (start -1.75 5.05) (end -1.75 -5.05) (layer F.CrtYd) (width 0.05))
    (fp_line (start 22.5 -4.8) (end 0 -4.8) (layer F.Fab) (width 0.1))
    (fp_line (start 22.5 4.8) (end 22.5 -4.8) (layer F.Fab) (width 0.1))
    (fp_line (start 0 4.8) (end 22.5 4.8) (layer F.Fab) (width 0.1))
    (fp_line (start 0 -4.8) (end 0 4.8) (layer F.Fab) (width 0.1))
    (fp_text user %R (at 11.25 4 90) (layer F.Fab)
      (effects (font (size 1 1) (thickness 0.15)))
    )
    (pad "" np_thru_hole circle (at 11.25 0 90) (size 2.7 2.7) (drill 2.7) (layers *.Cu *.Mask))
    (pad 2 thru_hole circle (at 22.5 0 90) (size 3 3) (drill 1.3) (layers *.Cu *.Mask)
      (net 17 "Net-(D1-Pad1)"))
    (pad 1 thru_hole circle (at 0 0 90) (size 3 3) (drill 1.3) (layers *.Cu *.Mask)
      (net 11 BATTERY))
    (model ${KISYS3DMOD}/Fuse.3dshapes/Fuseholder_Cylinder-5x20mm_Schurter_0031_8201_Horizontal_Open.wrl
      (at (xyz 0 0 0))
      (scale (xyz 1 1 1))
      (rotate (xyz 0 0 0))
    )
  )

  (module Connector_PinSocket_2.54mm:PinSocket_1x06_P2.54mm_Vertical (layer F.Cu) (tedit 5A19A430) (tstamp 612740A8)
    (at 175.8 77.35 90)
    (descr "Through hole straight socket strip, 1x06, 2.54mm pitch, single row (from Kicad 4.0.7), script generated")
    (tags "Through hole socket strip THT 1x06 2.54mm single row")
    (path /6127EA27)
    (fp_text reference SD-CARD (at 15.4 -7 90) (layer F.SilkS)
      (effects (font (size 1 1) (thickness 0.15)))
    )
    (fp_text value "SD CARD" (at 18.3 8.3 90) (layer F.Fab)
      (effects (font (size 1 1) (thickness 0.15)))
    )
    (fp_line (start -1.27 -1.27) (end 0.635 -1.27) (layer F.Fab) (width 0.1))
    (fp_line (start 0.635 -1.27) (end 1.27 -0.635) (layer F.Fab) (width 0.1))
    (fp_line (start 1.27 -0.635) (end 1.27 13.97) (layer F.Fab) (width 0.1))
    (fp_line (start 1.27 13.97) (end -1.27 13.97) (layer F.Fab) (width 0.1))
    (fp_line (start -1.27 13.97) (end -1.27 -1.27) (layer F.Fab) (width 0.1))
    (fp_line (start -1.33 1.27) (end 1.33 1.27) (layer F.SilkS) (width 0.12))
    (fp_line (start -1.33 1.27) (end -1.33 14.03) (layer F.SilkS) (width 0.12))
    (fp_line (start -1.33 14.03) (end 1.33 14.03) (layer F.SilkS) (width 0.12))
    (fp_line (start 1.33 1.27) (end 1.33 14.03) (layer F.SilkS) (width 0.12))
    (fp_line (start 1.33 -1.33) (end 1.33 0) (layer F.SilkS) (width 0.12))
    (fp_line (start 0 -1.33) (end 1.33 -1.33) (layer F.SilkS) (width 0.12))
    (fp_line (start -1.8 -1.8) (end 1.75 -1.8) (layer F.CrtYd) (width 0.05))
    (fp_line (start 1.75 -1.8) (end 1.75 14.45) (layer F.CrtYd) (width 0.05))
    (fp_line (start 1.75 14.45) (end -1.8 14.45) (layer F.CrtYd) (width 0.05))
    (fp_line (start -1.8 14.45) (end -1.8 -1.8) (layer F.CrtYd) (width 0.05))
    (fp_text user %R (at 0 6.35) (layer F.Fab)
      (effects (font (size 1 1) (thickness 0.15)))
    )
    (pad 6 thru_hole oval (at 0 12.7 90) (size 1.7 1.7) (drill 1) (layers *.Cu *.Mask)
      (net 43 CS))
    (pad 5 thru_hole oval (at 0 10.16 90) (size 1.7 1.7) (drill 1) (layers *.Cu *.Mask)
      (net 40 CLK))
    (pad 4 thru_hole oval (at 0 7.62 90) (size 1.7 1.7) (drill 1) (layers *.Cu *.Mask)
      (net 41 DI))
    (pad 3 thru_hole oval (at 0 5.08 90) (size 1.7 1.7) (drill 1) (layers *.Cu *.Mask)
      (net 42 DO))
    (pad 2 thru_hole oval (at 0 2.54 90) (size 1.7 1.7) (drill 1) (layers *.Cu *.Mask)
      (net 12 POWER_ARDUINO))
    (pad 1 thru_hole rect (at 0 0 90) (size 1.7 1.7) (drill 1) (layers *.Cu *.Mask)
      (net 1 GNDREF))
    (model ${KISYS3DMOD}/Connector_PinSocket_2.54mm.3dshapes/PinSocket_1x06_P2.54mm_Vertical.wrl
      (at (xyz 0 0 0))
      (scale (xyz 1 1 1))
      (rotate (xyz 0 0 0))
    )
  )

  (module Resistor_THT:R_Axial_DIN0207_L6.3mm_D2.5mm_P10.16mm_Horizontal (layer F.Cu) (tedit 5AE5139B) (tstamp 610373E6)
    (at 72.5 123.75 180)
    (descr "Resistor, Axial_DIN0207 series, Axial, Horizontal, pin pitch=10.16mm, 0.25W = 1/4W, length*diameter=6.3*2.5mm^2, http://cdn-reichelt.de/documents/datenblatt/B400/1_4W%23YAG.pdf")
    (tags "Resistor Axial_DIN0207 series Axial Horizontal pin pitch 10.16mm 0.25W = 1/4W length 6.3mm diameter 2.5mm")
    (path /612937F2)
    (fp_text reference R7 (at 5.08 -2.37) (layer F.SilkS)
      (effects (font (size 1 1) (thickness 0.15)))
    )
    (fp_text value 1k (at 5.08 2.37) (layer F.Fab)
      (effects (font (size 1 1) (thickness 0.15)))
    )
    (fp_line (start 11.21 -1.5) (end -1.05 -1.5) (layer F.CrtYd) (width 0.05))
    (fp_line (start 11.21 1.5) (end 11.21 -1.5) (layer F.CrtYd) (width 0.05))
    (fp_line (start -1.05 1.5) (end 11.21 1.5) (layer F.CrtYd) (width 0.05))
    (fp_line (start -1.05 -1.5) (end -1.05 1.5) (layer F.CrtYd) (width 0.05))
    (fp_line (start 9.12 0) (end 8.35 0) (layer F.SilkS) (width 0.12))
    (fp_line (start 1.04 0) (end 1.81 0) (layer F.SilkS) (width 0.12))
    (fp_line (start 8.35 -1.37) (end 1.81 -1.37) (layer F.SilkS) (width 0.12))
    (fp_line (start 8.35 1.37) (end 8.35 -1.37) (layer F.SilkS) (width 0.12))
    (fp_line (start 1.81 1.37) (end 8.35 1.37) (layer F.SilkS) (width 0.12))
    (fp_line (start 1.81 -1.37) (end 1.81 1.37) (layer F.SilkS) (width 0.12))
    (fp_line (start 10.16 0) (end 8.23 0) (layer F.Fab) (width 0.1))
    (fp_line (start 0 0) (end 1.93 0) (layer F.Fab) (width 0.1))
    (fp_line (start 8.23 -1.25) (end 1.93 -1.25) (layer F.Fab) (width 0.1))
    (fp_line (start 8.23 1.25) (end 8.23 -1.25) (layer F.Fab) (width 0.1))
    (fp_line (start 1.93 1.25) (end 8.23 1.25) (layer F.Fab) (width 0.1))
    (fp_line (start 1.93 -1.25) (end 1.93 1.25) (layer F.Fab) (width 0.1))
    (fp_text user %R (at 5.08 0) (layer F.Fab)
      (effects (font (size 1 1) (thickness 0.15)))
    )
    (pad 2 thru_hole oval (at 10.16 0 180) (size 1.6 1.6) (drill 0.8) (layers *.Cu *.Mask)
      (net 96 "Net-(D3-Pad2)"))
    (pad 1 thru_hole circle (at 0 0 180) (size 1.6 1.6) (drill 0.8) (layers *.Cu *.Mask)
      (net 13 POWER_SENSORS))
    (model ${KISYS3DMOD}/Resistor_THT.3dshapes/R_Axial_DIN0207_L6.3mm_D2.5mm_P10.16mm_Horizontal.wrl
      (at (xyz 0 0 0))
      (scale (xyz 1 1 1))
      (rotate (xyz 0 0 0))
    )
  )

  (module Connector_Dsub:DSUB-9_Female_Horizontal_P2.77x2.84mm_EdgePinOffset4.94mm_Housed_MountingHolesOffset7.48mm (layer F.Cu) (tedit 59FEDEE2) (tstamp 60FB54F8)
    (at 144 46.25 180)
    (descr "9-pin D-Sub connector, horizontal/angled (90 deg), THT-mount, female, pitch 2.77x2.84mm, pin-PCB-offset 4.9399999999999995mm, distance of mounting holes 25mm, distance of mounting holes to PCB edge 7.4799999999999995mm, see https://disti-assets.s3.amazonaws.com/tonar/files/datasheets/16730.pdf")
    (tags "9-pin D-Sub connector horizontal angled 90deg THT female pitch 2.77x2.84mm pin-PCB-offset 4.9399999999999995mm mounting-holes-distance 25mm mounting-hole-offset 25mm")
    (path /60F9C662)
    (fp_text reference SERIAL (at -5.54 -3.7) (layer F.SilkS)
      (effects (font (size 1 1) (thickness 0.15)))
    )
    (fp_text value DB9_Female (at -5.54 15.85) (layer F.Fab)
      (effects (font (size 1 1) (thickness 0.15)))
    )
    (fp_line (start 10.4 -3.25) (end -21.5 -3.25) (layer F.CrtYd) (width 0.05))
    (fp_line (start 10.4 14.85) (end 10.4 -3.25) (layer F.CrtYd) (width 0.05))
    (fp_line (start -21.5 14.85) (end 10.4 14.85) (layer F.CrtYd) (width 0.05))
    (fp_line (start -21.5 -3.25) (end -21.5 14.85) (layer F.CrtYd) (width 0.05))
    (fp_line (start 0 -3.221325) (end -0.25 -3.654338) (layer F.SilkS) (width 0.12))
    (fp_line (start 0.25 -3.654338) (end 0 -3.221325) (layer F.SilkS) (width 0.12))
    (fp_line (start -0.25 -3.654338) (end 0.25 -3.654338) (layer F.SilkS) (width 0.12))
    (fp_line (start 9.945 -2.76) (end 9.945 7.72) (layer F.SilkS) (width 0.12))
    (fp_line (start -21.025 -2.76) (end 9.945 -2.76) (layer F.SilkS) (width 0.12))
    (fp_line (start -21.025 7.72) (end -21.025 -2.76) (layer F.SilkS) (width 0.12))
    (fp_line (start 8.56 7.78) (end 8.56 0.3) (layer F.Fab) (width 0.1))
    (fp_line (start 5.36 7.78) (end 5.36 0.3) (layer F.Fab) (width 0.1))
    (fp_line (start -16.44 7.78) (end -16.44 0.3) (layer F.Fab) (width 0.1))
    (fp_line (start -19.64 7.78) (end -19.64 0.3) (layer F.Fab) (width 0.1))
    (fp_line (start 9.46 8.18) (end 4.46 8.18) (layer F.Fab) (width 0.1))
    (fp_line (start 9.46 13.18) (end 9.46 8.18) (layer F.Fab) (width 0.1))
    (fp_line (start 4.46 13.18) (end 9.46 13.18) (layer F.Fab) (width 0.1))
    (fp_line (start 4.46 8.18) (end 4.46 13.18) (layer F.Fab) (width 0.1))
    (fp_line (start -15.54 8.18) (end -20.54 8.18) (layer F.Fab) (width 0.1))
    (fp_line (start -15.54 13.18) (end -15.54 8.18) (layer F.Fab) (width 0.1))
    (fp_line (start -20.54 13.18) (end -15.54 13.18) (layer F.Fab) (width 0.1))
    (fp_line (start -20.54 8.18) (end -20.54 13.18) (layer F.Fab) (width 0.1))
    (fp_line (start 2.61 8.18) (end -13.69 8.18) (layer F.Fab) (width 0.1))
    (fp_line (start 2.61 14.35) (end 2.61 8.18) (layer F.Fab) (width 0.1))
    (fp_line (start -13.69 14.35) (end 2.61 14.35) (layer F.Fab) (width 0.1))
    (fp_line (start -13.69 8.18) (end -13.69 14.35) (layer F.Fab) (width 0.1))
    (fp_line (start 9.885 7.78) (end -20.965 7.78) (layer F.Fab) (width 0.1))
    (fp_line (start 9.885 8.18) (end 9.885 7.78) (layer F.Fab) (width 0.1))
    (fp_line (start -20.965 8.18) (end 9.885 8.18) (layer F.Fab) (width 0.1))
    (fp_line (start -20.965 7.78) (end -20.965 8.18) (layer F.Fab) (width 0.1))
    (fp_line (start 9.885 -2.7) (end -20.965 -2.7) (layer F.Fab) (width 0.1))
    (fp_line (start 9.885 7.78) (end 9.885 -2.7) (layer F.Fab) (width 0.1))
    (fp_line (start -20.965 7.78) (end 9.885 7.78) (layer F.Fab) (width 0.1))
    (fp_line (start -20.965 -2.7) (end -20.965 7.78) (layer F.Fab) (width 0.1))
    (fp_text user %R (at -5.54 11.265) (layer F.Fab)
      (effects (font (size 1 1) (thickness 0.15)))
    )
    (fp_arc (start 6.96 0.3) (end 5.36 0.3) (angle 180) (layer F.Fab) (width 0.1))
    (fp_arc (start -18.04 0.3) (end -19.64 0.3) (angle 180) (layer F.Fab) (width 0.1))
    (pad 0 thru_hole circle (at 6.96 0.3 180) (size 4 4) (drill 3.2) (layers *.Cu *.Mask))
    (pad 0 thru_hole circle (at -18.04 0.3 180) (size 4 4) (drill 3.2) (layers *.Cu *.Mask))
    (pad 9 thru_hole circle (at -9.695 2.84 180) (size 1.6 1.6) (drill 1) (layers *.Cu *.Mask)
      (net 33 "Net-(J16-Pad9)"))
    (pad 8 thru_hole circle (at -6.925 2.84 180) (size 1.6 1.6) (drill 1) (layers *.Cu *.Mask)
      (net 32 "Net-(J16-Pad8)"))
    (pad 7 thru_hole circle (at -4.155 2.84 180) (size 1.6 1.6) (drill 1) (layers *.Cu *.Mask)
      (net 31 "Net-(J16-Pad7)"))
    (pad 6 thru_hole circle (at -1.385 2.84 180) (size 1.6 1.6) (drill 1) (layers *.Cu *.Mask)
      (net 30 "Net-(J16-Pad6)"))
    (pad 5 thru_hole circle (at -11.08 0 180) (size 1.6 1.6) (drill 1) (layers *.Cu *.Mask)
      (net 1 GNDREF))
    (pad 4 thru_hole circle (at -8.31 0 180) (size 1.6 1.6) (drill 1) (layers *.Cu *.Mask)
      (net 29 RESET))
    (pad 3 thru_hole circle (at -5.54 0 180) (size 1.6 1.6) (drill 1) (layers *.Cu *.Mask)
      (net 28 TX))
    (pad 2 thru_hole circle (at -2.77 0 180) (size 1.6 1.6) (drill 1) (layers *.Cu *.Mask)
      (net 27 RX))
    (pad 1 thru_hole rect (at 0 0 180) (size 1.6 1.6) (drill 1) (layers *.Cu *.Mask)
      (net 26 "Net-(J16-Pad1)"))
    (model ${KISYS3DMOD}/Connector_Dsub.3dshapes/DSUB-9_Female_Horizontal_P2.77x2.84mm_EdgePinOffset4.94mm_Housed_MountingHolesOffset7.48mm.wrl
      (at (xyz 0 0 0))
      (scale (xyz 1 1 1))
      (rotate (xyz 0 0 0))
    )
  )

  (module Connector_Phoenix_MSTB:PhoenixContact_MSTBA_2,5_4-G-5,08_1x04_P5.08mm_Horizontal (layer F.Cu) (tedit 5B785047) (tstamp 60FB5455)
    (at 107.5 45.25 180)
    (descr "Generic Phoenix Contact connector footprint for: MSTBA_2,5/4-G-5,08; number of pins: 04; pin pitch: 5.08mm; Angled || order number: 1757268 12A || order number: 1923885 16A (HC)")
    (tags "phoenix_contact connector MSTBA_01x04_G_5.08mm")
    (path /611EA3E0)
    (fp_text reference SONAR (at 16.3 -3.6) (layer F.SilkS)
      (effects (font (size 1 1) (thickness 0.15)))
    )
    (fp_text value SONAR (at 0 10.39) (layer F.Fab)
      (effects (font (size 1 1) (thickness 0.15)))
    )
    (fp_line (start -3.65 -2.11) (end -3.65 10.11) (layer F.SilkS) (width 0.12))
    (fp_line (start -3.65 10.11) (end 18.89 10.11) (layer F.SilkS) (width 0.12))
    (fp_line (start 18.89 10.11) (end 18.89 -2.11) (layer F.SilkS) (width 0.12))
    (fp_line (start 18.89 -2.11) (end -3.65 -2.11) (layer F.SilkS) (width 0.12))
    (fp_line (start -3.54 -2) (end -3.54 10) (layer F.Fab) (width 0.1))
    (fp_line (start -3.54 10) (end 18.78 10) (layer F.Fab) (width 0.1))
    (fp_line (start 18.78 10) (end 18.78 -2) (layer F.Fab) (width 0.1))
    (fp_line (start 18.78 -2) (end -3.54 -2) (layer F.Fab) (width 0.1))
    (fp_line (start -3.65 8.61) (end -3.65 6.81) (layer F.SilkS) (width 0.12))
    (fp_line (start -3.65 6.81) (end 18.89 6.81) (layer F.SilkS) (width 0.12))
    (fp_line (start 18.89 6.81) (end 18.89 8.61) (layer F.SilkS) (width 0.12))
    (fp_line (start 18.89 8.61) (end -3.65 8.61) (layer F.SilkS) (width 0.12))
    (fp_line (start -1 10.11) (end 1 10.11) (layer F.SilkS) (width 0.12))
    (fp_line (start 1 10.11) (end 0.75 8.61) (layer F.SilkS) (width 0.12))
    (fp_line (start 0.75 8.61) (end -0.75 8.61) (layer F.SilkS) (width 0.12))
    (fp_line (start -0.75 8.61) (end -1 10.11) (layer F.SilkS) (width 0.12))
    (fp_line (start 4.08 10.11) (end 6.08 10.11) (layer F.SilkS) (width 0.12))
    (fp_line (start 6.08 10.11) (end 5.83 8.61) (layer F.SilkS) (width 0.12))
    (fp_line (start 5.83 8.61) (end 4.33 8.61) (layer F.SilkS) (width 0.12))
    (fp_line (start 4.33 8.61) (end 4.08 10.11) (layer F.SilkS) (width 0.12))
    (fp_line (start 9.16 10.11) (end 11.16 10.11) (layer F.SilkS) (width 0.12))
    (fp_line (start 11.16 10.11) (end 10.91 8.61) (layer F.SilkS) (width 0.12))
    (fp_line (start 10.91 8.61) (end 9.41 8.61) (layer F.SilkS) (width 0.12))
    (fp_line (start 9.41 8.61) (end 9.16 10.11) (layer F.SilkS) (width 0.12))
    (fp_line (start 14.24 10.11) (end 16.24 10.11) (layer F.SilkS) (width 0.12))
    (fp_line (start 16.24 10.11) (end 15.99 8.61) (layer F.SilkS) (width 0.12))
    (fp_line (start 15.99 8.61) (end 14.49 8.61) (layer F.SilkS) (width 0.12))
    (fp_line (start 14.49 8.61) (end 14.24 10.11) (layer F.SilkS) (width 0.12))
    (fp_line (start -4.04 -2.5) (end -4.04 10.5) (layer F.CrtYd) (width 0.05))
    (fp_line (start -4.04 10.5) (end 19.28 10.5) (layer F.CrtYd) (width 0.05))
    (fp_line (start 19.28 10.5) (end 19.28 -2.5) (layer F.CrtYd) (width 0.05))
    (fp_line (start 19.28 -2.5) (end -4.04 -2.5) (layer F.CrtYd) (width 0.05))
    (fp_line (start 0.3 -2.91) (end 0 -2.31) (layer F.SilkS) (width 0.12))
    (fp_line (start 0 -2.31) (end -0.3 -2.91) (layer F.SilkS) (width 0.12))
    (fp_line (start -0.3 -2.91) (end 0.3 -2.91) (layer F.SilkS) (width 0.12))
    (fp_line (start 0.95 -2) (end 0 -0.5) (layer F.Fab) (width 0.1))
    (fp_line (start 0 -0.5) (end -0.95 -2) (layer F.Fab) (width 0.1))
    (fp_text user %R (at 0 3.81 90) (layer F.Fab)
      (effects (font (size 1 1) (thickness 0.15)))
    )
    (pad 4 thru_hole oval (at 15.24 0 180) (size 2.08 3.6) (drill 1.4) (layers *.Cu *.Mask)
      (net 14 POWER_5V))
    (pad 3 thru_hole oval (at 10.16 0 180) (size 2.08 3.6) (drill 1.4) (layers *.Cu *.Mask)
      (net 22 SONAR_RX))
    (pad 2 thru_hole oval (at 5.08 0 180) (size 2.08 3.6) (drill 1.4) (layers *.Cu *.Mask)
      (net 21 SONAR_TX))
    (pad 1 thru_hole roundrect (at 0 0 180) (size 2.08 3.6) (drill 1.4) (layers *.Cu *.Mask) (roundrect_rratio 0.120192)
      (net 1 GNDREF))
    (model ${KISYS3DMOD}/Connector_Phoenix_MSTB.3dshapes/PhoenixContact_MSTBA_2,5_4-G-5,08_1x04_P5.08mm_Horizontal.wrl
      (at (xyz 0 0 0))
      (scale (xyz 1 1 1))
      (rotate (xyz 0 0 0))
    )
  )

  (module Connector_Phoenix_MSTB:PhoenixContact_MSTBA_2,5_3-G-5,08_1x03_P5.08mm_Horizontal (layer F.Cu) (tedit 5B785047) (tstamp 60FB5490)
    (at 125 45.25 180)
    (descr "Generic Phoenix Contact connector footprint for: MSTBA_2,5/3-G-5,08; number of pins: 03; pin pitch: 5.08mm; Angled || order number: 1757255 12A || order number: 1923872 16A (HC)")
    (tags "phoenix_contact connector MSTBA_01x03_G_5.08mm")
    (path /612D2836)
    (fp_text reference SERVO (at 11.2 -3.4) (layer F.SilkS)
      (effects (font (size 1 1) (thickness 0.15)))
    )
    (fp_text value SERVO (at 5.08 11.2) (layer F.Fab)
      (effects (font (size 1 1) (thickness 0.15)))
    )
    (fp_line (start 0 -0.5) (end -0.95 -2) (layer F.Fab) (width 0.1))
    (fp_line (start 0.95 -2) (end 0 -0.5) (layer F.Fab) (width 0.1))
    (fp_line (start -0.3 -2.91) (end 0.3 -2.91) (layer F.SilkS) (width 0.12))
    (fp_line (start 0 -2.31) (end -0.3 -2.91) (layer F.SilkS) (width 0.12))
    (fp_line (start 0.3 -2.91) (end 0 -2.31) (layer F.SilkS) (width 0.12))
    (fp_line (start 14.2 -2.5) (end -4.04 -2.5) (layer F.CrtYd) (width 0.05))
    (fp_line (start 14.2 10.5) (end 14.2 -2.5) (layer F.CrtYd) (width 0.05))
    (fp_line (start -4.04 10.5) (end 14.2 10.5) (layer F.CrtYd) (width 0.05))
    (fp_line (start -4.04 -2.5) (end -4.04 10.5) (layer F.CrtYd) (width 0.05))
    (fp_line (start 9.41 8.61) (end 9.16 10.11) (layer F.SilkS) (width 0.12))
    (fp_line (start 10.91 8.61) (end 9.41 8.61) (layer F.SilkS) (width 0.12))
    (fp_line (start 11.16 10.11) (end 10.91 8.61) (layer F.SilkS) (width 0.12))
    (fp_line (start 9.16 10.11) (end 11.16 10.11) (layer F.SilkS) (width 0.12))
    (fp_line (start 4.33 8.61) (end 4.08 10.11) (layer F.SilkS) (width 0.12))
    (fp_line (start 5.83 8.61) (end 4.33 8.61) (layer F.SilkS) (width 0.12))
    (fp_line (start 6.08 10.11) (end 5.83 8.61) (layer F.SilkS) (width 0.12))
    (fp_line (start 4.08 10.11) (end 6.08 10.11) (layer F.SilkS) (width 0.12))
    (fp_line (start -0.75 8.61) (end -1 10.11) (layer F.SilkS) (width 0.12))
    (fp_line (start 0.75 8.61) (end -0.75 8.61) (layer F.SilkS) (width 0.12))
    (fp_line (start 1 10.11) (end 0.75 8.61) (layer F.SilkS) (width 0.12))
    (fp_line (start -1 10.11) (end 1 10.11) (layer F.SilkS) (width 0.12))
    (fp_line (start 13.81 8.61) (end -3.65 8.61) (layer F.SilkS) (width 0.12))
    (fp_line (start 13.81 6.81) (end 13.81 8.61) (layer F.SilkS) (width 0.12))
    (fp_line (start -3.65 6.81) (end 13.81 6.81) (layer F.SilkS) (width 0.12))
    (fp_line (start -3.65 8.61) (end -3.65 6.81) (layer F.SilkS) (width 0.12))
    (fp_line (start 13.7 -2) (end -3.54 -2) (layer F.Fab) (width 0.1))
    (fp_line (start 13.7 10) (end 13.7 -2) (layer F.Fab) (width 0.1))
    (fp_line (start -3.54 10) (end 13.7 10) (layer F.Fab) (width 0.1))
    (fp_line (start -3.54 -2) (end -3.54 10) (layer F.Fab) (width 0.1))
    (fp_line (start 13.81 -2.11) (end -3.65 -2.11) (layer F.SilkS) (width 0.12))
    (fp_line (start 13.81 10.11) (end 13.81 -2.11) (layer F.SilkS) (width 0.12))
    (fp_line (start -3.65 10.11) (end 13.81 10.11) (layer F.SilkS) (width 0.12))
    (fp_line (start -3.65 -2.11) (end -3.65 10.11) (layer F.SilkS) (width 0.12))
    (fp_text user %R (at 5.08 -1.3) (layer F.Fab)
      (effects (font (size 1 1) (thickness 0.15)))
    )
    (pad 3 thru_hole oval (at 10.16 0 180) (size 2.08 3.6) (drill 1.4) (layers *.Cu *.Mask)
      (net 14 POWER_5V))
    (pad 2 thru_hole oval (at 5.08 0 180) (size 2.08 3.6) (drill 1.4) (layers *.Cu *.Mask)
      (net 23 PWM_SERVO))
    (pad 1 thru_hole roundrect (at 0 0 180) (size 2.08 3.6) (drill 1.4) (layers *.Cu *.Mask) (roundrect_rratio 0.120192)
      (net 1 GNDREF))
    (model ${KISYS3DMOD}/Connector_Phoenix_MSTB.3dshapes/PhoenixContact_MSTBA_2,5_3-G-5,08_1x03_P5.08mm_Horizontal.wrl
      (at (xyz 0 0 0))
      (scale (xyz 1 1 1))
      (rotate (xyz 0 0 0))
    )
  )

  (module Connector_Wire:SolderWire-0.75sqmm_1x02_P7mm_D1.25mm_OD3.5mm (layer F.Cu) (tedit 5EB70B44) (tstamp 60FB55D9)
    (at 66 45.75 270)
    (descr "Soldered wire connection, for 2 times 0.75 mm² wires, reinforced insulation, conductor diameter 1.25mm, outer diameter 3.5mm, size source Multi-Contact FLEXI-xV 0.75 (https://ec.staubli.com/AcroFiles/Catalogues/TM_Cab-Main-11014119_(en)_hi.pdf), bend radius 3 times outer diameter, generated with kicad-footprint-generator")
    (tags "connector wire 0.75sqmm")
    (path /61FEAF61)
    (attr virtual)
    (fp_text reference SW1 (at 3.9 3.7 90) (layer F.SilkS)
      (effects (font (size 1 1) (thickness 0.15)))
    )
    (fp_text value SW_SPST (at 3.5 2.95 90) (layer F.Fab)
      (effects (font (size 1 1) (thickness 0.15)))
    )
    (fp_circle (center 0 0) (end 1.75 0) (layer F.Fab) (width 0.1))
    (fp_circle (center 7 0) (end 8.75 0) (layer F.Fab) (width 0.1))
    (fp_line (start -2.5 -2.25) (end -2.5 2.25) (layer F.CrtYd) (width 0.05))
    (fp_line (start -2.5 2.25) (end 2.5 2.25) (layer F.CrtYd) (width 0.05))
    (fp_line (start 2.5 2.25) (end 2.5 -2.25) (layer F.CrtYd) (width 0.05))
    (fp_line (start 2.5 -2.25) (end -2.5 -2.25) (layer F.CrtYd) (width 0.05))
    (fp_line (start 4.5 -2.25) (end 4.5 2.25) (layer F.CrtYd) (width 0.05))
    (fp_line (start 4.5 2.25) (end 9.5 2.25) (layer F.CrtYd) (width 0.05))
    (fp_line (start 9.5 2.25) (end 9.5 -2.25) (layer F.CrtYd) (width 0.05))
    (fp_line (start 9.5 -2.25) (end 4.5 -2.25) (layer F.CrtYd) (width 0.05))
    (fp_text user %R (at 4 0) (layer F.Fab)
      (effects (font (size 1 1) (thickness 0.15)))
    )
    (pad 2 thru_hole circle (at 7 0 270) (size 3.5 3.5) (drill 1.55) (layers *.Cu *.Mask)
      (net 18 "Net-(D1-Pad2)"))
    (pad 1 thru_hole roundrect (at 0 0 270) (size 3.5 3.5) (drill 1.55) (layers *.Cu *.Mask) (roundrect_rratio 0.07142900000000001)
      (net 99 "Net-(J13-Pad2)"))
    (model ${KISYS3DMOD}/Connector_Wire.3dshapes/SolderWire-0.75sqmm_1x02_P7mm_D1.25mm_OD3.5mm.wrl
      (at (xyz 0 0 0))
      (scale (xyz 1 1 1))
      (rotate (xyz 0 0 0))
    )
  )

  (module Diode_THT:D_DO-201AD_P15.24mm_Horizontal (layer F.Cu) (tedit 5AE50CD5) (tstamp 6103FF83)
    (at 86 52.35 180)
    (descr "Diode, DO-201AD series, Axial, Horizontal, pin pitch=15.24mm, , length*diameter=9.5*5.2mm^2, , http://www.diodes.com/_files/packages/DO-201AD.pdf")
    (tags "Diode DO-201AD series Axial Horizontal pin pitch 15.24mm  length 9.5mm diameter 5.2mm")
    (path /61F3FB26)
    (fp_text reference D1 (at -4.5 0.1) (layer F.SilkS)
      (effects (font (size 1 1) (thickness 0.15)))
    )
    (fp_text value 1N5402 (at 13.4 -4.6) (layer F.Fab)
      (effects (font (size 1 1) (thickness 0.15)))
    )
    (fp_line (start 2.87 -2.6) (end 2.87 2.6) (layer F.Fab) (width 0.1))
    (fp_line (start 2.87 2.6) (end 12.37 2.6) (layer F.Fab) (width 0.1))
    (fp_line (start 12.37 2.6) (end 12.37 -2.6) (layer F.Fab) (width 0.1))
    (fp_line (start 12.37 -2.6) (end 2.87 -2.6) (layer F.Fab) (width 0.1))
    (fp_line (start 0 0) (end 2.87 0) (layer F.Fab) (width 0.1))
    (fp_line (start 15.24 0) (end 12.37 0) (layer F.Fab) (width 0.1))
    (fp_line (start 4.295 -2.6) (end 4.295 2.6) (layer F.Fab) (width 0.1))
    (fp_line (start 4.395 -2.6) (end 4.395 2.6) (layer F.Fab) (width 0.1))
    (fp_line (start 4.195 -2.6) (end 4.195 2.6) (layer F.Fab) (width 0.1))
    (fp_line (start 2.75 -2.72) (end 2.75 2.72) (layer F.SilkS) (width 0.12))
    (fp_line (start 2.75 2.72) (end 12.49 2.72) (layer F.SilkS) (width 0.12))
    (fp_line (start 12.49 2.72) (end 12.49 -2.72) (layer F.SilkS) (width 0.12))
    (fp_line (start 12.49 -2.72) (end 2.75 -2.72) (layer F.SilkS) (width 0.12))
    (fp_line (start 1.84 0) (end 2.75 0) (layer F.SilkS) (width 0.12))
    (fp_line (start 13.4 0) (end 12.49 0) (layer F.SilkS) (width 0.12))
    (fp_line (start 4.295 -2.72) (end 4.295 2.72) (layer F.SilkS) (width 0.12))
    (fp_line (start 4.415 -2.72) (end 4.415 2.72) (layer F.SilkS) (width 0.12))
    (fp_line (start 4.175 -2.72) (end 4.175 2.72) (layer F.SilkS) (width 0.12))
    (fp_line (start -1.85 -2.85) (end -1.85 2.85) (layer F.CrtYd) (width 0.05))
    (fp_line (start -1.85 2.85) (end 17.09 2.85) (layer F.CrtYd) (width 0.05))
    (fp_line (start 17.09 2.85) (end 17.09 -2.85) (layer F.CrtYd) (width 0.05))
    (fp_line (start 17.09 -2.85) (end -1.85 -2.85) (layer F.CrtYd) (width 0.05))
    (fp_text user K (at 0 -2.6) (layer F.SilkS) hide
      (effects (font (size 1 1) (thickness 0.15)))
    )
    (fp_text user K (at 0 -2.6) (layer F.Fab) hide
      (effects (font (size 1 1) (thickness 0.15)))
    )
    (fp_text user %R (at 8.3325 0) (layer F.Fab) hide
      (effects (font (size 1 1) (thickness 0.15)))
    )
    (pad 2 thru_hole oval (at 15.24 0 180) (size 3.2 3.2) (drill 1.6) (layers *.Cu *.Mask)
      (net 18 "Net-(D1-Pad2)"))
    (pad 1 thru_hole rect (at 0 0 180) (size 3.2 3.2) (drill 1.6) (layers *.Cu *.Mask)
      (net 17 "Net-(D1-Pad1)"))
    (model ${KISYS3DMOD}/Diode_THT.3dshapes/D_DO-201AD_P15.24mm_Horizontal.wrl
      (at (xyz 0 0 0))
      (scale (xyz 1 1 1))
      (rotate (xyz 0 0 0))
    )
  )

  (module Resistor_THT:R_Axial_DIN0207_L6.3mm_D2.5mm_P10.16mm_Horizontal (layer F.Cu) (tedit 5AE5139B) (tstamp 6103ADC2)
    (at 83.25 92 270)
    (descr "Resistor, Axial_DIN0207 series, Axial, Horizontal, pin pitch=10.16mm, 0.25W = 1/4W, length*diameter=6.3*2.5mm^2, http://cdn-reichelt.de/documents/datenblatt/B400/1_4W%23YAG.pdf")
    (tags "Resistor Axial_DIN0207 series Axial Horizontal pin pitch 10.16mm 0.25W = 1/4W length 6.3mm diameter 2.5mm")
    (path /610B1CCA)
    (fp_text reference R2 (at 5.08 -2.37 90) (layer F.SilkS)
      (effects (font (size 1 1) (thickness 0.15)))
    )
    (fp_text value 10k (at 5.08 2.37 90) (layer F.Fab)
      (effects (font (size 1 1) (thickness 0.15)))
    )
    (fp_line (start 1.93 -1.25) (end 1.93 1.25) (layer F.Fab) (width 0.1))
    (fp_line (start 1.93 1.25) (end 8.23 1.25) (layer F.Fab) (width 0.1))
    (fp_line (start 8.23 1.25) (end 8.23 -1.25) (layer F.Fab) (width 0.1))
    (fp_line (start 8.23 -1.25) (end 1.93 -1.25) (layer F.Fab) (width 0.1))
    (fp_line (start 0 0) (end 1.93 0) (layer F.Fab) (width 0.1))
    (fp_line (start 10.16 0) (end 8.23 0) (layer F.Fab) (width 0.1))
    (fp_line (start 1.81 -1.37) (end 1.81 1.37) (layer F.SilkS) (width 0.12))
    (fp_line (start 1.81 1.37) (end 8.35 1.37) (layer F.SilkS) (width 0.12))
    (fp_line (start 8.35 1.37) (end 8.35 -1.37) (layer F.SilkS) (width 0.12))
    (fp_line (start 8.35 -1.37) (end 1.81 -1.37) (layer F.SilkS) (width 0.12))
    (fp_line (start 1.04 0) (end 1.81 0) (layer F.SilkS) (width 0.12))
    (fp_line (start 9.12 0) (end 8.35 0) (layer F.SilkS) (width 0.12))
    (fp_line (start -1.05 -1.5) (end -1.05 1.5) (layer F.CrtYd) (width 0.05))
    (fp_line (start -1.05 1.5) (end 11.21 1.5) (layer F.CrtYd) (width 0.05))
    (fp_line (start 11.21 1.5) (end 11.21 -1.5) (layer F.CrtYd) (width 0.05))
    (fp_line (start 11.21 -1.5) (end -1.05 -1.5) (layer F.CrtYd) (width 0.05))
    (fp_text user %R (at 5.08 0 90) (layer F.Fab)
      (effects (font (size 1 1) (thickness 0.15)))
    )
    (pad 2 thru_hole oval (at 10.16 0 270) (size 1.6 1.6) (drill 0.8) (layers *.Cu *.Mask)
      (net 34 "Net-(Q1-Pad2)"))
    (pad 1 thru_hole circle (at 0 0 270) (size 1.6 1.6) (drill 0.8) (layers *.Cu *.Mask)
      (net 38 ACTIVATE_SENSORS))
    (model ${KISYS3DMOD}/Resistor_THT.3dshapes/R_Axial_DIN0207_L6.3mm_D2.5mm_P10.16mm_Horizontal.wrl
      (at (xyz 0 0 0))
      (scale (xyz 1 1 1))
      (rotate (xyz 0 0 0))
    )
  )

  (module Connector_Phoenix_MSTB:PhoenixContact_MSTBA_2,5_3-G-5,08_1x03_P5.08mm_Horizontal (layer F.Cu) (tedit 5B785047) (tstamp 60FB5306)
    (at 104 131.25)
    (descr "Generic Phoenix Contact connector footprint for: MSTBA_2,5/3-G-5,08; number of pins: 03; pin pitch: 5.08mm; Angled || order number: 1757255 12A || order number: 1923872 16A (HC)")
    (tags "phoenix_contact connector MSTBA_01x03_G_5.08mm")
    (path /60F31B66)
    (fp_text reference S2 (at 5.08 -3.2) (layer F.SilkS)
      (effects (font (size 1 1) (thickness 0.15)))
    )
    (fp_text value S2 (at 5.08 11.2) (layer F.Fab)
      (effects (font (size 1 1) (thickness 0.15)))
    )
    (fp_line (start -3.65 -2.11) (end -3.65 10.11) (layer F.SilkS) (width 0.12))
    (fp_line (start -3.65 10.11) (end 13.81 10.11) (layer F.SilkS) (width 0.12))
    (fp_line (start 13.81 10.11) (end 13.81 -2.11) (layer F.SilkS) (width 0.12))
    (fp_line (start 13.81 -2.11) (end -3.65 -2.11) (layer F.SilkS) (width 0.12))
    (fp_line (start -3.54 -2) (end -3.54 10) (layer F.Fab) (width 0.1))
    (fp_line (start -3.54 10) (end 13.7 10) (layer F.Fab) (width 0.1))
    (fp_line (start 13.7 10) (end 13.7 -2) (layer F.Fab) (width 0.1))
    (fp_line (start 13.7 -2) (end -3.54 -2) (layer F.Fab) (width 0.1))
    (fp_line (start -3.65 8.61) (end -3.65 6.81) (layer F.SilkS) (width 0.12))
    (fp_line (start -3.65 6.81) (end 13.81 6.81) (layer F.SilkS) (width 0.12))
    (fp_line (start 13.81 6.81) (end 13.81 8.61) (layer F.SilkS) (width 0.12))
    (fp_line (start 13.81 8.61) (end -3.65 8.61) (layer F.SilkS) (width 0.12))
    (fp_line (start -1 10.11) (end 1 10.11) (layer F.SilkS) (width 0.12))
    (fp_line (start 1 10.11) (end 0.75 8.61) (layer F.SilkS) (width 0.12))
    (fp_line (start 0.75 8.61) (end -0.75 8.61) (layer F.SilkS) (width 0.12))
    (fp_line (start -0.75 8.61) (end -1 10.11) (layer F.SilkS) (width 0.12))
    (fp_line (start 4.08 10.11) (end 6.08 10.11) (layer F.SilkS) (width 0.12))
    (fp_line (start 6.08 10.11) (end 5.83 8.61) (layer F.SilkS) (width 0.12))
    (fp_line (start 5.83 8.61) (end 4.33 8.61) (layer F.SilkS) (width 0.12))
    (fp_line (start 4.33 8.61) (end 4.08 10.11) (layer F.SilkS) (width 0.12))
    (fp_line (start 9.16 10.11) (end 11.16 10.11) (layer F.SilkS) (width 0.12))
    (fp_line (start 11.16 10.11) (end 10.91 8.61) (layer F.SilkS) (width 0.12))
    (fp_line (start 10.91 8.61) (end 9.41 8.61) (layer F.SilkS) (width 0.12))
    (fp_line (start 9.41 8.61) (end 9.16 10.11) (layer F.SilkS) (width 0.12))
    (fp_line (start -4.04 -2.5) (end -4.04 10.5) (layer F.CrtYd) (width 0.05))
    (fp_line (start -4.04 10.5) (end 14.2 10.5) (layer F.CrtYd) (width 0.05))
    (fp_line (start 14.2 10.5) (end 14.2 -2.5) (layer F.CrtYd) (width 0.05))
    (fp_line (start 14.2 -2.5) (end -4.04 -2.5) (layer F.CrtYd) (width 0.05))
    (fp_line (start 0.3 -2.91) (end 0 -2.31) (layer F.SilkS) (width 0.12))
    (fp_line (start 0 -2.31) (end -0.3 -2.91) (layer F.SilkS) (width 0.12))
    (fp_line (start -0.3 -2.91) (end 0.3 -2.91) (layer F.SilkS) (width 0.12))
    (fp_line (start 0.95 -2) (end 0 -0.5) (layer F.Fab) (width 0.1))
    (fp_line (start 0 -0.5) (end -0.95 -2) (layer F.Fab) (width 0.1))
    (fp_text user %R (at 5.08 -1.3) (layer F.Fab)
      (effects (font (size 1 1) (thickness 0.15)))
    )
    (pad 3 thru_hole oval (at 10.16 0) (size 2.08 3.6) (drill 1.4) (layers *.Cu *.Mask)
      (net 4 S2))
    (pad 2 thru_hole oval (at 5.08 0) (size 2.08 3.6) (drill 1.4) (layers *.Cu *.Mask)
      (net 1 GNDREF))
    (pad 1 thru_hole roundrect (at 0 0) (size 2.08 3.6) (drill 1.4) (layers *.Cu *.Mask) (roundrect_rratio 0.120192)
      (net 13 POWER_SENSORS))
    (model ${KISYS3DMOD}/Connector_Phoenix_MSTB.3dshapes/PhoenixContact_MSTBA_2,5_3-G-5,08_1x03_P5.08mm_Horizontal.wrl
      (at (xyz 0 0 0))
      (scale (xyz 1 1 1))
      (rotate (xyz 0 0 0))
    )
  )

  (module Package_TO_SOT_THT:TO-220-3_Horizontal_TabDown (layer F.Cu) (tedit 5AC8BA0D) (tstamp 60FB568F)
    (at 71.5 105.75)
    (descr "TO-220-3, Horizontal, RM 2.54mm, see https://www.vishay.com/docs/66542/to-220-1.pdf")
    (tags "TO-220-3 Horizontal RM 2.54mm")
    (path /618987E3)
    (fp_text reference LM7805 (at -4 -9.2 90) (layer F.SilkS)
      (effects (font (size 1 1) (thickness 0.15)))
    )
    (fp_text value LM7805_TO220 (at 2.54 2) (layer F.Fab)
      (effects (font (size 1 1) (thickness 0.15)))
    )
    (fp_line (start 7.79 -19.71) (end -2.71 -19.71) (layer F.CrtYd) (width 0.05))
    (fp_line (start 7.79 1.25) (end 7.79 -19.71) (layer F.CrtYd) (width 0.05))
    (fp_line (start -2.71 1.25) (end 7.79 1.25) (layer F.CrtYd) (width 0.05))
    (fp_line (start -2.71 -19.71) (end -2.71 1.25) (layer F.CrtYd) (width 0.05))
    (fp_line (start 5.08 -3.69) (end 5.08 -1.15) (layer F.SilkS) (width 0.12))
    (fp_line (start 2.54 -3.69) (end 2.54 -1.15) (layer F.SilkS) (width 0.12))
    (fp_line (start 0 -3.69) (end 0 -1.15) (layer F.SilkS) (width 0.12))
    (fp_line (start 7.66 -19.58) (end 7.66 -3.69) (layer F.SilkS) (width 0.12))
    (fp_line (start -2.58 -19.58) (end -2.58 -3.69) (layer F.SilkS) (width 0.12))
    (fp_line (start -2.58 -19.58) (end 7.66 -19.58) (layer F.SilkS) (width 0.12))
    (fp_line (start -2.58 -3.69) (end 7.66 -3.69) (layer F.SilkS) (width 0.12))
    (fp_line (start 5.08 -3.81) (end 5.08 0) (layer F.Fab) (width 0.1))
    (fp_line (start 2.54 -3.81) (end 2.54 0) (layer F.Fab) (width 0.1))
    (fp_line (start 0 -3.81) (end 0 0) (layer F.Fab) (width 0.1))
    (fp_line (start 7.54 -3.81) (end -2.46 -3.81) (layer F.Fab) (width 0.1))
    (fp_line (start 7.54 -13.06) (end 7.54 -3.81) (layer F.Fab) (width 0.1))
    (fp_line (start -2.46 -13.06) (end 7.54 -13.06) (layer F.Fab) (width 0.1))
    (fp_line (start -2.46 -3.81) (end -2.46 -13.06) (layer F.Fab) (width 0.1))
    (fp_line (start 7.54 -13.06) (end -2.46 -13.06) (layer F.Fab) (width 0.1))
    (fp_line (start 7.54 -19.46) (end 7.54 -13.06) (layer F.Fab) (width 0.1))
    (fp_line (start -2.46 -19.46) (end 7.54 -19.46) (layer F.Fab) (width 0.1))
    (fp_line (start -2.46 -13.06) (end -2.46 -19.46) (layer F.Fab) (width 0.1))
    (fp_circle (center 2.54 -16.66) (end 4.39 -16.66) (layer F.Fab) (width 0.1))
    (fp_text user %R (at 2.54 -20.58) (layer F.Fab)
      (effects (font (size 1 1) (thickness 0.15)))
    )
    (pad 3 thru_hole oval (at 5.08 0) (size 1.905 2) (drill 1.1) (layers *.Cu *.Mask)
      (net 14 POWER_5V))
    (pad 2 thru_hole oval (at 2.54 0) (size 1.905 2) (drill 1.1) (layers *.Cu *.Mask)
      (net 1 GNDREF))
    (pad 1 thru_hole rect (at 0 0) (size 1.905 2) (drill 1.1) (layers *.Cu *.Mask)
      (net 13 POWER_SENSORS))
    (pad "" np_thru_hole oval (at 2.54 -16.66) (size 3.5 3.5) (drill 3.5) (layers *.Cu *.Mask))
    (model ${KISYS3DMOD}/Package_TO_SOT_THT.3dshapes/TO-220-3_Horizontal_TabDown.wrl
      (at (xyz 0 0 0))
      (scale (xyz 1 1 1))
      (rotate (xyz 0 0 0))
    )
  )

  (module Resistor_THT:R_Axial_DIN0207_L6.3mm_D2.5mm_P10.16mm_Horizontal (layer F.Cu) (tedit 5AE5139B) (tstamp 6101715C)
    (at 116 79.25 90)
    (descr "Resistor, Axial_DIN0207 series, Axial, Horizontal, pin pitch=10.16mm, 0.25W = 1/4W, length*diameter=6.3*2.5mm^2, http://cdn-reichelt.de/documents/datenblatt/B400/1_4W%23YAG.pdf")
    (tags "Resistor Axial_DIN0207 series Axial Horizontal pin pitch 10.16mm 0.25W = 1/4W length 6.3mm diameter 2.5mm")
    (path /61324323)
    (fp_text reference R8 (at 5.08 -2.37 90) (layer F.SilkS)
      (effects (font (size 1 1) (thickness 0.15)))
    )
    (fp_text value 330 (at 5.08 2.37 90) (layer F.Fab)
      (effects (font (size 1 1) (thickness 0.15)))
    )
    (fp_line (start 1.93 -1.25) (end 1.93 1.25) (layer F.Fab) (width 0.1))
    (fp_line (start 1.93 1.25) (end 8.23 1.25) (layer F.Fab) (width 0.1))
    (fp_line (start 8.23 1.25) (end 8.23 -1.25) (layer F.Fab) (width 0.1))
    (fp_line (start 8.23 -1.25) (end 1.93 -1.25) (layer F.Fab) (width 0.1))
    (fp_line (start 0 0) (end 1.93 0) (layer F.Fab) (width 0.1))
    (fp_line (start 10.16 0) (end 8.23 0) (layer F.Fab) (width 0.1))
    (fp_line (start 1.81 -1.37) (end 1.81 1.37) (layer F.SilkS) (width 0.12))
    (fp_line (start 1.81 1.37) (end 8.35 1.37) (layer F.SilkS) (width 0.12))
    (fp_line (start 8.35 1.37) (end 8.35 -1.37) (layer F.SilkS) (width 0.12))
    (fp_line (start 8.35 -1.37) (end 1.81 -1.37) (layer F.SilkS) (width 0.12))
    (fp_line (start 1.04 0) (end 1.81 0) (layer F.SilkS) (width 0.12))
    (fp_line (start 9.12 0) (end 8.35 0) (layer F.SilkS) (width 0.12))
    (fp_line (start -1.05 -1.5) (end -1.05 1.5) (layer F.CrtYd) (width 0.05))
    (fp_line (start -1.05 1.5) (end 11.21 1.5) (layer F.CrtYd) (width 0.05))
    (fp_line (start 11.21 1.5) (end 11.21 -1.5) (layer F.CrtYd) (width 0.05))
    (fp_line (start 11.21 -1.5) (end -1.05 -1.5) (layer F.CrtYd) (width 0.05))
    (fp_text user %R (at 5.08 0 90) (layer F.Fab)
      (effects (font (size 1 1) (thickness 0.15)))
    )
    (pad 2 thru_hole oval (at 10.16 0 90) (size 1.6 1.6) (drill 0.8) (layers *.Cu *.Mask)
      (net 97 "Net-(D4-Pad2)"))
    (pad 1 thru_hole circle (at 0 0 90) (size 1.6 1.6) (drill 0.8) (layers *.Cu *.Mask)
      (net 98 "Net-(R8-Pad1)"))
    (model ${KISYS3DMOD}/Resistor_THT.3dshapes/R_Axial_DIN0207_L6.3mm_D2.5mm_P10.16mm_Horizontal.wrl
      (at (xyz 0 0 0))
      (scale (xyz 1 1 1))
      (rotate (xyz 0 0 0))
    )
  )

  (module Resistor_THT:R_Axial_DIN0207_L6.3mm_D2.5mm_P10.16mm_Horizontal (layer F.Cu) (tedit 5AE5139B) (tstamp 60FB55AC)
    (at 89 56.25 270)
    (descr "Resistor, Axial_DIN0207 series, Axial, Horizontal, pin pitch=10.16mm, 0.25W = 1/4W, length*diameter=6.3*2.5mm^2, http://cdn-reichelt.de/documents/datenblatt/B400/1_4W%23YAG.pdf")
    (tags "Resistor Axial_DIN0207 series Axial Horizontal pin pitch 10.16mm 0.25W = 1/4W length 6.3mm diameter 2.5mm")
    (path /616CC4C2)
    (fp_text reference R4 (at 5.08 -2.37 90) (layer F.SilkS)
      (effects (font (size 1 1) (thickness 0.15)))
    )
    (fp_text value 10k (at 5.08 2.37 90) (layer F.Fab)
      (effects (font (size 1 1) (thickness 0.15)))
    )
    (fp_line (start 1.93 -1.25) (end 1.93 1.25) (layer F.Fab) (width 0.1))
    (fp_line (start 1.93 1.25) (end 8.23 1.25) (layer F.Fab) (width 0.1))
    (fp_line (start 8.23 1.25) (end 8.23 -1.25) (layer F.Fab) (width 0.1))
    (fp_line (start 8.23 -1.25) (end 1.93 -1.25) (layer F.Fab) (width 0.1))
    (fp_line (start 0 0) (end 1.93 0) (layer F.Fab) (width 0.1))
    (fp_line (start 10.16 0) (end 8.23 0) (layer F.Fab) (width 0.1))
    (fp_line (start 1.81 -1.37) (end 1.81 1.37) (layer F.SilkS) (width 0.12))
    (fp_line (start 1.81 1.37) (end 8.35 1.37) (layer F.SilkS) (width 0.12))
    (fp_line (start 8.35 1.37) (end 8.35 -1.37) (layer F.SilkS) (width 0.12))
    (fp_line (start 8.35 -1.37) (end 1.81 -1.37) (layer F.SilkS) (width 0.12))
    (fp_line (start 1.04 0) (end 1.81 0) (layer F.SilkS) (width 0.12))
    (fp_line (start 9.12 0) (end 8.35 0) (layer F.SilkS) (width 0.12))
    (fp_line (start -1.05 -1.5) (end -1.05 1.5) (layer F.CrtYd) (width 0.05))
    (fp_line (start -1.05 1.5) (end 11.21 1.5) (layer F.CrtYd) (width 0.05))
    (fp_line (start 11.21 1.5) (end 11.21 -1.5) (layer F.CrtYd) (width 0.05))
    (fp_line (start 11.21 -1.5) (end -1.05 -1.5) (layer F.CrtYd) (width 0.05))
    (fp_text user %R (at 5.08 0 90) (layer F.Fab)
      (effects (font (size 1 1) (thickness 0.15)))
    )
    (pad 2 thru_hole oval (at 10.16 0 270) (size 1.6 1.6) (drill 0.8) (layers *.Cu *.Mask)
      (net 37 "Net-(Q3-Pad2)"))
    (pad 1 thru_hole circle (at 0 0 270) (size 1.6 1.6) (drill 0.8) (layers *.Cu *.Mask)
      (net 39 ACTIVATE_GSM))
    (model ${KISYS3DMOD}/Resistor_THT.3dshapes/R_Axial_DIN0207_L6.3mm_D2.5mm_P10.16mm_Horizontal.wrl
      (at (xyz 0 0 0))
      (scale (xyz 1 1 1))
      (rotate (xyz 0 0 0))
    )
  )

  (module Resistor_THT:R_Axial_DIN0207_L6.3mm_D2.5mm_P10.16mm_Horizontal (layer F.Cu) (tedit 5AE5139B) (tstamp 60FB55C3)
    (at 93.5 56.25 270)
    (descr "Resistor, Axial_DIN0207 series, Axial, Horizontal, pin pitch=10.16mm, 0.25W = 1/4W, length*diameter=6.3*2.5mm^2, http://cdn-reichelt.de/documents/datenblatt/B400/1_4W%23YAG.pdf")
    (tags "Resistor Axial_DIN0207 series Axial Horizontal pin pitch 10.16mm 0.25W = 1/4W length 6.3mm diameter 2.5mm")
    (path /61680CC6)
    (fp_text reference R5 (at 5.08 -2.37 90) (layer F.SilkS)
      (effects (font (size 1 1) (thickness 0.15)))
    )
    (fp_text value 10k (at 5.08 2.37 90) (layer F.Fab)
      (effects (font (size 1 1) (thickness 0.15)))
    )
    (fp_line (start 1.93 -1.25) (end 1.93 1.25) (layer F.Fab) (width 0.1))
    (fp_line (start 1.93 1.25) (end 8.23 1.25) (layer F.Fab) (width 0.1))
    (fp_line (start 8.23 1.25) (end 8.23 -1.25) (layer F.Fab) (width 0.1))
    (fp_line (start 8.23 -1.25) (end 1.93 -1.25) (layer F.Fab) (width 0.1))
    (fp_line (start 0 0) (end 1.93 0) (layer F.Fab) (width 0.1))
    (fp_line (start 10.16 0) (end 8.23 0) (layer F.Fab) (width 0.1))
    (fp_line (start 1.81 -1.37) (end 1.81 1.37) (layer F.SilkS) (width 0.12))
    (fp_line (start 1.81 1.37) (end 8.35 1.37) (layer F.SilkS) (width 0.12))
    (fp_line (start 8.35 1.37) (end 8.35 -1.37) (layer F.SilkS) (width 0.12))
    (fp_line (start 8.35 -1.37) (end 1.81 -1.37) (layer F.SilkS) (width 0.12))
    (fp_line (start 1.04 0) (end 1.81 0) (layer F.SilkS) (width 0.12))
    (fp_line (start 9.12 0) (end 8.35 0) (layer F.SilkS) (width 0.12))
    (fp_line (start -1.05 -1.5) (end -1.05 1.5) (layer F.CrtYd) (width 0.05))
    (fp_line (start -1.05 1.5) (end 11.21 1.5) (layer F.CrtYd) (width 0.05))
    (fp_line (start 11.21 1.5) (end 11.21 -1.5) (layer F.CrtYd) (width 0.05))
    (fp_line (start 11.21 -1.5) (end -1.05 -1.5) (layer F.CrtYd) (width 0.05))
    (fp_text user %R (at 5.08 0 90) (layer F.Fab)
      (effects (font (size 1 1) (thickness 0.15)))
    )
    (pad 2 thru_hole oval (at 10.16 0 270) (size 1.6 1.6) (drill 0.8) (layers *.Cu *.Mask)
      (net 36 "Net-(Q3-Pad1)"))
    (pad 1 thru_hole circle (at 0 0 270) (size 1.6 1.6) (drill 0.8) (layers *.Cu *.Mask)
      (net 11 BATTERY))
    (model ${KISYS3DMOD}/Resistor_THT.3dshapes/R_Axial_DIN0207_L6.3mm_D2.5mm_P10.16mm_Horizontal.wrl
      (at (xyz 0 0 0))
      (scale (xyz 1 1 1))
      (rotate (xyz 0 0 0))
    )
  )

  (module Package_TO_SOT_THT:TO-220-3_Horizontal_TabDown (layer F.Cu) (tedit 5AC8BA0D) (tstamp 60FB5524)
    (at 89.5 105.75)
    (descr "TO-220-3, Horizontal, RM 2.54mm, see https://www.vishay.com/docs/66542/to-220-1.pdf")
    (tags "TO-220-3 Horizontal RM 2.54mm")
    (path /60FC8A54)
    (fp_text reference Q2 (at 2.54 -20.58) (layer F.SilkS)
      (effects (font (size 1 1) (thickness 0.15)))
    )
    (fp_text value IRF9540N (at 2.54 2) (layer F.Fab)
      (effects (font (size 1 1) (thickness 0.15)))
    )
    (fp_line (start 7.79 -19.71) (end -2.71 -19.71) (layer F.CrtYd) (width 0.05))
    (fp_line (start 7.79 1.25) (end 7.79 -19.71) (layer F.CrtYd) (width 0.05))
    (fp_line (start -2.71 1.25) (end 7.79 1.25) (layer F.CrtYd) (width 0.05))
    (fp_line (start -2.71 -19.71) (end -2.71 1.25) (layer F.CrtYd) (width 0.05))
    (fp_line (start 5.08 -3.69) (end 5.08 -1.15) (layer F.SilkS) (width 0.12))
    (fp_line (start 2.54 -3.69) (end 2.54 -1.15) (layer F.SilkS) (width 0.12))
    (fp_line (start 0 -3.69) (end 0 -1.15) (layer F.SilkS) (width 0.12))
    (fp_line (start 7.66 -19.58) (end 7.66 -3.69) (layer F.SilkS) (width 0.12))
    (fp_line (start -2.58 -19.58) (end -2.58 -3.69) (layer F.SilkS) (width 0.12))
    (fp_line (start -2.58 -19.58) (end 7.66 -19.58) (layer F.SilkS) (width 0.12))
    (fp_line (start -2.58 -3.69) (end 7.66 -3.69) (layer F.SilkS) (width 0.12))
    (fp_line (start 5.08 -3.81) (end 5.08 0) (layer F.Fab) (width 0.1))
    (fp_line (start 2.54 -3.81) (end 2.54 0) (layer F.Fab) (width 0.1))
    (fp_line (start 0 -3.81) (end 0 0) (layer F.Fab) (width 0.1))
    (fp_line (start 7.54 -3.81) (end -2.46 -3.81) (layer F.Fab) (width 0.1))
    (fp_line (start 7.54 -13.06) (end 7.54 -3.81) (layer F.Fab) (width 0.1))
    (fp_line (start -2.46 -13.06) (end 7.54 -13.06) (layer F.Fab) (width 0.1))
    (fp_line (start -2.46 -3.81) (end -2.46 -13.06) (layer F.Fab) (width 0.1))
    (fp_line (start 7.54 -13.06) (end -2.46 -13.06) (layer F.Fab) (width 0.1))
    (fp_line (start 7.54 -19.46) (end 7.54 -13.06) (layer F.Fab) (width 0.1))
    (fp_line (start -2.46 -19.46) (end 7.54 -19.46) (layer F.Fab) (width 0.1))
    (fp_line (start -2.46 -13.06) (end -2.46 -19.46) (layer F.Fab) (width 0.1))
    (fp_circle (center 2.54 -16.66) (end 4.39 -16.66) (layer F.Fab) (width 0.1))
    (fp_text user %R (at 2.54 -20.58) (layer F.Fab)
      (effects (font (size 1 1) (thickness 0.15)))
    )
    (pad 3 thru_hole oval (at 5.08 0) (size 1.905 2) (drill 1.1) (layers *.Cu *.Mask)
      (net 11 BATTERY))
    (pad 2 thru_hole oval (at 2.54 0) (size 1.905 2) (drill 1.1) (layers *.Cu *.Mask)
      (net 13 POWER_SENSORS))
    (pad 1 thru_hole rect (at 0 0) (size 1.905 2) (drill 1.1) (layers *.Cu *.Mask)
      (net 35 "Net-(Q1-Pad1)"))
    (pad "" np_thru_hole oval (at 2.54 -16.66) (size 3.5 3.5) (drill 3.5) (layers *.Cu *.Mask))
    (model ${KISYS3DMOD}/Package_TO_SOT_THT.3dshapes/TO-220-3_Horizontal_TabDown.wrl
      (at (xyz 0 0 0))
      (scale (xyz 1 1 1))
      (rotate (xyz 0 0 0))
    )
  )

  (module Connector_Phoenix_MSTB:PhoenixContact_MSTBA_2,5_2-G-5,08_1x02_P5.08mm_Horizontal (layer F.Cu) (tedit 5B785047) (tstamp 60FB5479)
    (at 79.5 45.25 180)
    (descr "Generic Phoenix Contact connector footprint for: MSTBA_2,5/2-G-5,08; number of pins: 02; pin pitch: 5.08mm; Angled || order number: 1757242 12A || order number: 1923869 16A (HC)")
    (tags "phoenix_contact connector MSTBA_01x02_G_5.08mm")
    (path /61259486)
    (fp_text reference BATTERY (at 5.3 -3.4) (layer F.SilkS)
      (effects (font (size 1 1) (thickness 0.15)))
    )
    (fp_text value BATTERY (at 2.54 11.2) (layer F.Fab)
      (effects (font (size 1 1) (thickness 0.15)))
    )
    (fp_line (start -3.65 -2.11) (end -3.65 10.11) (layer F.SilkS) (width 0.12))
    (fp_line (start -3.65 10.11) (end 8.73 10.11) (layer F.SilkS) (width 0.12))
    (fp_line (start 8.73 10.11) (end 8.73 -2.11) (layer F.SilkS) (width 0.12))
    (fp_line (start 8.73 -2.11) (end -3.65 -2.11) (layer F.SilkS) (width 0.12))
    (fp_line (start -3.54 -2) (end -3.54 10) (layer F.Fab) (width 0.1))
    (fp_line (start -3.54 10) (end 8.62 10) (layer F.Fab) (width 0.1))
    (fp_line (start 8.62 10) (end 8.62 -2) (layer F.Fab) (width 0.1))
    (fp_line (start 8.62 -2) (end -3.54 -2) (layer F.Fab) (width 0.1))
    (fp_line (start -3.65 8.61) (end -3.65 6.81) (layer F.SilkS) (width 0.12))
    (fp_line (start -3.65 6.81) (end 8.73 6.81) (layer F.SilkS) (width 0.12))
    (fp_line (start 8.73 6.81) (end 8.73 8.61) (layer F.SilkS) (width 0.12))
    (fp_line (start 8.73 8.61) (end -3.65 8.61) (layer F.SilkS) (width 0.12))
    (fp_line (start -1 10.11) (end 1 10.11) (layer F.SilkS) (width 0.12))
    (fp_line (start 1 10.11) (end 0.75 8.61) (layer F.SilkS) (width 0.12))
    (fp_line (start 0.75 8.61) (end -0.75 8.61) (layer F.SilkS) (width 0.12))
    (fp_line (start -0.75 8.61) (end -1 10.11) (layer F.SilkS) (width 0.12))
    (fp_line (start 4.08 10.11) (end 6.08 10.11) (layer F.SilkS) (width 0.12))
    (fp_line (start 6.08 10.11) (end 5.83 8.61) (layer F.SilkS) (width 0.12))
    (fp_line (start 5.83 8.61) (end 4.33 8.61) (layer F.SilkS) (width 0.12))
    (fp_line (start 4.33 8.61) (end 4.08 10.11) (layer F.SilkS) (width 0.12))
    (fp_line (start -4.04 -2.5) (end -4.04 10.5) (layer F.CrtYd) (width 0.05))
    (fp_line (start -4.04 10.5) (end 9.12 10.5) (layer F.CrtYd) (width 0.05))
    (fp_line (start 9.12 10.5) (end 9.12 -2.5) (layer F.CrtYd) (width 0.05))
    (fp_line (start 9.12 -2.5) (end -4.04 -2.5) (layer F.CrtYd) (width 0.05))
    (fp_line (start 0.3 -2.91) (end 0 -2.31) (layer F.SilkS) (width 0.12))
    (fp_line (start 0 -2.31) (end -0.3 -2.91) (layer F.SilkS) (width 0.12))
    (fp_line (start -0.3 -2.91) (end 0.3 -2.91) (layer F.SilkS) (width 0.12))
    (fp_line (start 0.95 -2) (end 0 -0.5) (layer F.Fab) (width 0.1))
    (fp_line (start 0 -0.5) (end -0.95 -2) (layer F.Fab) (width 0.1))
    (fp_text user %R (at 2.54 -1.3) (layer F.Fab)
      (effects (font (size 1 1) (thickness 0.15)))
    )
    (pad 2 thru_hole oval (at 5.08 0 180) (size 2.08 3.6) (drill 1.4) (layers *.Cu *.Mask)
      (net 99 "Net-(J13-Pad2)"))
    (pad 1 thru_hole roundrect (at 0 0 180) (size 2.08 3.6) (drill 1.4) (layers *.Cu *.Mask) (roundrect_rratio 0.120192)
      (net 1 GNDREF))
    (model ${KISYS3DMOD}/Connector_Phoenix_MSTB.3dshapes/PhoenixContact_MSTBA_2,5_2-G-5,08_1x02_P5.08mm_Horizontal.wrl
      (at (xyz 0 0 0))
      (scale (xyz 1 1 1))
      (rotate (xyz 0 0 0))
    )
  )

  (module Package_TO_SOT_THT:TO-220-3_Horizontal_TabDown (layer F.Cu) (tedit 5AC8BA0D) (tstamp 60FB56A9)
    (at 78.5 75.25)
    (descr "TO-220-3, Horizontal, RM 2.54mm, see https://www.vishay.com/docs/66542/to-220-1.pdf")
    (tags "TO-220-3 Horizontal RM 2.54mm")
    (path /616DC9C3)
    (fp_text reference LM7805 (at -4.5 -8.5 90) (layer F.SilkS)
      (effects (font (size 1 1) (thickness 0.15)))
    )
    (fp_text value LM7805_TO220 (at 2.54 2) (layer F.Fab)
      (effects (font (size 1 1) (thickness 0.15)))
    )
    (fp_line (start 7.79 -19.71) (end -2.71 -19.71) (layer F.CrtYd) (width 0.05))
    (fp_line (start 7.79 1.25) (end 7.79 -19.71) (layer F.CrtYd) (width 0.05))
    (fp_line (start -2.71 1.25) (end 7.79 1.25) (layer F.CrtYd) (width 0.05))
    (fp_line (start -2.71 -19.71) (end -2.71 1.25) (layer F.CrtYd) (width 0.05))
    (fp_line (start 5.08 -3.69) (end 5.08 -1.15) (layer F.SilkS) (width 0.12))
    (fp_line (start 2.54 -3.69) (end 2.54 -1.15) (layer F.SilkS) (width 0.12))
    (fp_line (start 0 -3.69) (end 0 -1.15) (layer F.SilkS) (width 0.12))
    (fp_line (start 7.66 -19.58) (end 7.66 -3.69) (layer F.SilkS) (width 0.12))
    (fp_line (start -2.58 -19.58) (end -2.58 -3.69) (layer F.SilkS) (width 0.12))
    (fp_line (start -2.58 -19.58) (end 7.66 -19.58) (layer F.SilkS) (width 0.12))
    (fp_line (start -2.58 -3.69) (end 7.66 -3.69) (layer F.SilkS) (width 0.12))
    (fp_line (start 5.08 -3.81) (end 5.08 0) (layer F.Fab) (width 0.1))
    (fp_line (start 2.54 -3.81) (end 2.54 0) (layer F.Fab) (width 0.1))
    (fp_line (start 0 -3.81) (end 0 0) (layer F.Fab) (width 0.1))
    (fp_line (start 7.54 -3.81) (end -2.46 -3.81) (layer F.Fab) (width 0.1))
    (fp_line (start 7.54 -13.06) (end 7.54 -3.81) (layer F.Fab) (width 0.1))
    (fp_line (start -2.46 -13.06) (end 7.54 -13.06) (layer F.Fab) (width 0.1))
    (fp_line (start -2.46 -3.81) (end -2.46 -13.06) (layer F.Fab) (width 0.1))
    (fp_line (start 7.54 -13.06) (end -2.46 -13.06) (layer F.Fab) (width 0.1))
    (fp_line (start 7.54 -19.46) (end 7.54 -13.06) (layer F.Fab) (width 0.1))
    (fp_line (start -2.46 -19.46) (end 7.54 -19.46) (layer F.Fab) (width 0.1))
    (fp_line (start -2.46 -13.06) (end -2.46 -19.46) (layer F.Fab) (width 0.1))
    (fp_circle (center 2.54 -16.66) (end 4.39 -16.66) (layer F.Fab) (width 0.1))
    (fp_text user %R (at 2.54 -20.58) (layer F.Fab)
      (effects (font (size 1 1) (thickness 0.15)))
    )
    (pad 3 thru_hole oval (at 5.08 0) (size 1.905 2) (drill 1.1) (layers *.Cu *.Mask)
      (net 16 POWER_GSM))
    (pad 2 thru_hole oval (at 2.54 0) (size 1.905 2) (drill 1.1) (layers *.Cu *.Mask)
      (net 1 GNDREF))
    (pad 1 thru_hole rect (at 0 0) (size 1.905 2) (drill 1.1) (layers *.Cu *.Mask)
      (net 15 "Net-(C16-Pad1)"))
    (pad "" np_thru_hole oval (at 2.54 -16.66) (size 3.5 3.5) (drill 3.5) (layers *.Cu *.Mask))
    (model ${KISYS3DMOD}/Package_TO_SOT_THT.3dshapes/TO-220-3_Horizontal_TabDown.wrl
      (at (xyz 0 0 0))
      (scale (xyz 1 1 1))
      (rotate (xyz 0 0 0))
    )
  )

  (module Package_TO_SOT_THT:TO-220-3_Horizontal_TabDown (layer F.Cu) (tedit 5AC8BA0D) (tstamp 60FB55F3)
    (at 108 105.75)
    (descr "TO-220-3, Horizontal, RM 2.54mm, see https://www.vishay.com/docs/66542/to-220-1.pdf")
    (tags "TO-220-3 Horizontal RM 2.54mm")
    (path /60FB7E53)
    (fp_text reference LM7805 (at -4.5 -8.7 90) (layer F.SilkS)
      (effects (font (size 1 1) (thickness 0.15)))
    )
    (fp_text value LM7805_TO220 (at 2.54 2) (layer F.Fab)
      (effects (font (size 1 1) (thickness 0.15)))
    )
    (fp_line (start 7.79 -19.71) (end -2.71 -19.71) (layer F.CrtYd) (width 0.05))
    (fp_line (start 7.79 1.25) (end 7.79 -19.71) (layer F.CrtYd) (width 0.05))
    (fp_line (start -2.71 1.25) (end 7.79 1.25) (layer F.CrtYd) (width 0.05))
    (fp_line (start -2.71 -19.71) (end -2.71 1.25) (layer F.CrtYd) (width 0.05))
    (fp_line (start 5.08 -3.69) (end 5.08 -1.15) (layer F.SilkS) (width 0.12))
    (fp_line (start 2.54 -3.69) (end 2.54 -1.15) (layer F.SilkS) (width 0.12))
    (fp_line (start 0 -3.69) (end 0 -1.15) (layer F.SilkS) (width 0.12))
    (fp_line (start 7.66 -19.58) (end 7.66 -3.69) (layer F.SilkS) (width 0.12))
    (fp_line (start -2.58 -19.58) (end -2.58 -3.69) (layer F.SilkS) (width 0.12))
    (fp_line (start -2.58 -19.58) (end 7.66 -19.58) (layer F.SilkS) (width 0.12))
    (fp_line (start -2.58 -3.69) (end 7.66 -3.69) (layer F.SilkS) (width 0.12))
    (fp_line (start 5.08 -3.81) (end 5.08 0) (layer F.Fab) (width 0.1))
    (fp_line (start 2.54 -3.81) (end 2.54 0) (layer F.Fab) (width 0.1))
    (fp_line (start 0 -3.81) (end 0 0) (layer F.Fab) (width 0.1))
    (fp_line (start 7.54 -3.81) (end -2.46 -3.81) (layer F.Fab) (width 0.1))
    (fp_line (start 7.54 -13.06) (end 7.54 -3.81) (layer F.Fab) (width 0.1))
    (fp_line (start -2.46 -13.06) (end 7.54 -13.06) (layer F.Fab) (width 0.1))
    (fp_line (start -2.46 -3.81) (end -2.46 -13.06) (layer F.Fab) (width 0.1))
    (fp_line (start 7.54 -13.06) (end -2.46 -13.06) (layer F.Fab) (width 0.1))
    (fp_line (start 7.54 -19.46) (end 7.54 -13.06) (layer F.Fab) (width 0.1))
    (fp_line (start -2.46 -19.46) (end 7.54 -19.46) (layer F.Fab) (width 0.1))
    (fp_line (start -2.46 -13.06) (end -2.46 -19.46) (layer F.Fab) (width 0.1))
    (fp_circle (center 2.54 -16.66) (end 4.39 -16.66) (layer F.Fab) (width 0.1))
    (fp_text user %R (at 2.54 -20.58) (layer F.Fab)
      (effects (font (size 1 1) (thickness 0.15)))
    )
    (pad 3 thru_hole oval (at 5.08 0) (size 1.905 2) (drill 1.1) (layers *.Cu *.Mask)
      (net 12 POWER_ARDUINO))
    (pad 2 thru_hole oval (at 2.54 0) (size 1.905 2) (drill 1.1) (layers *.Cu *.Mask)
      (net 1 GNDREF))
    (pad 1 thru_hole rect (at 0 0) (size 1.905 2) (drill 1.1) (layers *.Cu *.Mask)
      (net 11 BATTERY))
    (pad "" np_thru_hole oval (at 2.54 -16.66) (size 3.5 3.5) (drill 3.5) (layers *.Cu *.Mask))
    (model ${KISYS3DMOD}/Package_TO_SOT_THT.3dshapes/TO-220-3_Horizontal_TabDown.wrl
      (at (xyz 0 0 0))
      (scale (xyz 1 1 1))
      (rotate (xyz 0 0 0))
    )
  )

  (module Resistor_THT:R_Axial_DIN0207_L6.3mm_D2.5mm_P10.16mm_Horizontal (layer F.Cu) (tedit 5AE5139B) (tstamp 610373CF)
    (at 112.5 69.25 270)
    (descr "Resistor, Axial_DIN0207 series, Axial, Horizontal, pin pitch=10.16mm, 0.25W = 1/4W, length*diameter=6.3*2.5mm^2, http://cdn-reichelt.de/documents/datenblatt/B400/1_4W%23YAG.pdf")
    (tags "Resistor Axial_DIN0207 series Axial Horizontal pin pitch 10.16mm 0.25W = 1/4W length 6.3mm diameter 2.5mm")
    (path /6122711C)
    (fp_text reference R6 (at 5.08 -2.37 90) (layer F.SilkS)
      (effects (font (size 1 1) (thickness 0.15)))
    )
    (fp_text value 1k (at 5.08 2.37 90) (layer F.Fab)
      (effects (font (size 1 1) (thickness 0.15)))
    )
    (fp_line (start 11.21 -1.5) (end -1.05 -1.5) (layer F.CrtYd) (width 0.05))
    (fp_line (start 11.21 1.5) (end 11.21 -1.5) (layer F.CrtYd) (width 0.05))
    (fp_line (start -1.05 1.5) (end 11.21 1.5) (layer F.CrtYd) (width 0.05))
    (fp_line (start -1.05 -1.5) (end -1.05 1.5) (layer F.CrtYd) (width 0.05))
    (fp_line (start 9.12 0) (end 8.35 0) (layer F.SilkS) (width 0.12))
    (fp_line (start 1.04 0) (end 1.81 0) (layer F.SilkS) (width 0.12))
    (fp_line (start 8.35 -1.37) (end 1.81 -1.37) (layer F.SilkS) (width 0.12))
    (fp_line (start 8.35 1.37) (end 8.35 -1.37) (layer F.SilkS) (width 0.12))
    (fp_line (start 1.81 1.37) (end 8.35 1.37) (layer F.SilkS) (width 0.12))
    (fp_line (start 1.81 -1.37) (end 1.81 1.37) (layer F.SilkS) (width 0.12))
    (fp_line (start 10.16 0) (end 8.23 0) (layer F.Fab) (width 0.1))
    (fp_line (start 0 0) (end 1.93 0) (layer F.Fab) (width 0.1))
    (fp_line (start 8.23 -1.25) (end 1.93 -1.25) (layer F.Fab) (width 0.1))
    (fp_line (start 8.23 1.25) (end 8.23 -1.25) (layer F.Fab) (width 0.1))
    (fp_line (start 1.93 1.25) (end 8.23 1.25) (layer F.Fab) (width 0.1))
    (fp_line (start 1.93 -1.25) (end 1.93 1.25) (layer F.Fab) (width 0.1))
    (fp_text user %R (at 5.08 0 90) (layer F.Fab)
      (effects (font (size 1 1) (thickness 0.15)))
    )
    (pad 2 thru_hole oval (at 10.16 0 270) (size 1.6 1.6) (drill 0.8) (layers *.Cu *.Mask)
      (net 95 "Net-(D2-Pad2)"))
    (pad 1 thru_hole circle (at 0 0 270) (size 1.6 1.6) (drill 0.8) (layers *.Cu *.Mask)
      (net 11 BATTERY))
    (model ${KISYS3DMOD}/Resistor_THT.3dshapes/R_Axial_DIN0207_L6.3mm_D2.5mm_P10.16mm_Horizontal.wrl
      (at (xyz 0 0 0))
      (scale (xyz 1 1 1))
      (rotate (xyz 0 0 0))
    )
  )

  (module LED_THT:LED_D4.0mm (layer F.Cu) (tedit 587A3A7B) (tstamp 61036D3A)
    (at 63 110.35 180)
    (descr "LED, diameter 4.0mm, 2 pins, http://www.kingbright.com/attachments/file/psearch/000/00/00/L-43GD(Ver.12B).pdf")
    (tags "LED diameter 4.0mm 2 pins")
    (path /61324C2B)
    (fp_text reference MEGA_PRO (at 1 -3.6) (layer F.SilkS)
      (effects (font (size 1 1) (thickness 0.15)))
    )
    (fp_text value LED (at 1.27 3.46) (layer F.Fab)
      (effects (font (size 1 1) (thickness 0.15)))
    )
    (fp_line (start 4 -2.75) (end -1.45 -2.75) (layer F.CrtYd) (width 0.05))
    (fp_line (start 4 2.75) (end 4 -2.75) (layer F.CrtYd) (width 0.05))
    (fp_line (start -1.45 2.75) (end 4 2.75) (layer F.CrtYd) (width 0.05))
    (fp_line (start -1.45 -2.75) (end -1.45 2.75) (layer F.CrtYd) (width 0.05))
    (fp_line (start -0.79 1.08) (end -0.79 1.399) (layer F.SilkS) (width 0.12))
    (fp_line (start -0.79 -1.399) (end -0.79 -1.08) (layer F.SilkS) (width 0.12))
    (fp_line (start -0.73 -1.32665) (end -0.73 1.32665) (layer F.Fab) (width 0.1))
    (fp_circle (center 1.27 0) (end 3.27 0) (layer F.Fab) (width 0.1))
    (fp_arc (start 1.27 0) (end -0.41333 1.08) (angle -114.6) (layer F.SilkS) (width 0.12))
    (fp_arc (start 1.27 0) (end -0.41333 -1.08) (angle 114.6) (layer F.SilkS) (width 0.12))
    (fp_arc (start 1.27 0) (end -0.79 1.398749) (angle -120.1) (layer F.SilkS) (width 0.12))
    (fp_arc (start 1.27 0) (end -0.79 -1.398749) (angle 120.1) (layer F.SilkS) (width 0.12))
    (fp_arc (start 1.27 0) (end -0.73 -1.32665) (angle 292.9) (layer F.Fab) (width 0.1))
    (pad 2 thru_hole circle (at 2.54 0 180) (size 1.8 1.8) (drill 0.9) (layers *.Cu *.Mask)
      (net 97 "Net-(D4-Pad2)"))
    (pad 1 thru_hole rect (at 0 0 180) (size 1.8 1.8) (drill 0.9) (layers *.Cu *.Mask)
      (net 1 GNDREF))
    (model ${KISYS3DMOD}/LED_THT.3dshapes/LED_D4.0mm.wrl
      (at (xyz 0 0 0))
      (scale (xyz 1 1 1))
      (rotate (xyz 0 0 0))
    )
  )

  (module LED_THT:LED_D4.0mm (layer F.Cu) (tedit 587A3A7B) (tstamp 61036D27)
    (at 63 117.45 180)
    (descr "LED, diameter 4.0mm, 2 pins, http://www.kingbright.com/attachments/file/psearch/000/00/00/L-43GD(Ver.12B).pdf")
    (tags "LED diameter 4.0mm 2 pins")
    (path /612940AE)
    (fp_text reference SENSORS (at 1.27 -3.46) (layer F.SilkS)
      (effects (font (size 1 1) (thickness 0.15)))
    )
    (fp_text value LED (at 1.27 3.46) (layer F.Fab)
      (effects (font (size 1 1) (thickness 0.15)))
    )
    (fp_line (start 4 -2.75) (end -1.45 -2.75) (layer F.CrtYd) (width 0.05))
    (fp_line (start 4 2.75) (end 4 -2.75) (layer F.CrtYd) (width 0.05))
    (fp_line (start -1.45 2.75) (end 4 2.75) (layer F.CrtYd) (width 0.05))
    (fp_line (start -1.45 -2.75) (end -1.45 2.75) (layer F.CrtYd) (width 0.05))
    (fp_line (start -0.79 1.08) (end -0.79 1.399) (layer F.SilkS) (width 0.12))
    (fp_line (start -0.79 -1.399) (end -0.79 -1.08) (layer F.SilkS) (width 0.12))
    (fp_line (start -0.73 -1.32665) (end -0.73 1.32665) (layer F.Fab) (width 0.1))
    (fp_circle (center 1.27 0) (end 3.27 0) (layer F.Fab) (width 0.1))
    (fp_arc (start 1.27 0) (end -0.41333 1.08) (angle -114.6) (layer F.SilkS) (width 0.12))
    (fp_arc (start 1.27 0) (end -0.41333 -1.08) (angle 114.6) (layer F.SilkS) (width 0.12))
    (fp_arc (start 1.27 0) (end -0.79 1.398749) (angle -120.1) (layer F.SilkS) (width 0.12))
    (fp_arc (start 1.27 0) (end -0.79 -1.398749) (angle 120.1) (layer F.SilkS) (width 0.12))
    (fp_arc (start 1.27 0) (end -0.73 -1.32665) (angle 292.9) (layer F.Fab) (width 0.1))
    (pad 2 thru_hole circle (at 2.54 0 180) (size 1.8 1.8) (drill 0.9) (layers *.Cu *.Mask)
      (net 96 "Net-(D3-Pad2)"))
    (pad 1 thru_hole rect (at 0 0 180) (size 1.8 1.8) (drill 0.9) (layers *.Cu *.Mask)
      (net 1 GNDREF))
    (model ${KISYS3DMOD}/LED_THT.3dshapes/LED_D4.0mm.wrl
      (at (xyz 0 0 0))
      (scale (xyz 1 1 1))
      (rotate (xyz 0 0 0))
    )
  )

  (module LED_THT:LED_D4.0mm (layer F.Cu) (tedit 587A3A7B) (tstamp 61036D14)
    (at 63 103.25 180)
    (descr "LED, diameter 4.0mm, 2 pins, http://www.kingbright.com/attachments/file/psearch/000/00/00/L-43GD(Ver.12B).pdf")
    (tags "LED diameter 4.0mm 2 pins")
    (path /611F2A4E)
    (fp_text reference POWER (at 0.9 -3.5) (layer F.SilkS)
      (effects (font (size 1 1) (thickness 0.15)))
    )
    (fp_text value LED (at 1.27 3.46) (layer F.Fab)
      (effects (font (size 1 1) (thickness 0.15)))
    )
    (fp_line (start 4 -2.75) (end -1.45 -2.75) (layer F.CrtYd) (width 0.05))
    (fp_line (start 4 2.75) (end 4 -2.75) (layer F.CrtYd) (width 0.05))
    (fp_line (start -1.45 2.75) (end 4 2.75) (layer F.CrtYd) (width 0.05))
    (fp_line (start -1.45 -2.75) (end -1.45 2.75) (layer F.CrtYd) (width 0.05))
    (fp_line (start -0.79 1.08) (end -0.79 1.399) (layer F.SilkS) (width 0.12))
    (fp_line (start -0.79 -1.399) (end -0.79 -1.08) (layer F.SilkS) (width 0.12))
    (fp_line (start -0.73 -1.32665) (end -0.73 1.32665) (layer F.Fab) (width 0.1))
    (fp_circle (center 1.27 0) (end 3.27 0) (layer F.Fab) (width 0.1))
    (fp_arc (start 1.27 0) (end -0.41333 1.08) (angle -114.6) (layer F.SilkS) (width 0.12))
    (fp_arc (start 1.27 0) (end -0.41333 -1.08) (angle 114.6) (layer F.SilkS) (width 0.12))
    (fp_arc (start 1.27 0) (end -0.79 1.398749) (angle -120.1) (layer F.SilkS) (width 0.12))
    (fp_arc (start 1.27 0) (end -0.79 -1.398749) (angle 120.1) (layer F.SilkS) (width 0.12))
    (fp_arc (start 1.27 0) (end -0.73 -1.32665) (angle 292.9) (layer F.Fab) (width 0.1))
    (pad 2 thru_hole circle (at 2.54 0 180) (size 1.8 1.8) (drill 0.9) (layers *.Cu *.Mask)
      (net 95 "Net-(D2-Pad2)"))
    (pad 1 thru_hole rect (at 0 0 180) (size 1.8 1.8) (drill 0.9) (layers *.Cu *.Mask)
      (net 1 GNDREF))
    (model ${KISYS3DMOD}/LED_THT.3dshapes/LED_D4.0mm.wrl
      (at (xyz 0 0 0))
      (scale (xyz 1 1 1))
      (rotate (xyz 0 0 0))
    )
  )

  (module Package_TO_SOT_THT:TO-220-3_Horizontal_TabDown (layer F.Cu) (tedit 5AC8BA0D) (tstamp 60FB5550)
    (at 99 75.25)
    (descr "TO-220-3, Horizontal, RM 2.54mm, see https://www.vishay.com/docs/66542/to-220-1.pdf")
    (tags "TO-220-3 Horizontal RM 2.54mm")
    (path /616813D3)
    (fp_text reference Q4 (at 9.5 -8 90) (layer F.SilkS)
      (effects (font (size 1 1) (thickness 0.15)))
    )
    (fp_text value IRF9540N (at 2.54 2) (layer F.Fab)
      (effects (font (size 1 1) (thickness 0.15)))
    )
    (fp_line (start 7.79 -19.71) (end -2.71 -19.71) (layer F.CrtYd) (width 0.05))
    (fp_line (start 7.79 1.25) (end 7.79 -19.71) (layer F.CrtYd) (width 0.05))
    (fp_line (start -2.71 1.25) (end 7.79 1.25) (layer F.CrtYd) (width 0.05))
    (fp_line (start -2.71 -19.71) (end -2.71 1.25) (layer F.CrtYd) (width 0.05))
    (fp_line (start 5.08 -3.69) (end 5.08 -1.15) (layer F.SilkS) (width 0.12))
    (fp_line (start 2.54 -3.69) (end 2.54 -1.15) (layer F.SilkS) (width 0.12))
    (fp_line (start 0 -3.69) (end 0 -1.15) (layer F.SilkS) (width 0.12))
    (fp_line (start 7.66 -19.58) (end 7.66 -3.69) (layer F.SilkS) (width 0.12))
    (fp_line (start -2.58 -19.58) (end -2.58 -3.69) (layer F.SilkS) (width 0.12))
    (fp_line (start -2.58 -19.58) (end 7.66 -19.58) (layer F.SilkS) (width 0.12))
    (fp_line (start -2.58 -3.69) (end 7.66 -3.69) (layer F.SilkS) (width 0.12))
    (fp_line (start 5.08 -3.81) (end 5.08 0) (layer F.Fab) (width 0.1))
    (fp_line (start 2.54 -3.81) (end 2.54 0) (layer F.Fab) (width 0.1))
    (fp_line (start 0 -3.81) (end 0 0) (layer F.Fab) (width 0.1))
    (fp_line (start 7.54 -3.81) (end -2.46 -3.81) (layer F.Fab) (width 0.1))
    (fp_line (start 7.54 -13.06) (end 7.54 -3.81) (layer F.Fab) (width 0.1))
    (fp_line (start -2.46 -13.06) (end 7.54 -13.06) (layer F.Fab) (width 0.1))
    (fp_line (start -2.46 -3.81) (end -2.46 -13.06) (layer F.Fab) (width 0.1))
    (fp_line (start 7.54 -13.06) (end -2.46 -13.06) (layer F.Fab) (width 0.1))
    (fp_line (start 7.54 -19.46) (end 7.54 -13.06) (layer F.Fab) (width 0.1))
    (fp_line (start -2.46 -19.46) (end 7.54 -19.46) (layer F.Fab) (width 0.1))
    (fp_line (start -2.46 -13.06) (end -2.46 -19.46) (layer F.Fab) (width 0.1))
    (fp_circle (center 2.54 -16.66) (end 4.39 -16.66) (layer F.Fab) (width 0.1))
    (fp_text user %R (at 2.54 -20.58) (layer F.Fab)
      (effects (font (size 1 1) (thickness 0.15)))
    )
    (pad 3 thru_hole oval (at 5.08 0) (size 1.905 2) (drill 1.1) (layers *.Cu *.Mask)
      (net 11 BATTERY))
    (pad 2 thru_hole oval (at 2.54 0) (size 1.905 2) (drill 1.1) (layers *.Cu *.Mask)
      (net 15 "Net-(C16-Pad1)"))
    (pad 1 thru_hole rect (at 0 0) (size 1.905 2) (drill 1.1) (layers *.Cu *.Mask)
      (net 36 "Net-(Q3-Pad1)"))
    (pad "" np_thru_hole oval (at 2.54 -16.66) (size 3.5 3.5) (drill 3.5) (layers *.Cu *.Mask))
    (model ${KISYS3DMOD}/Package_TO_SOT_THT.3dshapes/TO-220-3_Horizontal_TabDown.wrl
      (at (xyz 0 0 0))
      (scale (xyz 1 1 1))
      (rotate (xyz 0 0 0))
    )
  )

  (module Connector_Phoenix_MSTB:PhoenixContact_MSTBA_2,5_3-G-5,08_1x03_P5.08mm_Horizontal (layer F.Cu) (tedit 5B785047) (tstamp 60FB5381)
    (at 156.5 131.25)
    (descr "Generic Phoenix Contact connector footprint for: MSTBA_2,5/3-G-5,08; number of pins: 03; pin pitch: 5.08mm; Angled || order number: 1757255 12A || order number: 1923872 16A (HC)")
    (tags "phoenix_contact connector MSTBA_01x03_G_5.08mm")
    (path /60F32F06)
    (fp_text reference S5 (at 5.08 -3.2) (layer F.SilkS)
      (effects (font (size 1 1) (thickness 0.15)))
    )
    (fp_text value S5 (at 5.08 11.2) (layer F.Fab)
      (effects (font (size 1 1) (thickness 0.15)))
    )
    (fp_line (start -3.65 -2.11) (end -3.65 10.11) (layer F.SilkS) (width 0.12))
    (fp_line (start -3.65 10.11) (end 13.81 10.11) (layer F.SilkS) (width 0.12))
    (fp_line (start 13.81 10.11) (end 13.81 -2.11) (layer F.SilkS) (width 0.12))
    (fp_line (start 13.81 -2.11) (end -3.65 -2.11) (layer F.SilkS) (width 0.12))
    (fp_line (start -3.54 -2) (end -3.54 10) (layer F.Fab) (width 0.1))
    (fp_line (start -3.54 10) (end 13.7 10) (layer F.Fab) (width 0.1))
    (fp_line (start 13.7 10) (end 13.7 -2) (layer F.Fab) (width 0.1))
    (fp_line (start 13.7 -2) (end -3.54 -2) (layer F.Fab) (width 0.1))
    (fp_line (start -3.65 8.61) (end -3.65 6.81) (layer F.SilkS) (width 0.12))
    (fp_line (start -3.65 6.81) (end 13.81 6.81) (layer F.SilkS) (width 0.12))
    (fp_line (start 13.81 6.81) (end 13.81 8.61) (layer F.SilkS) (width 0.12))
    (fp_line (start 13.81 8.61) (end -3.65 8.61) (layer F.SilkS) (width 0.12))
    (fp_line (start -1 10.11) (end 1 10.11) (layer F.SilkS) (width 0.12))
    (fp_line (start 1 10.11) (end 0.75 8.61) (layer F.SilkS) (width 0.12))
    (fp_line (start 0.75 8.61) (end -0.75 8.61) (layer F.SilkS) (width 0.12))
    (fp_line (start -0.75 8.61) (end -1 10.11) (layer F.SilkS) (width 0.12))
    (fp_line (start 4.08 10.11) (end 6.08 10.11) (layer F.SilkS) (width 0.12))
    (fp_line (start 6.08 10.11) (end 5.83 8.61) (layer F.SilkS) (width 0.12))
    (fp_line (start 5.83 8.61) (end 4.33 8.61) (layer F.SilkS) (width 0.12))
    (fp_line (start 4.33 8.61) (end 4.08 10.11) (layer F.SilkS) (width 0.12))
    (fp_line (start 9.16 10.11) (end 11.16 10.11) (layer F.SilkS) (width 0.12))
    (fp_line (start 11.16 10.11) (end 10.91 8.61) (layer F.SilkS) (width 0.12))
    (fp_line (start 10.91 8.61) (end 9.41 8.61) (layer F.SilkS) (width 0.12))
    (fp_line (start 9.41 8.61) (end 9.16 10.11) (layer F.SilkS) (width 0.12))
    (fp_line (start -4.04 -2.5) (end -4.04 10.5) (layer F.CrtYd) (width 0.05))
    (fp_line (start -4.04 10.5) (end 14.2 10.5) (layer F.CrtYd) (width 0.05))
    (fp_line (start 14.2 10.5) (end 14.2 -2.5) (layer F.CrtYd) (width 0.05))
    (fp_line (start 14.2 -2.5) (end -4.04 -2.5) (layer F.CrtYd) (width 0.05))
    (fp_line (start 0.3 -2.91) (end 0 -2.31) (layer F.SilkS) (width 0.12))
    (fp_line (start 0 -2.31) (end -0.3 -2.91) (layer F.SilkS) (width 0.12))
    (fp_line (start -0.3 -2.91) (end 0.3 -2.91) (layer F.SilkS) (width 0.12))
    (fp_line (start 0.95 -2) (end 0 -0.5) (layer F.Fab) (width 0.1))
    (fp_line (start 0 -0.5) (end -0.95 -2) (layer F.Fab) (width 0.1))
    (fp_text user %R (at 5.08 -1.3) (layer F.Fab)
      (effects (font (size 1 1) (thickness 0.15)))
    )
    (pad 3 thru_hole oval (at 10.16 0) (size 2.08 3.6) (drill 1.4) (layers *.Cu *.Mask)
      (net 7 S5))
    (pad 2 thru_hole oval (at 5.08 0) (size 2.08 3.6) (drill 1.4) (layers *.Cu *.Mask)
      (net 1 GNDREF))
    (pad 1 thru_hole roundrect (at 0 0) (size 2.08 3.6) (drill 1.4) (layers *.Cu *.Mask) (roundrect_rratio 0.120192)
      (net 13 POWER_SENSORS))
    (model ${KISYS3DMOD}/Connector_Phoenix_MSTB.3dshapes/PhoenixContact_MSTBA_2,5_3-G-5,08_1x03_P5.08mm_Horizontal.wrl
      (at (xyz 0 0 0))
      (scale (xyz 1 1 1))
      (rotate (xyz 0 0 0))
    )
  )

  (module Connector_Phoenix_MSTB:PhoenixContact_MSTBA_2,5_3-G-5,08_1x03_P5.08mm_Horizontal (layer F.Cu) (tedit 5B785047) (tstamp 60FB53AA)
    (at 174 131.25)
    (descr "Generic Phoenix Contact connector footprint for: MSTBA_2,5/3-G-5,08; number of pins: 03; pin pitch: 5.08mm; Angled || order number: 1757255 12A || order number: 1923872 16A (HC)")
    (tags "phoenix_contact connector MSTBA_01x03_G_5.08mm")
    (path /60F335FB)
    (fp_text reference S6 (at 5.08 -3.2) (layer F.SilkS)
      (effects (font (size 1 1) (thickness 0.15)))
    )
    (fp_text value S6 (at 5.08 11.2) (layer F.Fab)
      (effects (font (size 1 1) (thickness 0.15)))
    )
    (fp_line (start -3.65 -2.11) (end -3.65 10.11) (layer F.SilkS) (width 0.12))
    (fp_line (start -3.65 10.11) (end 13.81 10.11) (layer F.SilkS) (width 0.12))
    (fp_line (start 13.81 10.11) (end 13.81 -2.11) (layer F.SilkS) (width 0.12))
    (fp_line (start 13.81 -2.11) (end -3.65 -2.11) (layer F.SilkS) (width 0.12))
    (fp_line (start -3.54 -2) (end -3.54 10) (layer F.Fab) (width 0.1))
    (fp_line (start -3.54 10) (end 13.7 10) (layer F.Fab) (width 0.1))
    (fp_line (start 13.7 10) (end 13.7 -2) (layer F.Fab) (width 0.1))
    (fp_line (start 13.7 -2) (end -3.54 -2) (layer F.Fab) (width 0.1))
    (fp_line (start -3.65 8.61) (end -3.65 6.81) (layer F.SilkS) (width 0.12))
    (fp_line (start -3.65 6.81) (end 13.81 6.81) (layer F.SilkS) (width 0.12))
    (fp_line (start 13.81 6.81) (end 13.81 8.61) (layer F.SilkS) (width 0.12))
    (fp_line (start 13.81 8.61) (end -3.65 8.61) (layer F.SilkS) (width 0.12))
    (fp_line (start -1 10.11) (end 1 10.11) (layer F.SilkS) (width 0.12))
    (fp_line (start 1 10.11) (end 0.75 8.61) (layer F.SilkS) (width 0.12))
    (fp_line (start 0.75 8.61) (end -0.75 8.61) (layer F.SilkS) (width 0.12))
    (fp_line (start -0.75 8.61) (end -1 10.11) (layer F.SilkS) (width 0.12))
    (fp_line (start 4.08 10.11) (end 6.08 10.11) (layer F.SilkS) (width 0.12))
    (fp_line (start 6.08 10.11) (end 5.83 8.61) (layer F.SilkS) (width 0.12))
    (fp_line (start 5.83 8.61) (end 4.33 8.61) (layer F.SilkS) (width 0.12))
    (fp_line (start 4.33 8.61) (end 4.08 10.11) (layer F.SilkS) (width 0.12))
    (fp_line (start 9.16 10.11) (end 11.16 10.11) (layer F.SilkS) (width 0.12))
    (fp_line (start 11.16 10.11) (end 10.91 8.61) (layer F.SilkS) (width 0.12))
    (fp_line (start 10.91 8.61) (end 9.41 8.61) (layer F.SilkS) (width 0.12))
    (fp_line (start 9.41 8.61) (end 9.16 10.11) (layer F.SilkS) (width 0.12))
    (fp_line (start -4.04 -2.5) (end -4.04 10.5) (layer F.CrtYd) (width 0.05))
    (fp_line (start -4.04 10.5) (end 14.2 10.5) (layer F.CrtYd) (width 0.05))
    (fp_line (start 14.2 10.5) (end 14.2 -2.5) (layer F.CrtYd) (width 0.05))
    (fp_line (start 14.2 -2.5) (end -4.04 -2.5) (layer F.CrtYd) (width 0.05))
    (fp_line (start 0.3 -2.91) (end 0 -2.31) (layer F.SilkS) (width 0.12))
    (fp_line (start 0 -2.31) (end -0.3 -2.91) (layer F.SilkS) (width 0.12))
    (fp_line (start -0.3 -2.91) (end 0.3 -2.91) (layer F.SilkS) (width 0.12))
    (fp_line (start 0.95 -2) (end 0 -0.5) (layer F.Fab) (width 0.1))
    (fp_line (start 0 -0.5) (end -0.95 -2) (layer F.Fab) (width 0.1))
    (fp_text user %R (at 5.08 -1.3) (layer F.Fab)
      (effects (font (size 1 1) (thickness 0.15)))
    )
    (pad 3 thru_hole oval (at 10.16 0) (size 2.08 3.6) (drill 1.4) (layers *.Cu *.Mask)
      (net 8 S6))
    (pad 2 thru_hole oval (at 5.08 0) (size 2.08 3.6) (drill 1.4) (layers *.Cu *.Mask)
      (net 1 GNDREF))
    (pad 1 thru_hole roundrect (at 0 0) (size 2.08 3.6) (drill 1.4) (layers *.Cu *.Mask) (roundrect_rratio 0.120192)
      (net 13 POWER_SENSORS))
    (model ${KISYS3DMOD}/Connector_Phoenix_MSTB.3dshapes/PhoenixContact_MSTBA_2,5_3-G-5,08_1x03_P5.08mm_Horizontal.wrl
      (at (xyz 0 0 0))
      (scale (xyz 1 1 1))
      (rotate (xyz 0 0 0))
    )
  )

  (module Connector_Phoenix_MSTB:PhoenixContact_MSTBA_2,5_3-G-5,08_1x03_P5.08mm_Horizontal (layer F.Cu) (tedit 5B785047) (tstamp 60FB52DD)
    (at 86.5 131.25)
    (descr "Generic Phoenix Contact connector footprint for: MSTBA_2,5/3-G-5,08; number of pins: 03; pin pitch: 5.08mm; Angled || order number: 1757255 12A || order number: 1923872 16A (HC)")
    (tags "phoenix_contact connector MSTBA_01x03_G_5.08mm")
    (path /60F31265)
    (fp_text reference S1 (at 5.08 -3.2) (layer F.SilkS)
      (effects (font (size 1 1) (thickness 0.15)))
    )
    (fp_text value S1 (at 5.08 11.2) (layer F.Fab)
      (effects (font (size 1 1) (thickness 0.15)))
    )
    (fp_line (start -3.65 -2.11) (end -3.65 10.11) (layer F.SilkS) (width 0.12))
    (fp_line (start -3.65 10.11) (end 13.81 10.11) (layer F.SilkS) (width 0.12))
    (fp_line (start 13.81 10.11) (end 13.81 -2.11) (layer F.SilkS) (width 0.12))
    (fp_line (start 13.81 -2.11) (end -3.65 -2.11) (layer F.SilkS) (width 0.12))
    (fp_line (start -3.54 -2) (end -3.54 10) (layer F.Fab) (width 0.1))
    (fp_line (start -3.54 10) (end 13.7 10) (layer F.Fab) (width 0.1))
    (fp_line (start 13.7 10) (end 13.7 -2) (layer F.Fab) (width 0.1))
    (fp_line (start 13.7 -2) (end -3.54 -2) (layer F.Fab) (width 0.1))
    (fp_line (start -3.65 8.61) (end -3.65 6.81) (layer F.SilkS) (width 0.12))
    (fp_line (start -3.65 6.81) (end 13.81 6.81) (layer F.SilkS) (width 0.12))
    (fp_line (start 13.81 6.81) (end 13.81 8.61) (layer F.SilkS) (width 0.12))
    (fp_line (start 13.81 8.61) (end -3.65 8.61) (layer F.SilkS) (width 0.12))
    (fp_line (start -1 10.11) (end 1 10.11) (layer F.SilkS) (width 0.12))
    (fp_line (start 1 10.11) (end 0.75 8.61) (layer F.SilkS) (width 0.12))
    (fp_line (start 0.75 8.61) (end -0.75 8.61) (layer F.SilkS) (width 0.12))
    (fp_line (start -0.75 8.61) (end -1 10.11) (layer F.SilkS) (width 0.12))
    (fp_line (start 4.08 10.11) (end 6.08 10.11) (layer F.SilkS) (width 0.12))
    (fp_line (start 6.08 10.11) (end 5.83 8.61) (layer F.SilkS) (width 0.12))
    (fp_line (start 5.83 8.61) (end 4.33 8.61) (layer F.SilkS) (width 0.12))
    (fp_line (start 4.33 8.61) (end 4.08 10.11) (layer F.SilkS) (width 0.12))
    (fp_line (start 9.16 10.11) (end 11.16 10.11) (layer F.SilkS) (width 0.12))
    (fp_line (start 11.16 10.11) (end 10.91 8.61) (layer F.SilkS) (width 0.12))
    (fp_line (start 10.91 8.61) (end 9.41 8.61) (layer F.SilkS) (width 0.12))
    (fp_line (start 9.41 8.61) (end 9.16 10.11) (layer F.SilkS) (width 0.12))
    (fp_line (start -4.04 -2.5) (end -4.04 10.5) (layer F.CrtYd) (width 0.05))
    (fp_line (start -4.04 10.5) (end 14.2 10.5) (layer F.CrtYd) (width 0.05))
    (fp_line (start 14.2 10.5) (end 14.2 -2.5) (layer F.CrtYd) (width 0.05))
    (fp_line (start 14.2 -2.5) (end -4.04 -2.5) (layer F.CrtYd) (width 0.05))
    (fp_line (start 0.3 -2.91) (end 0 -2.31) (layer F.SilkS) (width 0.12))
    (fp_line (start 0 -2.31) (end -0.3 -2.91) (layer F.SilkS) (width 0.12))
    (fp_line (start -0.3 -2.91) (end 0.3 -2.91) (layer F.SilkS) (width 0.12))
    (fp_line (start 0.95 -2) (end 0 -0.5) (layer F.Fab) (width 0.1))
    (fp_line (start 0 -0.5) (end -0.95 -2) (layer F.Fab) (width 0.1))
    (fp_text user %R (at 5.08 -1.3) (layer F.Fab)
      (effects (font (size 1 1) (thickness 0.15)))
    )
    (pad 3 thru_hole oval (at 10.16 0) (size 2.08 3.6) (drill 1.4) (layers *.Cu *.Mask)
      (net 3 S1))
    (pad 2 thru_hole oval (at 5.08 0) (size 2.08 3.6) (drill 1.4) (layers *.Cu *.Mask)
      (net 1 GNDREF))
    (pad 1 thru_hole roundrect (at 0 0) (size 2.08 3.6) (drill 1.4) (layers *.Cu *.Mask) (roundrect_rratio 0.120192)
      (net 13 POWER_SENSORS))
    (model ${KISYS3DMOD}/Connector_Phoenix_MSTB.3dshapes/PhoenixContact_MSTBA_2,5_3-G-5,08_1x03_P5.08mm_Horizontal.wrl
      (at (xyz 0 0 0))
      (scale (xyz 1 1 1))
      (rotate (xyz 0 0 0))
    )
  )

  (module Connector_Phoenix_MSTB:PhoenixContact_MSTBA_2,5_3-G-5,08_1x03_P5.08mm_Horizontal (layer F.Cu) (tedit 5B785047) (tstamp 60FB52B4)
    (at 69 131.25)
    (descr "Generic Phoenix Contact connector footprint for: MSTBA_2,5/3-G-5,08; number of pins: 03; pin pitch: 5.08mm; Angled || order number: 1757255 12A || order number: 1923872 16A (HC)")
    (tags "phoenix_contact connector MSTBA_01x03_G_5.08mm")
    (path /60F069C6)
    (fp_text reference S0 (at 5.08 -3.2) (layer F.SilkS)
      (effects (font (size 1 1) (thickness 0.15)))
    )
    (fp_text value S0 (at 5.08 11.2) (layer F.Fab)
      (effects (font (size 1 1) (thickness 0.15)))
    )
    (fp_line (start -3.65 -2.11) (end -3.65 10.11) (layer F.SilkS) (width 0.12))
    (fp_line (start -3.65 10.11) (end 13.81 10.11) (layer F.SilkS) (width 0.12))
    (fp_line (start 13.81 10.11) (end 13.81 -2.11) (layer F.SilkS) (width 0.12))
    (fp_line (start 13.81 -2.11) (end -3.65 -2.11) (layer F.SilkS) (width 0.12))
    (fp_line (start -3.54 -2) (end -3.54 10) (layer F.Fab) (width 0.1))
    (fp_line (start -3.54 10) (end 13.7 10) (layer F.Fab) (width 0.1))
    (fp_line (start 13.7 10) (end 13.7 -2) (layer F.Fab) (width 0.1))
    (fp_line (start 13.7 -2) (end -3.54 -2) (layer F.Fab) (width 0.1))
    (fp_line (start -3.65 8.61) (end -3.65 6.81) (layer F.SilkS) (width 0.12))
    (fp_line (start -3.65 6.81) (end 13.81 6.81) (layer F.SilkS) (width 0.12))
    (fp_line (start 13.81 6.81) (end 13.81 8.61) (layer F.SilkS) (width 0.12))
    (fp_line (start 13.81 8.61) (end -3.65 8.61) (layer F.SilkS) (width 0.12))
    (fp_line (start -1 10.11) (end 1 10.11) (layer F.SilkS) (width 0.12))
    (fp_line (start 1 10.11) (end 0.75 8.61) (layer F.SilkS) (width 0.12))
    (fp_line (start 0.75 8.61) (end -0.75 8.61) (layer F.SilkS) (width 0.12))
    (fp_line (start -0.75 8.61) (end -1 10.11) (layer F.SilkS) (width 0.12))
    (fp_line (start 4.08 10.11) (end 6.08 10.11) (layer F.SilkS) (width 0.12))
    (fp_line (start 6.08 10.11) (end 5.83 8.61) (layer F.SilkS) (width 0.12))
    (fp_line (start 5.83 8.61) (end 4.33 8.61) (layer F.SilkS) (width 0.12))
    (fp_line (start 4.33 8.61) (end 4.08 10.11) (layer F.SilkS) (width 0.12))
    (fp_line (start 9.16 10.11) (end 11.16 10.11) (layer F.SilkS) (width 0.12))
    (fp_line (start 11.16 10.11) (end 10.91 8.61) (layer F.SilkS) (width 0.12))
    (fp_line (start 10.91 8.61) (end 9.41 8.61) (layer F.SilkS) (width 0.12))
    (fp_line (start 9.41 8.61) (end 9.16 10.11) (layer F.SilkS) (width 0.12))
    (fp_line (start -4.04 -2.5) (end -4.04 10.5) (layer F.CrtYd) (width 0.05))
    (fp_line (start -4.04 10.5) (end 14.2 10.5) (layer F.CrtYd) (width 0.05))
    (fp_line (start 14.2 10.5) (end 14.2 -2.5) (layer F.CrtYd) (width 0.05))
    (fp_line (start 14.2 -2.5) (end -4.04 -2.5) (layer F.CrtYd) (width 0.05))
    (fp_line (start 0.3 -2.91) (end 0 -2.31) (layer F.SilkS) (width 0.12))
    (fp_line (start 0 -2.31) (end -0.3 -2.91) (layer F.SilkS) (width 0.12))
    (fp_line (start -0.3 -2.91) (end 0.3 -2.91) (layer F.SilkS) (width 0.12))
    (fp_line (start 0.95 -2) (end 0 -0.5) (layer F.Fab) (width 0.1))
    (fp_line (start 0 -0.5) (end -0.95 -2) (layer F.Fab) (width 0.1))
    (fp_text user %R (at 5.08 -1.3) (layer F.Fab)
      (effects (font (size 1 1) (thickness 0.15)))
    )
    (pad 3 thru_hole oval (at 10.16 0) (size 2.08 3.6) (drill 1.4) (layers *.Cu *.Mask)
      (net 2 S0))
    (pad 2 thru_hole oval (at 5.08 0) (size 2.08 3.6) (drill 1.4) (layers *.Cu *.Mask)
      (net 1 GNDREF))
    (pad 1 thru_hole roundrect (at 0 0) (size 2.08 3.6) (drill 1.4) (layers *.Cu *.Mask) (roundrect_rratio 0.120192)
      (net 13 POWER_SENSORS))
    (model ${KISYS3DMOD}/Connector_Phoenix_MSTB.3dshapes/PhoenixContact_MSTBA_2,5_3-G-5,08_1x03_P5.08mm_Horizontal.wrl
      (at (xyz 0 0 0))
      (scale (xyz 1 1 1))
      (rotate (xyz 0 0 0))
    )
  )

  (module Connector_Phoenix_MSTB:PhoenixContact_MSTBA_2,5_3-G-5,08_1x03_P5.08mm_Horizontal (layer F.Cu) (tedit 5B785047) (tstamp 60FB532F)
    (at 121.5 131.25)
    (descr "Generic Phoenix Contact connector footprint for: MSTBA_2,5/3-G-5,08; number of pins: 03; pin pitch: 5.08mm; Angled || order number: 1757255 12A || order number: 1923872 16A (HC)")
    (tags "phoenix_contact connector MSTBA_01x03_G_5.08mm")
    (path /60F320A8)
    (fp_text reference S3 (at 5.08 -3.2) (layer F.SilkS)
      (effects (font (size 1 1) (thickness 0.15)))
    )
    (fp_text value S3 (at 5.08 11.2) (layer F.Fab)
      (effects (font (size 1 1) (thickness 0.15)))
    )
    (fp_line (start -3.65 -2.11) (end -3.65 10.11) (layer F.SilkS) (width 0.12))
    (fp_line (start -3.65 10.11) (end 13.81 10.11) (layer F.SilkS) (width 0.12))
    (fp_line (start 13.81 10.11) (end 13.81 -2.11) (layer F.SilkS) (width 0.12))
    (fp_line (start 13.81 -2.11) (end -3.65 -2.11) (layer F.SilkS) (width 0.12))
    (fp_line (start -3.54 -2) (end -3.54 10) (layer F.Fab) (width 0.1))
    (fp_line (start -3.54 10) (end 13.7 10) (layer F.Fab) (width 0.1))
    (fp_line (start 13.7 10) (end 13.7 -2) (layer F.Fab) (width 0.1))
    (fp_line (start 13.7 -2) (end -3.54 -2) (layer F.Fab) (width 0.1))
    (fp_line (start -3.65 8.61) (end -3.65 6.81) (layer F.SilkS) (width 0.12))
    (fp_line (start -3.65 6.81) (end 13.81 6.81) (layer F.SilkS) (width 0.12))
    (fp_line (start 13.81 6.81) (end 13.81 8.61) (layer F.SilkS) (width 0.12))
    (fp_line (start 13.81 8.61) (end -3.65 8.61) (layer F.SilkS) (width 0.12))
    (fp_line (start -1 10.11) (end 1 10.11) (layer F.SilkS) (width 0.12))
    (fp_line (start 1 10.11) (end 0.75 8.61) (layer F.SilkS) (width 0.12))
    (fp_line (start 0.75 8.61) (end -0.75 8.61) (layer F.SilkS) (width 0.12))
    (fp_line (start -0.75 8.61) (end -1 10.11) (layer F.SilkS) (width 0.12))
    (fp_line (start 4.08 10.11) (end 6.08 10.11) (layer F.SilkS) (width 0.12))
    (fp_line (start 6.08 10.11) (end 5.83 8.61) (layer F.SilkS) (width 0.12))
    (fp_line (start 5.83 8.61) (end 4.33 8.61) (layer F.SilkS) (width 0.12))
    (fp_line (start 4.33 8.61) (end 4.08 10.11) (layer F.SilkS) (width 0.12))
    (fp_line (start 9.16 10.11) (end 11.16 10.11) (layer F.SilkS) (width 0.12))
    (fp_line (start 11.16 10.11) (end 10.91 8.61) (layer F.SilkS) (width 0.12))
    (fp_line (start 10.91 8.61) (end 9.41 8.61) (layer F.SilkS) (width 0.12))
    (fp_line (start 9.41 8.61) (end 9.16 10.11) (layer F.SilkS) (width 0.12))
    (fp_line (start -4.04 -2.5) (end -4.04 10.5) (layer F.CrtYd) (width 0.05))
    (fp_line (start -4.04 10.5) (end 14.2 10.5) (layer F.CrtYd) (width 0.05))
    (fp_line (start 14.2 10.5) (end 14.2 -2.5) (layer F.CrtYd) (width 0.05))
    (fp_line (start 14.2 -2.5) (end -4.04 -2.5) (layer F.CrtYd) (width 0.05))
    (fp_line (start 0.3 -2.91) (end 0 -2.31) (layer F.SilkS) (width 0.12))
    (fp_line (start 0 -2.31) (end -0.3 -2.91) (layer F.SilkS) (width 0.12))
    (fp_line (start -0.3 -2.91) (end 0.3 -2.91) (layer F.SilkS) (width 0.12))
    (fp_line (start 0.95 -2) (end 0 -0.5) (layer F.Fab) (width 0.1))
    (fp_line (start 0 -0.5) (end -0.95 -2) (layer F.Fab) (width 0.1))
    (fp_text user %R (at 5.08 -1.3) (layer F.Fab)
      (effects (font (size 1 1) (thickness 0.15)))
    )
    (pad 3 thru_hole oval (at 10.16 0) (size 2.08 3.6) (drill 1.4) (layers *.Cu *.Mask)
      (net 5 S3))
    (pad 2 thru_hole oval (at 5.08 0) (size 2.08 3.6) (drill 1.4) (layers *.Cu *.Mask)
      (net 1 GNDREF))
    (pad 1 thru_hole roundrect (at 0 0) (size 2.08 3.6) (drill 1.4) (layers *.Cu *.Mask) (roundrect_rratio 0.120192)
      (net 13 POWER_SENSORS))
    (model ${KISYS3DMOD}/Connector_Phoenix_MSTB.3dshapes/PhoenixContact_MSTBA_2,5_3-G-5,08_1x03_P5.08mm_Horizontal.wrl
      (at (xyz 0 0 0))
      (scale (xyz 1 1 1))
      (rotate (xyz 0 0 0))
    )
  )

  (module Connector_Phoenix_MSTB:PhoenixContact_MSTBA_2,5_3-G-5,08_1x03_P5.08mm_Horizontal (layer F.Cu) (tedit 5B785047) (tstamp 60FB5358)
    (at 139 131.25)
    (descr "Generic Phoenix Contact connector footprint for: MSTBA_2,5/3-G-5,08; number of pins: 03; pin pitch: 5.08mm; Angled || order number: 1757255 12A || order number: 1923872 16A (HC)")
    (tags "phoenix_contact connector MSTBA_01x03_G_5.08mm")
    (path /60F327BA)
    (fp_text reference S4 (at 5.08 -3.2) (layer F.SilkS)
      (effects (font (size 1 1) (thickness 0.15)))
    )
    (fp_text value S4 (at 5.08 11.2) (layer F.Fab)
      (effects (font (size 1 1) (thickness 0.15)))
    )
    (fp_line (start -3.65 -2.11) (end -3.65 10.11) (layer F.SilkS) (width 0.12))
    (fp_line (start -3.65 10.11) (end 13.81 10.11) (layer F.SilkS) (width 0.12))
    (fp_line (start 13.81 10.11) (end 13.81 -2.11) (layer F.SilkS) (width 0.12))
    (fp_line (start 13.81 -2.11) (end -3.65 -2.11) (layer F.SilkS) (width 0.12))
    (fp_line (start -3.54 -2) (end -3.54 10) (layer F.Fab) (width 0.1))
    (fp_line (start -3.54 10) (end 13.7 10) (layer F.Fab) (width 0.1))
    (fp_line (start 13.7 10) (end 13.7 -2) (layer F.Fab) (width 0.1))
    (fp_line (start 13.7 -2) (end -3.54 -2) (layer F.Fab) (width 0.1))
    (fp_line (start -3.65 8.61) (end -3.65 6.81) (layer F.SilkS) (width 0.12))
    (fp_line (start -3.65 6.81) (end 13.81 6.81) (layer F.SilkS) (width 0.12))
    (fp_line (start 13.81 6.81) (end 13.81 8.61) (layer F.SilkS) (width 0.12))
    (fp_line (start 13.81 8.61) (end -3.65 8.61) (layer F.SilkS) (width 0.12))
    (fp_line (start -1 10.11) (end 1 10.11) (layer F.SilkS) (width 0.12))
    (fp_line (start 1 10.11) (end 0.75 8.61) (layer F.SilkS) (width 0.12))
    (fp_line (start 0.75 8.61) (end -0.75 8.61) (layer F.SilkS) (width 0.12))
    (fp_line (start -0.75 8.61) (end -1 10.11) (layer F.SilkS) (width 0.12))
    (fp_line (start 4.08 10.11) (end 6.08 10.11) (layer F.SilkS) (width 0.12))
    (fp_line (start 6.08 10.11) (end 5.83 8.61) (layer F.SilkS) (width 0.12))
    (fp_line (start 5.83 8.61) (end 4.33 8.61) (layer F.SilkS) (width 0.12))
    (fp_line (start 4.33 8.61) (end 4.08 10.11) (layer F.SilkS) (width 0.12))
    (fp_line (start 9.16 10.11) (end 11.16 10.11) (layer F.SilkS) (width 0.12))
    (fp_line (start 11.16 10.11) (end 10.91 8.61) (layer F.SilkS) (width 0.12))
    (fp_line (start 10.91 8.61) (end 9.41 8.61) (layer F.SilkS) (width 0.12))
    (fp_line (start 9.41 8.61) (end 9.16 10.11) (layer F.SilkS) (width 0.12))
    (fp_line (start -4.04 -2.5) (end -4.04 10.5) (layer F.CrtYd) (width 0.05))
    (fp_line (start -4.04 10.5) (end 14.2 10.5) (layer F.CrtYd) (width 0.05))
    (fp_line (start 14.2 10.5) (end 14.2 -2.5) (layer F.CrtYd) (width 0.05))
    (fp_line (start 14.2 -2.5) (end -4.04 -2.5) (layer F.CrtYd) (width 0.05))
    (fp_line (start 0.3 -2.91) (end 0 -2.31) (layer F.SilkS) (width 0.12))
    (fp_line (start 0 -2.31) (end -0.3 -2.91) (layer F.SilkS) (width 0.12))
    (fp_line (start -0.3 -2.91) (end 0.3 -2.91) (layer F.SilkS) (width 0.12))
    (fp_line (start 0.95 -2) (end 0 -0.5) (layer F.Fab) (width 0.1))
    (fp_line (start 0 -0.5) (end -0.95 -2) (layer F.Fab) (width 0.1))
    (fp_text user %R (at 5.08 -1.3) (layer F.Fab)
      (effects (font (size 1 1) (thickness 0.15)))
    )
    (pad 3 thru_hole oval (at 10.16 0) (size 2.08 3.6) (drill 1.4) (layers *.Cu *.Mask)
      (net 6 S4))
    (pad 2 thru_hole oval (at 5.08 0) (size 2.08 3.6) (drill 1.4) (layers *.Cu *.Mask)
      (net 1 GNDREF))
    (pad 1 thru_hole roundrect (at 0 0) (size 2.08 3.6) (drill 1.4) (layers *.Cu *.Mask) (roundrect_rratio 0.120192)
      (net 13 POWER_SENSORS))
    (model ${KISYS3DMOD}/Connector_Phoenix_MSTB.3dshapes/PhoenixContact_MSTBA_2,5_3-G-5,08_1x03_P5.08mm_Horizontal.wrl
      (at (xyz 0 0 0))
      (scale (xyz 1 1 1))
      (rotate (xyz 0 0 0))
    )
  )

  (module Connector_Phoenix_MSTB:PhoenixContact_MSTBA_2,5_3-G-5,08_1x03_P5.08mm_Horizontal (layer F.Cu) (tedit 5B785047) (tstamp 60FB53D3)
    (at 191.5 131.25)
    (descr "Generic Phoenix Contact connector footprint for: MSTBA_2,5/3-G-5,08; number of pins: 03; pin pitch: 5.08mm; Angled || order number: 1757255 12A || order number: 1923872 16A (HC)")
    (tags "phoenix_contact connector MSTBA_01x03_G_5.08mm")
    (path /60F33E2F)
    (fp_text reference S7 (at 5.08 -3.2) (layer F.SilkS)
      (effects (font (size 1 1) (thickness 0.15)))
    )
    (fp_text value S7 (at 5.08 11.2) (layer F.Fab)
      (effects (font (size 1 1) (thickness 0.15)))
    )
    (fp_line (start -3.65 -2.11) (end -3.65 10.11) (layer F.SilkS) (width 0.12))
    (fp_line (start -3.65 10.11) (end 13.81 10.11) (layer F.SilkS) (width 0.12))
    (fp_line (start 13.81 10.11) (end 13.81 -2.11) (layer F.SilkS) (width 0.12))
    (fp_line (start 13.81 -2.11) (end -3.65 -2.11) (layer F.SilkS) (width 0.12))
    (fp_line (start -3.54 -2) (end -3.54 10) (layer F.Fab) (width 0.1))
    (fp_line (start -3.54 10) (end 13.7 10) (layer F.Fab) (width 0.1))
    (fp_line (start 13.7 10) (end 13.7 -2) (layer F.Fab) (width 0.1))
    (fp_line (start 13.7 -2) (end -3.54 -2) (layer F.Fab) (width 0.1))
    (fp_line (start -3.65 8.61) (end -3.65 6.81) (layer F.SilkS) (width 0.12))
    (fp_line (start -3.65 6.81) (end 13.81 6.81) (layer F.SilkS) (width 0.12))
    (fp_line (start 13.81 6.81) (end 13.81 8.61) (layer F.SilkS) (width 0.12))
    (fp_line (start 13.81 8.61) (end -3.65 8.61) (layer F.SilkS) (width 0.12))
    (fp_line (start -1 10.11) (end 1 10.11) (layer F.SilkS) (width 0.12))
    (fp_line (start 1 10.11) (end 0.75 8.61) (layer F.SilkS) (width 0.12))
    (fp_line (start 0.75 8.61) (end -0.75 8.61) (layer F.SilkS) (width 0.12))
    (fp_line (start -0.75 8.61) (end -1 10.11) (layer F.SilkS) (width 0.12))
    (fp_line (start 4.08 10.11) (end 6.08 10.11) (layer F.SilkS) (width 0.12))
    (fp_line (start 6.08 10.11) (end 5.83 8.61) (layer F.SilkS) (width 0.12))
    (fp_line (start 5.83 8.61) (end 4.33 8.61) (layer F.SilkS) (width 0.12))
    (fp_line (start 4.33 8.61) (end 4.08 10.11) (layer F.SilkS) (width 0.12))
    (fp_line (start 9.16 10.11) (end 11.16 10.11) (layer F.SilkS) (width 0.12))
    (fp_line (start 11.16 10.11) (end 10.91 8.61) (layer F.SilkS) (width 0.12))
    (fp_line (start 10.91 8.61) (end 9.41 8.61) (layer F.SilkS) (width 0.12))
    (fp_line (start 9.41 8.61) (end 9.16 10.11) (layer F.SilkS) (width 0.12))
    (fp_line (start -4.04 -2.5) (end -4.04 10.5) (layer F.CrtYd) (width 0.05))
    (fp_line (start -4.04 10.5) (end 14.2 10.5) (layer F.CrtYd) (width 0.05))
    (fp_line (start 14.2 10.5) (end 14.2 -2.5) (layer F.CrtYd) (width 0.05))
    (fp_line (start 14.2 -2.5) (end -4.04 -2.5) (layer F.CrtYd) (width 0.05))
    (fp_line (start 0.3 -2.91) (end 0 -2.31) (layer F.SilkS) (width 0.12))
    (fp_line (start 0 -2.31) (end -0.3 -2.91) (layer F.SilkS) (width 0.12))
    (fp_line (start -0.3 -2.91) (end 0.3 -2.91) (layer F.SilkS) (width 0.12))
    (fp_line (start 0.95 -2) (end 0 -0.5) (layer F.Fab) (width 0.1))
    (fp_line (start 0 -0.5) (end -0.95 -2) (layer F.Fab) (width 0.1))
    (fp_text user %R (at 5.08 -1.3) (layer F.Fab)
      (effects (font (size 1 1) (thickness 0.15)))
    )
    (pad 3 thru_hole oval (at 10.16 0) (size 2.08 3.6) (drill 1.4) (layers *.Cu *.Mask)
      (net 9 S7))
    (pad 2 thru_hole oval (at 5.08 0) (size 2.08 3.6) (drill 1.4) (layers *.Cu *.Mask)
      (net 1 GNDREF))
    (pad 1 thru_hole roundrect (at 0 0) (size 2.08 3.6) (drill 1.4) (layers *.Cu *.Mask) (roundrect_rratio 0.120192)
      (net 13 POWER_SENSORS))
    (model ${KISYS3DMOD}/Connector_Phoenix_MSTB.3dshapes/PhoenixContact_MSTBA_2,5_3-G-5,08_1x03_P5.08mm_Horizontal.wrl
      (at (xyz 0 0 0))
      (scale (xyz 1 1 1))
      (rotate (xyz 0 0 0))
    )
  )

  (module Connector_Phoenix_MSTB:PhoenixContact_MSTBA_2,5_3-G-5,08_1x03_P5.08mm_Horizontal (layer F.Cu) (tedit 5B785047) (tstamp 60FB53FC)
    (at 209 131.25)
    (descr "Generic Phoenix Contact connector footprint for: MSTBA_2,5/3-G-5,08; number of pins: 03; pin pitch: 5.08mm; Angled || order number: 1757255 12A || order number: 1923872 16A (HC)")
    (tags "phoenix_contact connector MSTBA_01x03_G_5.08mm")
    (path /60F3414A)
    (fp_text reference S8 (at 5.08 -3.2) (layer F.SilkS)
      (effects (font (size 1 1) (thickness 0.15)))
    )
    (fp_text value S8 (at 5.08 11.2) (layer F.Fab)
      (effects (font (size 1 1) (thickness 0.15)))
    )
    (fp_line (start -3.65 -2.11) (end -3.65 10.11) (layer F.SilkS) (width 0.12))
    (fp_line (start -3.65 10.11) (end 13.81 10.11) (layer F.SilkS) (width 0.12))
    (fp_line (start 13.81 10.11) (end 13.81 -2.11) (layer F.SilkS) (width 0.12))
    (fp_line (start 13.81 -2.11) (end -3.65 -2.11) (layer F.SilkS) (width 0.12))
    (fp_line (start -3.54 -2) (end -3.54 10) (layer F.Fab) (width 0.1))
    (fp_line (start -3.54 10) (end 13.7 10) (layer F.Fab) (width 0.1))
    (fp_line (start 13.7 10) (end 13.7 -2) (layer F.Fab) (width 0.1))
    (fp_line (start 13.7 -2) (end -3.54 -2) (layer F.Fab) (width 0.1))
    (fp_line (start -3.65 8.61) (end -3.65 6.81) (layer F.SilkS) (width 0.12))
    (fp_line (start -3.65 6.81) (end 13.81 6.81) (layer F.SilkS) (width 0.12))
    (fp_line (start 13.81 6.81) (end 13.81 8.61) (layer F.SilkS) (width 0.12))
    (fp_line (start 13.81 8.61) (end -3.65 8.61) (layer F.SilkS) (width 0.12))
    (fp_line (start -1 10.11) (end 1 10.11) (layer F.SilkS) (width 0.12))
    (fp_line (start 1 10.11) (end 0.75 8.61) (layer F.SilkS) (width 0.12))
    (fp_line (start 0.75 8.61) (end -0.75 8.61) (layer F.SilkS) (width 0.12))
    (fp_line (start -0.75 8.61) (end -1 10.11) (layer F.SilkS) (width 0.12))
    (fp_line (start 4.08 10.11) (end 6.08 10.11) (layer F.SilkS) (width 0.12))
    (fp_line (start 6.08 10.11) (end 5.83 8.61) (layer F.SilkS) (width 0.12))
    (fp_line (start 5.83 8.61) (end 4.33 8.61) (layer F.SilkS) (width 0.12))
    (fp_line (start 4.33 8.61) (end 4.08 10.11) (layer F.SilkS) (width 0.12))
    (fp_line (start 9.16 10.11) (end 11.16 10.11) (layer F.SilkS) (width 0.12))
    (fp_line (start 11.16 10.11) (end 10.91 8.61) (layer F.SilkS) (width 0.12))
    (fp_line (start 10.91 8.61) (end 9.41 8.61) (layer F.SilkS) (width 0.12))
    (fp_line (start 9.41 8.61) (end 9.16 10.11) (layer F.SilkS) (width 0.12))
    (fp_line (start -4.04 -2.5) (end -4.04 10.5) (layer F.CrtYd) (width 0.05))
    (fp_line (start -4.04 10.5) (end 14.2 10.5) (layer F.CrtYd) (width 0.05))
    (fp_line (start 14.2 10.5) (end 14.2 -2.5) (layer F.CrtYd) (width 0.05))
    (fp_line (start 14.2 -2.5) (end -4.04 -2.5) (layer F.CrtYd) (width 0.05))
    (fp_line (start 0.3 -2.91) (end 0 -2.31) (layer F.SilkS) (width 0.12))
    (fp_line (start 0 -2.31) (end -0.3 -2.91) (layer F.SilkS) (width 0.12))
    (fp_line (start -0.3 -2.91) (end 0.3 -2.91) (layer F.SilkS) (width 0.12))
    (fp_line (start 0.95 -2) (end 0 -0.5) (layer F.Fab) (width 0.1))
    (fp_line (start 0 -0.5) (end -0.95 -2) (layer F.Fab) (width 0.1))
    (fp_text user %R (at 5.08 -1.3) (layer F.Fab)
      (effects (font (size 1 1) (thickness 0.15)))
    )
    (pad 3 thru_hole oval (at 10.16 0) (size 2.08 3.6) (drill 1.4) (layers *.Cu *.Mask)
      (net 10 S8))
    (pad 2 thru_hole oval (at 5.08 0) (size 2.08 3.6) (drill 1.4) (layers *.Cu *.Mask)
      (net 1 GNDREF))
    (pad 1 thru_hole roundrect (at 0 0) (size 2.08 3.6) (drill 1.4) (layers *.Cu *.Mask) (roundrect_rratio 0.120192)
      (net 13 POWER_SENSORS))
    (model ${KISYS3DMOD}/Connector_Phoenix_MSTB.3dshapes/PhoenixContact_MSTBA_2,5_3-G-5,08_1x03_P5.08mm_Horizontal.wrl
      (at (xyz 0 0 0))
      (scale (xyz 1 1 1))
      (rotate (xyz 0 0 0))
    )
  )

  (module Capacitor_THT:CP_Radial_D5.0mm_P2.50mm (layer F.Cu) (tedit 5AE50EF0) (tstamp 60FB4948)
    (at 79.1 124.65 180)
    (descr "CP, Radial series, Radial, pin pitch=2.50mm, , diameter=5mm, Electrolytic Capacitor")
    (tags "CP Radial series Radial pin pitch 2.50mm  diameter 5mm Electrolytic Capacitor")
    (path /60F146BA)
    (fp_text reference C1 (at 1.25 -3.75) (layer F.SilkS)
      (effects (font (size 1 1) (thickness 0.15)))
    )
    (fp_text value 1u (at 1.25 3.75) (layer F.Fab)
      (effects (font (size 1 1) (thickness 0.15)))
    )
    (fp_circle (center 1.25 0) (end 3.75 0) (layer F.Fab) (width 0.1))
    (fp_circle (center 1.25 0) (end 3.87 0) (layer F.SilkS) (width 0.12))
    (fp_circle (center 1.25 0) (end 4 0) (layer F.CrtYd) (width 0.05))
    (fp_line (start -0.883605 -1.0875) (end -0.383605 -1.0875) (layer F.Fab) (width 0.1))
    (fp_line (start -0.633605 -1.3375) (end -0.633605 -0.8375) (layer F.Fab) (width 0.1))
    (fp_line (start 1.25 -2.58) (end 1.25 2.58) (layer F.SilkS) (width 0.12))
    (fp_line (start 1.29 -2.58) (end 1.29 2.58) (layer F.SilkS) (width 0.12))
    (fp_line (start 1.33 -2.579) (end 1.33 2.579) (layer F.SilkS) (width 0.12))
    (fp_line (start 1.37 -2.578) (end 1.37 2.578) (layer F.SilkS) (width 0.12))
    (fp_line (start 1.41 -2.576) (end 1.41 2.576) (layer F.SilkS) (width 0.12))
    (fp_line (start 1.45 -2.573) (end 1.45 2.573) (layer F.SilkS) (width 0.12))
    (fp_line (start 1.49 -2.569) (end 1.49 -1.04) (layer F.SilkS) (width 0.12))
    (fp_line (start 1.49 1.04) (end 1.49 2.569) (layer F.SilkS) (width 0.12))
    (fp_line (start 1.53 -2.565) (end 1.53 -1.04) (layer F.SilkS) (width 0.12))
    (fp_line (start 1.53 1.04) (end 1.53 2.565) (layer F.SilkS) (width 0.12))
    (fp_line (start 1.57 -2.561) (end 1.57 -1.04) (layer F.SilkS) (width 0.12))
    (fp_line (start 1.57 1.04) (end 1.57 2.561) (layer F.SilkS) (width 0.12))
    (fp_line (start 1.61 -2.556) (end 1.61 -1.04) (layer F.SilkS) (width 0.12))
    (fp_line (start 1.61 1.04) (end 1.61 2.556) (layer F.SilkS) (width 0.12))
    (fp_line (start 1.65 -2.55) (end 1.65 -1.04) (layer F.SilkS) (width 0.12))
    (fp_line (start 1.65 1.04) (end 1.65 2.55) (layer F.SilkS) (width 0.12))
    (fp_line (start 1.69 -2.543) (end 1.69 -1.04) (layer F.SilkS) (width 0.12))
    (fp_line (start 1.69 1.04) (end 1.69 2.543) (layer F.SilkS) (width 0.12))
    (fp_line (start 1.73 -2.536) (end 1.73 -1.04) (layer F.SilkS) (width 0.12))
    (fp_line (start 1.73 1.04) (end 1.73 2.536) (layer F.SilkS) (width 0.12))
    (fp_line (start 1.77 -2.528) (end 1.77 -1.04) (layer F.SilkS) (width 0.12))
    (fp_line (start 1.77 1.04) (end 1.77 2.528) (layer F.SilkS) (width 0.12))
    (fp_line (start 1.81 -2.52) (end 1.81 -1.04) (layer F.SilkS) (width 0.12))
    (fp_line (start 1.81 1.04) (end 1.81 2.52) (layer F.SilkS) (width 0.12))
    (fp_line (start 1.85 -2.511) (end 1.85 -1.04) (layer F.SilkS) (width 0.12))
    (fp_line (start 1.85 1.04) (end 1.85 2.511) (layer F.SilkS) (width 0.12))
    (fp_line (start 1.89 -2.501) (end 1.89 -1.04) (layer F.SilkS) (width 0.12))
    (fp_line (start 1.89 1.04) (end 1.89 2.501) (layer F.SilkS) (width 0.12))
    (fp_line (start 1.93 -2.491) (end 1.93 -1.04) (layer F.SilkS) (width 0.12))
    (fp_line (start 1.93 1.04) (end 1.93 2.491) (layer F.SilkS) (width 0.12))
    (fp_line (start 1.971 -2.48) (end 1.971 -1.04) (layer F.SilkS) (width 0.12))
    (fp_line (start 1.971 1.04) (end 1.971 2.48) (layer F.SilkS) (width 0.12))
    (fp_line (start 2.011 -2.468) (end 2.011 -1.04) (layer F.SilkS) (width 0.12))
    (fp_line (start 2.011 1.04) (end 2.011 2.468) (layer F.SilkS) (width 0.12))
    (fp_line (start 2.051 -2.455) (end 2.051 -1.04) (layer F.SilkS) (width 0.12))
    (fp_line (start 2.051 1.04) (end 2.051 2.455) (layer F.SilkS) (width 0.12))
    (fp_line (start 2.091 -2.442) (end 2.091 -1.04) (layer F.SilkS) (width 0.12))
    (fp_line (start 2.091 1.04) (end 2.091 2.442) (layer F.SilkS) (width 0.12))
    (fp_line (start 2.131 -2.428) (end 2.131 -1.04) (layer F.SilkS) (width 0.12))
    (fp_line (start 2.131 1.04) (end 2.131 2.428) (layer F.SilkS) (width 0.12))
    (fp_line (start 2.171 -2.414) (end 2.171 -1.04) (layer F.SilkS) (width 0.12))
    (fp_line (start 2.171 1.04) (end 2.171 2.414) (layer F.SilkS) (width 0.12))
    (fp_line (start 2.211 -2.398) (end 2.211 -1.04) (layer F.SilkS) (width 0.12))
    (fp_line (start 2.211 1.04) (end 2.211 2.398) (layer F.SilkS) (width 0.12))
    (fp_line (start 2.251 -2.382) (end 2.251 -1.04) (layer F.SilkS) (width 0.12))
    (fp_line (start 2.251 1.04) (end 2.251 2.382) (layer F.SilkS) (width 0.12))
    (fp_line (start 2.291 -2.365) (end 2.291 -1.04) (layer F.SilkS) (width 0.12))
    (fp_line (start 2.291 1.04) (end 2.291 2.365) (layer F.SilkS) (width 0.12))
    (fp_line (start 2.331 -2.348) (end 2.331 -1.04) (layer F.SilkS) (width 0.12))
    (fp_line (start 2.331 1.04) (end 2.331 2.348) (layer F.SilkS) (width 0.12))
    (fp_line (start 2.371 -2.329) (end 2.371 -1.04) (layer F.SilkS) (width 0.12))
    (fp_line (start 2.371 1.04) (end 2.371 2.329) (layer F.SilkS) (width 0.12))
    (fp_line (start 2.411 -2.31) (end 2.411 -1.04) (layer F.SilkS) (width 0.12))
    (fp_line (start 2.411 1.04) (end 2.411 2.31) (layer F.SilkS) (width 0.12))
    (fp_line (start 2.451 -2.29) (end 2.451 -1.04) (layer F.SilkS) (width 0.12))
    (fp_line (start 2.451 1.04) (end 2.451 2.29) (layer F.SilkS) (width 0.12))
    (fp_line (start 2.491 -2.268) (end 2.491 -1.04) (layer F.SilkS) (width 0.12))
    (fp_line (start 2.491 1.04) (end 2.491 2.268) (layer F.SilkS) (width 0.12))
    (fp_line (start 2.531 -2.247) (end 2.531 -1.04) (layer F.SilkS) (width 0.12))
    (fp_line (start 2.531 1.04) (end 2.531 2.247) (layer F.SilkS) (width 0.12))
    (fp_line (start 2.571 -2.224) (end 2.571 -1.04) (layer F.SilkS) (width 0.12))
    (fp_line (start 2.571 1.04) (end 2.571 2.224) (layer F.SilkS) (width 0.12))
    (fp_line (start 2.611 -2.2) (end 2.611 -1.04) (layer F.SilkS) (width 0.12))
    (fp_line (start 2.611 1.04) (end 2.611 2.2) (layer F.SilkS) (width 0.12))
    (fp_line (start 2.651 -2.175) (end 2.651 -1.04) (layer F.SilkS) (width 0.12))
    (fp_line (start 2.651 1.04) (end 2.651 2.175) (layer F.SilkS) (width 0.12))
    (fp_line (start 2.691 -2.149) (end 2.691 -1.04) (layer F.SilkS) (width 0.12))
    (fp_line (start 2.691 1.04) (end 2.691 2.149) (layer F.SilkS) (width 0.12))
    (fp_line (start 2.731 -2.122) (end 2.731 -1.04) (layer F.SilkS) (width 0.12))
    (fp_line (start 2.731 1.04) (end 2.731 2.122) (layer F.SilkS) (width 0.12))
    (fp_line (start 2.771 -2.095) (end 2.771 -1.04) (layer F.SilkS) (width 0.12))
    (fp_line (start 2.771 1.04) (end 2.771 2.095) (layer F.SilkS) (width 0.12))
    (fp_line (start 2.811 -2.065) (end 2.811 -1.04) (layer F.SilkS) (width 0.12))
    (fp_line (start 2.811 1.04) (end 2.811 2.065) (layer F.SilkS) (width 0.12))
    (fp_line (start 2.851 -2.035) (end 2.851 -1.04) (layer F.SilkS) (width 0.12))
    (fp_line (start 2.851 1.04) (end 2.851 2.035) (layer F.SilkS) (width 0.12))
    (fp_line (start 2.891 -2.004) (end 2.891 -1.04) (layer F.SilkS) (width 0.12))
    (fp_line (start 2.891 1.04) (end 2.891 2.004) (layer F.SilkS) (width 0.12))
    (fp_line (start 2.931 -1.971) (end 2.931 -1.04) (layer F.SilkS) (width 0.12))
    (fp_line (start 2.931 1.04) (end 2.931 1.971) (layer F.SilkS) (width 0.12))
    (fp_line (start 2.971 -1.937) (end 2.971 -1.04) (layer F.SilkS) (width 0.12))
    (fp_line (start 2.971 1.04) (end 2.971 1.937) (layer F.SilkS) (width 0.12))
    (fp_line (start 3.011 -1.901) (end 3.011 -1.04) (layer F.SilkS) (width 0.12))
    (fp_line (start 3.011 1.04) (end 3.011 1.901) (layer F.SilkS) (width 0.12))
    (fp_line (start 3.051 -1.864) (end 3.051 -1.04) (layer F.SilkS) (width 0.12))
    (fp_line (start 3.051 1.04) (end 3.051 1.864) (layer F.SilkS) (width 0.12))
    (fp_line (start 3.091 -1.826) (end 3.091 -1.04) (layer F.SilkS) (width 0.12))
    (fp_line (start 3.091 1.04) (end 3.091 1.826) (layer F.SilkS) (width 0.12))
    (fp_line (start 3.131 -1.785) (end 3.131 -1.04) (layer F.SilkS) (width 0.12))
    (fp_line (start 3.131 1.04) (end 3.131 1.785) (layer F.SilkS) (width 0.12))
    (fp_line (start 3.171 -1.743) (end 3.171 -1.04) (layer F.SilkS) (width 0.12))
    (fp_line (start 3.171 1.04) (end 3.171 1.743) (layer F.SilkS) (width 0.12))
    (fp_line (start 3.211 -1.699) (end 3.211 -1.04) (layer F.SilkS) (width 0.12))
    (fp_line (start 3.211 1.04) (end 3.211 1.699) (layer F.SilkS) (width 0.12))
    (fp_line (start 3.251 -1.653) (end 3.251 -1.04) (layer F.SilkS) (width 0.12))
    (fp_line (start 3.251 1.04) (end 3.251 1.653) (layer F.SilkS) (width 0.12))
    (fp_line (start 3.291 -1.605) (end 3.291 -1.04) (layer F.SilkS) (width 0.12))
    (fp_line (start 3.291 1.04) (end 3.291 1.605) (layer F.SilkS) (width 0.12))
    (fp_line (start 3.331 -1.554) (end 3.331 -1.04) (layer F.SilkS) (width 0.12))
    (fp_line (start 3.331 1.04) (end 3.331 1.554) (layer F.SilkS) (width 0.12))
    (fp_line (start 3.371 -1.5) (end 3.371 -1.04) (layer F.SilkS) (width 0.12))
    (fp_line (start 3.371 1.04) (end 3.371 1.5) (layer F.SilkS) (width 0.12))
    (fp_line (start 3.411 -1.443) (end 3.411 -1.04) (layer F.SilkS) (width 0.12))
    (fp_line (start 3.411 1.04) (end 3.411 1.443) (layer F.SilkS) (width 0.12))
    (fp_line (start 3.451 -1.383) (end 3.451 -1.04) (layer F.SilkS) (width 0.12))
    (fp_line (start 3.451 1.04) (end 3.451 1.383) (layer F.SilkS) (width 0.12))
    (fp_line (start 3.491 -1.319) (end 3.491 -1.04) (layer F.SilkS) (width 0.12))
    (fp_line (start 3.491 1.04) (end 3.491 1.319) (layer F.SilkS) (width 0.12))
    (fp_line (start 3.531 -1.251) (end 3.531 -1.04) (layer F.SilkS) (width 0.12))
    (fp_line (start 3.531 1.04) (end 3.531 1.251) (layer F.SilkS) (width 0.12))
    (fp_line (start 3.571 -1.178) (end 3.571 1.178) (layer F.SilkS) (width 0.12))
    (fp_line (start 3.611 -1.098) (end 3.611 1.098) (layer F.SilkS) (width 0.12))
    (fp_line (start 3.651 -1.011) (end 3.651 1.011) (layer F.SilkS) (width 0.12))
    (fp_line (start 3.691 -0.915) (end 3.691 0.915) (layer F.SilkS) (width 0.12))
    (fp_line (start 3.731 -0.805) (end 3.731 0.805) (layer F.SilkS) (width 0.12))
    (fp_line (start 3.771 -0.677) (end 3.771 0.677) (layer F.SilkS) (width 0.12))
    (fp_line (start 3.811 -0.518) (end 3.811 0.518) (layer F.SilkS) (width 0.12))
    (fp_line (start 3.851 -0.284) (end 3.851 0.284) (layer F.SilkS) (width 0.12))
    (fp_line (start -1.554775 -1.475) (end -1.054775 -1.475) (layer F.SilkS) (width 0.12))
    (fp_line (start -1.304775 -1.725) (end -1.304775 -1.225) (layer F.SilkS) (width 0.12))
    (fp_text user %R (at 1.25 0 180) (layer F.Fab)
      (effects (font (size 1 1) (thickness 0.15)))
    )
    (pad 2 thru_hole circle (at 2.5 0 180) (size 1.6 1.6) (drill 0.8) (layers *.Cu *.Mask)
      (net 1 GNDREF))
    (pad 1 thru_hole rect (at 0 0 180) (size 1.6 1.6) (drill 0.8) (layers *.Cu *.Mask)
      (net 2 S0))
    (model ${KISYS3DMOD}/Capacitor_THT.3dshapes/CP_Radial_D5.0mm_P2.50mm.wrl
      (at (xyz 0 0 0))
      (scale (xyz 1 1 1))
      (rotate (xyz 0 0 0))
    )
  )

  (module Capacitor_THT:CP_Radial_D5.0mm_P2.50mm (layer F.Cu) (tedit 5AE50EF0) (tstamp 60FB49CC)
    (at 96.7 124.65 180)
    (descr "CP, Radial series, Radial, pin pitch=2.50mm, , diameter=5mm, Electrolytic Capacitor")
    (tags "CP Radial series Radial pin pitch 2.50mm  diameter 5mm Electrolytic Capacitor")
    (path /60F34C7C)
    (fp_text reference C2 (at 1.25 -3.75) (layer F.SilkS)
      (effects (font (size 1 1) (thickness 0.15)))
    )
    (fp_text value 1u (at 1.25 3.75) (layer F.Fab)
      (effects (font (size 1 1) (thickness 0.15)))
    )
    (fp_circle (center 1.25 0) (end 3.75 0) (layer F.Fab) (width 0.1))
    (fp_circle (center 1.25 0) (end 3.87 0) (layer F.SilkS) (width 0.12))
    (fp_circle (center 1.25 0) (end 4 0) (layer F.CrtYd) (width 0.05))
    (fp_line (start -0.883605 -1.0875) (end -0.383605 -1.0875) (layer F.Fab) (width 0.1))
    (fp_line (start -0.633605 -1.3375) (end -0.633605 -0.8375) (layer F.Fab) (width 0.1))
    (fp_line (start 1.25 -2.58) (end 1.25 2.58) (layer F.SilkS) (width 0.12))
    (fp_line (start 1.29 -2.58) (end 1.29 2.58) (layer F.SilkS) (width 0.12))
    (fp_line (start 1.33 -2.579) (end 1.33 2.579) (layer F.SilkS) (width 0.12))
    (fp_line (start 1.37 -2.578) (end 1.37 2.578) (layer F.SilkS) (width 0.12))
    (fp_line (start 1.41 -2.576) (end 1.41 2.576) (layer F.SilkS) (width 0.12))
    (fp_line (start 1.45 -2.573) (end 1.45 2.573) (layer F.SilkS) (width 0.12))
    (fp_line (start 1.49 -2.569) (end 1.49 -1.04) (layer F.SilkS) (width 0.12))
    (fp_line (start 1.49 1.04) (end 1.49 2.569) (layer F.SilkS) (width 0.12))
    (fp_line (start 1.53 -2.565) (end 1.53 -1.04) (layer F.SilkS) (width 0.12))
    (fp_line (start 1.53 1.04) (end 1.53 2.565) (layer F.SilkS) (width 0.12))
    (fp_line (start 1.57 -2.561) (end 1.57 -1.04) (layer F.SilkS) (width 0.12))
    (fp_line (start 1.57 1.04) (end 1.57 2.561) (layer F.SilkS) (width 0.12))
    (fp_line (start 1.61 -2.556) (end 1.61 -1.04) (layer F.SilkS) (width 0.12))
    (fp_line (start 1.61 1.04) (end 1.61 2.556) (layer F.SilkS) (width 0.12))
    (fp_line (start 1.65 -2.55) (end 1.65 -1.04) (layer F.SilkS) (width 0.12))
    (fp_line (start 1.65 1.04) (end 1.65 2.55) (layer F.SilkS) (width 0.12))
    (fp_line (start 1.69 -2.543) (end 1.69 -1.04) (layer F.SilkS) (width 0.12))
    (fp_line (start 1.69 1.04) (end 1.69 2.543) (layer F.SilkS) (width 0.12))
    (fp_line (start 1.73 -2.536) (end 1.73 -1.04) (layer F.SilkS) (width 0.12))
    (fp_line (start 1.73 1.04) (end 1.73 2.536) (layer F.SilkS) (width 0.12))
    (fp_line (start 1.77 -2.528) (end 1.77 -1.04) (layer F.SilkS) (width 0.12))
    (fp_line (start 1.77 1.04) (end 1.77 2.528) (layer F.SilkS) (width 0.12))
    (fp_line (start 1.81 -2.52) (end 1.81 -1.04) (layer F.SilkS) (width 0.12))
    (fp_line (start 1.81 1.04) (end 1.81 2.52) (layer F.SilkS) (width 0.12))
    (fp_line (start 1.85 -2.511) (end 1.85 -1.04) (layer F.SilkS) (width 0.12))
    (fp_line (start 1.85 1.04) (end 1.85 2.511) (layer F.SilkS) (width 0.12))
    (fp_line (start 1.89 -2.501) (end 1.89 -1.04) (layer F.SilkS) (width 0.12))
    (fp_line (start 1.89 1.04) (end 1.89 2.501) (layer F.SilkS) (width 0.12))
    (fp_line (start 1.93 -2.491) (end 1.93 -1.04) (layer F.SilkS) (width 0.12))
    (fp_line (start 1.93 1.04) (end 1.93 2.491) (layer F.SilkS) (width 0.12))
    (fp_line (start 1.971 -2.48) (end 1.971 -1.04) (layer F.SilkS) (width 0.12))
    (fp_line (start 1.971 1.04) (end 1.971 2.48) (layer F.SilkS) (width 0.12))
    (fp_line (start 2.011 -2.468) (end 2.011 -1.04) (layer F.SilkS) (width 0.12))
    (fp_line (start 2.011 1.04) (end 2.011 2.468) (layer F.SilkS) (width 0.12))
    (fp_line (start 2.051 -2.455) (end 2.051 -1.04) (layer F.SilkS) (width 0.12))
    (fp_line (start 2.051 1.04) (end 2.051 2.455) (layer F.SilkS) (width 0.12))
    (fp_line (start 2.091 -2.442) (end 2.091 -1.04) (layer F.SilkS) (width 0.12))
    (fp_line (start 2.091 1.04) (end 2.091 2.442) (layer F.SilkS) (width 0.12))
    (fp_line (start 2.131 -2.428) (end 2.131 -1.04) (layer F.SilkS) (width 0.12))
    (fp_line (start 2.131 1.04) (end 2.131 2.428) (layer F.SilkS) (width 0.12))
    (fp_line (start 2.171 -2.414) (end 2.171 -1.04) (layer F.SilkS) (width 0.12))
    (fp_line (start 2.171 1.04) (end 2.171 2.414) (layer F.SilkS) (width 0.12))
    (fp_line (start 2.211 -2.398) (end 2.211 -1.04) (layer F.SilkS) (width 0.12))
    (fp_line (start 2.211 1.04) (end 2.211 2.398) (layer F.SilkS) (width 0.12))
    (fp_line (start 2.251 -2.382) (end 2.251 -1.04) (layer F.SilkS) (width 0.12))
    (fp_line (start 2.251 1.04) (end 2.251 2.382) (layer F.SilkS) (width 0.12))
    (fp_line (start 2.291 -2.365) (end 2.291 -1.04) (layer F.SilkS) (width 0.12))
    (fp_line (start 2.291 1.04) (end 2.291 2.365) (layer F.SilkS) (width 0.12))
    (fp_line (start 2.331 -2.348) (end 2.331 -1.04) (layer F.SilkS) (width 0.12))
    (fp_line (start 2.331 1.04) (end 2.331 2.348) (layer F.SilkS) (width 0.12))
    (fp_line (start 2.371 -2.329) (end 2.371 -1.04) (layer F.SilkS) (width 0.12))
    (fp_line (start 2.371 1.04) (end 2.371 2.329) (layer F.SilkS) (width 0.12))
    (fp_line (start 2.411 -2.31) (end 2.411 -1.04) (layer F.SilkS) (width 0.12))
    (fp_line (start 2.411 1.04) (end 2.411 2.31) (layer F.SilkS) (width 0.12))
    (fp_line (start 2.451 -2.29) (end 2.451 -1.04) (layer F.SilkS) (width 0.12))
    (fp_line (start 2.451 1.04) (end 2.451 2.29) (layer F.SilkS) (width 0.12))
    (fp_line (start 2.491 -2.268) (end 2.491 -1.04) (layer F.SilkS) (width 0.12))
    (fp_line (start 2.491 1.04) (end 2.491 2.268) (layer F.SilkS) (width 0.12))
    (fp_line (start 2.531 -2.247) (end 2.531 -1.04) (layer F.SilkS) (width 0.12))
    (fp_line (start 2.531 1.04) (end 2.531 2.247) (layer F.SilkS) (width 0.12))
    (fp_line (start 2.571 -2.224) (end 2.571 -1.04) (layer F.SilkS) (width 0.12))
    (fp_line (start 2.571 1.04) (end 2.571 2.224) (layer F.SilkS) (width 0.12))
    (fp_line (start 2.611 -2.2) (end 2.611 -1.04) (layer F.SilkS) (width 0.12))
    (fp_line (start 2.611 1.04) (end 2.611 2.2) (layer F.SilkS) (width 0.12))
    (fp_line (start 2.651 -2.175) (end 2.651 -1.04) (layer F.SilkS) (width 0.12))
    (fp_line (start 2.651 1.04) (end 2.651 2.175) (layer F.SilkS) (width 0.12))
    (fp_line (start 2.691 -2.149) (end 2.691 -1.04) (layer F.SilkS) (width 0.12))
    (fp_line (start 2.691 1.04) (end 2.691 2.149) (layer F.SilkS) (width 0.12))
    (fp_line (start 2.731 -2.122) (end 2.731 -1.04) (layer F.SilkS) (width 0.12))
    (fp_line (start 2.731 1.04) (end 2.731 2.122) (layer F.SilkS) (width 0.12))
    (fp_line (start 2.771 -2.095) (end 2.771 -1.04) (layer F.SilkS) (width 0.12))
    (fp_line (start 2.771 1.04) (end 2.771 2.095) (layer F.SilkS) (width 0.12))
    (fp_line (start 2.811 -2.065) (end 2.811 -1.04) (layer F.SilkS) (width 0.12))
    (fp_line (start 2.811 1.04) (end 2.811 2.065) (layer F.SilkS) (width 0.12))
    (fp_line (start 2.851 -2.035) (end 2.851 -1.04) (layer F.SilkS) (width 0.12))
    (fp_line (start 2.851 1.04) (end 2.851 2.035) (layer F.SilkS) (width 0.12))
    (fp_line (start 2.891 -2.004) (end 2.891 -1.04) (layer F.SilkS) (width 0.12))
    (fp_line (start 2.891 1.04) (end 2.891 2.004) (layer F.SilkS) (width 0.12))
    (fp_line (start 2.931 -1.971) (end 2.931 -1.04) (layer F.SilkS) (width 0.12))
    (fp_line (start 2.931 1.04) (end 2.931 1.971) (layer F.SilkS) (width 0.12))
    (fp_line (start 2.971 -1.937) (end 2.971 -1.04) (layer F.SilkS) (width 0.12))
    (fp_line (start 2.971 1.04) (end 2.971 1.937) (layer F.SilkS) (width 0.12))
    (fp_line (start 3.011 -1.901) (end 3.011 -1.04) (layer F.SilkS) (width 0.12))
    (fp_line (start 3.011 1.04) (end 3.011 1.901) (layer F.SilkS) (width 0.12))
    (fp_line (start 3.051 -1.864) (end 3.051 -1.04) (layer F.SilkS) (width 0.12))
    (fp_line (start 3.051 1.04) (end 3.051 1.864) (layer F.SilkS) (width 0.12))
    (fp_line (start 3.091 -1.826) (end 3.091 -1.04) (layer F.SilkS) (width 0.12))
    (fp_line (start 3.091 1.04) (end 3.091 1.826) (layer F.SilkS) (width 0.12))
    (fp_line (start 3.131 -1.785) (end 3.131 -1.04) (layer F.SilkS) (width 0.12))
    (fp_line (start 3.131 1.04) (end 3.131 1.785) (layer F.SilkS) (width 0.12))
    (fp_line (start 3.171 -1.743) (end 3.171 -1.04) (layer F.SilkS) (width 0.12))
    (fp_line (start 3.171 1.04) (end 3.171 1.743) (layer F.SilkS) (width 0.12))
    (fp_line (start 3.211 -1.699) (end 3.211 -1.04) (layer F.SilkS) (width 0.12))
    (fp_line (start 3.211 1.04) (end 3.211 1.699) (layer F.SilkS) (width 0.12))
    (fp_line (start 3.251 -1.653) (end 3.251 -1.04) (layer F.SilkS) (width 0.12))
    (fp_line (start 3.251 1.04) (end 3.251 1.653) (layer F.SilkS) (width 0.12))
    (fp_line (start 3.291 -1.605) (end 3.291 -1.04) (layer F.SilkS) (width 0.12))
    (fp_line (start 3.291 1.04) (end 3.291 1.605) (layer F.SilkS) (width 0.12))
    (fp_line (start 3.331 -1.554) (end 3.331 -1.04) (layer F.SilkS) (width 0.12))
    (fp_line (start 3.331 1.04) (end 3.331 1.554) (layer F.SilkS) (width 0.12))
    (fp_line (start 3.371 -1.5) (end 3.371 -1.04) (layer F.SilkS) (width 0.12))
    (fp_line (start 3.371 1.04) (end 3.371 1.5) (layer F.SilkS) (width 0.12))
    (fp_line (start 3.411 -1.443) (end 3.411 -1.04) (layer F.SilkS) (width 0.12))
    (fp_line (start 3.411 1.04) (end 3.411 1.443) (layer F.SilkS) (width 0.12))
    (fp_line (start 3.451 -1.383) (end 3.451 -1.04) (layer F.SilkS) (width 0.12))
    (fp_line (start 3.451 1.04) (end 3.451 1.383) (layer F.SilkS) (width 0.12))
    (fp_line (start 3.491 -1.319) (end 3.491 -1.04) (layer F.SilkS) (width 0.12))
    (fp_line (start 3.491 1.04) (end 3.491 1.319) (layer F.SilkS) (width 0.12))
    (fp_line (start 3.531 -1.251) (end 3.531 -1.04) (layer F.SilkS) (width 0.12))
    (fp_line (start 3.531 1.04) (end 3.531 1.251) (layer F.SilkS) (width 0.12))
    (fp_line (start 3.571 -1.178) (end 3.571 1.178) (layer F.SilkS) (width 0.12))
    (fp_line (start 3.611 -1.098) (end 3.611 1.098) (layer F.SilkS) (width 0.12))
    (fp_line (start 3.651 -1.011) (end 3.651 1.011) (layer F.SilkS) (width 0.12))
    (fp_line (start 3.691 -0.915) (end 3.691 0.915) (layer F.SilkS) (width 0.12))
    (fp_line (start 3.731 -0.805) (end 3.731 0.805) (layer F.SilkS) (width 0.12))
    (fp_line (start 3.771 -0.677) (end 3.771 0.677) (layer F.SilkS) (width 0.12))
    (fp_line (start 3.811 -0.518) (end 3.811 0.518) (layer F.SilkS) (width 0.12))
    (fp_line (start 3.851 -0.284) (end 3.851 0.284) (layer F.SilkS) (width 0.12))
    (fp_line (start -1.554775 -1.475) (end -1.054775 -1.475) (layer F.SilkS) (width 0.12))
    (fp_line (start -1.304775 -1.725) (end -1.304775 -1.225) (layer F.SilkS) (width 0.12))
    (fp_text user %R (at 1.25 0) (layer F.Fab)
      (effects (font (size 1 1) (thickness 0.15)))
    )
    (pad 2 thru_hole circle (at 2.5 0 180) (size 1.6 1.6) (drill 0.8) (layers *.Cu *.Mask)
      (net 1 GNDREF))
    (pad 1 thru_hole rect (at 0 0 180) (size 1.6 1.6) (drill 0.8) (layers *.Cu *.Mask)
      (net 3 S1))
    (model ${KISYS3DMOD}/Capacitor_THT.3dshapes/CP_Radial_D5.0mm_P2.50mm.wrl
      (at (xyz 0 0 0))
      (scale (xyz 1 1 1))
      (rotate (xyz 0 0 0))
    )
  )

  (module Capacitor_THT:CP_Radial_D5.0mm_P2.50mm (layer F.Cu) (tedit 5AE50EF0) (tstamp 60FB4A50)
    (at 114.4 124.65 180)
    (descr "CP, Radial series, Radial, pin pitch=2.50mm, , diameter=5mm, Electrolytic Capacitor")
    (tags "CP Radial series Radial pin pitch 2.50mm  diameter 5mm Electrolytic Capacitor")
    (path /60F3531A)
    (fp_text reference C3 (at 1.25 -3.75) (layer F.SilkS)
      (effects (font (size 1 1) (thickness 0.15)))
    )
    (fp_text value 1u (at 1.25 3.75) (layer F.Fab)
      (effects (font (size 1 1) (thickness 0.15)))
    )
    (fp_circle (center 1.25 0) (end 3.75 0) (layer F.Fab) (width 0.1))
    (fp_circle (center 1.25 0) (end 3.87 0) (layer F.SilkS) (width 0.12))
    (fp_circle (center 1.25 0) (end 4 0) (layer F.CrtYd) (width 0.05))
    (fp_line (start -0.883605 -1.0875) (end -0.383605 -1.0875) (layer F.Fab) (width 0.1))
    (fp_line (start -0.633605 -1.3375) (end -0.633605 -0.8375) (layer F.Fab) (width 0.1))
    (fp_line (start 1.25 -2.58) (end 1.25 2.58) (layer F.SilkS) (width 0.12))
    (fp_line (start 1.29 -2.58) (end 1.29 2.58) (layer F.SilkS) (width 0.12))
    (fp_line (start 1.33 -2.579) (end 1.33 2.579) (layer F.SilkS) (width 0.12))
    (fp_line (start 1.37 -2.578) (end 1.37 2.578) (layer F.SilkS) (width 0.12))
    (fp_line (start 1.41 -2.576) (end 1.41 2.576) (layer F.SilkS) (width 0.12))
    (fp_line (start 1.45 -2.573) (end 1.45 2.573) (layer F.SilkS) (width 0.12))
    (fp_line (start 1.49 -2.569) (end 1.49 -1.04) (layer F.SilkS) (width 0.12))
    (fp_line (start 1.49 1.04) (end 1.49 2.569) (layer F.SilkS) (width 0.12))
    (fp_line (start 1.53 -2.565) (end 1.53 -1.04) (layer F.SilkS) (width 0.12))
    (fp_line (start 1.53 1.04) (end 1.53 2.565) (layer F.SilkS) (width 0.12))
    (fp_line (start 1.57 -2.561) (end 1.57 -1.04) (layer F.SilkS) (width 0.12))
    (fp_line (start 1.57 1.04) (end 1.57 2.561) (layer F.SilkS) (width 0.12))
    (fp_line (start 1.61 -2.556) (end 1.61 -1.04) (layer F.SilkS) (width 0.12))
    (fp_line (start 1.61 1.04) (end 1.61 2.556) (layer F.SilkS) (width 0.12))
    (fp_line (start 1.65 -2.55) (end 1.65 -1.04) (layer F.SilkS) (width 0.12))
    (fp_line (start 1.65 1.04) (end 1.65 2.55) (layer F.SilkS) (width 0.12))
    (fp_line (start 1.69 -2.543) (end 1.69 -1.04) (layer F.SilkS) (width 0.12))
    (fp_line (start 1.69 1.04) (end 1.69 2.543) (layer F.SilkS) (width 0.12))
    (fp_line (start 1.73 -2.536) (end 1.73 -1.04) (layer F.SilkS) (width 0.12))
    (fp_line (start 1.73 1.04) (end 1.73 2.536) (layer F.SilkS) (width 0.12))
    (fp_line (start 1.77 -2.528) (end 1.77 -1.04) (layer F.SilkS) (width 0.12))
    (fp_line (start 1.77 1.04) (end 1.77 2.528) (layer F.SilkS) (width 0.12))
    (fp_line (start 1.81 -2.52) (end 1.81 -1.04) (layer F.SilkS) (width 0.12))
    (fp_line (start 1.81 1.04) (end 1.81 2.52) (layer F.SilkS) (width 0.12))
    (fp_line (start 1.85 -2.511) (end 1.85 -1.04) (layer F.SilkS) (width 0.12))
    (fp_line (start 1.85 1.04) (end 1.85 2.511) (layer F.SilkS) (width 0.12))
    (fp_line (start 1.89 -2.501) (end 1.89 -1.04) (layer F.SilkS) (width 0.12))
    (fp_line (start 1.89 1.04) (end 1.89 2.501) (layer F.SilkS) (width 0.12))
    (fp_line (start 1.93 -2.491) (end 1.93 -1.04) (layer F.SilkS) (width 0.12))
    (fp_line (start 1.93 1.04) (end 1.93 2.491) (layer F.SilkS) (width 0.12))
    (fp_line (start 1.971 -2.48) (end 1.971 -1.04) (layer F.SilkS) (width 0.12))
    (fp_line (start 1.971 1.04) (end 1.971 2.48) (layer F.SilkS) (width 0.12))
    (fp_line (start 2.011 -2.468) (end 2.011 -1.04) (layer F.SilkS) (width 0.12))
    (fp_line (start 2.011 1.04) (end 2.011 2.468) (layer F.SilkS) (width 0.12))
    (fp_line (start 2.051 -2.455) (end 2.051 -1.04) (layer F.SilkS) (width 0.12))
    (fp_line (start 2.051 1.04) (end 2.051 2.455) (layer F.SilkS) (width 0.12))
    (fp_line (start 2.091 -2.442) (end 2.091 -1.04) (layer F.SilkS) (width 0.12))
    (fp_line (start 2.091 1.04) (end 2.091 2.442) (layer F.SilkS) (width 0.12))
    (fp_line (start 2.131 -2.428) (end 2.131 -1.04) (layer F.SilkS) (width 0.12))
    (fp_line (start 2.131 1.04) (end 2.131 2.428) (layer F.SilkS) (width 0.12))
    (fp_line (start 2.171 -2.414) (end 2.171 -1.04) (layer F.SilkS) (width 0.12))
    (fp_line (start 2.171 1.04) (end 2.171 2.414) (layer F.SilkS) (width 0.12))
    (fp_line (start 2.211 -2.398) (end 2.211 -1.04) (layer F.SilkS) (width 0.12))
    (fp_line (start 2.211 1.04) (end 2.211 2.398) (layer F.SilkS) (width 0.12))
    (fp_line (start 2.251 -2.382) (end 2.251 -1.04) (layer F.SilkS) (width 0.12))
    (fp_line (start 2.251 1.04) (end 2.251 2.382) (layer F.SilkS) (width 0.12))
    (fp_line (start 2.291 -2.365) (end 2.291 -1.04) (layer F.SilkS) (width 0.12))
    (fp_line (start 2.291 1.04) (end 2.291 2.365) (layer F.SilkS) (width 0.12))
    (fp_line (start 2.331 -2.348) (end 2.331 -1.04) (layer F.SilkS) (width 0.12))
    (fp_line (start 2.331 1.04) (end 2.331 2.348) (layer F.SilkS) (width 0.12))
    (fp_line (start 2.371 -2.329) (end 2.371 -1.04) (layer F.SilkS) (width 0.12))
    (fp_line (start 2.371 1.04) (end 2.371 2.329) (layer F.SilkS) (width 0.12))
    (fp_line (start 2.411 -2.31) (end 2.411 -1.04) (layer F.SilkS) (width 0.12))
    (fp_line (start 2.411 1.04) (end 2.411 2.31) (layer F.SilkS) (width 0.12))
    (fp_line (start 2.451 -2.29) (end 2.451 -1.04) (layer F.SilkS) (width 0.12))
    (fp_line (start 2.451 1.04) (end 2.451 2.29) (layer F.SilkS) (width 0.12))
    (fp_line (start 2.491 -2.268) (end 2.491 -1.04) (layer F.SilkS) (width 0.12))
    (fp_line (start 2.491 1.04) (end 2.491 2.268) (layer F.SilkS) (width 0.12))
    (fp_line (start 2.531 -2.247) (end 2.531 -1.04) (layer F.SilkS) (width 0.12))
    (fp_line (start 2.531 1.04) (end 2.531 2.247) (layer F.SilkS) (width 0.12))
    (fp_line (start 2.571 -2.224) (end 2.571 -1.04) (layer F.SilkS) (width 0.12))
    (fp_line (start 2.571 1.04) (end 2.571 2.224) (layer F.SilkS) (width 0.12))
    (fp_line (start 2.611 -2.2) (end 2.611 -1.04) (layer F.SilkS) (width 0.12))
    (fp_line (start 2.611 1.04) (end 2.611 2.2) (layer F.SilkS) (width 0.12))
    (fp_line (start 2.651 -2.175) (end 2.651 -1.04) (layer F.SilkS) (width 0.12))
    (fp_line (start 2.651 1.04) (end 2.651 2.175) (layer F.SilkS) (width 0.12))
    (fp_line (start 2.691 -2.149) (end 2.691 -1.04) (layer F.SilkS) (width 0.12))
    (fp_line (start 2.691 1.04) (end 2.691 2.149) (layer F.SilkS) (width 0.12))
    (fp_line (start 2.731 -2.122) (end 2.731 -1.04) (layer F.SilkS) (width 0.12))
    (fp_line (start 2.731 1.04) (end 2.731 2.122) (layer F.SilkS) (width 0.12))
    (fp_line (start 2.771 -2.095) (end 2.771 -1.04) (layer F.SilkS) (width 0.12))
    (fp_line (start 2.771 1.04) (end 2.771 2.095) (layer F.SilkS) (width 0.12))
    (fp_line (start 2.811 -2.065) (end 2.811 -1.04) (layer F.SilkS) (width 0.12))
    (fp_line (start 2.811 1.04) (end 2.811 2.065) (layer F.SilkS) (width 0.12))
    (fp_line (start 2.851 -2.035) (end 2.851 -1.04) (layer F.SilkS) (width 0.12))
    (fp_line (start 2.851 1.04) (end 2.851 2.035) (layer F.SilkS) (width 0.12))
    (fp_line (start 2.891 -2.004) (end 2.891 -1.04) (layer F.SilkS) (width 0.12))
    (fp_line (start 2.891 1.04) (end 2.891 2.004) (layer F.SilkS) (width 0.12))
    (fp_line (start 2.931 -1.971) (end 2.931 -1.04) (layer F.SilkS) (width 0.12))
    (fp_line (start 2.931 1.04) (end 2.931 1.971) (layer F.SilkS) (width 0.12))
    (fp_line (start 2.971 -1.937) (end 2.971 -1.04) (layer F.SilkS) (width 0.12))
    (fp_line (start 2.971 1.04) (end 2.971 1.937) (layer F.SilkS) (width 0.12))
    (fp_line (start 3.011 -1.901) (end 3.011 -1.04) (layer F.SilkS) (width 0.12))
    (fp_line (start 3.011 1.04) (end 3.011 1.901) (layer F.SilkS) (width 0.12))
    (fp_line (start 3.051 -1.864) (end 3.051 -1.04) (layer F.SilkS) (width 0.12))
    (fp_line (start 3.051 1.04) (end 3.051 1.864) (layer F.SilkS) (width 0.12))
    (fp_line (start 3.091 -1.826) (end 3.091 -1.04) (layer F.SilkS) (width 0.12))
    (fp_line (start 3.091 1.04) (end 3.091 1.826) (layer F.SilkS) (width 0.12))
    (fp_line (start 3.131 -1.785) (end 3.131 -1.04) (layer F.SilkS) (width 0.12))
    (fp_line (start 3.131 1.04) (end 3.131 1.785) (layer F.SilkS) (width 0.12))
    (fp_line (start 3.171 -1.743) (end 3.171 -1.04) (layer F.SilkS) (width 0.12))
    (fp_line (start 3.171 1.04) (end 3.171 1.743) (layer F.SilkS) (width 0.12))
    (fp_line (start 3.211 -1.699) (end 3.211 -1.04) (layer F.SilkS) (width 0.12))
    (fp_line (start 3.211 1.04) (end 3.211 1.699) (layer F.SilkS) (width 0.12))
    (fp_line (start 3.251 -1.653) (end 3.251 -1.04) (layer F.SilkS) (width 0.12))
    (fp_line (start 3.251 1.04) (end 3.251 1.653) (layer F.SilkS) (width 0.12))
    (fp_line (start 3.291 -1.605) (end 3.291 -1.04) (layer F.SilkS) (width 0.12))
    (fp_line (start 3.291 1.04) (end 3.291 1.605) (layer F.SilkS) (width 0.12))
    (fp_line (start 3.331 -1.554) (end 3.331 -1.04) (layer F.SilkS) (width 0.12))
    (fp_line (start 3.331 1.04) (end 3.331 1.554) (layer F.SilkS) (width 0.12))
    (fp_line (start 3.371 -1.5) (end 3.371 -1.04) (layer F.SilkS) (width 0.12))
    (fp_line (start 3.371 1.04) (end 3.371 1.5) (layer F.SilkS) (width 0.12))
    (fp_line (start 3.411 -1.443) (end 3.411 -1.04) (layer F.SilkS) (width 0.12))
    (fp_line (start 3.411 1.04) (end 3.411 1.443) (layer F.SilkS) (width 0.12))
    (fp_line (start 3.451 -1.383) (end 3.451 -1.04) (layer F.SilkS) (width 0.12))
    (fp_line (start 3.451 1.04) (end 3.451 1.383) (layer F.SilkS) (width 0.12))
    (fp_line (start 3.491 -1.319) (end 3.491 -1.04) (layer F.SilkS) (width 0.12))
    (fp_line (start 3.491 1.04) (end 3.491 1.319) (layer F.SilkS) (width 0.12))
    (fp_line (start 3.531 -1.251) (end 3.531 -1.04) (layer F.SilkS) (width 0.12))
    (fp_line (start 3.531 1.04) (end 3.531 1.251) (layer F.SilkS) (width 0.12))
    (fp_line (start 3.571 -1.178) (end 3.571 1.178) (layer F.SilkS) (width 0.12))
    (fp_line (start 3.611 -1.098) (end 3.611 1.098) (layer F.SilkS) (width 0.12))
    (fp_line (start 3.651 -1.011) (end 3.651 1.011) (layer F.SilkS) (width 0.12))
    (fp_line (start 3.691 -0.915) (end 3.691 0.915) (layer F.SilkS) (width 0.12))
    (fp_line (start 3.731 -0.805) (end 3.731 0.805) (layer F.SilkS) (width 0.12))
    (fp_line (start 3.771 -0.677) (end 3.771 0.677) (layer F.SilkS) (width 0.12))
    (fp_line (start 3.811 -0.518) (end 3.811 0.518) (layer F.SilkS) (width 0.12))
    (fp_line (start 3.851 -0.284) (end 3.851 0.284) (layer F.SilkS) (width 0.12))
    (fp_line (start -1.554775 -1.475) (end -1.054775 -1.475) (layer F.SilkS) (width 0.12))
    (fp_line (start -1.304775 -1.725) (end -1.304775 -1.225) (layer F.SilkS) (width 0.12))
    (fp_text user %R (at 1.25 0) (layer F.Fab)
      (effects (font (size 1 1) (thickness 0.15)))
    )
    (pad 2 thru_hole circle (at 2.5 0 180) (size 1.6 1.6) (drill 0.8) (layers *.Cu *.Mask)
      (net 1 GNDREF))
    (pad 1 thru_hole rect (at 0 0 180) (size 1.6 1.6) (drill 0.8) (layers *.Cu *.Mask)
      (net 4 S2))
    (model ${KISYS3DMOD}/Capacitor_THT.3dshapes/CP_Radial_D5.0mm_P2.50mm.wrl
      (at (xyz 0 0 0))
      (scale (xyz 1 1 1))
      (rotate (xyz 0 0 0))
    )
  )

  (module Capacitor_THT:CP_Radial_D5.0mm_P2.50mm (layer F.Cu) (tedit 5AE50EF0) (tstamp 60FB4AD4)
    (at 131.9 124.65 180)
    (descr "CP, Radial series, Radial, pin pitch=2.50mm, , diameter=5mm, Electrolytic Capacitor")
    (tags "CP Radial series Radial pin pitch 2.50mm  diameter 5mm Electrolytic Capacitor")
    (path /60F35903)
    (fp_text reference C4 (at 1.25 -3.75) (layer F.SilkS)
      (effects (font (size 1 1) (thickness 0.15)))
    )
    (fp_text value 1u (at 1.25 3.75) (layer F.Fab)
      (effects (font (size 1 1) (thickness 0.15)))
    )
    (fp_circle (center 1.25 0) (end 3.75 0) (layer F.Fab) (width 0.1))
    (fp_circle (center 1.25 0) (end 3.87 0) (layer F.SilkS) (width 0.12))
    (fp_circle (center 1.25 0) (end 4 0) (layer F.CrtYd) (width 0.05))
    (fp_line (start -0.883605 -1.0875) (end -0.383605 -1.0875) (layer F.Fab) (width 0.1))
    (fp_line (start -0.633605 -1.3375) (end -0.633605 -0.8375) (layer F.Fab) (width 0.1))
    (fp_line (start 1.25 -2.58) (end 1.25 2.58) (layer F.SilkS) (width 0.12))
    (fp_line (start 1.29 -2.58) (end 1.29 2.58) (layer F.SilkS) (width 0.12))
    (fp_line (start 1.33 -2.579) (end 1.33 2.579) (layer F.SilkS) (width 0.12))
    (fp_line (start 1.37 -2.578) (end 1.37 2.578) (layer F.SilkS) (width 0.12))
    (fp_line (start 1.41 -2.576) (end 1.41 2.576) (layer F.SilkS) (width 0.12))
    (fp_line (start 1.45 -2.573) (end 1.45 2.573) (layer F.SilkS) (width 0.12))
    (fp_line (start 1.49 -2.569) (end 1.49 -1.04) (layer F.SilkS) (width 0.12))
    (fp_line (start 1.49 1.04) (end 1.49 2.569) (layer F.SilkS) (width 0.12))
    (fp_line (start 1.53 -2.565) (end 1.53 -1.04) (layer F.SilkS) (width 0.12))
    (fp_line (start 1.53 1.04) (end 1.53 2.565) (layer F.SilkS) (width 0.12))
    (fp_line (start 1.57 -2.561) (end 1.57 -1.04) (layer F.SilkS) (width 0.12))
    (fp_line (start 1.57 1.04) (end 1.57 2.561) (layer F.SilkS) (width 0.12))
    (fp_line (start 1.61 -2.556) (end 1.61 -1.04) (layer F.SilkS) (width 0.12))
    (fp_line (start 1.61 1.04) (end 1.61 2.556) (layer F.SilkS) (width 0.12))
    (fp_line (start 1.65 -2.55) (end 1.65 -1.04) (layer F.SilkS) (width 0.12))
    (fp_line (start 1.65 1.04) (end 1.65 2.55) (layer F.SilkS) (width 0.12))
    (fp_line (start 1.69 -2.543) (end 1.69 -1.04) (layer F.SilkS) (width 0.12))
    (fp_line (start 1.69 1.04) (end 1.69 2.543) (layer F.SilkS) (width 0.12))
    (fp_line (start 1.73 -2.536) (end 1.73 -1.04) (layer F.SilkS) (width 0.12))
    (fp_line (start 1.73 1.04) (end 1.73 2.536) (layer F.SilkS) (width 0.12))
    (fp_line (start 1.77 -2.528) (end 1.77 -1.04) (layer F.SilkS) (width 0.12))
    (fp_line (start 1.77 1.04) (end 1.77 2.528) (layer F.SilkS) (width 0.12))
    (fp_line (start 1.81 -2.52) (end 1.81 -1.04) (layer F.SilkS) (width 0.12))
    (fp_line (start 1.81 1.04) (end 1.81 2.52) (layer F.SilkS) (width 0.12))
    (fp_line (start 1.85 -2.511) (end 1.85 -1.04) (layer F.SilkS) (width 0.12))
    (fp_line (start 1.85 1.04) (end 1.85 2.511) (layer F.SilkS) (width 0.12))
    (fp_line (start 1.89 -2.501) (end 1.89 -1.04) (layer F.SilkS) (width 0.12))
    (fp_line (start 1.89 1.04) (end 1.89 2.501) (layer F.SilkS) (width 0.12))
    (fp_line (start 1.93 -2.491) (end 1.93 -1.04) (layer F.SilkS) (width 0.12))
    (fp_line (start 1.93 1.04) (end 1.93 2.491) (layer F.SilkS) (width 0.12))
    (fp_line (start 1.971 -2.48) (end 1.971 -1.04) (layer F.SilkS) (width 0.12))
    (fp_line (start 1.971 1.04) (end 1.971 2.48) (layer F.SilkS) (width 0.12))
    (fp_line (start 2.011 -2.468) (end 2.011 -1.04) (layer F.SilkS) (width 0.12))
    (fp_line (start 2.011 1.04) (end 2.011 2.468) (layer F.SilkS) (width 0.12))
    (fp_line (start 2.051 -2.455) (end 2.051 -1.04) (layer F.SilkS) (width 0.12))
    (fp_line (start 2.051 1.04) (end 2.051 2.455) (layer F.SilkS) (width 0.12))
    (fp_line (start 2.091 -2.442) (end 2.091 -1.04) (layer F.SilkS) (width 0.12))
    (fp_line (start 2.091 1.04) (end 2.091 2.442) (layer F.SilkS) (width 0.12))
    (fp_line (start 2.131 -2.428) (end 2.131 -1.04) (layer F.SilkS) (width 0.12))
    (fp_line (start 2.131 1.04) (end 2.131 2.428) (layer F.SilkS) (width 0.12))
    (fp_line (start 2.171 -2.414) (end 2.171 -1.04) (layer F.SilkS) (width 0.12))
    (fp_line (start 2.171 1.04) (end 2.171 2.414) (layer F.SilkS) (width 0.12))
    (fp_line (start 2.211 -2.398) (end 2.211 -1.04) (layer F.SilkS) (width 0.12))
    (fp_line (start 2.211 1.04) (end 2.211 2.398) (layer F.SilkS) (width 0.12))
    (fp_line (start 2.251 -2.382) (end 2.251 -1.04) (layer F.SilkS) (width 0.12))
    (fp_line (start 2.251 1.04) (end 2.251 2.382) (layer F.SilkS) (width 0.12))
    (fp_line (start 2.291 -2.365) (end 2.291 -1.04) (layer F.SilkS) (width 0.12))
    (fp_line (start 2.291 1.04) (end 2.291 2.365) (layer F.SilkS) (width 0.12))
    (fp_line (start 2.331 -2.348) (end 2.331 -1.04) (layer F.SilkS) (width 0.12))
    (fp_line (start 2.331 1.04) (end 2.331 2.348) (layer F.SilkS) (width 0.12))
    (fp_line (start 2.371 -2.329) (end 2.371 -1.04) (layer F.SilkS) (width 0.12))
    (fp_line (start 2.371 1.04) (end 2.371 2.329) (layer F.SilkS) (width 0.12))
    (fp_line (start 2.411 -2.31) (end 2.411 -1.04) (layer F.SilkS) (width 0.12))
    (fp_line (start 2.411 1.04) (end 2.411 2.31) (layer F.SilkS) (width 0.12))
    (fp_line (start 2.451 -2.29) (end 2.451 -1.04) (layer F.SilkS) (width 0.12))
    (fp_line (start 2.451 1.04) (end 2.451 2.29) (layer F.SilkS) (width 0.12))
    (fp_line (start 2.491 -2.268) (end 2.491 -1.04) (layer F.SilkS) (width 0.12))
    (fp_line (start 2.491 1.04) (end 2.491 2.268) (layer F.SilkS) (width 0.12))
    (fp_line (start 2.531 -2.247) (end 2.531 -1.04) (layer F.SilkS) (width 0.12))
    (fp_line (start 2.531 1.04) (end 2.531 2.247) (layer F.SilkS) (width 0.12))
    (fp_line (start 2.571 -2.224) (end 2.571 -1.04) (layer F.SilkS) (width 0.12))
    (fp_line (start 2.571 1.04) (end 2.571 2.224) (layer F.SilkS) (width 0.12))
    (fp_line (start 2.611 -2.2) (end 2.611 -1.04) (layer F.SilkS) (width 0.12))
    (fp_line (start 2.611 1.04) (end 2.611 2.2) (layer F.SilkS) (width 0.12))
    (fp_line (start 2.651 -2.175) (end 2.651 -1.04) (layer F.SilkS) (width 0.12))
    (fp_line (start 2.651 1.04) (end 2.651 2.175) (layer F.SilkS) (width 0.12))
    (fp_line (start 2.691 -2.149) (end 2.691 -1.04) (layer F.SilkS) (width 0.12))
    (fp_line (start 2.691 1.04) (end 2.691 2.149) (layer F.SilkS) (width 0.12))
    (fp_line (start 2.731 -2.122) (end 2.731 -1.04) (layer F.SilkS) (width 0.12))
    (fp_line (start 2.731 1.04) (end 2.731 2.122) (layer F.SilkS) (width 0.12))
    (fp_line (start 2.771 -2.095) (end 2.771 -1.04) (layer F.SilkS) (width 0.12))
    (fp_line (start 2.771 1.04) (end 2.771 2.095) (layer F.SilkS) (width 0.12))
    (fp_line (start 2.811 -2.065) (end 2.811 -1.04) (layer F.SilkS) (width 0.12))
    (fp_line (start 2.811 1.04) (end 2.811 2.065) (layer F.SilkS) (width 0.12))
    (fp_line (start 2.851 -2.035) (end 2.851 -1.04) (layer F.SilkS) (width 0.12))
    (fp_line (start 2.851 1.04) (end 2.851 2.035) (layer F.SilkS) (width 0.12))
    (fp_line (start 2.891 -2.004) (end 2.891 -1.04) (layer F.SilkS) (width 0.12))
    (fp_line (start 2.891 1.04) (end 2.891 2.004) (layer F.SilkS) (width 0.12))
    (fp_line (start 2.931 -1.971) (end 2.931 -1.04) (layer F.SilkS) (width 0.12))
    (fp_line (start 2.931 1.04) (end 2.931 1.971) (layer F.SilkS) (width 0.12))
    (fp_line (start 2.971 -1.937) (end 2.971 -1.04) (layer F.SilkS) (width 0.12))
    (fp_line (start 2.971 1.04) (end 2.971 1.937) (layer F.SilkS) (width 0.12))
    (fp_line (start 3.011 -1.901) (end 3.011 -1.04) (layer F.SilkS) (width 0.12))
    (fp_line (start 3.011 1.04) (end 3.011 1.901) (layer F.SilkS) (width 0.12))
    (fp_line (start 3.051 -1.864) (end 3.051 -1.04) (layer F.SilkS) (width 0.12))
    (fp_line (start 3.051 1.04) (end 3.051 1.864) (layer F.SilkS) (width 0.12))
    (fp_line (start 3.091 -1.826) (end 3.091 -1.04) (layer F.SilkS) (width 0.12))
    (fp_line (start 3.091 1.04) (end 3.091 1.826) (layer F.SilkS) (width 0.12))
    (fp_line (start 3.131 -1.785) (end 3.131 -1.04) (layer F.SilkS) (width 0.12))
    (fp_line (start 3.131 1.04) (end 3.131 1.785) (layer F.SilkS) (width 0.12))
    (fp_line (start 3.171 -1.743) (end 3.171 -1.04) (layer F.SilkS) (width 0.12))
    (fp_line (start 3.171 1.04) (end 3.171 1.743) (layer F.SilkS) (width 0.12))
    (fp_line (start 3.211 -1.699) (end 3.211 -1.04) (layer F.SilkS) (width 0.12))
    (fp_line (start 3.211 1.04) (end 3.211 1.699) (layer F.SilkS) (width 0.12))
    (fp_line (start 3.251 -1.653) (end 3.251 -1.04) (layer F.SilkS) (width 0.12))
    (fp_line (start 3.251 1.04) (end 3.251 1.653) (layer F.SilkS) (width 0.12))
    (fp_line (start 3.291 -1.605) (end 3.291 -1.04) (layer F.SilkS) (width 0.12))
    (fp_line (start 3.291 1.04) (end 3.291 1.605) (layer F.SilkS) (width 0.12))
    (fp_line (start 3.331 -1.554) (end 3.331 -1.04) (layer F.SilkS) (width 0.12))
    (fp_line (start 3.331 1.04) (end 3.331 1.554) (layer F.SilkS) (width 0.12))
    (fp_line (start 3.371 -1.5) (end 3.371 -1.04) (layer F.SilkS) (width 0.12))
    (fp_line (start 3.371 1.04) (end 3.371 1.5) (layer F.SilkS) (width 0.12))
    (fp_line (start 3.411 -1.443) (end 3.411 -1.04) (layer F.SilkS) (width 0.12))
    (fp_line (start 3.411 1.04) (end 3.411 1.443) (layer F.SilkS) (width 0.12))
    (fp_line (start 3.451 -1.383) (end 3.451 -1.04) (layer F.SilkS) (width 0.12))
    (fp_line (start 3.451 1.04) (end 3.451 1.383) (layer F.SilkS) (width 0.12))
    (fp_line (start 3.491 -1.319) (end 3.491 -1.04) (layer F.SilkS) (width 0.12))
    (fp_line (start 3.491 1.04) (end 3.491 1.319) (layer F.SilkS) (width 0.12))
    (fp_line (start 3.531 -1.251) (end 3.531 -1.04) (layer F.SilkS) (width 0.12))
    (fp_line (start 3.531 1.04) (end 3.531 1.251) (layer F.SilkS) (width 0.12))
    (fp_line (start 3.571 -1.178) (end 3.571 1.178) (layer F.SilkS) (width 0.12))
    (fp_line (start 3.611 -1.098) (end 3.611 1.098) (layer F.SilkS) (width 0.12))
    (fp_line (start 3.651 -1.011) (end 3.651 1.011) (layer F.SilkS) (width 0.12))
    (fp_line (start 3.691 -0.915) (end 3.691 0.915) (layer F.SilkS) (width 0.12))
    (fp_line (start 3.731 -0.805) (end 3.731 0.805) (layer F.SilkS) (width 0.12))
    (fp_line (start 3.771 -0.677) (end 3.771 0.677) (layer F.SilkS) (width 0.12))
    (fp_line (start 3.811 -0.518) (end 3.811 0.518) (layer F.SilkS) (width 0.12))
    (fp_line (start 3.851 -0.284) (end 3.851 0.284) (layer F.SilkS) (width 0.12))
    (fp_line (start -1.554775 -1.475) (end -1.054775 -1.475) (layer F.SilkS) (width 0.12))
    (fp_line (start -1.304775 -1.725) (end -1.304775 -1.225) (layer F.SilkS) (width 0.12))
    (fp_text user %R (at 1.25 0) (layer F.Fab)
      (effects (font (size 1 1) (thickness 0.15)))
    )
    (pad 2 thru_hole circle (at 2.5 0 180) (size 1.6 1.6) (drill 0.8) (layers *.Cu *.Mask)
      (net 1 GNDREF))
    (pad 1 thru_hole rect (at 0 0 180) (size 1.6 1.6) (drill 0.8) (layers *.Cu *.Mask)
      (net 5 S3))
    (model ${KISYS3DMOD}/Capacitor_THT.3dshapes/CP_Radial_D5.0mm_P2.50mm.wrl
      (at (xyz 0 0 0))
      (scale (xyz 1 1 1))
      (rotate (xyz 0 0 0))
    )
  )

  (module Capacitor_THT:CP_Radial_D5.0mm_P2.50mm (layer F.Cu) (tedit 5AE50EF0) (tstamp 60FB4B58)
    (at 149.8 124.85 180)
    (descr "CP, Radial series, Radial, pin pitch=2.50mm, , diameter=5mm, Electrolytic Capacitor")
    (tags "CP Radial series Radial pin pitch 2.50mm  diameter 5mm Electrolytic Capacitor")
    (path /60F3603E)
    (fp_text reference C5 (at 1.25 -3.75) (layer F.SilkS)
      (effects (font (size 1 1) (thickness 0.15)))
    )
    (fp_text value 1u (at 1.25 3.75) (layer F.Fab)
      (effects (font (size 1 1) (thickness 0.15)))
    )
    (fp_circle (center 1.25 0) (end 3.75 0) (layer F.Fab) (width 0.1))
    (fp_circle (center 1.25 0) (end 3.87 0) (layer F.SilkS) (width 0.12))
    (fp_circle (center 1.25 0) (end 4 0) (layer F.CrtYd) (width 0.05))
    (fp_line (start -0.883605 -1.0875) (end -0.383605 -1.0875) (layer F.Fab) (width 0.1))
    (fp_line (start -0.633605 -1.3375) (end -0.633605 -0.8375) (layer F.Fab) (width 0.1))
    (fp_line (start 1.25 -2.58) (end 1.25 2.58) (layer F.SilkS) (width 0.12))
    (fp_line (start 1.29 -2.58) (end 1.29 2.58) (layer F.SilkS) (width 0.12))
    (fp_line (start 1.33 -2.579) (end 1.33 2.579) (layer F.SilkS) (width 0.12))
    (fp_line (start 1.37 -2.578) (end 1.37 2.578) (layer F.SilkS) (width 0.12))
    (fp_line (start 1.41 -2.576) (end 1.41 2.576) (layer F.SilkS) (width 0.12))
    (fp_line (start 1.45 -2.573) (end 1.45 2.573) (layer F.SilkS) (width 0.12))
    (fp_line (start 1.49 -2.569) (end 1.49 -1.04) (layer F.SilkS) (width 0.12))
    (fp_line (start 1.49 1.04) (end 1.49 2.569) (layer F.SilkS) (width 0.12))
    (fp_line (start 1.53 -2.565) (end 1.53 -1.04) (layer F.SilkS) (width 0.12))
    (fp_line (start 1.53 1.04) (end 1.53 2.565) (layer F.SilkS) (width 0.12))
    (fp_line (start 1.57 -2.561) (end 1.57 -1.04) (layer F.SilkS) (width 0.12))
    (fp_line (start 1.57 1.04) (end 1.57 2.561) (layer F.SilkS) (width 0.12))
    (fp_line (start 1.61 -2.556) (end 1.61 -1.04) (layer F.SilkS) (width 0.12))
    (fp_line (start 1.61 1.04) (end 1.61 2.556) (layer F.SilkS) (width 0.12))
    (fp_line (start 1.65 -2.55) (end 1.65 -1.04) (layer F.SilkS) (width 0.12))
    (fp_line (start 1.65 1.04) (end 1.65 2.55) (layer F.SilkS) (width 0.12))
    (fp_line (start 1.69 -2.543) (end 1.69 -1.04) (layer F.SilkS) (width 0.12))
    (fp_line (start 1.69 1.04) (end 1.69 2.543) (layer F.SilkS) (width 0.12))
    (fp_line (start 1.73 -2.536) (end 1.73 -1.04) (layer F.SilkS) (width 0.12))
    (fp_line (start 1.73 1.04) (end 1.73 2.536) (layer F.SilkS) (width 0.12))
    (fp_line (start 1.77 -2.528) (end 1.77 -1.04) (layer F.SilkS) (width 0.12))
    (fp_line (start 1.77 1.04) (end 1.77 2.528) (layer F.SilkS) (width 0.12))
    (fp_line (start 1.81 -2.52) (end 1.81 -1.04) (layer F.SilkS) (width 0.12))
    (fp_line (start 1.81 1.04) (end 1.81 2.52) (layer F.SilkS) (width 0.12))
    (fp_line (start 1.85 -2.511) (end 1.85 -1.04) (layer F.SilkS) (width 0.12))
    (fp_line (start 1.85 1.04) (end 1.85 2.511) (layer F.SilkS) (width 0.12))
    (fp_line (start 1.89 -2.501) (end 1.89 -1.04) (layer F.SilkS) (width 0.12))
    (fp_line (start 1.89 1.04) (end 1.89 2.501) (layer F.SilkS) (width 0.12))
    (fp_line (start 1.93 -2.491) (end 1.93 -1.04) (layer F.SilkS) (width 0.12))
    (fp_line (start 1.93 1.04) (end 1.93 2.491) (layer F.SilkS) (width 0.12))
    (fp_line (start 1.971 -2.48) (end 1.971 -1.04) (layer F.SilkS) (width 0.12))
    (fp_line (start 1.971 1.04) (end 1.971 2.48) (layer F.SilkS) (width 0.12))
    (fp_line (start 2.011 -2.468) (end 2.011 -1.04) (layer F.SilkS) (width 0.12))
    (fp_line (start 2.011 1.04) (end 2.011 2.468) (layer F.SilkS) (width 0.12))
    (fp_line (start 2.051 -2.455) (end 2.051 -1.04) (layer F.SilkS) (width 0.12))
    (fp_line (start 2.051 1.04) (end 2.051 2.455) (layer F.SilkS) (width 0.12))
    (fp_line (start 2.091 -2.442) (end 2.091 -1.04) (layer F.SilkS) (width 0.12))
    (fp_line (start 2.091 1.04) (end 2.091 2.442) (layer F.SilkS) (width 0.12))
    (fp_line (start 2.131 -2.428) (end 2.131 -1.04) (layer F.SilkS) (width 0.12))
    (fp_line (start 2.131 1.04) (end 2.131 2.428) (layer F.SilkS) (width 0.12))
    (fp_line (start 2.171 -2.414) (end 2.171 -1.04) (layer F.SilkS) (width 0.12))
    (fp_line (start 2.171 1.04) (end 2.171 2.414) (layer F.SilkS) (width 0.12))
    (fp_line (start 2.211 -2.398) (end 2.211 -1.04) (layer F.SilkS) (width 0.12))
    (fp_line (start 2.211 1.04) (end 2.211 2.398) (layer F.SilkS) (width 0.12))
    (fp_line (start 2.251 -2.382) (end 2.251 -1.04) (layer F.SilkS) (width 0.12))
    (fp_line (start 2.251 1.04) (end 2.251 2.382) (layer F.SilkS) (width 0.12))
    (fp_line (start 2.291 -2.365) (end 2.291 -1.04) (layer F.SilkS) (width 0.12))
    (fp_line (start 2.291 1.04) (end 2.291 2.365) (layer F.SilkS) (width 0.12))
    (fp_line (start 2.331 -2.348) (end 2.331 -1.04) (layer F.SilkS) (width 0.12))
    (fp_line (start 2.331 1.04) (end 2.331 2.348) (layer F.SilkS) (width 0.12))
    (fp_line (start 2.371 -2.329) (end 2.371 -1.04) (layer F.SilkS) (width 0.12))
    (fp_line (start 2.371 1.04) (end 2.371 2.329) (layer F.SilkS) (width 0.12))
    (fp_line (start 2.411 -2.31) (end 2.411 -1.04) (layer F.SilkS) (width 0.12))
    (fp_line (start 2.411 1.04) (end 2.411 2.31) (layer F.SilkS) (width 0.12))
    (fp_line (start 2.451 -2.29) (end 2.451 -1.04) (layer F.SilkS) (width 0.12))
    (fp_line (start 2.451 1.04) (end 2.451 2.29) (layer F.SilkS) (width 0.12))
    (fp_line (start 2.491 -2.268) (end 2.491 -1.04) (layer F.SilkS) (width 0.12))
    (fp_line (start 2.491 1.04) (end 2.491 2.268) (layer F.SilkS) (width 0.12))
    (fp_line (start 2.531 -2.247) (end 2.531 -1.04) (layer F.SilkS) (width 0.12))
    (fp_line (start 2.531 1.04) (end 2.531 2.247) (layer F.SilkS) (width 0.12))
    (fp_line (start 2.571 -2.224) (end 2.571 -1.04) (layer F.SilkS) (width 0.12))
    (fp_line (start 2.571 1.04) (end 2.571 2.224) (layer F.SilkS) (width 0.12))
    (fp_line (start 2.611 -2.2) (end 2.611 -1.04) (layer F.SilkS) (width 0.12))
    (fp_line (start 2.611 1.04) (end 2.611 2.2) (layer F.SilkS) (width 0.12))
    (fp_line (start 2.651 -2.175) (end 2.651 -1.04) (layer F.SilkS) (width 0.12))
    (fp_line (start 2.651 1.04) (end 2.651 2.175) (layer F.SilkS) (width 0.12))
    (fp_line (start 2.691 -2.149) (end 2.691 -1.04) (layer F.SilkS) (width 0.12))
    (fp_line (start 2.691 1.04) (end 2.691 2.149) (layer F.SilkS) (width 0.12))
    (fp_line (start 2.731 -2.122) (end 2.731 -1.04) (layer F.SilkS) (width 0.12))
    (fp_line (start 2.731 1.04) (end 2.731 2.122) (layer F.SilkS) (width 0.12))
    (fp_line (start 2.771 -2.095) (end 2.771 -1.04) (layer F.SilkS) (width 0.12))
    (fp_line (start 2.771 1.04) (end 2.771 2.095) (layer F.SilkS) (width 0.12))
    (fp_line (start 2.811 -2.065) (end 2.811 -1.04) (layer F.SilkS) (width 0.12))
    (fp_line (start 2.811 1.04) (end 2.811 2.065) (layer F.SilkS) (width 0.12))
    (fp_line (start 2.851 -2.035) (end 2.851 -1.04) (layer F.SilkS) (width 0.12))
    (fp_line (start 2.851 1.04) (end 2.851 2.035) (layer F.SilkS) (width 0.12))
    (fp_line (start 2.891 -2.004) (end 2.891 -1.04) (layer F.SilkS) (width 0.12))
    (fp_line (start 2.891 1.04) (end 2.891 2.004) (layer F.SilkS) (width 0.12))
    (fp_line (start 2.931 -1.971) (end 2.931 -1.04) (layer F.SilkS) (width 0.12))
    (fp_line (start 2.931 1.04) (end 2.931 1.971) (layer F.SilkS) (width 0.12))
    (fp_line (start 2.971 -1.937) (end 2.971 -1.04) (layer F.SilkS) (width 0.12))
    (fp_line (start 2.971 1.04) (end 2.971 1.937) (layer F.SilkS) (width 0.12))
    (fp_line (start 3.011 -1.901) (end 3.011 -1.04) (layer F.SilkS) (width 0.12))
    (fp_line (start 3.011 1.04) (end 3.011 1.901) (layer F.SilkS) (width 0.12))
    (fp_line (start 3.051 -1.864) (end 3.051 -1.04) (layer F.SilkS) (width 0.12))
    (fp_line (start 3.051 1.04) (end 3.051 1.864) (layer F.SilkS) (width 0.12))
    (fp_line (start 3.091 -1.826) (end 3.091 -1.04) (layer F.SilkS) (width 0.12))
    (fp_line (start 3.091 1.04) (end 3.091 1.826) (layer F.SilkS) (width 0.12))
    (fp_line (start 3.131 -1.785) (end 3.131 -1.04) (layer F.SilkS) (width 0.12))
    (fp_line (start 3.131 1.04) (end 3.131 1.785) (layer F.SilkS) (width 0.12))
    (fp_line (start 3.171 -1.743) (end 3.171 -1.04) (layer F.SilkS) (width 0.12))
    (fp_line (start 3.171 1.04) (end 3.171 1.743) (layer F.SilkS) (width 0.12))
    (fp_line (start 3.211 -1.699) (end 3.211 -1.04) (layer F.SilkS) (width 0.12))
    (fp_line (start 3.211 1.04) (end 3.211 1.699) (layer F.SilkS) (width 0.12))
    (fp_line (start 3.251 -1.653) (end 3.251 -1.04) (layer F.SilkS) (width 0.12))
    (fp_line (start 3.251 1.04) (end 3.251 1.653) (layer F.SilkS) (width 0.12))
    (fp_line (start 3.291 -1.605) (end 3.291 -1.04) (layer F.SilkS) (width 0.12))
    (fp_line (start 3.291 1.04) (end 3.291 1.605) (layer F.SilkS) (width 0.12))
    (fp_line (start 3.331 -1.554) (end 3.331 -1.04) (layer F.SilkS) (width 0.12))
    (fp_line (start 3.331 1.04) (end 3.331 1.554) (layer F.SilkS) (width 0.12))
    (fp_line (start 3.371 -1.5) (end 3.371 -1.04) (layer F.SilkS) (width 0.12))
    (fp_line (start 3.371 1.04) (end 3.371 1.5) (layer F.SilkS) (width 0.12))
    (fp_line (start 3.411 -1.443) (end 3.411 -1.04) (layer F.SilkS) (width 0.12))
    (fp_line (start 3.411 1.04) (end 3.411 1.443) (layer F.SilkS) (width 0.12))
    (fp_line (start 3.451 -1.383) (end 3.451 -1.04) (layer F.SilkS) (width 0.12))
    (fp_line (start 3.451 1.04) (end 3.451 1.383) (layer F.SilkS) (width 0.12))
    (fp_line (start 3.491 -1.319) (end 3.491 -1.04) (layer F.SilkS) (width 0.12))
    (fp_line (start 3.491 1.04) (end 3.491 1.319) (layer F.SilkS) (width 0.12))
    (fp_line (start 3.531 -1.251) (end 3.531 -1.04) (layer F.SilkS) (width 0.12))
    (fp_line (start 3.531 1.04) (end 3.531 1.251) (layer F.SilkS) (width 0.12))
    (fp_line (start 3.571 -1.178) (end 3.571 1.178) (layer F.SilkS) (width 0.12))
    (fp_line (start 3.611 -1.098) (end 3.611 1.098) (layer F.SilkS) (width 0.12))
    (fp_line (start 3.651 -1.011) (end 3.651 1.011) (layer F.SilkS) (width 0.12))
    (fp_line (start 3.691 -0.915) (end 3.691 0.915) (layer F.SilkS) (width 0.12))
    (fp_line (start 3.731 -0.805) (end 3.731 0.805) (layer F.SilkS) (width 0.12))
    (fp_line (start 3.771 -0.677) (end 3.771 0.677) (layer F.SilkS) (width 0.12))
    (fp_line (start 3.811 -0.518) (end 3.811 0.518) (layer F.SilkS) (width 0.12))
    (fp_line (start 3.851 -0.284) (end 3.851 0.284) (layer F.SilkS) (width 0.12))
    (fp_line (start -1.554775 -1.475) (end -1.054775 -1.475) (layer F.SilkS) (width 0.12))
    (fp_line (start -1.304775 -1.725) (end -1.304775 -1.225) (layer F.SilkS) (width 0.12))
    (fp_text user %R (at 1.25 0) (layer F.Fab)
      (effects (font (size 1 1) (thickness 0.15)))
    )
    (pad 2 thru_hole circle (at 2.5 0 180) (size 1.6 1.6) (drill 0.8) (layers *.Cu *.Mask)
      (net 1 GNDREF))
    (pad 1 thru_hole rect (at 0 0 180) (size 1.6 1.6) (drill 0.8) (layers *.Cu *.Mask)
      (net 6 S4))
    (model ${KISYS3DMOD}/Capacitor_THT.3dshapes/CP_Radial_D5.0mm_P2.50mm.wrl
      (at (xyz 0 0 0))
      (scale (xyz 1 1 1))
      (rotate (xyz 0 0 0))
    )
  )

  (module Capacitor_THT:CP_Radial_D5.0mm_P2.50mm (layer F.Cu) (tedit 5AE50EF0) (tstamp 60FB4BDC)
    (at 167.3 124.85 180)
    (descr "CP, Radial series, Radial, pin pitch=2.50mm, , diameter=5mm, Electrolytic Capacitor")
    (tags "CP Radial series Radial pin pitch 2.50mm  diameter 5mm Electrolytic Capacitor")
    (path /60F3670D)
    (fp_text reference C6 (at 1.25 -3.75) (layer F.SilkS)
      (effects (font (size 1 1) (thickness 0.15)))
    )
    (fp_text value 1u (at 1.25 3.75) (layer F.Fab)
      (effects (font (size 1 1) (thickness 0.15)))
    )
    (fp_circle (center 1.25 0) (end 3.75 0) (layer F.Fab) (width 0.1))
    (fp_circle (center 1.25 0) (end 3.87 0) (layer F.SilkS) (width 0.12))
    (fp_circle (center 1.25 0) (end 4 0) (layer F.CrtYd) (width 0.05))
    (fp_line (start -0.883605 -1.0875) (end -0.383605 -1.0875) (layer F.Fab) (width 0.1))
    (fp_line (start -0.633605 -1.3375) (end -0.633605 -0.8375) (layer F.Fab) (width 0.1))
    (fp_line (start 1.25 -2.58) (end 1.25 2.58) (layer F.SilkS) (width 0.12))
    (fp_line (start 1.29 -2.58) (end 1.29 2.58) (layer F.SilkS) (width 0.12))
    (fp_line (start 1.33 -2.579) (end 1.33 2.579) (layer F.SilkS) (width 0.12))
    (fp_line (start 1.37 -2.578) (end 1.37 2.578) (layer F.SilkS) (width 0.12))
    (fp_line (start 1.41 -2.576) (end 1.41 2.576) (layer F.SilkS) (width 0.12))
    (fp_line (start 1.45 -2.573) (end 1.45 2.573) (layer F.SilkS) (width 0.12))
    (fp_line (start 1.49 -2.569) (end 1.49 -1.04) (layer F.SilkS) (width 0.12))
    (fp_line (start 1.49 1.04) (end 1.49 2.569) (layer F.SilkS) (width 0.12))
    (fp_line (start 1.53 -2.565) (end 1.53 -1.04) (layer F.SilkS) (width 0.12))
    (fp_line (start 1.53 1.04) (end 1.53 2.565) (layer F.SilkS) (width 0.12))
    (fp_line (start 1.57 -2.561) (end 1.57 -1.04) (layer F.SilkS) (width 0.12))
    (fp_line (start 1.57 1.04) (end 1.57 2.561) (layer F.SilkS) (width 0.12))
    (fp_line (start 1.61 -2.556) (end 1.61 -1.04) (layer F.SilkS) (width 0.12))
    (fp_line (start 1.61 1.04) (end 1.61 2.556) (layer F.SilkS) (width 0.12))
    (fp_line (start 1.65 -2.55) (end 1.65 -1.04) (layer F.SilkS) (width 0.12))
    (fp_line (start 1.65 1.04) (end 1.65 2.55) (layer F.SilkS) (width 0.12))
    (fp_line (start 1.69 -2.543) (end 1.69 -1.04) (layer F.SilkS) (width 0.12))
    (fp_line (start 1.69 1.04) (end 1.69 2.543) (layer F.SilkS) (width 0.12))
    (fp_line (start 1.73 -2.536) (end 1.73 -1.04) (layer F.SilkS) (width 0.12))
    (fp_line (start 1.73 1.04) (end 1.73 2.536) (layer F.SilkS) (width 0.12))
    (fp_line (start 1.77 -2.528) (end 1.77 -1.04) (layer F.SilkS) (width 0.12))
    (fp_line (start 1.77 1.04) (end 1.77 2.528) (layer F.SilkS) (width 0.12))
    (fp_line (start 1.81 -2.52) (end 1.81 -1.04) (layer F.SilkS) (width 0.12))
    (fp_line (start 1.81 1.04) (end 1.81 2.52) (layer F.SilkS) (width 0.12))
    (fp_line (start 1.85 -2.511) (end 1.85 -1.04) (layer F.SilkS) (width 0.12))
    (fp_line (start 1.85 1.04) (end 1.85 2.511) (layer F.SilkS) (width 0.12))
    (fp_line (start 1.89 -2.501) (end 1.89 -1.04) (layer F.SilkS) (width 0.12))
    (fp_line (start 1.89 1.04) (end 1.89 2.501) (layer F.SilkS) (width 0.12))
    (fp_line (start 1.93 -2.491) (end 1.93 -1.04) (layer F.SilkS) (width 0.12))
    (fp_line (start 1.93 1.04) (end 1.93 2.491) (layer F.SilkS) (width 0.12))
    (fp_line (start 1.971 -2.48) (end 1.971 -1.04) (layer F.SilkS) (width 0.12))
    (fp_line (start 1.971 1.04) (end 1.971 2.48) (layer F.SilkS) (width 0.12))
    (fp_line (start 2.011 -2.468) (end 2.011 -1.04) (layer F.SilkS) (width 0.12))
    (fp_line (start 2.011 1.04) (end 2.011 2.468) (layer F.SilkS) (width 0.12))
    (fp_line (start 2.051 -2.455) (end 2.051 -1.04) (layer F.SilkS) (width 0.12))
    (fp_line (start 2.051 1.04) (end 2.051 2.455) (layer F.SilkS) (width 0.12))
    (fp_line (start 2.091 -2.442) (end 2.091 -1.04) (layer F.SilkS) (width 0.12))
    (fp_line (start 2.091 1.04) (end 2.091 2.442) (layer F.SilkS) (width 0.12))
    (fp_line (start 2.131 -2.428) (end 2.131 -1.04) (layer F.SilkS) (width 0.12))
    (fp_line (start 2.131 1.04) (end 2.131 2.428) (layer F.SilkS) (width 0.12))
    (fp_line (start 2.171 -2.414) (end 2.171 -1.04) (layer F.SilkS) (width 0.12))
    (fp_line (start 2.171 1.04) (end 2.171 2.414) (layer F.SilkS) (width 0.12))
    (fp_line (start 2.211 -2.398) (end 2.211 -1.04) (layer F.SilkS) (width 0.12))
    (fp_line (start 2.211 1.04) (end 2.211 2.398) (layer F.SilkS) (width 0.12))
    (fp_line (start 2.251 -2.382) (end 2.251 -1.04) (layer F.SilkS) (width 0.12))
    (fp_line (start 2.251 1.04) (end 2.251 2.382) (layer F.SilkS) (width 0.12))
    (fp_line (start 2.291 -2.365) (end 2.291 -1.04) (layer F.SilkS) (width 0.12))
    (fp_line (start 2.291 1.04) (end 2.291 2.365) (layer F.SilkS) (width 0.12))
    (fp_line (start 2.331 -2.348) (end 2.331 -1.04) (layer F.SilkS) (width 0.12))
    (fp_line (start 2.331 1.04) (end 2.331 2.348) (layer F.SilkS) (width 0.12))
    (fp_line (start 2.371 -2.329) (end 2.371 -1.04) (layer F.SilkS) (width 0.12))
    (fp_line (start 2.371 1.04) (end 2.371 2.329) (layer F.SilkS) (width 0.12))
    (fp_line (start 2.411 -2.31) (end 2.411 -1.04) (layer F.SilkS) (width 0.12))
    (fp_line (start 2.411 1.04) (end 2.411 2.31) (layer F.SilkS) (width 0.12))
    (fp_line (start 2.451 -2.29) (end 2.451 -1.04) (layer F.SilkS) (width 0.12))
    (fp_line (start 2.451 1.04) (end 2.451 2.29) (layer F.SilkS) (width 0.12))
    (fp_line (start 2.491 -2.268) (end 2.491 -1.04) (layer F.SilkS) (width 0.12))
    (fp_line (start 2.491 1.04) (end 2.491 2.268) (layer F.SilkS) (width 0.12))
    (fp_line (start 2.531 -2.247) (end 2.531 -1.04) (layer F.SilkS) (width 0.12))
    (fp_line (start 2.531 1.04) (end 2.531 2.247) (layer F.SilkS) (width 0.12))
    (fp_line (start 2.571 -2.224) (end 2.571 -1.04) (layer F.SilkS) (width 0.12))
    (fp_line (start 2.571 1.04) (end 2.571 2.224) (layer F.SilkS) (width 0.12))
    (fp_line (start 2.611 -2.2) (end 2.611 -1.04) (layer F.SilkS) (width 0.12))
    (fp_line (start 2.611 1.04) (end 2.611 2.2) (layer F.SilkS) (width 0.12))
    (fp_line (start 2.651 -2.175) (end 2.651 -1.04) (layer F.SilkS) (width 0.12))
    (fp_line (start 2.651 1.04) (end 2.651 2.175) (layer F.SilkS) (width 0.12))
    (fp_line (start 2.691 -2.149) (end 2.691 -1.04) (layer F.SilkS) (width 0.12))
    (fp_line (start 2.691 1.04) (end 2.691 2.149) (layer F.SilkS) (width 0.12))
    (fp_line (start 2.731 -2.122) (end 2.731 -1.04) (layer F.SilkS) (width 0.12))
    (fp_line (start 2.731 1.04) (end 2.731 2.122) (layer F.SilkS) (width 0.12))
    (fp_line (start 2.771 -2.095) (end 2.771 -1.04) (layer F.SilkS) (width 0.12))
    (fp_line (start 2.771 1.04) (end 2.771 2.095) (layer F.SilkS) (width 0.12))
    (fp_line (start 2.811 -2.065) (end 2.811 -1.04) (layer F.SilkS) (width 0.12))
    (fp_line (start 2.811 1.04) (end 2.811 2.065) (layer F.SilkS) (width 0.12))
    (fp_line (start 2.851 -2.035) (end 2.851 -1.04) (layer F.SilkS) (width 0.12))
    (fp_line (start 2.851 1.04) (end 2.851 2.035) (layer F.SilkS) (width 0.12))
    (fp_line (start 2.891 -2.004) (end 2.891 -1.04) (layer F.SilkS) (width 0.12))
    (fp_line (start 2.891 1.04) (end 2.891 2.004) (layer F.SilkS) (width 0.12))
    (fp_line (start 2.931 -1.971) (end 2.931 -1.04) (layer F.SilkS) (width 0.12))
    (fp_line (start 2.931 1.04) (end 2.931 1.971) (layer F.SilkS) (width 0.12))
    (fp_line (start 2.971 -1.937) (end 2.971 -1.04) (layer F.SilkS) (width 0.12))
    (fp_line (start 2.971 1.04) (end 2.971 1.937) (layer F.SilkS) (width 0.12))
    (fp_line (start 3.011 -1.901) (end 3.011 -1.04) (layer F.SilkS) (width 0.12))
    (fp_line (start 3.011 1.04) (end 3.011 1.901) (layer F.SilkS) (width 0.12))
    (fp_line (start 3.051 -1.864) (end 3.051 -1.04) (layer F.SilkS) (width 0.12))
    (fp_line (start 3.051 1.04) (end 3.051 1.864) (layer F.SilkS) (width 0.12))
    (fp_line (start 3.091 -1.826) (end 3.091 -1.04) (layer F.SilkS) (width 0.12))
    (fp_line (start 3.091 1.04) (end 3.091 1.826) (layer F.SilkS) (width 0.12))
    (fp_line (start 3.131 -1.785) (end 3.131 -1.04) (layer F.SilkS) (width 0.12))
    (fp_line (start 3.131 1.04) (end 3.131 1.785) (layer F.SilkS) (width 0.12))
    (fp_line (start 3.171 -1.743) (end 3.171 -1.04) (layer F.SilkS) (width 0.12))
    (fp_line (start 3.171 1.04) (end 3.171 1.743) (layer F.SilkS) (width 0.12))
    (fp_line (start 3.211 -1.699) (end 3.211 -1.04) (layer F.SilkS) (width 0.12))
    (fp_line (start 3.211 1.04) (end 3.211 1.699) (layer F.SilkS) (width 0.12))
    (fp_line (start 3.251 -1.653) (end 3.251 -1.04) (layer F.SilkS) (width 0.12))
    (fp_line (start 3.251 1.04) (end 3.251 1.653) (layer F.SilkS) (width 0.12))
    (fp_line (start 3.291 -1.605) (end 3.291 -1.04) (layer F.SilkS) (width 0.12))
    (fp_line (start 3.291 1.04) (end 3.291 1.605) (layer F.SilkS) (width 0.12))
    (fp_line (start 3.331 -1.554) (end 3.331 -1.04) (layer F.SilkS) (width 0.12))
    (fp_line (start 3.331 1.04) (end 3.331 1.554) (layer F.SilkS) (width 0.12))
    (fp_line (start 3.371 -1.5) (end 3.371 -1.04) (layer F.SilkS) (width 0.12))
    (fp_line (start 3.371 1.04) (end 3.371 1.5) (layer F.SilkS) (width 0.12))
    (fp_line (start 3.411 -1.443) (end 3.411 -1.04) (layer F.SilkS) (width 0.12))
    (fp_line (start 3.411 1.04) (end 3.411 1.443) (layer F.SilkS) (width 0.12))
    (fp_line (start 3.451 -1.383) (end 3.451 -1.04) (layer F.SilkS) (width 0.12))
    (fp_line (start 3.451 1.04) (end 3.451 1.383) (layer F.SilkS) (width 0.12))
    (fp_line (start 3.491 -1.319) (end 3.491 -1.04) (layer F.SilkS) (width 0.12))
    (fp_line (start 3.491 1.04) (end 3.491 1.319) (layer F.SilkS) (width 0.12))
    (fp_line (start 3.531 -1.251) (end 3.531 -1.04) (layer F.SilkS) (width 0.12))
    (fp_line (start 3.531 1.04) (end 3.531 1.251) (layer F.SilkS) (width 0.12))
    (fp_line (start 3.571 -1.178) (end 3.571 1.178) (layer F.SilkS) (width 0.12))
    (fp_line (start 3.611 -1.098) (end 3.611 1.098) (layer F.SilkS) (width 0.12))
    (fp_line (start 3.651 -1.011) (end 3.651 1.011) (layer F.SilkS) (width 0.12))
    (fp_line (start 3.691 -0.915) (end 3.691 0.915) (layer F.SilkS) (width 0.12))
    (fp_line (start 3.731 -0.805) (end 3.731 0.805) (layer F.SilkS) (width 0.12))
    (fp_line (start 3.771 -0.677) (end 3.771 0.677) (layer F.SilkS) (width 0.12))
    (fp_line (start 3.811 -0.518) (end 3.811 0.518) (layer F.SilkS) (width 0.12))
    (fp_line (start 3.851 -0.284) (end 3.851 0.284) (layer F.SilkS) (width 0.12))
    (fp_line (start -1.554775 -1.475) (end -1.054775 -1.475) (layer F.SilkS) (width 0.12))
    (fp_line (start -1.304775 -1.725) (end -1.304775 -1.225) (layer F.SilkS) (width 0.12))
    (fp_text user %R (at 1.25 0) (layer F.Fab)
      (effects (font (size 1 1) (thickness 0.15)))
    )
    (pad 2 thru_hole circle (at 2.5 0 180) (size 1.6 1.6) (drill 0.8) (layers *.Cu *.Mask)
      (net 1 GNDREF))
    (pad 1 thru_hole rect (at 0 0 180) (size 1.6 1.6) (drill 0.8) (layers *.Cu *.Mask)
      (net 7 S5))
    (model ${KISYS3DMOD}/Capacitor_THT.3dshapes/CP_Radial_D5.0mm_P2.50mm.wrl
      (at (xyz 0 0 0))
      (scale (xyz 1 1 1))
      (rotate (xyz 0 0 0))
    )
  )

  (module Capacitor_THT:CP_Radial_D5.0mm_P2.50mm (layer F.Cu) (tedit 5AE50EF0) (tstamp 60FB4C60)
    (at 184.3 124.85 180)
    (descr "CP, Radial series, Radial, pin pitch=2.50mm, , diameter=5mm, Electrolytic Capacitor")
    (tags "CP Radial series Radial pin pitch 2.50mm  diameter 5mm Electrolytic Capacitor")
    (path /60F36C78)
    (fp_text reference C7 (at 1.25 -3.75) (layer F.SilkS)
      (effects (font (size 1 1) (thickness 0.15)))
    )
    (fp_text value 1u (at 1.25 3.75) (layer F.Fab)
      (effects (font (size 1 1) (thickness 0.15)))
    )
    (fp_circle (center 1.25 0) (end 3.75 0) (layer F.Fab) (width 0.1))
    (fp_circle (center 1.25 0) (end 3.87 0) (layer F.SilkS) (width 0.12))
    (fp_circle (center 1.25 0) (end 4 0) (layer F.CrtYd) (width 0.05))
    (fp_line (start -0.883605 -1.0875) (end -0.383605 -1.0875) (layer F.Fab) (width 0.1))
    (fp_line (start -0.633605 -1.3375) (end -0.633605 -0.8375) (layer F.Fab) (width 0.1))
    (fp_line (start 1.25 -2.58) (end 1.25 2.58) (layer F.SilkS) (width 0.12))
    (fp_line (start 1.29 -2.58) (end 1.29 2.58) (layer F.SilkS) (width 0.12))
    (fp_line (start 1.33 -2.579) (end 1.33 2.579) (layer F.SilkS) (width 0.12))
    (fp_line (start 1.37 -2.578) (end 1.37 2.578) (layer F.SilkS) (width 0.12))
    (fp_line (start 1.41 -2.576) (end 1.41 2.576) (layer F.SilkS) (width 0.12))
    (fp_line (start 1.45 -2.573) (end 1.45 2.573) (layer F.SilkS) (width 0.12))
    (fp_line (start 1.49 -2.569) (end 1.49 -1.04) (layer F.SilkS) (width 0.12))
    (fp_line (start 1.49 1.04) (end 1.49 2.569) (layer F.SilkS) (width 0.12))
    (fp_line (start 1.53 -2.565) (end 1.53 -1.04) (layer F.SilkS) (width 0.12))
    (fp_line (start 1.53 1.04) (end 1.53 2.565) (layer F.SilkS) (width 0.12))
    (fp_line (start 1.57 -2.561) (end 1.57 -1.04) (layer F.SilkS) (width 0.12))
    (fp_line (start 1.57 1.04) (end 1.57 2.561) (layer F.SilkS) (width 0.12))
    (fp_line (start 1.61 -2.556) (end 1.61 -1.04) (layer F.SilkS) (width 0.12))
    (fp_line (start 1.61 1.04) (end 1.61 2.556) (layer F.SilkS) (width 0.12))
    (fp_line (start 1.65 -2.55) (end 1.65 -1.04) (layer F.SilkS) (width 0.12))
    (fp_line (start 1.65 1.04) (end 1.65 2.55) (layer F.SilkS) (width 0.12))
    (fp_line (start 1.69 -2.543) (end 1.69 -1.04) (layer F.SilkS) (width 0.12))
    (fp_line (start 1.69 1.04) (end 1.69 2.543) (layer F.SilkS) (width 0.12))
    (fp_line (start 1.73 -2.536) (end 1.73 -1.04) (layer F.SilkS) (width 0.12))
    (fp_line (start 1.73 1.04) (end 1.73 2.536) (layer F.SilkS) (width 0.12))
    (fp_line (start 1.77 -2.528) (end 1.77 -1.04) (layer F.SilkS) (width 0.12))
    (fp_line (start 1.77 1.04) (end 1.77 2.528) (layer F.SilkS) (width 0.12))
    (fp_line (start 1.81 -2.52) (end 1.81 -1.04) (layer F.SilkS) (width 0.12))
    (fp_line (start 1.81 1.04) (end 1.81 2.52) (layer F.SilkS) (width 0.12))
    (fp_line (start 1.85 -2.511) (end 1.85 -1.04) (layer F.SilkS) (width 0.12))
    (fp_line (start 1.85 1.04) (end 1.85 2.511) (layer F.SilkS) (width 0.12))
    (fp_line (start 1.89 -2.501) (end 1.89 -1.04) (layer F.SilkS) (width 0.12))
    (fp_line (start 1.89 1.04) (end 1.89 2.501) (layer F.SilkS) (width 0.12))
    (fp_line (start 1.93 -2.491) (end 1.93 -1.04) (layer F.SilkS) (width 0.12))
    (fp_line (start 1.93 1.04) (end 1.93 2.491) (layer F.SilkS) (width 0.12))
    (fp_line (start 1.971 -2.48) (end 1.971 -1.04) (layer F.SilkS) (width 0.12))
    (fp_line (start 1.971 1.04) (end 1.971 2.48) (layer F.SilkS) (width 0.12))
    (fp_line (start 2.011 -2.468) (end 2.011 -1.04) (layer F.SilkS) (width 0.12))
    (fp_line (start 2.011 1.04) (end 2.011 2.468) (layer F.SilkS) (width 0.12))
    (fp_line (start 2.051 -2.455) (end 2.051 -1.04) (layer F.SilkS) (width 0.12))
    (fp_line (start 2.051 1.04) (end 2.051 2.455) (layer F.SilkS) (width 0.12))
    (fp_line (start 2.091 -2.442) (end 2.091 -1.04) (layer F.SilkS) (width 0.12))
    (fp_line (start 2.091 1.04) (end 2.091 2.442) (layer F.SilkS) (width 0.12))
    (fp_line (start 2.131 -2.428) (end 2.131 -1.04) (layer F.SilkS) (width 0.12))
    (fp_line (start 2.131 1.04) (end 2.131 2.428) (layer F.SilkS) (width 0.12))
    (fp_line (start 2.171 -2.414) (end 2.171 -1.04) (layer F.SilkS) (width 0.12))
    (fp_line (start 2.171 1.04) (end 2.171 2.414) (layer F.SilkS) (width 0.12))
    (fp_line (start 2.211 -2.398) (end 2.211 -1.04) (layer F.SilkS) (width 0.12))
    (fp_line (start 2.211 1.04) (end 2.211 2.398) (layer F.SilkS) (width 0.12))
    (fp_line (start 2.251 -2.382) (end 2.251 -1.04) (layer F.SilkS) (width 0.12))
    (fp_line (start 2.251 1.04) (end 2.251 2.382) (layer F.SilkS) (width 0.12))
    (fp_line (start 2.291 -2.365) (end 2.291 -1.04) (layer F.SilkS) (width 0.12))
    (fp_line (start 2.291 1.04) (end 2.291 2.365) (layer F.SilkS) (width 0.12))
    (fp_line (start 2.331 -2.348) (end 2.331 -1.04) (layer F.SilkS) (width 0.12))
    (fp_line (start 2.331 1.04) (end 2.331 2.348) (layer F.SilkS) (width 0.12))
    (fp_line (start 2.371 -2.329) (end 2.371 -1.04) (layer F.SilkS) (width 0.12))
    (fp_line (start 2.371 1.04) (end 2.371 2.329) (layer F.SilkS) (width 0.12))
    (fp_line (start 2.411 -2.31) (end 2.411 -1.04) (layer F.SilkS) (width 0.12))
    (fp_line (start 2.411 1.04) (end 2.411 2.31) (layer F.SilkS) (width 0.12))
    (fp_line (start 2.451 -2.29) (end 2.451 -1.04) (layer F.SilkS) (width 0.12))
    (fp_line (start 2.451 1.04) (end 2.451 2.29) (layer F.SilkS) (width 0.12))
    (fp_line (start 2.491 -2.268) (end 2.491 -1.04) (layer F.SilkS) (width 0.12))
    (fp_line (start 2.491 1.04) (end 2.491 2.268) (layer F.SilkS) (width 0.12))
    (fp_line (start 2.531 -2.247) (end 2.531 -1.04) (layer F.SilkS) (width 0.12))
    (fp_line (start 2.531 1.04) (end 2.531 2.247) (layer F.SilkS) (width 0.12))
    (fp_line (start 2.571 -2.224) (end 2.571 -1.04) (layer F.SilkS) (width 0.12))
    (fp_line (start 2.571 1.04) (end 2.571 2.224) (layer F.SilkS) (width 0.12))
    (fp_line (start 2.611 -2.2) (end 2.611 -1.04) (layer F.SilkS) (width 0.12))
    (fp_line (start 2.611 1.04) (end 2.611 2.2) (layer F.SilkS) (width 0.12))
    (fp_line (start 2.651 -2.175) (end 2.651 -1.04) (layer F.SilkS) (width 0.12))
    (fp_line (start 2.651 1.04) (end 2.651 2.175) (layer F.SilkS) (width 0.12))
    (fp_line (start 2.691 -2.149) (end 2.691 -1.04) (layer F.SilkS) (width 0.12))
    (fp_line (start 2.691 1.04) (end 2.691 2.149) (layer F.SilkS) (width 0.12))
    (fp_line (start 2.731 -2.122) (end 2.731 -1.04) (layer F.SilkS) (width 0.12))
    (fp_line (start 2.731 1.04) (end 2.731 2.122) (layer F.SilkS) (width 0.12))
    (fp_line (start 2.771 -2.095) (end 2.771 -1.04) (layer F.SilkS) (width 0.12))
    (fp_line (start 2.771 1.04) (end 2.771 2.095) (layer F.SilkS) (width 0.12))
    (fp_line (start 2.811 -2.065) (end 2.811 -1.04) (layer F.SilkS) (width 0.12))
    (fp_line (start 2.811 1.04) (end 2.811 2.065) (layer F.SilkS) (width 0.12))
    (fp_line (start 2.851 -2.035) (end 2.851 -1.04) (layer F.SilkS) (width 0.12))
    (fp_line (start 2.851 1.04) (end 2.851 2.035) (layer F.SilkS) (width 0.12))
    (fp_line (start 2.891 -2.004) (end 2.891 -1.04) (layer F.SilkS) (width 0.12))
    (fp_line (start 2.891 1.04) (end 2.891 2.004) (layer F.SilkS) (width 0.12))
    (fp_line (start 2.931 -1.971) (end 2.931 -1.04) (layer F.SilkS) (width 0.12))
    (fp_line (start 2.931 1.04) (end 2.931 1.971) (layer F.SilkS) (width 0.12))
    (fp_line (start 2.971 -1.937) (end 2.971 -1.04) (layer F.SilkS) (width 0.12))
    (fp_line (start 2.971 1.04) (end 2.971 1.937) (layer F.SilkS) (width 0.12))
    (fp_line (start 3.011 -1.901) (end 3.011 -1.04) (layer F.SilkS) (width 0.12))
    (fp_line (start 3.011 1.04) (end 3.011 1.901) (layer F.SilkS) (width 0.12))
    (fp_line (start 3.051 -1.864) (end 3.051 -1.04) (layer F.SilkS) (width 0.12))
    (fp_line (start 3.051 1.04) (end 3.051 1.864) (layer F.SilkS) (width 0.12))
    (fp_line (start 3.091 -1.826) (end 3.091 -1.04) (layer F.SilkS) (width 0.12))
    (fp_line (start 3.091 1.04) (end 3.091 1.826) (layer F.SilkS) (width 0.12))
    (fp_line (start 3.131 -1.785) (end 3.131 -1.04) (layer F.SilkS) (width 0.12))
    (fp_line (start 3.131 1.04) (end 3.131 1.785) (layer F.SilkS) (width 0.12))
    (fp_line (start 3.171 -1.743) (end 3.171 -1.04) (layer F.SilkS) (width 0.12))
    (fp_line (start 3.171 1.04) (end 3.171 1.743) (layer F.SilkS) (width 0.12))
    (fp_line (start 3.211 -1.699) (end 3.211 -1.04) (layer F.SilkS) (width 0.12))
    (fp_line (start 3.211 1.04) (end 3.211 1.699) (layer F.SilkS) (width 0.12))
    (fp_line (start 3.251 -1.653) (end 3.251 -1.04) (layer F.SilkS) (width 0.12))
    (fp_line (start 3.251 1.04) (end 3.251 1.653) (layer F.SilkS) (width 0.12))
    (fp_line (start 3.291 -1.605) (end 3.291 -1.04) (layer F.SilkS) (width 0.12))
    (fp_line (start 3.291 1.04) (end 3.291 1.605) (layer F.SilkS) (width 0.12))
    (fp_line (start 3.331 -1.554) (end 3.331 -1.04) (layer F.SilkS) (width 0.12))
    (fp_line (start 3.331 1.04) (end 3.331 1.554) (layer F.SilkS) (width 0.12))
    (fp_line (start 3.371 -1.5) (end 3.371 -1.04) (layer F.SilkS) (width 0.12))
    (fp_line (start 3.371 1.04) (end 3.371 1.5) (layer F.SilkS) (width 0.12))
    (fp_line (start 3.411 -1.443) (end 3.411 -1.04) (layer F.SilkS) (width 0.12))
    (fp_line (start 3.411 1.04) (end 3.411 1.443) (layer F.SilkS) (width 0.12))
    (fp_line (start 3.451 -1.383) (end 3.451 -1.04) (layer F.SilkS) (width 0.12))
    (fp_line (start 3.451 1.04) (end 3.451 1.383) (layer F.SilkS) (width 0.12))
    (fp_line (start 3.491 -1.319) (end 3.491 -1.04) (layer F.SilkS) (width 0.12))
    (fp_line (start 3.491 1.04) (end 3.491 1.319) (layer F.SilkS) (width 0.12))
    (fp_line (start 3.531 -1.251) (end 3.531 -1.04) (layer F.SilkS) (width 0.12))
    (fp_line (start 3.531 1.04) (end 3.531 1.251) (layer F.SilkS) (width 0.12))
    (fp_line (start 3.571 -1.178) (end 3.571 1.178) (layer F.SilkS) (width 0.12))
    (fp_line (start 3.611 -1.098) (end 3.611 1.098) (layer F.SilkS) (width 0.12))
    (fp_line (start 3.651 -1.011) (end 3.651 1.011) (layer F.SilkS) (width 0.12))
    (fp_line (start 3.691 -0.915) (end 3.691 0.915) (layer F.SilkS) (width 0.12))
    (fp_line (start 3.731 -0.805) (end 3.731 0.805) (layer F.SilkS) (width 0.12))
    (fp_line (start 3.771 -0.677) (end 3.771 0.677) (layer F.SilkS) (width 0.12))
    (fp_line (start 3.811 -0.518) (end 3.811 0.518) (layer F.SilkS) (width 0.12))
    (fp_line (start 3.851 -0.284) (end 3.851 0.284) (layer F.SilkS) (width 0.12))
    (fp_line (start -1.554775 -1.475) (end -1.054775 -1.475) (layer F.SilkS) (width 0.12))
    (fp_line (start -1.304775 -1.725) (end -1.304775 -1.225) (layer F.SilkS) (width 0.12))
    (fp_text user %R (at 1.25 0) (layer F.Fab)
      (effects (font (size 1 1) (thickness 0.15)))
    )
    (pad 2 thru_hole circle (at 2.5 0 180) (size 1.6 1.6) (drill 0.8) (layers *.Cu *.Mask)
      (net 1 GNDREF))
    (pad 1 thru_hole rect (at 0 0 180) (size 1.6 1.6) (drill 0.8) (layers *.Cu *.Mask)
      (net 8 S6))
    (model ${KISYS3DMOD}/Capacitor_THT.3dshapes/CP_Radial_D5.0mm_P2.50mm.wrl
      (at (xyz 0 0 0))
      (scale (xyz 1 1 1))
      (rotate (xyz 0 0 0))
    )
  )

  (module Capacitor_THT:CP_Radial_D5.0mm_P2.50mm (layer F.Cu) (tedit 5AE50EF0) (tstamp 60FB4CE4)
    (at 202.3 125.35 180)
    (descr "CP, Radial series, Radial, pin pitch=2.50mm, , diameter=5mm, Electrolytic Capacitor")
    (tags "CP Radial series Radial pin pitch 2.50mm  diameter 5mm Electrolytic Capacitor")
    (path /60F37177)
    (fp_text reference C8 (at 1.25 -3.75) (layer F.SilkS)
      (effects (font (size 1 1) (thickness 0.15)))
    )
    (fp_text value 1u (at 1.25 3.75) (layer F.Fab)
      (effects (font (size 1 1) (thickness 0.15)))
    )
    (fp_circle (center 1.25 0) (end 3.75 0) (layer F.Fab) (width 0.1))
    (fp_circle (center 1.25 0) (end 3.87 0) (layer F.SilkS) (width 0.12))
    (fp_circle (center 1.25 0) (end 4 0) (layer F.CrtYd) (width 0.05))
    (fp_line (start -0.883605 -1.0875) (end -0.383605 -1.0875) (layer F.Fab) (width 0.1))
    (fp_line (start -0.633605 -1.3375) (end -0.633605 -0.8375) (layer F.Fab) (width 0.1))
    (fp_line (start 1.25 -2.58) (end 1.25 2.58) (layer F.SilkS) (width 0.12))
    (fp_line (start 1.29 -2.58) (end 1.29 2.58) (layer F.SilkS) (width 0.12))
    (fp_line (start 1.33 -2.579) (end 1.33 2.579) (layer F.SilkS) (width 0.12))
    (fp_line (start 1.37 -2.578) (end 1.37 2.578) (layer F.SilkS) (width 0.12))
    (fp_line (start 1.41 -2.576) (end 1.41 2.576) (layer F.SilkS) (width 0.12))
    (fp_line (start 1.45 -2.573) (end 1.45 2.573) (layer F.SilkS) (width 0.12))
    (fp_line (start 1.49 -2.569) (end 1.49 -1.04) (layer F.SilkS) (width 0.12))
    (fp_line (start 1.49 1.04) (end 1.49 2.569) (layer F.SilkS) (width 0.12))
    (fp_line (start 1.53 -2.565) (end 1.53 -1.04) (layer F.SilkS) (width 0.12))
    (fp_line (start 1.53 1.04) (end 1.53 2.565) (layer F.SilkS) (width 0.12))
    (fp_line (start 1.57 -2.561) (end 1.57 -1.04) (layer F.SilkS) (width 0.12))
    (fp_line (start 1.57 1.04) (end 1.57 2.561) (layer F.SilkS) (width 0.12))
    (fp_line (start 1.61 -2.556) (end 1.61 -1.04) (layer F.SilkS) (width 0.12))
    (fp_line (start 1.61 1.04) (end 1.61 2.556) (layer F.SilkS) (width 0.12))
    (fp_line (start 1.65 -2.55) (end 1.65 -1.04) (layer F.SilkS) (width 0.12))
    (fp_line (start 1.65 1.04) (end 1.65 2.55) (layer F.SilkS) (width 0.12))
    (fp_line (start 1.69 -2.543) (end 1.69 -1.04) (layer F.SilkS) (width 0.12))
    (fp_line (start 1.69 1.04) (end 1.69 2.543) (layer F.SilkS) (width 0.12))
    (fp_line (start 1.73 -2.536) (end 1.73 -1.04) (layer F.SilkS) (width 0.12))
    (fp_line (start 1.73 1.04) (end 1.73 2.536) (layer F.SilkS) (width 0.12))
    (fp_line (start 1.77 -2.528) (end 1.77 -1.04) (layer F.SilkS) (width 0.12))
    (fp_line (start 1.77 1.04) (end 1.77 2.528) (layer F.SilkS) (width 0.12))
    (fp_line (start 1.81 -2.52) (end 1.81 -1.04) (layer F.SilkS) (width 0.12))
    (fp_line (start 1.81 1.04) (end 1.81 2.52) (layer F.SilkS) (width 0.12))
    (fp_line (start 1.85 -2.511) (end 1.85 -1.04) (layer F.SilkS) (width 0.12))
    (fp_line (start 1.85 1.04) (end 1.85 2.511) (layer F.SilkS) (width 0.12))
    (fp_line (start 1.89 -2.501) (end 1.89 -1.04) (layer F.SilkS) (width 0.12))
    (fp_line (start 1.89 1.04) (end 1.89 2.501) (layer F.SilkS) (width 0.12))
    (fp_line (start 1.93 -2.491) (end 1.93 -1.04) (layer F.SilkS) (width 0.12))
    (fp_line (start 1.93 1.04) (end 1.93 2.491) (layer F.SilkS) (width 0.12))
    (fp_line (start 1.971 -2.48) (end 1.971 -1.04) (layer F.SilkS) (width 0.12))
    (fp_line (start 1.971 1.04) (end 1.971 2.48) (layer F.SilkS) (width 0.12))
    (fp_line (start 2.011 -2.468) (end 2.011 -1.04) (layer F.SilkS) (width 0.12))
    (fp_line (start 2.011 1.04) (end 2.011 2.468) (layer F.SilkS) (width 0.12))
    (fp_line (start 2.051 -2.455) (end 2.051 -1.04) (layer F.SilkS) (width 0.12))
    (fp_line (start 2.051 1.04) (end 2.051 2.455) (layer F.SilkS) (width 0.12))
    (fp_line (start 2.091 -2.442) (end 2.091 -1.04) (layer F.SilkS) (width 0.12))
    (fp_line (start 2.091 1.04) (end 2.091 2.442) (layer F.SilkS) (width 0.12))
    (fp_line (start 2.131 -2.428) (end 2.131 -1.04) (layer F.SilkS) (width 0.12))
    (fp_line (start 2.131 1.04) (end 2.131 2.428) (layer F.SilkS) (width 0.12))
    (fp_line (start 2.171 -2.414) (end 2.171 -1.04) (layer F.SilkS) (width 0.12))
    (fp_line (start 2.171 1.04) (end 2.171 2.414) (layer F.SilkS) (width 0.12))
    (fp_line (start 2.211 -2.398) (end 2.211 -1.04) (layer F.SilkS) (width 0.12))
    (fp_line (start 2.211 1.04) (end 2.211 2.398) (layer F.SilkS) (width 0.12))
    (fp_line (start 2.251 -2.382) (end 2.251 -1.04) (layer F.SilkS) (width 0.12))
    (fp_line (start 2.251 1.04) (end 2.251 2.382) (layer F.SilkS) (width 0.12))
    (fp_line (start 2.291 -2.365) (end 2.291 -1.04) (layer F.SilkS) (width 0.12))
    (fp_line (start 2.291 1.04) (end 2.291 2.365) (layer F.SilkS) (width 0.12))
    (fp_line (start 2.331 -2.348) (end 2.331 -1.04) (layer F.SilkS) (width 0.12))
    (fp_line (start 2.331 1.04) (end 2.331 2.348) (layer F.SilkS) (width 0.12))
    (fp_line (start 2.371 -2.329) (end 2.371 -1.04) (layer F.SilkS) (width 0.12))
    (fp_line (start 2.371 1.04) (end 2.371 2.329) (layer F.SilkS) (width 0.12))
    (fp_line (start 2.411 -2.31) (end 2.411 -1.04) (layer F.SilkS) (width 0.12))
    (fp_line (start 2.411 1.04) (end 2.411 2.31) (layer F.SilkS) (width 0.12))
    (fp_line (start 2.451 -2.29) (end 2.451 -1.04) (layer F.SilkS) (width 0.12))
    (fp_line (start 2.451 1.04) (end 2.451 2.29) (layer F.SilkS) (width 0.12))
    (fp_line (start 2.491 -2.268) (end 2.491 -1.04) (layer F.SilkS) (width 0.12))
    (fp_line (start 2.491 1.04) (end 2.491 2.268) (layer F.SilkS) (width 0.12))
    (fp_line (start 2.531 -2.247) (end 2.531 -1.04) (layer F.SilkS) (width 0.12))
    (fp_line (start 2.531 1.04) (end 2.531 2.247) (layer F.SilkS) (width 0.12))
    (fp_line (start 2.571 -2.224) (end 2.571 -1.04) (layer F.SilkS) (width 0.12))
    (fp_line (start 2.571 1.04) (end 2.571 2.224) (layer F.SilkS) (width 0.12))
    (fp_line (start 2.611 -2.2) (end 2.611 -1.04) (layer F.SilkS) (width 0.12))
    (fp_line (start 2.611 1.04) (end 2.611 2.2) (layer F.SilkS) (width 0.12))
    (fp_line (start 2.651 -2.175) (end 2.651 -1.04) (layer F.SilkS) (width 0.12))
    (fp_line (start 2.651 1.04) (end 2.651 2.175) (layer F.SilkS) (width 0.12))
    (fp_line (start 2.691 -2.149) (end 2.691 -1.04) (layer F.SilkS) (width 0.12))
    (fp_line (start 2.691 1.04) (end 2.691 2.149) (layer F.SilkS) (width 0.12))
    (fp_line (start 2.731 -2.122) (end 2.731 -1.04) (layer F.SilkS) (width 0.12))
    (fp_line (start 2.731 1.04) (end 2.731 2.122) (layer F.SilkS) (width 0.12))
    (fp_line (start 2.771 -2.095) (end 2.771 -1.04) (layer F.SilkS) (width 0.12))
    (fp_line (start 2.771 1.04) (end 2.771 2.095) (layer F.SilkS) (width 0.12))
    (fp_line (start 2.811 -2.065) (end 2.811 -1.04) (layer F.SilkS) (width 0.12))
    (fp_line (start 2.811 1.04) (end 2.811 2.065) (layer F.SilkS) (width 0.12))
    (fp_line (start 2.851 -2.035) (end 2.851 -1.04) (layer F.SilkS) (width 0.12))
    (fp_line (start 2.851 1.04) (end 2.851 2.035) (layer F.SilkS) (width 0.12))
    (fp_line (start 2.891 -2.004) (end 2.891 -1.04) (layer F.SilkS) (width 0.12))
    (fp_line (start 2.891 1.04) (end 2.891 2.004) (layer F.SilkS) (width 0.12))
    (fp_line (start 2.931 -1.971) (end 2.931 -1.04) (layer F.SilkS) (width 0.12))
    (fp_line (start 2.931 1.04) (end 2.931 1.971) (layer F.SilkS) (width 0.12))
    (fp_line (start 2.971 -1.937) (end 2.971 -1.04) (layer F.SilkS) (width 0.12))
    (fp_line (start 2.971 1.04) (end 2.971 1.937) (layer F.SilkS) (width 0.12))
    (fp_line (start 3.011 -1.901) (end 3.011 -1.04) (layer F.SilkS) (width 0.12))
    (fp_line (start 3.011 1.04) (end 3.011 1.901) (layer F.SilkS) (width 0.12))
    (fp_line (start 3.051 -1.864) (end 3.051 -1.04) (layer F.SilkS) (width 0.12))
    (fp_line (start 3.051 1.04) (end 3.051 1.864) (layer F.SilkS) (width 0.12))
    (fp_line (start 3.091 -1.826) (end 3.091 -1.04) (layer F.SilkS) (width 0.12))
    (fp_line (start 3.091 1.04) (end 3.091 1.826) (layer F.SilkS) (width 0.12))
    (fp_line (start 3.131 -1.785) (end 3.131 -1.04) (layer F.SilkS) (width 0.12))
    (fp_line (start 3.131 1.04) (end 3.131 1.785) (layer F.SilkS) (width 0.12))
    (fp_line (start 3.171 -1.743) (end 3.171 -1.04) (layer F.SilkS) (width 0.12))
    (fp_line (start 3.171 1.04) (end 3.171 1.743) (layer F.SilkS) (width 0.12))
    (fp_line (start 3.211 -1.699) (end 3.211 -1.04) (layer F.SilkS) (width 0.12))
    (fp_line (start 3.211 1.04) (end 3.211 1.699) (layer F.SilkS) (width 0.12))
    (fp_line (start 3.251 -1.653) (end 3.251 -1.04) (layer F.SilkS) (width 0.12))
    (fp_line (start 3.251 1.04) (end 3.251 1.653) (layer F.SilkS) (width 0.12))
    (fp_line (start 3.291 -1.605) (end 3.291 -1.04) (layer F.SilkS) (width 0.12))
    (fp_line (start 3.291 1.04) (end 3.291 1.605) (layer F.SilkS) (width 0.12))
    (fp_line (start 3.331 -1.554) (end 3.331 -1.04) (layer F.SilkS) (width 0.12))
    (fp_line (start 3.331 1.04) (end 3.331 1.554) (layer F.SilkS) (width 0.12))
    (fp_line (start 3.371 -1.5) (end 3.371 -1.04) (layer F.SilkS) (width 0.12))
    (fp_line (start 3.371 1.04) (end 3.371 1.5) (layer F.SilkS) (width 0.12))
    (fp_line (start 3.411 -1.443) (end 3.411 -1.04) (layer F.SilkS) (width 0.12))
    (fp_line (start 3.411 1.04) (end 3.411 1.443) (layer F.SilkS) (width 0.12))
    (fp_line (start 3.451 -1.383) (end 3.451 -1.04) (layer F.SilkS) (width 0.12))
    (fp_line (start 3.451 1.04) (end 3.451 1.383) (layer F.SilkS) (width 0.12))
    (fp_line (start 3.491 -1.319) (end 3.491 -1.04) (layer F.SilkS) (width 0.12))
    (fp_line (start 3.491 1.04) (end 3.491 1.319) (layer F.SilkS) (width 0.12))
    (fp_line (start 3.531 -1.251) (end 3.531 -1.04) (layer F.SilkS) (width 0.12))
    (fp_line (start 3.531 1.04) (end 3.531 1.251) (layer F.SilkS) (width 0.12))
    (fp_line (start 3.571 -1.178) (end 3.571 1.178) (layer F.SilkS) (width 0.12))
    (fp_line (start 3.611 -1.098) (end 3.611 1.098) (layer F.SilkS) (width 0.12))
    (fp_line (start 3.651 -1.011) (end 3.651 1.011) (layer F.SilkS) (width 0.12))
    (fp_line (start 3.691 -0.915) (end 3.691 0.915) (layer F.SilkS) (width 0.12))
    (fp_line (start 3.731 -0.805) (end 3.731 0.805) (layer F.SilkS) (width 0.12))
    (fp_line (start 3.771 -0.677) (end 3.771 0.677) (layer F.SilkS) (width 0.12))
    (fp_line (start 3.811 -0.518) (end 3.811 0.518) (layer F.SilkS) (width 0.12))
    (fp_line (start 3.851 -0.284) (end 3.851 0.284) (layer F.SilkS) (width 0.12))
    (fp_line (start -1.554775 -1.475) (end -1.054775 -1.475) (layer F.SilkS) (width 0.12))
    (fp_line (start -1.304775 -1.725) (end -1.304775 -1.225) (layer F.SilkS) (width 0.12))
    (fp_text user %R (at 1.25 0) (layer F.Fab)
      (effects (font (size 1 1) (thickness 0.15)))
    )
    (pad 2 thru_hole circle (at 2.5 0 180) (size 1.6 1.6) (drill 0.8) (layers *.Cu *.Mask)
      (net 1 GNDREF))
    (pad 1 thru_hole rect (at 0 0 180) (size 1.6 1.6) (drill 0.8) (layers *.Cu *.Mask)
      (net 9 S7))
    (model ${KISYS3DMOD}/Capacitor_THT.3dshapes/CP_Radial_D5.0mm_P2.50mm.wrl
      (at (xyz 0 0 0))
      (scale (xyz 1 1 1))
      (rotate (xyz 0 0 0))
    )
  )

  (module Capacitor_THT:CP_Radial_D5.0mm_P2.50mm (layer F.Cu) (tedit 5AE50EF0) (tstamp 60FB4D68)
    (at 219.3 125.35 180)
    (descr "CP, Radial series, Radial, pin pitch=2.50mm, , diameter=5mm, Electrolytic Capacitor")
    (tags "CP Radial series Radial pin pitch 2.50mm  diameter 5mm Electrolytic Capacitor")
    (path /60F379BB)
    (fp_text reference C9 (at -2.5 -3.4) (layer F.SilkS)
      (effects (font (size 1 1) (thickness 0.15)))
    )
    (fp_text value 1u (at 1.25 3.75) (layer F.Fab)
      (effects (font (size 1 1) (thickness 0.15)))
    )
    (fp_circle (center 1.25 0) (end 3.75 0) (layer F.Fab) (width 0.1))
    (fp_circle (center 1.25 0) (end 3.87 0) (layer F.SilkS) (width 0.12))
    (fp_circle (center 1.25 0) (end 4 0) (layer F.CrtYd) (width 0.05))
    (fp_line (start -0.883605 -1.0875) (end -0.383605 -1.0875) (layer F.Fab) (width 0.1))
    (fp_line (start -0.633605 -1.3375) (end -0.633605 -0.8375) (layer F.Fab) (width 0.1))
    (fp_line (start 1.25 -2.58) (end 1.25 2.58) (layer F.SilkS) (width 0.12))
    (fp_line (start 1.29 -2.58) (end 1.29 2.58) (layer F.SilkS) (width 0.12))
    (fp_line (start 1.33 -2.579) (end 1.33 2.579) (layer F.SilkS) (width 0.12))
    (fp_line (start 1.37 -2.578) (end 1.37 2.578) (layer F.SilkS) (width 0.12))
    (fp_line (start 1.41 -2.576) (end 1.41 2.576) (layer F.SilkS) (width 0.12))
    (fp_line (start 1.45 -2.573) (end 1.45 2.573) (layer F.SilkS) (width 0.12))
    (fp_line (start 1.49 -2.569) (end 1.49 -1.04) (layer F.SilkS) (width 0.12))
    (fp_line (start 1.49 1.04) (end 1.49 2.569) (layer F.SilkS) (width 0.12))
    (fp_line (start 1.53 -2.565) (end 1.53 -1.04) (layer F.SilkS) (width 0.12))
    (fp_line (start 1.53 1.04) (end 1.53 2.565) (layer F.SilkS) (width 0.12))
    (fp_line (start 1.57 -2.561) (end 1.57 -1.04) (layer F.SilkS) (width 0.12))
    (fp_line (start 1.57 1.04) (end 1.57 2.561) (layer F.SilkS) (width 0.12))
    (fp_line (start 1.61 -2.556) (end 1.61 -1.04) (layer F.SilkS) (width 0.12))
    (fp_line (start 1.61 1.04) (end 1.61 2.556) (layer F.SilkS) (width 0.12))
    (fp_line (start 1.65 -2.55) (end 1.65 -1.04) (layer F.SilkS) (width 0.12))
    (fp_line (start 1.65 1.04) (end 1.65 2.55) (layer F.SilkS) (width 0.12))
    (fp_line (start 1.69 -2.543) (end 1.69 -1.04) (layer F.SilkS) (width 0.12))
    (fp_line (start 1.69 1.04) (end 1.69 2.543) (layer F.SilkS) (width 0.12))
    (fp_line (start 1.73 -2.536) (end 1.73 -1.04) (layer F.SilkS) (width 0.12))
    (fp_line (start 1.73 1.04) (end 1.73 2.536) (layer F.SilkS) (width 0.12))
    (fp_line (start 1.77 -2.528) (end 1.77 -1.04) (layer F.SilkS) (width 0.12))
    (fp_line (start 1.77 1.04) (end 1.77 2.528) (layer F.SilkS) (width 0.12))
    (fp_line (start 1.81 -2.52) (end 1.81 -1.04) (layer F.SilkS) (width 0.12))
    (fp_line (start 1.81 1.04) (end 1.81 2.52) (layer F.SilkS) (width 0.12))
    (fp_line (start 1.85 -2.511) (end 1.85 -1.04) (layer F.SilkS) (width 0.12))
    (fp_line (start 1.85 1.04) (end 1.85 2.511) (layer F.SilkS) (width 0.12))
    (fp_line (start 1.89 -2.501) (end 1.89 -1.04) (layer F.SilkS) (width 0.12))
    (fp_line (start 1.89 1.04) (end 1.89 2.501) (layer F.SilkS) (width 0.12))
    (fp_line (start 1.93 -2.491) (end 1.93 -1.04) (layer F.SilkS) (width 0.12))
    (fp_line (start 1.93 1.04) (end 1.93 2.491) (layer F.SilkS) (width 0.12))
    (fp_line (start 1.971 -2.48) (end 1.971 -1.04) (layer F.SilkS) (width 0.12))
    (fp_line (start 1.971 1.04) (end 1.971 2.48) (layer F.SilkS) (width 0.12))
    (fp_line (start 2.011 -2.468) (end 2.011 -1.04) (layer F.SilkS) (width 0.12))
    (fp_line (start 2.011 1.04) (end 2.011 2.468) (layer F.SilkS) (width 0.12))
    (fp_line (start 2.051 -2.455) (end 2.051 -1.04) (layer F.SilkS) (width 0.12))
    (fp_line (start 2.051 1.04) (end 2.051 2.455) (layer F.SilkS) (width 0.12))
    (fp_line (start 2.091 -2.442) (end 2.091 -1.04) (layer F.SilkS) (width 0.12))
    (fp_line (start 2.091 1.04) (end 2.091 2.442) (layer F.SilkS) (width 0.12))
    (fp_line (start 2.131 -2.428) (end 2.131 -1.04) (layer F.SilkS) (width 0.12))
    (fp_line (start 2.131 1.04) (end 2.131 2.428) (layer F.SilkS) (width 0.12))
    (fp_line (start 2.171 -2.414) (end 2.171 -1.04) (layer F.SilkS) (width 0.12))
    (fp_line (start 2.171 1.04) (end 2.171 2.414) (layer F.SilkS) (width 0.12))
    (fp_line (start 2.211 -2.398) (end 2.211 -1.04) (layer F.SilkS) (width 0.12))
    (fp_line (start 2.211 1.04) (end 2.211 2.398) (layer F.SilkS) (width 0.12))
    (fp_line (start 2.251 -2.382) (end 2.251 -1.04) (layer F.SilkS) (width 0.12))
    (fp_line (start 2.251 1.04) (end 2.251 2.382) (layer F.SilkS) (width 0.12))
    (fp_line (start 2.291 -2.365) (end 2.291 -1.04) (layer F.SilkS) (width 0.12))
    (fp_line (start 2.291 1.04) (end 2.291 2.365) (layer F.SilkS) (width 0.12))
    (fp_line (start 2.331 -2.348) (end 2.331 -1.04) (layer F.SilkS) (width 0.12))
    (fp_line (start 2.331 1.04) (end 2.331 2.348) (layer F.SilkS) (width 0.12))
    (fp_line (start 2.371 -2.329) (end 2.371 -1.04) (layer F.SilkS) (width 0.12))
    (fp_line (start 2.371 1.04) (end 2.371 2.329) (layer F.SilkS) (width 0.12))
    (fp_line (start 2.411 -2.31) (end 2.411 -1.04) (layer F.SilkS) (width 0.12))
    (fp_line (start 2.411 1.04) (end 2.411 2.31) (layer F.SilkS) (width 0.12))
    (fp_line (start 2.451 -2.29) (end 2.451 -1.04) (layer F.SilkS) (width 0.12))
    (fp_line (start 2.451 1.04) (end 2.451 2.29) (layer F.SilkS) (width 0.12))
    (fp_line (start 2.491 -2.268) (end 2.491 -1.04) (layer F.SilkS) (width 0.12))
    (fp_line (start 2.491 1.04) (end 2.491 2.268) (layer F.SilkS) (width 0.12))
    (fp_line (start 2.531 -2.247) (end 2.531 -1.04) (layer F.SilkS) (width 0.12))
    (fp_line (start 2.531 1.04) (end 2.531 2.247) (layer F.SilkS) (width 0.12))
    (fp_line (start 2.571 -2.224) (end 2.571 -1.04) (layer F.SilkS) (width 0.12))
    (fp_line (start 2.571 1.04) (end 2.571 2.224) (layer F.SilkS) (width 0.12))
    (fp_line (start 2.611 -2.2) (end 2.611 -1.04) (layer F.SilkS) (width 0.12))
    (fp_line (start 2.611 1.04) (end 2.611 2.2) (layer F.SilkS) (width 0.12))
    (fp_line (start 2.651 -2.175) (end 2.651 -1.04) (layer F.SilkS) (width 0.12))
    (fp_line (start 2.651 1.04) (end 2.651 2.175) (layer F.SilkS) (width 0.12))
    (fp_line (start 2.691 -2.149) (end 2.691 -1.04) (layer F.SilkS) (width 0.12))
    (fp_line (start 2.691 1.04) (end 2.691 2.149) (layer F.SilkS) (width 0.12))
    (fp_line (start 2.731 -2.122) (end 2.731 -1.04) (layer F.SilkS) (width 0.12))
    (fp_line (start 2.731 1.04) (end 2.731 2.122) (layer F.SilkS) (width 0.12))
    (fp_line (start 2.771 -2.095) (end 2.771 -1.04) (layer F.SilkS) (width 0.12))
    (fp_line (start 2.771 1.04) (end 2.771 2.095) (layer F.SilkS) (width 0.12))
    (fp_line (start 2.811 -2.065) (end 2.811 -1.04) (layer F.SilkS) (width 0.12))
    (fp_line (start 2.811 1.04) (end 2.811 2.065) (layer F.SilkS) (width 0.12))
    (fp_line (start 2.851 -2.035) (end 2.851 -1.04) (layer F.SilkS) (width 0.12))
    (fp_line (start 2.851 1.04) (end 2.851 2.035) (layer F.SilkS) (width 0.12))
    (fp_line (start 2.891 -2.004) (end 2.891 -1.04) (layer F.SilkS) (width 0.12))
    (fp_line (start 2.891 1.04) (end 2.891 2.004) (layer F.SilkS) (width 0.12))
    (fp_line (start 2.931 -1.971) (end 2.931 -1.04) (layer F.SilkS) (width 0.12))
    (fp_line (start 2.931 1.04) (end 2.931 1.971) (layer F.SilkS) (width 0.12))
    (fp_line (start 2.971 -1.937) (end 2.971 -1.04) (layer F.SilkS) (width 0.12))
    (fp_line (start 2.971 1.04) (end 2.971 1.937) (layer F.SilkS) (width 0.12))
    (fp_line (start 3.011 -1.901) (end 3.011 -1.04) (layer F.SilkS) (width 0.12))
    (fp_line (start 3.011 1.04) (end 3.011 1.901) (layer F.SilkS) (width 0.12))
    (fp_line (start 3.051 -1.864) (end 3.051 -1.04) (layer F.SilkS) (width 0.12))
    (fp_line (start 3.051 1.04) (end 3.051 1.864) (layer F.SilkS) (width 0.12))
    (fp_line (start 3.091 -1.826) (end 3.091 -1.04) (layer F.SilkS) (width 0.12))
    (fp_line (start 3.091 1.04) (end 3.091 1.826) (layer F.SilkS) (width 0.12))
    (fp_line (start 3.131 -1.785) (end 3.131 -1.04) (layer F.SilkS) (width 0.12))
    (fp_line (start 3.131 1.04) (end 3.131 1.785) (layer F.SilkS) (width 0.12))
    (fp_line (start 3.171 -1.743) (end 3.171 -1.04) (layer F.SilkS) (width 0.12))
    (fp_line (start 3.171 1.04) (end 3.171 1.743) (layer F.SilkS) (width 0.12))
    (fp_line (start 3.211 -1.699) (end 3.211 -1.04) (layer F.SilkS) (width 0.12))
    (fp_line (start 3.211 1.04) (end 3.211 1.699) (layer F.SilkS) (width 0.12))
    (fp_line (start 3.251 -1.653) (end 3.251 -1.04) (layer F.SilkS) (width 0.12))
    (fp_line (start 3.251 1.04) (end 3.251 1.653) (layer F.SilkS) (width 0.12))
    (fp_line (start 3.291 -1.605) (end 3.291 -1.04) (layer F.SilkS) (width 0.12))
    (fp_line (start 3.291 1.04) (end 3.291 1.605) (layer F.SilkS) (width 0.12))
    (fp_line (start 3.331 -1.554) (end 3.331 -1.04) (layer F.SilkS) (width 0.12))
    (fp_line (start 3.331 1.04) (end 3.331 1.554) (layer F.SilkS) (width 0.12))
    (fp_line (start 3.371 -1.5) (end 3.371 -1.04) (layer F.SilkS) (width 0.12))
    (fp_line (start 3.371 1.04) (end 3.371 1.5) (layer F.SilkS) (width 0.12))
    (fp_line (start 3.411 -1.443) (end 3.411 -1.04) (layer F.SilkS) (width 0.12))
    (fp_line (start 3.411 1.04) (end 3.411 1.443) (layer F.SilkS) (width 0.12))
    (fp_line (start 3.451 -1.383) (end 3.451 -1.04) (layer F.SilkS) (width 0.12))
    (fp_line (start 3.451 1.04) (end 3.451 1.383) (layer F.SilkS) (width 0.12))
    (fp_line (start 3.491 -1.319) (end 3.491 -1.04) (layer F.SilkS) (width 0.12))
    (fp_line (start 3.491 1.04) (end 3.491 1.319) (layer F.SilkS) (width 0.12))
    (fp_line (start 3.531 -1.251) (end 3.531 -1.04) (layer F.SilkS) (width 0.12))
    (fp_line (start 3.531 1.04) (end 3.531 1.251) (layer F.SilkS) (width 0.12))
    (fp_line (start 3.571 -1.178) (end 3.571 1.178) (layer F.SilkS) (width 0.12))
    (fp_line (start 3.611 -1.098) (end 3.611 1.098) (layer F.SilkS) (width 0.12))
    (fp_line (start 3.651 -1.011) (end 3.651 1.011) (layer F.SilkS) (width 0.12))
    (fp_line (start 3.691 -0.915) (end 3.691 0.915) (layer F.SilkS) (width 0.12))
    (fp_line (start 3.731 -0.805) (end 3.731 0.805) (layer F.SilkS) (width 0.12))
    (fp_line (start 3.771 -0.677) (end 3.771 0.677) (layer F.SilkS) (width 0.12))
    (fp_line (start 3.811 -0.518) (end 3.811 0.518) (layer F.SilkS) (width 0.12))
    (fp_line (start 3.851 -0.284) (end 3.851 0.284) (layer F.SilkS) (width 0.12))
    (fp_line (start -1.554775 -1.475) (end -1.054775 -1.475) (layer F.SilkS) (width 0.12))
    (fp_line (start -1.304775 -1.725) (end -1.304775 -1.225) (layer F.SilkS) (width 0.12))
    (fp_text user %R (at 1.25 0) (layer F.Fab)
      (effects (font (size 1 1) (thickness 0.15)))
    )
    (pad 2 thru_hole circle (at 2.5 0 180) (size 1.6 1.6) (drill 0.8) (layers *.Cu *.Mask)
      (net 1 GNDREF))
    (pad 1 thru_hole rect (at 0 0 180) (size 1.6 1.6) (drill 0.8) (layers *.Cu *.Mask)
      (net 10 S8))
    (model ${KISYS3DMOD}/Capacitor_THT.3dshapes/CP_Radial_D5.0mm_P2.50mm.wrl
      (at (xyz 0 0 0))
      (scale (xyz 1 1 1))
      (rotate (xyz 0 0 0))
    )
  )

  (module Capacitor_THT:CP_Radial_D5.0mm_P2.50mm (layer F.Cu) (tedit 5AE50EF0) (tstamp 60FB4E70)
    (at 106 111.25 270)
    (descr "CP, Radial series, Radial, pin pitch=2.50mm, , diameter=5mm, Electrolytic Capacitor")
    (tags "CP Radial series Radial pin pitch 2.50mm  diameter 5mm Electrolytic Capacitor")
    (path /60FC05F8)
    (fp_text reference C11 (at 1.25 -3.75 90) (layer F.SilkS)
      (effects (font (size 1 1) (thickness 0.15)))
    )
    (fp_text value 0.33u (at 1.25 3.75 90) (layer F.Fab)
      (effects (font (size 1 1) (thickness 0.15)))
    )
    (fp_circle (center 1.25 0) (end 3.75 0) (layer F.Fab) (width 0.1))
    (fp_circle (center 1.25 0) (end 3.87 0) (layer F.SilkS) (width 0.12))
    (fp_circle (center 1.25 0) (end 4 0) (layer F.CrtYd) (width 0.05))
    (fp_line (start -0.883605 -1.0875) (end -0.383605 -1.0875) (layer F.Fab) (width 0.1))
    (fp_line (start -0.633605 -1.3375) (end -0.633605 -0.8375) (layer F.Fab) (width 0.1))
    (fp_line (start 1.25 -2.58) (end 1.25 2.58) (layer F.SilkS) (width 0.12))
    (fp_line (start 1.29 -2.58) (end 1.29 2.58) (layer F.SilkS) (width 0.12))
    (fp_line (start 1.33 -2.579) (end 1.33 2.579) (layer F.SilkS) (width 0.12))
    (fp_line (start 1.37 -2.578) (end 1.37 2.578) (layer F.SilkS) (width 0.12))
    (fp_line (start 1.41 -2.576) (end 1.41 2.576) (layer F.SilkS) (width 0.12))
    (fp_line (start 1.45 -2.573) (end 1.45 2.573) (layer F.SilkS) (width 0.12))
    (fp_line (start 1.49 -2.569) (end 1.49 -1.04) (layer F.SilkS) (width 0.12))
    (fp_line (start 1.49 1.04) (end 1.49 2.569) (layer F.SilkS) (width 0.12))
    (fp_line (start 1.53 -2.565) (end 1.53 -1.04) (layer F.SilkS) (width 0.12))
    (fp_line (start 1.53 1.04) (end 1.53 2.565) (layer F.SilkS) (width 0.12))
    (fp_line (start 1.57 -2.561) (end 1.57 -1.04) (layer F.SilkS) (width 0.12))
    (fp_line (start 1.57 1.04) (end 1.57 2.561) (layer F.SilkS) (width 0.12))
    (fp_line (start 1.61 -2.556) (end 1.61 -1.04) (layer F.SilkS) (width 0.12))
    (fp_line (start 1.61 1.04) (end 1.61 2.556) (layer F.SilkS) (width 0.12))
    (fp_line (start 1.65 -2.55) (end 1.65 -1.04) (layer F.SilkS) (width 0.12))
    (fp_line (start 1.65 1.04) (end 1.65 2.55) (layer F.SilkS) (width 0.12))
    (fp_line (start 1.69 -2.543) (end 1.69 -1.04) (layer F.SilkS) (width 0.12))
    (fp_line (start 1.69 1.04) (end 1.69 2.543) (layer F.SilkS) (width 0.12))
    (fp_line (start 1.73 -2.536) (end 1.73 -1.04) (layer F.SilkS) (width 0.12))
    (fp_line (start 1.73 1.04) (end 1.73 2.536) (layer F.SilkS) (width 0.12))
    (fp_line (start 1.77 -2.528) (end 1.77 -1.04) (layer F.SilkS) (width 0.12))
    (fp_line (start 1.77 1.04) (end 1.77 2.528) (layer F.SilkS) (width 0.12))
    (fp_line (start 1.81 -2.52) (end 1.81 -1.04) (layer F.SilkS) (width 0.12))
    (fp_line (start 1.81 1.04) (end 1.81 2.52) (layer F.SilkS) (width 0.12))
    (fp_line (start 1.85 -2.511) (end 1.85 -1.04) (layer F.SilkS) (width 0.12))
    (fp_line (start 1.85 1.04) (end 1.85 2.511) (layer F.SilkS) (width 0.12))
    (fp_line (start 1.89 -2.501) (end 1.89 -1.04) (layer F.SilkS) (width 0.12))
    (fp_line (start 1.89 1.04) (end 1.89 2.501) (layer F.SilkS) (width 0.12))
    (fp_line (start 1.93 -2.491) (end 1.93 -1.04) (layer F.SilkS) (width 0.12))
    (fp_line (start 1.93 1.04) (end 1.93 2.491) (layer F.SilkS) (width 0.12))
    (fp_line (start 1.971 -2.48) (end 1.971 -1.04) (layer F.SilkS) (width 0.12))
    (fp_line (start 1.971 1.04) (end 1.971 2.48) (layer F.SilkS) (width 0.12))
    (fp_line (start 2.011 -2.468) (end 2.011 -1.04) (layer F.SilkS) (width 0.12))
    (fp_line (start 2.011 1.04) (end 2.011 2.468) (layer F.SilkS) (width 0.12))
    (fp_line (start 2.051 -2.455) (end 2.051 -1.04) (layer F.SilkS) (width 0.12))
    (fp_line (start 2.051 1.04) (end 2.051 2.455) (layer F.SilkS) (width 0.12))
    (fp_line (start 2.091 -2.442) (end 2.091 -1.04) (layer F.SilkS) (width 0.12))
    (fp_line (start 2.091 1.04) (end 2.091 2.442) (layer F.SilkS) (width 0.12))
    (fp_line (start 2.131 -2.428) (end 2.131 -1.04) (layer F.SilkS) (width 0.12))
    (fp_line (start 2.131 1.04) (end 2.131 2.428) (layer F.SilkS) (width 0.12))
    (fp_line (start 2.171 -2.414) (end 2.171 -1.04) (layer F.SilkS) (width 0.12))
    (fp_line (start 2.171 1.04) (end 2.171 2.414) (layer F.SilkS) (width 0.12))
    (fp_line (start 2.211 -2.398) (end 2.211 -1.04) (layer F.SilkS) (width 0.12))
    (fp_line (start 2.211 1.04) (end 2.211 2.398) (layer F.SilkS) (width 0.12))
    (fp_line (start 2.251 -2.382) (end 2.251 -1.04) (layer F.SilkS) (width 0.12))
    (fp_line (start 2.251 1.04) (end 2.251 2.382) (layer F.SilkS) (width 0.12))
    (fp_line (start 2.291 -2.365) (end 2.291 -1.04) (layer F.SilkS) (width 0.12))
    (fp_line (start 2.291 1.04) (end 2.291 2.365) (layer F.SilkS) (width 0.12))
    (fp_line (start 2.331 -2.348) (end 2.331 -1.04) (layer F.SilkS) (width 0.12))
    (fp_line (start 2.331 1.04) (end 2.331 2.348) (layer F.SilkS) (width 0.12))
    (fp_line (start 2.371 -2.329) (end 2.371 -1.04) (layer F.SilkS) (width 0.12))
    (fp_line (start 2.371 1.04) (end 2.371 2.329) (layer F.SilkS) (width 0.12))
    (fp_line (start 2.411 -2.31) (end 2.411 -1.04) (layer F.SilkS) (width 0.12))
    (fp_line (start 2.411 1.04) (end 2.411 2.31) (layer F.SilkS) (width 0.12))
    (fp_line (start 2.451 -2.29) (end 2.451 -1.04) (layer F.SilkS) (width 0.12))
    (fp_line (start 2.451 1.04) (end 2.451 2.29) (layer F.SilkS) (width 0.12))
    (fp_line (start 2.491 -2.268) (end 2.491 -1.04) (layer F.SilkS) (width 0.12))
    (fp_line (start 2.491 1.04) (end 2.491 2.268) (layer F.SilkS) (width 0.12))
    (fp_line (start 2.531 -2.247) (end 2.531 -1.04) (layer F.SilkS) (width 0.12))
    (fp_line (start 2.531 1.04) (end 2.531 2.247) (layer F.SilkS) (width 0.12))
    (fp_line (start 2.571 -2.224) (end 2.571 -1.04) (layer F.SilkS) (width 0.12))
    (fp_line (start 2.571 1.04) (end 2.571 2.224) (layer F.SilkS) (width 0.12))
    (fp_line (start 2.611 -2.2) (end 2.611 -1.04) (layer F.SilkS) (width 0.12))
    (fp_line (start 2.611 1.04) (end 2.611 2.2) (layer F.SilkS) (width 0.12))
    (fp_line (start 2.651 -2.175) (end 2.651 -1.04) (layer F.SilkS) (width 0.12))
    (fp_line (start 2.651 1.04) (end 2.651 2.175) (layer F.SilkS) (width 0.12))
    (fp_line (start 2.691 -2.149) (end 2.691 -1.04) (layer F.SilkS) (width 0.12))
    (fp_line (start 2.691 1.04) (end 2.691 2.149) (layer F.SilkS) (width 0.12))
    (fp_line (start 2.731 -2.122) (end 2.731 -1.04) (layer F.SilkS) (width 0.12))
    (fp_line (start 2.731 1.04) (end 2.731 2.122) (layer F.SilkS) (width 0.12))
    (fp_line (start 2.771 -2.095) (end 2.771 -1.04) (layer F.SilkS) (width 0.12))
    (fp_line (start 2.771 1.04) (end 2.771 2.095) (layer F.SilkS) (width 0.12))
    (fp_line (start 2.811 -2.065) (end 2.811 -1.04) (layer F.SilkS) (width 0.12))
    (fp_line (start 2.811 1.04) (end 2.811 2.065) (layer F.SilkS) (width 0.12))
    (fp_line (start 2.851 -2.035) (end 2.851 -1.04) (layer F.SilkS) (width 0.12))
    (fp_line (start 2.851 1.04) (end 2.851 2.035) (layer F.SilkS) (width 0.12))
    (fp_line (start 2.891 -2.004) (end 2.891 -1.04) (layer F.SilkS) (width 0.12))
    (fp_line (start 2.891 1.04) (end 2.891 2.004) (layer F.SilkS) (width 0.12))
    (fp_line (start 2.931 -1.971) (end 2.931 -1.04) (layer F.SilkS) (width 0.12))
    (fp_line (start 2.931 1.04) (end 2.931 1.971) (layer F.SilkS) (width 0.12))
    (fp_line (start 2.971 -1.937) (end 2.971 -1.04) (layer F.SilkS) (width 0.12))
    (fp_line (start 2.971 1.04) (end 2.971 1.937) (layer F.SilkS) (width 0.12))
    (fp_line (start 3.011 -1.901) (end 3.011 -1.04) (layer F.SilkS) (width 0.12))
    (fp_line (start 3.011 1.04) (end 3.011 1.901) (layer F.SilkS) (width 0.12))
    (fp_line (start 3.051 -1.864) (end 3.051 -1.04) (layer F.SilkS) (width 0.12))
    (fp_line (start 3.051 1.04) (end 3.051 1.864) (layer F.SilkS) (width 0.12))
    (fp_line (start 3.091 -1.826) (end 3.091 -1.04) (layer F.SilkS) (width 0.12))
    (fp_line (start 3.091 1.04) (end 3.091 1.826) (layer F.SilkS) (width 0.12))
    (fp_line (start 3.131 -1.785) (end 3.131 -1.04) (layer F.SilkS) (width 0.12))
    (fp_line (start 3.131 1.04) (end 3.131 1.785) (layer F.SilkS) (width 0.12))
    (fp_line (start 3.171 -1.743) (end 3.171 -1.04) (layer F.SilkS) (width 0.12))
    (fp_line (start 3.171 1.04) (end 3.171 1.743) (layer F.SilkS) (width 0.12))
    (fp_line (start 3.211 -1.699) (end 3.211 -1.04) (layer F.SilkS) (width 0.12))
    (fp_line (start 3.211 1.04) (end 3.211 1.699) (layer F.SilkS) (width 0.12))
    (fp_line (start 3.251 -1.653) (end 3.251 -1.04) (layer F.SilkS) (width 0.12))
    (fp_line (start 3.251 1.04) (end 3.251 1.653) (layer F.SilkS) (width 0.12))
    (fp_line (start 3.291 -1.605) (end 3.291 -1.04) (layer F.SilkS) (width 0.12))
    (fp_line (start 3.291 1.04) (end 3.291 1.605) (layer F.SilkS) (width 0.12))
    (fp_line (start 3.331 -1.554) (end 3.331 -1.04) (layer F.SilkS) (width 0.12))
    (fp_line (start 3.331 1.04) (end 3.331 1.554) (layer F.SilkS) (width 0.12))
    (fp_line (start 3.371 -1.5) (end 3.371 -1.04) (layer F.SilkS) (width 0.12))
    (fp_line (start 3.371 1.04) (end 3.371 1.5) (layer F.SilkS) (width 0.12))
    (fp_line (start 3.411 -1.443) (end 3.411 -1.04) (layer F.SilkS) (width 0.12))
    (fp_line (start 3.411 1.04) (end 3.411 1.443) (layer F.SilkS) (width 0.12))
    (fp_line (start 3.451 -1.383) (end 3.451 -1.04) (layer F.SilkS) (width 0.12))
    (fp_line (start 3.451 1.04) (end 3.451 1.383) (layer F.SilkS) (width 0.12))
    (fp_line (start 3.491 -1.319) (end 3.491 -1.04) (layer F.SilkS) (width 0.12))
    (fp_line (start 3.491 1.04) (end 3.491 1.319) (layer F.SilkS) (width 0.12))
    (fp_line (start 3.531 -1.251) (end 3.531 -1.04) (layer F.SilkS) (width 0.12))
    (fp_line (start 3.531 1.04) (end 3.531 1.251) (layer F.SilkS) (width 0.12))
    (fp_line (start 3.571 -1.178) (end 3.571 1.178) (layer F.SilkS) (width 0.12))
    (fp_line (start 3.611 -1.098) (end 3.611 1.098) (layer F.SilkS) (width 0.12))
    (fp_line (start 3.651 -1.011) (end 3.651 1.011) (layer F.SilkS) (width 0.12))
    (fp_line (start 3.691 -0.915) (end 3.691 0.915) (layer F.SilkS) (width 0.12))
    (fp_line (start 3.731 -0.805) (end 3.731 0.805) (layer F.SilkS) (width 0.12))
    (fp_line (start 3.771 -0.677) (end 3.771 0.677) (layer F.SilkS) (width 0.12))
    (fp_line (start 3.811 -0.518) (end 3.811 0.518) (layer F.SilkS) (width 0.12))
    (fp_line (start 3.851 -0.284) (end 3.851 0.284) (layer F.SilkS) (width 0.12))
    (fp_line (start -1.554775 -1.475) (end -1.054775 -1.475) (layer F.SilkS) (width 0.12))
    (fp_line (start -1.304775 -1.725) (end -1.304775 -1.225) (layer F.SilkS) (width 0.12))
    (fp_text user %R (at 1.25 0 90) (layer F.Fab)
      (effects (font (size 1 1) (thickness 0.15)))
    )
    (pad 2 thru_hole circle (at 2.5 0 270) (size 1.6 1.6) (drill 0.8) (layers *.Cu *.Mask)
      (net 1 GNDREF))
    (pad 1 thru_hole rect (at 0 0 270) (size 1.6 1.6) (drill 0.8) (layers *.Cu *.Mask)
      (net 11 BATTERY))
    (model ${KISYS3DMOD}/Capacitor_THT.3dshapes/CP_Radial_D5.0mm_P2.50mm.wrl
      (at (xyz 0 0 0))
      (scale (xyz 1 1 1))
      (rotate (xyz 0 0 0))
    )
  )

  (module Capacitor_THT:CP_Radial_D5.0mm_P2.50mm (layer F.Cu) (tedit 5AE50EF0) (tstamp 60FB4EF4)
    (at 115 111.25 270)
    (descr "CP, Radial series, Radial, pin pitch=2.50mm, , diameter=5mm, Electrolytic Capacitor")
    (tags "CP Radial series Radial pin pitch 2.50mm  diameter 5mm Electrolytic Capacitor")
    (path /60FC27F4)
    (fp_text reference C12 (at 1.25 -3.75 90) (layer F.SilkS)
      (effects (font (size 1 1) (thickness 0.15)))
    )
    (fp_text value 0.1u (at 1.25 3.75 90) (layer F.Fab)
      (effects (font (size 1 1) (thickness 0.15)))
    )
    (fp_circle (center 1.25 0) (end 3.75 0) (layer F.Fab) (width 0.1))
    (fp_circle (center 1.25 0) (end 3.87 0) (layer F.SilkS) (width 0.12))
    (fp_circle (center 1.25 0) (end 4 0) (layer F.CrtYd) (width 0.05))
    (fp_line (start -0.883605 -1.0875) (end -0.383605 -1.0875) (layer F.Fab) (width 0.1))
    (fp_line (start -0.633605 -1.3375) (end -0.633605 -0.8375) (layer F.Fab) (width 0.1))
    (fp_line (start 1.25 -2.58) (end 1.25 2.58) (layer F.SilkS) (width 0.12))
    (fp_line (start 1.29 -2.58) (end 1.29 2.58) (layer F.SilkS) (width 0.12))
    (fp_line (start 1.33 -2.579) (end 1.33 2.579) (layer F.SilkS) (width 0.12))
    (fp_line (start 1.37 -2.578) (end 1.37 2.578) (layer F.SilkS) (width 0.12))
    (fp_line (start 1.41 -2.576) (end 1.41 2.576) (layer F.SilkS) (width 0.12))
    (fp_line (start 1.45 -2.573) (end 1.45 2.573) (layer F.SilkS) (width 0.12))
    (fp_line (start 1.49 -2.569) (end 1.49 -1.04) (layer F.SilkS) (width 0.12))
    (fp_line (start 1.49 1.04) (end 1.49 2.569) (layer F.SilkS) (width 0.12))
    (fp_line (start 1.53 -2.565) (end 1.53 -1.04) (layer F.SilkS) (width 0.12))
    (fp_line (start 1.53 1.04) (end 1.53 2.565) (layer F.SilkS) (width 0.12))
    (fp_line (start 1.57 -2.561) (end 1.57 -1.04) (layer F.SilkS) (width 0.12))
    (fp_line (start 1.57 1.04) (end 1.57 2.561) (layer F.SilkS) (width 0.12))
    (fp_line (start 1.61 -2.556) (end 1.61 -1.04) (layer F.SilkS) (width 0.12))
    (fp_line (start 1.61 1.04) (end 1.61 2.556) (layer F.SilkS) (width 0.12))
    (fp_line (start 1.65 -2.55) (end 1.65 -1.04) (layer F.SilkS) (width 0.12))
    (fp_line (start 1.65 1.04) (end 1.65 2.55) (layer F.SilkS) (width 0.12))
    (fp_line (start 1.69 -2.543) (end 1.69 -1.04) (layer F.SilkS) (width 0.12))
    (fp_line (start 1.69 1.04) (end 1.69 2.543) (layer F.SilkS) (width 0.12))
    (fp_line (start 1.73 -2.536) (end 1.73 -1.04) (layer F.SilkS) (width 0.12))
    (fp_line (start 1.73 1.04) (end 1.73 2.536) (layer F.SilkS) (width 0.12))
    (fp_line (start 1.77 -2.528) (end 1.77 -1.04) (layer F.SilkS) (width 0.12))
    (fp_line (start 1.77 1.04) (end 1.77 2.528) (layer F.SilkS) (width 0.12))
    (fp_line (start 1.81 -2.52) (end 1.81 -1.04) (layer F.SilkS) (width 0.12))
    (fp_line (start 1.81 1.04) (end 1.81 2.52) (layer F.SilkS) (width 0.12))
    (fp_line (start 1.85 -2.511) (end 1.85 -1.04) (layer F.SilkS) (width 0.12))
    (fp_line (start 1.85 1.04) (end 1.85 2.511) (layer F.SilkS) (width 0.12))
    (fp_line (start 1.89 -2.501) (end 1.89 -1.04) (layer F.SilkS) (width 0.12))
    (fp_line (start 1.89 1.04) (end 1.89 2.501) (layer F.SilkS) (width 0.12))
    (fp_line (start 1.93 -2.491) (end 1.93 -1.04) (layer F.SilkS) (width 0.12))
    (fp_line (start 1.93 1.04) (end 1.93 2.491) (layer F.SilkS) (width 0.12))
    (fp_line (start 1.971 -2.48) (end 1.971 -1.04) (layer F.SilkS) (width 0.12))
    (fp_line (start 1.971 1.04) (end 1.971 2.48) (layer F.SilkS) (width 0.12))
    (fp_line (start 2.011 -2.468) (end 2.011 -1.04) (layer F.SilkS) (width 0.12))
    (fp_line (start 2.011 1.04) (end 2.011 2.468) (layer F.SilkS) (width 0.12))
    (fp_line (start 2.051 -2.455) (end 2.051 -1.04) (layer F.SilkS) (width 0.12))
    (fp_line (start 2.051 1.04) (end 2.051 2.455) (layer F.SilkS) (width 0.12))
    (fp_line (start 2.091 -2.442) (end 2.091 -1.04) (layer F.SilkS) (width 0.12))
    (fp_line (start 2.091 1.04) (end 2.091 2.442) (layer F.SilkS) (width 0.12))
    (fp_line (start 2.131 -2.428) (end 2.131 -1.04) (layer F.SilkS) (width 0.12))
    (fp_line (start 2.131 1.04) (end 2.131 2.428) (layer F.SilkS) (width 0.12))
    (fp_line (start 2.171 -2.414) (end 2.171 -1.04) (layer F.SilkS) (width 0.12))
    (fp_line (start 2.171 1.04) (end 2.171 2.414) (layer F.SilkS) (width 0.12))
    (fp_line (start 2.211 -2.398) (end 2.211 -1.04) (layer F.SilkS) (width 0.12))
    (fp_line (start 2.211 1.04) (end 2.211 2.398) (layer F.SilkS) (width 0.12))
    (fp_line (start 2.251 -2.382) (end 2.251 -1.04) (layer F.SilkS) (width 0.12))
    (fp_line (start 2.251 1.04) (end 2.251 2.382) (layer F.SilkS) (width 0.12))
    (fp_line (start 2.291 -2.365) (end 2.291 -1.04) (layer F.SilkS) (width 0.12))
    (fp_line (start 2.291 1.04) (end 2.291 2.365) (layer F.SilkS) (width 0.12))
    (fp_line (start 2.331 -2.348) (end 2.331 -1.04) (layer F.SilkS) (width 0.12))
    (fp_line (start 2.331 1.04) (end 2.331 2.348) (layer F.SilkS) (width 0.12))
    (fp_line (start 2.371 -2.329) (end 2.371 -1.04) (layer F.SilkS) (width 0.12))
    (fp_line (start 2.371 1.04) (end 2.371 2.329) (layer F.SilkS) (width 0.12))
    (fp_line (start 2.411 -2.31) (end 2.411 -1.04) (layer F.SilkS) (width 0.12))
    (fp_line (start 2.411 1.04) (end 2.411 2.31) (layer F.SilkS) (width 0.12))
    (fp_line (start 2.451 -2.29) (end 2.451 -1.04) (layer F.SilkS) (width 0.12))
    (fp_line (start 2.451 1.04) (end 2.451 2.29) (layer F.SilkS) (width 0.12))
    (fp_line (start 2.491 -2.268) (end 2.491 -1.04) (layer F.SilkS) (width 0.12))
    (fp_line (start 2.491 1.04) (end 2.491 2.268) (layer F.SilkS) (width 0.12))
    (fp_line (start 2.531 -2.247) (end 2.531 -1.04) (layer F.SilkS) (width 0.12))
    (fp_line (start 2.531 1.04) (end 2.531 2.247) (layer F.SilkS) (width 0.12))
    (fp_line (start 2.571 -2.224) (end 2.571 -1.04) (layer F.SilkS) (width 0.12))
    (fp_line (start 2.571 1.04) (end 2.571 2.224) (layer F.SilkS) (width 0.12))
    (fp_line (start 2.611 -2.2) (end 2.611 -1.04) (layer F.SilkS) (width 0.12))
    (fp_line (start 2.611 1.04) (end 2.611 2.2) (layer F.SilkS) (width 0.12))
    (fp_line (start 2.651 -2.175) (end 2.651 -1.04) (layer F.SilkS) (width 0.12))
    (fp_line (start 2.651 1.04) (end 2.651 2.175) (layer F.SilkS) (width 0.12))
    (fp_line (start 2.691 -2.149) (end 2.691 -1.04) (layer F.SilkS) (width 0.12))
    (fp_line (start 2.691 1.04) (end 2.691 2.149) (layer F.SilkS) (width 0.12))
    (fp_line (start 2.731 -2.122) (end 2.731 -1.04) (layer F.SilkS) (width 0.12))
    (fp_line (start 2.731 1.04) (end 2.731 2.122) (layer F.SilkS) (width 0.12))
    (fp_line (start 2.771 -2.095) (end 2.771 -1.04) (layer F.SilkS) (width 0.12))
    (fp_line (start 2.771 1.04) (end 2.771 2.095) (layer F.SilkS) (width 0.12))
    (fp_line (start 2.811 -2.065) (end 2.811 -1.04) (layer F.SilkS) (width 0.12))
    (fp_line (start 2.811 1.04) (end 2.811 2.065) (layer F.SilkS) (width 0.12))
    (fp_line (start 2.851 -2.035) (end 2.851 -1.04) (layer F.SilkS) (width 0.12))
    (fp_line (start 2.851 1.04) (end 2.851 2.035) (layer F.SilkS) (width 0.12))
    (fp_line (start 2.891 -2.004) (end 2.891 -1.04) (layer F.SilkS) (width 0.12))
    (fp_line (start 2.891 1.04) (end 2.891 2.004) (layer F.SilkS) (width 0.12))
    (fp_line (start 2.931 -1.971) (end 2.931 -1.04) (layer F.SilkS) (width 0.12))
    (fp_line (start 2.931 1.04) (end 2.931 1.971) (layer F.SilkS) (width 0.12))
    (fp_line (start 2.971 -1.937) (end 2.971 -1.04) (layer F.SilkS) (width 0.12))
    (fp_line (start 2.971 1.04) (end 2.971 1.937) (layer F.SilkS) (width 0.12))
    (fp_line (start 3.011 -1.901) (end 3.011 -1.04) (layer F.SilkS) (width 0.12))
    (fp_line (start 3.011 1.04) (end 3.011 1.901) (layer F.SilkS) (width 0.12))
    (fp_line (start 3.051 -1.864) (end 3.051 -1.04) (layer F.SilkS) (width 0.12))
    (fp_line (start 3.051 1.04) (end 3.051 1.864) (layer F.SilkS) (width 0.12))
    (fp_line (start 3.091 -1.826) (end 3.091 -1.04) (layer F.SilkS) (width 0.12))
    (fp_line (start 3.091 1.04) (end 3.091 1.826) (layer F.SilkS) (width 0.12))
    (fp_line (start 3.131 -1.785) (end 3.131 -1.04) (layer F.SilkS) (width 0.12))
    (fp_line (start 3.131 1.04) (end 3.131 1.785) (layer F.SilkS) (width 0.12))
    (fp_line (start 3.171 -1.743) (end 3.171 -1.04) (layer F.SilkS) (width 0.12))
    (fp_line (start 3.171 1.04) (end 3.171 1.743) (layer F.SilkS) (width 0.12))
    (fp_line (start 3.211 -1.699) (end 3.211 -1.04) (layer F.SilkS) (width 0.12))
    (fp_line (start 3.211 1.04) (end 3.211 1.699) (layer F.SilkS) (width 0.12))
    (fp_line (start 3.251 -1.653) (end 3.251 -1.04) (layer F.SilkS) (width 0.12))
    (fp_line (start 3.251 1.04) (end 3.251 1.653) (layer F.SilkS) (width 0.12))
    (fp_line (start 3.291 -1.605) (end 3.291 -1.04) (layer F.SilkS) (width 0.12))
    (fp_line (start 3.291 1.04) (end 3.291 1.605) (layer F.SilkS) (width 0.12))
    (fp_line (start 3.331 -1.554) (end 3.331 -1.04) (layer F.SilkS) (width 0.12))
    (fp_line (start 3.331 1.04) (end 3.331 1.554) (layer F.SilkS) (width 0.12))
    (fp_line (start 3.371 -1.5) (end 3.371 -1.04) (layer F.SilkS) (width 0.12))
    (fp_line (start 3.371 1.04) (end 3.371 1.5) (layer F.SilkS) (width 0.12))
    (fp_line (start 3.411 -1.443) (end 3.411 -1.04) (layer F.SilkS) (width 0.12))
    (fp_line (start 3.411 1.04) (end 3.411 1.443) (layer F.SilkS) (width 0.12))
    (fp_line (start 3.451 -1.383) (end 3.451 -1.04) (layer F.SilkS) (width 0.12))
    (fp_line (start 3.451 1.04) (end 3.451 1.383) (layer F.SilkS) (width 0.12))
    (fp_line (start 3.491 -1.319) (end 3.491 -1.04) (layer F.SilkS) (width 0.12))
    (fp_line (start 3.491 1.04) (end 3.491 1.319) (layer F.SilkS) (width 0.12))
    (fp_line (start 3.531 -1.251) (end 3.531 -1.04) (layer F.SilkS) (width 0.12))
    (fp_line (start 3.531 1.04) (end 3.531 1.251) (layer F.SilkS) (width 0.12))
    (fp_line (start 3.571 -1.178) (end 3.571 1.178) (layer F.SilkS) (width 0.12))
    (fp_line (start 3.611 -1.098) (end 3.611 1.098) (layer F.SilkS) (width 0.12))
    (fp_line (start 3.651 -1.011) (end 3.651 1.011) (layer F.SilkS) (width 0.12))
    (fp_line (start 3.691 -0.915) (end 3.691 0.915) (layer F.SilkS) (width 0.12))
    (fp_line (start 3.731 -0.805) (end 3.731 0.805) (layer F.SilkS) (width 0.12))
    (fp_line (start 3.771 -0.677) (end 3.771 0.677) (layer F.SilkS) (width 0.12))
    (fp_line (start 3.811 -0.518) (end 3.811 0.518) (layer F.SilkS) (width 0.12))
    (fp_line (start 3.851 -0.284) (end 3.851 0.284) (layer F.SilkS) (width 0.12))
    (fp_line (start -1.554775 -1.475) (end -1.054775 -1.475) (layer F.SilkS) (width 0.12))
    (fp_line (start -1.304775 -1.725) (end -1.304775 -1.225) (layer F.SilkS) (width 0.12))
    (fp_text user %R (at 1.25 0 90) (layer F.Fab)
      (effects (font (size 1 1) (thickness 0.15)))
    )
    (pad 2 thru_hole circle (at 2.5 0 270) (size 1.6 1.6) (drill 0.8) (layers *.Cu *.Mask)
      (net 1 GNDREF))
    (pad 1 thru_hole rect (at 0 0 270) (size 1.6 1.6) (drill 0.8) (layers *.Cu *.Mask)
      (net 12 POWER_ARDUINO))
    (model ${KISYS3DMOD}/Capacitor_THT.3dshapes/CP_Radial_D5.0mm_P2.50mm.wrl
      (at (xyz 0 0 0))
      (scale (xyz 1 1 1))
      (rotate (xyz 0 0 0))
    )
  )

  (module Capacitor_THT:CP_Radial_D8.0mm_P5.00mm (layer F.Cu) (tedit 5AE50EF0) (tstamp 60FB4F9D)
    (at 70 113.25)
    (descr "CP, Radial series, Radial, pin pitch=5.00mm, , diameter=8mm, Electrolytic Capacitor")
    (tags "CP Radial series Radial pin pitch 5.00mm  diameter 8mm Electrolytic Capacitor")
    (path /6108D338)
    (fp_text reference C13 (at 2.5 -5.25) (layer F.SilkS)
      (effects (font (size 1 1) (thickness 0.15)))
    )
    (fp_text value 470u (at 2.5 5.25) (layer F.Fab)
      (effects (font (size 1 1) (thickness 0.15)))
    )
    (fp_circle (center 2.5 0) (end 6.5 0) (layer F.Fab) (width 0.1))
    (fp_circle (center 2.5 0) (end 6.62 0) (layer F.SilkS) (width 0.12))
    (fp_circle (center 2.5 0) (end 6.75 0) (layer F.CrtYd) (width 0.05))
    (fp_line (start -0.926759 -1.7475) (end -0.126759 -1.7475) (layer F.Fab) (width 0.1))
    (fp_line (start -0.526759 -2.1475) (end -0.526759 -1.3475) (layer F.Fab) (width 0.1))
    (fp_line (start 2.5 -4.08) (end 2.5 4.08) (layer F.SilkS) (width 0.12))
    (fp_line (start 2.54 -4.08) (end 2.54 4.08) (layer F.SilkS) (width 0.12))
    (fp_line (start 2.58 -4.08) (end 2.58 4.08) (layer F.SilkS) (width 0.12))
    (fp_line (start 2.62 -4.079) (end 2.62 4.079) (layer F.SilkS) (width 0.12))
    (fp_line (start 2.66 -4.077) (end 2.66 4.077) (layer F.SilkS) (width 0.12))
    (fp_line (start 2.7 -4.076) (end 2.7 4.076) (layer F.SilkS) (width 0.12))
    (fp_line (start 2.74 -4.074) (end 2.74 4.074) (layer F.SilkS) (width 0.12))
    (fp_line (start 2.78 -4.071) (end 2.78 4.071) (layer F.SilkS) (width 0.12))
    (fp_line (start 2.82 -4.068) (end 2.82 4.068) (layer F.SilkS) (width 0.12))
    (fp_line (start 2.86 -4.065) (end 2.86 4.065) (layer F.SilkS) (width 0.12))
    (fp_line (start 2.9 -4.061) (end 2.9 4.061) (layer F.SilkS) (width 0.12))
    (fp_line (start 2.94 -4.057) (end 2.94 4.057) (layer F.SilkS) (width 0.12))
    (fp_line (start 2.98 -4.052) (end 2.98 4.052) (layer F.SilkS) (width 0.12))
    (fp_line (start 3.02 -4.048) (end 3.02 4.048) (layer F.SilkS) (width 0.12))
    (fp_line (start 3.06 -4.042) (end 3.06 4.042) (layer F.SilkS) (width 0.12))
    (fp_line (start 3.1 -4.037) (end 3.1 4.037) (layer F.SilkS) (width 0.12))
    (fp_line (start 3.14 -4.03) (end 3.14 4.03) (layer F.SilkS) (width 0.12))
    (fp_line (start 3.18 -4.024) (end 3.18 4.024) (layer F.SilkS) (width 0.12))
    (fp_line (start 3.221 -4.017) (end 3.221 4.017) (layer F.SilkS) (width 0.12))
    (fp_line (start 3.261 -4.01) (end 3.261 4.01) (layer F.SilkS) (width 0.12))
    (fp_line (start 3.301 -4.002) (end 3.301 4.002) (layer F.SilkS) (width 0.12))
    (fp_line (start 3.341 -3.994) (end 3.341 3.994) (layer F.SilkS) (width 0.12))
    (fp_line (start 3.381 -3.985) (end 3.381 3.985) (layer F.SilkS) (width 0.12))
    (fp_line (start 3.421 -3.976) (end 3.421 3.976) (layer F.SilkS) (width 0.12))
    (fp_line (start 3.461 -3.967) (end 3.461 3.967) (layer F.SilkS) (width 0.12))
    (fp_line (start 3.501 -3.957) (end 3.501 3.957) (layer F.SilkS) (width 0.12))
    (fp_line (start 3.541 -3.947) (end 3.541 3.947) (layer F.SilkS) (width 0.12))
    (fp_line (start 3.581 -3.936) (end 3.581 3.936) (layer F.SilkS) (width 0.12))
    (fp_line (start 3.621 -3.925) (end 3.621 3.925) (layer F.SilkS) (width 0.12))
    (fp_line (start 3.661 -3.914) (end 3.661 3.914) (layer F.SilkS) (width 0.12))
    (fp_line (start 3.701 -3.902) (end 3.701 3.902) (layer F.SilkS) (width 0.12))
    (fp_line (start 3.741 -3.889) (end 3.741 3.889) (layer F.SilkS) (width 0.12))
    (fp_line (start 3.781 -3.877) (end 3.781 3.877) (layer F.SilkS) (width 0.12))
    (fp_line (start 3.821 -3.863) (end 3.821 3.863) (layer F.SilkS) (width 0.12))
    (fp_line (start 3.861 -3.85) (end 3.861 3.85) (layer F.SilkS) (width 0.12))
    (fp_line (start 3.901 -3.835) (end 3.901 3.835) (layer F.SilkS) (width 0.12))
    (fp_line (start 3.941 -3.821) (end 3.941 3.821) (layer F.SilkS) (width 0.12))
    (fp_line (start 3.981 -3.805) (end 3.981 -1.04) (layer F.SilkS) (width 0.12))
    (fp_line (start 3.981 1.04) (end 3.981 3.805) (layer F.SilkS) (width 0.12))
    (fp_line (start 4.021 -3.79) (end 4.021 -1.04) (layer F.SilkS) (width 0.12))
    (fp_line (start 4.021 1.04) (end 4.021 3.79) (layer F.SilkS) (width 0.12))
    (fp_line (start 4.061 -3.774) (end 4.061 -1.04) (layer F.SilkS) (width 0.12))
    (fp_line (start 4.061 1.04) (end 4.061 3.774) (layer F.SilkS) (width 0.12))
    (fp_line (start 4.101 -3.757) (end 4.101 -1.04) (layer F.SilkS) (width 0.12))
    (fp_line (start 4.101 1.04) (end 4.101 3.757) (layer F.SilkS) (width 0.12))
    (fp_line (start 4.141 -3.74) (end 4.141 -1.04) (layer F.SilkS) (width 0.12))
    (fp_line (start 4.141 1.04) (end 4.141 3.74) (layer F.SilkS) (width 0.12))
    (fp_line (start 4.181 -3.722) (end 4.181 -1.04) (layer F.SilkS) (width 0.12))
    (fp_line (start 4.181 1.04) (end 4.181 3.722) (layer F.SilkS) (width 0.12))
    (fp_line (start 4.221 -3.704) (end 4.221 -1.04) (layer F.SilkS) (width 0.12))
    (fp_line (start 4.221 1.04) (end 4.221 3.704) (layer F.SilkS) (width 0.12))
    (fp_line (start 4.261 -3.686) (end 4.261 -1.04) (layer F.SilkS) (width 0.12))
    (fp_line (start 4.261 1.04) (end 4.261 3.686) (layer F.SilkS) (width 0.12))
    (fp_line (start 4.301 -3.666) (end 4.301 -1.04) (layer F.SilkS) (width 0.12))
    (fp_line (start 4.301 1.04) (end 4.301 3.666) (layer F.SilkS) (width 0.12))
    (fp_line (start 4.341 -3.647) (end 4.341 -1.04) (layer F.SilkS) (width 0.12))
    (fp_line (start 4.341 1.04) (end 4.341 3.647) (layer F.SilkS) (width 0.12))
    (fp_line (start 4.381 -3.627) (end 4.381 -1.04) (layer F.SilkS) (width 0.12))
    (fp_line (start 4.381 1.04) (end 4.381 3.627) (layer F.SilkS) (width 0.12))
    (fp_line (start 4.421 -3.606) (end 4.421 -1.04) (layer F.SilkS) (width 0.12))
    (fp_line (start 4.421 1.04) (end 4.421 3.606) (layer F.SilkS) (width 0.12))
    (fp_line (start 4.461 -3.584) (end 4.461 -1.04) (layer F.SilkS) (width 0.12))
    (fp_line (start 4.461 1.04) (end 4.461 3.584) (layer F.SilkS) (width 0.12))
    (fp_line (start 4.501 -3.562) (end 4.501 -1.04) (layer F.SilkS) (width 0.12))
    (fp_line (start 4.501 1.04) (end 4.501 3.562) (layer F.SilkS) (width 0.12))
    (fp_line (start 4.541 -3.54) (end 4.541 -1.04) (layer F.SilkS) (width 0.12))
    (fp_line (start 4.541 1.04) (end 4.541 3.54) (layer F.SilkS) (width 0.12))
    (fp_line (start 4.581 -3.517) (end 4.581 -1.04) (layer F.SilkS) (width 0.12))
    (fp_line (start 4.581 1.04) (end 4.581 3.517) (layer F.SilkS) (width 0.12))
    (fp_line (start 4.621 -3.493) (end 4.621 -1.04) (layer F.SilkS) (width 0.12))
    (fp_line (start 4.621 1.04) (end 4.621 3.493) (layer F.SilkS) (width 0.12))
    (fp_line (start 4.661 -3.469) (end 4.661 -1.04) (layer F.SilkS) (width 0.12))
    (fp_line (start 4.661 1.04) (end 4.661 3.469) (layer F.SilkS) (width 0.12))
    (fp_line (start 4.701 -3.444) (end 4.701 -1.04) (layer F.SilkS) (width 0.12))
    (fp_line (start 4.701 1.04) (end 4.701 3.444) (layer F.SilkS) (width 0.12))
    (fp_line (start 4.741 -3.418) (end 4.741 -1.04) (layer F.SilkS) (width 0.12))
    (fp_line (start 4.741 1.04) (end 4.741 3.418) (layer F.SilkS) (width 0.12))
    (fp_line (start 4.781 -3.392) (end 4.781 -1.04) (layer F.SilkS) (width 0.12))
    (fp_line (start 4.781 1.04) (end 4.781 3.392) (layer F.SilkS) (width 0.12))
    (fp_line (start 4.821 -3.365) (end 4.821 -1.04) (layer F.SilkS) (width 0.12))
    (fp_line (start 4.821 1.04) (end 4.821 3.365) (layer F.SilkS) (width 0.12))
    (fp_line (start 4.861 -3.338) (end 4.861 -1.04) (layer F.SilkS) (width 0.12))
    (fp_line (start 4.861 1.04) (end 4.861 3.338) (layer F.SilkS) (width 0.12))
    (fp_line (start 4.901 -3.309) (end 4.901 -1.04) (layer F.SilkS) (width 0.12))
    (fp_line (start 4.901 1.04) (end 4.901 3.309) (layer F.SilkS) (width 0.12))
    (fp_line (start 4.941 -3.28) (end 4.941 -1.04) (layer F.SilkS) (width 0.12))
    (fp_line (start 4.941 1.04) (end 4.941 3.28) (layer F.SilkS) (width 0.12))
    (fp_line (start 4.981 -3.25) (end 4.981 -1.04) (layer F.SilkS) (width 0.12))
    (fp_line (start 4.981 1.04) (end 4.981 3.25) (layer F.SilkS) (width 0.12))
    (fp_line (start 5.021 -3.22) (end 5.021 -1.04) (layer F.SilkS) (width 0.12))
    (fp_line (start 5.021 1.04) (end 5.021 3.22) (layer F.SilkS) (width 0.12))
    (fp_line (start 5.061 -3.189) (end 5.061 -1.04) (layer F.SilkS) (width 0.12))
    (fp_line (start 5.061 1.04) (end 5.061 3.189) (layer F.SilkS) (width 0.12))
    (fp_line (start 5.101 -3.156) (end 5.101 -1.04) (layer F.SilkS) (width 0.12))
    (fp_line (start 5.101 1.04) (end 5.101 3.156) (layer F.SilkS) (width 0.12))
    (fp_line (start 5.141 -3.124) (end 5.141 -1.04) (layer F.SilkS) (width 0.12))
    (fp_line (start 5.141 1.04) (end 5.141 3.124) (layer F.SilkS) (width 0.12))
    (fp_line (start 5.181 -3.09) (end 5.181 -1.04) (layer F.SilkS) (width 0.12))
    (fp_line (start 5.181 1.04) (end 5.181 3.09) (layer F.SilkS) (width 0.12))
    (fp_line (start 5.221 -3.055) (end 5.221 -1.04) (layer F.SilkS) (width 0.12))
    (fp_line (start 5.221 1.04) (end 5.221 3.055) (layer F.SilkS) (width 0.12))
    (fp_line (start 5.261 -3.019) (end 5.261 -1.04) (layer F.SilkS) (width 0.12))
    (fp_line (start 5.261 1.04) (end 5.261 3.019) (layer F.SilkS) (width 0.12))
    (fp_line (start 5.301 -2.983) (end 5.301 -1.04) (layer F.SilkS) (width 0.12))
    (fp_line (start 5.301 1.04) (end 5.301 2.983) (layer F.SilkS) (width 0.12))
    (fp_line (start 5.341 -2.945) (end 5.341 -1.04) (layer F.SilkS) (width 0.12))
    (fp_line (start 5.341 1.04) (end 5.341 2.945) (layer F.SilkS) (width 0.12))
    (fp_line (start 5.381 -2.907) (end 5.381 -1.04) (layer F.SilkS) (width 0.12))
    (fp_line (start 5.381 1.04) (end 5.381 2.907) (layer F.SilkS) (width 0.12))
    (fp_line (start 5.421 -2.867) (end 5.421 -1.04) (layer F.SilkS) (width 0.12))
    (fp_line (start 5.421 1.04) (end 5.421 2.867) (layer F.SilkS) (width 0.12))
    (fp_line (start 5.461 -2.826) (end 5.461 -1.04) (layer F.SilkS) (width 0.12))
    (fp_line (start 5.461 1.04) (end 5.461 2.826) (layer F.SilkS) (width 0.12))
    (fp_line (start 5.501 -2.784) (end 5.501 -1.04) (layer F.SilkS) (width 0.12))
    (fp_line (start 5.501 1.04) (end 5.501 2.784) (layer F.SilkS) (width 0.12))
    (fp_line (start 5.541 -2.741) (end 5.541 -1.04) (layer F.SilkS) (width 0.12))
    (fp_line (start 5.541 1.04) (end 5.541 2.741) (layer F.SilkS) (width 0.12))
    (fp_line (start 5.581 -2.697) (end 5.581 -1.04) (layer F.SilkS) (width 0.12))
    (fp_line (start 5.581 1.04) (end 5.581 2.697) (layer F.SilkS) (width 0.12))
    (fp_line (start 5.621 -2.651) (end 5.621 -1.04) (layer F.SilkS) (width 0.12))
    (fp_line (start 5.621 1.04) (end 5.621 2.651) (layer F.SilkS) (width 0.12))
    (fp_line (start 5.661 -2.604) (end 5.661 -1.04) (layer F.SilkS) (width 0.12))
    (fp_line (start 5.661 1.04) (end 5.661 2.604) (layer F.SilkS) (width 0.12))
    (fp_line (start 5.701 -2.556) (end 5.701 -1.04) (layer F.SilkS) (width 0.12))
    (fp_line (start 5.701 1.04) (end 5.701 2.556) (layer F.SilkS) (width 0.12))
    (fp_line (start 5.741 -2.505) (end 5.741 -1.04) (layer F.SilkS) (width 0.12))
    (fp_line (start 5.741 1.04) (end 5.741 2.505) (layer F.SilkS) (width 0.12))
    (fp_line (start 5.781 -2.454) (end 5.781 -1.04) (layer F.SilkS) (width 0.12))
    (fp_line (start 5.781 1.04) (end 5.781 2.454) (layer F.SilkS) (width 0.12))
    (fp_line (start 5.821 -2.4) (end 5.821 -1.04) (layer F.SilkS) (width 0.12))
    (fp_line (start 5.821 1.04) (end 5.821 2.4) (layer F.SilkS) (width 0.12))
    (fp_line (start 5.861 -2.345) (end 5.861 -1.04) (layer F.SilkS) (width 0.12))
    (fp_line (start 5.861 1.04) (end 5.861 2.345) (layer F.SilkS) (width 0.12))
    (fp_line (start 5.901 -2.287) (end 5.901 -1.04) (layer F.SilkS) (width 0.12))
    (fp_line (start 5.901 1.04) (end 5.901 2.287) (layer F.SilkS) (width 0.12))
    (fp_line (start 5.941 -2.228) (end 5.941 -1.04) (layer F.SilkS) (width 0.12))
    (fp_line (start 5.941 1.04) (end 5.941 2.228) (layer F.SilkS) (width 0.12))
    (fp_line (start 5.981 -2.166) (end 5.981 -1.04) (layer F.SilkS) (width 0.12))
    (fp_line (start 5.981 1.04) (end 5.981 2.166) (layer F.SilkS) (width 0.12))
    (fp_line (start 6.021 -2.102) (end 6.021 -1.04) (layer F.SilkS) (width 0.12))
    (fp_line (start 6.021 1.04) (end 6.021 2.102) (layer F.SilkS) (width 0.12))
    (fp_line (start 6.061 -2.034) (end 6.061 2.034) (layer F.SilkS) (width 0.12))
    (fp_line (start 6.101 -1.964) (end 6.101 1.964) (layer F.SilkS) (width 0.12))
    (fp_line (start 6.141 -1.89) (end 6.141 1.89) (layer F.SilkS) (width 0.12))
    (fp_line (start 6.181 -1.813) (end 6.181 1.813) (layer F.SilkS) (width 0.12))
    (fp_line (start 6.221 -1.731) (end 6.221 1.731) (layer F.SilkS) (width 0.12))
    (fp_line (start 6.261 -1.645) (end 6.261 1.645) (layer F.SilkS) (width 0.12))
    (fp_line (start 6.301 -1.552) (end 6.301 1.552) (layer F.SilkS) (width 0.12))
    (fp_line (start 6.341 -1.453) (end 6.341 1.453) (layer F.SilkS) (width 0.12))
    (fp_line (start 6.381 -1.346) (end 6.381 1.346) (layer F.SilkS) (width 0.12))
    (fp_line (start 6.421 -1.229) (end 6.421 1.229) (layer F.SilkS) (width 0.12))
    (fp_line (start 6.461 -1.098) (end 6.461 1.098) (layer F.SilkS) (width 0.12))
    (fp_line (start 6.501 -0.948) (end 6.501 0.948) (layer F.SilkS) (width 0.12))
    (fp_line (start 6.541 -0.768) (end 6.541 0.768) (layer F.SilkS) (width 0.12))
    (fp_line (start 6.581 -0.533) (end 6.581 0.533) (layer F.SilkS) (width 0.12))
    (fp_line (start -1.909698 -2.315) (end -1.109698 -2.315) (layer F.SilkS) (width 0.12))
    (fp_line (start -1.509698 -2.715) (end -1.509698 -1.915) (layer F.SilkS) (width 0.12))
    (fp_text user %R (at 2.5 0) (layer F.Fab)
      (effects (font (size 1 1) (thickness 0.15)))
    )
    (pad 2 thru_hole circle (at 5 0) (size 1.6 1.6) (drill 0.8) (layers *.Cu *.Mask)
      (net 1 GNDREF))
    (pad 1 thru_hole rect (at 0 0) (size 1.6 1.6) (drill 0.8) (layers *.Cu *.Mask)
      (net 13 POWER_SENSORS))
    (model ${KISYS3DMOD}/Capacitor_THT.3dshapes/CP_Radial_D8.0mm_P5.00mm.wrl
      (at (xyz 0 0 0))
      (scale (xyz 1 1 1))
      (rotate (xyz 0 0 0))
    )
  )

  (module Capacitor_THT:CP_Radial_D5.0mm_P2.50mm (layer F.Cu) (tedit 5AE50EF0) (tstamp 60FB5021)
    (at 93 111.25 270)
    (descr "CP, Radial series, Radial, pin pitch=2.50mm, , diameter=5mm, Electrolytic Capacitor")
    (tags "CP Radial series Radial pin pitch 2.50mm  diameter 5mm Electrolytic Capacitor")
    (path /618987F9)
    (fp_text reference C14 (at 1.25 -3.75 90) (layer F.SilkS)
      (effects (font (size 1 1) (thickness 0.15)))
    )
    (fp_text value 0.33u (at 1.25 3.75 90) (layer F.Fab)
      (effects (font (size 1 1) (thickness 0.15)))
    )
    (fp_circle (center 1.25 0) (end 3.75 0) (layer F.Fab) (width 0.1))
    (fp_circle (center 1.25 0) (end 3.87 0) (layer F.SilkS) (width 0.12))
    (fp_circle (center 1.25 0) (end 4 0) (layer F.CrtYd) (width 0.05))
    (fp_line (start -0.883605 -1.0875) (end -0.383605 -1.0875) (layer F.Fab) (width 0.1))
    (fp_line (start -0.633605 -1.3375) (end -0.633605 -0.8375) (layer F.Fab) (width 0.1))
    (fp_line (start 1.25 -2.58) (end 1.25 2.58) (layer F.SilkS) (width 0.12))
    (fp_line (start 1.29 -2.58) (end 1.29 2.58) (layer F.SilkS) (width 0.12))
    (fp_line (start 1.33 -2.579) (end 1.33 2.579) (layer F.SilkS) (width 0.12))
    (fp_line (start 1.37 -2.578) (end 1.37 2.578) (layer F.SilkS) (width 0.12))
    (fp_line (start 1.41 -2.576) (end 1.41 2.576) (layer F.SilkS) (width 0.12))
    (fp_line (start 1.45 -2.573) (end 1.45 2.573) (layer F.SilkS) (width 0.12))
    (fp_line (start 1.49 -2.569) (end 1.49 -1.04) (layer F.SilkS) (width 0.12))
    (fp_line (start 1.49 1.04) (end 1.49 2.569) (layer F.SilkS) (width 0.12))
    (fp_line (start 1.53 -2.565) (end 1.53 -1.04) (layer F.SilkS) (width 0.12))
    (fp_line (start 1.53 1.04) (end 1.53 2.565) (layer F.SilkS) (width 0.12))
    (fp_line (start 1.57 -2.561) (end 1.57 -1.04) (layer F.SilkS) (width 0.12))
    (fp_line (start 1.57 1.04) (end 1.57 2.561) (layer F.SilkS) (width 0.12))
    (fp_line (start 1.61 -2.556) (end 1.61 -1.04) (layer F.SilkS) (width 0.12))
    (fp_line (start 1.61 1.04) (end 1.61 2.556) (layer F.SilkS) (width 0.12))
    (fp_line (start 1.65 -2.55) (end 1.65 -1.04) (layer F.SilkS) (width 0.12))
    (fp_line (start 1.65 1.04) (end 1.65 2.55) (layer F.SilkS) (width 0.12))
    (fp_line (start 1.69 -2.543) (end 1.69 -1.04) (layer F.SilkS) (width 0.12))
    (fp_line (start 1.69 1.04) (end 1.69 2.543) (layer F.SilkS) (width 0.12))
    (fp_line (start 1.73 -2.536) (end 1.73 -1.04) (layer F.SilkS) (width 0.12))
    (fp_line (start 1.73 1.04) (end 1.73 2.536) (layer F.SilkS) (width 0.12))
    (fp_line (start 1.77 -2.528) (end 1.77 -1.04) (layer F.SilkS) (width 0.12))
    (fp_line (start 1.77 1.04) (end 1.77 2.528) (layer F.SilkS) (width 0.12))
    (fp_line (start 1.81 -2.52) (end 1.81 -1.04) (layer F.SilkS) (width 0.12))
    (fp_line (start 1.81 1.04) (end 1.81 2.52) (layer F.SilkS) (width 0.12))
    (fp_line (start 1.85 -2.511) (end 1.85 -1.04) (layer F.SilkS) (width 0.12))
    (fp_line (start 1.85 1.04) (end 1.85 2.511) (layer F.SilkS) (width 0.12))
    (fp_line (start 1.89 -2.501) (end 1.89 -1.04) (layer F.SilkS) (width 0.12))
    (fp_line (start 1.89 1.04) (end 1.89 2.501) (layer F.SilkS) (width 0.12))
    (fp_line (start 1.93 -2.491) (end 1.93 -1.04) (layer F.SilkS) (width 0.12))
    (fp_line (start 1.93 1.04) (end 1.93 2.491) (layer F.SilkS) (width 0.12))
    (fp_line (start 1.971 -2.48) (end 1.971 -1.04) (layer F.SilkS) (width 0.12))
    (fp_line (start 1.971 1.04) (end 1.971 2.48) (layer F.SilkS) (width 0.12))
    (fp_line (start 2.011 -2.468) (end 2.011 -1.04) (layer F.SilkS) (width 0.12))
    (fp_line (start 2.011 1.04) (end 2.011 2.468) (layer F.SilkS) (width 0.12))
    (fp_line (start 2.051 -2.455) (end 2.051 -1.04) (layer F.SilkS) (width 0.12))
    (fp_line (start 2.051 1.04) (end 2.051 2.455) (layer F.SilkS) (width 0.12))
    (fp_line (start 2.091 -2.442) (end 2.091 -1.04) (layer F.SilkS) (width 0.12))
    (fp_line (start 2.091 1.04) (end 2.091 2.442) (layer F.SilkS) (width 0.12))
    (fp_line (start 2.131 -2.428) (end 2.131 -1.04) (layer F.SilkS) (width 0.12))
    (fp_line (start 2.131 1.04) (end 2.131 2.428) (layer F.SilkS) (width 0.12))
    (fp_line (start 2.171 -2.414) (end 2.171 -1.04) (layer F.SilkS) (width 0.12))
    (fp_line (start 2.171 1.04) (end 2.171 2.414) (layer F.SilkS) (width 0.12))
    (fp_line (start 2.211 -2.398) (end 2.211 -1.04) (layer F.SilkS) (width 0.12))
    (fp_line (start 2.211 1.04) (end 2.211 2.398) (layer F.SilkS) (width 0.12))
    (fp_line (start 2.251 -2.382) (end 2.251 -1.04) (layer F.SilkS) (width 0.12))
    (fp_line (start 2.251 1.04) (end 2.251 2.382) (layer F.SilkS) (width 0.12))
    (fp_line (start 2.291 -2.365) (end 2.291 -1.04) (layer F.SilkS) (width 0.12))
    (fp_line (start 2.291 1.04) (end 2.291 2.365) (layer F.SilkS) (width 0.12))
    (fp_line (start 2.331 -2.348) (end 2.331 -1.04) (layer F.SilkS) (width 0.12))
    (fp_line (start 2.331 1.04) (end 2.331 2.348) (layer F.SilkS) (width 0.12))
    (fp_line (start 2.371 -2.329) (end 2.371 -1.04) (layer F.SilkS) (width 0.12))
    (fp_line (start 2.371 1.04) (end 2.371 2.329) (layer F.SilkS) (width 0.12))
    (fp_line (start 2.411 -2.31) (end 2.411 -1.04) (layer F.SilkS) (width 0.12))
    (fp_line (start 2.411 1.04) (end 2.411 2.31) (layer F.SilkS) (width 0.12))
    (fp_line (start 2.451 -2.29) (end 2.451 -1.04) (layer F.SilkS) (width 0.12))
    (fp_line (start 2.451 1.04) (end 2.451 2.29) (layer F.SilkS) (width 0.12))
    (fp_line (start 2.491 -2.268) (end 2.491 -1.04) (layer F.SilkS) (width 0.12))
    (fp_line (start 2.491 1.04) (end 2.491 2.268) (layer F.SilkS) (width 0.12))
    (fp_line (start 2.531 -2.247) (end 2.531 -1.04) (layer F.SilkS) (width 0.12))
    (fp_line (start 2.531 1.04) (end 2.531 2.247) (layer F.SilkS) (width 0.12))
    (fp_line (start 2.571 -2.224) (end 2.571 -1.04) (layer F.SilkS) (width 0.12))
    (fp_line (start 2.571 1.04) (end 2.571 2.224) (layer F.SilkS) (width 0.12))
    (fp_line (start 2.611 -2.2) (end 2.611 -1.04) (layer F.SilkS) (width 0.12))
    (fp_line (start 2.611 1.04) (end 2.611 2.2) (layer F.SilkS) (width 0.12))
    (fp_line (start 2.651 -2.175) (end 2.651 -1.04) (layer F.SilkS) (width 0.12))
    (fp_line (start 2.651 1.04) (end 2.651 2.175) (layer F.SilkS) (width 0.12))
    (fp_line (start 2.691 -2.149) (end 2.691 -1.04) (layer F.SilkS) (width 0.12))
    (fp_line (start 2.691 1.04) (end 2.691 2.149) (layer F.SilkS) (width 0.12))
    (fp_line (start 2.731 -2.122) (end 2.731 -1.04) (layer F.SilkS) (width 0.12))
    (fp_line (start 2.731 1.04) (end 2.731 2.122) (layer F.SilkS) (width 0.12))
    (fp_line (start 2.771 -2.095) (end 2.771 -1.04) (layer F.SilkS) (width 0.12))
    (fp_line (start 2.771 1.04) (end 2.771 2.095) (layer F.SilkS) (width 0.12))
    (fp_line (start 2.811 -2.065) (end 2.811 -1.04) (layer F.SilkS) (width 0.12))
    (fp_line (start 2.811 1.04) (end 2.811 2.065) (layer F.SilkS) (width 0.12))
    (fp_line (start 2.851 -2.035) (end 2.851 -1.04) (layer F.SilkS) (width 0.12))
    (fp_line (start 2.851 1.04) (end 2.851 2.035) (layer F.SilkS) (width 0.12))
    (fp_line (start 2.891 -2.004) (end 2.891 -1.04) (layer F.SilkS) (width 0.12))
    (fp_line (start 2.891 1.04) (end 2.891 2.004) (layer F.SilkS) (width 0.12))
    (fp_line (start 2.931 -1.971) (end 2.931 -1.04) (layer F.SilkS) (width 0.12))
    (fp_line (start 2.931 1.04) (end 2.931 1.971) (layer F.SilkS) (width 0.12))
    (fp_line (start 2.971 -1.937) (end 2.971 -1.04) (layer F.SilkS) (width 0.12))
    (fp_line (start 2.971 1.04) (end 2.971 1.937) (layer F.SilkS) (width 0.12))
    (fp_line (start 3.011 -1.901) (end 3.011 -1.04) (layer F.SilkS) (width 0.12))
    (fp_line (start 3.011 1.04) (end 3.011 1.901) (layer F.SilkS) (width 0.12))
    (fp_line (start 3.051 -1.864) (end 3.051 -1.04) (layer F.SilkS) (width 0.12))
    (fp_line (start 3.051 1.04) (end 3.051 1.864) (layer F.SilkS) (width 0.12))
    (fp_line (start 3.091 -1.826) (end 3.091 -1.04) (layer F.SilkS) (width 0.12))
    (fp_line (start 3.091 1.04) (end 3.091 1.826) (layer F.SilkS) (width 0.12))
    (fp_line (start 3.131 -1.785) (end 3.131 -1.04) (layer F.SilkS) (width 0.12))
    (fp_line (start 3.131 1.04) (end 3.131 1.785) (layer F.SilkS) (width 0.12))
    (fp_line (start 3.171 -1.743) (end 3.171 -1.04) (layer F.SilkS) (width 0.12))
    (fp_line (start 3.171 1.04) (end 3.171 1.743) (layer F.SilkS) (width 0.12))
    (fp_line (start 3.211 -1.699) (end 3.211 -1.04) (layer F.SilkS) (width 0.12))
    (fp_line (start 3.211 1.04) (end 3.211 1.699) (layer F.SilkS) (width 0.12))
    (fp_line (start 3.251 -1.653) (end 3.251 -1.04) (layer F.SilkS) (width 0.12))
    (fp_line (start 3.251 1.04) (end 3.251 1.653) (layer F.SilkS) (width 0.12))
    (fp_line (start 3.291 -1.605) (end 3.291 -1.04) (layer F.SilkS) (width 0.12))
    (fp_line (start 3.291 1.04) (end 3.291 1.605) (layer F.SilkS) (width 0.12))
    (fp_line (start 3.331 -1.554) (end 3.331 -1.04) (layer F.SilkS) (width 0.12))
    (fp_line (start 3.331 1.04) (end 3.331 1.554) (layer F.SilkS) (width 0.12))
    (fp_line (start 3.371 -1.5) (end 3.371 -1.04) (layer F.SilkS) (width 0.12))
    (fp_line (start 3.371 1.04) (end 3.371 1.5) (layer F.SilkS) (width 0.12))
    (fp_line (start 3.411 -1.443) (end 3.411 -1.04) (layer F.SilkS) (width 0.12))
    (fp_line (start 3.411 1.04) (end 3.411 1.443) (layer F.SilkS) (width 0.12))
    (fp_line (start 3.451 -1.383) (end 3.451 -1.04) (layer F.SilkS) (width 0.12))
    (fp_line (start 3.451 1.04) (end 3.451 1.383) (layer F.SilkS) (width 0.12))
    (fp_line (start 3.491 -1.319) (end 3.491 -1.04) (layer F.SilkS) (width 0.12))
    (fp_line (start 3.491 1.04) (end 3.491 1.319) (layer F.SilkS) (width 0.12))
    (fp_line (start 3.531 -1.251) (end 3.531 -1.04) (layer F.SilkS) (width 0.12))
    (fp_line (start 3.531 1.04) (end 3.531 1.251) (layer F.SilkS) (width 0.12))
    (fp_line (start 3.571 -1.178) (end 3.571 1.178) (layer F.SilkS) (width 0.12))
    (fp_line (start 3.611 -1.098) (end 3.611 1.098) (layer F.SilkS) (width 0.12))
    (fp_line (start 3.651 -1.011) (end 3.651 1.011) (layer F.SilkS) (width 0.12))
    (fp_line (start 3.691 -0.915) (end 3.691 0.915) (layer F.SilkS) (width 0.12))
    (fp_line (start 3.731 -0.805) (end 3.731 0.805) (layer F.SilkS) (width 0.12))
    (fp_line (start 3.771 -0.677) (end 3.771 0.677) (layer F.SilkS) (width 0.12))
    (fp_line (start 3.811 -0.518) (end 3.811 0.518) (layer F.SilkS) (width 0.12))
    (fp_line (start 3.851 -0.284) (end 3.851 0.284) (layer F.SilkS) (width 0.12))
    (fp_line (start -1.554775 -1.475) (end -1.054775 -1.475) (layer F.SilkS) (width 0.12))
    (fp_line (start -1.304775 -1.725) (end -1.304775 -1.225) (layer F.SilkS) (width 0.12))
    (fp_text user %R (at 1.25 0 90) (layer F.Fab)
      (effects (font (size 1 1) (thickness 0.15)))
    )
    (pad 2 thru_hole circle (at 2.5 0 270) (size 1.6 1.6) (drill 0.8) (layers *.Cu *.Mask)
      (net 1 GNDREF))
    (pad 1 thru_hole rect (at 0 0 270) (size 1.6 1.6) (drill 0.8) (layers *.Cu *.Mask)
      (net 13 POWER_SENSORS))
    (model ${KISYS3DMOD}/Capacitor_THT.3dshapes/CP_Radial_D5.0mm_P2.50mm.wrl
      (at (xyz 0 0 0))
      (scale (xyz 1 1 1))
      (rotate (xyz 0 0 0))
    )
  )

  (module Capacitor_THT:CP_Radial_D5.0mm_P2.50mm (layer F.Cu) (tedit 5AE50EF0) (tstamp 60FB50A5)
    (at 82 111.25 270)
    (descr "CP, Radial series, Radial, pin pitch=2.50mm, , diameter=5mm, Electrolytic Capacitor")
    (tags "CP Radial series Radial pin pitch 2.50mm  diameter 5mm Electrolytic Capacitor")
    (path /618987EF)
    (fp_text reference C15 (at 1.25 -3.75 90) (layer F.SilkS)
      (effects (font (size 1 1) (thickness 0.15)))
    )
    (fp_text value 0.1u (at 1.25 3.75 90) (layer F.Fab)
      (effects (font (size 1 1) (thickness 0.15)))
    )
    (fp_circle (center 1.25 0) (end 3.75 0) (layer F.Fab) (width 0.1))
    (fp_circle (center 1.25 0) (end 3.87 0) (layer F.SilkS) (width 0.12))
    (fp_circle (center 1.25 0) (end 4 0) (layer F.CrtYd) (width 0.05))
    (fp_line (start -0.883605 -1.0875) (end -0.383605 -1.0875) (layer F.Fab) (width 0.1))
    (fp_line (start -0.633605 -1.3375) (end -0.633605 -0.8375) (layer F.Fab) (width 0.1))
    (fp_line (start 1.25 -2.58) (end 1.25 2.58) (layer F.SilkS) (width 0.12))
    (fp_line (start 1.29 -2.58) (end 1.29 2.58) (layer F.SilkS) (width 0.12))
    (fp_line (start 1.33 -2.579) (end 1.33 2.579) (layer F.SilkS) (width 0.12))
    (fp_line (start 1.37 -2.578) (end 1.37 2.578) (layer F.SilkS) (width 0.12))
    (fp_line (start 1.41 -2.576) (end 1.41 2.576) (layer F.SilkS) (width 0.12))
    (fp_line (start 1.45 -2.573) (end 1.45 2.573) (layer F.SilkS) (width 0.12))
    (fp_line (start 1.49 -2.569) (end 1.49 -1.04) (layer F.SilkS) (width 0.12))
    (fp_line (start 1.49 1.04) (end 1.49 2.569) (layer F.SilkS) (width 0.12))
    (fp_line (start 1.53 -2.565) (end 1.53 -1.04) (layer F.SilkS) (width 0.12))
    (fp_line (start 1.53 1.04) (end 1.53 2.565) (layer F.SilkS) (width 0.12))
    (fp_line (start 1.57 -2.561) (end 1.57 -1.04) (layer F.SilkS) (width 0.12))
    (fp_line (start 1.57 1.04) (end 1.57 2.561) (layer F.SilkS) (width 0.12))
    (fp_line (start 1.61 -2.556) (end 1.61 -1.04) (layer F.SilkS) (width 0.12))
    (fp_line (start 1.61 1.04) (end 1.61 2.556) (layer F.SilkS) (width 0.12))
    (fp_line (start 1.65 -2.55) (end 1.65 -1.04) (layer F.SilkS) (width 0.12))
    (fp_line (start 1.65 1.04) (end 1.65 2.55) (layer F.SilkS) (width 0.12))
    (fp_line (start 1.69 -2.543) (end 1.69 -1.04) (layer F.SilkS) (width 0.12))
    (fp_line (start 1.69 1.04) (end 1.69 2.543) (layer F.SilkS) (width 0.12))
    (fp_line (start 1.73 -2.536) (end 1.73 -1.04) (layer F.SilkS) (width 0.12))
    (fp_line (start 1.73 1.04) (end 1.73 2.536) (layer F.SilkS) (width 0.12))
    (fp_line (start 1.77 -2.528) (end 1.77 -1.04) (layer F.SilkS) (width 0.12))
    (fp_line (start 1.77 1.04) (end 1.77 2.528) (layer F.SilkS) (width 0.12))
    (fp_line (start 1.81 -2.52) (end 1.81 -1.04) (layer F.SilkS) (width 0.12))
    (fp_line (start 1.81 1.04) (end 1.81 2.52) (layer F.SilkS) (width 0.12))
    (fp_line (start 1.85 -2.511) (end 1.85 -1.04) (layer F.SilkS) (width 0.12))
    (fp_line (start 1.85 1.04) (end 1.85 2.511) (layer F.SilkS) (width 0.12))
    (fp_line (start 1.89 -2.501) (end 1.89 -1.04) (layer F.SilkS) (width 0.12))
    (fp_line (start 1.89 1.04) (end 1.89 2.501) (layer F.SilkS) (width 0.12))
    (fp_line (start 1.93 -2.491) (end 1.93 -1.04) (layer F.SilkS) (width 0.12))
    (fp_line (start 1.93 1.04) (end 1.93 2.491) (layer F.SilkS) (width 0.12))
    (fp_line (start 1.971 -2.48) (end 1.971 -1.04) (layer F.SilkS) (width 0.12))
    (fp_line (start 1.971 1.04) (end 1.971 2.48) (layer F.SilkS) (width 0.12))
    (fp_line (start 2.011 -2.468) (end 2.011 -1.04) (layer F.SilkS) (width 0.12))
    (fp_line (start 2.011 1.04) (end 2.011 2.468) (layer F.SilkS) (width 0.12))
    (fp_line (start 2.051 -2.455) (end 2.051 -1.04) (layer F.SilkS) (width 0.12))
    (fp_line (start 2.051 1.04) (end 2.051 2.455) (layer F.SilkS) (width 0.12))
    (fp_line (start 2.091 -2.442) (end 2.091 -1.04) (layer F.SilkS) (width 0.12))
    (fp_line (start 2.091 1.04) (end 2.091 2.442) (layer F.SilkS) (width 0.12))
    (fp_line (start 2.131 -2.428) (end 2.131 -1.04) (layer F.SilkS) (width 0.12))
    (fp_line (start 2.131 1.04) (end 2.131 2.428) (layer F.SilkS) (width 0.12))
    (fp_line (start 2.171 -2.414) (end 2.171 -1.04) (layer F.SilkS) (width 0.12))
    (fp_line (start 2.171 1.04) (end 2.171 2.414) (layer F.SilkS) (width 0.12))
    (fp_line (start 2.211 -2.398) (end 2.211 -1.04) (layer F.SilkS) (width 0.12))
    (fp_line (start 2.211 1.04) (end 2.211 2.398) (layer F.SilkS) (width 0.12))
    (fp_line (start 2.251 -2.382) (end 2.251 -1.04) (layer F.SilkS) (width 0.12))
    (fp_line (start 2.251 1.04) (end 2.251 2.382) (layer F.SilkS) (width 0.12))
    (fp_line (start 2.291 -2.365) (end 2.291 -1.04) (layer F.SilkS) (width 0.12))
    (fp_line (start 2.291 1.04) (end 2.291 2.365) (layer F.SilkS) (width 0.12))
    (fp_line (start 2.331 -2.348) (end 2.331 -1.04) (layer F.SilkS) (width 0.12))
    (fp_line (start 2.331 1.04) (end 2.331 2.348) (layer F.SilkS) (width 0.12))
    (fp_line (start 2.371 -2.329) (end 2.371 -1.04) (layer F.SilkS) (width 0.12))
    (fp_line (start 2.371 1.04) (end 2.371 2.329) (layer F.SilkS) (width 0.12))
    (fp_line (start 2.411 -2.31) (end 2.411 -1.04) (layer F.SilkS) (width 0.12))
    (fp_line (start 2.411 1.04) (end 2.411 2.31) (layer F.SilkS) (width 0.12))
    (fp_line (start 2.451 -2.29) (end 2.451 -1.04) (layer F.SilkS) (width 0.12))
    (fp_line (start 2.451 1.04) (end 2.451 2.29) (layer F.SilkS) (width 0.12))
    (fp_line (start 2.491 -2.268) (end 2.491 -1.04) (layer F.SilkS) (width 0.12))
    (fp_line (start 2.491 1.04) (end 2.491 2.268) (layer F.SilkS) (width 0.12))
    (fp_line (start 2.531 -2.247) (end 2.531 -1.04) (layer F.SilkS) (width 0.12))
    (fp_line (start 2.531 1.04) (end 2.531 2.247) (layer F.SilkS) (width 0.12))
    (fp_line (start 2.571 -2.224) (end 2.571 -1.04) (layer F.SilkS) (width 0.12))
    (fp_line (start 2.571 1.04) (end 2.571 2.224) (layer F.SilkS) (width 0.12))
    (fp_line (start 2.611 -2.2) (end 2.611 -1.04) (layer F.SilkS) (width 0.12))
    (fp_line (start 2.611 1.04) (end 2.611 2.2) (layer F.SilkS) (width 0.12))
    (fp_line (start 2.651 -2.175) (end 2.651 -1.04) (layer F.SilkS) (width 0.12))
    (fp_line (start 2.651 1.04) (end 2.651 2.175) (layer F.SilkS) (width 0.12))
    (fp_line (start 2.691 -2.149) (end 2.691 -1.04) (layer F.SilkS) (width 0.12))
    (fp_line (start 2.691 1.04) (end 2.691 2.149) (layer F.SilkS) (width 0.12))
    (fp_line (start 2.731 -2.122) (end 2.731 -1.04) (layer F.SilkS) (width 0.12))
    (fp_line (start 2.731 1.04) (end 2.731 2.122) (layer F.SilkS) (width 0.12))
    (fp_line (start 2.771 -2.095) (end 2.771 -1.04) (layer F.SilkS) (width 0.12))
    (fp_line (start 2.771 1.04) (end 2.771 2.095) (layer F.SilkS) (width 0.12))
    (fp_line (start 2.811 -2.065) (end 2.811 -1.04) (layer F.SilkS) (width 0.12))
    (fp_line (start 2.811 1.04) (end 2.811 2.065) (layer F.SilkS) (width 0.12))
    (fp_line (start 2.851 -2.035) (end 2.851 -1.04) (layer F.SilkS) (width 0.12))
    (fp_line (start 2.851 1.04) (end 2.851 2.035) (layer F.SilkS) (width 0.12))
    (fp_line (start 2.891 -2.004) (end 2.891 -1.04) (layer F.SilkS) (width 0.12))
    (fp_line (start 2.891 1.04) (end 2.891 2.004) (layer F.SilkS) (width 0.12))
    (fp_line (start 2.931 -1.971) (end 2.931 -1.04) (layer F.SilkS) (width 0.12))
    (fp_line (start 2.931 1.04) (end 2.931 1.971) (layer F.SilkS) (width 0.12))
    (fp_line (start 2.971 -1.937) (end 2.971 -1.04) (layer F.SilkS) (width 0.12))
    (fp_line (start 2.971 1.04) (end 2.971 1.937) (layer F.SilkS) (width 0.12))
    (fp_line (start 3.011 -1.901) (end 3.011 -1.04) (layer F.SilkS) (width 0.12))
    (fp_line (start 3.011 1.04) (end 3.011 1.901) (layer F.SilkS) (width 0.12))
    (fp_line (start 3.051 -1.864) (end 3.051 -1.04) (layer F.SilkS) (width 0.12))
    (fp_line (start 3.051 1.04) (end 3.051 1.864) (layer F.SilkS) (width 0.12))
    (fp_line (start 3.091 -1.826) (end 3.091 -1.04) (layer F.SilkS) (width 0.12))
    (fp_line (start 3.091 1.04) (end 3.091 1.826) (layer F.SilkS) (width 0.12))
    (fp_line (start 3.131 -1.785) (end 3.131 -1.04) (layer F.SilkS) (width 0.12))
    (fp_line (start 3.131 1.04) (end 3.131 1.785) (layer F.SilkS) (width 0.12))
    (fp_line (start 3.171 -1.743) (end 3.171 -1.04) (layer F.SilkS) (width 0.12))
    (fp_line (start 3.171 1.04) (end 3.171 1.743) (layer F.SilkS) (width 0.12))
    (fp_line (start 3.211 -1.699) (end 3.211 -1.04) (layer F.SilkS) (width 0.12))
    (fp_line (start 3.211 1.04) (end 3.211 1.699) (layer F.SilkS) (width 0.12))
    (fp_line (start 3.251 -1.653) (end 3.251 -1.04) (layer F.SilkS) (width 0.12))
    (fp_line (start 3.251 1.04) (end 3.251 1.653) (layer F.SilkS) (width 0.12))
    (fp_line (start 3.291 -1.605) (end 3.291 -1.04) (layer F.SilkS) (width 0.12))
    (fp_line (start 3.291 1.04) (end 3.291 1.605) (layer F.SilkS) (width 0.12))
    (fp_line (start 3.331 -1.554) (end 3.331 -1.04) (layer F.SilkS) (width 0.12))
    (fp_line (start 3.331 1.04) (end 3.331 1.554) (layer F.SilkS) (width 0.12))
    (fp_line (start 3.371 -1.5) (end 3.371 -1.04) (layer F.SilkS) (width 0.12))
    (fp_line (start 3.371 1.04) (end 3.371 1.5) (layer F.SilkS) (width 0.12))
    (fp_line (start 3.411 -1.443) (end 3.411 -1.04) (layer F.SilkS) (width 0.12))
    (fp_line (start 3.411 1.04) (end 3.411 1.443) (layer F.SilkS) (width 0.12))
    (fp_line (start 3.451 -1.383) (end 3.451 -1.04) (layer F.SilkS) (width 0.12))
    (fp_line (start 3.451 1.04) (end 3.451 1.383) (layer F.SilkS) (width 0.12))
    (fp_line (start 3.491 -1.319) (end 3.491 -1.04) (layer F.SilkS) (width 0.12))
    (fp_line (start 3.491 1.04) (end 3.491 1.319) (layer F.SilkS) (width 0.12))
    (fp_line (start 3.531 -1.251) (end 3.531 -1.04) (layer F.SilkS) (width 0.12))
    (fp_line (start 3.531 1.04) (end 3.531 1.251) (layer F.SilkS) (width 0.12))
    (fp_line (start 3.571 -1.178) (end 3.571 1.178) (layer F.SilkS) (width 0.12))
    (fp_line (start 3.611 -1.098) (end 3.611 1.098) (layer F.SilkS) (width 0.12))
    (fp_line (start 3.651 -1.011) (end 3.651 1.011) (layer F.SilkS) (width 0.12))
    (fp_line (start 3.691 -0.915) (end 3.691 0.915) (layer F.SilkS) (width 0.12))
    (fp_line (start 3.731 -0.805) (end 3.731 0.805) (layer F.SilkS) (width 0.12))
    (fp_line (start 3.771 -0.677) (end 3.771 0.677) (layer F.SilkS) (width 0.12))
    (fp_line (start 3.811 -0.518) (end 3.811 0.518) (layer F.SilkS) (width 0.12))
    (fp_line (start 3.851 -0.284) (end 3.851 0.284) (layer F.SilkS) (width 0.12))
    (fp_line (start -1.554775 -1.475) (end -1.054775 -1.475) (layer F.SilkS) (width 0.12))
    (fp_line (start -1.304775 -1.725) (end -1.304775 -1.225) (layer F.SilkS) (width 0.12))
    (fp_text user %R (at 1.25 0 90) (layer F.Fab)
      (effects (font (size 1 1) (thickness 0.15)))
    )
    (pad 2 thru_hole circle (at 2.5 0 270) (size 1.6 1.6) (drill 0.8) (layers *.Cu *.Mask)
      (net 1 GNDREF))
    (pad 1 thru_hole rect (at 0 0 270) (size 1.6 1.6) (drill 0.8) (layers *.Cu *.Mask)
      (net 14 POWER_5V))
    (model ${KISYS3DMOD}/Capacitor_THT.3dshapes/CP_Radial_D5.0mm_P2.50mm.wrl
      (at (xyz 0 0 0))
      (scale (xyz 1 1 1))
      (rotate (xyz 0 0 0))
    )
  )

  (module Capacitor_THT:CP_Radial_D8.0mm_P5.00mm (layer F.Cu) (tedit 5AE50EF0) (tstamp 60FB514E)
    (at 83 80.25 270)
    (descr "CP, Radial series, Radial, pin pitch=5.00mm, , diameter=8mm, Electrolytic Capacitor")
    (tags "CP Radial series Radial pin pitch 5.00mm  diameter 8mm Electrolytic Capacitor")
    (path /616835F4)
    (fp_text reference C16 (at 2.5 -5.25 90) (layer F.SilkS)
      (effects (font (size 1 1) (thickness 0.15)))
    )
    (fp_text value 470u (at 2.5 5.25 90) (layer F.Fab)
      (effects (font (size 1 1) (thickness 0.15)))
    )
    (fp_circle (center 2.5 0) (end 6.5 0) (layer F.Fab) (width 0.1))
    (fp_circle (center 2.5 0) (end 6.62 0) (layer F.SilkS) (width 0.12))
    (fp_circle (center 2.5 0) (end 6.75 0) (layer F.CrtYd) (width 0.05))
    (fp_line (start -0.926759 -1.7475) (end -0.126759 -1.7475) (layer F.Fab) (width 0.1))
    (fp_line (start -0.526759 -2.1475) (end -0.526759 -1.3475) (layer F.Fab) (width 0.1))
    (fp_line (start 2.5 -4.08) (end 2.5 4.08) (layer F.SilkS) (width 0.12))
    (fp_line (start 2.54 -4.08) (end 2.54 4.08) (layer F.SilkS) (width 0.12))
    (fp_line (start 2.58 -4.08) (end 2.58 4.08) (layer F.SilkS) (width 0.12))
    (fp_line (start 2.62 -4.079) (end 2.62 4.079) (layer F.SilkS) (width 0.12))
    (fp_line (start 2.66 -4.077) (end 2.66 4.077) (layer F.SilkS) (width 0.12))
    (fp_line (start 2.7 -4.076) (end 2.7 4.076) (layer F.SilkS) (width 0.12))
    (fp_line (start 2.74 -4.074) (end 2.74 4.074) (layer F.SilkS) (width 0.12))
    (fp_line (start 2.78 -4.071) (end 2.78 4.071) (layer F.SilkS) (width 0.12))
    (fp_line (start 2.82 -4.068) (end 2.82 4.068) (layer F.SilkS) (width 0.12))
    (fp_line (start 2.86 -4.065) (end 2.86 4.065) (layer F.SilkS) (width 0.12))
    (fp_line (start 2.9 -4.061) (end 2.9 4.061) (layer F.SilkS) (width 0.12))
    (fp_line (start 2.94 -4.057) (end 2.94 4.057) (layer F.SilkS) (width 0.12))
    (fp_line (start 2.98 -4.052) (end 2.98 4.052) (layer F.SilkS) (width 0.12))
    (fp_line (start 3.02 -4.048) (end 3.02 4.048) (layer F.SilkS) (width 0.12))
    (fp_line (start 3.06 -4.042) (end 3.06 4.042) (layer F.SilkS) (width 0.12))
    (fp_line (start 3.1 -4.037) (end 3.1 4.037) (layer F.SilkS) (width 0.12))
    (fp_line (start 3.14 -4.03) (end 3.14 4.03) (layer F.SilkS) (width 0.12))
    (fp_line (start 3.18 -4.024) (end 3.18 4.024) (layer F.SilkS) (width 0.12))
    (fp_line (start 3.221 -4.017) (end 3.221 4.017) (layer F.SilkS) (width 0.12))
    (fp_line (start 3.261 -4.01) (end 3.261 4.01) (layer F.SilkS) (width 0.12))
    (fp_line (start 3.301 -4.002) (end 3.301 4.002) (layer F.SilkS) (width 0.12))
    (fp_line (start 3.341 -3.994) (end 3.341 3.994) (layer F.SilkS) (width 0.12))
    (fp_line (start 3.381 -3.985) (end 3.381 3.985) (layer F.SilkS) (width 0.12))
    (fp_line (start 3.421 -3.976) (end 3.421 3.976) (layer F.SilkS) (width 0.12))
    (fp_line (start 3.461 -3.967) (end 3.461 3.967) (layer F.SilkS) (width 0.12))
    (fp_line (start 3.501 -3.957) (end 3.501 3.957) (layer F.SilkS) (width 0.12))
    (fp_line (start 3.541 -3.947) (end 3.541 3.947) (layer F.SilkS) (width 0.12))
    (fp_line (start 3.581 -3.936) (end 3.581 3.936) (layer F.SilkS) (width 0.12))
    (fp_line (start 3.621 -3.925) (end 3.621 3.925) (layer F.SilkS) (width 0.12))
    (fp_line (start 3.661 -3.914) (end 3.661 3.914) (layer F.SilkS) (width 0.12))
    (fp_line (start 3.701 -3.902) (end 3.701 3.902) (layer F.SilkS) (width 0.12))
    (fp_line (start 3.741 -3.889) (end 3.741 3.889) (layer F.SilkS) (width 0.12))
    (fp_line (start 3.781 -3.877) (end 3.781 3.877) (layer F.SilkS) (width 0.12))
    (fp_line (start 3.821 -3.863) (end 3.821 3.863) (layer F.SilkS) (width 0.12))
    (fp_line (start 3.861 -3.85) (end 3.861 3.85) (layer F.SilkS) (width 0.12))
    (fp_line (start 3.901 -3.835) (end 3.901 3.835) (layer F.SilkS) (width 0.12))
    (fp_line (start 3.941 -3.821) (end 3.941 3.821) (layer F.SilkS) (width 0.12))
    (fp_line (start 3.981 -3.805) (end 3.981 -1.04) (layer F.SilkS) (width 0.12))
    (fp_line (start 3.981 1.04) (end 3.981 3.805) (layer F.SilkS) (width 0.12))
    (fp_line (start 4.021 -3.79) (end 4.021 -1.04) (layer F.SilkS) (width 0.12))
    (fp_line (start 4.021 1.04) (end 4.021 3.79) (layer F.SilkS) (width 0.12))
    (fp_line (start 4.061 -3.774) (end 4.061 -1.04) (layer F.SilkS) (width 0.12))
    (fp_line (start 4.061 1.04) (end 4.061 3.774) (layer F.SilkS) (width 0.12))
    (fp_line (start 4.101 -3.757) (end 4.101 -1.04) (layer F.SilkS) (width 0.12))
    (fp_line (start 4.101 1.04) (end 4.101 3.757) (layer F.SilkS) (width 0.12))
    (fp_line (start 4.141 -3.74) (end 4.141 -1.04) (layer F.SilkS) (width 0.12))
    (fp_line (start 4.141 1.04) (end 4.141 3.74) (layer F.SilkS) (width 0.12))
    (fp_line (start 4.181 -3.722) (end 4.181 -1.04) (layer F.SilkS) (width 0.12))
    (fp_line (start 4.181 1.04) (end 4.181 3.722) (layer F.SilkS) (width 0.12))
    (fp_line (start 4.221 -3.704) (end 4.221 -1.04) (layer F.SilkS) (width 0.12))
    (fp_line (start 4.221 1.04) (end 4.221 3.704) (layer F.SilkS) (width 0.12))
    (fp_line (start 4.261 -3.686) (end 4.261 -1.04) (layer F.SilkS) (width 0.12))
    (fp_line (start 4.261 1.04) (end 4.261 3.686) (layer F.SilkS) (width 0.12))
    (fp_line (start 4.301 -3.666) (end 4.301 -1.04) (layer F.SilkS) (width 0.12))
    (fp_line (start 4.301 1.04) (end 4.301 3.666) (layer F.SilkS) (width 0.12))
    (fp_line (start 4.341 -3.647) (end 4.341 -1.04) (layer F.SilkS) (width 0.12))
    (fp_line (start 4.341 1.04) (end 4.341 3.647) (layer F.SilkS) (width 0.12))
    (fp_line (start 4.381 -3.627) (end 4.381 -1.04) (layer F.SilkS) (width 0.12))
    (fp_line (start 4.381 1.04) (end 4.381 3.627) (layer F.SilkS) (width 0.12))
    (fp_line (start 4.421 -3.606) (end 4.421 -1.04) (layer F.SilkS) (width 0.12))
    (fp_line (start 4.421 1.04) (end 4.421 3.606) (layer F.SilkS) (width 0.12))
    (fp_line (start 4.461 -3.584) (end 4.461 -1.04) (layer F.SilkS) (width 0.12))
    (fp_line (start 4.461 1.04) (end 4.461 3.584) (layer F.SilkS) (width 0.12))
    (fp_line (start 4.501 -3.562) (end 4.501 -1.04) (layer F.SilkS) (width 0.12))
    (fp_line (start 4.501 1.04) (end 4.501 3.562) (layer F.SilkS) (width 0.12))
    (fp_line (start 4.541 -3.54) (end 4.541 -1.04) (layer F.SilkS) (width 0.12))
    (fp_line (start 4.541 1.04) (end 4.541 3.54) (layer F.SilkS) (width 0.12))
    (fp_line (start 4.581 -3.517) (end 4.581 -1.04) (layer F.SilkS) (width 0.12))
    (fp_line (start 4.581 1.04) (end 4.581 3.517) (layer F.SilkS) (width 0.12))
    (fp_line (start 4.621 -3.493) (end 4.621 -1.04) (layer F.SilkS) (width 0.12))
    (fp_line (start 4.621 1.04) (end 4.621 3.493) (layer F.SilkS) (width 0.12))
    (fp_line (start 4.661 -3.469) (end 4.661 -1.04) (layer F.SilkS) (width 0.12))
    (fp_line (start 4.661 1.04) (end 4.661 3.469) (layer F.SilkS) (width 0.12))
    (fp_line (start 4.701 -3.444) (end 4.701 -1.04) (layer F.SilkS) (width 0.12))
    (fp_line (start 4.701 1.04) (end 4.701 3.444) (layer F.SilkS) (width 0.12))
    (fp_line (start 4.741 -3.418) (end 4.741 -1.04) (layer F.SilkS) (width 0.12))
    (fp_line (start 4.741 1.04) (end 4.741 3.418) (layer F.SilkS) (width 0.12))
    (fp_line (start 4.781 -3.392) (end 4.781 -1.04) (layer F.SilkS) (width 0.12))
    (fp_line (start 4.781 1.04) (end 4.781 3.392) (layer F.SilkS) (width 0.12))
    (fp_line (start 4.821 -3.365) (end 4.821 -1.04) (layer F.SilkS) (width 0.12))
    (fp_line (start 4.821 1.04) (end 4.821 3.365) (layer F.SilkS) (width 0.12))
    (fp_line (start 4.861 -3.338) (end 4.861 -1.04) (layer F.SilkS) (width 0.12))
    (fp_line (start 4.861 1.04) (end 4.861 3.338) (layer F.SilkS) (width 0.12))
    (fp_line (start 4.901 -3.309) (end 4.901 -1.04) (layer F.SilkS) (width 0.12))
    (fp_line (start 4.901 1.04) (end 4.901 3.309) (layer F.SilkS) (width 0.12))
    (fp_line (start 4.941 -3.28) (end 4.941 -1.04) (layer F.SilkS) (width 0.12))
    (fp_line (start 4.941 1.04) (end 4.941 3.28) (layer F.SilkS) (width 0.12))
    (fp_line (start 4.981 -3.25) (end 4.981 -1.04) (layer F.SilkS) (width 0.12))
    (fp_line (start 4.981 1.04) (end 4.981 3.25) (layer F.SilkS) (width 0.12))
    (fp_line (start 5.021 -3.22) (end 5.021 -1.04) (layer F.SilkS) (width 0.12))
    (fp_line (start 5.021 1.04) (end 5.021 3.22) (layer F.SilkS) (width 0.12))
    (fp_line (start 5.061 -3.189) (end 5.061 -1.04) (layer F.SilkS) (width 0.12))
    (fp_line (start 5.061 1.04) (end 5.061 3.189) (layer F.SilkS) (width 0.12))
    (fp_line (start 5.101 -3.156) (end 5.101 -1.04) (layer F.SilkS) (width 0.12))
    (fp_line (start 5.101 1.04) (end 5.101 3.156) (layer F.SilkS) (width 0.12))
    (fp_line (start 5.141 -3.124) (end 5.141 -1.04) (layer F.SilkS) (width 0.12))
    (fp_line (start 5.141 1.04) (end 5.141 3.124) (layer F.SilkS) (width 0.12))
    (fp_line (start 5.181 -3.09) (end 5.181 -1.04) (layer F.SilkS) (width 0.12))
    (fp_line (start 5.181 1.04) (end 5.181 3.09) (layer F.SilkS) (width 0.12))
    (fp_line (start 5.221 -3.055) (end 5.221 -1.04) (layer F.SilkS) (width 0.12))
    (fp_line (start 5.221 1.04) (end 5.221 3.055) (layer F.SilkS) (width 0.12))
    (fp_line (start 5.261 -3.019) (end 5.261 -1.04) (layer F.SilkS) (width 0.12))
    (fp_line (start 5.261 1.04) (end 5.261 3.019) (layer F.SilkS) (width 0.12))
    (fp_line (start 5.301 -2.983) (end 5.301 -1.04) (layer F.SilkS) (width 0.12))
    (fp_line (start 5.301 1.04) (end 5.301 2.983) (layer F.SilkS) (width 0.12))
    (fp_line (start 5.341 -2.945) (end 5.341 -1.04) (layer F.SilkS) (width 0.12))
    (fp_line (start 5.341 1.04) (end 5.341 2.945) (layer F.SilkS) (width 0.12))
    (fp_line (start 5.381 -2.907) (end 5.381 -1.04) (layer F.SilkS) (width 0.12))
    (fp_line (start 5.381 1.04) (end 5.381 2.907) (layer F.SilkS) (width 0.12))
    (fp_line (start 5.421 -2.867) (end 5.421 -1.04) (layer F.SilkS) (width 0.12))
    (fp_line (start 5.421 1.04) (end 5.421 2.867) (layer F.SilkS) (width 0.12))
    (fp_line (start 5.461 -2.826) (end 5.461 -1.04) (layer F.SilkS) (width 0.12))
    (fp_line (start 5.461 1.04) (end 5.461 2.826) (layer F.SilkS) (width 0.12))
    (fp_line (start 5.501 -2.784) (end 5.501 -1.04) (layer F.SilkS) (width 0.12))
    (fp_line (start 5.501 1.04) (end 5.501 2.784) (layer F.SilkS) (width 0.12))
    (fp_line (start 5.541 -2.741) (end 5.541 -1.04) (layer F.SilkS) (width 0.12))
    (fp_line (start 5.541 1.04) (end 5.541 2.741) (layer F.SilkS) (width 0.12))
    (fp_line (start 5.581 -2.697) (end 5.581 -1.04) (layer F.SilkS) (width 0.12))
    (fp_line (start 5.581 1.04) (end 5.581 2.697) (layer F.SilkS) (width 0.12))
    (fp_line (start 5.621 -2.651) (end 5.621 -1.04) (layer F.SilkS) (width 0.12))
    (fp_line (start 5.621 1.04) (end 5.621 2.651) (layer F.SilkS) (width 0.12))
    (fp_line (start 5.661 -2.604) (end 5.661 -1.04) (layer F.SilkS) (width 0.12))
    (fp_line (start 5.661 1.04) (end 5.661 2.604) (layer F.SilkS) (width 0.12))
    (fp_line (start 5.701 -2.556) (end 5.701 -1.04) (layer F.SilkS) (width 0.12))
    (fp_line (start 5.701 1.04) (end 5.701 2.556) (layer F.SilkS) (width 0.12))
    (fp_line (start 5.741 -2.505) (end 5.741 -1.04) (layer F.SilkS) (width 0.12))
    (fp_line (start 5.741 1.04) (end 5.741 2.505) (layer F.SilkS) (width 0.12))
    (fp_line (start 5.781 -2.454) (end 5.781 -1.04) (layer F.SilkS) (width 0.12))
    (fp_line (start 5.781 1.04) (end 5.781 2.454) (layer F.SilkS) (width 0.12))
    (fp_line (start 5.821 -2.4) (end 5.821 -1.04) (layer F.SilkS) (width 0.12))
    (fp_line (start 5.821 1.04) (end 5.821 2.4) (layer F.SilkS) (width 0.12))
    (fp_line (start 5.861 -2.345) (end 5.861 -1.04) (layer F.SilkS) (width 0.12))
    (fp_line (start 5.861 1.04) (end 5.861 2.345) (layer F.SilkS) (width 0.12))
    (fp_line (start 5.901 -2.287) (end 5.901 -1.04) (layer F.SilkS) (width 0.12))
    (fp_line (start 5.901 1.04) (end 5.901 2.287) (layer F.SilkS) (width 0.12))
    (fp_line (start 5.941 -2.228) (end 5.941 -1.04) (layer F.SilkS) (width 0.12))
    (fp_line (start 5.941 1.04) (end 5.941 2.228) (layer F.SilkS) (width 0.12))
    (fp_line (start 5.981 -2.166) (end 5.981 -1.04) (layer F.SilkS) (width 0.12))
    (fp_line (start 5.981 1.04) (end 5.981 2.166) (layer F.SilkS) (width 0.12))
    (fp_line (start 6.021 -2.102) (end 6.021 -1.04) (layer F.SilkS) (width 0.12))
    (fp_line (start 6.021 1.04) (end 6.021 2.102) (layer F.SilkS) (width 0.12))
    (fp_line (start 6.061 -2.034) (end 6.061 2.034) (layer F.SilkS) (width 0.12))
    (fp_line (start 6.101 -1.964) (end 6.101 1.964) (layer F.SilkS) (width 0.12))
    (fp_line (start 6.141 -1.89) (end 6.141 1.89) (layer F.SilkS) (width 0.12))
    (fp_line (start 6.181 -1.813) (end 6.181 1.813) (layer F.SilkS) (width 0.12))
    (fp_line (start 6.221 -1.731) (end 6.221 1.731) (layer F.SilkS) (width 0.12))
    (fp_line (start 6.261 -1.645) (end 6.261 1.645) (layer F.SilkS) (width 0.12))
    (fp_line (start 6.301 -1.552) (end 6.301 1.552) (layer F.SilkS) (width 0.12))
    (fp_line (start 6.341 -1.453) (end 6.341 1.453) (layer F.SilkS) (width 0.12))
    (fp_line (start 6.381 -1.346) (end 6.381 1.346) (layer F.SilkS) (width 0.12))
    (fp_line (start 6.421 -1.229) (end 6.421 1.229) (layer F.SilkS) (width 0.12))
    (fp_line (start 6.461 -1.098) (end 6.461 1.098) (layer F.SilkS) (width 0.12))
    (fp_line (start 6.501 -0.948) (end 6.501 0.948) (layer F.SilkS) (width 0.12))
    (fp_line (start 6.541 -0.768) (end 6.541 0.768) (layer F.SilkS) (width 0.12))
    (fp_line (start 6.581 -0.533) (end 6.581 0.533) (layer F.SilkS) (width 0.12))
    (fp_line (start -1.909698 -2.315) (end -1.109698 -2.315) (layer F.SilkS) (width 0.12))
    (fp_line (start -1.509698 -2.715) (end -1.509698 -1.915) (layer F.SilkS) (width 0.12))
    (fp_text user %R (at 2.5 0 90) (layer F.Fab)
      (effects (font (size 1 1) (thickness 0.15)))
    )
    (pad 2 thru_hole circle (at 5 0 270) (size 1.6 1.6) (drill 0.8) (layers *.Cu *.Mask)
      (net 1 GNDREF))
    (pad 1 thru_hole rect (at 0 0 270) (size 1.6 1.6) (drill 0.8) (layers *.Cu *.Mask)
      (net 15 "Net-(C16-Pad1)"))
    (model ${KISYS3DMOD}/Capacitor_THT.3dshapes/CP_Radial_D8.0mm_P5.00mm.wrl
      (at (xyz 0 0 0))
      (scale (xyz 1 1 1))
      (rotate (xyz 0 0 0))
    )
  )

  (module Capacitor_THT:CP_Radial_D5.0mm_P2.50mm (layer F.Cu) (tedit 5AE50EF0) (tstamp 60FB51D2)
    (at 102 80.25 270)
    (descr "CP, Radial series, Radial, pin pitch=2.50mm, , diameter=5mm, Electrolytic Capacitor")
    (tags "CP Radial series Radial pin pitch 2.50mm  diameter 5mm Electrolytic Capacitor")
    (path /616FFB93)
    (fp_text reference C17 (at 1.25 -3.75 90) (layer F.SilkS)
      (effects (font (size 1 1) (thickness 0.15)))
    )
    (fp_text value 0.33u (at 1.25 3.75 90) (layer F.Fab)
      (effects (font (size 1 1) (thickness 0.15)))
    )
    (fp_circle (center 1.25 0) (end 3.75 0) (layer F.Fab) (width 0.1))
    (fp_circle (center 1.25 0) (end 3.87 0) (layer F.SilkS) (width 0.12))
    (fp_circle (center 1.25 0) (end 4 0) (layer F.CrtYd) (width 0.05))
    (fp_line (start -0.883605 -1.0875) (end -0.383605 -1.0875) (layer F.Fab) (width 0.1))
    (fp_line (start -0.633605 -1.3375) (end -0.633605 -0.8375) (layer F.Fab) (width 0.1))
    (fp_line (start 1.25 -2.58) (end 1.25 2.58) (layer F.SilkS) (width 0.12))
    (fp_line (start 1.29 -2.58) (end 1.29 2.58) (layer F.SilkS) (width 0.12))
    (fp_line (start 1.33 -2.579) (end 1.33 2.579) (layer F.SilkS) (width 0.12))
    (fp_line (start 1.37 -2.578) (end 1.37 2.578) (layer F.SilkS) (width 0.12))
    (fp_line (start 1.41 -2.576) (end 1.41 2.576) (layer F.SilkS) (width 0.12))
    (fp_line (start 1.45 -2.573) (end 1.45 2.573) (layer F.SilkS) (width 0.12))
    (fp_line (start 1.49 -2.569) (end 1.49 -1.04) (layer F.SilkS) (width 0.12))
    (fp_line (start 1.49 1.04) (end 1.49 2.569) (layer F.SilkS) (width 0.12))
    (fp_line (start 1.53 -2.565) (end 1.53 -1.04) (layer F.SilkS) (width 0.12))
    (fp_line (start 1.53 1.04) (end 1.53 2.565) (layer F.SilkS) (width 0.12))
    (fp_line (start 1.57 -2.561) (end 1.57 -1.04) (layer F.SilkS) (width 0.12))
    (fp_line (start 1.57 1.04) (end 1.57 2.561) (layer F.SilkS) (width 0.12))
    (fp_line (start 1.61 -2.556) (end 1.61 -1.04) (layer F.SilkS) (width 0.12))
    (fp_line (start 1.61 1.04) (end 1.61 2.556) (layer F.SilkS) (width 0.12))
    (fp_line (start 1.65 -2.55) (end 1.65 -1.04) (layer F.SilkS) (width 0.12))
    (fp_line (start 1.65 1.04) (end 1.65 2.55) (layer F.SilkS) (width 0.12))
    (fp_line (start 1.69 -2.543) (end 1.69 -1.04) (layer F.SilkS) (width 0.12))
    (fp_line (start 1.69 1.04) (end 1.69 2.543) (layer F.SilkS) (width 0.12))
    (fp_line (start 1.73 -2.536) (end 1.73 -1.04) (layer F.SilkS) (width 0.12))
    (fp_line (start 1.73 1.04) (end 1.73 2.536) (layer F.SilkS) (width 0.12))
    (fp_line (start 1.77 -2.528) (end 1.77 -1.04) (layer F.SilkS) (width 0.12))
    (fp_line (start 1.77 1.04) (end 1.77 2.528) (layer F.SilkS) (width 0.12))
    (fp_line (start 1.81 -2.52) (end 1.81 -1.04) (layer F.SilkS) (width 0.12))
    (fp_line (start 1.81 1.04) (end 1.81 2.52) (layer F.SilkS) (width 0.12))
    (fp_line (start 1.85 -2.511) (end 1.85 -1.04) (layer F.SilkS) (width 0.12))
    (fp_line (start 1.85 1.04) (end 1.85 2.511) (layer F.SilkS) (width 0.12))
    (fp_line (start 1.89 -2.501) (end 1.89 -1.04) (layer F.SilkS) (width 0.12))
    (fp_line (start 1.89 1.04) (end 1.89 2.501) (layer F.SilkS) (width 0.12))
    (fp_line (start 1.93 -2.491) (end 1.93 -1.04) (layer F.SilkS) (width 0.12))
    (fp_line (start 1.93 1.04) (end 1.93 2.491) (layer F.SilkS) (width 0.12))
    (fp_line (start 1.971 -2.48) (end 1.971 -1.04) (layer F.SilkS) (width 0.12))
    (fp_line (start 1.971 1.04) (end 1.971 2.48) (layer F.SilkS) (width 0.12))
    (fp_line (start 2.011 -2.468) (end 2.011 -1.04) (layer F.SilkS) (width 0.12))
    (fp_line (start 2.011 1.04) (end 2.011 2.468) (layer F.SilkS) (width 0.12))
    (fp_line (start 2.051 -2.455) (end 2.051 -1.04) (layer F.SilkS) (width 0.12))
    (fp_line (start 2.051 1.04) (end 2.051 2.455) (layer F.SilkS) (width 0.12))
    (fp_line (start 2.091 -2.442) (end 2.091 -1.04) (layer F.SilkS) (width 0.12))
    (fp_line (start 2.091 1.04) (end 2.091 2.442) (layer F.SilkS) (width 0.12))
    (fp_line (start 2.131 -2.428) (end 2.131 -1.04) (layer F.SilkS) (width 0.12))
    (fp_line (start 2.131 1.04) (end 2.131 2.428) (layer F.SilkS) (width 0.12))
    (fp_line (start 2.171 -2.414) (end 2.171 -1.04) (layer F.SilkS) (width 0.12))
    (fp_line (start 2.171 1.04) (end 2.171 2.414) (layer F.SilkS) (width 0.12))
    (fp_line (start 2.211 -2.398) (end 2.211 -1.04) (layer F.SilkS) (width 0.12))
    (fp_line (start 2.211 1.04) (end 2.211 2.398) (layer F.SilkS) (width 0.12))
    (fp_line (start 2.251 -2.382) (end 2.251 -1.04) (layer F.SilkS) (width 0.12))
    (fp_line (start 2.251 1.04) (end 2.251 2.382) (layer F.SilkS) (width 0.12))
    (fp_line (start 2.291 -2.365) (end 2.291 -1.04) (layer F.SilkS) (width 0.12))
    (fp_line (start 2.291 1.04) (end 2.291 2.365) (layer F.SilkS) (width 0.12))
    (fp_line (start 2.331 -2.348) (end 2.331 -1.04) (layer F.SilkS) (width 0.12))
    (fp_line (start 2.331 1.04) (end 2.331 2.348) (layer F.SilkS) (width 0.12))
    (fp_line (start 2.371 -2.329) (end 2.371 -1.04) (layer F.SilkS) (width 0.12))
    (fp_line (start 2.371 1.04) (end 2.371 2.329) (layer F.SilkS) (width 0.12))
    (fp_line (start 2.411 -2.31) (end 2.411 -1.04) (layer F.SilkS) (width 0.12))
    (fp_line (start 2.411 1.04) (end 2.411 2.31) (layer F.SilkS) (width 0.12))
    (fp_line (start 2.451 -2.29) (end 2.451 -1.04) (layer F.SilkS) (width 0.12))
    (fp_line (start 2.451 1.04) (end 2.451 2.29) (layer F.SilkS) (width 0.12))
    (fp_line (start 2.491 -2.268) (end 2.491 -1.04) (layer F.SilkS) (width 0.12))
    (fp_line (start 2.491 1.04) (end 2.491 2.268) (layer F.SilkS) (width 0.12))
    (fp_line (start 2.531 -2.247) (end 2.531 -1.04) (layer F.SilkS) (width 0.12))
    (fp_line (start 2.531 1.04) (end 2.531 2.247) (layer F.SilkS) (width 0.12))
    (fp_line (start 2.571 -2.224) (end 2.571 -1.04) (layer F.SilkS) (width 0.12))
    (fp_line (start 2.571 1.04) (end 2.571 2.224) (layer F.SilkS) (width 0.12))
    (fp_line (start 2.611 -2.2) (end 2.611 -1.04) (layer F.SilkS) (width 0.12))
    (fp_line (start 2.611 1.04) (end 2.611 2.2) (layer F.SilkS) (width 0.12))
    (fp_line (start 2.651 -2.175) (end 2.651 -1.04) (layer F.SilkS) (width 0.12))
    (fp_line (start 2.651 1.04) (end 2.651 2.175) (layer F.SilkS) (width 0.12))
    (fp_line (start 2.691 -2.149) (end 2.691 -1.04) (layer F.SilkS) (width 0.12))
    (fp_line (start 2.691 1.04) (end 2.691 2.149) (layer F.SilkS) (width 0.12))
    (fp_line (start 2.731 -2.122) (end 2.731 -1.04) (layer F.SilkS) (width 0.12))
    (fp_line (start 2.731 1.04) (end 2.731 2.122) (layer F.SilkS) (width 0.12))
    (fp_line (start 2.771 -2.095) (end 2.771 -1.04) (layer F.SilkS) (width 0.12))
    (fp_line (start 2.771 1.04) (end 2.771 2.095) (layer F.SilkS) (width 0.12))
    (fp_line (start 2.811 -2.065) (end 2.811 -1.04) (layer F.SilkS) (width 0.12))
    (fp_line (start 2.811 1.04) (end 2.811 2.065) (layer F.SilkS) (width 0.12))
    (fp_line (start 2.851 -2.035) (end 2.851 -1.04) (layer F.SilkS) (width 0.12))
    (fp_line (start 2.851 1.04) (end 2.851 2.035) (layer F.SilkS) (width 0.12))
    (fp_line (start 2.891 -2.004) (end 2.891 -1.04) (layer F.SilkS) (width 0.12))
    (fp_line (start 2.891 1.04) (end 2.891 2.004) (layer F.SilkS) (width 0.12))
    (fp_line (start 2.931 -1.971) (end 2.931 -1.04) (layer F.SilkS) (width 0.12))
    (fp_line (start 2.931 1.04) (end 2.931 1.971) (layer F.SilkS) (width 0.12))
    (fp_line (start 2.971 -1.937) (end 2.971 -1.04) (layer F.SilkS) (width 0.12))
    (fp_line (start 2.971 1.04) (end 2.971 1.937) (layer F.SilkS) (width 0.12))
    (fp_line (start 3.011 -1.901) (end 3.011 -1.04) (layer F.SilkS) (width 0.12))
    (fp_line (start 3.011 1.04) (end 3.011 1.901) (layer F.SilkS) (width 0.12))
    (fp_line (start 3.051 -1.864) (end 3.051 -1.04) (layer F.SilkS) (width 0.12))
    (fp_line (start 3.051 1.04) (end 3.051 1.864) (layer F.SilkS) (width 0.12))
    (fp_line (start 3.091 -1.826) (end 3.091 -1.04) (layer F.SilkS) (width 0.12))
    (fp_line (start 3.091 1.04) (end 3.091 1.826) (layer F.SilkS) (width 0.12))
    (fp_line (start 3.131 -1.785) (end 3.131 -1.04) (layer F.SilkS) (width 0.12))
    (fp_line (start 3.131 1.04) (end 3.131 1.785) (layer F.SilkS) (width 0.12))
    (fp_line (start 3.171 -1.743) (end 3.171 -1.04) (layer F.SilkS) (width 0.12))
    (fp_line (start 3.171 1.04) (end 3.171 1.743) (layer F.SilkS) (width 0.12))
    (fp_line (start 3.211 -1.699) (end 3.211 -1.04) (layer F.SilkS) (width 0.12))
    (fp_line (start 3.211 1.04) (end 3.211 1.699) (layer F.SilkS) (width 0.12))
    (fp_line (start 3.251 -1.653) (end 3.251 -1.04) (layer F.SilkS) (width 0.12))
    (fp_line (start 3.251 1.04) (end 3.251 1.653) (layer F.SilkS) (width 0.12))
    (fp_line (start 3.291 -1.605) (end 3.291 -1.04) (layer F.SilkS) (width 0.12))
    (fp_line (start 3.291 1.04) (end 3.291 1.605) (layer F.SilkS) (width 0.12))
    (fp_line (start 3.331 -1.554) (end 3.331 -1.04) (layer F.SilkS) (width 0.12))
    (fp_line (start 3.331 1.04) (end 3.331 1.554) (layer F.SilkS) (width 0.12))
    (fp_line (start 3.371 -1.5) (end 3.371 -1.04) (layer F.SilkS) (width 0.12))
    (fp_line (start 3.371 1.04) (end 3.371 1.5) (layer F.SilkS) (width 0.12))
    (fp_line (start 3.411 -1.443) (end 3.411 -1.04) (layer F.SilkS) (width 0.12))
    (fp_line (start 3.411 1.04) (end 3.411 1.443) (layer F.SilkS) (width 0.12))
    (fp_line (start 3.451 -1.383) (end 3.451 -1.04) (layer F.SilkS) (width 0.12))
    (fp_line (start 3.451 1.04) (end 3.451 1.383) (layer F.SilkS) (width 0.12))
    (fp_line (start 3.491 -1.319) (end 3.491 -1.04) (layer F.SilkS) (width 0.12))
    (fp_line (start 3.491 1.04) (end 3.491 1.319) (layer F.SilkS) (width 0.12))
    (fp_line (start 3.531 -1.251) (end 3.531 -1.04) (layer F.SilkS) (width 0.12))
    (fp_line (start 3.531 1.04) (end 3.531 1.251) (layer F.SilkS) (width 0.12))
    (fp_line (start 3.571 -1.178) (end 3.571 1.178) (layer F.SilkS) (width 0.12))
    (fp_line (start 3.611 -1.098) (end 3.611 1.098) (layer F.SilkS) (width 0.12))
    (fp_line (start 3.651 -1.011) (end 3.651 1.011) (layer F.SilkS) (width 0.12))
    (fp_line (start 3.691 -0.915) (end 3.691 0.915) (layer F.SilkS) (width 0.12))
    (fp_line (start 3.731 -0.805) (end 3.731 0.805) (layer F.SilkS) (width 0.12))
    (fp_line (start 3.771 -0.677) (end 3.771 0.677) (layer F.SilkS) (width 0.12))
    (fp_line (start 3.811 -0.518) (end 3.811 0.518) (layer F.SilkS) (width 0.12))
    (fp_line (start 3.851 -0.284) (end 3.851 0.284) (layer F.SilkS) (width 0.12))
    (fp_line (start -1.554775 -1.475) (end -1.054775 -1.475) (layer F.SilkS) (width 0.12))
    (fp_line (start -1.304775 -1.725) (end -1.304775 -1.225) (layer F.SilkS) (width 0.12))
    (fp_text user %R (at 1.25 0 90) (layer F.Fab)
      (effects (font (size 1 1) (thickness 0.15)))
    )
    (pad 2 thru_hole circle (at 2.5 0 270) (size 1.6 1.6) (drill 0.8) (layers *.Cu *.Mask)
      (net 1 GNDREF))
    (pad 1 thru_hole rect (at 0 0 270) (size 1.6 1.6) (drill 0.8) (layers *.Cu *.Mask)
      (net 15 "Net-(C16-Pad1)"))
    (model ${KISYS3DMOD}/Capacitor_THT.3dshapes/CP_Radial_D5.0mm_P2.50mm.wrl
      (at (xyz 0 0 0))
      (scale (xyz 1 1 1))
      (rotate (xyz 0 0 0))
    )
  )

  (module Capacitor_THT:CP_Radial_D5.0mm_P2.50mm (layer F.Cu) (tedit 5AE50EF0) (tstamp 60FB5256)
    (at 93 80.25 270)
    (descr "CP, Radial series, Radial, pin pitch=2.50mm, , diameter=5mm, Electrolytic Capacitor")
    (tags "CP Radial series Radial pin pitch 2.50mm  diameter 5mm Electrolytic Capacitor")
    (path /61700ACF)
    (fp_text reference C18 (at 1.25 -3.75 90) (layer F.SilkS)
      (effects (font (size 1 1) (thickness 0.15)))
    )
    (fp_text value 0.1u (at 1.25 3.75 90) (layer F.Fab)
      (effects (font (size 1 1) (thickness 0.15)))
    )
    (fp_circle (center 1.25 0) (end 3.75 0) (layer F.Fab) (width 0.1))
    (fp_circle (center 1.25 0) (end 3.87 0) (layer F.SilkS) (width 0.12))
    (fp_circle (center 1.25 0) (end 4 0) (layer F.CrtYd) (width 0.05))
    (fp_line (start -0.883605 -1.0875) (end -0.383605 -1.0875) (layer F.Fab) (width 0.1))
    (fp_line (start -0.633605 -1.3375) (end -0.633605 -0.8375) (layer F.Fab) (width 0.1))
    (fp_line (start 1.25 -2.58) (end 1.25 2.58) (layer F.SilkS) (width 0.12))
    (fp_line (start 1.29 -2.58) (end 1.29 2.58) (layer F.SilkS) (width 0.12))
    (fp_line (start 1.33 -2.579) (end 1.33 2.579) (layer F.SilkS) (width 0.12))
    (fp_line (start 1.37 -2.578) (end 1.37 2.578) (layer F.SilkS) (width 0.12))
    (fp_line (start 1.41 -2.576) (end 1.41 2.576) (layer F.SilkS) (width 0.12))
    (fp_line (start 1.45 -2.573) (end 1.45 2.573) (layer F.SilkS) (width 0.12))
    (fp_line (start 1.49 -2.569) (end 1.49 -1.04) (layer F.SilkS) (width 0.12))
    (fp_line (start 1.49 1.04) (end 1.49 2.569) (layer F.SilkS) (width 0.12))
    (fp_line (start 1.53 -2.565) (end 1.53 -1.04) (layer F.SilkS) (width 0.12))
    (fp_line (start 1.53 1.04) (end 1.53 2.565) (layer F.SilkS) (width 0.12))
    (fp_line (start 1.57 -2.561) (end 1.57 -1.04) (layer F.SilkS) (width 0.12))
    (fp_line (start 1.57 1.04) (end 1.57 2.561) (layer F.SilkS) (width 0.12))
    (fp_line (start 1.61 -2.556) (end 1.61 -1.04) (layer F.SilkS) (width 0.12))
    (fp_line (start 1.61 1.04) (end 1.61 2.556) (layer F.SilkS) (width 0.12))
    (fp_line (start 1.65 -2.55) (end 1.65 -1.04) (layer F.SilkS) (width 0.12))
    (fp_line (start 1.65 1.04) (end 1.65 2.55) (layer F.SilkS) (width 0.12))
    (fp_line (start 1.69 -2.543) (end 1.69 -1.04) (layer F.SilkS) (width 0.12))
    (fp_line (start 1.69 1.04) (end 1.69 2.543) (layer F.SilkS) (width 0.12))
    (fp_line (start 1.73 -2.536) (end 1.73 -1.04) (layer F.SilkS) (width 0.12))
    (fp_line (start 1.73 1.04) (end 1.73 2.536) (layer F.SilkS) (width 0.12))
    (fp_line (start 1.77 -2.528) (end 1.77 -1.04) (layer F.SilkS) (width 0.12))
    (fp_line (start 1.77 1.04) (end 1.77 2.528) (layer F.SilkS) (width 0.12))
    (fp_line (start 1.81 -2.52) (end 1.81 -1.04) (layer F.SilkS) (width 0.12))
    (fp_line (start 1.81 1.04) (end 1.81 2.52) (layer F.SilkS) (width 0.12))
    (fp_line (start 1.85 -2.511) (end 1.85 -1.04) (layer F.SilkS) (width 0.12))
    (fp_line (start 1.85 1.04) (end 1.85 2.511) (layer F.SilkS) (width 0.12))
    (fp_line (start 1.89 -2.501) (end 1.89 -1.04) (layer F.SilkS) (width 0.12))
    (fp_line (start 1.89 1.04) (end 1.89 2.501) (layer F.SilkS) (width 0.12))
    (fp_line (start 1.93 -2.491) (end 1.93 -1.04) (layer F.SilkS) (width 0.12))
    (fp_line (start 1.93 1.04) (end 1.93 2.491) (layer F.SilkS) (width 0.12))
    (fp_line (start 1.971 -2.48) (end 1.971 -1.04) (layer F.SilkS) (width 0.12))
    (fp_line (start 1.971 1.04) (end 1.971 2.48) (layer F.SilkS) (width 0.12))
    (fp_line (start 2.011 -2.468) (end 2.011 -1.04) (layer F.SilkS) (width 0.12))
    (fp_line (start 2.011 1.04) (end 2.011 2.468) (layer F.SilkS) (width 0.12))
    (fp_line (start 2.051 -2.455) (end 2.051 -1.04) (layer F.SilkS) (width 0.12))
    (fp_line (start 2.051 1.04) (end 2.051 2.455) (layer F.SilkS) (width 0.12))
    (fp_line (start 2.091 -2.442) (end 2.091 -1.04) (layer F.SilkS) (width 0.12))
    (fp_line (start 2.091 1.04) (end 2.091 2.442) (layer F.SilkS) (width 0.12))
    (fp_line (start 2.131 -2.428) (end 2.131 -1.04) (layer F.SilkS) (width 0.12))
    (fp_line (start 2.131 1.04) (end 2.131 2.428) (layer F.SilkS) (width 0.12))
    (fp_line (start 2.171 -2.414) (end 2.171 -1.04) (layer F.SilkS) (width 0.12))
    (fp_line (start 2.171 1.04) (end 2.171 2.414) (layer F.SilkS) (width 0.12))
    (fp_line (start 2.211 -2.398) (end 2.211 -1.04) (layer F.SilkS) (width 0.12))
    (fp_line (start 2.211 1.04) (end 2.211 2.398) (layer F.SilkS) (width 0.12))
    (fp_line (start 2.251 -2.382) (end 2.251 -1.04) (layer F.SilkS) (width 0.12))
    (fp_line (start 2.251 1.04) (end 2.251 2.382) (layer F.SilkS) (width 0.12))
    (fp_line (start 2.291 -2.365) (end 2.291 -1.04) (layer F.SilkS) (width 0.12))
    (fp_line (start 2.291 1.04) (end 2.291 2.365) (layer F.SilkS) (width 0.12))
    (fp_line (start 2.331 -2.348) (end 2.331 -1.04) (layer F.SilkS) (width 0.12))
    (fp_line (start 2.331 1.04) (end 2.331 2.348) (layer F.SilkS) (width 0.12))
    (fp_line (start 2.371 -2.329) (end 2.371 -1.04) (layer F.SilkS) (width 0.12))
    (fp_line (start 2.371 1.04) (end 2.371 2.329) (layer F.SilkS) (width 0.12))
    (fp_line (start 2.411 -2.31) (end 2.411 -1.04) (layer F.SilkS) (width 0.12))
    (fp_line (start 2.411 1.04) (end 2.411 2.31) (layer F.SilkS) (width 0.12))
    (fp_line (start 2.451 -2.29) (end 2.451 -1.04) (layer F.SilkS) (width 0.12))
    (fp_line (start 2.451 1.04) (end 2.451 2.29) (layer F.SilkS) (width 0.12))
    (fp_line (start 2.491 -2.268) (end 2.491 -1.04) (layer F.SilkS) (width 0.12))
    (fp_line (start 2.491 1.04) (end 2.491 2.268) (layer F.SilkS) (width 0.12))
    (fp_line (start 2.531 -2.247) (end 2.531 -1.04) (layer F.SilkS) (width 0.12))
    (fp_line (start 2.531 1.04) (end 2.531 2.247) (layer F.SilkS) (width 0.12))
    (fp_line (start 2.571 -2.224) (end 2.571 -1.04) (layer F.SilkS) (width 0.12))
    (fp_line (start 2.571 1.04) (end 2.571 2.224) (layer F.SilkS) (width 0.12))
    (fp_line (start 2.611 -2.2) (end 2.611 -1.04) (layer F.SilkS) (width 0.12))
    (fp_line (start 2.611 1.04) (end 2.611 2.2) (layer F.SilkS) (width 0.12))
    (fp_line (start 2.651 -2.175) (end 2.651 -1.04) (layer F.SilkS) (width 0.12))
    (fp_line (start 2.651 1.04) (end 2.651 2.175) (layer F.SilkS) (width 0.12))
    (fp_line (start 2.691 -2.149) (end 2.691 -1.04) (layer F.SilkS) (width 0.12))
    (fp_line (start 2.691 1.04) (end 2.691 2.149) (layer F.SilkS) (width 0.12))
    (fp_line (start 2.731 -2.122) (end 2.731 -1.04) (layer F.SilkS) (width 0.12))
    (fp_line (start 2.731 1.04) (end 2.731 2.122) (layer F.SilkS) (width 0.12))
    (fp_line (start 2.771 -2.095) (end 2.771 -1.04) (layer F.SilkS) (width 0.12))
    (fp_line (start 2.771 1.04) (end 2.771 2.095) (layer F.SilkS) (width 0.12))
    (fp_line (start 2.811 -2.065) (end 2.811 -1.04) (layer F.SilkS) (width 0.12))
    (fp_line (start 2.811 1.04) (end 2.811 2.065) (layer F.SilkS) (width 0.12))
    (fp_line (start 2.851 -2.035) (end 2.851 -1.04) (layer F.SilkS) (width 0.12))
    (fp_line (start 2.851 1.04) (end 2.851 2.035) (layer F.SilkS) (width 0.12))
    (fp_line (start 2.891 -2.004) (end 2.891 -1.04) (layer F.SilkS) (width 0.12))
    (fp_line (start 2.891 1.04) (end 2.891 2.004) (layer F.SilkS) (width 0.12))
    (fp_line (start 2.931 -1.971) (end 2.931 -1.04) (layer F.SilkS) (width 0.12))
    (fp_line (start 2.931 1.04) (end 2.931 1.971) (layer F.SilkS) (width 0.12))
    (fp_line (start 2.971 -1.937) (end 2.971 -1.04) (layer F.SilkS) (width 0.12))
    (fp_line (start 2.971 1.04) (end 2.971 1.937) (layer F.SilkS) (width 0.12))
    (fp_line (start 3.011 -1.901) (end 3.011 -1.04) (layer F.SilkS) (width 0.12))
    (fp_line (start 3.011 1.04) (end 3.011 1.901) (layer F.SilkS) (width 0.12))
    (fp_line (start 3.051 -1.864) (end 3.051 -1.04) (layer F.SilkS) (width 0.12))
    (fp_line (start 3.051 1.04) (end 3.051 1.864) (layer F.SilkS) (width 0.12))
    (fp_line (start 3.091 -1.826) (end 3.091 -1.04) (layer F.SilkS) (width 0.12))
    (fp_line (start 3.091 1.04) (end 3.091 1.826) (layer F.SilkS) (width 0.12))
    (fp_line (start 3.131 -1.785) (end 3.131 -1.04) (layer F.SilkS) (width 0.12))
    (fp_line (start 3.131 1.04) (end 3.131 1.785) (layer F.SilkS) (width 0.12))
    (fp_line (start 3.171 -1.743) (end 3.171 -1.04) (layer F.SilkS) (width 0.12))
    (fp_line (start 3.171 1.04) (end 3.171 1.743) (layer F.SilkS) (width 0.12))
    (fp_line (start 3.211 -1.699) (end 3.211 -1.04) (layer F.SilkS) (width 0.12))
    (fp_line (start 3.211 1.04) (end 3.211 1.699) (layer F.SilkS) (width 0.12))
    (fp_line (start 3.251 -1.653) (end 3.251 -1.04) (layer F.SilkS) (width 0.12))
    (fp_line (start 3.251 1.04) (end 3.251 1.653) (layer F.SilkS) (width 0.12))
    (fp_line (start 3.291 -1.605) (end 3.291 -1.04) (layer F.SilkS) (width 0.12))
    (fp_line (start 3.291 1.04) (end 3.291 1.605) (layer F.SilkS) (width 0.12))
    (fp_line (start 3.331 -1.554) (end 3.331 -1.04) (layer F.SilkS) (width 0.12))
    (fp_line (start 3.331 1.04) (end 3.331 1.554) (layer F.SilkS) (width 0.12))
    (fp_line (start 3.371 -1.5) (end 3.371 -1.04) (layer F.SilkS) (width 0.12))
    (fp_line (start 3.371 1.04) (end 3.371 1.5) (layer F.SilkS) (width 0.12))
    (fp_line (start 3.411 -1.443) (end 3.411 -1.04) (layer F.SilkS) (width 0.12))
    (fp_line (start 3.411 1.04) (end 3.411 1.443) (layer F.SilkS) (width 0.12))
    (fp_line (start 3.451 -1.383) (end 3.451 -1.04) (layer F.SilkS) (width 0.12))
    (fp_line (start 3.451 1.04) (end 3.451 1.383) (layer F.SilkS) (width 0.12))
    (fp_line (start 3.491 -1.319) (end 3.491 -1.04) (layer F.SilkS) (width 0.12))
    (fp_line (start 3.491 1.04) (end 3.491 1.319) (layer F.SilkS) (width 0.12))
    (fp_line (start 3.531 -1.251) (end 3.531 -1.04) (layer F.SilkS) (width 0.12))
    (fp_line (start 3.531 1.04) (end 3.531 1.251) (layer F.SilkS) (width 0.12))
    (fp_line (start 3.571 -1.178) (end 3.571 1.178) (layer F.SilkS) (width 0.12))
    (fp_line (start 3.611 -1.098) (end 3.611 1.098) (layer F.SilkS) (width 0.12))
    (fp_line (start 3.651 -1.011) (end 3.651 1.011) (layer F.SilkS) (width 0.12))
    (fp_line (start 3.691 -0.915) (end 3.691 0.915) (layer F.SilkS) (width 0.12))
    (fp_line (start 3.731 -0.805) (end 3.731 0.805) (layer F.SilkS) (width 0.12))
    (fp_line (start 3.771 -0.677) (end 3.771 0.677) (layer F.SilkS) (width 0.12))
    (fp_line (start 3.811 -0.518) (end 3.811 0.518) (layer F.SilkS) (width 0.12))
    (fp_line (start 3.851 -0.284) (end 3.851 0.284) (layer F.SilkS) (width 0.12))
    (fp_line (start -1.554775 -1.475) (end -1.054775 -1.475) (layer F.SilkS) (width 0.12))
    (fp_line (start -1.304775 -1.725) (end -1.304775 -1.225) (layer F.SilkS) (width 0.12))
    (fp_text user %R (at 1.25 0 90) (layer F.Fab)
      (effects (font (size 1 1) (thickness 0.15)))
    )
    (pad 2 thru_hole circle (at 2.5 0 270) (size 1.6 1.6) (drill 0.8) (layers *.Cu *.Mask)
      (net 1 GNDREF))
    (pad 1 thru_hole rect (at 0 0 270) (size 1.6 1.6) (drill 0.8) (layers *.Cu *.Mask)
      (net 16 POWER_GSM))
    (model ${KISYS3DMOD}/Capacitor_THT.3dshapes/CP_Radial_D5.0mm_P2.50mm.wrl
      (at (xyz 0 0 0))
      (scale (xyz 1 1 1))
      (rotate (xyz 0 0 0))
    )
  )

  (module Connector_PinSocket_2.54mm:PinSocket_1x04_P2.54mm_Vertical (layer F.Cu) (tedit 5A19A429) (tstamp 60FB543D)
    (at 207.38 42.25 90)
    (descr "Through hole straight socket strip, 1x04, 2.54mm pitch, single row (from Kicad 4.0.7), script generated")
    (tags "Through hole socket strip THT 1x04 2.54mm single row")
    (path /610DC4ED)
    (fp_text reference GPS (at -17.6 18.3 90) (layer F.SilkS)
      (effects (font (size 1 1) (thickness 0.15)))
    )
    (fp_text value GPS (at -14.2 18.3 90) (layer F.Fab)
      (effects (font (size 1 1) (thickness 0.15)))
    )
    (fp_line (start -1.27 -1.27) (end 0.635 -1.27) (layer F.Fab) (width 0.1))
    (fp_line (start 0.635 -1.27) (end 1.27 -0.635) (layer F.Fab) (width 0.1))
    (fp_line (start 1.27 -0.635) (end 1.27 8.89) (layer F.Fab) (width 0.1))
    (fp_line (start 1.27 8.89) (end -1.27 8.89) (layer F.Fab) (width 0.1))
    (fp_line (start -1.27 8.89) (end -1.27 -1.27) (layer F.Fab) (width 0.1))
    (fp_line (start -1.33 1.27) (end 1.33 1.27) (layer F.SilkS) (width 0.12))
    (fp_line (start -1.33 1.27) (end -1.33 8.95) (layer F.SilkS) (width 0.12))
    (fp_line (start -1.33 8.95) (end 1.33 8.95) (layer F.SilkS) (width 0.12))
    (fp_line (start 1.33 1.27) (end 1.33 8.95) (layer F.SilkS) (width 0.12))
    (fp_line (start 1.33 -1.33) (end 1.33 0) (layer F.SilkS) (width 0.12))
    (fp_line (start 0 -1.33) (end 1.33 -1.33) (layer F.SilkS) (width 0.12))
    (fp_line (start -1.8 -1.8) (end 1.75 -1.8) (layer F.CrtYd) (width 0.05))
    (fp_line (start 1.75 -1.8) (end 1.75 9.4) (layer F.CrtYd) (width 0.05))
    (fp_line (start 1.75 9.4) (end -1.8 9.4) (layer F.CrtYd) (width 0.05))
    (fp_line (start -1.8 9.4) (end -1.8 -1.8) (layer F.CrtYd) (width 0.05))
    (fp_text user %R (at 0 3.81) (layer F.Fab)
      (effects (font (size 1 1) (thickness 0.15)))
    )
    (pad 4 thru_hole oval (at 0 7.62 90) (size 1.7 1.7) (drill 1) (layers *.Cu *.Mask)
      (net 14 POWER_5V))
    (pad 3 thru_hole oval (at 0 5.08 90) (size 1.7 1.7) (drill 1) (layers *.Cu *.Mask)
      (net 19 GPS_RX))
    (pad 2 thru_hole oval (at 0 2.54 90) (size 1.7 1.7) (drill 1) (layers *.Cu *.Mask)
      (net 20 GPS_TX))
    (pad 1 thru_hole rect (at 0 0 90) (size 1.7 1.7) (drill 1) (layers *.Cu *.Mask)
      (net 1 GNDREF))
    (model ${KISYS3DMOD}/Connector_PinSocket_2.54mm.3dshapes/PinSocket_1x04_P2.54mm_Vertical.wrl
      (at (xyz 0 0 0))
      (scale (xyz 1 1 1))
      (rotate (xyz 0 0 0))
    )
  )

  (module Connector_PinSocket_2.54mm:PinSocket_1x05_P2.54mm_Vertical (layer F.Cu) (tedit 5A19A420) (tstamp 60FB54A9)
    (at 149 67.75 270)
    (descr "Through hole straight socket strip, 1x05, 2.54mm pitch, single row (from Kicad 4.0.7), script generated")
    (tags "Through hole socket strip THT 1x05 2.54mm single row")
    (path /613D970B)
    (fp_text reference GSM (at 23.6 25.7 90) (layer F.SilkS)
      (effects (font (size 1 1) (thickness 0.15)))
    )
    (fp_text value GSM (at 27.1 25.6 90) (layer F.Fab)
      (effects (font (size 1 1) (thickness 0.15)))
    )
    (fp_line (start -1.27 -1.27) (end 0.635 -1.27) (layer F.Fab) (width 0.1))
    (fp_line (start 0.635 -1.27) (end 1.27 -0.635) (layer F.Fab) (width 0.1))
    (fp_line (start 1.27 -0.635) (end 1.27 11.43) (layer F.Fab) (width 0.1))
    (fp_line (start 1.27 11.43) (end -1.27 11.43) (layer F.Fab) (width 0.1))
    (fp_line (start -1.27 11.43) (end -1.27 -1.27) (layer F.Fab) (width 0.1))
    (fp_line (start -1.33 1.27) (end 1.33 1.27) (layer F.SilkS) (width 0.12))
    (fp_line (start -1.33 1.27) (end -1.33 11.49) (layer F.SilkS) (width 0.12))
    (fp_line (start -1.33 11.49) (end 1.33 11.49) (layer F.SilkS) (width 0.12))
    (fp_line (start 1.33 1.27) (end 1.33 11.49) (layer F.SilkS) (width 0.12))
    (fp_line (start 1.33 -1.33) (end 1.33 0) (layer F.SilkS) (width 0.12))
    (fp_line (start 0 -1.33) (end 1.33 -1.33) (layer F.SilkS) (width 0.12))
    (fp_line (start -1.8 -1.8) (end 1.75 -1.8) (layer F.CrtYd) (width 0.05))
    (fp_line (start 1.75 -1.8) (end 1.75 11.9) (layer F.CrtYd) (width 0.05))
    (fp_line (start 1.75 11.9) (end -1.8 11.9) (layer F.CrtYd) (width 0.05))
    (fp_line (start -1.8 11.9) (end -1.8 -1.8) (layer F.CrtYd) (width 0.05))
    (fp_text user %R (at 0 5.08) (layer F.Fab)
      (effects (font (size 1 1) (thickness 0.15)))
    )
    (pad 5 thru_hole oval (at 0 10.16 270) (size 1.7 1.7) (drill 1) (layers *.Cu *.Mask)
      (net 16 POWER_GSM))
    (pad 4 thru_hole oval (at 0 7.62 270) (size 1.7 1.7) (drill 1) (layers *.Cu *.Mask)
      (net 1 GNDREF))
    (pad 3 thru_hole oval (at 0 5.08 270) (size 1.7 1.7) (drill 1) (layers *.Cu *.Mask)
      (net 1 GNDREF))
    (pad 2 thru_hole oval (at 0 2.54 270) (size 1.7 1.7) (drill 1) (layers *.Cu *.Mask)
      (net 25 GSM_TX))
    (pad 1 thru_hole rect (at 0 0 270) (size 1.7 1.7) (drill 1) (layers *.Cu *.Mask)
      (net 24 GSM_RX))
    (model ${KISYS3DMOD}/Connector_PinSocket_2.54mm.3dshapes/PinSocket_1x05_P2.54mm_Vertical.wrl
      (at (xyz 0 0 0))
      (scale (xyz 1 1 1))
      (rotate (xyz 0 0 0))
    )
  )

  (module Package_TO_SOT_THT:TO-92_Inline (layer F.Cu) (tedit 5A1DD157) (tstamp 60FB550A)
    (at 84.5 105.75 180)
    (descr "TO-92 leads in-line, narrow, oval pads, drill 0.75mm (see NXP sot054_po.pdf)")
    (tags "to-92 sc-43 sc-43a sot54 PA33 transistor")
    (path /60FCA038)
    (fp_text reference Q1 (at -0.5 -3.6) (layer F.SilkS)
      (effects (font (size 1 1) (thickness 0.15)))
    )
    (fp_text value BC547 (at 1.27 2.79) (layer F.Fab)
      (effects (font (size 1 1) (thickness 0.15)))
    )
    (fp_line (start -0.53 1.85) (end 3.07 1.85) (layer F.SilkS) (width 0.12))
    (fp_line (start -0.5 1.75) (end 3 1.75) (layer F.Fab) (width 0.1))
    (fp_line (start -1.46 -2.73) (end 4 -2.73) (layer F.CrtYd) (width 0.05))
    (fp_line (start -1.46 -2.73) (end -1.46 2.01) (layer F.CrtYd) (width 0.05))
    (fp_line (start 4 2.01) (end 4 -2.73) (layer F.CrtYd) (width 0.05))
    (fp_line (start 4 2.01) (end -1.46 2.01) (layer F.CrtYd) (width 0.05))
    (fp_arc (start 1.27 0) (end 1.27 -2.6) (angle 135) (layer F.SilkS) (width 0.12))
    (fp_arc (start 1.27 0) (end 1.27 -2.48) (angle -135) (layer F.Fab) (width 0.1))
    (fp_arc (start 1.27 0) (end 1.27 -2.6) (angle -135) (layer F.SilkS) (width 0.12))
    (fp_arc (start 1.27 0) (end 1.27 -2.48) (angle 135) (layer F.Fab) (width 0.1))
    (fp_text user %R (at 1.27 0) (layer F.Fab)
      (effects (font (size 1 1) (thickness 0.15)))
    )
    (pad 1 thru_hole rect (at 0 0 180) (size 1.05 1.5) (drill 0.75) (layers *.Cu *.Mask)
      (net 35 "Net-(Q1-Pad1)"))
    (pad 3 thru_hole oval (at 2.54 0 180) (size 1.05 1.5) (drill 0.75) (layers *.Cu *.Mask)
      (net 1 GNDREF))
    (pad 2 thru_hole oval (at 1.27 0 180) (size 1.05 1.5) (drill 0.75) (layers *.Cu *.Mask)
      (net 34 "Net-(Q1-Pad2)"))
    (model ${KISYS3DMOD}/Package_TO_SOT_THT.3dshapes/TO-92_Inline.wrl
      (at (xyz 0 0 0))
      (scale (xyz 1 1 1))
      (rotate (xyz 0 0 0))
    )
  )

  (module Package_TO_SOT_THT:TO-92_Inline (layer F.Cu) (tedit 5A1DD157) (tstamp 60FB5536)
    (at 92.5 72.25 180)
    (descr "TO-92 leads in-line, narrow, oval pads, drill 0.75mm (see NXP sot054_po.pdf)")
    (tags "to-92 sc-43 sc-43a sot54 PA33 transistor")
    (path /6167EFEF)
    (fp_text reference Q3 (at 1.27 -3.56) (layer F.SilkS)
      (effects (font (size 1 1) (thickness 0.15)))
    )
    (fp_text value BC547 (at 1.27 2.79) (layer F.Fab)
      (effects (font (size 1 1) (thickness 0.15)))
    )
    (fp_line (start -0.53 1.85) (end 3.07 1.85) (layer F.SilkS) (width 0.12))
    (fp_line (start -0.5 1.75) (end 3 1.75) (layer F.Fab) (width 0.1))
    (fp_line (start -1.46 -2.73) (end 4 -2.73) (layer F.CrtYd) (width 0.05))
    (fp_line (start -1.46 -2.73) (end -1.46 2.01) (layer F.CrtYd) (width 0.05))
    (fp_line (start 4 2.01) (end 4 -2.73) (layer F.CrtYd) (width 0.05))
    (fp_line (start 4 2.01) (end -1.46 2.01) (layer F.CrtYd) (width 0.05))
    (fp_arc (start 1.27 0) (end 1.27 -2.6) (angle 135) (layer F.SilkS) (width 0.12))
    (fp_arc (start 1.27 0) (end 1.27 -2.48) (angle -135) (layer F.Fab) (width 0.1))
    (fp_arc (start 1.27 0) (end 1.27 -2.6) (angle -135) (layer F.SilkS) (width 0.12))
    (fp_arc (start 1.27 0) (end 1.27 -2.48) (angle 135) (layer F.Fab) (width 0.1))
    (fp_text user %R (at 1.27 0) (layer F.Fab)
      (effects (font (size 1 1) (thickness 0.15)))
    )
    (pad 1 thru_hole rect (at 0 0 180) (size 1.05 1.5) (drill 0.75) (layers *.Cu *.Mask)
      (net 36 "Net-(Q3-Pad1)"))
    (pad 3 thru_hole oval (at 2.54 0 180) (size 1.05 1.5) (drill 0.75) (layers *.Cu *.Mask)
      (net 1 GNDREF))
    (pad 2 thru_hole oval (at 1.27 0 180) (size 1.05 1.5) (drill 0.75) (layers *.Cu *.Mask)
      (net 37 "Net-(Q3-Pad2)"))
    (model ${KISYS3DMOD}/Package_TO_SOT_THT.3dshapes/TO-92_Inline.wrl
      (at (xyz 0 0 0))
      (scale (xyz 1 1 1))
      (rotate (xyz 0 0 0))
    )
  )

  (module Resistor_THT:R_Axial_DIN0207_L6.3mm_D2.5mm_P10.16mm_Horizontal (layer F.Cu) (tedit 5AE5139B) (tstamp 60FB5567)
    (at 100 105.75 270)
    (descr "Resistor, Axial_DIN0207 series, Axial, Horizontal, pin pitch=10.16mm, 0.25W = 1/4W, length*diameter=6.3*2.5mm^2, http://cdn-reichelt.de/documents/datenblatt/B400/1_4W%23YAG.pdf")
    (tags "Resistor Axial_DIN0207 series Axial Horizontal pin pitch 10.16mm 0.25W = 1/4W length 6.3mm diameter 2.5mm")
    (path /610F3682)
    (fp_text reference R1 (at 5.08 -2.37 90) (layer F.SilkS)
      (effects (font (size 1 1) (thickness 0.15)))
    )
    (fp_text value 10k (at 5.08 2.37 90) (layer F.Fab)
      (effects (font (size 1 1) (thickness 0.15)))
    )
    (fp_line (start 1.93 -1.25) (end 1.93 1.25) (layer F.Fab) (width 0.1))
    (fp_line (start 1.93 1.25) (end 8.23 1.25) (layer F.Fab) (width 0.1))
    (fp_line (start 8.23 1.25) (end 8.23 -1.25) (layer F.Fab) (width 0.1))
    (fp_line (start 8.23 -1.25) (end 1.93 -1.25) (layer F.Fab) (width 0.1))
    (fp_line (start 0 0) (end 1.93 0) (layer F.Fab) (width 0.1))
    (fp_line (start 10.16 0) (end 8.23 0) (layer F.Fab) (width 0.1))
    (fp_line (start 1.81 -1.37) (end 1.81 1.37) (layer F.SilkS) (width 0.12))
    (fp_line (start 1.81 1.37) (end 8.35 1.37) (layer F.SilkS) (width 0.12))
    (fp_line (start 8.35 1.37) (end 8.35 -1.37) (layer F.SilkS) (width 0.12))
    (fp_line (start 8.35 -1.37) (end 1.81 -1.37) (layer F.SilkS) (width 0.12))
    (fp_line (start 1.04 0) (end 1.81 0) (layer F.SilkS) (width 0.12))
    (fp_line (start 9.12 0) (end 8.35 0) (layer F.SilkS) (width 0.12))
    (fp_line (start -1.05 -1.5) (end -1.05 1.5) (layer F.CrtYd) (width 0.05))
    (fp_line (start -1.05 1.5) (end 11.21 1.5) (layer F.CrtYd) (width 0.05))
    (fp_line (start 11.21 1.5) (end 11.21 -1.5) (layer F.CrtYd) (width 0.05))
    (fp_line (start 11.21 -1.5) (end -1.05 -1.5) (layer F.CrtYd) (width 0.05))
    (fp_text user %R (at 5.08 0 90) (layer F.Fab)
      (effects (font (size 1 1) (thickness 0.15)))
    )
    (pad 2 thru_hole oval (at 10.16 0 270) (size 1.6 1.6) (drill 0.8) (layers *.Cu *.Mask)
      (net 35 "Net-(Q1-Pad1)"))
    (pad 1 thru_hole circle (at 0 0 270) (size 1.6 1.6) (drill 0.8) (layers *.Cu *.Mask)
      (net 11 BATTERY))
    (model ${KISYS3DMOD}/Resistor_THT.3dshapes/R_Axial_DIN0207_L6.3mm_D2.5mm_P10.16mm_Horizontal.wrl
      (at (xyz 0 0 0))
      (scale (xyz 1 1 1))
      (rotate (xyz 0 0 0))
    )
  )

  (module Resistor_THT:R_Axial_DIN0207_L6.3mm_D2.5mm_P10.16mm_Horizontal (layer F.Cu) (tedit 5AE5139B) (tstamp 60FB5595)
    (at 166.5 61.25 90)
    (descr "Resistor, Axial_DIN0207 series, Axial, Horizontal, pin pitch=10.16mm, 0.25W = 1/4W, length*diameter=6.3*2.5mm^2, http://cdn-reichelt.de/documents/datenblatt/B400/1_4W%23YAG.pdf")
    (tags "Resistor Axial_DIN0207 series Axial Horizontal pin pitch 10.16mm 0.25W = 1/4W length 6.3mm diameter 2.5mm")
    (path /61381F3B)
    (fp_text reference R3 (at 5.08 -2.37 90) (layer F.SilkS)
      (effects (font (size 1 1) (thickness 0.15)))
    )
    (fp_text value 10k (at 5.08 2.37 90) (layer F.Fab)
      (effects (font (size 1 1) (thickness 0.15)))
    )
    (fp_line (start 1.93 -1.25) (end 1.93 1.25) (layer F.Fab) (width 0.1))
    (fp_line (start 1.93 1.25) (end 8.23 1.25) (layer F.Fab) (width 0.1))
    (fp_line (start 8.23 1.25) (end 8.23 -1.25) (layer F.Fab) (width 0.1))
    (fp_line (start 8.23 -1.25) (end 1.93 -1.25) (layer F.Fab) (width 0.1))
    (fp_line (start 0 0) (end 1.93 0) (layer F.Fab) (width 0.1))
    (fp_line (start 10.16 0) (end 8.23 0) (layer F.Fab) (width 0.1))
    (fp_line (start 1.81 -1.37) (end 1.81 1.37) (layer F.SilkS) (width 0.12))
    (fp_line (start 1.81 1.37) (end 8.35 1.37) (layer F.SilkS) (width 0.12))
    (fp_line (start 8.35 1.37) (end 8.35 -1.37) (layer F.SilkS) (width 0.12))
    (fp_line (start 8.35 -1.37) (end 1.81 -1.37) (layer F.SilkS) (width 0.12))
    (fp_line (start 1.04 0) (end 1.81 0) (layer F.SilkS) (width 0.12))
    (fp_line (start 9.12 0) (end 8.35 0) (layer F.SilkS) (width 0.12))
    (fp_line (start -1.05 -1.5) (end -1.05 1.5) (layer F.CrtYd) (width 0.05))
    (fp_line (start -1.05 1.5) (end 11.21 1.5) (layer F.CrtYd) (width 0.05))
    (fp_line (start 11.21 1.5) (end 11.21 -1.5) (layer F.CrtYd) (width 0.05))
    (fp_line (start 11.21 -1.5) (end -1.05 -1.5) (layer F.CrtYd) (width 0.05))
    (pad 2 thru_hole oval (at 10.16 0 90) (size 1.6 1.6) (drill 0.8) (layers *.Cu *.Mask)
      (net 29 RESET))
    (pad 1 thru_hole circle (at 0 0 90) (size 1.6 1.6) (drill 0.8) (layers *.Cu *.Mask)
      (net 12 POWER_ARDUINO))
    (model ${KISYS3DMOD}/Resistor_THT.3dshapes/R_Axial_DIN0207_L6.3mm_D2.5mm_P10.16mm_Horizontal.wrl
      (at (xyz 0 0 0))
      (scale (xyz 1 1 1))
      (rotate (xyz 0 0 0))
    )
  )

  (dimension 5 (width 0.15) (layer Dwgs.User)
    (gr_text "5.000 mm" (at 191.6 82.35) (layer Dwgs.User)
      (effects (font (size 1 1) (thickness 0.15)))
    )
    (feature1 (pts (xy 194.1 77.35) (xy 194.1 81.636421)))
    (feature2 (pts (xy 189.1 77.35) (xy 189.1 81.636421)))
    (crossbar (pts (xy 189.1 81.05) (xy 194.1 81.05)))
    (arrow1a (pts (xy 194.1 81.05) (xy 192.973496 81.636421)))
    (arrow1b (pts (xy 194.1 81.05) (xy 192.973496 80.463579)))
    (arrow2a (pts (xy 189.1 81.05) (xy 190.226504 81.636421)))
    (arrow2b (pts (xy 189.1 81.05) (xy 190.226504 80.463579)))
  )
  (dimension 12 (width 0.15) (layer Dwgs.User)
    (gr_text "12.000 mm" (at 155.5 64.45) (layer Dwgs.User)
      (effects (font (size 1 1) (thickness 0.15)))
    )
    (feature1 (pts (xy 161.5 69.95) (xy 161.5 65.163579)))
    (feature2 (pts (xy 149.5 69.95) (xy 149.5 65.163579)))
    (crossbar (pts (xy 149.5 65.75) (xy 161.5 65.75)))
    (arrow1a (pts (xy 161.5 65.75) (xy 160.373496 66.336421)))
    (arrow1b (pts (xy 161.5 65.75) (xy 160.373496 65.163579)))
    (arrow2a (pts (xy 149.5 65.75) (xy 150.626504 66.336421)))
    (arrow2b (pts (xy 149.5 65.75) (xy 150.626504 65.163579)))
  )
  (dimension 12 (width 0.15) (layer Dwgs.User)
    (gr_text "12.000 mm" (at 132.5 64.55) (layer Dwgs.User)
      (effects (font (size 1 1) (thickness 0.15)))
    )
    (feature1 (pts (xy 138.5 70.45) (xy 138.5 65.263579)))
    (feature2 (pts (xy 126.5 70.45) (xy 126.5 65.263579)))
    (crossbar (pts (xy 126.5 65.85) (xy 138.5 65.85)))
    (arrow1a (pts (xy 138.5 65.85) (xy 137.373496 66.436421)))
    (arrow1b (pts (xy 138.5 65.85) (xy 137.373496 65.263579)))
    (arrow2a (pts (xy 126.5 65.85) (xy 127.626504 66.436421)))
    (arrow2b (pts (xy 126.5 65.85) (xy 127.626504 65.263579)))
  )
  (dimension 8.5 (width 0.15) (layer Dwgs.User)
    (gr_text "8.500 mm" (at 202.85 38.05) (layer Dwgs.User)
      (effects (font (size 1 1) (thickness 0.15)))
    )
    (feature1 (pts (xy 207.1 42.75) (xy 207.1 38.763579)))
    (feature2 (pts (xy 198.6 42.75) (xy 198.6 38.763579)))
    (crossbar (pts (xy 198.6 39.35) (xy 207.1 39.35)))
    (arrow1a (pts (xy 207.1 39.35) (xy 205.973496 39.936421)))
    (arrow1b (pts (xy 207.1 39.35) (xy 205.973496 38.763579)))
    (arrow2a (pts (xy 198.6 39.35) (xy 199.726504 39.936421)))
    (arrow2b (pts (xy 198.6 39.35) (xy 199.726504 38.763579)))
  )
  (dimension 8.5 (width 0.15) (layer Dwgs.User)
    (gr_text "8.500 mm" (at 219.35 38.05) (layer Dwgs.User)
      (effects (font (size 1 1) (thickness 0.15)))
    )
    (feature1 (pts (xy 223.6 42.35) (xy 223.6 38.763579)))
    (feature2 (pts (xy 215.1 42.35) (xy 215.1 38.763579)))
    (crossbar (pts (xy 215.1 39.35) (xy 223.6 39.35)))
    (arrow1a (pts (xy 223.6 39.35) (xy 222.473496 39.936421)))
    (arrow1b (pts (xy 223.6 39.35) (xy 222.473496 38.763579)))
    (arrow2a (pts (xy 215.1 39.35) (xy 216.226504 39.936421)))
    (arrow2b (pts (xy 215.1 39.35) (xy 216.226504 38.763579)))
  )
  (dimension 35 (width 0.15) (layer Dwgs.User)
    (gr_text "35.000 mm" (at 144 117.05) (layer Dwgs.User)
      (effects (font (size 1 1) (thickness 0.15)))
    )
    (feature1 (pts (xy 161.5 65.75) (xy 161.5 116.336421)))
    (feature2 (pts (xy 126.5 65.75) (xy 126.5 116.336421)))
    (crossbar (pts (xy 126.5 115.75) (xy 161.5 115.75)))
    (arrow1a (pts (xy 161.5 115.75) (xy 160.373496 116.336421)))
    (arrow1b (pts (xy 161.5 115.75) (xy 160.373496 115.163579)))
    (arrow2a (pts (xy 126.5 115.75) (xy 127.626504 116.336421)))
    (arrow2b (pts (xy 126.5 115.75) (xy 127.626504 115.163579)))
  )
  (dimension 50 (width 0.15) (layer Dwgs.User)
    (gr_text "50.000 mm" (at 125.2 90.75 90) (layer Dwgs.User)
      (effects (font (size 1 1) (thickness 0.15)))
    )
    (feature1 (pts (xy 160.7 65.75) (xy 125.913579 65.75)))
    (feature2 (pts (xy 160.7 115.75) (xy 125.913579 115.75)))
    (crossbar (pts (xy 126.5 115.75) (xy 126.5 65.75)))
    (arrow1a (pts (xy 126.5 65.75) (xy 127.086421 66.876504)))
    (arrow1b (pts (xy 126.5 65.75) (xy 125.913579 66.876504)))
    (arrow2a (pts (xy 126.5 115.75) (xy 127.086421 114.623496)))
    (arrow2b (pts (xy 126.5 115.75) (xy 125.913579 114.623496)))
  )
  (dimension 5 (width 0.15) (layer Dwgs.User)
    (gr_text "5.000 mm" (at 172.6 82.55) (layer Dwgs.User)
      (effects (font (size 1 1) (thickness 0.15)))
    )
    (feature1 (pts (xy 175.1 75.15) (xy 175.1 81.836421)))
    (feature2 (pts (xy 170.1 75.15) (xy 170.1 81.836421)))
    (crossbar (pts (xy 170.1 81.25) (xy 175.1 81.25)))
    (arrow1a (pts (xy 175.1 81.25) (xy 173.973496 81.836421)))
    (arrow1b (pts (xy 175.1 81.25) (xy 173.973496 80.663579)))
    (arrow2a (pts (xy 170.1 81.25) (xy 171.226504 81.836421)))
    (arrow2b (pts (xy 170.1 81.25) (xy 171.226504 80.663579)))
  )
  (dimension 4 (width 0.15) (layer Dwgs.User)
    (gr_text "4.000 mm" (at 197.1 78.75 270) (layer Dwgs.User)
      (effects (font (size 1 1) (thickness 0.15)))
    )
    (feature1 (pts (xy 186.3 80.75) (xy 196.386421 80.75)))
    (feature2 (pts (xy 186.3 76.75) (xy 196.386421 76.75)))
    (crossbar (pts (xy 195.8 76.75) (xy 195.8 80.75)))
    (arrow1a (pts (xy 195.8 80.75) (xy 195.213579 79.623496)))
    (arrow1b (pts (xy 195.8 80.75) (xy 196.386421 79.623496)))
    (arrow2a (pts (xy 195.8 76.75) (xy 195.213579 77.876504)))
    (arrow2b (pts (xy 195.8 76.75) (xy 196.386421 77.876504)))
  )
  (dimension 11 (width 0.15) (layer Dwgs.User)
    (gr_text "11.000 mm" (at 228.9 142.65) (layer Dwgs.User)
      (effects (font (size 1 1) (thickness 0.15)))
    )
    (feature1 (pts (xy 223.4 137.35) (xy 223.4 141.936421)))
    (feature2 (pts (xy 234.4 137.35) (xy 234.4 141.936421)))
    (crossbar (pts (xy 234.4 141.35) (xy 223.4 141.35)))
    (arrow1a (pts (xy 223.4 141.35) (xy 224.526504 140.763579)))
    (arrow1b (pts (xy 223.4 141.35) (xy 224.526504 141.936421)))
    (arrow2a (pts (xy 234.4 141.35) (xy 233.273496 140.763579)))
    (arrow2b (pts (xy 234.4 141.35) (xy 233.273496 141.936421)))
  )
  (dimension 11 (width 0.15) (layer Dwgs.User)
    (gr_text "11.000 mm" (at 59.8 142.75) (layer Dwgs.User)
      (effects (font (size 1 1) (thickness 0.15)))
    )
    (feature1 (pts (xy 65.3 137.95) (xy 65.3 142.036421)))
    (feature2 (pts (xy 54.3 137.95) (xy 54.3 142.036421)))
    (crossbar (pts (xy 54.3 141.45) (xy 65.3 141.45)))
    (arrow1a (pts (xy 65.3 141.45) (xy 64.173496 142.036421)))
    (arrow1b (pts (xy 65.3 141.45) (xy 64.173496 140.863579)))
    (arrow2a (pts (xy 54.3 141.45) (xy 55.426504 142.036421)))
    (arrow2b (pts (xy 54.3 141.45) (xy 55.426504 140.863579)))
  )
  (dimension 4.5 (width 0.15) (layer Dwgs.User)
    (gr_text "4.500 mm" (at 85.75 33.95) (layer Dwgs.User)
      (effects (font (size 1 1) (thickness 0.15)))
    )
    (feature1 (pts (xy 83.5 41.75) (xy 83.5 34.663579)))
    (feature2 (pts (xy 88 41.75) (xy 88 34.663579)))
    (crossbar (pts (xy 88 35.25) (xy 83.5 35.25)))
    (arrow1a (pts (xy 83.5 35.25) (xy 84.626504 34.663579)))
    (arrow1b (pts (xy 83.5 35.25) (xy 84.626504 35.836421)))
    (arrow2a (pts (xy 88 35.25) (xy 86.873496 34.663579)))
    (arrow2b (pts (xy 88 35.25) (xy 86.873496 35.836421)))
  )
  (dimension 4.5 (width 0.15) (layer Dwgs.User)
    (gr_text "4.500 mm" (at 131.25 33.95) (layer Dwgs.User)
      (effects (font (size 1 1) (thickness 0.15)))
    )
    (feature1 (pts (xy 129 44.25) (xy 129 34.663579)))
    (feature2 (pts (xy 133.5 44.25) (xy 133.5 34.663579)))
    (crossbar (pts (xy 133.5 35.25) (xy 129 35.25)))
    (arrow1a (pts (xy 129 35.25) (xy 130.126504 34.663579)))
    (arrow1b (pts (xy 129 35.25) (xy 130.126504 35.836421)))
    (arrow2a (pts (xy 133.5 35.25) (xy 132.373496 34.663579)))
    (arrow2b (pts (xy 133.5 35.25) (xy 132.373496 35.836421)))
  )
  (dimension 4.5 (width 0.15) (layer Dwgs.User)
    (gr_text "4.500 mm" (at 167.85 33.85) (layer Dwgs.User)
      (effects (font (size 1 1) (thickness 0.15)))
    )
    (feature1 (pts (xy 165.6 39.25) (xy 165.6 34.563579)))
    (feature2 (pts (xy 170.1 39.25) (xy 170.1 34.563579)))
    (crossbar (pts (xy 170.1 35.15) (xy 165.6 35.15)))
    (arrow1a (pts (xy 165.6 35.15) (xy 166.726504 34.563579)))
    (arrow1b (pts (xy 165.6 35.15) (xy 166.726504 35.736421)))
    (arrow2a (pts (xy 170.1 35.15) (xy 168.973496 34.563579)))
    (arrow2b (pts (xy 170.1 35.15) (xy 168.973496 35.736421)))
  )
  (dimension 4.5 (width 0.15) (layer Dwgs.User)
    (gr_text "4.500 mm" (at 196.35 34.05) (layer Dwgs.User)
      (effects (font (size 1 1) (thickness 0.15)))
    )
    (feature1 (pts (xy 194.1 40.35) (xy 194.1 34.763579)))
    (feature2 (pts (xy 198.6 40.35) (xy 198.6 34.763579)))
    (crossbar (pts (xy 198.6 35.35) (xy 194.1 35.35)))
    (arrow1a (pts (xy 194.1 35.35) (xy 195.226504 34.763579)))
    (arrow1b (pts (xy 194.1 35.35) (xy 195.226504 35.936421)))
    (arrow2a (pts (xy 198.6 35.35) (xy 197.473496 34.763579)))
    (arrow2b (pts (xy 198.6 35.35) (xy 197.473496 35.936421)))
  )
  (dimension 180 (width 0.15) (layer Dwgs.User)
    (gr_text "180.000 mm" (at 144.5 146.05) (layer Dwgs.User)
      (effects (font (size 1 1) (thickness 0.15)))
    )
    (feature1 (pts (xy 54.5 133.75) (xy 54.5 145.336421)))
    (feature2 (pts (xy 234.5 133.75) (xy 234.5 145.336421)))
    (crossbar (pts (xy 234.5 144.75) (xy 54.5 144.75)))
    (arrow1a (pts (xy 54.5 144.75) (xy 55.626504 144.163579)))
    (arrow1b (pts (xy 54.5 144.75) (xy 55.626504 145.336421)))
    (arrow2a (pts (xy 234.5 144.75) (xy 233.373496 144.163579)))
    (arrow2b (pts (xy 234.5 144.75) (xy 233.373496 145.336421)))
  )
  (dimension 100 (width 0.15) (layer Dwgs.User)
    (gr_text "100.000 mm" (at 166.4 94.85 270) (layer Dwgs.User)
      (effects (font (size 1 1) (thickness 0.15)))
    )
    (feature1 (pts (xy 155.1 144.85) (xy 165.686421 144.85)))
    (feature2 (pts (xy 155.1 44.85) (xy 165.686421 44.85)))
    (crossbar (pts (xy 165.1 44.85) (xy 165.1 144.85)))
    (arrow1a (pts (xy 165.1 144.85) (xy 164.513579 143.723496)))
    (arrow1b (pts (xy 165.1 144.85) (xy 165.686421 143.723496)))
    (arrow2a (pts (xy 165.1 44.85) (xy 164.513579 45.976504)))
    (arrow2b (pts (xy 165.1 44.85) (xy 165.686421 45.976504)))
  )
  (gr_line (start 54.5 38.25) (end 234.5 38.25) (layer Edge.Cuts) (width 0.5))
  (gr_line (start 200 39.25) (end 200.5 39.25) (layer Dwgs.User) (width 0.15))
  (dimension 36 (width 0.15) (layer Dwgs.User)
    (gr_text "36.000 mm" (at 197.3 57.35 270) (layer Dwgs.User)
      (effects (font (size 1 1) (thickness 0.15)))
    )
    (feature1 (pts (xy 223.1 75.35) (xy 198.013579 75.35)))
    (feature2 (pts (xy 223.1 39.35) (xy 198.013579 39.35)))
    (crossbar (pts (xy 198.6 39.35) (xy 198.6 75.35)))
    (arrow1a (pts (xy 198.6 75.35) (xy 198.013579 74.223496)))
    (arrow1b (pts (xy 198.6 75.35) (xy 199.186421 74.223496)))
    (arrow2a (pts (xy 198.6 39.35) (xy 198.013579 40.476504)))
    (arrow2b (pts (xy 198.6 39.35) (xy 199.186421 40.476504)))
  )
  (dimension 25 (width 0.15) (layer Dwgs.User)
    (gr_text "25.000 mm" (at 211.1 76.65) (layer Dwgs.User)
      (effects (font (size 1 1) (thickness 0.15)))
    )
    (feature1 (pts (xy 223.6 39.35) (xy 223.6 75.936421)))
    (feature2 (pts (xy 198.6 39.35) (xy 198.6 75.936421)))
    (crossbar (pts (xy 198.6 75.35) (xy 223.6 75.35)))
    (arrow1a (pts (xy 223.6 75.35) (xy 222.473496 75.936421)))
    (arrow1b (pts (xy 223.6 75.35) (xy 222.473496 74.763579)))
    (arrow2a (pts (xy 198.6 75.35) (xy 199.726504 75.936421)))
    (arrow2b (pts (xy 198.6 75.35) (xy 199.726504 74.763579)))
  )
  (gr_line (start 234.6 38.25) (end 234.6 138.25) (layer Edge.Cuts) (width 0.5))
  (gr_line (start 54.5 138.25) (end 54.5 38.25) (layer Edge.Cuts) (width 0.5))
  (gr_line (start 234.5 138.25) (end 54.5 138.25) (layer Edge.Cuts) (width 0.5))

  (via (at 58 134.75) (size 5) (drill 4) (layers F.Cu B.Cu) (net 0))
  (via (at 58 41.75) (size 5) (drill 4) (layers F.Cu B.Cu) (net 0))
  (via (at 231 134.75) (size 5) (drill 4) (layers F.Cu B.Cu) (net 0))
  (via (at 231 41.75) (size 5) (drill 4) (layers F.Cu B.Cu) (net 0))
  (segment (start 75.5 113.75) (end 75 113.25) (width 0.6) (layer B.Cu) (net 1))
  (segment (start 222.5 83.17) (end 222.66 83.01) (width 0.6) (layer B.Cu) (net 1))
  (segment (start 141.38 67.75) (end 143.92 67.75) (width 0.8) (layer B.Cu) (net 1))
  (segment (start 110.54 109.29) (end 115 113.75) (width 0.8) (layer B.Cu) (net 1))
  (segment (start 110.54 105.75) (end 110.54 109.29) (width 0.8) (layer B.Cu) (net 1))
  (segment (start 110.46 109.29) (end 110.54 109.29) (width 0.8) (layer B.Cu) (net 1))
  (segment (start 106 113.75) (end 110.46 109.29) (width 0.8) (layer B.Cu) (net 1))
  (segment (start 214.5 131.17) (end 214.58 131.25) (width 0.6) (layer B.Cu) (net 1))
  (segment (start 197 131.17) (end 197.08 131.25) (width 0.6) (layer B.Cu) (net 1))
  (segment (start 179.5 131.17) (end 179.58 131.25) (width 0.6) (layer B.Cu) (net 1))
  (segment (start 144.5 131.17) (end 144.58 131.25) (width 0.6) (layer B.Cu) (net 1))
  (segment (start 109.5 131.17) (end 109.58 131.25) (width 0.6) (layer B.Cu) (net 1))
  (via (at 196.6 111.35) (size 1.5) (drill 1) (layers F.Cu B.Cu) (net 1))
  (via (at 181.75 95.75) (size 1.5) (drill 1) (layers F.Cu B.Cu) (net 1))
  (via (at 182 40.75) (size 1.5) (drill 1) (layers F.Cu B.Cu) (net 1))
  (via (at 83.2 88.95) (size 1.5) (drill 1) (layers F.Cu B.Cu) (net 1))
  (via (at 100.4 69.45) (size 1.5) (drill 1) (layers F.Cu B.Cu) (net 1))
  (via (at 204.5 72.45) (size 1.5) (drill 1) (layers F.Cu B.Cu) (net 1))
  (via (at 192.25 75.75) (size 1.5) (drill 1) (layers F.Cu B.Cu) (net 1))
  (via (at 195.5 72.5) (size 1.5) (drill 1) (layers F.Cu B.Cu) (net 1))
  (segment (start 82 118.75) (end 82 118.75) (width 0.6) (layer B.Cu) (net 2) (tstamp 61002145))
  (via (at 82 118.75) (size 1.5) (drill 1) (layers F.Cu B.Cu) (net 2))
  (segment (start 82 118.75) (end 95.5 118.75) (width 0.6) (layer F.Cu) (net 2))
  (segment (start 95.5 118.75) (end 95.5 118.75) (width 0.6) (layer F.Cu) (net 2) (tstamp 61002154))
  (via (at 120.5 116.75) (size 1.5) (drill 1) (layers F.Cu B.Cu) (net 2))
  (segment (start 79.16 124.71) (end 79.1 124.65) (width 0.25) (layer B.Cu) (net 2))
  (segment (start 79.16 131.25) (end 79.16 124.71) (width 0.6) (layer B.Cu) (net 2))
  (segment (start 79.1 121.65) (end 82 118.75) (width 0.6) (layer B.Cu) (net 2))
  (segment (start 79.1 124.65) (end 79.1 121.65) (width 0.6) (layer B.Cu) (net 2))
  (segment (start 101.7 118.75) (end 95.5 118.75) (width 0.6) (layer F.Cu) (net 2))
  (segment (start 103.7 116.75) (end 103.2 117.25) (width 0.6) (layer F.Cu) (net 2))
  (segment (start 111 116.75) (end 103.7 116.75) (width 0.6) (layer F.Cu) (net 2))
  (segment (start 103.2 117.25) (end 101.7 118.75) (width 0.6) (layer F.Cu) (net 2))
  (segment (start 103.414999 117.035001) (end 103.2 117.25) (width 0.6) (layer F.Cu) (net 2))
  (segment (start 214.74 108.49) (end 209 102.75) (width 0.6) (layer B.Cu) (net 2))
  (segment (start 134.5 102.75) (end 127.5 109.75) (width 0.6) (layer B.Cu) (net 2))
  (segment (start 214.74 116.79) (end 214.74 108.49) (width 0.6) (layer B.Cu) (net 2))
  (segment (start 209 102.75) (end 134.5 102.75) (width 0.6) (layer B.Cu) (net 2))
  (segment (start 212.6 118.93) (end 214.74 116.79) (width 0.6) (layer B.Cu) (net 2))
  (segment (start 111 116.75) (end 120.5 116.75) (width 0.6) (layer F.Cu) (net 2))
  (segment (start 127.5 109.75) (end 127.5 113) (width 0.6) (layer B.Cu) (net 2))
  (segment (start 123.75 116.75) (end 120.5 116.75) (width 0.6) (layer B.Cu) (net 2))
  (segment (start 127.5 113) (end 123.75 116.75) (width 0.6) (layer B.Cu) (net 2))
  (segment (start 107 119.25) (end 107 119.25) (width 0.6) (layer B.Cu) (net 3) (tstamp 60FFFE14))
  (via (at 107 119.25) (size 1.5) (drill 1) (layers F.Cu B.Cu) (net 3))
  (segment (start 107 119.25) (end 124 119.25) (width 0.6) (layer F.Cu) (net 3))
  (segment (start 124 119.25) (end 124 119.25) (width 0.6) (layer F.Cu) (net 3) (tstamp 60FFFE23))
  (via (at 124 119.25) (size 1.5) (drill 1) (layers F.Cu B.Cu) (net 3))
  (segment (start 212.5 116.29) (end 212.6 116.39) (width 0.6) (layer B.Cu) (net 3))
  (segment (start 96.7 131.21) (end 96.66 131.25) (width 0.25) (layer B.Cu) (net 3))
  (segment (start 96.7 124.65) (end 96.7 131.21) (width 0.6) (layer B.Cu) (net 3))
  (segment (start 96.7 124.65) (end 101.6 124.65) (width 0.6) (layer B.Cu) (net 3))
  (segment (start 103.2 123.05) (end 107 119.25) (width 0.6) (layer B.Cu) (net 3))
  (segment (start 103 123.25) (end 103.2 123.05) (width 0.6) (layer B.Cu) (net 3))
  (segment (start 101.6 124.65) (end 103.2 123.05) (width 0.6) (layer B.Cu) (net 3))
  (segment (start 128 119.25) (end 124 119.25) (width 0.6) (layer B.Cu) (net 3))
  (segment (start 129 118.25) (end 128 119.25) (width 0.6) (layer B.Cu) (net 3))
  (segment (start 135.5 104.25) (end 129 110.75) (width 0.6) (layer B.Cu) (net 3))
  (segment (start 212.6 108.35) (end 208.5 104.25) (width 0.6) (layer B.Cu) (net 3))
  (segment (start 212.6 116.39) (end 212.6 108.35) (width 0.6) (layer B.Cu) (net 3))
  (segment (start 208.5 104.25) (end 135.5 104.25) (width 0.6) (layer B.Cu) (net 3))
  (segment (start 129 110.75) (end 129 118.25) (width 0.6) (layer B.Cu) (net 3))
  (segment (start 210.06 121.31) (end 210.06 118.93) (width 0.6) (layer B.Cu) (net 4))
  (segment (start 210.5 121.75) (end 210.06 121.31) (width 0.6) (layer B.Cu) (net 4))
  (segment (start 213.2 121.75) (end 210.5 121.75) (width 0.6) (layer B.Cu) (net 4))
  (segment (start 215.80001 119.14999) (end 213.2 121.75) (width 0.6) (layer B.Cu) (net 4))
  (segment (start 114.4 131.01) (end 114.16 131.25) (width 0.25) (layer B.Cu) (net 4))
  (segment (start 114.4 124.65) (end 114.4 131.01) (width 0.6) (layer B.Cu) (net 4))
  (segment (start 215.80001 119.14999) (end 218.1 116.85) (width 0.6) (layer B.Cu) (net 4))
  (segment (start 218.1 116.85) (end 218.1 111.05) (width 0.6) (layer B.Cu) (net 4))
  (segment (start 218.1 111.05) (end 218.1 111.05) (width 0.6) (layer B.Cu) (net 4) (tstamp 613615BC))
  (via (at 218.1 111.05) (size 1.5) (drill 1) (layers F.Cu B.Cu) (net 4))
  (segment (start 218.1 111.05) (end 225.6 111.05) (width 0.6) (layer F.Cu) (net 4))
  (segment (start 225.6 111.05) (end 227.2 112.65) (width 0.6) (layer F.Cu) (net 4))
  (segment (start 227.2 112.65) (end 227.2 131.05) (width 0.6) (layer F.Cu) (net 4))
  (segment (start 227.2 131.05) (end 223 135.25) (width 0.6) (layer F.Cu) (net 4))
  (segment (start 114.4 124.65) (end 114.6 124.65) (width 0.6) (layer B.Cu) (net 4))
  (segment (start 114.4 124.65) (end 114.4 124.6) (width 0.6) (layer B.Cu) (net 4))
  (segment (start 114.4 124.6) (end 117.75 121.25) (width 0.6) (layer B.Cu) (net 4))
  (segment (start 117.75 121.25) (end 117.75 121.25) (width 0.6) (layer B.Cu) (net 4) (tstamp 6136165B))
  (via (at 117.75 121.25) (size 1.5) (drill 1) (layers F.Cu B.Cu) (net 4))
  (segment (start 117.75 133) (end 120 135.25) (width 0.6) (layer F.Cu) (net 4))
  (segment (start 117.75 121.25) (end 117.75 133) (width 0.6) (layer F.Cu) (net 4))
  (segment (start 223 135.25) (end 120 135.25) (width 0.6) (layer F.Cu) (net 4))
  (segment (start 209.96 116.29) (end 210.06 116.39) (width 0.6) (layer B.Cu) (net 5))
  (segment (start 132.16 131.25) (end 132.16 123.41) (width 0.6) (layer B.Cu) (net 5))
  (segment (start 131.9 109.85) (end 131.9 124.65) (width 0.6) (layer B.Cu) (net 5))
  (segment (start 136 105.75) (end 131.9 109.85) (width 0.6) (layer B.Cu) (net 5))
  (segment (start 207 105.75) (end 136 105.75) (width 0.6) (layer B.Cu) (net 5))
  (segment (start 210.06 108.81) (end 207 105.75) (width 0.6) (layer B.Cu) (net 5))
  (segment (start 210.06 116.39) (end 210.06 108.81) (width 0.6) (layer B.Cu) (net 5))
  (via (at 207.5 121.85) (size 1.5) (drill 1) (layers F.Cu B.Cu) (net 6))
  (via (at 196.7 121.85) (size 1.5) (drill 1) (layers F.Cu B.Cu) (net 6))
  (segment (start 149.96 125.01) (end 149.8 124.85) (width 0.6) (layer B.Cu) (net 6))
  (segment (start 149.8 130.61) (end 149.16 131.25) (width 0.25) (layer B.Cu) (net 6))
  (segment (start 149.8 124.85) (end 149.8 130.61) (width 0.6) (layer B.Cu) (net 6))
  (segment (start 152.8 121.85) (end 149.8 124.85) (width 0.6) (layer B.Cu) (net 6))
  (segment (start 196.7 121.85) (end 152.8 121.85) (width 0.6) (layer B.Cu) (net 6))
  (segment (start 207.52 122.03) (end 207.5 122.05) (width 0.6) (layer B.Cu) (net 6))
  (segment (start 207.52 118.93) (end 207.52 122.03) (width 0.6) (layer B.Cu) (net 6))
  (segment (start 207.5 121.85) (end 196.7 121.85) (width 0.6) (layer F.Cu) (net 6))
  (segment (start 167.46 125.01) (end 167.3 124.85) (width 0.6) (layer B.Cu) (net 7))
  (via (at 170.3 124.95) (size 1.5) (drill 1) (layers F.Cu B.Cu) (net 7))
  (segment (start 166.66 125.49) (end 167.3 124.85) (width 0.25) (layer B.Cu) (net 7))
  (segment (start 166.66 131.25) (end 166.66 125.49) (width 0.6) (layer B.Cu) (net 7))
  (segment (start 207.42 116.29) (end 207.52 116.39) (width 0.6) (layer B.Cu) (net 7))
  (via (at 170.3 117.15) (size 1.5) (drill 1) (layers F.Cu B.Cu) (net 7))
  (segment (start 170.2 124.85) (end 170.3 124.95) (width 0.6) (layer B.Cu) (net 7))
  (segment (start 167.3 124.85) (end 170.2 124.85) (width 0.6) (layer B.Cu) (net 7))
  (segment (start 170.3 117.15) (end 170.3 124.95) (width 0.6) (layer F.Cu) (net 7))
  (segment (start 207.52 116.39) (end 207.52 108.47) (width 0.6) (layer B.Cu) (net 7))
  (segment (start 207.52 108.47) (end 206 106.95) (width 0.6) (layer B.Cu) (net 7))
  (segment (start 206 106.95) (end 171.8 106.95) (width 0.6) (layer B.Cu) (net 7))
  (segment (start 169.7 116.55) (end 170.3 117.15) (width 0.6) (layer B.Cu) (net 7))
  (segment (start 169.7 107.75) (end 169.7 116.55) (width 0.6) (layer B.Cu) (net 7))
  (segment (start 170.5 106.95) (end 169.7 107.75) (width 0.6) (layer B.Cu) (net 7))
  (segment (start 171.8 106.95) (end 170.5 106.95) (width 0.6) (layer B.Cu) (net 7))
  (segment (start 184.16 124.99) (end 184.3 124.85) (width 0.25) (layer B.Cu) (net 8))
  (segment (start 184.16 131.25) (end 184.16 124.99) (width 0.6) (layer B.Cu) (net 8))
  (segment (start 204.98 122.27) (end 204.98 118.93) (width 0.6) (layer B.Cu) (net 8))
  (segment (start 203.9 123.35) (end 204.98 122.27) (width 0.6) (layer B.Cu) (net 8))
  (segment (start 185.8 123.35) (end 203.9 123.35) (width 0.6) (layer B.Cu) (net 8))
  (segment (start 184.3 124.85) (end 185.8 123.35) (width 0.6) (layer B.Cu) (net 8))
  (segment (start 202.08 131.25) (end 202.08 132.33) (width 0.6) (layer B.Cu) (net 9))
  (via (at 205 113.25) (size 1.5) (drill 1) (layers F.Cu B.Cu) (net 9))
  (via (at 221.3 113.25) (size 1.5) (drill 1) (layers F.Cu B.Cu) (net 9))
  (segment (start 202.46 125.51) (end 202.3 125.35) (width 0.6) (layer B.Cu) (net 9))
  (segment (start 202.3 125.35) (end 212.8 125.35) (width 0.6) (layer B.Cu) (net 9))
  (segment (start 212.8 125.35) (end 221.3 116.85) (width 0.6) (layer B.Cu) (net 9))
  (segment (start 201.66 125.99) (end 202.3 125.35) (width 0.25) (layer B.Cu) (net 9))
  (segment (start 201.66 131.25) (end 201.66 125.99) (width 0.6) (layer B.Cu) (net 9))
  (segment (start 221.3 113.25) (end 221.3 116.85) (width 0.6) (layer B.Cu) (net 9))
  (segment (start 221.3 113.25) (end 205 113.25) (width 0.6) (layer F.Cu) (net 9))
  (segment (start 205 116.37) (end 204.98 116.39) (width 0.25) (layer B.Cu) (net 9))
  (segment (start 205 113.25) (end 205 116.37) (width 0.6) (layer B.Cu) (net 9))
  (segment (start 219.16 125.49) (end 219.3 125.35) (width 0.25) (layer B.Cu) (net 10))
  (segment (start 219.16 128.61) (end 219.2 128.65) (width 0.25) (layer B.Cu) (net 10))
  (segment (start 219.16 131.25) (end 219.16 128.61) (width 0.6) (layer B.Cu) (net 10))
  (segment (start 219.16 128.61) (end 219.16 125.49) (width 0.6) (layer B.Cu) (net 10))
  (segment (start 219.3 125.35) (end 219.3 122.75) (width 0.6) (layer B.Cu) (net 10))
  (segment (start 219.3 122.75) (end 223.5 118.55) (width 0.6) (layer B.Cu) (net 10))
  (segment (start 223.5 118.55) (end 223.5 113.858998) (width 0.6) (layer B.Cu) (net 10))
  (segment (start 223.5 113.858998) (end 223.5 111.25) (width 0.6) (layer B.Cu) (net 10))
  (segment (start 223.5 111.25) (end 213.6 101.35) (width 0.6) (layer B.Cu) (net 10))
  (segment (start 213.6 101.35) (end 210.1 101.35) (width 0.6) (layer B.Cu) (net 10))
  (segment (start 210.1 101.35) (end 210.1 101.35) (width 0.25) (layer B.Cu) (net 10) (tstamp 61279CE9))
  (via (at 210.1 101.35) (size 1.5) (drill 1) (layers F.Cu B.Cu) (net 10))
  (segment (start 210.06 85.91) (end 210.06 88.59) (width 0.6) (layer B.Cu) (net 10))
  (segment (start 210.06 88.59) (end 210.06 88.59) (width 0.25) (layer B.Cu) (net 10) (tstamp 6127CDAA))
  (via (at 210.06 88.59) (size 1.5) (drill 1) (layers F.Cu B.Cu) (net 10))
  (segment (start 210.06 101.31) (end 210.1 101.35) (width 0.25) (layer F.Cu) (net 10))
  (segment (start 210.06 88.59) (end 210.06 101.31) (width 0.6) (layer F.Cu) (net 10))
  (segment (start 105.585783 110.74999) (end 106 110.74999) (width 0.8) (layer B.Cu) (net 11))
  (segment (start 105 110.164207) (end 105.585783 110.74999) (width 0.8) (layer B.Cu) (net 11))
  (segment (start 105 109.25) (end 105 110.164207) (width 0.8) (layer B.Cu) (net 11))
  (segment (start 108 106.25) (end 105 109.25) (width 0.8) (layer B.Cu) (net 11))
  (segment (start 108 105.75) (end 108 106.25) (width 0.8) (layer B.Cu) (net 11))
  (segment (start 104.08 75.25) (end 108 75.25) (width 2.5) (layer B.Cu) (net 11))
  (segment (start 108 75.25) (end 108 67.75) (width 3.5) (layer B.Cu) (net 11))
  (segment (start 103.659999 63.409999) (end 97.159999 63.409999) (width 3.5) (layer B.Cu) (net 11))
  (segment (start 108 67.75) (end 103.659999 63.409999) (width 3.5) (layer B.Cu) (net 11))
  (segment (start 97.159999 63.409999) (end 95 61.25) (width 4) (layer B.Cu) (net 11))
  (segment (start 82.5 65.25) (end 79 65.25) (width 4) (layer B.Cu) (net 11))
  (segment (start 100 105.75) (end 107 105.75) (width 3) (layer B.Cu) (net 11))
  (segment (start 107 105.75) (end 108 105.75) (width 0.6) (layer B.Cu) (net 11))
  (segment (start 93.5 60.25) (end 92.5 61.25) (width 0.6) (layer B.Cu) (net 11))
  (segment (start 92.5 61.25) (end 86.5 61.25) (width 4) (layer B.Cu) (net 11))
  (segment (start 93.5 56.25) (end 93.5 60.25) (width 0.6) (layer B.Cu) (net 11))
  (segment (start 95 61.25) (end 92.5 61.25) (width 4) (layer B.Cu) (net 11))
  (segment (start 109.5 69.25) (end 108 67.75) (width 0.6) (layer B.Cu) (net 11))
  (segment (start 112.5 69.25) (end 109.5 69.25) (width 0.6) (layer B.Cu) (net 11))
  (segment (start 78.235 66.015) (end 79 65.25) (width 0.25) (layer B.Cu) (net 11))
  (segment (start 65 79.25) (end 65 91.75) (width 4) (layer B.Cu) (net 11))
  (segment (start 65 79.25) (end 68.4 79.25) (width 4) (layer B.Cu) (net 11))
  (segment (start 79 65.25) (end 73 71.25) (width 4) (layer B.Cu) (net 11))
  (segment (start 73 74.65) (end 68.4 79.25) (width 4) (layer B.Cu) (net 11))
  (segment (start 73 71.25) (end 73 74.65) (width 4) (layer B.Cu) (net 11))
  (segment (start 68.4 90.35) (end 66 92.75) (width 4) (layer B.Cu) (net 11))
  (segment (start 68.4 79.25) (end 68.4 90.35) (width 4) (layer B.Cu) (net 11))
  (segment (start 66 92.75) (end 70.5 97.25) (width 4) (layer B.Cu) (net 11))
  (segment (start 65 91.75) (end 66 92.75) (width 4) (layer B.Cu) (net 11))
  (segment (start 68.4 90.35) (end 68.6 90.35) (width 4) (layer B.Cu) (net 11))
  (segment (start 68.6 90.35) (end 75.5 97.25) (width 4) (layer B.Cu) (net 11))
  (segment (start 75.5 97.25) (end 95.5 97.25) (width 4) (layer B.Cu) (net 11))
  (segment (start 70.5 97.25) (end 75.5 97.25) (width 4) (layer B.Cu) (net 11))
  (segment (start 96.5 98.25) (end 95.5 97.25) (width 4) (layer B.Cu) (net 11))
  (segment (start 96.5 102.75) (end 96.5 98.25) (width 4) (layer B.Cu) (net 11))
  (segment (start 96.5 105.75) (end 107 105.75) (width 4) (layer B.Cu) (net 11))
  (segment (start 96.5 103.83) (end 96.5 105.75) (width 3.5) (layer B.Cu) (net 11))
  (segment (start 96.5 102.75) (end 96.5 103.83) (width 3.5) (layer B.Cu) (net 11))
  (segment (start 94.58 105.75) (end 96.5 103.83) (width 2.5) (layer B.Cu) (net 11))
  (segment (start 104.08 75.25) (end 104.08 74.67) (width 2.5) (layer B.Cu) (net 11))
  (segment (start 104.08 74.67) (end 105.5 73.25) (width 2.5) (layer B.Cu) (net 11))
  (segment (start 105.5 73.25) (end 105.5 68.25) (width 2.5) (layer B.Cu) (net 11))
  (segment (start 105.5 68.25) (end 102.5 65.25) (width 2.5) (layer B.Cu) (net 11))
  (segment (start 102.5 65.25) (end 97 65.25) (width 2.5) (layer B.Cu) (net 11))
  (segment (start 86.5 61.25) (end 84.5 63.25) (width 4) (layer B.Cu) (net 11))
  (segment (start 84.5 63.25) (end 82.5 65.25) (width 4) (layer B.Cu) (net 11))
  (segment (start 97 63.25) (end 97.159999 63.409999) (width 2.5) (layer B.Cu) (net 11))
  (segment (start 95 63.25) (end 97 65.25) (width 2.5) (layer B.Cu) (net 11))
  (segment (start 94.5 63.25) (end 95 63.25) (width 2.5) (layer B.Cu) (net 11))
  (segment (start 84.5 63.25) (end 94.5 63.25) (width 2.5) (layer B.Cu) (net 11))
  (segment (start 94.5 63.25) (end 97 63.25) (width 2.5) (layer B.Cu) (net 11))
  (segment (start 73 71.25) (end 65 79.25) (width 2.5) (layer B.Cu) (net 11))
  (segment (start 162 63.75) (end 162 63.75) (width 0.6) (layer B.Cu) (net 12) (tstamp 610004FD))
  (segment (start 176.5 65.338) (end 176.5 62.25) (width 1.5) (layer B.Cu) (net 12))
  (segment (start 176.5 62.25) (end 173 58.75) (width 1.5) (layer B.Cu) (net 12))
  (segment (start 173 58.75) (end 167.5 58.75) (width 1.5) (layer B.Cu) (net 12))
  (segment (start 162 63.75) (end 128 63.75) (width 2) (layer B.Cu) (net 12))
  (segment (start 115 111.25) (end 115 108.25) (width 2) (layer B.Cu) (net 12))
  (segment (start 115 108.25) (end 115 109.25) (width 0.8) (layer B.Cu) (net 12))
  (segment (start 113.08 106.33) (end 115 108.25) (width 2) (layer B.Cu) (net 12))
  (segment (start 113.08 105.75) (end 113.08 106.33) (width 0.6) (layer B.Cu) (net 12))
  (segment (start 115 108.25) (end 119.25 104) (width 2) (layer B.Cu) (net 12))
  (via (at 119 63.75) (size 1.5) (drill 1) (layers F.Cu B.Cu) (net 12))
  (via (at 119.25 104) (size 1.5) (drill 1) (layers F.Cu B.Cu) (net 12))
  (segment (start 119 103.75) (end 119.25 104) (width 0.6) (layer F.Cu) (net 12))
  (segment (start 119 70.25) (end 119 103.75) (width 2) (layer F.Cu) (net 12))
  (segment (start 119 70.25) (end 119 63.75) (width 2) (layer F.Cu) (net 12))
  (segment (start 128 63.75) (end 119 63.75) (width 2) (layer B.Cu) (net 12))
  (segment (start 220.12 83.01) (end 220.12 86.63) (width 2) (layer B.Cu) (net 12))
  (segment (start 220.12 86.63) (end 220.12 89.13) (width 2) (layer B.Cu) (net 12))
  (segment (start 217.950001 91.299999) (end 188.549999 91.299999) (width 2) (layer B.Cu) (net 12))
  (segment (start 220.12 89.13) (end 217.950001 91.299999) (width 2) (layer B.Cu) (net 12))
  (segment (start 166.5 59.75) (end 167.5 58.75) (width 0.6) (layer B.Cu) (net 12))
  (segment (start 166.5 61.25) (end 166.5 59.75) (width 0.6) (layer B.Cu) (net 12))
  (via (at 161.5 63.75) (size 1.5) (drill 1) (layers F.Cu B.Cu) (net 12))
  (segment (start 162 57.25) (end 162 57.25) (width 0.6) (layer F.Cu) (net 12) (tstamp 6100050C))
  (segment (start 167.5 58.75) (end 166 57.25) (width 1.5) (layer B.Cu) (net 12))
  (segment (start 162 57.25) (end 166 57.25) (width 1.5) (layer B.Cu) (net 12))
  (via (at 161.5 57.25) (size 1.5) (drill 1) (layers F.Cu B.Cu) (net 12))
  (segment (start 161.5 63.75) (end 161.5 57.25) (width 2) (layer F.Cu) (net 12))
  (segment (start 119.25 104) (end 122.1 101.15) (width 2) (layer B.Cu) (net 12))
  (segment (start 172.250001 91.299999) (end 171.1 92.45) (width 2) (layer B.Cu) (net 12))
  (segment (start 188.549999 91.299999) (end 172.250001 91.299999) (width 2) (layer B.Cu) (net 12))
  (segment (start 178.34 77.35) (end 178.34 71.89) (width 1.5) (layer B.Cu) (net 12))
  (segment (start 176.5 70.05) (end 176.5 65.338) (width 1.5) (layer B.Cu) (net 12))
  (segment (start 178.34 71.89) (end 176.5 70.05) (width 1.5) (layer B.Cu) (net 12))
  (segment (start 122.6 99.75) (end 171.5 99.75) (width 2) (layer B.Cu) (net 12))
  (segment (start 171.1 99.65) (end 171 99.75) (width 0.6) (layer B.Cu) (net 12))
  (segment (start 171.1 92.45) (end 171.1 99.65) (width 2) (layer B.Cu) (net 12))
  (segment (start 122.1 99.75) (end 122.1 101.15) (width 2) (layer B.Cu) (net 12))
  (segment (start 171.1 99.65) (end 171.4 99.65) (width 0.6) (layer B.Cu) (net 12))
  (segment (start 173.5 101.15) (end 174.5 101.15) (width 1.5) (layer B.Cu) (net 12))
  (segment (start 172 99.65) (end 173.5 101.15) (width 2) (layer B.Cu) (net 12))
  (segment (start 171.1 99.65) (end 172 99.65) (width 0.6) (layer B.Cu) (net 12))
  (segment (start 69.5 131.25) (end 69 131.75) (width 0.6) (layer B.Cu) (net 13))
  (segment (start 93 111.25) (end 92 111.25) (width 0.6) (layer B.Cu) (net 13))
  (segment (start 87.130008 130.630008) (end 87.75 131.25) (width 0.6) (layer B.Cu) (net 13))
  (segment (start 71.5 105.75) (end 70.5 105.75) (width 2) (layer B.Cu) (net 13))
  (segment (start 70 106.25) (end 70 113.25) (width 3) (layer B.Cu) (net 13))
  (segment (start 70.5 105.75) (end 70 106.25) (width 2) (layer B.Cu) (net 13))
  (segment (start 70 113.25) (end 69 113.25) (width 3) (layer B.Cu) (net 13))
  (segment (start 69 130.75) (end 69.5 131.25) (width 2) (layer B.Cu) (net 13))
  (segment (start 69.5 134.75) (end 70.75 136) (width 3) (layer B.Cu) (net 13))
  (segment (start 69.5 131.25) (end 69.5 134.75) (width 3) (layer B.Cu) (net 13))
  (segment (start 70.75 136) (end 71 136.25) (width 0.8) (layer B.Cu) (net 13))
  (segment (start 104.5 135.75) (end 104 136.25) (width 0.8) (layer B.Cu) (net 13))
  (segment (start 122.5 135.75) (end 122 136.25) (width 0.8) (layer B.Cu) (net 13))
  (segment (start 88 130.25) (end 87 131.25) (width 2) (layer B.Cu) (net 13))
  (segment (start 88 128.25) (end 88 130.25) (width 2) (layer B.Cu) (net 13))
  (segment (start 139.5 131.25) (end 139.5 133.25) (width 2) (layer B.Cu) (net 13))
  (segment (start 139.5 133.25) (end 136.75 136) (width 3) (layer B.Cu) (net 13))
  (segment (start 122 133.25) (end 119.25 136) (width 3) (layer B.Cu) (net 13))
  (segment (start 122 131.25) (end 122 133.25) (width 2) (layer B.Cu) (net 13))
  (segment (start 119.25 136) (end 136.75 136) (width 3) (layer B.Cu) (net 13))
  (segment (start 88 133.25) (end 85.25 136) (width 3) (layer B.Cu) (net 13))
  (segment (start 88 128.25) (end 88 133.25) (width 3) (layer B.Cu) (net 13))
  (segment (start 70.75 136) (end 85.25 136) (width 3) (layer B.Cu) (net 13))
  (segment (start 104.5 131.25) (end 104.5 134.75) (width 3) (layer B.Cu) (net 13))
  (segment (start 103.25 136) (end 119.25 136) (width 3) (layer B.Cu) (net 13))
  (segment (start 104.5 134.75) (end 103.25 136) (width 2) (layer B.Cu) (net 13))
  (segment (start 85.25 136) (end 103.25 136) (width 3) (layer B.Cu) (net 13))
  (segment (start 157 131.25) (end 157 133.25) (width 2) (layer B.Cu) (net 13))
  (segment (start 157 133.25) (end 154.25 136) (width 3) (layer B.Cu) (net 13))
  (segment (start 174.5 133.25) (end 171.75 136) (width 3) (layer B.Cu) (net 13))
  (segment (start 174.5 131.25) (end 174.5 133.25) (width 2) (layer B.Cu) (net 13))
  (segment (start 154.25 136) (end 171.75 136) (width 3) (layer B.Cu) (net 13))
  (segment (start 209.5 131.25) (end 209.5 133.25) (width 2) (layer B.Cu) (net 13))
  (segment (start 209.5 133.25) (end 206.75 136) (width 3) (layer B.Cu) (net 13))
  (segment (start 88 128.25) (end 88 115.25) (width 3) (layer B.Cu) (net 13))
  (segment (start 92.5 110.75) (end 93 111.25) (width 2) (layer B.Cu) (net 13))
  (segment (start 92.04 110.29) (end 92.5 110.75) (width 2) (layer B.Cu) (net 13))
  (segment (start 192 133.25) (end 189.25 136) (width 3) (layer B.Cu) (net 13))
  (segment (start 192 131.25) (end 192 133.25) (width 2) (layer B.Cu) (net 13))
  (segment (start 189.25 136) (end 206.75 136) (width 3) (layer B.Cu) (net 13))
  (segment (start 171.75 136) (end 189.25 136) (width 3) (layer B.Cu) (net 13))
  (segment (start 69 125.75) (end 69 130.75) (width 3) (layer B.Cu) (net 13))
  (segment (start 136.75 136) (end 154.25 136) (width 3) (layer B.Cu) (net 13))
  (segment (start 88 115.25) (end 88 114.75) (width 3) (layer B.Cu) (net 13))
  (segment (start 88 114.75) (end 91.5 111.25) (width 3) (layer B.Cu) (net 13))
  (segment (start 92.04 107.79) (end 92.04 110.29) (width 3) (layer B.Cu) (net 13))
  (segment (start 92.04 105.75) (end 92.04 107.79) (width 2) (layer B.Cu) (net 13))
  (segment (start 69.5 123.75) (end 69 123.25) (width 0.6) (layer B.Cu) (net 13))
  (segment (start 72.5 123.75) (end 69.5 123.75) (width 0.6) (layer B.Cu) (net 13))
  (segment (start 69 123.25) (end 69 125.75) (width 3) (layer B.Cu) (net 13))
  (segment (start 69 113.25) (end 69 123.25) (width 3) (layer B.Cu) (net 13))
  (segment (start 80 111.25) (end 82 111.25) (width 2) (layer B.Cu) (net 14))
  (segment (start 76.58 107.83) (end 80 111.25) (width 2) (layer B.Cu) (net 14))
  (segment (start 215.02 39.75) (end 200.5 39.75) (width 2) (layer B.Cu) (net 14))
  (segment (start 110.84001 39.75) (end 105.26 39.75) (width 0.6) (layer B.Cu) (net 14))
  (segment (start 76.58 107.83) (end 76.58 105.75) (width 2) (layer B.Cu) (net 14))
  (segment (start 107.95001 40.20001) (end 94.04999 40.20001) (width 3) (layer B.Cu) (net 14))
  (segment (start 99.51001 40.20001) (end 94.04999 40.20001) (width 3) (layer B.Cu) (net 14))
  (segment (start 107.95001 40.20001) (end 102.04999 40.20001) (width 3) (layer B.Cu) (net 14))
  (segment (start 76.58 101.83) (end 76.5 101.75) (width 2) (layer B.Cu) (net 14))
  (segment (start 76.58 105.75) (end 76.58 101.83) (width 2.5) (layer B.Cu) (net 14))
  (segment (start 215.02 39.75) (end 217 39.75) (width 2) (layer B.Cu) (net 14))
  (segment (start 217 42.23) (end 217.02 42.25) (width 0.6) (layer B.Cu) (net 14))
  (segment (start 217 40.25) (end 217 42.23) (width 2) (layer B.Cu) (net 14))
  (segment (start 171.5 45.75) (end 195 45.75) (width 3) (layer B.Cu) (net 14))
  (segment (start 195 45.75) (end 197 43.75) (width 3) (layer B.Cu) (net 14))
  (segment (start 165.95001 40.20001) (end 171.5 45.75) (width 3) (layer B.Cu) (net 14))
  (segment (start 197 43.75) (end 200.5 40.25) (width 3) (layer B.Cu) (net 14))
  (segment (start 126.29999 40.20001) (end 165.95001 40.20001) (width 3) (layer B.Cu) (net 14))
  (segment (start 69.04999 40.20001) (end 71.04999 40.20001) (width 3) (layer B.Cu) (net 14))
  (segment (start 60.5 93.35) (end 68.5 101.35) (width 3) (layer B.Cu) (net 14))
  (segment (start 69 101.75) (end 76.5 101.75) (width 3) (layer B.Cu) (net 14))
  (segment (start 65.5 40.55) (end 60.474008 45.575992) (width 3) (layer B.Cu) (net 14))
  (segment (start 71.04999 40.20001) (end 66.025992 40.20001) (width 3) (layer B.Cu) (net 14))
  (segment (start 115.84 43.49002) (end 112.54999 40.20001) (width 3) (layer B.Cu) (net 14))
  (segment (start 115.84 45.25) (end 115.84 43.49002) (width 3) (layer B.Cu) (net 14))
  (segment (start 112.54999 40.20001) (end 126.29999 40.20001) (width 3) (layer B.Cu) (net 14))
  (segment (start 107.95001 40.20001) (end 112.54999 40.20001) (width 3) (layer B.Cu) (net 14))
  (segment (start 93.26 43.51) (end 89.95001 40.20001) (width 3) (layer B.Cu) (net 14))
  (segment (start 93.26 45.25) (end 93.26 43.51) (width 3) (layer B.Cu) (net 14))
  (segment (start 89.95001 40.20001) (end 71.04999 40.20001) (width 3) (layer B.Cu) (net 14))
  (segment (start 94.04999 40.20001) (end 89.95001 40.20001) (width 3) (layer B.Cu) (net 14))
  (segment (start 59.3 46.926002) (end 61 45.226002) (width 0.25) (layer B.Cu) (net 14))
  (segment (start 60 91.95) (end 60 46.826002) (width 3) (layer B.Cu) (net 14))
  (segment (start 61 93.75) (end 59.3 92.05) (width 0.25) (layer B.Cu) (net 14))
  (segment (start 216.98 42.25) (end 217 42.23) (width 0.6) (layer B.Cu) (net 14))
  (segment (start 215 42.25) (end 216.98 42.25) (width 2) (layer B.Cu) (net 14))
  (segment (start 102 75.71) (end 101.54 75.25) (width 0.6) (layer B.Cu) (net 15))
  (segment (start 78.5 75.25) (end 78.5 78.25) (width 2) (layer B.Cu) (net 15))
  (segment (start 78.5 78.25) (end 80.5 80.25) (width 2) (layer B.Cu) (net 15))
  (segment (start 80.5 80.25) (end 83 80.25) (width 2) (layer B.Cu) (net 15))
  (segment (start 101.54 75.25) (end 101.54 77.29) (width 2) (layer B.Cu) (net 15))
  (segment (start 102 77.75) (end 102 80.25) (width 2) (layer B.Cu) (net 15))
  (segment (start 101.54 77.29) (end 102 77.75) (width 0.6) (layer B.Cu) (net 15))
  (segment (start 101.54 77.75) (end 91.54 77.75) (width 2) (layer B.Cu) (net 15))
  (segment (start 91.54 77.29) (end 85.5 71.25) (width 2) (layer B.Cu) (net 15))
  (segment (start 85.5 71.25) (end 80 71.25) (width 2) (layer B.Cu) (net 15))
  (segment (start 78.5 72.75) (end 78.5 75.25) (width 2) (layer B.Cu) (net 15))
  (segment (start 80 71.25) (end 78.5 72.75) (width 2) (layer B.Cu) (net 15))
  (segment (start 138.84 67.75) (end 136.34 70.25) (width 2) (layer B.Cu) (net 16))
  (segment (start 136.34 70.25) (end 122 70.25) (width 2) (layer B.Cu) (net 16))
  (segment (start 122 70.25) (end 120.5 71.75) (width 2) (layer B.Cu) (net 16))
  (segment (start 83.58 75.25) (end 84.5 75.25) (width 0.6) (layer B.Cu) (net 16))
  (segment (start 89.5 80.25) (end 93 80.25) (width 2) (layer B.Cu) (net 16))
  (segment (start 84.5 75.25) (end 89.5 80.25) (width 2) (layer B.Cu) (net 16))
  (segment (start 93 80.25) (end 94.5 80.25) (width 2) (layer B.Cu) (net 16))
  (segment (start 94.5 80.25) (end 99.5 85.25) (width 2) (layer B.Cu) (net 16))
  (segment (start 99.5 85.25) (end 104 85.25) (width 2) (layer B.Cu) (net 16))
  (segment (start 120.5 71.75) (end 117.5 71.75) (width 2) (layer B.Cu) (net 16))
  (segment (start 117.5 71.75) (end 116 71.75) (width 2) (layer B.Cu) (net 16))
  (segment (start 116 71.75) (end 108 79.75) (width 2) (layer B.Cu) (net 16))
  (segment (start 108 81.25) (end 104 85.25) (width 2) (layer B.Cu) (net 16))
  (segment (start 108 79.75) (end 108 81.25) (width 2) (layer B.Cu) (net 16))
  (segment (start 78.38 52.35) (end 86 52.35) (width 5) (layer B.Cu) (net 17))
  (segment (start 78.38 52.35) (end 78.38 53.67) (width 0.25) (layer B.Cu) (net 17))
  (segment (start 72.2 59.85) (end 67.7 59.85) (width 5) (layer B.Cu) (net 17))
  (segment (start 78.38 53.67) (end 72.2 59.85) (width 5) (layer B.Cu) (net 17))
  (segment (start 70.36 52.75) (end 70.76 52.35) (width 4) (layer B.Cu) (net 18))
  (segment (start 66.5 52.75) (end 70.36 52.75) (width 5) (layer B.Cu) (net 18))
  (segment (start 192.3 94.25) (end 192.3 94.25) (width 0.25) (layer B.Cu) (net 19) (tstamp 6127A9C9))
  (via (at 192.3 94.25) (size 1.5) (drill 1) (layers F.Cu B.Cu) (net 19))
  (segment (start 192.28 94.23) (end 192.3 94.25) (width 0.25) (layer F.Cu) (net 19))
  (segment (start 190.8 92.75) (end 192.3 94.25) (width 0.6) (layer F.Cu) (net 19))
  (segment (start 190.8 88.2) (end 190.8 92.75) (width 0.6) (layer F.Cu) (net 19) (tstamp 613618F1))
  (via (at 190.8 88) (size 1.5) (drill 1) (layers F.Cu B.Cu) (net 19))
  (segment (start 192.28 85.91) (end 192.28 87.72) (width 0.6) (layer B.Cu) (net 19))
  (segment (start 191.8 88.2) (end 190.8 88.2) (width 0.6) (layer B.Cu) (net 19))
  (segment (start 192.28 87.72) (end 191.8 88.2) (width 0.6) (layer B.Cu) (net 19))
  (segment (start 212.46 42.25) (end 212.46 42.96) (width 0.6) (layer B.Cu) (net 19))
  (segment (start 228.30001 87.69999) (end 221.75 94.25) (width 0.6) (layer B.Cu) (net 19))
  (segment (start 227.131384 76.75) (end 228.30001 77.918626) (width 0.6) (layer B.Cu) (net 19))
  (segment (start 228.30001 77.918626) (end 228.30001 87.69999) (width 0.6) (layer B.Cu) (net 19))
  (segment (start 219.5 76.75) (end 227.131384 76.75) (width 0.6) (layer B.Cu) (net 19))
  (segment (start 217.80001 75.05001) (end 219.5 76.75) (width 0.6) (layer B.Cu) (net 19))
  (segment (start 217.80001 49.30001) (end 217.80001 75.05001) (width 0.6) (layer B.Cu) (net 19))
  (segment (start 212.46 43.96) (end 217.80001 49.30001) (width 0.6) (layer B.Cu) (net 19))
  (segment (start 221.75 94.25) (end 192.3 94.25) (width 0.6) (layer B.Cu) (net 19))
  (segment (start 212.46 42.25) (end 212.46 43.96) (width 0.6) (layer B.Cu) (net 19))
  (segment (start 204.46 77.29) (end 204.5 77.25) (width 0.6) (layer F.Cu) (net 20))
  (segment (start 209 77.25) (end 210.5 75.75) (width 0.6) (layer B.Cu) (net 20))
  (segment (start 204.5 77.25) (end 194.1 77.25) (width 0.6) (layer F.Cu) (net 20))
  (segment (start 194.1 77.25) (end 192.28 79.07) (width 0.6) (layer F.Cu) (net 20))
  (segment (start 210.5 44.55) (end 210.5 47.15) (width 0.6) (layer B.Cu) (net 20))
  (segment (start 210.5 47.15) (end 210.5 75.75) (width 0.6) (layer B.Cu) (net 20))
  (segment (start 210.5 46.75) (end 210.5 47.15) (width 0.6) (layer B.Cu) (net 20))
  (segment (start 192.28 83.37) (end 192.28 79.07) (width 0.6) (layer B.Cu) (net 20))
  (segment (start 192.28 79.07) (end 192.28 79.07) (width 0.25) (layer B.Cu) (net 20) (tstamp 6127CD94))
  (via (at 192.28 79.07) (size 1.5) (drill 1) (layers F.Cu B.Cu) (net 20))
  (segment (start 209.92 43.97) (end 210.5 44.55) (width 0.6) (layer B.Cu) (net 20))
  (segment (start 209.92 42.25) (end 209.92 43.97) (width 0.6) (layer B.Cu) (net 20))
  (via (at 206 77.25) (size 1.5) (drill 1) (layers F.Cu B.Cu) (net 20))
  (segment (start 209 77.25) (end 206 77.25) (width 0.6) (layer B.Cu) (net 20))
  (segment (start 204.5 77.25) (end 206 77.25) (width 0.6) (layer F.Cu) (net 20))
  (segment (start 123 52.25) (end 123 52.25) (width 0.6) (layer B.Cu) (net 21) (tstamp 6100449E))
  (via (at 123 52.25) (size 1.5) (drill 1) (layers F.Cu B.Cu) (net 21))
  (segment (start 123 52.25) (end 123 76.25) (width 0.6) (layer F.Cu) (net 21))
  (segment (start 123 76.25) (end 123 76.25) (width 0.6) (layer F.Cu) (net 21) (tstamp 610044AD))
  (segment (start 104.5 50.25) (end 103.42 49.17) (width 0.6) (layer B.Cu) (net 21))
  (segment (start 109 50.25) (end 104.5 50.25) (width 0.6) (layer B.Cu) (net 21))
  (segment (start 111 52.25) (end 109 50.25) (width 0.6) (layer B.Cu) (net 21))
  (segment (start 103.42 49.17) (end 103.42 45.25) (width 0.6) (layer B.Cu) (net 21))
  (segment (start 123 52.25) (end 111 52.25) (width 0.6) (layer B.Cu) (net 21))
  (segment (start 102.42 45.25) (end 103.42 45.25) (width 0.6) (layer B.Cu) (net 21))
  (segment (start 189.74 83.37) (end 187.62 81.25) (width 0.6) (layer B.Cu) (net 21))
  (segment (start 187.62 81.25) (end 170.6 81.25) (width 0.6) (layer B.Cu) (net 21))
  (segment (start 170.6 81.25) (end 170.6 81.25) (width 0.25) (layer B.Cu) (net 21) (tstamp 6127B0B3))
  (via (at 170.6 81.25) (size 1.5) (drill 1) (layers F.Cu B.Cu) (net 21))
  (segment (start 170.6 81.25) (end 170.6 77.35) (width 0.6) (layer F.Cu) (net 21))
  (segment (start 170.6 77.35) (end 170.6 77.35) (width 0.25) (layer F.Cu) (net 21) (tstamp 6127B0C2))
  (via (at 170.6 77.35) (size 1.5) (drill 1) (layers F.Cu B.Cu) (net 21))
  (segment (start 170.6 77.35) (end 154 77.35) (width 0.6) (layer B.Cu) (net 21))
  (segment (start 154 77.35) (end 152.2 79.15) (width 0.6) (layer B.Cu) (net 21))
  (segment (start 123 76.25) (end 123.1 76.25) (width 0.25) (layer F.Cu) (net 21))
  (segment (start 123.1 76.25) (end 126 79.15) (width 0.6) (layer F.Cu) (net 21))
  (segment (start 126 79.15) (end 152.2 79.15) (width 0.6) (layer F.Cu) (net 21))
  (segment (start 152.2 79.15) (end 152.2 79.15) (width 0.25) (layer F.Cu) (net 21) (tstamp 6127B0E7))
  (via (at 152.2 79.15) (size 1.5) (drill 1) (layers F.Cu B.Cu) (net 21))
  (segment (start 160.5 79.75) (end 158.5 79.75) (width 0.6) (layer B.Cu) (net 22))
  (segment (start 165.5 79.75) (end 160.5 79.75) (width 0.6) (layer B.Cu) (net 22))
  (segment (start 160.5 79.75) (end 160 79.75) (width 0.6) (layer B.Cu) (net 22))
  (segment (start 158.5 79.75) (end 158.5 79.75) (width 0.6) (layer B.Cu) (net 22) (tstamp 61000099))
  (via (at 158.5 79.75) (size 1.5) (drill 1) (layers F.Cu B.Cu) (net 22))
  (segment (start 158.5 60.25) (end 158.5 60.25) (width 0.6) (layer B.Cu) (net 22) (tstamp 6100026C))
  (via (at 158.5 60.25) (size 1.5) (drill 1) (layers F.Cu B.Cu) (net 22))
  (segment (start 158.5 79.75) (end 158.5 60.25) (width 0.6) (layer F.Cu) (net 22))
  (segment (start 154.5 60.25) (end 158.5 60.25) (width 0.6) (layer B.Cu) (net 22))
  (segment (start 127 60.25) (end 154.5 60.25) (width 0.6) (layer B.Cu) (net 22))
  (segment (start 126.5 60.25) (end 127 60.25) (width 0.6) (layer B.Cu) (net 22))
  (segment (start 126.368616 60.25) (end 126.5 60.25) (width 0.6) (layer B.Cu) (net 22))
  (segment (start 98.34 50.09) (end 98.34 45.25) (width 0.6) (layer B.Cu) (net 22))
  (segment (start 100.5 52.25) (end 98.34 50.09) (width 0.6) (layer B.Cu) (net 22))
  (segment (start 111.5 54.75) (end 109 52.25) (width 0.6) (layer B.Cu) (net 22))
  (segment (start 109 52.25) (end 100.5 52.25) (width 0.6) (layer B.Cu) (net 22))
  (segment (start 114.5 54.75) (end 111.5 54.75) (width 0.6) (layer B.Cu) (net 22))
  (segment (start 120 60.25) (end 114.5 54.75) (width 0.6) (layer B.Cu) (net 22))
  (segment (start 126.5 60.25) (end 120 60.25) (width 0.6) (layer B.Cu) (net 22))
  (segment (start 97.34 45.25) (end 98.34 45.25) (width 0.6) (layer B.Cu) (net 22))
  (segment (start 189.74 87.11) (end 189.74 85.91) (width 0.6) (layer B.Cu) (net 22))
  (segment (start 189.1 87.75) (end 189.74 87.11) (width 0.6) (layer B.Cu) (net 22))
  (segment (start 171 85.25) (end 171 85.35) (width 0.25) (layer B.Cu) (net 22))
  (segment (start 171 85.25) (end 165.5 79.75) (width 0.6) (layer B.Cu) (net 22))
  (segment (start 173.5 87.75) (end 189.1 87.75) (width 0.6) (layer B.Cu) (net 22))
  (segment (start 171 85.25) (end 173.5 87.75) (width 0.6) (layer B.Cu) (net 22))
  (segment (start 173.4 87.75) (end 173.5 87.75) (width 0.6) (layer B.Cu) (net 22))
  (segment (start 121 73.75) (end 121 73.75) (width 0.6) (layer F.Cu) (net 23) (tstamp 61003040))
  (via (at 121 73.75) (size 1.5) (drill 1) (layers F.Cu B.Cu) (net 23))
  (segment (start 149.099999 74.150001) (end 149.099999 74.150001) (width 0.6) (layer B.Cu) (net 23) (tstamp 61003120))
  (via (at 149.1 74.05) (size 1.5) (drill 1) (layers F.Cu B.Cu) (net 23))
  (segment (start 139 74.150001) (end 139 74.150001) (width 0.6) (layer F.Cu) (net 23) (tstamp 6100312F))
  (via (at 139 74.150001) (size 1.5) (drill 1) (layers F.Cu B.Cu) (net 23))
  (segment (start 121 54.75) (end 121 73.75) (width 0.6) (layer F.Cu) (net 23))
  (segment (start 139 74.150001) (end 143.599999 74.150001) (width 0.6) (layer F.Cu) (net 23))
  (segment (start 143.599999 74.150001) (end 142.099999 74.150001) (width 0.6) (layer F.Cu) (net 23))
  (segment (start 149.099999 74.150001) (end 143.599999 74.150001) (width 0.6) (layer F.Cu) (net 23))
  (segment (start 119.92 47.67) (end 119.92 45.25) (width 0.6) (layer B.Cu) (net 23))
  (segment (start 199.9 83.37) (end 199.9 72.15) (width 0.6) (layer B.Cu) (net 23))
  (segment (start 193.5 68.85) (end 193.5 68.85) (width 0.25) (layer B.Cu) (net 23) (tstamp 6127AE5D))
  (via (at 193.5 68.85) (size 1.5) (drill 1) (layers F.Cu B.Cu) (net 23))
  (segment (start 193.5 68.85) (end 168.5 68.85) (width 0.6) (layer F.Cu) (net 23))
  (segment (start 168.5 68.85) (end 168.5 68.85) (width 0.25) (layer F.Cu) (net 23) (tstamp 6127AE6C))
  (via (at 168.25 68.85) (size 1.5) (drill 1) (layers F.Cu B.Cu) (net 23))
  (segment (start 199.9 72.15) (end 199.9 70.05) (width 0.6) (layer B.Cu) (net 23))
  (segment (start 199.9 70.05) (end 199.9 67.65) (width 0.6) (layer B.Cu) (net 23))
  (segment (start 199.9 67.65) (end 198.3 66.05) (width 0.6) (layer B.Cu) (net 23))
  (segment (start 198.3 66.05) (end 194.7 66.05) (width 0.6) (layer B.Cu) (net 23))
  (segment (start 193.5 67.25) (end 193.5 68.85) (width 0.6) (layer B.Cu) (net 23))
  (segment (start 194.7 66.05) (end 193.5 67.25) (width 0.6) (layer B.Cu) (net 23))
  (segment (start 121.400001 74.150001) (end 121 73.75) (width 0.25) (layer B.Cu) (net 23))
  (segment (start 139 74.150001) (end 121.400001 74.150001) (width 0.6) (layer B.Cu) (net 23))
  (segment (start 121 54.75) (end 121 50.05) (width 0.6) (layer F.Cu) (net 23))
  (segment (start 121 50.05) (end 121 50.05) (width 0.25) (layer F.Cu) (net 23) (tstamp 6127C9EE))
  (via (at 121 50.05) (size 1.5) (drill 1) (layers F.Cu B.Cu) (net 23))
  (segment (start 121 48.75) (end 119.92 47.67) (width 0.6) (layer B.Cu) (net 23))
  (segment (start 121 50.05) (end 121 48.75) (width 0.6) (layer B.Cu) (net 23))
  (segment (start 150 74.05) (end 149.1 74.05) (width 0.6) (layer B.Cu) (net 23))
  (segment (start 152.75 71.3) (end 150 74.05) (width 0.6) (layer B.Cu) (net 23))
  (segment (start 167.65 68.85) (end 165.25 71.25) (width 0.6) (layer B.Cu) (net 23))
  (segment (start 152.75 71.25) (end 152.75 71.3) (width 0.6) (layer B.Cu) (net 23))
  (segment (start 165.25 71.25) (end 152.75 71.25) (width 0.6) (layer B.Cu) (net 23))
  (segment (start 168.5 68.85) (end 167.65 68.85) (width 0.6) (layer B.Cu) (net 23))
  (segment (start 149 67.75) (end 158.5 67.75) (width 0.6) (layer B.Cu) (net 24))
  (segment (start 158.5 67.75) (end 160 67.75) (width 0.6) (layer B.Cu) (net 24))
  (segment (start 160 67.75) (end 162 69.75) (width 0.6) (layer B.Cu) (net 24))
  (segment (start 162 69.75) (end 162 69.75) (width 0.6) (layer B.Cu) (net 24) (tstamp 610042B7))
  (via (at 162 69.75) (size 1.5) (drill 1) (layers F.Cu B.Cu) (net 24))
  (segment (start 162 69.75) (end 162 81.75) (width 0.6) (layer F.Cu) (net 24))
  (segment (start 162 81.75) (end 162 81.75) (width 0.6) (layer F.Cu) (net 24) (tstamp 610042C6))
  (via (at 162 81.75) (size 1.5) (drill 1) (layers F.Cu B.Cu) (net 24))
  (segment (start 164.5 81.75) (end 162 81.75) (width 0.6) (layer B.Cu) (net 24))
  (segment (start 194.82 88.18) (end 193.75 89.25) (width 0.6) (layer B.Cu) (net 24))
  (segment (start 165.25 81.75) (end 164.5 81.75) (width 0.6) (layer B.Cu) (net 24))
  (segment (start 172.75 89.25) (end 165.25 81.75) (width 0.6) (layer B.Cu) (net 24))
  (segment (start 193.75 89.25) (end 172.75 89.25) (width 0.6) (layer B.Cu) (net 24))
  (segment (start 194.82 85.91) (end 194.82 88.18) (width 0.6) (layer B.Cu) (net 24))
  (segment (start 194.82 83.37) (end 194.82 74.47) (width 0.6) (layer B.Cu) (net 25))
  (segment (start 194.82 74.47) (end 193.1 72.75) (width 0.6) (layer B.Cu) (net 25))
  (segment (start 193.1 72.75) (end 191.1 72.75) (width 0.6) (layer B.Cu) (net 25))
  (segment (start 191.1 72.75) (end 191.1 72.75) (width 0.25) (layer B.Cu) (net 25) (tstamp 6127AFCD))
  (via (at 191.1 72.75) (size 1.5) (drill 1) (layers F.Cu B.Cu) (net 25))
  (segment (start 191.1 72.75) (end 187.8 72.75) (width 0.6) (layer F.Cu) (net 25))
  (segment (start 187.8 72.75) (end 187.8 72.75) (width 0.25) (layer F.Cu) (net 25) (tstamp 6127AFDC))
  (via (at 187.8 72.75) (size 1.5) (drill 1) (layers F.Cu B.Cu) (net 25))
  (segment (start 187.8 72.75) (end 187.8 69.05) (width 0.6) (layer B.Cu) (net 25))
  (segment (start 187.8 69.05) (end 184.4 65.65) (width 0.6) (layer B.Cu) (net 25))
  (segment (start 184.4 65.65) (end 180.2 65.65) (width 0.6) (layer B.Cu) (net 25))
  (segment (start 180.2 65.65) (end 180.1 65.65) (width 0.25) (layer B.Cu) (net 25) (tstamp 6127AFEB))
  (via (at 180.2 65.65) (size 1.5) (drill 1) (layers F.Cu B.Cu) (net 25))
  (segment (start 180.2 65.65) (end 166.7 65.65) (width 0.6) (layer F.Cu) (net 25))
  (segment (start 166.7 65.65) (end 166.7 65.65) (width 0.25) (layer F.Cu) (net 25) (tstamp 6127AFFB))
  (via (at 166.7 65.65) (size 1.5) (drill 1) (layers F.Cu B.Cu) (net 25))
  (segment (start 166.7 65.65) (end 147.4 65.65) (width 0.6) (layer B.Cu) (net 25))
  (segment (start 147.4 65.65) (end 146.46 66.59) (width 0.6) (layer B.Cu) (net 25))
  (segment (start 146.46 66.59) (end 146.46 66.81) (width 0.25) (layer B.Cu) (net 25))
  (segment (start 146.46 66.81) (end 146.46 67.75) (width 0.6) (layer B.Cu) (net 25))
  (segment (start 171.5 56.75) (end 171.5 56.75) (width 0.6) (layer B.Cu) (net 27) (tstamp 61002DD1))
  (via (at 171.5 56.75) (size 1.5) (drill 1) (layers F.Cu B.Cu) (net 27))
  (segment (start 171.5 56.75) (end 185 56.75) (width 0.6) (layer F.Cu) (net 27))
  (segment (start 185 56.75) (end 185 56.75) (width 0.6) (layer F.Cu) (net 27) (tstamp 61002DED))
  (segment (start 146.77 48.52) (end 146.77 46.25) (width 0.6) (layer B.Cu) (net 27))
  (segment (start 148.5 50.25) (end 146.77 48.52) (width 0.6) (layer B.Cu) (net 27))
  (segment (start 171.5 56.75) (end 169.5 54.75) (width 0.6) (layer B.Cu) (net 27))
  (segment (start 169.5 54.75) (end 154.27 54.75) (width 0.6) (layer B.Cu) (net 27))
  (segment (start 228.3 61.85) (end 223.2 56.75) (width 0.6) (layer F.Cu) (net 27))
  (segment (start 228.3 86.25) (end 228.3 61.85) (width 0.6) (layer F.Cu) (net 27))
  (segment (start 213.7 88.75) (end 225.8 88.75) (width 0.6) (layer F.Cu) (net 27))
  (segment (start 225.8 88.75) (end 228.3 86.25) (width 0.6) (layer F.Cu) (net 27))
  (segment (start 223.2 56.75) (end 185 56.75) (width 0.6) (layer F.Cu) (net 27))
  (segment (start 148.5 50.25) (end 153 54.75) (width 0.6) (layer B.Cu) (net 27))
  (segment (start 153 54.75) (end 154.27 54.75) (width 0.6) (layer B.Cu) (net 27))
  (segment (start 212.6 85.91) (end 212.6 88.75) (width 0.6) (layer B.Cu) (net 27))
  (segment (start 212.6 88.75) (end 212.6 88.75) (width 0.25) (layer B.Cu) (net 27) (tstamp 6127D03B))
  (via (at 212.6 88.75) (size 1.5) (drill 1) (layers F.Cu B.Cu) (net 27))
  (segment (start 212.6 88.75) (end 213.7 88.75) (width 0.6) (layer F.Cu) (net 27))
  (via (at 175.5 58.25) (size 1.5) (drill 1) (layers F.Cu B.Cu) (net 28))
  (segment (start 213 58.25) (end 213 58.25) (width 0.6) (layer B.Cu) (net 28) (tstamp 61002C16))
  (via (at 213 58.25) (size 1.5) (drill 1) (layers F.Cu B.Cu) (net 28))
  (segment (start 208.5 58.25) (end 213 58.25) (width 0.6) (layer F.Cu) (net 28))
  (segment (start 215.5 75.75) (end 215 75.75) (width 0.6) (layer B.Cu) (net 28))
  (segment (start 215 75.75) (end 212.5 78.25) (width 0.6) (layer B.Cu) (net 28))
  (segment (start 215.5 60.75) (end 215.5 75.75) (width 0.6) (layer B.Cu) (net 28))
  (segment (start 213 58.25) (end 215.5 60.75) (width 0.6) (layer B.Cu) (net 28))
  (segment (start 212.6 80.57) (end 212.5 80.47) (width 0.25) (layer B.Cu) (net 28))
  (segment (start 212.6 83.37) (end 212.6 80.57) (width 0.6) (layer B.Cu) (net 28))
  (segment (start 212.6 78.35) (end 212.5 78.25) (width 0.25) (layer B.Cu) (net 28))
  (segment (start 212.6 80.57) (end 212.6 78.35) (width 0.6) (layer B.Cu) (net 28))
  (segment (start 208.5 58.25) (end 179.9 58.25) (width 0.6) (layer F.Cu) (net 28))
  (segment (start 179.9 58.25) (end 181 58.25) (width 0.6) (layer F.Cu) (net 28))
  (segment (start 175 58.25) (end 179.9 58.25) (width 0.6) (layer F.Cu) (net 28))
  (segment (start 170.5 53.25) (end 175.5 58.25) (width 0.6) (layer B.Cu) (net 28))
  (segment (start 154.5 53.25) (end 170.5 53.25) (width 0.6) (layer B.Cu) (net 28))
  (segment (start 149.54 48.29) (end 154.5 53.25) (width 0.6) (layer B.Cu) (net 28))
  (segment (start 149.54 46.25) (end 149.54 48.29) (width 0.6) (layer B.Cu) (net 28))
  (segment (start 165 84.75) (end 165 84.75) (width 0.6) (layer B.Cu) (net 29) (tstamp 610043AC))
  (via (at 163.5 84.75) (size 1.5) (drill 1) (layers F.Cu B.Cu) (net 29))
  (segment (start 163.5 84.75) (end 163.5 51.75) (width 0.6) (layer F.Cu) (net 29))
  (via (at 163.5 51.75) (size 1.5) (drill 1) (layers F.Cu B.Cu) (net 29))
  (segment (start 156.81 51.75) (end 163.5 51.75) (width 0.6) (layer B.Cu) (net 29))
  (segment (start 163.5 84.75) (end 166 84.75) (width 0.6) (layer B.Cu) (net 29))
  (segment (start 166.5 51.09) (end 164.16 51.09) (width 0.6) (layer B.Cu) (net 29))
  (segment (start 164.16 51.09) (end 163.5 51.75) (width 0.6) (layer B.Cu) (net 29))
  (segment (start 152.31 48.56) (end 152.31 46.25) (width 0.6) (layer B.Cu) (net 29))
  (segment (start 153 49.25) (end 152.31 48.56) (width 0.6) (layer B.Cu) (net 29))
  (segment (start 177.04 91.59) (end 175 89.55) (width 0.6) (layer F.Cu) (net 29))
  (segment (start 175 89.55) (end 170.7 89.55) (width 0.6) (layer F.Cu) (net 29))
  (segment (start 170.7 89.55) (end 170.7 89.55) (width 0.25) (layer F.Cu) (net 29) (tstamp 6127884B))
  (via (at 170.7 89.55) (size 1.5) (drill 1) (layers F.Cu B.Cu) (net 29))
  (segment (start 168 86.85) (end 168 86.75) (width 0.25) (layer B.Cu) (net 29))
  (segment (start 170.7 89.55) (end 168 86.85) (width 0.6) (layer B.Cu) (net 29))
  (segment (start 153 49.25) (end 155.5 51.75) (width 0.6) (layer B.Cu) (net 29))
  (segment (start 155.5 51.75) (end 156.81 51.75) (width 0.6) (layer B.Cu) (net 29))
  (segment (start 177.04 96.07) (end 177.04 93.79) (width 0.6) (layer B.Cu) (net 29))
  (segment (start 177.04 93.79) (end 177.04 93.79) (width 0.25) (layer B.Cu) (net 29) (tstamp 6127D45F))
  (via (at 177.04 93.79) (size 1.5) (drill 1) (layers F.Cu B.Cu) (net 29))
  (segment (start 177.04 93.79) (end 177.04 91.59) (width 0.6) (layer F.Cu) (net 29))
  (segment (start 166 84.85) (end 168 86.85) (width 0.6) (layer B.Cu) (net 29))
  (segment (start 166 84.75) (end 166 84.85) (width 0.6) (layer B.Cu) (net 29))
  (segment (start 83.23 104.75) (end 83.25 104.73) (width 0.25) (layer B.Cu) (net 34))
  (segment (start 83.25 104.73) (end 83.25 102.16) (width 0.6) (layer B.Cu) (net 34))
  (segment (start 83.23 105.75) (end 83.23 104.75) (width 0.6) (layer B.Cu) (net 34))
  (segment (start 89.5 105.75) (end 86.5 105.75) (width 0.8) (layer B.Cu) (net 35))
  (segment (start 89.5 105.75) (end 89.5 108.75) (width 0.6) (layer B.Cu) (net 35))
  (segment (start 89.5 108.75) (end 89.5 108.75) (width 0.6) (layer B.Cu) (net 35) (tstamp 61026723))
  (via (at 89.5 108.75) (size 1.5) (drill 1) (layers F.Cu B.Cu) (net 35))
  (segment (start 89.5 108.75) (end 95 108.75) (width 0.6) (layer F.Cu) (net 35))
  (segment (start 95 108.75) (end 95 108.75) (width 0.6) (layer F.Cu) (net 35) (tstamp 61026732))
  (via (at 95 108.75) (size 1.5) (drill 1) (layers F.Cu B.Cu) (net 35))
  (segment (start 100 113.75) (end 95 108.75) (width 0.6) (layer B.Cu) (net 35))
  (segment (start 100 115.91) (end 100 113.75) (width 0.6) (layer B.Cu) (net 35))
  (segment (start 86.5 105.75) (end 84.5 105.75) (width 0.8) (layer B.Cu) (net 35))
  (segment (start 95.5 75.25) (end 92.5 72.25) (width 0.6) (layer B.Cu) (net 36))
  (segment (start 99 75.25) (end 95.5 75.25) (width 0.6) (layer B.Cu) (net 36))
  (segment (start 93.5 71.25) (end 92.5 72.25) (width 0.6) (layer B.Cu) (net 36))
  (segment (start 93.5 66.41) (end 93.5 71.25) (width 0.6) (layer B.Cu) (net 36))
  (segment (start 91.23 68.64) (end 91.23 72.25) (width 0.6) (layer B.Cu) (net 37))
  (segment (start 89 66.41) (end 91.23 68.64) (width 0.6) (layer B.Cu) (net 37))
  (via (at 153.5 73) (size 1.5) (drill 1) (layers F.Cu B.Cu) (net 38))
  (segment (start 153.5 73.25) (end 153.5 81.25) (width 0.6) (layer F.Cu) (net 38))
  (segment (start 153.5 81.25) (end 153.5 81.25) (width 0.6) (layer F.Cu) (net 38) (tstamp 61002F8A))
  (via (at 153.5 81.25) (size 1.5) (drill 1) (layers F.Cu B.Cu) (net 38))
  (segment (start 126 81.25) (end 153.5 81.25) (width 0.6) (layer B.Cu) (net 38))
  (segment (start 85.5 93.25) (end 114 93.25) (width 0.6) (layer B.Cu) (net 38))
  (segment (start 114 93.25) (end 126 81.25) (width 0.6) (layer B.Cu) (net 38))
  (segment (start 155.5 73) (end 153.5 73) (width 0.6) (layer B.Cu) (net 38))
  (segment (start 84.5 93.25) (end 85.5 93.25) (width 0.6) (layer B.Cu) (net 38))
  (segment (start 83.25 92) (end 84.5 93.25) (width 0.6) (layer B.Cu) (net 38))
  (segment (start 168.3 70.75) (end 168.2 70.75) (width 0.25) (layer F.Cu) (net 38) (tstamp 6127ADEE))
  (via (at 168.3 70.75) (size 1.5) (drill 1) (layers F.Cu B.Cu) (net 38))
  (segment (start 166.05 73) (end 168.3 70.75) (width 0.6) (layer B.Cu) (net 38))
  (segment (start 155.5 73) (end 166.05 73) (width 0.6) (layer B.Cu) (net 38))
  (segment (start 204.98 83.37) (end 204.98 81.93) (width 0.6) (layer B.Cu) (net 38))
  (segment (start 204.98 81.93) (end 203.7 80.65) (width 0.6) (layer B.Cu) (net 38))
  (segment (start 203.7 80.65) (end 202.6 80.65) (width 0.6) (layer B.Cu) (net 38))
  (segment (start 202.6 80.65) (end 201.9 79.95) (width 0.6) (layer B.Cu) (net 38))
  (segment (start 201.9 79.95) (end 201.9 70.65) (width 0.6) (layer B.Cu) (net 38))
  (segment (start 168.3 70.75) (end 201.8 70.75) (width 0.6) (layer F.Cu) (net 38))
  (segment (start 201.9 70.65) (end 201.9 70.65) (width 0.25) (layer B.Cu) (net 38) (tstamp 6132C5E1))
  (via (at 201.9 70.65) (size 1.5) (drill 1) (layers F.Cu B.Cu) (net 38))
  (segment (start 208 75.25) (end 208.5 74.75) (width 0.6) (layer B.Cu) (net 39))
  (segment (start 208.5 74.75) (end 208.5 66.75) (width 0.6) (layer B.Cu) (net 39))
  (segment (start 173.5 63.25) (end 182.5 63.25) (width 0.6) (layer F.Cu) (net 39))
  (via (at 182.5 63.25) (size 1.5) (drill 1) (layers F.Cu B.Cu) (net 39))
  (via (at 173.5 63.25) (size 1.5) (drill 1) (layers F.Cu B.Cu) (net 39))
  (segment (start 205 63.25) (end 206.25 64.5) (width 0.6) (layer B.Cu) (net 39))
  (segment (start 182.5 63.25) (end 205 63.25) (width 0.6) (layer B.Cu) (net 39))
  (segment (start 206.25 64.5) (end 206 64.25) (width 0.6) (layer B.Cu) (net 39))
  (segment (start 208.5 66.75) (end 206.25 64.5) (width 0.6) (layer B.Cu) (net 39))
  (segment (start 207.52 83.37) (end 207.52 81.07) (width 0.6) (layer B.Cu) (net 39))
  (segment (start 207.52 81.07) (end 206.1 79.65) (width 0.6) (layer B.Cu) (net 39))
  (segment (start 204.2 79.65) (end 206.1 79.65) (width 0.6) (layer B.Cu) (net 39))
  (segment (start 203.2 78.65) (end 204.2 79.65) (width 0.6) (layer B.Cu) (net 39))
  (segment (start 203.2 75.65) (end 203.2 78.65) (width 0.6) (layer B.Cu) (net 39))
  (segment (start 203.6 75.25) (end 203.2 75.65) (width 0.6) (layer B.Cu) (net 39))
  (segment (start 208 75.25) (end 203.6 75.25) (width 0.6) (layer B.Cu) (net 39))
  (segment (start 108.5 54.25) (end 91 54.25) (width 0.6) (layer B.Cu) (net 39))
  (segment (start 91 54.25) (end 89 56.25) (width 0.6) (layer B.Cu) (net 39))
  (segment (start 111 56.75) (end 108.5 54.25) (width 0.6) (layer B.Cu) (net 39))
  (segment (start 114.25 56.75) (end 111 56.75) (width 0.6) (layer B.Cu) (net 39))
  (segment (start 119.25 61.75) (end 114.25 56.75) (width 0.6) (layer B.Cu) (net 39))
  (segment (start 164 61.75) (end 119.25 61.75) (width 0.6) (layer B.Cu) (net 39))
  (segment (start 165.5 63.25) (end 164 61.75) (width 0.6) (layer B.Cu) (net 39))
  (segment (start 173.5 63.25) (end 165.5 63.25) (width 0.6) (layer B.Cu) (net 39))
  (segment (start 166.220002 108.77) (end 165.600001 108.149999) (width 0.6) (layer F.Cu) (net 40))
  (segment (start 184.4 71.85) (end 171.400002 71.85) (width 0.6) (layer F.Cu) (net 40))
  (segment (start 171.400002 71.85) (end 165.600001 77.650001) (width 0.6) (layer F.Cu) (net 40))
  (segment (start 165.600001 77.650001) (end 165.600001 108.149999) (width 0.6) (layer F.Cu) (net 40))
  (segment (start 174.37 108.77) (end 171.75 108.77) (width 0.6) (layer B.Cu) (net 40))
  (segment (start 171.88 108.77) (end 171.88 108.77) (width 0.25) (layer B.Cu) (net 40) (tstamp 6127D363))
  (via (at 171.5 108.75) (size 1.5) (drill 1) (layers F.Cu B.Cu) (net 40))
  (segment (start 171.88 108.77) (end 166.220002 108.77) (width 0.6) (layer F.Cu) (net 40))
  (segment (start 186.96 76.75) (end 186.96 74.41) (width 0.6) (layer B.Cu) (net 40))
  (segment (start 186.96 74.41) (end 185.7 73.15) (width 0.6) (layer B.Cu) (net 40))
  (via (at 185.8 73.15) (size 1.5) (drill 1) (layers F.Cu B.Cu) (net 40))
  (segment (start 184.5 71.85) (end 185.8 73.15) (width 0.6) (layer F.Cu) (net 40))
  (segment (start 184.4 71.85) (end 184.5 71.85) (width 0.25) (layer F.Cu) (net 40))
  (segment (start 186.36 77.35) (end 186.96 76.75) (width 0.6) (layer B.Cu) (net 40))
  (segment (start 185.96 77.35) (end 186.36 77.35) (width 0.25) (layer B.Cu) (net 40))
  (segment (start 178 106.55) (end 169.2 106.55) (width 0.6) (layer F.Cu) (net 41))
  (segment (start 169.2 106.55) (end 168.7 106.05) (width 0.6) (layer F.Cu) (net 41))
  (segment (start 168.7 106.05) (end 168.7 76.85) (width 0.6) (layer F.Cu) (net 41))
  (segment (start 168.7 76.85) (end 172.4 73.15) (width 0.6) (layer F.Cu) (net 41))
  (segment (start 172.4 73.15) (end 182.7 73.15) (width 0.6) (layer F.Cu) (net 41))
  (segment (start 177.04 111.31) (end 181.04 111.31) (width 0.6) (layer B.Cu) (net 41))
  (segment (start 181.04 111.31) (end 181.04 111.31) (width 0.25) (layer B.Cu) (net 41) (tstamp 6127D821))
  (via (at 181.04 111.31) (size 1.5) (drill 1) (layers F.Cu B.Cu) (net 41))
  (segment (start 181.04 111.31) (end 181.04 107.29) (width 0.6) (layer F.Cu) (net 41))
  (segment (start 180.3 106.55) (end 178 106.55) (width 0.6) (layer F.Cu) (net 41))
  (segment (start 181.04 107.29) (end 180.3 106.55) (width 0.6) (layer F.Cu) (net 41))
  (segment (start 184.42 74.77) (end 182.8 73.15) (width 0.6) (layer B.Cu) (net 41))
  (segment (start 182.7 73.15) (end 182.7 73.15) (width 0.6) (layer F.Cu) (net 41) (tstamp 6127DC00))
  (via (at 182.7 73.15) (size 1.5) (drill 1) (layers F.Cu B.Cu) (net 41))
  (segment (start 183.42 77.35) (end 184.4 76.37) (width 0.6) (layer B.Cu) (net 41))
  (segment (start 184.4 74.79) (end 184.42 74.77) (width 0.25) (layer B.Cu) (net 41))
  (segment (start 184.4 76.37) (end 184.4 74.79) (width 0.6) (layer B.Cu) (net 41))
  (segment (start 167.64 111.31) (end 167.46 111.31) (width 0.25) (layer F.Cu) (net 42) (tstamp 612788C6))
  (via (at 167.25 111.25) (size 1.5) (drill 1) (layers F.Cu B.Cu) (net 42))
  (segment (start 167.64 107.59) (end 167.64 107.59) (width 0.25) (layer B.Cu) (net 42) (tstamp 612788D6))
  (via (at 167.25 107.25) (size 1.5) (drill 1) (layers F.Cu B.Cu) (net 42))
  (segment (start 167.64 79.21) (end 167.64 79.21) (width 0.25) (layer F.Cu) (net 42) (tstamp 612788E5))
  (via (at 167.25 79.21) (size 1.5) (drill 1) (layers F.Cu B.Cu) (net 42))
  (segment (start 180.94 79.21) (end 167.64 79.21) (width 0.6) (layer B.Cu) (net 42))
  (segment (start 174.5 111.31) (end 171.74 111.31) (width 0.6) (layer B.Cu) (net 42))
  (segment (start 171.74 111.31) (end 171.74 111.31) (width 0.25) (layer B.Cu) (net 42) (tstamp 6127D2CC))
  (via (at 171.5 111.31) (size 1.5) (drill 1) (layers F.Cu B.Cu) (net 42))
  (segment (start 167.64 111.31) (end 171.74 111.31) (width 0.6) (layer F.Cu) (net 42))
  (segment (start 180.88 79.15) (end 180.94 79.21) (width 0.25) (layer B.Cu) (net 42))
  (segment (start 180.88 78.57) (end 180.9 78.55) (width 0.6) (layer B.Cu) (net 42))
  (segment (start 180.88 77.35) (end 180.88 78.57) (width 0.6) (layer B.Cu) (net 42))
  (segment (start 180.88 78.57) (end 180.88 79.15) (width 0.6) (layer B.Cu) (net 42))
  (segment (start 167.25 107.25) (end 167.25 111.25) (width 0.6) (layer B.Cu) (net 42))
  (segment (start 167.25 79.21) (end 167.25 107.25) (width 0.6) (layer F.Cu) (net 42))
  (segment (start 206 66.75) (end 206 66.75) (width 0.6) (layer B.Cu) (net 43) (tstamp 61000A5A))
  (via (at 206 66.75) (size 1.5) (drill 1) (layers F.Cu B.Cu) (net 43))
  (segment (start 206 66.75) (end 220 66.75) (width 0.6) (layer F.Cu) (net 43))
  (segment (start 220 66.75) (end 220 66.75) (width 0.6) (layer F.Cu) (net 43) (tstamp 61000A6B))
  (via (at 225.5 66.75) (size 1.5) (drill 1) (layers F.Cu B.Cu) (net 43))
  (segment (start 220 66.75) (end 225.5 66.75) (width 0.6) (layer F.Cu) (net 43))
  (via (at 186.8 108.75) (size 1.5) (drill 1) (layers F.Cu B.Cu) (net 43))
  (segment (start 186.88 95.87) (end 186.88 95.87) (width 0.6) (layer F.Cu) (net 43) (tstamp 61000B5E))
  (via (at 186.88 95.87) (size 1.5) (drill 1) (layers F.Cu B.Cu) (net 43))
  (segment (start 219.38 95.87) (end 219.38 95.87) (width 0.6) (layer B.Cu) (net 43) (tstamp 61000B6F))
  (segment (start 177.06 108.75) (end 177.04 108.77) (width 0.6) (layer B.Cu) (net 43))
  (segment (start 186.8 108.75) (end 177.06 108.75) (width 0.6) (layer B.Cu) (net 43))
  (segment (start 186.8 105.21) (end 186.88 105.13) (width 0.6) (layer F.Cu) (net 43))
  (segment (start 186.88 105.13) (end 186.88 95.87) (width 0.6) (layer F.Cu) (net 43))
  (segment (start 186.8 108.75) (end 186.8 105.21) (width 0.6) (layer F.Cu) (net 43))
  (segment (start 186.88 105.87) (end 186.88 105.13) (width 0.6) (layer F.Cu) (net 43))
  (segment (start 189.5 67.25) (end 190 66.75) (width 0.6) (layer B.Cu) (net 43))
  (segment (start 189.5 76.75) (end 189.5 67.25) (width 0.6) (layer B.Cu) (net 43))
  (segment (start 206 66.75) (end 204 64.75) (width 0.6) (layer B.Cu) (net 43))
  (segment (start 192 64.75) (end 190 66.75) (width 0.6) (layer B.Cu) (net 43))
  (segment (start 204 64.75) (end 192 64.75) (width 0.6) (layer B.Cu) (net 43))
  (segment (start 188.9 77.35) (end 189.5 76.75) (width 0.6) (layer B.Cu) (net 43))
  (segment (start 188.5 77.35) (end 188.9 77.35) (width 0.25) (layer B.Cu) (net 43))
  (segment (start 229.90003 89.59997) (end 223.63 95.87) (width 0.6) (layer B.Cu) (net 43))
  (segment (start 229.90003 77.15003) (end 229.90003 89.59997) (width 0.6) (layer B.Cu) (net 43))
  (segment (start 218.78 95.87) (end 186.88 95.87) (width 0.6) (layer B.Cu) (net 43))
  (segment (start 225.5 66.75) (end 225.5 72.75) (width 0.6) (layer B.Cu) (net 43))
  (segment (start 225.5 72.75) (end 229.90003 77.15003) (width 0.6) (layer B.Cu) (net 43))
  (segment (start 223.63 95.87) (end 218.78 95.87) (width 0.6) (layer B.Cu) (net 43))
  (segment (start 112.5 79.41) (end 112.5 80.54137) (width 0.6) (layer B.Cu) (net 95))
  (segment (start 108.895685 84.145685) (end 109 84.25) (width 0.6) (layer B.Cu) (net 95))
[truncated: 436,209 more chars]
