# Supplementary material for: Monitoring multiple parameters in complex water scenarios using a low-cost open-source data acquisition platform
Source: HardwareX. 2023 Nov 28;16:e00492. doi: 10.1016/j.ohx.2023.e00492 (PMC10749909; doi:10.1016/j.ohx.2023.e00492)
Supplement: Supplementary Data 1 [file mmc1.zip › MONITORING MULTIPLE PARAMETERS IN COMPLEX WATER SCENARIOS USING A LOW COST OPEN SOURCE DATA ACQUISITION PLATFORM/Hardware files/Hull/USV_3D.STEP]

ISO-10303-21;
HEADER;
FILE_DESCRIPTION (( 'STEP AP214' ),
    '1' );
FILE_NAME ('Lancha_dron_v2.STEP',
    '2022-11-25T02:28:36',
    ( '' ),
    ( '' ),
    'SwSTEP 2.0',
    'SolidWorks 2020',
    '' );
FILE_SCHEMA (( 'AUTOMOTIVE_DESIGN' ));
ENDSEC;

DATA;
#1 = CARTESIAN_POINT ( 'NONE',  ( 1.064057272638423424, -41.82806682536517684, 14.63176762899041172 ) ) ;
#2 = CARTESIAN_POINT ( 'NONE',  ( 45.81434936615201536, -5.506392279248323085, 2.571930952677575988 ) ) ;
#3 = VERTEX_POINT ( 'NONE', #123943 ) ;
#4 = CARTESIAN_POINT ( 'NONE',  ( -1.338378105971498089, 47.08333333333335702, -14.07447015878343421 ) ) ;
#6 = VERTEX_POINT ( 'NONE', #75547 ) ;
#5 = STYLED_ITEM ( 'NONE', ( #65847 ), #118502 ) ;
#7 = CARTESIAN_POINT ( 'NONE',  ( 26.93586428029250612, 27.40401543338111168, -11.74541879196002192 ) ) ;
#8 = CARTESIAN_POINT ( 'NONE',  ( -0.3208307065809913872, -20.49419374369568914, 40.65463578587888804 ) ) ;
#9 = EDGE_CURVE ( 'NONE', #136565, #36157, #133962, .T. ) ;
#10 = DIRECTION ( 'NONE',  ( -8.704658796787635130E-17, 1.000000000000000000, -1.224646799147353454E-16 ) ) ;
#11 = CARTESIAN_POINT ( 'NONE',  ( -38.02973349203182352, -2.494190006606626864E-14, 14.45669321299896559 ) ) ;
#12 = PRESENTATION_LAYER_ASSIGNMENT (  '', '', ( #39175 ) ) ;
#13 = DIRECTION ( 'NONE',  ( -8.704658796787635130E-17, 1.000000000000000000, -1.224646799147353454E-16 ) ) ;
#14 = DIRECTION ( 'NONE',  ( 4.903811946224189011E-15, 1.000000000000000000, -4.903811946224189011E-15 ) ) ;
#15 =( GEOMETRIC_REPRESENTATION_CONTEXT ( 3 ) GLOBAL_UNCERTAINTY_ASSIGNED_CONTEXT ( ( #5622 ) ) GLOBAL_UNIT_ASSIGNED_CONTEXT ( ( #72603, #60293, #2747 ) ) REPRESENTATION_CONTEXT ( 'NONE', 'WORKASPACE' ) );
#16 = ORIENTED_EDGE ( 'NONE', *, *, #59624, .T. ) ;
#18 = ORIENTED_EDGE ( 'NONE', *, *, #146144, .T. ) ;
#17 = CARTESIAN_POINT ( 'NONE',  ( -15.11045698367850321, -1.290532439031396583, 43.00833333333329733 ) ) ;
#19 = CARTESIAN_POINT ( 'NONE',  ( -12.58888058487009864, 13.62364396778684750, 2.389927509828972507 ) ) ;
#20 = CARTESIAN_POINT ( 'NONE',  ( -30.63624373927797606, 28.23425900573943181, -20.33292952936703202 ) ) ;
#21 = ORIENTED_EDGE ( 'NONE', *, *, #64973, .F. ) ;
#23 = CARTESIAN_POINT ( 'NONE',  ( -14.69983365685058985, 0.01319987392093166685, 42.34166666666663303 ) ) ;
#22 = AXIS2_PLACEMENT_3D ( 'NONE', #69943, #59176, #10850 ) ;
#24 = CARTESIAN_POINT ( 'NONE',  ( -14.90739343814997042, 14.74220352587856553, -9.615679839196520362 ) ) ;
#25 = FACE_OUTER_BOUND ( 'NONE', #96694, .T. ) ;
#27 = MECHANICAL_DESIGN_GEOMETRIC_PRESENTATION_REPRESENTATION (  '', ( #61383 ), #44058 ) ;
#26 = CARTESIAN_POINT ( 'NONE',  ( -3.831363136632350397, 46.00000000000003553, -4.026258761601344993 ) ) ;
#28 = EDGE_LOOP ( 'NONE', ( #54457, #105810, #93686 ) ) ;
#29 = DIRECTION ( 'NONE',  ( 0.8246600127673692215, 0.000000000000000000, 0.5656287327766530426 ) ) ;
#30 = CARTESIAN_POINT ( 'NONE',  ( -5.341638827648505838, -52.73013646685223677, 3.910159149833536851 ) ) ;
#31 = CARTESIAN_POINT ( 'NONE',  ( 20.05592597718636583, 20.25965523606615193, -10.49816277138800480 ) ) ;
#33 = CARTESIAN_POINT ( 'NONE',  ( -22.25197640859303405, -22.71949326206979691, -10.96684111373197723 ) ) ;
#32 = CARTESIAN_POINT ( 'NONE',  ( 0.4759818164064565371, -20.38148784722765328, 25.57689377076493287 ) ) ;
#34 = DIRECTION ( 'NONE',  ( 0.5877852522924724710, 0.8090169943749478954, 0.000000000000000000 ) ) ;
#35 =( LENGTH_UNIT ( ) NAMED_UNIT ( * ) SI_UNIT ( .MILLI., .METRE. ) );
#36 = CARTESIAN_POINT ( 'NONE',  ( 51.41827070088103113, -7.974589375812715097, 3.544544000719386023 ) ) ;
#37 = DIRECTION ( 'NONE',  ( -8.704658796787635130E-17, 1.000000000000000000, -1.224646799147353454E-16 ) ) ;
#38 = CARTESIAN_POINT ( 'NONE',  ( 15.23252357488623332, -13.13792057665079405, -9.576826969882876739 ) ) ;
#39 = DIRECTION ( 'NONE',  ( -1.972152263052529951E-31, 1.192018108066319237E-15, -1.000000000000000000 ) ) ;
#40 = CARTESIAN_POINT ( 'NONE',  ( 15.00505555110671452, 0.8506184921674225796, 42.52767090063071720 ) ) ;
#41 =( GEOMETRIC_REPRESENTATION_CONTEXT ( 3 ) GLOBAL_UNCERTAINTY_ASSIGNED_CONTEXT ( ( #132964 ) ) GLOBAL_UNIT_ASSIGNED_CONTEXT ( ( #58071, #151095, #92687 ) ) REPRESENTATION_CONTEXT ( 'NONE', 'WORKASPACE' ) );
#42 = ORIENTED_EDGE ( 'NONE', *, *, #119351, .T. ) ;
#43 = CARTESIAN_POINT ( 'NONE',  ( -19.92624078235827767, -2.695035122054500576, 28.64104689557325401 ) ) ;
#45 = ORIENTED_EDGE ( 'NONE', *, *, #50958, .T. ) ;
#44 = ORIENTED_EDGE ( 'NONE', *, *, #26522, .T. ) ;
#46 = EDGE_CURVE ( 'NONE', #148836, #31848, #59826, .T. ) ;
#47 = SURFACE_STYLE_USAGE ( .BOTH. , #149061 ) ;
#48 = CARTESIAN_POINT ( 'NONE',  ( -11.77528731305554111, -13.92563945789621371, -23.02093676952507550 ) ) ;
#49 = CARTESIAN_POINT ( 'NONE',  ( 0.000000000000000000, 0.000000000000000000, 38.80165551770882360 ) ) ;
#50 = CARTESIAN_POINT ( 'NONE',  ( 7.945615966419435239, 45.17629464265665007, -3.063481483897395385 ) ) ;
#52 = CARTESIAN_POINT ( 'NONE',  ( 15.85554623475176861, 1.731941555312616954, 44.77916666666662593 ) ) ;
#51 = FACE_OUTER_BOUND ( 'NONE', #83485, .T. ) ;
#53 = CARTESIAN_POINT ( 'NONE',  ( -16.41706168396813226, 35.32712512459890064, 4.163589455034363063 ) ) ;
#55 = VERTEX_POINT ( 'NONE', #146237 ) ;
#54 = CARTESIAN_POINT ( 'NONE',  ( -12.19486808734945704, 46.29129196048377537, -5.469238861314276612 ) ) ;
#56 =( LENGTH_UNIT ( ) NAMED_UNIT ( * ) SI_UNIT ( .MILLI., .METRE. ) );
#57 = CONICAL_SURFACE ( 'NONE', #4878, 1.175240473580836165, 0.7853981633974497223 ) ;
#59 = EDGE_CURVE ( 'NONE', #75543, #82350, #55367, .T. ) ;
#58 = ADVANCED_FACE ( 'NONE', ( #63262 ), #40882, .F. ) ;
#60 = CARTESIAN_POINT ( 'NONE',  ( 19.63783926812618930, 1.812355460353387349, 46.96613855377169244 ) ) ;
#61 = COLOUR_RGB ( '',0.09803921568627450844, 0.09803921568627450844, 0.09803921568627450844 ) ;
#62 = SURFACE_STYLE_USAGE ( .BOTH. , #105286 ) ;
#63 = CARTESIAN_POINT ( 'NONE',  ( -0.4601212251301157741, 43.32500000000000995, 16.57596856168315824 ) ) ;
#64 =( GEOMETRIC_REPRESENTATION_CONTEXT ( 3 ) GLOBAL_UNCERTAINTY_ASSIGNED_CONTEXT ( ( #147217 ) ) GLOBAL_UNIT_ASSIGNED_CONTEXT ( ( #62559, #61797, #96429 ) ) REPRESENTATION_CONTEXT ( 'NONE', 'WORKASPACE' ) );
#65 = CARTESIAN_POINT ( 'NONE',  ( 11.50628320266990556, -11.75498820530718547, 49.99999999999995737 ) ) ;
#66 = EDGE_CURVE ( 'NONE', #64297, #89861, #79456, .T. ) ;
#67 = CARTESIAN_POINT ( 'NONE',  ( -13.27659458246414736, -13.61084493151352248, -22.96865414315336196 ) ) ;
#68 = CARTESIAN_POINT ( 'NONE',  ( 540.4592715754598657, -67.80126349049450596, -142.3439231267774687 ) ) ;
#69 = PRESENTATION_STYLE_ASSIGNMENT (( #116822 ) ) ;
#70 = EDGE_CURVE ( 'NONE', #125084, #41073, #62582, .T. ) ;
#71 = CARTESIAN_POINT ( 'NONE',  ( 1.015802517658548787, 14.12293875746863492, 48.34999999999999432 ) ) ;
#72 = CARTESIAN_POINT ( 'NONE',  ( 18.83480820183734750, 2.500000000000066169, 7.000000000000000000 ) ) ;
#74 = PRESENTATION_STYLE_ASSIGNMENT (( #49118 ) ) ;
#73 = DIRECTION ( 'NONE',  ( 0.03489949670250131614, 7.466612160620613500E-16, -0.9993908270190956511 ) ) ;
#75 = AXIS2_PLACEMENT_3D ( 'NONE', #11034, #57832, #32505 ) ;
#76 = CARTESIAN_POINT ( 'NONE',  ( -0.8823109879702670799, 20.00412993418795793, 11.76852231156110484 ) ) ;
#78 = CARTESIAN_POINT ( 'NONE',  ( 38.72064794505583762, 4.858046775536273287, 1.784509607861212821 ) ) ;
#77 = CARTESIAN_POINT ( 'NONE',  ( -4.693094801077655198, 13.67208619575513495, 55.08485882386216304 ) ) ;
#79 = CARTESIAN_POINT ( 'NONE',  ( -242.5858515317591184, 67.59250578900982021, -201.2073540330160029 ) ) ;
#80 = CARTESIAN_POINT ( 'NONE',  ( -12.22146325222589169, 47.45929196048377463, -5.369665402725381398 ) ) ;
#81 = LINE ( 'NONE', #116833, #95335 ) ;
#82 = CARTESIAN_POINT ( 'NONE',  ( 0.7943707609558158245, 15.81619561603708846, 16.42222822342721855 ) ) ;
#83 = CARTESIAN_POINT ( 'NONE',  ( 659.9999999999998863, -116.1600787449250731, -107.8262813037342767 ) ) ;
#84 = CARTESIAN_POINT ( 'NONE',  ( -0.1780852914274617116, -41.49868219348087450, 18.46350733462158900 ) ) ;
#85 = CIRCLE ( 'NONE', #117855, 2.360000000000001208 ) ;
#86 = DIRECTION ( 'NONE',  ( 1.972152263052529951E-31, -1.192018108066319237E-15, 1.000000000000000000 ) ) ;
#87 = CARTESIAN_POINT ( 'NONE',  ( 93.36752822973218713, 201.1642349058852801, -52.73651137366264408 ) ) ;
#88 = EDGE_CURVE ( 'NONE', #149593, #113742, #86813, .T. ) ;
#89 = DIRECTION ( 'NONE',  ( 1.000000000000000000, -7.045163599147747794E-32, 0.000000000000000000 ) ) ;
#90 =( GEOMETRIC_REPRESENTATION_CONTEXT ( 3 ) GLOBAL_UNCERTAINTY_ASSIGNED_CONTEXT ( ( #136899 ) ) GLOBAL_UNIT_ASSIGNED_CONTEXT ( ( #100376, #62021, #87340 ) ) REPRESENTATION_CONTEXT ( 'NONE', 'WORKASPACE' ) );
#91 = ORIENTED_EDGE ( 'NONE', *, *, #69591, .F. ) ;
#92 = CARTESIAN_POINT ( 'NONE',  ( -1.091431365501789541, 48.53222517648507051, -9.123702538753960312 ) ) ;
#93 = EDGE_CURVE ( 'NONE', #101738, #115567, #121463, .T. ) ;
#94 = CARTESIAN_POINT ( 'NONE',  ( 28.48453826420751156, 26.85320761417793278, -11.65139495888715260 ) ) ;
#95 = PRESENTATION_STYLE_ASSIGNMENT (( #48348 ) ) ;
#96 = CARTESIAN_POINT ( 'NONE',  ( -51.21076358929934713, 9.030716175876136731, 4.878241830666934398 ) ) ;
#97 =( BOUNDED_CURVE ( )  B_SPLINE_CURVE ( 2, ( #55703, #123422, #111174, #88810, #89543, #122690, #8158, #100337, #31132 ),
 .UNSPECIFIED., .F., .F. ) 
 B_SPLINE_CURVE_WITH_KNOTS ( ( 3, 2, 2, 2, 3 ),
 ( 0.6964285714285713969, 0.7023809523809523281, 0.7142857142857141906, 0.7261904761904761640, 0.7321428571428570953 ),
 .UNSPECIFIED. ) 
 CURVE ( )  GEOMETRIC_REPRESENTATION_ITEM ( )  RATIONAL_B_SPLINE_CURVE ( ( 0.9330127018922194093, 0.9330127018922194093, 1.000000000000000000, 0.8660254037844387076, 1.000000000000000000, 0.8660254037844387076, 1.000000000000000000, 0.9330127018922194093, 0.9330127018922194093 ) ) 
 REPRESENTATION_ITEM ( '' )  );
#98 = SURFACE_STYLE_FILL_AREA ( #69169 ) ;
#99 = SURFACE_STYLE_FILL_AREA ( #23085 ) ;
#100 = CARTESIAN_POINT ( 'NONE',  ( -13.61528253606247318, 3.551862361808594493, 53.86270799591405023 ) ) ;
#101 = CARTESIAN_POINT ( 'NONE',  ( 649.5165067300653163, 39.68005523862337469, -156.8672182762164482 ) ) ;
#102 = DIRECTION ( 'NONE',  ( -8.704658796787635130E-17, 1.000000000000000000, -1.224646799147353454E-16 ) ) ;
#103 = CARTESIAN_POINT ( 'NONE',  ( 129.1087773361928441, 90.00000000000000000, -58.41440429297960435 ) ) ;
#104 = DIRECTION ( 'NONE',  ( 0.000000000000000000, 0.000000000000000000, 1.000000000000000000 ) ) ;
#105 = CARTESIAN_POINT ( 'NONE',  ( -8.552664963035901735, 43.87500000000002132, -6.701796045480508113 ) ) ;
#106 = CARTESIAN_POINT ( 'NONE',  ( 1.338378105971487431, 43.33333333333336412, 3.570916914279635979 ) ) ;
#107 = SURFACE_STYLE_FILL_AREA ( #105325 ) ;
#108 = FACE_OUTER_BOUND ( 'NONE', #57857, .T. ) ;
#109 = ORIENTED_EDGE ( 'NONE', *, *, #92690, .F. ) ;
#110 = VECTOR ( 'NONE', #35913, 1000.000000000000114 ) ;
#111 = CARTESIAN_POINT ( 'NONE',  ( 9.333998026594132469, 11.73845191407647448, 54.03420728075722224 ) ) ;
#112 = CARTESIAN_POINT ( 'NONE',  ( 2.590404756647952667, 46.16095349341199494, 4.625580324196935322 ) ) ;
#113 =( NAMED_UNIT ( * ) PLANE_ANGLE_UNIT ( ) SI_UNIT ( $, .RADIAN. ) );
#114 = CARTESIAN_POINT ( 'NONE',  ( 9.417375550525335370, 45.72916666666668561, -3.754053950877451307 ) ) ;
#115 = PRESENTATION_LAYER_ASSIGNMENT (  '', '', ( #66265 ) ) ;
#116 = DIRECTION ( 'NONE',  ( -0.5469441386039888275, 0.000000000000000000, 0.8371691043312220470 ) ) ;
#117 =( GEOMETRIC_REPRESENTATION_CONTEXT ( 3 ) GLOBAL_UNCERTAINTY_ASSIGNED_CONTEXT ( ( #143946 ) ) GLOBAL_UNIT_ASSIGNED_CONTEXT ( ( #146884, #40774, #147624 ) ) REPRESENTATION_CONTEXT ( 'NONE', 'WORKASPACE' ) );
#118 =( NAMED_UNIT ( * ) PLANE_ANGLE_UNIT ( ) SI_UNIT ( $, .RADIAN. ) );
#119 = CARTESIAN_POINT ( 'NONE',  ( -17.19406866735453221, -4.209742211077792895, 47.97060910118414512 ) ) ;
#120 = DIRECTION ( 'NONE',  ( 0.5877852522924725820, 0.8090169943749477843, 0.000000000000000000 ) ) ;
#121 = SURFACE_STYLE_FILL_AREA ( #80728 ) ;
#122 = STYLED_ITEM ( 'NONE', ( #113127 ), #105698 ) ;
#123 = CARTESIAN_POINT ( 'NONE',  ( -6.217497511083534583E-15, 43.00000000000002842, 4.248223377748098883 ) ) ;
#124 = ADVANCED_FACE ( 'NONE', ( #23195 ), #149236, .F. ) ;
#125 = DIRECTION ( 'NONE',  ( 0.08217742782112837097, 0.08217742782112837097, 0.9932239126769988324 ) ) ;
#126 = ORIENTED_EDGE ( 'NONE', *, *, #30249, .F. ) ;
#127 = CARTESIAN_POINT ( 'NONE',  ( 0.9838750146414626530, 47.56250000000002842, 4.891014266223312923 ) ) ;
#128 = CARTESIAN_POINT ( 'NONE',  ( -1.078729514979412052, 44.14132389835681636, -17.18989784596027803 ) ) ;
#130 = CARTESIAN_POINT ( 'NONE',  ( -1.255753656496840787, 47.06250000000002842, 3.427807169842115975 ) ) ;
#129 = CARTESIAN_POINT ( 'NONE',  ( 20.16442333909123619, 5.055679058447522856, 1.029042319051749477 ) ) ;
#131 = CARTESIAN_POINT ( 'NONE',  ( 41.89092853959670748, 0.9668544344533547275, 18.04781550292065262 ) ) ;
#132 = CARTESIAN_POINT ( 'NONE',  ( 26.15181837185412306, -30.15633680261564109, -16.19140469402953286 ) ) ;
#133 = CARTESIAN_POINT ( 'NONE',  ( 51.62348649700073366, -6.418395798406717034, 3.856888084120449811 ) ) ;
#134 = CARTESIAN_POINT ( 'NONE',  ( 0.7820861380147760000, 43.20833333333337123, 5.793649297268387066 ) ) ;
#136 = EDGE_CURVE ( 'NONE', #100122, #14130, #71102, .T. ) ;
#135 = PLANE ( 'NONE',  #63567 ) ;
#137 = MECHANICAL_DESIGN_GEOMETRIC_PRESENTATION_REPRESENTATION (  '', ( #112851 ), #115487 ) ;
#138 = CARTESIAN_POINT ( 'NONE',  ( 39.99473456090710499, -1.984735659551136511, 16.44465886551947165 ) ) ;
#139 = COLOUR_RGB ( '',0.1490196078431372528, 0.5999999999999999778, 0.8156862745098039102 ) ;
#140 = EDGE_CURVE ( 'NONE', #4719, #63305, #12347, .T. ) ;
#141 = ORIENTED_EDGE ( 'NONE', *, *, #124387, .F. ) ;
#143 = CARTESIAN_POINT ( 'NONE',  ( 19.79390135008397422, -3.151560512697791694, 37.39456801423357035 ) ) ;
#142 = CARTESIAN_POINT ( 'NONE',  ( -29.96707559518273456, 30.16431932203036226, -21.50378888175553627 ) ) ;
#144 = DIRECTION ( 'NONE',  ( -0.000000000000000000, -8.673617379884034239E-17, 1.000000000000000000 ) ) ;
#145 = CARTESIAN_POINT ( 'NONE',  ( 534.1266114382120804, -82.61402917608559449, -171.6168844621967366 ) ) ;
#146 = PRESENTATION_STYLE_ASSIGNMENT (( #113870 ) ) ;
#147 = CARTESIAN_POINT ( 'NONE',  ( -9.954400762946299608, -52.05679749336265871, 4.134092213514702685 ) ) ;
#148 = SURFACE_STYLE_FILL_AREA ( #58444 ) ;
#149 = AXIS2_PLACEMENT_3D ( 'NONE', #46139, #79302, #149218 ) ;
#150 = CARTESIAN_POINT ( 'NONE',  ( -43.79037059311274760, -0.4194662141219054896, 14.31364334702515606 ) ) ;
#151 = CARTESIAN_POINT ( 'NONE',  ( -15.45615937666771700, -12.88067813879693446, -9.724352722657661374 ) ) ;
#152 = STYLED_ITEM ( 'NONE', ( #19176 ), #82636 ) ;
#153 = EDGE_LOOP ( 'NONE', ( #54558, #52875, #93520, #102179 ) ) ;
#154 = CARTESIAN_POINT ( 'NONE',  ( -10.83837810597149875, 48.64583333333334991, -4.574470158783437768 ) ) ;
#155 = CARTESIAN_POINT ( 'NONE',  ( -13.54998102226370627, -33.95554996991559449, 0.8252057510991852585 ) ) ;
#157 = CARTESIAN_POINT ( 'NONE',  ( 0.8667347872768931261, 41.64666666666666828, 15.43306897750358608 ) ) ;
#156 = AXIS2_PLACEMENT_3D ( 'NONE', #121979, #96659, #85095 ) ;
#158 = ORIENTED_EDGE ( 'NONE', *, *, #119047, .F. ) ;
#159 = UNCERTAINTY_MEASURE_WITH_UNIT (LENGTH_MEASURE( 1.000000000000000082E-05 ), #3486, 'distance_accuracy_value', 'NONE');
#160 = CARTESIAN_POINT ( 'NONE',  ( 11.47571908622168024, 44.69004741159258032, -3.960988455146482679 ) ) ;
#161 = EDGE_CURVE ( 'NONE', #2638, #58631, #148433, .T. ) ;
#162 = COLOUR_RGB ( '',0.1019607843137254888, 0.1019607843137254888, 0.1019607843137254888 ) ;
#163 = CARTESIAN_POINT ( 'NONE',  ( -1.107206083150685805, 20.29100293193190296, 26.95691654254464709 ) ) ;
#164 = DIRECTION ( 'NONE',  ( 0.6448395968482582008, 0.000000000000000000, -0.7643179275253041416 ) ) ;
#165 = CARTESIAN_POINT ( 'NONE',  ( 0.9760584346546018475, -19.98575586265240034, 41.18935429929261716 ) ) ;
#166 = ORIENTED_EDGE ( 'NONE', *, *, #34176, .F. ) ;
#167 = VERTEX_POINT ( 'NONE', #45405 ) ;
#168 = UNCERTAINTY_MEASURE_WITH_UNIT (LENGTH_MEASURE( 1.000000000000000082E-05 ), #126447, 'distance_accuracy_value', 'NONE');
#170 = ORIENTED_EDGE ( 'NONE', *, *, #101484, .F. ) ;
#169 = CARTESIAN_POINT ( 'NONE',  ( -10.14279088847521493, 44.37500000000002132, -4.267901607610430581 ) ) ;
#171 = CARTESIAN_POINT ( 'NONE',  ( -2.424674377084436117, 28.15140707026100131, 10.54116235049537842 ) ) ;
#172 = CARTESIAN_POINT ( 'NONE',  ( -12.91930342433587064, -38.36634243448199300, -0.2117074706544340434 ) ) ;
#173 = ORIENTED_EDGE ( 'NONE', *, *, #142185, .F. ) ;
#174 = CARTESIAN_POINT ( 'NONE',  ( -635.5443020120769688, -80.64924920270981090, -93.42915944311145893 ) ) ;
#175 = CARTESIAN_POINT ( 'NONE',  ( -23.50417954383982888, -23.24190995214100752, 7.967536189564304649 ) ) ;
#176 =( NAMED_UNIT ( * ) SI_UNIT ( $, .STERADIAN. ) SOLID_ANGLE_UNIT ( ) );
#177 = ORIENTED_EDGE ( 'NONE', *, *, #89709, .F. ) ;
#178 = CARTESIAN_POINT ( 'NONE',  ( -1.255753656496838566, 48.56250000000002132, -15.57219283015788314 ) ) ;
#179 = VERTEX_POINT ( 'NONE', #90838 ) ;
#180 = CARTESIAN_POINT ( 'NONE',  ( 20.49352258280362449, 0.2745435260806018962, 40.70320377916625887 ) ) ;
#181 = CARTESIAN_POINT ( 'NONE',  ( -18.97642774704716118, 1.210072026053385041, 48.93677093256792432 ) ) ;
#182 = ADVANCED_FACE ( 'NONE', ( #126949 ), #50462, .F. ) ;
#183 = DIRECTION ( 'NONE',  ( 0.5641369404694795975, 1.016256930334778005E-15, 0.8256812413987221211 ) ) ;
#184 = COLOUR_RGB ( '',0.9568627450980391469, 0.9568627450980391469, 0.9568627450980391469 ) ;
#185 = CARTESIAN_POINT ( 'NONE',  ( -9.500000000000003553, 45.80054045687523256, -5.251776622251902005 ) ) ;
#186 = FILL_AREA_STYLE_COLOUR ( '', #74647 ) ;
#187 = AXIS2_PLACEMENT_3D ( 'NONE', #9921, #51873, #74196 ) ;
#188 = CARTESIAN_POINT ( 'NONE',  ( -43.63251496257710471, 1.250000000000539568, 15.87169321299897184 ) ) ;
#189 = CARTESIAN_POINT ( 'NONE',  ( -14.31799774929461577, 14.08196156572607016, -8.657298395662605728 ) ) ;
#190 = CARTESIAN_POINT ( 'NONE',  ( -0.4611513684422590131, -13.48284438740283697, 48.84999999999996589 ) ) ;
#191 = FILL_AREA_STYLE_COLOUR ( '', #12392 ) ;
#192 = CARTESIAN_POINT ( 'NONE',  ( 0.6326126317649712893, -36.85931682536518394, 15.13452181530970542 ) ) ;
#193 = VERTEX_POINT ( 'NONE', #52326 ) ;
#194 = CARTESIAN_POINT ( 'NONE',  ( -28.12963336158672689, 32.64553204353344995, -0.3082140890837501424 ) ) ;
#195 = EDGE_CURVE ( 'NONE', #78161, #60408, #133032, .T. ) ;
#197 = EDGE_LOOP ( 'NONE', ( #33185, #40338, #44679, #64353, #71490, #87271, #91041, #50227, #95388, #44670, #37556, #101628, #124525, #25079, #96733, #65144, #56945, #122991, #121497, #35476, #20003, #132976, #93712, #62062, #62662, #42320, #103709 ) ) ;
#196 = EDGE_LOOP ( 'NONE', ( #4439, #49409, #143715, #42412 ) ) ;
#198 = CARTESIAN_POINT ( 'NONE',  ( -17.36517850214617908, -0.8828182325597461189, 43.44583333333329733 ) ) ;
#199 = SURFACE_STYLE_USAGE ( .BOTH. , #96194 ) ;
#200 = CARTESIAN_POINT ( 'NONE',  ( -11.37014304488895888, 44.79868151494719086, -3.687430863228904343 ) ) ;
#201 = CARTESIAN_POINT ( 'NONE',  ( 34.87325600700580708, -7.644688282450968764, 6.484973493072416773 ) ) ;
#202 = CARTESIAN_POINT ( 'NONE',  ( 377.6998975463736770, 106.2160585534261372, -246.5253566062363859 ) ) ;
#203 = CARTESIAN_POINT ( 'NONE',  ( -1.457851784080635760, 39.59291666666666742, 16.60946113652624234 ) ) ;
#204 = DIRECTION ( 'NONE',  ( -0.4515376423123095839, -1.485741753374717409E-16, -0.8922520706476622099 ) ) ;
#205 = VERTEX_POINT ( 'NONE', #77619 ) ;
#206 = PLANE ( 'NONE',  #55144 ) ;
#207 = CARTESIAN_POINT ( 'NONE',  ( -39.84056682536515126, 1.225425946354965490, 15.16419321299895984 ) ) ;
#208 = CARTESIAN_POINT ( 'NONE',  ( 20.14210478272875449, -0.1217392365761423012, 41.09661754879856232 ) ) ;
#209 = CARTESIAN_POINT ( 'NONE',  ( -12.88143477245909452, -13.15024300363969445, -23.00636252131256043 ) ) ;
#210 = FILL_AREA_STYLE ('',( #108504 ) ) ;
#211 = CARTESIAN_POINT ( 'NONE',  ( 41.41520909925922922, -0.1652539336879711995, 18.55196981178266569 ) ) ;
#212 = CARTESIAN_POINT ( 'NONE',  ( 15.87500000000006928, 2.954002688060894867E-13, 45.17499999999997584 ) ) ;
#213 = CARTESIAN_POINT ( 'NONE',  ( -11.36357516552200941, 16.92797849644109576, -16.07751475698216126 ) ) ;
#214 = CARTESIAN_POINT ( 'NONE',  ( -24.58868108762181848, -32.80848613348661758, 22.54490667569791640 ) ) ;
#215 =( NAMED_UNIT ( * ) PLANE_ANGLE_UNIT ( ) SI_UNIT ( $, .RADIAN. ) );
#216 = CARTESIAN_POINT ( 'NONE',  ( -39.70806682536515808, 0.8169506309033160996, 17.28669321299896211 ) ) ;
#217 = AXIS2_PLACEMENT_3D ( 'NONE', #5340, #52166, #94689 ) ;
#218 = AXIS2_PLACEMENT_3D ( 'NONE', #24267, #69587, #142621 ) ;
#219 = CARTESIAN_POINT ( 'NONE',  ( -6.252192313583335889E-15, 44.04191530530496124, 4.248223377748099772 ) ) ;
#220 = CARTESIAN_POINT ( 'NONE',  ( -46.90278470207725547, -140.0000000000000000, -43.28985957662095529 ) ) ;
#221 = CARTESIAN_POINT ( 'NONE',  ( 691.7733849979339311, -109.4441398967517500, -101.7549941600428269 ) ) ;
#222 = ORIENTED_EDGE ( 'NONE', *, *, #123031, .F. ) ;
#223 = COLOUR_RGB ( '',0.9568627450980391469, 0.9568627450980391469, 0.9568627450980391469 ) ;
#224 = CARTESIAN_POINT ( 'NONE',  ( 30.66864815232024810, -29.74904799575933012, -21.68684787431687866 ) ) ;
#225 = CARTESIAN_POINT ( 'NONE',  ( 0.7251389806562280604, 45.67187500000002842, -15.86169609684595017 ) ) ;
#226 = CARTESIAN_POINT ( 'NONE',  ( -1.064057272638085472, -40.23806682536518764, 17.11161879700754440 ) ) ;
#227 = CARTESIAN_POINT ( 'NONE',  ( -4.917736874093342259, 30.16180626498421091, 9.219287204144485770 ) ) ;
#228 = ORIENTED_EDGE ( 'NONE', *, *, #3644, .F. ) ;
#230 = ORIENTED_EDGE ( 'NONE', *, *, #17088, .F. ) ;
#229 = CARTESIAN_POINT ( 'NONE',  ( 25.58473938051151109, -12.00002327359642784, 10.57001845239684101 ) ) ;
#231 = CARTESIAN_POINT ( 'NONE',  ( 2.540013764890105996, -20.51206753646114223, 37.04499517774257100 ) ) ;
#232 = CARTESIAN_POINT ( 'NONE',  ( 687.4945512738809157, 116.6354970978619008, -101.6211757816168841 ) ) ;
#233 = MECHANICAL_DESIGN_GEOMETRIC_PRESENTATION_REPRESENTATION (  '', ( #88464 ), #34434 ) ;
#234 = CARTESIAN_POINT ( 'NONE',  ( 40.83431682536517826, 0.6669524272680373844, 15.35896544084199533 ) ) ;
#235 = CARTESIAN_POINT ( 'NONE',  ( -17.37490538477032942, -0.01684745490357556982, 38.84166666666664014 ) ) ;
#236 = FILL_AREA_STYLE_COLOUR ( '', #147799 ) ;
#237 = B_SPLINE_CURVE_WITH_KNOTS ( 'NONE', 3,
 ( #100604, #148225, #52258, #53733, #40638, #76060, #54496, #7684, #132971, #122213 ),
 .UNSPECIFIED., .F., .F.,
 ( 4, 2, 2, 2, 4 ),
 ( 0.000000000000000000, 0.0004497995831968971546, 0.0008995991663937943092, 0.001349398749590686314, 0.001799198332787578210 ),
 .UNSPECIFIED. ) ;
#238 = DIRECTION ( 'NONE',  ( 0.1434750481999931548, 0.9896539347388104702, 0.000000000000000000 ) ) ;
#239 = CARTESIAN_POINT ( 'NONE',  ( 643.9643259841925556, -83.34082963432095426, -66.74346319806900851 ) ) ;
#240 = CARTESIAN_POINT ( 'NONE',  ( -9.102264209982802612, -13.58904824109858822, 51.51041025852853750 ) ) ;
#241 = LINE ( 'NONE', #69309, #115943 ) ;
#242 = CARTESIAN_POINT ( 'NONE',  ( -9.589763243702297046, 44.71104721387265357, -7.635339819113896809 ) ) ;
#243 = EDGE_CURVE ( 'NONE', #21188, #108579, #86830, .T. ) ;
#244 = CARTESIAN_POINT ( 'NONE',  ( 0.9473350369640987090, 43.43750000000002132, -16.20179604548050634 ) ) ;
#245 = VECTOR ( 'NONE', #42610, 1000.000000000000000 ) ;
#246 = VECTOR ( 'NONE', #18689, 1000.000000000000000 ) ;
#247 = PRESENTATION_LAYER_ASSIGNMENT (  '', '', ( #2785 ) ) ;
#248 = DIRECTION ( 'NONE',  ( -8.704658796787635130E-17, 1.000000000000000000, -1.224646799147353454E-16 ) ) ;
#249 = CARTESIAN_POINT ( 'NONE',  ( 16.89932384379998354, -0.5761517454326816612, 40.86249999999997584 ) ) ;
#250 =( LENGTH_UNIT ( ) NAMED_UNIT ( * ) SI_UNIT ( .MILLI., .METRE. ) );
#251 = CARTESIAN_POINT ( 'NONE',  ( -17.51619525591880944, 19.47792435161123947, 1.073184956502113208 ) ) ;
#252 = CARTESIAN_POINT ( 'NONE',  ( -41.34223349203183062, -1.415000000000006475, 15.87169321299897184 ) ) ;
#254 = CARTESIAN_POINT ( 'NONE',  ( 41.58030023069677128, 8.450546204039723008, -0.4179693852682381250 ) ) ;
#253 = CARTESIAN_POINT ( 'NONE',  ( 352.7631567508666990, -76.76738479745215216, -203.8496488297276130 ) ) ;
#255 = DIRECTION ( 'NONE',  ( -8.704658796787635130E-17, 1.000000000000000000, -1.224646799147353454E-16 ) ) ;
#256 = COLOUR_RGB ( '',0.09803921568627450844, 0.09803921568627450844, 0.09803921568627450844 ) ;
#257 = FILL_AREA_STYLE_COLOUR ( '', #14291 ) ;
#258 = CARTESIAN_POINT ( 'NONE',  ( -16.24946570024429704, 22.36265173944998352, 3.514640083820649519 ) ) ;
#259 = CARTESIAN_POINT ( 'NONE',  ( -1.412851719996393696, 40.69708333333333883, 15.79375081566119654 ) ) ;
#260 = CARTESIAN_POINT ( 'NONE',  ( 0.000000000000000000, 0.000000000000000000, 38.80165551770882360 ) ) ;
#261 = CARTESIAN_POINT ( 'NONE',  ( 41.36431682536518650, 0.5920470345517355737, 16.64182353983860807 ) ) ;
#262 = ORIENTED_EDGE ( 'NONE', *, *, #3941, .F. ) ;
#263 = EDGE_CURVE ( 'NONE', #58638, #100620, #36986, .T. ) ;
#264 = CARTESIAN_POINT ( 'NONE',  ( -0.05993871638224743809, 42.27488749946508761, 18.50710752939715320 ) ) ;
#265 = ORIENTED_EDGE ( 'NONE', *, *, #84977, .F. ) ;
#266 =( GEOMETRIC_REPRESENTATION_CONTEXT ( 3 ) GLOBAL_UNCERTAINTY_ASSIGNED_CONTEXT ( ( #104156 ) ) GLOBAL_UNIT_ASSIGNED_CONTEXT ( ( #70521, #142786, #83593 ) ) REPRESENTATION_CONTEXT ( 'NONE', 'WORKASPACE' ) );
#267 = CARTESIAN_POINT ( 'NONE',  ( 3.740283816204052147, 48.69534548961919995, 19.42022183650499301 ) ) ;
#268 = SURFACE_SIDE_STYLE ('',( #28379 ) ) ;
#269 = EDGE_CURVE ( 'NONE', #132511, #32423, #59432, .T. ) ;
#271 = CARTESIAN_POINT ( 'NONE',  ( 41.02350994558948827, 1.721300591391393464, 17.03112904224297708 ) ) ;
#270 = MECHANICAL_DESIGN_GEOMETRIC_PRESENTATION_REPRESENTATION (  '', ( #39432 ), #51778 ) ;
#272 = FILL_AREA_STYLE ('',( #57786 ) ) ;
#273 = CARTESIAN_POINT ( 'NONE',  ( 10.60169276957484463, 2.127015776907590805, 59.55166307718616281 ) ) ;
#274 = CARTESIAN_POINT ( 'NONE',  ( -52.36494541964770377, 8.180415119925759981, 2.609281658762863110 ) ) ;
#275 = CARTESIAN_POINT ( 'NONE',  ( -43.65567336690673983, 0.6292269520271371874, 16.96397535978539040 ) ) ;
#276 = LINE ( 'NONE', #46987, #149496 ) ;
#277 = CARTESIAN_POINT ( 'NONE',  ( 46.54758086159633734, -1.273607928385519061, 15.59508840007582009 ) ) ;
#278 = AXIS2_PLACEMENT_3D ( 'NONE', #16688, #131918, #85819 ) ;
#279 = CARTESIAN_POINT ( 'NONE',  ( 688.2786439157169980, 115.9707179163949746, -101.6783788036135832 ) ) ;
#280 = CARTESIAN_POINT ( 'NONE',  ( -10.73830305185674305, 44.36595667815453936, -7.698700994825689925 ) ) ;
#281 =( GEOMETRIC_REPRESENTATION_CONTEXT ( 3 ) GLOBAL_UNCERTAINTY_ASSIGNED_CONTEXT ( ( #5249 ) ) GLOBAL_UNIT_ASSIGNED_CONTEXT ( ( #72040, #95884, #118965 ) ) REPRESENTATION_CONTEXT ( 'NONE', 'WORKASPACE' ) );
#282 = CARTESIAN_POINT ( 'NONE',  ( -0.4601212251301159961, 41.47000000000001307, 16.57596856168316179 ) ) ;
#283 = EDGE_CURVE ( 'NONE', #144585, #27883, #102525, .T. ) ;
#284 = CARTESIAN_POINT ( 'NONE',  ( -1.074910441890305046, 44.04191530530495413, -17.18968716021883480 ) ) ;
#285 =( BOUNDED_CURVE ( )  B_SPLINE_CURVE ( 2, ( #74805, #84050, #110192, #87079, #85579, #143239, #108682 ),
 .UNSPECIFIED., .F., .F. ) 
 B_SPLINE_CURVE_WITH_KNOTS ( ( 3, 2, 2, 3 ),
 ( 0.7321428571428570953, 0.7380952380952380265, 0.7500000000000000000, 0.7540502976575236271 ),
 .UNSPECIFIED. ) 
 CURVE ( )  GEOMETRIC_REPRESENTATION_ITEM ( )  RATIONAL_B_SPLINE_CURVE ( ( 0.9330127018922194093, 0.9330127018922194093, 1.000000000000000000, 0.8660254037844387076, 1.000000000000000000, 0.9544184925695566868, 0.9398529221647961007 ) ) 
 REPRESENTATION_ITEM ( '' )  );
#286 = CARTESIAN_POINT ( 'NONE',  ( 291.4137978037381345, 49.99999999999999289, 7.676411583370111202 ) ) ;
#287 = CARTESIAN_POINT ( 'NONE',  ( -17.18237989393632148, 0.7353623684496675139, 42.86249999999996874 ) ) ;
#288 = DIRECTION ( 'NONE',  ( -0.8371691043312220470, 0.000000000000000000, -0.5469441386039887165 ) ) ;
#289 = FACE_OUTER_BOUND ( 'NONE', #50494, .T. ) ;
#290 = CYLINDRICAL_SURFACE ( 'NONE', #85847, 1.175240473580836165 ) ;
#291 = B_SPLINE_CURVE_WITH_KNOTS ( 'NONE', 3,
 ( #132954, #98380, #26145, #39888 ),
 .UNSPECIFIED., .F., .F.,
 ( 4, 4 ),
 ( 0.03461923749021222907, 0.04362924453020460003 ),
 .UNSPECIFIED. ) ;
#292 = CARTESIAN_POINT ( 'NONE',  ( 355.9355988526814372, -74.15027977655947211, -203.4570459680612657 ) ) ;
#293 = ADVANCED_FACE ( 'NONE', ( #121551 ), #109268, .T. ) ;
#294 = CARTESIAN_POINT ( 'NONE',  ( -4.751619843031935146E-13, -43.79158974410039207, 14.27169321299896509 ) ) ;
#295 = ORIENTED_EDGE ( 'NONE', *, *, #66251, .F. ) ;
#296 = ORIENTED_EDGE ( 'NONE', *, *, #142467, .T. ) ;
#297 = CARTESIAN_POINT ( 'NONE',  ( 1.554788313288984147, 45.15240835058761348, 2.060727108354161619 ) ) ;
#298 = CARTESIAN_POINT ( 'NONE',  ( 388.4367193649189289, 116.3667386491580515, -240.3351963203664070 ) ) ;
#299 = CARTESIAN_POINT ( 'NONE',  ( -9.563245004915417624, 43.93229166666669272, -4.105342627045040160 ) ) ;
#300 = PLANE ( 'NONE',  #32708 ) ;
#301 = CARTESIAN_POINT ( 'NONE',  ( -15.02001877460186563, -9.385790212706153213, 41.70827631244527822 ) ) ;
#302 = PRESENTATION_LAYER_ASSIGNMENT (  '', '', ( #66444 ) ) ;
#303 =( LENGTH_UNIT ( ) NAMED_UNIT ( * ) SI_UNIT ( .MILLI., .METRE. ) );
#304 = CARTESIAN_POINT ( 'NONE',  ( 2.738873976618022787, 21.14419607679847957, 30.55041286882234886 ) ) ;
#305 = CARTESIAN_POINT ( 'NONE',  ( -43.57265015869847957, 0.7285509463549827425, 16.29232229799536569 ) ) ;
#306 = CARTESIAN_POINT ( 'NONE',  ( -29.06927984406692644, -26.08823467246726935, -15.76453973947296028 ) ) ;
#307 = LINE ( 'NONE', #47019, #58810 ) ;
#308 = CARTESIAN_POINT ( 'NONE',  ( 1.457851784080972157, 45.42291666666666572, 15.13392528947167825 ) ) ;
#309 = EDGE_CURVE ( 'NONE', #23306, #5670, #4173, .T. ) ;
#310 = CARTESIAN_POINT ( 'NONE',  ( -1.338378105971500531, 46.08333333333336412, 4.925529841216564009 ) ) ;
#311 = SURFACE_SIDE_STYLE ('',( #151589 ) ) ;
#312 =( NAMED_UNIT ( * ) SI_UNIT ( $, .STERADIAN. ) SOLID_ANGLE_UNIT ( ) );
#313 = VERTEX_POINT ( 'NONE', #139874 ) ;
#314 = CARTESIAN_POINT ( 'NONE',  ( 5.596384916542674630E-15, -45.69795079233532675, -21.53194933059322835 ) ) ;
#316 = EDGE_CURVE ( 'NONE', #15716, #49925, #78394, .T. ) ;
#315 =( LENGTH_UNIT ( ) NAMED_UNIT ( * ) SI_UNIT ( .MILLI., .METRE. ) );
#317 = CARTESIAN_POINT ( 'NONE',  ( 8.901351029174589868, 43.25520833333336412, -6.434725138071572204 ) ) ;
#318 = ORIENTED_EDGE ( 'NONE', *, *, #68470, .T. ) ;
#319 = CARTESIAN_POINT ( 'NONE',  ( 0.9473350369640957114, 47.43750000000003553, 2.798203954519491887 ) ) ;
#320 = CARTESIAN_POINT ( 'NONE',  ( -25.11729109478790178, 28.64841520798673002, 0.002602420769835246152 ) ) ;
#321 = ADVANCED_FACE ( 'NONE', ( #34482 ), #2548, .T. ) ;
#322 = EDGE_CURVE ( 'NONE', #69396, #18547, #72186, .T. ) ;
#323 = EDGE_LOOP ( 'NONE', ( #72812, #117809, #72757, #95344 ) ) ;
#325 = DIRECTION ( 'NONE',  ( 1.000000000000000000, -1.266798485817900248E-14, -1.507581544037116097E-29 ) ) ;
#324 = CARTESIAN_POINT ( 'NONE',  ( -48.23923970093923685, -1.080190834691824087, 15.51150546807545361 ) ) ;
#326 = ORIENTED_EDGE ( 'NONE', *, *, #109090, .T. ) ;
#327 = CARTESIAN_POINT ( 'NONE',  ( -652.0701443962191206, -99.27356948979648621, -90.47705140324144679 ) ) ;
#328 = SURFACE_STYLE_FILL_AREA ( #33266 ) ;
#329 = CARTESIAN_POINT ( 'NONE',  ( 10.73545056332891789, -2.415126265872574951, 59.34702272033550230 ) ) ;
#330 = CARTESIAN_POINT ( 'NONE',  ( -0.6384091573420147547, -44.27931682536518565, 15.32383460313572598 ) ) ;
#331 = CARTESIAN_POINT ( 'NONE',  ( -7.926162762912007054, 44.04191530530495413, -7.401631640705528703 ) ) ;
#332 = STYLED_ITEM ( 'NONE', ( #67510 ), #119934 ) ;
#333 = UNCERTAINTY_MEASURE_WITH_UNIT (LENGTH_MEASURE( 1.000000000000000082E-05 ), #113302, 'distance_accuracy_value', 'NONE');
#334 =( BOUNDED_SURFACE ( )  B_SPLINE_SURFACE ( 3, 1, ( 
 ( #7646, #55206 ),
 ( #44363, #21411 ),
 ( #56728, #45140 ),
 ( #103654, #149723 ),
 ( #55950, #126670 ),
 ( #31382, #115169 ),
 ( #125913, #80552 ) ),
 .UNSPECIFIED., .T., .F., .F. ) 
 B_SPLINE_SURFACE_WITH_KNOTS ( ( 4, 3, 4 ),
 ( 2, 2 ),
 ( 0.000000000000000000, 0.5000000000000000000, 1.000000000000000000 ),
 ( 0.000000000000000000, 1.000000000000000000 ),
 .UNSPECIFIED. ) 
 GEOMETRIC_REPRESENTATION_ITEM ( )  RATIONAL_B_SPLINE_SURFACE ( (
 ( 1.000000000000000000, 1.000000000000000000),
 ( 0.3333333333333333703, 0.3333333333333333703),
 ( 0.3333333333333333703, 0.3333333333333333703),
 ( 1.000000000000000000, 1.000000000000000000),
 ( 0.3333333333333333703, 0.3333333333333333703),
 ( 0.3333333333333333703, 0.3333333333333333703),
 ( 1.000000000000000000, 1.000000000000000000) ) ) 
 REPRESENTATION_ITEM ( '' )  SURFACE ( )  );
#335 = VECTOR ( 'NONE', #123772, 1000.000000000000000 ) ;
#336 = AXIS2_PLACEMENT_3D ( 'NONE', #68908, #56634, #68142 ) ;
#337 = CIRCLE ( 'NONE', #86175, 1.550240473580835276 ) ;
#338 = CARTESIAN_POINT ( 'NONE',  ( -18.73221114554233324, 0.9145187093711800719, 45.17499999999998295 ) ) ;
#339 = ORIENTED_EDGE ( 'NONE', *, *, #149599, .T. ) ;
#340 = CARTESIAN_POINT ( 'NONE',  ( 0.3348918743735757042, -21.77254593898805268, 25.80029599308902633 ) ) ;
#341 = CARTESIAN_POINT ( 'NONE',  ( -20.24256589951143326, -30.48436395534401910, 3.927856096123271357 ) ) ;
#342 = CARTESIAN_POINT ( 'NONE',  ( 1.108040366672239152, 39.02722523689099177, 16.70048093765846531 ) ) ;
#343 = VERTEX_POINT ( 'NONE', #106790 ) ;
#344 = CARTESIAN_POINT ( 'NONE',  ( 14.37509461522966703, -0.01684745490397869527, 39.40416666666663303 ) ) ;
#345 = ORIENTED_EDGE ( 'NONE', *, *, #149968, .F. ) ;
#346 = UNCERTAINTY_MEASURE_WITH_UNIT (LENGTH_MEASURE( 1.000000000000000082E-05 ), #67396, 'distance_accuracy_value', 'NONE');
#347 = CARTESIAN_POINT ( 'NONE',  ( -2.032857770493370353, 12.48931556778129703, 57.55351869274089438 ) ) ;
#349 = EDGE_CURVE ( 'NONE', #35970, #3325, #126838, .T. ) ;
#348 = CARTESIAN_POINT ( 'NONE',  ( -9.556231490580081811, 43.21024047358086762, -3.739599890375987723 ) ) ;
#350 = AXIS2_PLACEMENT_3D ( 'NONE', #118694, #120217, #108684 ) ;
#352 = PLANE ( 'NONE',  #130249 ) ;
#351 = CARTESIAN_POINT ( 'NONE',  ( 12.48058531647590641, -14.15186656476445037, 19.36110018670033739 ) ) ;
#353 = CARTESIAN_POINT ( 'NONE',  ( -5.236685101135811315, 49.00000000000002842, 13.86588576454866129 ) ) ;
#355 = CARTESIAN_POINT ( 'NONE',  ( -385.5559246514299616, -158.4856418627407493, -52.95956797069069921 ) ) ;
#354 = CARTESIAN_POINT ( 'NONE',  ( 0.9772214476837669528, 41.09141230933717992, 16.96303025051247815 ) ) ;
#356 = CARTESIAN_POINT ( 'NONE',  ( -48.27598349203181272, 2.750000000000015987, 15.87169321299895053 ) ) ;
#357 = CARTESIAN_POINT ( 'NONE',  ( 8.161621894028501245, 45.14583333333335702, -4.574470158783433327 ) ) ;
#358 = CARTESIAN_POINT ( 'NONE',  ( 14.19814203276848197, -20.57699596193197067, 31.20526082050258765 ) ) ;
#359 = VERTEX_POINT ( 'NONE', #11504 ) ;
#360 = CARTESIAN_POINT ( 'NONE',  ( 15.85554623475176861, 1.731941555312618064, 43.71666666666663303 ) ) ;
#361 = FACE_OUTER_BOUND ( 'NONE', #74623, .T. ) ;
#362 = UNCERTAINTY_MEASURE_WITH_UNIT (LENGTH_MEASURE( 1.000000000000000082E-05 ), #14311, 'distance_accuracy_value', 'NONE');
#364 = ORIENTED_EDGE ( 'NONE', *, *, #136386, .T. ) ;
#363 = CARTESIAN_POINT ( 'NONE',  ( 19.11779933596467984, -5.883005592363906189, 29.33599999999999497 ) ) ;
#365 =( GEOMETRIC_REPRESENTATION_CONTEXT ( 3 ) GLOBAL_UNCERTAINTY_ASSIGNED_CONTEXT ( ( #47354 ) ) GLOBAL_UNIT_ASSIGNED_CONTEXT ( ( #5727, #15771, #72583 ) ) REPRESENTATION_CONTEXT ( 'NONE', 'WORKASPACE' ) );
#366 = CARTESIAN_POINT ( 'NONE',  ( 1.742028867570645234, 43.82142759641626384, 2.430720120257863659 ) ) ;
#367 = VERTEX_POINT ( 'NONE', #142133 ) ;
#368 = STYLED_ITEM ( 'NONE', ( #1560 ), #85295 ) ;
#369 = VECTOR ( 'NONE', #23257, 1000.000000000000000 ) ;
#370 = B_SPLINE_CURVE_WITH_KNOTS ( 'NONE', 3,
 ( #131207, #108211, #96670, #25938 ),
 .UNSPECIFIED., .F., .F.,
 ( 4, 4 ),
 ( 0.004879023867970869351, 0.005203290061542172572 ),
 .UNSPECIFIED. ) ;
#371 = CARTESIAN_POINT ( 'NONE',  ( 392.6116884043320852, -118.9303866236580660, -224.4661179821108306 ) ) ;
#372 =( NAMED_UNIT ( * ) PLANE_ANGLE_UNIT ( ) SI_UNIT ( $, .RADIAN. ) );
#373 = DIRECTION ( 'NONE',  ( -1.224646799147350495E-16, -1.000000000000000000, 1.314482787981055174E-15 ) ) ;
#374 = CARTESIAN_POINT ( 'NONE',  ( -12.62856652421935877, -31.21502827403929814, 2.010016573002679774 ) ) ;
#375 = ORIENTED_EDGE ( 'NONE', *, *, #47829, .T. ) ;
#377 = EDGE_CURVE ( 'NONE', #13954, #5283, #14581, .T. ) ;
#376 = EDGE_CURVE ( 'NONE', #102799, #107653, #9565, .T. ) ;
#378 = CARTESIAN_POINT ( 'NONE',  ( -39.17700516845722092, -12.08975872507791571, 22.54490667569824680 ) ) ;
#379 = CARTESIAN_POINT ( 'NONE',  ( 9.960673702629003756, 46.00000000000002842, 0.7310891036413325050 ) ) ;
#380 = ORIENTED_EDGE ( 'NONE', *, *, #35652, .F. ) ;
#381 = DIRECTION ( 'NONE',  ( -0.9659258262890717539, -0.2588190451025079164, 0.000000000000000000 ) ) ;
#382 = CARTESIAN_POINT ( 'NONE',  ( 1.004747705349730902, -43.70182756448214434, 15.51855436127803856 ) ) ;
#383 = DIRECTION ( 'NONE',  ( -1.599193020520323391E-16, 1.000000000000000000, -1.700743009892418160E-16 ) ) ;
#384 = EDGE_LOOP ( 'NONE', ( #107347, #60037, #318 ) ) ;
#386 = CARTESIAN_POINT ( 'NONE',  ( 7.524280913778309099, 49.00000000000002132, -6.542564789357311561 ) ) ;
#385 =( LENGTH_UNIT ( ) NAMED_UNIT ( * ) SI_UNIT ( .MILLI., .METRE. ) );
#387 = CARTESIAN_POINT ( 'NONE',  ( 1.255753656496827020, 43.81250000000002842, 5.068639585654083568 ) ) ;
#388 = CARTESIAN_POINT ( 'NONE',  ( -6.349999999999999645, -46.09233543124636867, 2.571930952684757354 ) ) ;
#389 = CARTESIAN_POINT ( 'NONE',  ( 1.658902687889114329E-13, -48.27598349203184824, 15.87169321299898250 ) ) ;
#390 = CARTESIAN_POINT ( 'NONE',  ( 634.8664420637775265, -166.8599549554702151, -131.1271965224168525 ) ) ;
#391 = AXIS2_PLACEMENT_3D ( 'NONE', #66361, #87941, #29539 ) ;
#392 = DIRECTION ( 'NONE',  ( 0.3090169943749473958, -0.9510565162951536422, 0.000000000000000000 ) ) ;
#393 = EDGE_CURVE ( 'NONE', #100646, #89142, #62254, .T. ) ;
#394 = CARTESIAN_POINT ( 'NONE',  ( 19.55985207090391853, 1.552996341852740603, 46.07182320965866751 ) ) ;
#395 = MECHANICAL_DESIGN_GEOMETRIC_PRESENTATION_REPRESENTATION (  '', ( #137777 ), #86218 ) ;
#396 = CARTESIAN_POINT ( 'NONE',  ( 1.553129256072756759, 45.25051616731662563, -16.94255123900337523 ) ) ;
#397 = EDGE_CURVE ( 'NONE', #52589, #51646, #129802, .T. ) ;
#398 = EDGE_LOOP ( 'NONE', ( #138125, #71509, #8049, #68639 ) ) ;
#399 = CARTESIAN_POINT ( 'NONE',  ( -29.93525094781865903, -30.59810887762758469, -21.78010810637634620 ) ) ;
#400 = CARTESIAN_POINT ( 'NONE',  ( 1.659897519106217835E-13, -46.97348349203184625, 15.87169321299897895 ) ) ;
#401 = CARTESIAN_POINT ( 'NONE',  ( -19.78170131530056963, -0.3992028086881692639, 44.96214969239930070 ) ) ;
#402 = CARTESIAN_POINT ( 'NONE',  ( 19.72589604665857266, 3.679539906259670090, 34.72036445326936160 ) ) ;
#403 = MECHANICAL_DESIGN_GEOMETRIC_PRESENTATION_REPRESENTATION (  '', ( #127903 ), #78855 ) ;
#404 = VERTEX_POINT ( 'NONE', #107549 ) ;
#405 = CARTESIAN_POINT ( 'NONE',  ( -13.90262661495584595, -14.91361247814125157, -9.546729418839671411 ) ) ;
#406 = CARTESIAN_POINT ( 'NONE',  ( 15.85554623475177749, 1.731941555312622949, 39.77916666666664014 ) ) ;
#407 = FACE_OUTER_BOUND ( 'NONE', #43645, .T. ) ;
#408 = EDGE_LOOP ( 'NONE', ( #50172, #127269, #7711, #19386 ) ) ;
#409 = CARTESIAN_POINT ( 'NONE',  ( 39.63849423114879755, -0.8443357347083340070, 16.52078655535763474 ) ) ;
#410 = FACE_OUTER_BOUND ( 'NONE', #85541, .T. ) ;
#411 = CARTESIAN_POINT ( 'NONE',  ( 1.212676633142073968, 47.78333333333335986, -12.30626597518202026 ) ) ;
#412 =( NAMED_UNIT ( * ) SI_UNIT ( $, .STERADIAN. ) SOLID_ANGLE_UNIT ( ) );
#413 = CONICAL_SURFACE ( 'NONE', #7727, 2.724015418050608428, 0.01745329251994429814 ) ;
#414 = CARTESIAN_POINT ( 'NONE',  ( -52.11884081292902948, 9.627182700854030273, 3.515575930998977139 ) ) ;
#416 = CARTESIAN_POINT ( 'NONE',  ( -6.797564531490193573, 46.29129196048377537, -5.171487319273948557 ) ) ;
#415 = CARTESIAN_POINT ( 'NONE',  ( -0.1965466360210117447, -38.23180608624821986, 16.91839967608628115 ) ) ;
#417 = CARTESIAN_POINT ( 'NONE',  ( -9.146442050841873339, 12.31510098124331343, 53.19949528681014073 ) ) ;
#418 = ORIENTED_EDGE ( 'NONE', *, *, #85978, .F. ) ;
#419 = CARTESIAN_POINT ( 'NONE',  ( -1.729421174978889475, 46.04166666666669272, -14.84718311854357786 ) ) ;
#420 = PRESENTATION_STYLE_ASSIGNMENT (( #96399 ) ) ;
#421 = CARTESIAN_POINT ( 'NONE',  ( -7.798672969000507216, 47.63025816999452644, 19.50186240425308526 ) ) ;
#422 = ORIENTED_EDGE ( 'NONE', *, *, #46409, .T. ) ;
#425 = EDGE_LOOP ( 'NONE', ( #87032, #137955, #6957, #3085, #3596, #50490, #52285, #84310, #104072 ) ) ;
#424 = DIRECTION ( 'NONE',  ( -8.704658796787635130E-17, 1.000000000000000000, -1.224646799147353454E-16 ) ) ;
#423 =( NAMED_UNIT ( * ) SI_UNIT ( $, .STERADIAN. ) SOLID_ANGLE_UNIT ( ) );
#427 = SURFACE_STYLE_FILL_AREA ( #105649 ) ;
#426 = CARTESIAN_POINT ( 'NONE',  ( 1.238303051856733061, 45.47644972343718450, -12.30485224967811142 ) ) ;
#428 = CARTESIAN_POINT ( 'NONE',  ( 1.700060025239242655E-30, -17.75000000000007105, -16.27075000000004223 ) ) ;
#429 = VERTEX_POINT ( 'NONE', #2328 ) ;
#430 = CARTESIAN_POINT ( 'NONE',  ( 16.98534014116632207, -1.085673755229611848, 41.52767090063071009 ) ) ;
#431 = DIRECTION ( 'NONE',  ( 0.000000000000000000, 0.000000000000000000, -1.000000000000000000 ) ) ;
#432 = CARTESIAN_POINT ( 'NONE',  ( -12.07776415618817012, 1.763231977613052948, 52.69048001952473470 ) ) ;
#433 = SURFACE_SIDE_STYLE ('',( #105658 ) ) ;
#434 = CARTESIAN_POINT ( 'NONE',  ( -7.868540543927752040, -51.43696510169583291, 3.497386797111385004 ) ) ;
#435 = EDGE_CURVE ( 'NONE', #128679, #78530, #26142, .T. ) ;
#436 = CARTESIAN_POINT ( 'NONE',  ( -0.5986489708254107978, 43.72395833333335702, -15.93472513807157398 ) ) ;
#437 = CARTESIAN_POINT ( 'NONE',  ( -51.21749991512740507, 9.000418858978111558, 5.424577820981476783 ) ) ;
#438 = ORIENTED_EDGE ( 'NONE', *, *, #1771, .F. ) ;
#439 = CARTESIAN_POINT ( 'NONE',  ( -2.704024360860537879, 46.38769711393840822, -14.83520562468593518 ) ) ;
#440 = SURFACE_STYLE_FILL_AREA ( #69489 ) ;
#441 = CARTESIAN_POINT ( 'NONE',  ( 659.9999999999998863, -122.9961369046356054, -86.48506578389174138 ) ) ;
#442 = CARTESIAN_POINT ( 'NONE',  ( 14.69983365685073196, -0.01319987391993244011, 43.09166666666662593 ) ) ;
#444 = CARTESIAN_POINT ( 'NONE',  ( 27.22057455827059158, 2.011276409368143447, 2.836843542905458815 ) ) ;
#443 = CARTESIAN_POINT ( 'NONE',  ( 419.2110896529189858, -142.1638175492973915, -190.5495971243084909 ) ) ;
#445 = CARTESIAN_POINT ( 'NONE',  ( 51.39419132058149842, -8.113059212878846793, 3.600662255432614867 ) ) ;
#446 = CARTESIAN_POINT ( 'NONE',  ( -161.5728994439549808, 194.6013261333188780, -166.5737401833563922 ) ) ;
#447 = FILL_AREA_STYLE_COLOUR ( '', #123514 ) ;
#448 = FACE_OUTER_BOUND ( 'NONE', #9908, .T. ) ;
#449 = DIRECTION ( 'NONE',  ( 0.8715865959575969102, -0.4902415789659712586, 0.000000000000000000 ) ) ;
#450 = PRESENTATION_LAYER_ASSIGNMENT (  '', '', ( #56734 ) ) ;
#451 = ORIENTED_EDGE ( 'NONE', *, *, #70479, .T. ) ;
#452 = CARTESIAN_POINT ( 'NONE',  ( 0.3117147468730130933, -41.38067556550494430, 18.52180940519215468 ) ) ;
#453 = CARTESIAN_POINT ( 'NONE',  ( -0.5255177399207994204, 49.00000000000002842, -1.483069627302092686 ) ) ;
#454 = PRESENTATION_STYLE_ASSIGNMENT (( #71051 ) ) ;
#455 = CARTESIAN_POINT ( 'NONE',  ( 0.1732826086523703013, 20.52854276414296919, 40.68708126140218440 ) ) ;
#456 = CARTESIAN_POINT ( 'NONE',  ( -38.86890015869848725, 0.8169506309032980029, 14.45669321299896204 ) ) ;
#457 = CARTESIAN_POINT ( 'NONE',  ( 13.71340647135451718, -12.53762073299567703, -22.90196262739563693 ) ) ;
#458 = CARTESIAN_POINT ( 'NONE',  ( 4.980807672294841559, 15.46406369079137022, 46.29109396628471984 ) ) ;
#459 = DIRECTION ( 'NONE',  ( -1.224646799147350495E-16, -1.000000000000000000, 1.314482787981055174E-15 ) ) ;
#460 =( NAMED_UNIT ( * ) SI_UNIT ( $, .STERADIAN. ) SOLID_ANGLE_UNIT ( ) );
#461 = B_SPLINE_CURVE_WITH_KNOTS ( 'NONE', 3,
 ( #88854, #123460, #98162, #88103, #135750, #145785 ),
 .UNSPECIFIED., .F., .F.,
 ( 4, 2, 4 ),
 ( 4.336808689942017736E-19, 0.0002016818708900705852, 0.0004033637417801407368 ),
 .UNSPECIFIED. ) ;
#462 = CARTESIAN_POINT ( 'NONE',  ( -44.32016089781544821, -1.064999999999993729, 15.87169321299896829 ) ) ;
#463 = PRESENTATION_LAYER_ASSIGNMENT (  '', '', ( #22463 ) ) ;
#464 = CARTESIAN_POINT ( 'NONE',  ( -1.024626457211597508, 48.53009920381106213, -8.917506773756754157 ) ) ;
#465 = CARTESIAN_POINT ( 'NONE',  ( -7.984787443506025539, 32.06573869709883695, 7.980780048908205693 ) ) ;
#466 = CARTESIAN_POINT ( 'NONE',  ( -11.08953641010210411, 1.147887418195786102, 57.59632112645908819 ) ) ;
#467 = CIRCLE ( 'NONE', #145230, 5.430029647084726463 ) ;
#468 = CARTESIAN_POINT ( 'NONE',  ( 14.12097995217698276, -2.726024379414939691, 57.94436823106443057 ) ) ;
#469 = CARTESIAN_POINT ( 'NONE',  ( -14.56762010606353641, -0.7353623684482599732, 41.61249999999995453 ) ) ;
#470 = CARTESIAN_POINT ( 'NONE',  ( 25.54161073947852145, -12.14015912595201385, 10.77950627876030509 ) ) ;
#471 = CARTESIAN_POINT ( 'NONE',  ( 9.417375550525335370, 47.66666666666669272, -3.754053950877451751 ) ) ;
#472 = CARTESIAN_POINT ( 'NONE',  ( -0.6427908884752219221, 48.43750000000002842, 5.232098392389568531 ) ) ;
#473 = ORIENTED_EDGE ( 'NONE', *, *, #92159, .F. ) ;
#474 = CARTESIAN_POINT ( 'NONE',  ( 11.61432623385850249, -15.03690311618639086, 43.64773596570891812 ) ) ;
#475 = CARTESIAN_POINT ( 'NONE',  ( 9.564735731419965248, 44.66666666666668561, -6.425232823317805320 ) ) ;
#476 = CARTESIAN_POINT ( 'NONE',  ( -45.25098349203182835, -0.9714012618066314442, 15.87169321299896829 ) ) ;
#477 = PRESENTATION_LAYER_ASSIGNMENT (  '', '', ( #51965 ) ) ;
#478 = ADVANCED_FACE ( 'NONE', ( #52143, #73705 ), #5314, .F. ) ;
#479 = CARTESIAN_POINT ( 'NONE',  ( -19.85184462066677824, 2.557577592431508950, 27.70324207158676444 ) ) ;
#480 = DIRECTION ( 'NONE',  ( -4.903811946224189011E-15, -1.000000000000000000, 4.903811946224189011E-15 ) ) ;
#481 =( GEOMETRIC_REPRESENTATION_CONTEXT ( 3 ) GLOBAL_UNCERTAINTY_ASSIGNED_CONTEXT ( ( #105687 ) ) GLOBAL_UNIT_ASSIGNED_CONTEXT ( ( #22090, #15900, #13631 ) ) REPRESENTATION_CONTEXT ( 'NONE', 'WORKASPACE' ) );
#482 = CARTESIAN_POINT ( 'NONE',  ( -11.61976513566949798, -14.78238053413021547, -21.90453659269693176 ) ) ;
#483 = CARTESIAN_POINT ( 'NONE',  ( -0.7580529519972274421, -19.99492124457352205, 41.25936747006970506 ) ) ;
#484 = ORIENTED_EDGE ( 'NONE', *, *, #2843, .F. ) ;
#485 =( NAMED_UNIT ( * ) PLANE_ANGLE_UNIT ( ) SI_UNIT ( $, .RADIAN. ) );
#486 = STYLED_ITEM ( 'NONE', ( #51096 ), #66756 ) ;
#487 = STYLED_ITEM ( 'NONE', ( #124619 ), #139450 ) ;
#488 = CARTESIAN_POINT ( 'NONE',  ( -20.14390585374332332, -1.936432327273083454, 27.50082093730577526 ) ) ;
#489 = CARTESIAN_POINT ( 'NONE',  ( 20.89832221917371413, 2.088708086902769434, 26.48923664825892743 ) ) ;
#490 = CARTESIAN_POINT ( 'NONE',  ( 594.7766684623636593, 62.48079260657081591, -136.7372060104734715 ) ) ;
#491 = CARTESIAN_POINT ( 'NONE',  ( 14.78367325907072960, 14.86626833504824496, -9.615708353224446725 ) ) ;
#492 = CARTESIAN_POINT ( 'NONE',  ( 37.05806682536516661, -0.9958257569107795693, 14.57633056292519491 ) ) ;
#493 = SURFACE_STYLE_USAGE ( .BOTH. , #93407 ) ;
#494 = CARTESIAN_POINT ( 'NONE',  ( 5.435581020868378133, 48.52616797812148519, 13.27302712708525512 ) ) ;
#495 = DIRECTION ( 'NONE',  ( 1.000000000000000000, 0.000000000000000000, 0.000000000000000000 ) ) ;
#497 = ORIENTED_EDGE ( 'NONE', *, *, #151864, .F. ) ;
#496 = B_SPLINE_CURVE_WITH_KNOTS ( 'NONE', 3,
 ( #62033, #117428, #3721, #12950, #82807, #143519, #85101 ),
 .UNSPECIFIED., .F., .F.,
 ( 4, 3, 4 ),
 ( 0.002600020268634812073, 0.002745782008853665194, 0.002924276058875659515 ),
 .UNSPECIFIED. ) ;
#498 = CARTESIAN_POINT ( 'NONE',  ( -35.00639107656210314, -0.3263968332536734129, 14.71557588076206002 ) ) ;
#499 = CARTESIAN_POINT ( 'NONE',  ( -8.475536533931068206, 42.13020833333335702, -5.770221838936111958 ) ) ;
#500 = SURFACE_STYLE_FILL_AREA ( #44162 ) ;
#501 = CARTESIAN_POINT ( 'NONE',  ( 16.86175744102694907, -6.436646014040415587, 41.65862384748516689 ) ) ;
#502 = EDGE_LOOP ( 'NONE', ( #78515, #46739, #148486, #110495 ) ) ;
#503 = CARTESIAN_POINT ( 'NONE',  ( 0.9643219732070665851, -19.91767514183374033, 41.33446187656749515 ) ) ;
#504 = CARTESIAN_POINT ( 'NONE',  ( 12.61949961219471206, -0.1573782717340334036, 59.78430932397218811 ) ) ;
#505 = EDGE_CURVE ( 'NONE', #75517, #18315, #126190, .T. ) ;
#506 = CARTESIAN_POINT ( 'NONE',  ( 16.56107710055938043, -0.9049541556377856955, 5.848843467362470960 ) ) ;
#507 = CARTESIAN_POINT ( 'NONE',  ( 17.37260917926201031, 0.2212754249599955536, 45.16400283239578783 ) ) ;
#508 = MECHANICAL_DESIGN_GEOMETRIC_PRESENTATION_REPRESENTATION (  '', ( #140331 ), #54382 ) ;
#509 = ORIENTED_EDGE ( 'NONE', *, *, #40386, .T. ) ;
#510 = STYLED_ITEM ( 'NONE', ( #5435 ), #74331 ) ;
#511 = FACE_OUTER_BOUND ( 'NONE', #134739, .T. ) ;
#513 = CARTESIAN_POINT ( 'NONE',  ( 19.72817727452669700, 1.053482453949851516, 45.18259756757584711 ) ) ;
#512 = CARTESIAN_POINT ( 'NONE',  ( 1.023207576562700005, 48.55717305941623607, -8.709220634223308721 ) ) ;
#514 = ORIENTED_EDGE ( 'NONE', *, *, #100817, .F. ) ;
#515 = CYLINDRICAL_SURFACE ( 'NONE', #48710, 1.175240473580829725 ) ;
#516 = CARTESIAN_POINT ( 'NONE',  ( -0.2686971452706853336, 43.22020062750437575, -13.26431897146254002 ) ) ;
#517 = CARTESIAN_POINT ( 'NONE',  ( 15.02312106128233893, 14.47702671241054162, -9.684921757318765145 ) ) ;
#518 = CARTESIAN_POINT ( 'NONE',  ( 1.073807054553835183, -41.96056682536518423, 16.79319384218528910 ) ) ;
#519 = CARTESIAN_POINT ( 'NONE',  ( 541.2551020409413240, -150.8229136607837972, -148.3966348010028184 ) ) ;
#520 = CARTESIAN_POINT ( 'NONE',  ( -1.390694502599410187, -41.34223349203184483, 15.61055378579711217 ) ) ;
#521 = VECTOR ( 'NONE', #12223, 1000.000000000000000 ) ;
#522 =( LENGTH_UNIT ( ) NAMED_UNIT ( * ) SI_UNIT ( .MILLI., .METRE. ) );
#523 = CARTESIAN_POINT ( 'NONE',  ( -40.70335754067097156, -13.86494446134939373, 16.62110627768001336 ) ) ;
#524 = CARTESIAN_POINT ( 'NONE',  ( -19.58848898630444069, -5.043078192505313417, 17.80102804622633883 ) ) ;
#525 = B_SPLINE_CURVE_WITH_KNOTS ( 'NONE', 3,
 ( #27804, #121587, #39270, #62373, #76922, #123079, #87702, #30048, #53851, #110053, #111557, #51604 ),
 .UNSPECIFIED., .F., .F.,
 ( 4, 2, 2, 2, 2, 4 ),
 ( 0.001164075658273532564, 0.001810682325078990292, 0.002457288991884448021, 0.002780592325287176668, 0.003103895658689905315, 0.003750502325495362176 ),
 .UNSPECIFIED. ) ;
#526 = CARTESIAN_POINT ( 'NONE',  ( -1.279717133949790364, -20.49598595578534344, 39.50312783265496819 ) ) ;
#527 = ORIENTED_EDGE ( 'NONE', *, *, #81655, .T. ) ;
#528 = CARTESIAN_POINT ( 'NONE',  ( -8.258045449693556250, -52.35275687470939232, 7.492132993316954703 ) ) ;
#529 = CARTESIAN_POINT ( 'NONE',  ( 9.684412125626112200, 46.46130155419162122, 0.1757777351913949737 ) ) ;
#530 =( BOUNDED_CURVE ( )  B_SPLINE_CURVE ( 2, ( #52677, #100290, #4359, #5852, #98069, #53402, #50382, #40323, #61931 ),
 .UNSPECIFIED., .F., .F. ) 
 B_SPLINE_CURVE_WITH_KNOTS ( ( 3, 2, 2, 2, 3 ),
 ( 0.6075755032588689986, 0.6135278842112499298, 0.6254326461160119033, 0.6373374080207737657, 0.6432897889731546970 ),
 .UNSPECIFIED. ) 
 CURVE ( )  GEOMETRIC_REPRESENTATION_ITEM ( )  RATIONAL_B_SPLINE_CURVE ( ( 0.9330127018922194093, 0.9330127018922194093, 1.000000000000000000, 0.8660254037844387076, 1.000000000000000000, 0.8660254037844387076, 1.000000000000000000, 0.9330127018922199644, 0.9330127018922194093 ) ) 
 REPRESENTATION_ITEM ( '' )  );
#531 = CARTESIAN_POINT ( 'NONE',  ( -14.85067615620001646, -0.5761517454322746534, 37.17499999999997584 ) ) ;
#532 = UNCERTAINTY_MEASURE_WITH_UNIT (LENGTH_MEASURE( 1.000000000000000082E-05 ), #34861, 'distance_accuracy_value', 'NONE');
#533 = CARTESIAN_POINT ( 'NONE',  ( -6.661679145523158319, 16.96130548233136537, 45.02114701121259799 ) ) ;
#534 = CARTESIAN_POINT ( 'NONE',  ( -9.020482879219279937, -51.21304567997883339, 5.321823177449581443 ) ) ;
#535 = CARTESIAN_POINT ( 'NONE',  ( -19.98521101411208178, 0.9891736334685129473, 41.17774010508161098 ) ) ;
#537 = CYLINDRICAL_SURFACE ( 'NONE', #108130, 2.360000000000001208 ) ;
#536 = CARTESIAN_POINT ( 'NONE',  ( 15.25668609945748244, -10.87009144752072132, 16.34962655800178410 ) ) ;
#538 = SURFACE_STYLE_USAGE ( .BOTH. , #47245 ) ;
#539 = CARTESIAN_POINT ( 'NONE',  ( 30.28978777759582997, -30.28978777759615326, -21.80803534552540413 ) ) ;
#540 = EDGE_LOOP ( 'NONE', ( #117487, #6581, #127926, #35268, #6520, #3632, #68474, #85207, #17369, #76665, #45543, #53358, #132459 ) ) ;
#541 = PLANE ( 'NONE',  #10097 ) ;
#542 = CARTESIAN_POINT ( 'NONE',  ( 10.46121846115351772, 47.01562500000002842, -4.623787843729248337 ) ) ;
#543 =( BOUNDED_CURVE ( )  B_SPLINE_CURVE ( 2, ( #96312, #35527, #24053, #95534, #83205, #59382, #106318, #83980, #70138 ),
 .UNSPECIFIED., .F., .F. ) 
 B_SPLINE_CURVE_WITH_KNOTS ( ( 3, 2, 2, 2, 3 ),
 ( 0.4647183604017262049, 0.4706707413541071361, 0.4825755032588689986, 0.4944802651636309165, 0.5004326461160117923 ),
 .UNSPECIFIED. ) 
 CURVE ( )  GEOMETRIC_REPRESENTATION_ITEM ( )  RATIONAL_B_SPLINE_CURVE ( ( 0.9330127018922194093, 0.9330127018922194093, 1.000000000000000000, 0.8660254037844387076, 1.000000000000000000, 0.8660254037844387076, 1.000000000000000000, 0.9330127018922202975, 0.9330127018922194093 ) ) 
 REPRESENTATION_ITEM ( '' )  );
#544 = CARTESIAN_POINT ( 'NONE',  ( -43.78180080593157442, 1.548669721645461683, 16.28706005790682809 ) ) ;
#545 = ORIENTED_EDGE ( 'NONE', *, *, #81754, .F. ) ;
#546 = CARTESIAN_POINT ( 'NONE',  ( 16.47401459771640830, -1.011123969879375473, 44.32083333333329733 ) ) ;
#547 = CARTESIAN_POINT ( 'NONE',  ( 41.72077493793651115, -0.8702544809011800719, 18.01123060206693793 ) ) ;
#548 = UNCERTAINTY_MEASURE_WITH_UNIT (LENGTH_MEASURE( 1.000000000000000082E-05 ), #142022, 'distance_accuracy_value', 'NONE');
#549 = CARTESIAN_POINT ( 'NONE',  ( 2.382267066143336720, -12.73757293543239832, 57.17793782551479609 ) ) ;
#550 = CARTESIAN_POINT ( 'NONE',  ( -88.54764850387923047, 44.27382425193989235, 20.81053612147051268 ) ) ;
#551 = CARTESIAN_POINT ( 'NONE',  ( -13.17159391637752641, 45.74841672629540312, 12.23888559895979178 ) ) ;
#552 = CARTESIAN_POINT ( 'NONE',  ( 716.8602051009623892, 100.2414395937818341, -102.1862091841080797 ) ) ;
#553 = STYLED_ITEM ( 'NONE', ( #130791 ), #6527 ) ;
#554 = CARTESIAN_POINT ( 'NONE',  ( -2.387524161899008401, 47.06217939483948953, 4.790208363919033374 ) ) ;
#555 = AXIS2_PLACEMENT_3D ( 'NONE', #107301, #47271, #141128 ) ;
#556 = CARTESIAN_POINT ( 'NONE',  ( -14.55836321237286057, -40.30561989322980310, -0.1396732419961313476 ) ) ;
#557 = EDGE_CURVE ( 'NONE', #98482, #45778, #116356, .T. ) ;
#558 = CARTESIAN_POINT ( 'NONE',  ( 1.457851784080971047, 38.00291666666667112, 15.13392528947168714 ) ) ;
#559 = VERTEX_POINT ( 'NONE', #75183 ) ;
#560 = STYLED_ITEM ( 'NONE', ( #135894 ), #109029 ) ;
#561 = VECTOR ( 'NONE', #81985, 1000.000000000000114 ) ;
#562 = PRODUCT_DEFINITION_FORMATION_WITH_SPECIFIED_SOURCE ( 'ANY', '', #105988, .NOT_KNOWN. ) ;
#563 = ORIENTED_EDGE ( 'NONE', *, *, #87838, .F. ) ;
#565 = CARTESIAN_POINT ( 'NONE',  ( 16.63413089833968073, -4.002823242187029784, 41.99999999999997868 ) ) ;
#564 = DIRECTION ( 'NONE',  ( 7.486535447018358604E-15, 0.7064682094624470388, -0.7077447767514246646 ) ) ;
#566 = CARTESIAN_POINT ( 'NONE',  ( -6.846711201845066874, 44.25794226215468541, -4.970671875962834996 ) ) ;
#567 = DIRECTION ( 'NONE',  ( -1.706211500097033734E-17, 0.1024588983745320925, 0.9947372387439195052 ) ) ;
#568 = CARTESIAN_POINT ( 'NONE',  ( -43.78616674265056474, 0.8028673962981559553, 14.48375775966241186 ) ) ;
#569 = PRESENTATION_STYLE_ASSIGNMENT (( #12034 ) ) ;
#570 = SURFACE_SIDE_STYLE ('',( #131088 ) ) ;
#571 = ADVANCED_FACE ( 'NONE', ( #85976 ), #138005, .F. ) ;
#572 = CARTESIAN_POINT ( 'NONE',  ( -17.05778729391037984, 0.6652827306403257257, 45.61249999999995453 ) ) ;
#573 =( NAMED_UNIT ( * ) SI_UNIT ( $, .STERADIAN. ) SOLID_ANGLE_UNIT ( ) );
#574 = PRESENTATION_STYLE_ASSIGNMENT (( #36532 ) ) ;
#575 = CARTESIAN_POINT ( 'NONE',  ( -1.048610746061444665, 45.89583333333335702, -14.22111130966120562 ) ) ;
#576 = EDGE_CURVE ( 'NONE', #941, #35869, #83251, .T. ) ;
#577 = EDGE_LOOP ( 'NONE', ( #87400, #106975, #59825, #76269, #53066, #132060 ) ) ;
#578 = CARTESIAN_POINT ( 'NONE',  ( 11.06093729646174140, 47.39082374579136570, -7.427122314475406384 ) ) ;
#579 = CARTESIAN_POINT ( 'NONE',  ( 3.417249547038784030, 46.00000000000002842, -6.883482243458475480 ) ) ;
#580 = CARTESIAN_POINT ( 'NONE',  ( -640.7686778305579764, -96.42747515875109343, -88.39761374560268337 ) ) ;
#581 = EDGE_LOOP ( 'NONE', ( #136568, #109627, #52958, #149692, #123539 ) ) ;
#582 = VERTEX_POINT ( 'NONE', #15674 ) ;
#583 = FACE_OUTER_BOUND ( 'NONE', #68472, .T. ) ;
#584 = CARTESIAN_POINT ( 'NONE',  ( -7.867916249532421524, 13.83296515624691381, 5.190930547060350619 ) ) ;
#585 = STYLED_ITEM ( 'NONE', ( #37359 ), #30806 ) ;
#586 = CARTESIAN_POINT ( 'NONE',  ( -23.61106763860105318, -23.12686709522888862, 7.983772790383032003 ) ) ;
#587 = ORIENTED_EDGE ( 'NONE', *, *, #140325, .T. ) ;
#588 = CARTESIAN_POINT ( 'NONE',  ( -17.38463226739447620, 0.8491233227525798455, 38.86249999999997584 ) ) ;
#589 = CARTESIAN_POINT ( 'NONE',  ( 16.63189474615289853, 1.987683945782092065, 44.52498906674303214 ) ) ;
#590 =( GEOMETRIC_REPRESENTATION_CONTEXT ( 3 ) GLOBAL_UNCERTAINTY_ASSIGNED_CONTEXT ( ( #66377 ) ) GLOBAL_UNIT_ASSIGNED_CONTEXT ( ( #135880, #89718, #41287 ) ) REPRESENTATION_CONTEXT ( 'NONE', 'WORKASPACE' ) );
#591 = CARTESIAN_POINT ( 'NONE',  ( 2.203364765173280837, -17.22460448915862230, 48.70469046038414973 ) ) ;
#592 = B_SPLINE_CURVE_WITH_KNOTS ( 'NONE', 3,
 ( #1751, #120842, #60838, #15572 ),
 .UNSPECIFIED., .F., .F.,
 ( 4, 4 ),
 ( 0.000000000000000000, 0.0007517427552369812570 ),
 .UNSPECIFIED. ) ;
#593 =( LENGTH_UNIT ( ) NAMED_UNIT ( * ) SI_UNIT ( .MILLI., .METRE. ) );
#594 = AXIS2_PLACEMENT_3D ( 'NONE', #99931, #30725, #146800 ) ;
#595 = CARTESIAN_POINT ( 'NONE',  ( 16.74494444889342404, -0.8506184921668256127, 41.84017090063070299 ) ) ;
#596 = CARTESIAN_POINT ( 'NONE',  ( 0.6083165698504213736, 7.536578292528159472E-17, 38.80165551770882360 ) ) ;
#597 = CARTESIAN_POINT ( 'NONE',  ( -13.16247781457520105, -35.75501724783816115, 0.7821872066319871530 ) ) ;
#598 = MECHANICAL_DESIGN_GEOMETRIC_PRESENTATION_REPRESENTATION (  '', ( #5506 ), #81548 ) ;
#600 = CARTESIAN_POINT ( 'NONE',  ( 11.27739987952779543, -11.37455350985450231, 52.26676885151822205 ) ) ;
#599 = B_SPLINE_CURVE_WITH_KNOTS ( 'NONE', 3,
 ( #35696, #82606, #15053, #47990, #83391, #108788, #129493, #24235 ),
 .UNSPECIFIED., .F., .F.,
 ( 4, 2, 2, 4 ),
 ( 0.006019811802525982213, 0.006718052371863209894, 0.007416292941200436709, 0.008812774079874892072 ),
 .UNSPECIFIED. ) ;
#601 = CARTESIAN_POINT ( 'NONE',  ( 0.3798597306546875885, 38.20166666666668220, 16.62230755712430863 ) ) ;
#602 = LINE ( 'NONE', #82701, #75952 ) ;
#603 = VECTOR ( 'NONE', #857, 1000.000000000000114 ) ;
#604 = DIRECTION ( 'NONE',  ( 5.157097282236628748E-15, 0.3818493186865488664, -0.9242245927363209601 ) ) ;
#605 = CARTESIAN_POINT ( 'NONE',  ( -14.63045730673815470, -12.25119881604693894, -21.11072859891176634 ) ) ;
#606 = ORIENTED_EDGE ( 'NONE', *, *, #1527, .T. ) ;
#607 = EDGE_CURVE ( 'NONE', #97518, #26387, #99367, .T. ) ;
#608 = CARTESIAN_POINT ( 'NONE',  ( -42.15282320715262898, -1.065000000000002611, 15.58632732305982671 ) ) ;
#609 = CARTESIAN_POINT ( 'NONE',  ( 295.5138016325525427, -49.99999999999997868, 6.958652097681417459 ) ) ;
#610 = MECHANICAL_DESIGN_GEOMETRIC_PRESENTATION_REPRESENTATION (  '', ( #64362 ), #88811 ) ;
#611 = STYLED_ITEM ( 'NONE', ( #107845 ), #139849 ) ;
#612 = ORIENTED_EDGE ( 'NONE', *, *, #141073, .T. ) ;
#615 = EDGE_LOOP ( 'NONE', ( #21485, #76685, #116928, #94640, #114878, #69182 ) ) ;
#614 = CARTESIAN_POINT ( 'NONE',  ( -20.52237361739450705, 2.646133250283722926, 36.71231528016508605 ) ) ;
#613 = FILL_AREA_STYLE_COLOUR ( '', #60873 ) ;
#617 = CARTESIAN_POINT ( 'NONE',  ( -2.959355779489980076, 22.81010579370927971, 12.10820310346382378 ) ) ;
#616 = CARTESIAN_POINT ( 'NONE',  ( -19.34589114773865504, -5.083090938239585022, 18.22660871733517496 ) ) ;
#618 = CARTESIAN_POINT ( 'NONE',  ( 27.32653099365440497, -0.6083165698472892124, 33.61813502564940848 ) ) ;
#619 = ORIENTED_EDGE ( 'NONE', *, *, #8340, .T. ) ;
#620 =( NAMED_UNIT ( * ) SI_UNIT ( $, .STERADIAN. ) SOLID_ANGLE_UNIT ( ) );
#622 = CARTESIAN_POINT ( 'NONE',  ( 42.66723349203186189, 1.307777798721970974, 16.41200999894043377 ) ) ;
#621 = CARTESIAN_POINT ( 'NONE',  ( -0.6389257638717492638, 43.70041666666666913, 14.60915653303251460 ) ) ;
#623 = ORIENTED_EDGE ( 'NONE', *, *, #102315, .F. ) ;
#624 = CARTESIAN_POINT ( 'NONE',  ( -3.225501463144379635E-15, 49.00000000000002842, 5.331693212998965592 ) ) ;
#625 = SURFACE_SIDE_STYLE ('',( #47325 ) ) ;
#626 = CARTESIAN_POINT ( 'NONE',  ( 0.9772214476837649544, 40.03141230933718475, 16.96303025051248525 ) ) ;
#627 = CARTESIAN_POINT ( 'NONE',  ( -8.244246343503171204, 48.75000000000002132, -4.431360414345919096 ) ) ;
#628 = EDGE_CURVE ( 'NONE', #20674, #144365, #131012, .T. ) ;
#629 = CARTESIAN_POINT ( 'NONE',  ( 5.090578722304504922, -46.34130210975733632, 5.328185035547717163 ) ) ;
#630 = CARTESIAN_POINT ( 'NONE',  ( 0.3798597306546876440, 40.58666666666668021, 16.62230755712430508 ) ) ;
#631 = FILL_AREA_STYLE_COLOUR ( '', #78472 ) ;
#632 = CARTESIAN_POINT ( 'NONE',  ( 1.464407353551032243, 47.50373324162291055, -17.04960132263381922 ) ) ;
#633 = LINE ( 'NONE', #68925, #30550 ) ;
#634 = SURFACE_STYLE_FILL_AREA ( #130395 ) ;
#635 = AXIS2_PLACEMENT_3D ( 'NONE', #102911, #149759, #151258 ) ;
#637 = EDGE_LOOP ( 'NONE', ( #57909, #65280, #85345, #8774, #89846, #98628 ) ) ;
#636 = CARTESIAN_POINT ( 'NONE',  ( 37.44902887969993088, -4.974703625404645280, 4.900491611514966372 ) ) ;
#638 = CARTESIAN_POINT ( 'NONE',  ( 38.07390015869850686, -0.1859608366443535332, 14.46896602382977903 ) ) ;
#639 = EDGE_LOOP ( 'NONE', ( #66404, #125033 ) ) ;
#640 = DIRECTION ( 'NONE',  ( 1.110223024625155801E-16, 1.000000000000000000, 1.051289599361772760E-31 ) ) ;
#641 = CARTESIAN_POINT ( 'NONE',  ( 3.461062656483691935, 47.17937973543705965, -6.347191287235359525 ) ) ;
#642 = CARTESIAN_POINT ( 'NONE',  ( 44.38973349203182295, -1.307777798721835749, 15.33137642705749748 ) ) ;
#643 = DIRECTION ( 'NONE',  ( -1.000000000000000000, 0.000000000000000000, 0.000000000000000000 ) ) ;
#644 = CARTESIAN_POINT ( 'NONE',  ( 161.5656938266661768, -49.99999999999998579, 6.767196887238607239 ) ) ;
#645 =( NAMED_UNIT ( * ) SI_UNIT ( $, .STERADIAN. ) SOLID_ANGLE_UNIT ( ) );
#646 = CARTESIAN_POINT ( 'NONE',  ( -19.32400382957718321, 26.86349379724245168, 1.856762746580309376 ) ) ;
#647 = MECHANICAL_DESIGN_GEOMETRIC_PRESENTATION_REPRESENTATION (  '', ( #71752 ), #32419 ) ;
#648 = EDGE_LOOP ( 'NONE', ( #50363, #68299 ) ) ;
#649 = CARTESIAN_POINT ( 'NONE',  ( -1.882766273110134447, 18.90683983765122989, 44.65280194336659036 ) ) ;
#650 = CARTESIAN_POINT ( 'NONE',  ( -8.552664963035899959, 44.43750000000002842, -6.701796045480508113 ) ) ;
#651 = CARTESIAN_POINT ( 'NONE',  ( -0.7820861380147865471, 44.95833333333335702, -16.29720254177218663 ) ) ;
#652 = B_SPLINE_CURVE_WITH_KNOTS ( 'NONE', 3,
 ( #118241, #32331, #114607, #125363, #59779, #1465, #48198, #79250 ),
 .UNSPECIFIED., .F., .F.,
 ( 4, 2, 2, 4 ),
 ( 0.000000000000000000, 0.0008335090096377973604, 0.001250263514456696800, 0.001667018019275596239 ),
 .UNSPECIFIED. ) ;
#653 = CARTESIAN_POINT ( 'NONE',  ( 14.27864097017631728, 13.31505783590690761, -22.49804293421940571 ) ) ;
#654 = CARTESIAN_POINT ( 'NONE',  ( 32.51872574547779493, 9.926352597528870447, 23.91318354909130051 ) ) ;
#655 = DIRECTION ( 'NONE',  ( 1.972152263052529951E-31, -1.192018108066319237E-15, 1.000000000000000000 ) ) ;
#656 = CARTESIAN_POINT ( 'NONE',  ( -2.725692806646364375, 47.72276148072453594, 4.121976869510759478 ) ) ;
#657 =( NAMED_UNIT ( * ) PLANE_ANGLE_UNIT ( ) SI_UNIT ( $, .RADIAN. ) );
#658 = CARTESIAN_POINT ( 'NONE',  ( 0.09317874902935618930, 44.71138894726730229, -12.36802500315879350 ) ) ;
#659 = CARTESIAN_POINT ( 'NONE',  ( -2.599799652417500884, 45.02926345004784281, -14.62925444098234351 ) ) ;
#660 = CARTESIAN_POINT ( 'NONE',  ( 352.7759020549968341, 76.73180343211231502, -203.3798693135125859 ) ) ;
#661 = CARTESIAN_POINT ( 'NONE',  ( 9.963490973119800032, -15.46830035633767153, 42.84622958260479209 ) ) ;
#662 = CARTESIAN_POINT ( 'NONE',  ( 631.5279836544114005, -46.43657570883989649, -142.2645523095177396 ) ) ;
#663 = DIRECTION ( 'NONE',  ( -0.3288093943258662000, 0.000000000000000000, 0.9443963056911315324 ) ) ;
#664 = CYLINDRICAL_SURFACE ( 'NONE', #75712, 1.000000000000000222 ) ;
#665 = CARTESIAN_POINT ( 'NONE',  ( 670.1596249376652850, -40.52748772162186697, -151.4510565528549932 ) ) ;
#666 = CARTESIAN_POINT ( 'NONE',  ( -642.8000432091303082, -82.39517477720717409, -90.71353234294107892 ) ) ;
#668 = CARTESIAN_POINT ( 'NONE',  ( 40.61016089781546867, -0.4066695244010751220, 16.85599240426314438 ) ) ;
#667 = CARTESIAN_POINT ( 'NONE',  ( 52.66735044845128044, -5.928842000738239193, 3.168194716548354606 ) ) ;
#669 = CARTESIAN_POINT ( 'NONE',  ( -10.40641940410155719, 44.91517090063076267, -4.440136907079446082 ) ) ;
#670 = CARTESIAN_POINT ( 'NONE',  ( 37.54390015869851283, 0.1859608366446077188, 17.27442040216815045 ) ) ;
#673 = ORIENTED_EDGE ( 'NONE', *, *, #14105, .F. ) ;
#672 = CARTESIAN_POINT ( 'NONE',  ( 26.23778291652669026, -9.877781303365964050, 10.40954421232819804 ) ) ;
#671 = CARTESIAN_POINT ( 'NONE',  ( -0.9473350369641099222, 46.68750000000002842, 5.698242800976705880 ) ) ;
#674 = CARTESIAN_POINT ( 'NONE',  ( -0.7681272434560854068, -43.63508588046159531, 14.87214098806756546 ) ) ;
#675 = EDGE_CURVE ( 'NONE', #13416, #81202, #118308, .T. ) ;
#676 = DIRECTION ( 'NONE',  ( -0.000000000000000000, -0.000000000000000000, -1.000000000000000000 ) ) ;
#677 = CARTESIAN_POINT ( 'NONE',  ( -16.47401459771626264, 1.011123969880377338, 41.00833333333329733 ) ) ;
#678 = CARTESIAN_POINT ( 'NONE',  ( 0.7739259561248125197, 42.33125000000000426, 14.68709893037027747 ) ) ;
#679 = CARTESIAN_POINT ( 'NONE',  ( 12.52571670171030682, 36.58163831230619678, 20.13213231786032509 ) ) ;
#680 = CARTESIAN_POINT ( 'NONE',  ( -14.58309297077835076, 3.403829251030941805, 57.14639507254525341 ) ) ;
#681 = ORIENTED_EDGE ( 'NONE', *, *, #59624, .F. ) ;
#682 = CARTESIAN_POINT ( 'NONE',  ( 41.07723349203183005, -1.307777798721807105, 15.33137642705751347 ) ) ;
#683 = CARTESIAN_POINT ( 'NONE',  ( -9.054349934688824320, 48.94975952641918582, -6.697850732916315053 ) ) ;
#684 = CARTESIAN_POINT ( 'NONE',  ( 29.07144394073228710, 0.1709949090753222212, 31.63355081221969201 ) ) ;
#685 =( NAMED_UNIT ( * ) SI_UNIT ( $, .STERADIAN. ) SOLID_ANGLE_UNIT ( ) );
#686 =( LENGTH_UNIT ( ) NAMED_UNIT ( * ) SI_UNIT ( .MILLI., .METRE. ) );
#687 = CARTESIAN_POINT ( 'NONE',  ( -174.9500202344719355, 140.0000000000000000, -34.70080140641437083 ) ) ;
#688 = COLOUR_RGB ( '',0.9568627450980391469, 0.9568627450980391469, 0.9568627450980391469 ) ;
#689 = CARTESIAN_POINT ( 'NONE',  ( -1.334946481755360459, -46.68640015869851823, 16.34088708641224130 ) ) ;
#690 = CARTESIAN_POINT ( 'NONE',  ( -216.0344131338924853, 82.61972134615072605, -199.1817695959993273 ) ) ;
#691 =( LENGTH_UNIT ( ) NAMED_UNIT ( * ) SI_UNIT ( .MILLI., .METRE. ) );
#692 = CARTESIAN_POINT ( 'NONE',  ( 12.62395111796961089, 13.07878794484031459, -23.60368810611426937 ) ) ;
#693 =( NAMED_UNIT ( * ) SI_UNIT ( $, .STERADIAN. ) SOLID_ANGLE_UNIT ( ) );
#694 =( GEOMETRIC_REPRESENTATION_CONTEXT ( 3 ) GLOBAL_UNCERTAINTY_ASSIGNED_CONTEXT ( ( #48273 ) ) GLOBAL_UNIT_ASSIGNED_CONTEXT ( ( #91611, #105468, #70843 ) ) REPRESENTATION_CONTEXT ( 'NONE', 'WORKASPACE' ) );
#695 = CARTESIAN_POINT ( 'NONE',  ( -51.60695984481662180, 6.586591329074198420, 3.727962949344147514 ) ) ;
#696 = MECHANICAL_DESIGN_GEOMETRIC_PRESENTATION_REPRESENTATION (  '', ( #20256 ), #120905 ) ;
#697 = LINE ( 'NONE', #34367, #146642 ) ;
#698 = ORIENTED_EDGE ( 'NONE', *, *, #58020, .T. ) ;
#699 = FILL_AREA_STYLE ('',( #130460 ) ) ;
#700 = ADVANCED_FACE ( 'NONE', ( #39368 ), #146951, .T. ) ;
#701 = CARTESIAN_POINT ( 'NONE',  ( 29.68073335624398723, -7.244234198029209537, 7.058237246665493458 ) ) ;
#702 = CYLINDRICAL_SURFACE ( 'NONE', #19321, 1.499999999999999334 ) ;
#703 = CARTESIAN_POINT ( 'NONE',  ( 5.542669844636175291, 49.00000000000002842, -14.33816548633419075 ) ) ;
#704 = PRESENTATION_STYLE_ASSIGNMENT (( #127426 ) ) ;
#705 = EDGE_CURVE ( 'NONE', #121377, #109047, #90350, .T. ) ;
#706 = ORIENTED_EDGE ( 'NONE', *, *, #147578, .F. ) ;
#707 = CARTESIAN_POINT ( 'NONE',  ( 16.84284018135315719, 11.34361198448595154, -15.06634586275981569 ) ) ;
#708 = CARTESIAN_POINT ( 'NONE',  ( 14.53870465293851666, 2.947129437163080290, 57.34694508982088479 ) ) ;
#709 = STYLED_ITEM ( 'NONE', ( #98619 ), #29609 ) ;
#710 = CARTESIAN_POINT ( 'NONE',  ( -10.89077016204245574, 46.79791379278797336, 15.86920162712018012 ) ) ;
#711 = VERTEX_POINT ( 'NONE', #133166 ) ;
#712 = CARTESIAN_POINT ( 'NONE',  ( -1.250000000000406342, -43.63395672556468696, 16.03683513310605235 ) ) ;
#714 = CARTESIAN_POINT ( 'NONE',  ( 7.962940788627488331, 47.93156226430759403, -10.38005237773771405 ) ) ;
#713 = COLOUR_RGB ( '',0.09803921568627450844, 0.09803921568627450844, 0.09803921568627450844 ) ;
#715 = CARTESIAN_POINT ( 'NONE',  ( -7.934059652065795554, 46.00000000000002842, -11.69104977110056964 ) ) ;
#716 = CARTESIAN_POINT ( 'NONE',  ( -13.69603351010593428, -1.225603947414230177, 46.29999999999997584 ) ) ;
#717 = CARTESIAN_POINT ( 'NONE',  ( 35.14180897648972035, 24.78009810028820326, 20.92444505982829028 ) ) ;
#718 = EDGE_CURVE ( 'NONE', #95556, #139042, #20678, .T. ) ;
#719 = CARTESIAN_POINT ( 'NONE',  ( 8.552664963035894630, 43.62500000000002132, -3.801757199023290124 ) ) ;
#720 = CARTESIAN_POINT ( 'NONE',  ( -0.01867156622182858036, 47.05341814706321202, 17.07158950239925232 ) ) ;
#721 = VECTOR ( 'NONE', #37291, 1000.000000000000000 ) ;
#722 = CARTESIAN_POINT ( 'NONE',  ( 352.7849970881295576, -70.33692318286604461, -203.9011169275865996 ) ) ;
#724 = CARTESIAN_POINT ( 'NONE',  ( -14.01762631645739710, 43.69257682673811871, -13.61955459593999862 ) ) ;
#723 = CARTESIAN_POINT ( 'NONE',  ( 16.63954301632149679, -1.290532439031794043, 38.07083333333330444 ) ) ;
#725 = VECTOR ( 'NONE', #46297, 1000.000000000000227 ) ;
#726 = CARTESIAN_POINT ( 'NONE',  ( -230.3435571630757579, 80.00000000000004263, -195.8480380892176811 ) ) ;
#727 = VERTEX_POINT ( 'NONE', #63224 ) ;
#728 = CARTESIAN_POINT ( 'NONE',  ( 1.386366721830194493, 46.16068120511625494, 6.468517055838065133 ) ) ;
#729 = B_SPLINE_CURVE_WITH_KNOTS ( 'NONE', 3,
 ( #43724, #30745, #90667, #75384 ),
 .UNSPECIFIED., .F., .F.,
 ( 4, 4 ),
 ( 0.004859085693741164308, 0.005183352378363446054 ),
 .UNSPECIFIED. ) ;
#730 = UNCERTAINTY_MEASURE_WITH_UNIT (LENGTH_MEASURE( 1.000000000000000082E-05 ), #54164, 'distance_accuracy_value', 'NONE');
#731 = ORIENTED_EDGE ( 'NONE', *, *, #38693, .T. ) ;
#732 = B_SPLINE_CURVE_WITH_KNOTS ( 'NONE', 3,
 ( #114264, #138076, #78136, #66592 ),
 .UNSPECIFIED., .F., .F.,
 ( 4, 4 ),
 ( 2.710505431213760784E-20, 0.0003596280698465935356 ),
 .UNSPECIFIED. ) ;
#733 = CARTESIAN_POINT ( 'NONE',  ( 28.72360727112863188, -26.65050106113390527, -12.07569593070411429 ) ) ;
#735 = CARTESIAN_POINT ( 'NONE',  ( -1.387135593474434048, -46.57598349203184540, 16.15112092335689553 ) ) ;
#734 = CARTESIAN_POINT ( 'NONE',  ( 41.45631329325520653, 8.047629847780321199, -0.06956083055473585852 ) ) ;
#736 = DIRECTION ( 'NONE',  ( 1.000000000000000000, -1.050571724065157534E-31, 0.000000000000000000 ) ) ;
#737 = DIRECTION ( 'NONE',  ( -1.599193020520323391E-16, 1.000000000000000000, -1.700743009892418160E-16 ) ) ;
#738 = DIRECTION ( 'NONE',  ( 0.7145314131754220144, 0.6996033587580424706, 0.000000000000000000 ) ) ;
#739 = CARTESIAN_POINT ( 'NONE',  ( 11.53241569967872238, -15.01059888173062795, -21.52025864839743718 ) ) ;
#740 = ORIENTED_EDGE ( 'NONE', *, *, #113149, .T. ) ;
#741 = DIRECTION ( 'NONE',  ( -8.704658796787635130E-17, 1.000000000000000000, -1.224646799147353454E-16 ) ) ;
#742 = CARTESIAN_POINT ( 'NONE',  ( 0.3221028414599456657, -42.51265015869850572, 16.78813752170685447 ) ) ;
#743 =( NAMED_UNIT ( * ) PLANE_ANGLE_UNIT ( ) SI_UNIT ( $, .RADIAN. ) );
#744 = APPLICATION_CONTEXT ( 'automotive_design' ) ;
#745 = CARTESIAN_POINT ( 'NONE',  ( 20.06423777180156875, -0.5174701323271159170, 40.90680682245767485 ) ) ;
#746 = CARTESIAN_POINT ( 'NONE',  ( 1.386005193846092443, 48.87760416028298494, 4.638244704548929676 ) ) ;
#747 = CARTESIAN_POINT ( 'NONE',  ( -20.01736273841761360, 0.7595962181868629592, 41.19231484216943073 ) ) ;
#748 = AXIS2_PLACEMENT_3D ( 'NONE', #84286, #74308, #2921 ) ;
#749 = CARTESIAN_POINT ( 'NONE',  ( 13.22269595965241429, 13.61389975555272436, -22.96668853597380888 ) ) ;
#750 = AXIS2_PLACEMENT_3D ( 'NONE', #50358, #121850, #109584 ) ;
#751 =( NAMED_UNIT ( * ) PLANE_ANGLE_UNIT ( ) SI_UNIT ( $, .RADIAN. ) );
#752 = FACE_OUTER_BOUND ( 'NONE', #100640, .T. ) ;
#753 = CARTESIAN_POINT ( 'NONE',  ( 721.3173020791489307, 111.6962105906262224, -109.6473112529528464 ) ) ;
#754 =( BOUNDED_SURFACE ( )  B_SPLINE_SURFACE ( 3, 2, ( 
 ( #145227, #5383, #62219 ),
 ( #28394, #75257, #88293 ),
 ( #99100, #6885, #99819 ),
 ( #122921, #86783, #39126 ),
 ( #41334, #18389, #135186 ),
 ( #62972, #87542, #122167 ),
 ( #29134, #145966, #132923 ),
 ( #76022, #16915, #134428 ) ),
 .UNSPECIFIED., .F., .F., .T. ) 
 B_SPLINE_SURFACE_WITH_KNOTS ( ( 4, 2, 2, 4 ),
 ( 3, 3 ),
 ( 0.005766925656383344381, 0.006266837231844650177, 0.006766748807305955973, 0.007766571958228567565 ),
 ( 0.000000000000000000, 1.000000000000000000 ),
 .UNSPECIFIED. ) 
 GEOMETRIC_REPRESENTATION_ITEM ( )  RATIONAL_B_SPLINE_SURFACE ( (
 ( 1.000000000000000000, 0.9192832905867343030, 1.000000000000000000),
 ( 1.000000000000000000, 0.9259694205409348955, 1.000000000000000000),
 ( 1.000000000000000000, 0.9288119398492137302, 1.000000000000000000),
 ( 1.000000000000000000, 0.9260129932842499079, 1.000000000000000000),
 ( 1.000000000000000000, 0.9203776387734698972, 1.000000000000000000),
 ( 1.000000000000000000, 0.8947039139597441348, 1.000000000000000000),
 ( 1.000000000000000000, 0.8667815560875286041, 1.000000000000000000),
 ( 1.000000000000000000, 0.8363335757670067316, 1.000000000000000000) ) ) 
 REPRESENTATION_ITEM ( '' )  SURFACE ( )  );
#755 = CARTESIAN_POINT ( 'NONE',  ( -5.899302891217536704, -51.66590521965154892, 5.346079464088171029 ) ) ;
#756 = CARTESIAN_POINT ( 'NONE',  ( -47.91826707278315212, -5.112177432964224444, 6.259303742907239787 ) ) ;
#757 = CARTESIAN_POINT ( 'NONE',  ( -19.85513403357231965, -30.90135435798618957, 3.694541651408117744 ) ) ;
#758 = ADVANCED_FACE ( 'NONE', ( #88545 ), #134308, .T. ) ;
#759 = ORIENTED_EDGE ( 'NONE', *, *, #17364, .F. ) ;
#760 = DIRECTION ( 'NONE',  ( -1.972152263052529951E-31, 1.192018108066319237E-15, -1.000000000000000000 ) ) ;
#761 = ORIENTED_EDGE ( 'NONE', *, *, #48404, .T. ) ;
#762 = MECHANICAL_DESIGN_GEOMETRIC_PRESENTATION_REPRESENTATION (  '', ( #81278 ), #150056 ) ;
#763 = CARTESIAN_POINT ( 'NONE',  ( -8.161621894028511903, 48.33333333333334991, -5.929083085720366242 ) ) ;
#764 =( NAMED_UNIT ( * ) PLANE_ANGLE_UNIT ( ) SI_UNIT ( $, .RADIAN. ) );
#765 = CARTESIAN_POINT ( 'NONE',  ( 628.6389071885596422, 45.12057733218360056, -148.0297409295600914 ) ) ;
#766 = DIRECTION ( 'NONE',  ( -2.465190328815661892E-32, 2.465190328815661071E-32, 1.000000000000000000 ) ) ;
#767 = CARTESIAN_POINT ( 'NONE',  ( 136.8960876519704755, -25.87232464563210499, -126.9946495359065892 ) ) ;
#768 = CARTESIAN_POINT ( 'NONE',  ( 19.32063012300168126, 5.178151984534136609, 0.7970586063281708267 ) ) ;
#769 = DIRECTION ( 'NONE',  ( -2.465190328815661892E-32, 2.465190328815661071E-32, 1.000000000000000000 ) ) ;
#770 = EDGE_CURVE ( 'NONE', #99895, #45370, #108672, .T. ) ;
#771 =( LENGTH_UNIT ( ) NAMED_UNIT ( * ) SI_UNIT ( .MILLI., .METRE. ) );
#772 = CARTESIAN_POINT ( 'NONE',  ( -17.05016634314926449, -0.01319987391952323098, 38.15416666666664014 ) ) ;
#773 = FILL_AREA_STYLE_COLOUR ( '', #49048 ) ;
#774 = CARTESIAN_POINT ( 'NONE',  ( 0.9612184611535162793, 44.01562500000002842, 4.876212156270749887 ) ) ;
#775 = FILL_AREA_STYLE_COLOUR ( '', #9192 ) ;
#776 = CARTESIAN_POINT ( 'NONE',  ( 40.79347275291489439, 1.219089950648510889, 15.71007733436063170 ) ) ;
#777 = EDGE_LOOP ( 'NONE', ( #40332, #91315, #100100, #9544, #148267, #805 ) ) ;
#778 = CARTESIAN_POINT ( 'NONE',  ( -14.56696085832142451, 13.86625228277599042, -9.413334433511543864 ) ) ;
#779 = B_SPLINE_CURVE_WITH_KNOTS ( 'NONE', 3,
 ( #10965, #60830, #45430, #116243 ),
 .UNSPECIFIED., .F., .F.,
 ( 4, 4 ),
 ( 2.706431452293774950E-07, 0.009010278139890366689 ),
 .UNSPECIFIED. ) ;
#780 = CARTESIAN_POINT ( 'NONE',  ( -27.64379268523560285, 26.73518028687032100, -12.10549156337484966 ) ) ;
#781 = FACE_OUTER_BOUND ( 'NONE', #24562, .T. ) ;
#782 = ORIENTED_EDGE ( 'NONE', *, *, #7702, .T. ) ;
#783 = ORIENTED_EDGE ( 'NONE', *, *, #7471, .T. ) ;
#784 = CARTESIAN_POINT ( 'NONE',  ( -10.12986983164123522, 31.57462205869074268, 6.412055813473854116 ) ) ;
#785 = CARTESIAN_POINT ( 'NONE',  ( -16.59528222460356162, -36.87304598070174677, 2.149701782625661028 ) ) ;
#786 = ORIENTED_EDGE ( 'NONE', *, *, #50945, .F. ) ;
#787 = ADVANCED_FACE ( 'NONE', ( #107922 ), #60237, .T. ) ;
#788 =( BOUNDED_CURVE ( )  B_SPLINE_CURVE ( 2, ( #31152, #124925, #19676, #127975, #44127, #91086, #44899, #138759, #80311 ),
 .UNSPECIFIED., .F., .F. ) 
 B_SPLINE_CURVE_WITH_KNOTS ( ( 3, 2, 2, 2, 3 ),
 ( 0.3218612175445833001, 0.3278135984969642314, 0.3397183604017262049, 0.3516231223064880673, 0.3575755032588689986 ),
 .UNSPECIFIED. ) 
 CURVE ( )  GEOMETRIC_REPRESENTATION_ITEM ( )  RATIONAL_B_SPLINE_CURVE ( ( 0.9330127018922194093, 0.9330127018922194093, 1.000000000000000000, 0.8660254037844387076, 1.000000000000000000, 0.8660254037844387076, 1.000000000000000000, 0.9330127018922194093, 0.9330127018922194093 ) ) 
 REPRESENTATION_ITEM ( '' )  );
#789 = CARTESIAN_POINT ( 'NONE',  ( -13.82905773446246833, 13.37076887230387534, -22.88220391228898620 ) ) ;
#790 = PRESENTATION_LAYER_ASSIGNMENT (  '', '', ( #108796 ) ) ;
#791 = SURFACE_STYLE_USAGE ( .BOTH. , #73672 ) ;
#792 = CARTESIAN_POINT ( 'NONE',  ( -0.6384091573420145327, -41.89431682536518764, 15.32383460313572243 ) ) ;
#793 = CARTESIAN_POINT ( 'NONE',  ( -24.78009810028639137, -35.14180897649035273, 20.92444505982829028 ) ) ;
#794 = VERTEX_POINT ( 'NONE', #27200 ) ;
#795 = CARTESIAN_POINT ( 'NONE',  ( 1.338378105971489651, 43.83333333333335702, -15.42908308572036447 ) ) ;
#796 = ORIENTED_EDGE ( 'NONE', *, *, #119718, .T. ) ;
#797 = FILL_AREA_STYLE_COLOUR ( '', #83180 ) ;
#798 = CARTESIAN_POINT ( 'NONE',  ( 41.49868219348084608, -0.1780852914276432886, 18.46350733462164229 ) ) ;
#799 =( NAMED_UNIT ( * ) PLANE_ANGLE_UNIT ( ) SI_UNIT ( $, .RADIAN. ) );
#800 = EDGE_CURVE ( 'NONE', #33589, #4137, #79664, .T. ) ;
#801 = CARTESIAN_POINT ( 'NONE',  ( -4.324396594730785637, 13.64682809942120656, 55.29851116310218373 ) ) ;
#802 = CARTESIAN_POINT ( 'NONE',  ( 15.63458961016234205, 43.17770415957366481, -9.489053712537746321 ) ) ;
#803 = EDGE_LOOP ( 'NONE', ( #51872, #68749, #23638, #57333 ) ) ;
#805 = ORIENTED_EDGE ( 'NONE', *, *, #148570, .T. ) ;
#804 = CARTESIAN_POINT ( 'NONE',  ( -17.38463226739447620, 0.8491233227525775140, 40.79999999999996874 ) ) ;
#806 = CARTESIAN_POINT ( 'NONE',  ( -19.27824027215357106, 26.87397513843336938, 2.943520652838161666 ) ) ;
#807 = CARTESIAN_POINT ( 'NONE',  ( -30.16302461610641927, 26.14168139912860767, -16.20281875888629486 ) ) ;
#808 = ORIENTED_EDGE ( 'NONE', *, *, #64847, .F. ) ;
#809 = CARTESIAN_POINT ( 'NONE',  ( -17.04254539238815269, -0.6916824784793844660, 41.13333333333330444 ) ) ;
#810 = CIRCLE ( 'NONE', #128292, 1.105041617498847106 ) ;
#811 = FILL_AREA_STYLE ('',( #25298 ) ) ;
#812 = CARTESIAN_POINT ( 'NONE',  ( 15.11045698367864887, 1.290532439032398448, 43.25833333333330444 ) ) ;
#813 =( LENGTH_UNIT ( ) NAMED_UNIT ( * ) SI_UNIT ( .MILLI., .METRE. ) );
#814 = ORIENTED_EDGE ( 'NONE', *, *, #98814, .T. ) ;
#815 = CARTESIAN_POINT ( 'NONE',  ( 15.11045698367865953, 1.290532439032403778, 43.32083333333329733 ) ) ;
#816 = COLOUR_RGB ( '',0.09803921568627450844, 0.09803921568627450844, 0.09803921568627450844 ) ;
#817 = CARTESIAN_POINT ( 'NONE',  ( -5.400998038517593081, -52.72410074272848846, 3.800772783596439552 ) ) ;
#818 = CARTESIAN_POINT ( 'NONE',  ( 24.19807610101733175, -0.3213484727873557878, 36.72783776132058620 ) ) ;
#819 = CARTESIAN_POINT ( 'NONE',  ( 46.97348349203183204, -0.5403167859414349516, 17.17947101172086022 ) ) ;
#820 = CARTESIAN_POINT ( 'NONE',  ( 8.756731209321170439, -15.90899450330527110, 45.14246700757494324 ) ) ;
#821 = CARTESIAN_POINT ( 'NONE',  ( -15.00505555110657596, -0.8506184921664248222, 42.27767090063071009 ) ) ;
#822 = MECHANICAL_DESIGN_GEOMETRIC_PRESENTATION_REPRESENTATION (  '', ( #123374 ), #106171 ) ;
#823 = CARTESIAN_POINT ( 'NONE',  ( 51.41844497532941460, -7.973298426838670849, 6.575923519010508755 ) ) ;
#824 = MECHANICAL_DESIGN_GEOMETRIC_PRESENTATION_REPRESENTATION (  '', ( #118589 ), #116051 ) ;
#825 =( NAMED_UNIT ( * ) PLANE_ANGLE_UNIT ( ) SI_UNIT ( $, .RADIAN. ) );
#826 = CARTESIAN_POINT ( 'NONE',  ( 14.66157997677119873, -13.76562050184049113, -9.400649471423291104 ) ) ;
#827 = CARTESIAN_POINT ( 'NONE',  ( 10.75545281671613829, 2.399717915691010450, 59.32849095839436870 ) ) ;
#828 = ORIENTED_EDGE ( 'NONE', *, *, #20872, .T. ) ;
#829 = CONICAL_SURFACE ( 'NONE', #103965, 2.999999999999999112, 0.7155849933176751110 ) ;
#830 = CARTESIAN_POINT ( 'NONE',  ( 1.320722403969080139, -44.17207118269468680, 16.50546810909079554 ) ) ;
#832 = EDGE_LOOP ( 'NONE', ( #101570, #123525, #29266, #39362 ) ) ;
#831 = EDGE_LOOP ( 'NONE', ( #28431, #91907, #109870, #87378, #106731, #65064, #78781, #109144, #20626 ) ) ;
#833 = SURFACE_STYLE_FILL_AREA ( #114703 ) ;
#834 = CARTESIAN_POINT ( 'NONE',  ( 16.89932384379997643, -0.5761517454326896548, 42.86249999999996874 ) ) ;
#835 = CARTESIAN_POINT ( 'NONE',  ( -13.60010973336874684, -13.80670746388945602, -22.94576822850951459 ) ) ;
#836 = FACE_OUTER_BOUND ( 'NONE', #20895, .T. ) ;
#837 = DIRECTION ( 'NONE',  ( -0.1434750481999947369, -0.9896539347388101371, -0.000000000000000000 ) ) ;
#838 = CARTESIAN_POINT ( 'NONE',  ( 16.61036236844904579, 1.307379893936682080, 43.23749999999996163 ) ) ;
#839 = CARTESIAN_POINT ( 'NONE',  ( -9.817693814986283130, 26.45875248497134891, 6.267360384293932718 ) ) ;
#841 = ORIENTED_EDGE ( 'NONE', *, *, #69063, .F. ) ;
#840 = CARTESIAN_POINT ( 'NONE',  ( -2.630502717659313205, -19.92292739388777889, 28.41568534625355014 ) ) ;
#842 = CARTESIAN_POINT ( 'NONE',  ( -40.41249304678205334, 1.743526387420537338, 16.96247522849547451 ) ) ;
#843 = CARTESIAN_POINT ( 'NONE',  ( 47.91826707278308817, -5.112177432964227108, 6.259303742907262880 ) ) ;
#844 = CARTESIAN_POINT ( 'NONE',  ( 20.00431877134315428, -0.1556541146165536793, 26.50000000000137490 ) ) ;
#845 =( NAMED_UNIT ( * ) SI_UNIT ( $, .STERADIAN. ) SOLID_ANGLE_UNIT ( ) );
#846 =( NAMED_UNIT ( * ) PLANE_ANGLE_UNIT ( ) SI_UNIT ( $, .RADIAN. ) );
#847 = PRESENTATION_STYLE_ASSIGNMENT (( #56863 ) ) ;
#848 = COLOUR_RGB ( '',0.9568627450980391469, 0.9568627450980391469, 0.9568627450980391469 ) ;
#849 = COLOUR_RGB ( '',0.09803921568627450844, 0.09803921568627450844, 0.09803921568627450844 ) ;
#850 = CARTESIAN_POINT ( 'NONE',  ( -12.12605269390348717, -13.74075657655213512, -23.21317599668200415 ) ) ;
#851 = CARTESIAN_POINT ( 'NONE',  ( 737.2572418818909910, -95.87508067545962831, -115.0084837910641937 ) ) ;
#852 = DIRECTION ( 'NONE',  ( -0.8660254037844440367, -0.4999999999999905076, 0.000000000000000000 ) ) ;
#853 = AXIS2_PLACEMENT_3D ( 'NONE', #100163, #110244, #98694 ) ;
#854 = CARTESIAN_POINT ( 'NONE',  ( -20.25312802600720374, 0.3737193240319656162, 40.92915557662421833 ) ) ;
#855 = CARTESIAN_POINT ( 'NONE',  ( 385.2115194232285944, -79.99999999963573316, -189.4136019254460450 ) ) ;
#857 = DIRECTION ( 'NONE',  ( 0.9786345719117838238, -3.901154675984662535E-16, -0.2056073312385517660 ) ) ;
#856 = CARTESIAN_POINT ( 'NONE',  ( 2.738250193716560865, 43.16000000000003212, 4.399283663543259060 ) ) ;
#858 = PRESENTATION_STYLE_ASSIGNMENT (( #106084 ) ) ;
#860 = CARTESIAN_POINT ( 'NONE',  ( 22.03222505025311762, 2.439157293716947894, 4.334284177288505013 ) ) ;
#859 = SURFACE_STYLE_FILL_AREA ( #59130 ) ;
#861 = DIRECTION ( 'NONE',  ( 1.000000000000000000, 1.238801584816769990E-16, 0.000000000000000000 ) ) ;
#862 = CARTESIAN_POINT ( 'NONE',  ( 159.1655508032510227, 79.82415491876679425, -206.4039567320474191 ) ) ;
#863 = CARTESIAN_POINT ( 'NONE',  ( -0.7739259561244893337, 45.11375000000001734, 17.05628749562762536 ) ) ;
#864 = CARTESIAN_POINT ( 'NONE',  ( -15.89024190152214722, 1.356965209120419180, 41.46666666666664014 ) ) ;
#865 = CARTESIAN_POINT ( 'NONE',  ( -2.952769815427926048, 17.56093999474640910, 12.68680825690419489 ) ) ;
#866 = FACE_OUTER_BOUND ( 'NONE', #61695, .T. ) ;
#867 = ADVANCED_FACE ( 'NONE', ( #121001 ), #25715, .T. ) ;
#868 = CARTESIAN_POINT ( 'NONE',  ( 19.99481357597682063, 2.227064406935539864, 27.65674817496486071 ) ) ;
#869 = CARTESIAN_POINT ( 'NONE',  ( 282.5337649596584129, 195.6397127240373095, -55.18136199467056002 ) ) ;
#870 = B_SPLINE_CURVE_WITH_KNOTS ( 'NONE', 3,
 ( #92503, #71753, #47873, #80228 ),
 .UNSPECIFIED., .F., .F.,
 ( 4, 4 ),
 ( 3.181537950443989016E-07, 0.009010325650540298298 ),
 .UNSPECIFIED. ) ;
#871 = ORIENTED_EDGE ( 'NONE', *, *, #108033, .T. ) ;
#872 = ADVANCED_FACE ( 'NONE', ( #2696 ), #85603, .T. ) ;
#873 = CARTESIAN_POINT ( 'NONE',  ( -26.35039919407237718, -29.11931774028125375, -12.91231799492469001 ) ) ;
#874 = CARTESIAN_POINT ( 'NONE',  ( -51.43484614527796595, 7.875685453139947612, 3.514110636486617256 ) ) ;
#875 = UNCERTAINTY_MEASURE_WITH_UNIT (LENGTH_MEASURE( 1.000000000000000082E-05 ), #136477, 'distance_accuracy_value', 'NONE');
#876 = CARTESIAN_POINT ( 'NONE',  ( 3.055044392244071094, -20.87050520318414470, 32.49422900737474151 ) ) ;
#877 = CARTESIAN_POINT ( 'NONE',  ( -16.03969929828436136, 4.045094283048221939, 44.74604923957100766 ) ) ;
#878 = CARTESIAN_POINT ( 'NONE',  ( 544.6297926776743452, 63.37902573724002764, -134.4293281179139967 ) ) ;
#879 =( NAMED_UNIT ( * ) PLANE_ANGLE_UNIT ( ) SI_UNIT ( $, .RADIAN. ) );
#880 = CARTESIAN_POINT ( 'NONE',  ( 43.39598349203184569, 0.7775114895477740484, 16.19292707205021387 ) ) ;
#881 = CARTESIAN_POINT ( 'NONE',  ( -627.4636663760842339, 80.00000000000001421, -95.34922596716495491 ) ) ;
#882 = CARTESIAN_POINT ( 'NONE',  ( -9.417375550525344252, 44.41666666666668561, -6.749499293626349150 ) ) ;
#883 = CARTESIAN_POINT ( 'NONE',  ( -1.338378105971500087, 44.58333333333336412, 4.925529841216564897 ) ) ;
#884 = PRESENTATION_STYLE_ASSIGNMENT (( #106109 ) ) ;
#885 = CIRCLE ( 'NONE', #49923, 2.360000000000001208 ) ;
#886 = EDGE_CURVE ( 'NONE', #7613, #107895, #82187, .T. ) ;
#887 = VERTEX_POINT ( 'NONE', #109448 ) ;
#889 = VERTEX_POINT ( 'NONE', #4203 ) ;
#888 = CARTESIAN_POINT ( 'NONE',  ( 0.1732826086523904796, 20.34380346462010891, 40.51276146559052194 ) ) ;
#890 = CARTESIAN_POINT ( 'NONE',  ( 10.32054234425018358, 10.99203890181459897, 54.05745139934104060 ) ) ;
#891 = CARTESIAN_POINT ( 'NONE',  ( -0.6083165698461949766, -48.98371820147445277, 11.76985310569903476 ) ) ;
#892 =( LENGTH_UNIT ( ) NAMED_UNIT ( * ) SI_UNIT ( .MILLI., .METRE. ) );
#893 = EDGE_CURVE ( 'NONE', #44025, #91980, #28247, .T. ) ;
#894 = CARTESIAN_POINT ( 'NONE',  ( 8.244246343503162322, 45.06250000000002132, -6.072192830157882248 ) ) ;
#895 = VECTOR ( 'NONE', #14187, 1000.000000000000000 ) ;
#896 = DIRECTION ( 'NONE',  ( -0.4736675184820645645, 0.4999999999999997780, 0.7250097116142950604 ) ) ;
#897 = CARTESIAN_POINT ( 'NONE',  ( -32.80848613348552334, 24.58868108762282390, 38.80165551770882360 ) ) ;
#898 = DIRECTION ( 'NONE',  ( 0.8715865959575969102, -0.4902415789659712586, 0.000000000000000000 ) ) ;
#899 = CARTESIAN_POINT ( 'NONE',  ( -2.259062880248555895E-11, -48.27598349203182693, 19.68169321299896524 ) ) ;
#900 = CARTESIAN_POINT ( 'NONE',  ( -41.96246921054333257, -1.232384992056115847, 18.09617635150003778 ) ) ;
#901 = CARTESIAN_POINT ( 'NONE',  ( 39.22223349203184739, 0.5403167859415783925, 14.56391541427706926 ) ) ;
#902 = FACE_OUTER_BOUND ( 'NONE', #117537, .T. ) ;
#903 = ORIENTED_EDGE ( 'NONE', *, *, #151378, .T. ) ;
#904 = CARTESIAN_POINT ( 'NONE',  ( -10.79811350621312016, 45.47644972343718450, -7.607153319351968257 ) ) ;
#905 = CARTESIAN_POINT ( 'NONE',  ( 6.053704535272656173, -45.91678971782557994, 4.008900322833659047 ) ) ;
#906 = CARTESIAN_POINT ( 'NONE',  ( 39.58962207530981914, 7.681924019093209210, -0.1480430501112420250 ) ) ;
#907 = CARTESIAN_POINT ( 'NONE',  ( 41.66398912902750595, 0.7223003820522543306, 18.08382429130457680 ) ) ;
#908 = CARTESIAN_POINT ( 'NONE',  ( -11.99599790244111119, 43.82135134531132792, -4.924139036031843553 ) ) ;
#909 = CARTESIAN_POINT ( 'NONE',  ( 51.65578059600873218, -6.038676591288738571, 4.352435256085535720 ) ) ;
#910 = MECHANICAL_DESIGN_GEOMETRIC_PRESENTATION_REPRESENTATION (  '', ( #116248 ), #59704 ) ;
#911 = CARTESIAN_POINT ( 'NONE',  ( 1.338378105971487209, 44.33333333333336412, 3.570916914279635979 ) ) ;
#912 = CARTESIAN_POINT ( 'NONE',  ( 42.42431682536518167, 0.5920470345517244715, 16.64182353983860807 ) ) ;
#913 = CARTESIAN_POINT ( 'NONE',  ( -44.85680608624819143, -1.064999999999991953, 15.87169321299896829 ) ) ;
#914 = VECTOR ( 'NONE', #43957, 1000.000000000000000 ) ;
#915 = ORIENTED_EDGE ( 'NONE', *, *, #150992, .T. ) ;
#917 = CARTESIAN_POINT ( 'NONE',  ( -7.934059652065795554, 46.50000000000002842, -11.69104977110057142 ) ) ;
#916 = SURFACE_SIDE_STYLE ('',( #12387 ) ) ;
#918 = CARTESIAN_POINT ( 'NONE',  ( 114.6244975467141103, 20.57691808973225633, -156.9946495359065750 ) ) ;
#919 = FILL_AREA_STYLE_COLOUR ( '', #137103 ) ;
#920 = CARTESIAN_POINT ( 'NONE',  ( -8.868907506486630510, -52.25273103281480758, 7.240990213786290042 ) ) ;
#921 = CARTESIAN_POINT ( 'NONE',  ( 649.9999999999998863, 147.3014309197050409, -220.0000000000000000 ) ) ;
#922 = MECHANICAL_DESIGN_GEOMETRIC_PRESENTATION_REPRESENTATION (  '', ( #32684 ), #125985 ) ;
#923 = DIRECTION ( 'NONE',  ( 0.000000000000000000, 0.000000000000000000, -1.000000000000000000 ) ) ;
#924 = EDGE_CURVE ( 'NONE', #134729, #86517, #60326, .T. ) ;
#925 = CARTESIAN_POINT ( 'NONE',  ( -6.532754371361503138E-31, -3.158847986375747083E-14, 26.49999999999999645 ) ) ;
#926 = VERTEX_POINT ( 'NONE', #88606 ) ;
#927 = CARTESIAN_POINT ( 'NONE',  ( -10.75575365649683768, 47.06250000000002132, -6.072192830157885801 ) ) ;
#928 = PRESENTATION_LAYER_ASSIGNMENT (  '', '', ( #145671 ) ) ;
#929 = CARTESIAN_POINT ( 'NONE',  ( -7.912656466381088549, -21.36520879734700884, 1.948144598620317192 ) ) ;
#930 = CARTESIAN_POINT ( 'NONE',  ( -0.8399809557846357189, 41.02833333333335020, 15.82535421755781613 ) ) ;
#931 = ORIENTED_EDGE ( 'NONE', *, *, #10385, .T. ) ;
#932 = DIRECTION ( 'NONE',  ( 1.266798485817900248E-14, 1.000000000000000000, 0.000000000000000000 ) ) ;
#933 =( GEOMETRIC_REPRESENTATION_CONTEXT ( 3 ) GLOBAL_UNCERTAINTY_ASSIGNED_CONTEXT ( ( #66578 ) ) GLOBAL_UNIT_ASSIGNED_CONTEXT ( ( #9963, #55998, #45178 ) ) REPRESENTATION_CONTEXT ( 'NONE', 'WORKASPACE' ) );
#935 = ADVANCED_FACE ( 'NONE', ( #103178 ), #102393, .T. ) ;
#934 = ADVANCED_FACE ( 'NONE', ( #111703 ), #25825, .T. ) ;
#936 = CARTESIAN_POINT ( 'NONE',  ( -20.86327480449682881, 0.7954229203175910978, 26.54105946550087936 ) ) ;
#937 = PRESENTATION_LAYER_ASSIGNMENT (  '', '', ( #62176 ) ) ;
#938 =( NAMED_UNIT ( * ) PLANE_ANGLE_UNIT ( ) SI_UNIT ( $, .RADIAN. ) );
#940 = LINE ( 'NONE', #91544, #11585 ) ;
#939 = STYLED_ITEM ( 'NONE', ( #88848 ), #143015 ) ;
#941 = VERTEX_POINT ( 'NONE', #9449 ) ;
#942 = SURFACE_STYLE_FILL_AREA ( #22423 ) ;
#943 = ORIENTED_EDGE ( 'NONE', *, *, #21839, .T. ) ;
#944 = EDGE_CURVE ( 'NONE', #111699, #29034, #20711, .T. ) ;
#946 = ORIENTED_EDGE ( 'NONE', *, *, #45859, .F. ) ;
#945 = LINE ( 'NONE', #130699, #102186 ) ;
#947 = CARTESIAN_POINT ( 'NONE',  ( 6.055800022693958340, 17.89127990381070177, 19.13650441071944996 ) ) ;
#948 = MECHANICAL_DESIGN_GEOMETRIC_PRESENTATION_REPRESENTATION (  '', ( #25443 ), #86748 ) ;
#949 = CARTESIAN_POINT ( 'NONE',  ( -5.634666556580383734, -20.06343152887765768, 1.020188724712302264 ) ) ;
#950 = ORIENTED_EDGE ( 'NONE', *, *, #4958, .T. ) ;
#951 = EDGE_CURVE ( 'NONE', #44087, #48058, #11454, .T. ) ;
#952 = MECHANICAL_DESIGN_GEOMETRIC_PRESENTATION_REPRESENTATION (  '', ( #30245 ), #103887 ) ;
#953 = LINE ( 'NONE', #26193, #47273 ) ;
#954 = MECHANICAL_DESIGN_GEOMETRIC_PRESENTATION_REPRESENTATION (  '', ( #30248 ), #10662 ) ;
#955 = CARTESIAN_POINT ( 'NONE',  ( -23.61106763860105318, -23.12686709522888862, 7.983772790383032003 ) ) ;
#956 = CARTESIAN_POINT ( 'NONE',  ( 7.113062074613470287, 47.68706105668195505, 18.83953732869604636 ) ) ;
#957 = VERTEX_POINT ( 'NONE', #104687 ) ;
#958 = CARTESIAN_POINT ( 'NONE',  ( 1.338378105971488763, 48.89583333333335702, -15.42908308572036447 ) ) ;
#959 = ORIENTED_EDGE ( 'NONE', *, *, #125030, .T. ) ;
#960 =( NAMED_UNIT ( * ) SI_UNIT ( $, .STERADIAN. ) SOLID_ANGLE_UNIT ( ) );
#961 = CARTESIAN_POINT ( 'NONE',  ( -13.10400031166580703, 1.704872007244838228, 59.33867739262920793 ) ) ;
#962 = EDGE_CURVE ( 'NONE', #33276, #103675, #1739, .T. ) ;
#963 = CARTESIAN_POINT ( 'NONE',  ( 24.78009810029021409, -35.14180897648910928, 16.62110627768001336 ) ) ;
#964 =( LENGTH_UNIT ( ) NAMED_UNIT ( * ) SI_UNIT ( .MILLI., .METRE. ) );
#965 = EDGE_CURVE ( 'NONE', #85507, #106709, #28056, .T. ) ;
#966 = SURFACE_SIDE_STYLE ('',( #106183 ) ) ;
#967 = DIRECTION ( 'NONE',  ( 1.224646799147350495E-16, 1.000000000000000000, -1.314482787981055174E-15 ) ) ;
#968 = CARTESIAN_POINT ( 'NONE',  ( 633.2302141789732559, 157.0308098890737938, -63.29756525733264283 ) ) ;
#969 = ADVANCED_FACE ( 'NONE', ( #33921 ), #75158, .F. ) ;
#970 = ORIENTED_EDGE ( 'NONE', *, *, #143322, .T. ) ;
#971 = CARTESIAN_POINT ( 'NONE',  ( -22.54210227394739618, 26.12670365725156074, 0.4993045706171879150 ) ) ;
#972 =( BOUNDED_SURFACE ( )  B_SPLINE_SURFACE ( 1, 2, ( 
 ( #67438, #151937, #46603, #10636, #9883, #80515, #8360, #22909, #55178, #114376, #104368, #92796, #9102, #127393, #102048, #151188, #139733, #69724, #148906, #116656, #72034, #84309, #61244, #105905, #144254, #120479, #13691, #97375, #35857, #23628, #62005, #143494, #60470, #12130, #118958, #73557, #38158, #71257, #12921, #70481, #14446, #82022, #108173, #15215, #85072, #95108, #131184, #49687, #25171, #25908, #1414, #72780, #58948, #129654, #119714, #94349, #24396, #671, #47375, #117401, #130434, #107412, #141227, #108947, #82774, #118190, #128918, #95877, #2942, #3693, #83556, #26679, #59718, #50458, #106656, #96635, #2189, #48147, #141987, #131930, #36624, #48933, #142751, #37404, #62762, #51242, #111918, #28925, #17452, #64280, #85831, #75806, #98890, #111196, #99615, #121224, #88836, #6659, #40401, #41873, #98145, #132709, #53467, #29678, #87324, #74326, #145767, #64997, #76559, #39659, #133460, #27445, #146474, #38914, #123447, #15964, #100357, #134210, #88083, #147230, #122714, #134968, #5921, #18176, #86575, #63523, #109680, #75057, #110439, #28195, #121953, #145023, #52748, #41134, #16699, #4438, #5184, #52000, #14942, #107131, #85578, #73288, #107899, #142478, #2670, #1899, #48662, #86334, #84810, #61754, #24907, #109426, #60217, #95605, #71765, #94831, #130911, #37140, #25653, #38646, #74068, #117914, #26413, #47885, #119441, #144753, #15711 ),
 ( #49427, #130167, #141715, #108680, #84049, #4180, #143994, #96381, #143238, #50971, #118690, #36352, #37906, #83283, #13433, #72518, #131665, #14181, #12658, #60977, #120214, #3422, #50208, #97118, #132429, #39402, #27178, #120978, #62511, #97887, #24124, #70996, #59459, #106389, #1164, #139094, #80715, #79966, #115342, #10090, #90724, #79221, #66140, #22365, #54629, #136135, #33048, #125337, #103820, #91479, #126082, #8581, #20832, #20083, #66905, #104566, #103048, #126847, #43009, #127607, #78462, #113827, #89960, #113081, #149122, #55365, #43777, #56899, #92239, #30798, #44539, #7832, #137653, #10837, #33796, #42262, #102262, #69178, #116118, #32308, #136872, #67644, #89211, #149901, #31558, #114578, #9315, #57632, #21594, #56134, #77685, #124583, #138406, #68408, #150661, #45308, #19333, #101507, #139168, #148370, #11574, #61464, #46055, #13143, #130637, #37620, #883, #96103, #58405, #84528, #131394, #48361, #94557, #70703, #151389, #60692, #14661, #69933, #142208, #72250, #116860, #105324, #26127, #118409, #1612, #95325, #93018, #59947, #141427, #36843, #25377, #23094, #139942, #73007, #82996, #34549, #106, #81480, #119923, #107617, #129881, #128372, #36072, #142966, #2398, #140686, #82226, #46815, #83771, #12345, #47593, #13894, #49147, #93785, #119169, #35317, #24621, #129108, #23839, #117617, #59160, #106108, #71488, #106862, #109164, #4658, #3151 ) ),
 .UNSPECIFIED., .F., .F., .F. ) 
 B_SPLINE_SURFACE_WITH_KNOTS ( ( 2, 2 ),
 ( 3, 2, 2, 2, 2, 2, 2, 2, 2, 2, 2, 2, 2, 2, 2, 2, 2, 2, 2, 2, 2, 2, 2, 2, 2, 2, 2, 2, 2, 2, 2, 2, 2, 2, 2, 2, 2, 2, 2, 2, 2, 2, 2, 2, 2, 2, 2, 2, 2, 2, 2, 2, 2, 2, 2, 2, 2, 2, 2, 2, 2, 2, 2, 2, 2, 2, 2, 2, 2, 2, 2, 2, 2, 2, 2, 2, 2, 2, 2, 2, 2, 2, 2, 3 ),
 ( 0.000000000000000000, 1.000000000000000000 ),
 ( 0.000000000000000000, 0.01190476190476190410, 0.02380952380952380820, 0.03571428571428571230, 0.04761904761904761640, 0.05952380952380952051, 0.07142857142857142461, 0.08333333333333332871, 0.09523809523809523281, 0.1071428571428571369, 0.1190476190476190410, 0.1309523809523809312, 0.1428571428571428492, 0.1547619047619047672, 0.1666666666666666574, 0.1785714285714285476, 0.1904761904761904656, 0.2023809523809523836, 0.2142857142857142738, 0.2261904761904761640, 0.2380952380952380820, 0.2500000000000000000, 0.2619047619047618625, 0.2738095238095237804, 0.2857142857142856984, 0.2976190476190476164, 0.3095238095238095344, 0.3214285714285713969, 0.3333333333333333148, 0.3452380952380952328, 0.3571428571428570953, 0.3690476190476190133, 0.3809523809523809312, 0.3928571428571428492, 0.4047619047619047672, 0.4166666666666666297, 0.4285714285714285476, 0.4404761904761904656, 0.4523809523809523281, 0.4642857142857142461, 0.4761904761904761640, 0.4880952380952380820, 0.5000000000000000000, 0.5119047619047618625, 0.5238095238095237249, 0.5357142857142856984, 0.5476190476190475609, 0.5595238095238095344, 0.5714285714285713969, 0.5833333333333332593, 0.5952380952380952328, 0.6071428571428570953, 0.6190476190476190688, 0.6309523809523809312, 0.6428571428571427937, 0.6547619047619047672, 0.6666666666666666297, 0.6785714285714284921, 0.6904761904761904656, 0.7023809523809523281, 0.7142857142857141906, 0.7261904761904761640, 0.7380952380952380265, 0.7500000000000000000, 0.7619047619047618625, 0.7738095238095237249, 0.7857142857142856984, 0.7976190476190475609, 0.8095238095238095344, 0.8214285714285713969, 0.8333333333333332593, 0.8452380952380952328, 0.8571428571428570953, 0.8690476190476189577, 0.8809523809523809312, 0.8928571428571427937, 0.9047619047619046562, 0.9166666666666666297, 0.9285714285714284921, 0.9404761904761904656, 0.9523809523809523281, 0.9642857142857141906, 0.9761904761904761640, 0.9825755451815800789 ),
 .UNSPECIFIED. ) 
 GEOMETRIC_REPRESENTATION_ITEM ( )  RATIONAL_B_SPLINE_SURFACE ( (
 ( 1.000000000000000000, 0.8660254037844387076, 1.000000000000000000, 0.8660254037844387076, 1.000000000000000000, 0.8660254037844387076, 1.000000000000000000, 0.8660254037844387076, 1.000000000000000000, 0.8660254037844387076, 1.000000000000000000, 0.8660254037844387076, 1.000000000000000000, 0.8660254037844387076, 1.000000000000000000, 0.8660254037844387076, 1.000000000000000000, 0.8660254037844387076, 1.000000000000000000, 0.8660254037844387076, 1.000000000000000000, 0.8660254037844387076, 1.000000000000000000, 0.8660254037844387076, 1.000000000000000000, 0.8660254037844387076, 1.000000000000000000, 0.8660254037844387076, 1.000000000000000000, 0.8660254037844387076, 1.000000000000000000, 0.8660254037844387076, 1.000000000000000000, 0.8660254037844387076, 1.000000000000000000, 0.8660254037844387076, 1.000000000000000000, 0.8660254037844387076, 1.000000000000000000, 0.8660254037844387076, 1.000000000000000000, 0.8660254037844387076, 1.000000000000000000, 0.8660254037844387076, 1.000000000000000000, 0.8660254037844387076, 1.000000000000000000, 0.8660254037844387076, 1.000000000000000000, 0.8660254037844387076, 1.000000000000000000, 0.8660254037844387076, 1.000000000000000000, 0.8660254037844387076, 1.000000000000000000, 0.8660254037844387076, 1.000000000000000000, 0.8660254037844387076, 1.000000000000000000, 0.8660254037844387076, 1.000000000000000000, 0.8660254037844387076, 1.000000000000000000, 0.8660254037844387076, 1.000000000000000000, 0.8660254037844387076, 1.000000000000000000, 0.8660254037844387076, 1.000000000000000000, 0.8660254037844387076, 1.000000000000000000, 0.8660254037844387076, 1.000000000000000000, 0.8660254037844387076, 1.000000000000000000, 0.8660254037844387076, 1.000000000000000000, 0.8660254037844387076, 1.000000000000000000, 0.8660254037844387076, 1.000000000000000000, 0.8660254037844387076, 1.000000000000000000, 0.8660254037844387076, 1.000000000000000000, 0.8660254037844387076, 1.000000000000000000, 0.8660254037844387076, 1.000000000000000000, 0.8660254037844387076, 1.000000000000000000, 0.8660254037844387076, 1.000000000000000000, 0.8660254037844387076, 1.000000000000000000, 0.8660254037844387076, 1.000000000000000000, 0.8660254037844387076, 1.000000000000000000, 0.8660254037844387076, 1.000000000000000000, 0.8660254037844387076, 1.000000000000000000, 0.8660254037844387076, 1.000000000000000000, 0.8660254037844387076, 1.000000000000000000, 0.8660254037844387076, 1.000000000000000000, 0.8660254037844387076, 1.000000000000000000, 0.8660254037844387076, 1.000000000000000000, 0.8660254037844387076, 1.000000000000000000, 0.8660254037844387076, 1.000000000000000000, 0.8660254037844387076, 1.000000000000000000, 0.8660254037844387076, 1.000000000000000000, 0.8660254037844387076, 1.000000000000000000, 0.8660254037844387076, 1.000000000000000000, 0.8660254037844387076, 1.000000000000000000, 0.8660254037844387076, 1.000000000000000000, 0.8660254037844387076, 1.000000000000000000, 0.8660254037844387076, 1.000000000000000000, 0.8660254037844387076, 1.000000000000000000, 0.8660254037844387076, 1.000000000000000000, 0.8660254037844387076, 1.000000000000000000, 0.8660254037844387076, 1.000000000000000000, 0.8660254037844387076, 1.000000000000000000, 0.8660254037844387076, 1.000000000000000000, 0.8660254037844387076, 1.000000000000000000, 0.8660254037844387076, 1.000000000000000000, 0.8660254037844387076, 1.000000000000000000, 0.8660254037844387076, 1.000000000000000000, 0.8660254037844387076, 1.000000000000000000, 0.8660254037844387076, 1.000000000000000000, 0.8660254037844387076, 1.000000000000000000, 0.8660254037844387076, 1.000000000000000000, 0.8660254037844387076, 1.000000000000000000, 0.8660254037844387076, 1.000000000000000000, 0.9281432886491012280, 0.9333666672856899549),
 ( 1.000000000000000000, 0.8660254037844387076, 1.000000000000000000, 0.8660254037844387076, 1.000000000000000000, 0.8660254037844387076, 1.000000000000000000, 0.8660254037844387076, 1.000000000000000000, 0.8660254037844387076, 1.000000000000000000, 0.8660254037844387076, 1.000000000000000000, 0.8660254037844387076, 1.000000000000000000, 0.8660254037844387076, 1.000000000000000000, 0.8660254037844387076, 1.000000000000000000, 0.8660254037844387076, 1.000000000000000000, 0.8660254037844387076, 1.000000000000000000, 0.8660254037844387076, 1.000000000000000000, 0.8660254037844387076, 1.000000000000000000, 0.8660254037844387076, 1.000000000000000000, 0.8660254037844387076, 1.000000000000000000, 0.8660254037844387076, 1.000000000000000000, 0.8660254037844387076, 1.000000000000000000, 0.8660254037844387076, 1.000000000000000000, 0.8660254037844387076, 1.000000000000000000, 0.8660254037844387076, 1.000000000000000000, 0.8660254037844387076, 1.000000000000000000, 0.8660254037844387076, 1.000000000000000000, 0.8660254037844387076, 1.000000000000000000, 0.8660254037844387076, 1.000000000000000000, 0.8660254037844387076, 1.000000000000000000, 0.8660254037844387076, 1.000000000000000000, 0.8660254037844387076, 1.000000000000000000, 0.8660254037844387076, 1.000000000000000000, 0.8660254037844387076, 1.000000000000000000, 0.8660254037844387076, 1.000000000000000000, 0.8660254037844387076, 1.000000000000000000, 0.8660254037844387076, 1.000000000000000000, 0.8660254037844387076, 1.000000000000000000, 0.8660254037844387076, 1.000000000000000000, 0.8660254037844387076, 1.000000000000000000, 0.8660254037844387076, 1.000000000000000000, 0.8660254037844387076, 1.000000000000000000, 0.8660254037844387076, 1.000000000000000000, 0.8660254037844387076, 1.000000000000000000, 0.8660254037844387076, 1.000000000000000000, 0.8660254037844387076, 1.000000000000000000, 0.8660254037844387076, 1.000000000000000000, 0.8660254037844387076, 1.000000000000000000, 0.8660254037844387076, 1.000000000000000000, 0.8660254037844387076, 1.000000000000000000, 0.8660254037844387076, 1.000000000000000000, 0.8660254037844387076, 1.000000000000000000, 0.8660254037844387076, 1.000000000000000000, 0.8660254037844387076, 1.000000000000000000, 0.8660254037844387076, 1.000000000000000000, 0.8660254037844387076, 1.000000000000000000, 0.8660254037844387076, 1.000000000000000000, 0.8660254037844387076, 1.000000000000000000, 0.8660254037844387076, 1.000000000000000000, 0.8660254037844387076, 1.000000000000000000, 0.8660254037844387076, 1.000000000000000000, 0.8660254037844387076, 1.000000000000000000, 0.8660254037844387076, 1.000000000000000000, 0.8660254037844387076, 1.000000000000000000, 0.8660254037844387076, 1.000000000000000000, 0.8660254037844387076, 1.000000000000000000, 0.8660254037844387076, 1.000000000000000000, 0.8660254037844387076, 1.000000000000000000, 0.8660254037844387076, 1.000000000000000000, 0.8660254037844387076, 1.000000000000000000, 0.8660254037844387076, 1.000000000000000000, 0.8660254037844387076, 1.000000000000000000, 0.8660254037844387076, 1.000000000000000000, 0.8660254037844387076, 1.000000000000000000, 0.8660254037844387076, 1.000000000000000000, 0.8660254037844387076, 1.000000000000000000, 0.8660254037844387076, 1.000000000000000000, 0.8660254037844387076, 1.000000000000000000, 0.8660254037844387076, 1.000000000000000000, 0.8660254037844387076, 1.000000000000000000, 0.8660254037844387076, 1.000000000000000000, 0.8660254037844387076, 1.000000000000000000, 0.8660254037844387076, 1.000000000000000000, 0.8660254037844387076, 1.000000000000000000, 0.8660254037844387076, 1.000000000000000000, 0.8660254037844387076, 1.000000000000000000, 0.8660254037844387076, 1.000000000000000000, 0.9281432886491012280, 0.9333666672856899549) ) ) 
 REPRESENTATION_ITEM ( '' )  SURFACE ( )  );
#974 = VERTEX_POINT ( 'NONE', #119295 ) ;
#973 = ORIENTED_EDGE ( 'NONE', *, *, #2484, .F. ) ;
#975 = CARTESIAN_POINT ( 'NONE',  ( -16.61036236844890368, -1.307379893935683990, 43.98749999999995453 ) ) ;
#976 = UNCERTAINTY_MEASURE_WITH_UNIT (LENGTH_MEASURE( 1.000000000000000082E-05 ), #29692, 'distance_accuracy_value', 'NONE');
#977 = CARTESIAN_POINT ( 'NONE',  ( -11.08343947297657728, 32.14276542939117576, 23.91318354909130051 ) ) ;
#978 = CARTESIAN_POINT ( 'NONE',  ( 25.54869405674459060, -12.11715135423869860, 10.66142268122951187 ) ) ;
#979 = CARTESIAN_POINT ( 'NONE',  ( 356.0601820630236602, 83.73415825689467340, -239.3556429883617795 ) ) ;
#980 = CARTESIAN_POINT ( 'NONE',  ( -16.45115174543293790, -1.024323843799193501, 43.73749999999995453 ) ) ;
#981 = ORIENTED_EDGE ( 'NONE', *, *, #84136, .T. ) ;
#982 =( NAMED_UNIT ( * ) PLANE_ANGLE_UNIT ( ) SI_UNIT ( $, .RADIAN. ) );
#983 = CARTESIAN_POINT ( 'NONE',  ( 25.95504292292388016, 0.3216200514035359448, 34.86503296872589885 ) ) ;
#984 = CARTESIAN_POINT ( 'NONE',  ( 175.8889352480750574, 51.16002675290894786, -127.9946495359065892 ) ) ;
#985 = CARTESIAN_POINT ( 'NONE',  ( -42.37682756448212018, -0.6148780366869478486, 16.93669321299896779 ) ) ;
#986 = CARTESIAN_POINT ( 'NONE',  ( -29.78702842300707587, -27.75771104302510395, -19.81407936168843875 ) ) ;
#987 = FILL_AREA_STYLE ('',( #36172 ) ) ;
#988 = CARTESIAN_POINT ( 'NONE',  ( -11.98250225921258405, 15.80683632602925393, -18.54752631988371903 ) ) ;
#989 = CARTESIAN_POINT ( 'NONE',  ( -0.9791813430050477773, 48.77045125023190053, 5.149569406208550859 ) ) ;
#990 = PRESENTATION_STYLE_ASSIGNMENT (( #106964 ) ) ;
#991 = MECHANICAL_DESIGN_GEOMETRIC_PRESENTATION_REPRESENTATION (  '', ( #72112 ), #145729 ) ;
#992 = CARTESIAN_POINT ( 'NONE',  ( -38.91306682536515638, 1.225425946354962381, 15.16419321299895984 ) ) ;
#993 = CARTESIAN_POINT ( 'NONE',  ( -14.56762010606353286, -0.7353623684482526457, 42.11249999999996163 ) ) ;
#994 = CARTESIAN_POINT ( 'NONE',  ( 44.27931682536519276, 0.5920470345517050426, 16.64182353983860807 ) ) ;
#995 = FILL_AREA_STYLE_COLOUR ( '', #83313 ) ;
#996 = CARTESIAN_POINT ( 'NONE',  ( 630.1708751069315895, -46.77281863531279527, -142.0140905778274032 ) ) ;
#997 = ORIENTED_EDGE ( 'NONE', *, *, #111108, .F. ) ;
#998 = CARTESIAN_POINT ( 'NONE',  ( -242.4214396010040389, -187.8703433161201701, -161.9782694724858345 ) ) ;
#1000 = MECHANICAL_DESIGN_GEOMETRIC_PRESENTATION_REPRESENTATION (  '', ( #40127 ), #25387 ) ;
#999 = CARTESIAN_POINT ( 'NONE',  ( 46.01287926182792631, 6.078849648572829167, 4.647499983597313644 ) ) ;
#1001 = CARTESIAN_POINT ( 'NONE',  ( -0.5986489708254110198, 46.25520833333335702, -15.93472513807157398 ) ) ;
#1002 = DIRECTION ( 'NONE',  ( -1.599193020520323391E-16, 1.000000000000000000, -1.700743009892418160E-16 ) ) ;
#1003 = CARTESIAN_POINT ( 'NONE',  ( 6.297574583800008341, 17.07615403518006048, 19.81763721051913762 ) ) ;
#1004 = VERTEX_POINT ( 'NONE', #73908 ) ;
#1007 = VERTEX_POINT ( 'NONE', #14030 ) ;
#1006 = CARTESIAN_POINT ( 'NONE',  ( 14.17672375556720077, -14.39319788399156330, 17.67139652035608322 ) ) ;
#1005 = CARTESIAN_POINT ( 'NONE',  ( -10.40641940410155719, 47.85267090063075557, -4.440136907079449635 ) ) ;
#1009 = CARTESIAN_POINT ( 'NONE',  ( -2.581069510056061223, -19.92023474208198408, 28.23563369246815924 ) ) ;
#1008 = CARTESIAN_POINT ( 'NONE',  ( 0.1379848759268074987, -20.49843609410952894, 40.83737906855019872 ) ) ;
#1010 = CARTESIAN_POINT ( 'NONE',  ( -46.22265015869848526, -0.4857006309033045643, 16.71295138299177552 ) ) ;
#1011 = FACE_OUTER_BOUND ( 'NONE', #90328, .T. ) ;
#1012 = DIRECTION ( 'NONE',  ( -8.704658796787635130E-17, 1.000000000000000000, -1.224646799147353454E-16 ) ) ;
#1013 = CARTESIAN_POINT ( 'NONE',  ( 19.99499036388605688, 0.7571452627753595399, 41.25940336158613775 ) ) ;
#1014 =( BOUNDED_CURVE ( )  B_SPLINE_CURVE ( 2, ( #84613, #23922, #71570, #83854, #151471, #130721, #118490, #93879, #116942 ),
 .UNSPECIFIED., .F., .F. ) 
 B_SPLINE_CURVE_WITH_KNOTS ( ( 3, 2, 2, 2, 3 ),
 ( 0.8289473684210528770, 0.8333333333333333703, 0.8421052631578946901, 0.8508771929824561209, 0.8552631578947370583 ),
 .UNSPECIFIED. ) 
 CURVE ( )  GEOMETRIC_REPRESENTATION_ITEM ( )  RATIONAL_B_SPLINE_CURVE ( ( 0.9330127018922194093, 0.9330127018922227400, 1.000000000000000000, 0.8660254037844387076, 1.000000000000000000, 0.8660254037844387076, 1.000000000000000000, 0.9330127018922159676, 0.9330127018922194093 ) ) 
 REPRESENTATION_ITEM ( '' )  );
#1015 = CYLINDRICAL_SURFACE ( 'NONE', #46041, 1.175240473580836165 ) ;
#1016 = CARTESIAN_POINT ( 'NONE',  ( 649.2109319185721006, -85.58061025099161157, -70.00403839513134585 ) ) ;
#1017 = CLOSED_SHELL ( 'NONE', ( #36621, #144536, #95731, #116703, #62191, #6626, #28883, #85295, #104278, #18167, #150018, #147491, #125213, #77021, #787, #16265, #21424, #60970, #125732, #111155, #91898, #82858, #99053, #96215, #37181, #112813, #127294, #23424, #87773, #32175, #33486, #3718, #137253, #98139, #152025, #66857, #24209, #24611, #94275, #97908, #31144, #46225, #14882, #26135, #108414, #88676, #82541, #32192, #106050, #151264, #78692, #37878, #60181, #12809, #132299, #135695, #150224, #76472, #34265, #36950, #118644, #62913, #105637, #7660, #7916, #101538, #74570, #128704, #90705, #126896, #79065, #33663, #28943, #116499, #62229, #94533, #112254, #143989, #17107, #62131, #80266, #130021, #113306, #90118, #53838, #65141, #33597, #22800, #46373, #43248, #110000, #24727, #22330 ) ) ;
#1018 = CARTESIAN_POINT ( 'NONE',  ( -9.641592706647346134, -11.30478000345154932, 54.43258422547587116 ) ) ;
#1019 = FILL_AREA_STYLE ('',( #48509 ) ) ;
#1020 = CARTESIAN_POINT ( 'NONE',  ( 0.000000000000000000, 0.000000000000000000, 38.80165551770882360 ) ) ;
#1021 = DIRECTION ( 'NONE',  ( -1.000000000000000000, 0.000000000000000000, 0.000000000000000000 ) ) ;
#1023 = ADVANCED_FACE ( 'NONE', ( #18334 ), #30567, .T. ) ;
#1022 = CARTESIAN_POINT ( 'NONE',  ( -1.255753656496837678, 43.06250000000002132, -15.57219283015788314 ) ) ;
#1024 = CARTESIAN_POINT ( 'NONE',  ( 20.08175100872244911, 2.035196456031591161, 27.54857791365160224 ) ) ;
#1025 = DIRECTION ( 'NONE',  ( -0.8715865959575966881, 0.4902415789659718137, 0.000000000000000000 ) ) ;
#1026 = CARTESIAN_POINT ( 'NONE',  ( 6.485089522886855029, 46.00000000000002842, -13.14843131952606825 ) ) ;
#1027 = CARTESIAN_POINT ( 'NONE',  ( -8.337751096005955986, 46.37753526403066928, -2.809047907671093025 ) ) ;
#1028 = CARTESIAN_POINT ( 'NONE',  ( -18.68096617584500763, 21.80585610745906067, 1.124763325227857713 ) ) ;
#1030 = CARTESIAN_POINT ( 'NONE',  ( 42.57834714846395485, 8.823558982971254849, -0.5486665770930536645 ) ) ;
#1029 = CARTESIAN_POINT ( 'NONE',  ( 347.4346380784758708, -79.19191847620118097, -216.7046896068644060 ) ) ;
#1031 = DIRECTION ( 'NONE',  ( -0.01744177813809406549, 0.03489418781261583585, -0.9992388003036507538 ) ) ;
#1032 = CARTESIAN_POINT ( 'NONE',  ( 1.046706463087478056, -44.85016089781547777, 16.06823984902016633 ) ) ;
#1033 = CARTESIAN_POINT ( 'NONE',  ( -25.75569220190061159, 30.60305810190729048, 0.5054531985074529610 ) ) ;
#1034 = SURFACE_SIDE_STYLE ('',( #71640 ) ) ;
#1035 = CARTESIAN_POINT ( 'NONE',  ( -20.51892566901700832, -1.344167953060049658, 27.03852550380446473 ) ) ;
#1036 = CARTESIAN_POINT ( 'NONE',  ( 42.13723349203182522, -1.307777798721812212, 15.33137642705749748 ) ) ;
#1037 = ORIENTED_EDGE ( 'NONE', *, *, #140453, .F. ) ;
#1038 = DIRECTION ( 'NONE',  ( 1.000000000000000000, -1.311287036958847134E-14, 0.000000000000000000 ) ) ;
#1039 = COLOUR_RGB ( '',0.6470588235294117974, 0.6196078431372549211, 0.5882352941176470784 ) ;
#1040 = ORIENTED_EDGE ( 'NONE', *, *, #138959, .T. ) ;
#1041 = DIRECTION ( 'NONE',  ( -0.4801804714855008593, 0.8191520442889905773, -0.3137142699035694871 ) ) ;
#1042 = ADVANCED_FACE ( 'NONE', ( #27029 ), #119124, .F. ) ;
#1043 = CARTESIAN_POINT ( 'NONE',  ( 7.332937347457362698, -23.62481460318695170, 41.99999999999996447 ) ) ;
#1044 = DIRECTION ( 'NONE',  ( 0.000000000000000000, 0.000000000000000000, -1.000000000000000000 ) ) ;
#1045 = CARTESIAN_POINT ( 'NONE',  ( -52.69338172627966799, 5.693007874685728886, 3.399349181876924586 ) ) ;
#1046 = UNCERTAINTY_MEASURE_WITH_UNIT (LENGTH_MEASURE( 1.000000000000000082E-05 ), #134357, 'distance_accuracy_value', 'NONE');
#1047 = CARTESIAN_POINT ( 'NONE',  ( 0.2065643010597990603, -37.66310801305574074, 16.97134536653568659 ) ) ;
#1048 = FACE_OUTER_BOUND ( 'NONE', #90522, .T. ) ;
#1049 = VECTOR ( 'NONE', #120585, 1000.000000000000000 ) ;
#1050 = B_SPLINE_CURVE_WITH_KNOTS ( 'NONE', 3,
 ( #81467, #11560, #92, #46801, #93773, #87528 ),
 .UNSPECIFIED., .F., .F.,
 ( 4, 2, 4 ),
 ( 3.496446946337351263E-18, 0.0006242726180149094735, 0.001248545236029815477 ),
 .UNSPECIFIED. ) ;
#1051 = COLOUR_RGB ( '',1.000000000000000000, 0.9490196078431372140, 0.9098039215686274384 ) ;
#1052 =( NAMED_UNIT ( * ) PLANE_ANGLE_UNIT ( ) SI_UNIT ( $, .RADIAN. ) );
#1053 = CARTESIAN_POINT ( 'NONE',  ( 194.8966961079138684, 90.00000000000000000, -27.82555800739962848 ) ) ;
#1054 = CARTESIAN_POINT ( 'NONE',  ( -1.141043211741580521, -12.73769434330758443, 55.86145122256854734 ) ) ;
#1055 =( GEOMETRIC_REPRESENTATION_CONTEXT ( 3 ) GLOBAL_UNCERTAINTY_ASSIGNED_CONTEXT ( ( #66564 ) ) GLOBAL_UNIT_ASSIGNED_CONTEXT ( ( #138517, #19438, #56998 ) ) REPRESENTATION_CONTEXT ( 'NONE', 'WORKASPACE' ) );
#1056 = CARTESIAN_POINT ( 'NONE',  ( -8.381647117973248681E-31, -4.052861567425486037E-14, 33.99999999999999289 ) ) ;
#1057 = CARTESIAN_POINT ( 'NONE',  ( 5.819292215858302697, -16.04042041721152501, 41.12482875235046720 ) ) ;
#1058 = SURFACE_STYLE_USAGE ( .BOTH. , #120696 ) ;
#1059 = CYLINDRICAL_SURFACE ( 'NONE', #7335, 1.499999999999999334 ) ;
#1060 = CARTESIAN_POINT ( 'NONE',  ( 19.89206704371135714, -2.121504401044821186, 26.67995555132080909 ) ) ;
#1061 = CARTESIAN_POINT ( 'NONE',  ( -1.407467276292931002, 41.93439336096491132, 18.00175268707009479 ) ) ;
#1063 = ORIENTED_EDGE ( 'NONE', *, *, #84104, .T. ) ;
#1062 = CARTESIAN_POINT ( 'NONE',  ( -0.9547154732244157449, -37.83098349203184796, 15.69242030198034854 ) ) ;
#1064 = ORIENTED_EDGE ( 'NONE', *, *, #71518, .T. ) ;
#1065 = SURFACE_SIDE_STYLE ('',( #48558 ) ) ;
#1066 = CARTESIAN_POINT ( 'NONE',  ( 417.8079603023609252, 141.8444353790685000, -201.1676906191645173 ) ) ;
#1067 = CARTESIAN_POINT ( 'NONE',  ( -10.22513898065623650, 43.89062500000002132, -4.141857147657853844 ) ) ;
#1069 = DIRECTION ( 'NONE',  ( -7.318056731343449102E-32, 1.000000000000000000, -4.930380657631323236E-32 ) ) ;
#1068 = UNCERTAINTY_MEASURE_WITH_UNIT (LENGTH_MEASURE( 1.000000000000000082E-05 ), #124637, 'distance_accuracy_value', 'NONE');
#1070 = CARTESIAN_POINT ( 'NONE',  ( -6.777773224257116702, 47.50673395031414969, -5.132379096160792464 ) ) ;
#1071 = DIRECTION ( 'NONE',  ( 0.9827498610153657665, 1.227479694032527018E-16, 0.1849397487677515994 ) ) ;
#1072 = CARTESIAN_POINT ( 'NONE',  ( 0.2592451357299617176, 21.88733958609227059, 25.62566873501509335 ) ) ;
#1073 = CARTESIAN_POINT ( 'NONE',  ( 18.76534482963458217, -0.8039137205611524006, 45.17499999999996874 ) ) ;
#1074 = CARTESIAN_POINT ( 'NONE',  ( 14.15919210608632461, 14.96773829117629795, -9.670777291985626078 ) ) ;
#1075 = CARTESIAN_POINT ( 'NONE',  ( -210.4755154714894445, 191.4140003375048309, -55.20843157699594883 ) ) ;
#1076 = CARTESIAN_POINT ( 'NONE',  ( -0.8667347872765569505, 43.50166666666667936, 16.31031744849433096 ) ) ;
#1077 = EDGE_CURVE ( 'NONE', #121659, #70366, #47797, .T. ) ;
#1078 = CARTESIAN_POINT ( 'NONE',  ( -9.535457629930487400, 11.48660266047486722, 54.19264251424512224 ) ) ;
#1079 = CARTESIAN_POINT ( 'NONE',  ( 1.338378105971486765, 47.33333333333336412, 3.570916914279635090 ) ) ;
#1080 = CARTESIAN_POINT ( 'NONE',  ( 17.18237989393646359, -0.7353623684486616519, 45.17499999999997584 ) ) ;
#1081 = CARTESIAN_POINT ( 'NONE',  ( 13.34051773153007048, 46.08282320262814125, 14.99061609484268054 ) ) ;
#1082 = EDGE_LOOP ( 'NONE', ( #105587, #135245, #14255, #18444 ) ) ;
#1083 = CARTESIAN_POINT ( 'NONE',  ( 5.840954221096195553, -45.74864270820950196, 2.751216992886746482 ) ) ;
#1084 = SURFACE_STYLE_USAGE ( .BOTH. , #107821 ) ;
#1085 = B_SPLINE_CURVE_WITH_KNOTS ( 'NONE', 3,
 ( #52037, #27482, #109718, #26715 ),
 .UNSPECIFIED., .F., .F.,
 ( 4, 4 ),
 ( 2.706377834256497243E-07, 0.009010278134528690308 ),
 .UNSPECIFIED. ) ;
#1086 = CARTESIAN_POINT ( 'NONE',  ( 10.09864897082540303, 43.00520833333336412, -4.068828106432222924 ) ) ;
#1087 = ORIENTED_EDGE ( 'NONE', *, *, #146489, .F. ) ;
#1088 = CARTESIAN_POINT ( 'NONE',  ( -0.6427908884752193686, 48.62500000000002132, -13.76790160761042969 ) ) ;
#1089 = AXIS2_PLACEMENT_3D ( 'NONE', #16336, #51635, #38535 ) ;
#1090 = CARTESIAN_POINT ( 'NONE',  ( 638.7326478454708649, 153.4905748825206331, -63.76634244783969763 ) ) ;
#1091 =( LENGTH_UNIT ( ) NAMED_UNIT ( * ) SI_UNIT ( .MILLI., .METRE. ) );
#1092 = CARTESIAN_POINT ( 'NONE',  ( -6.828178503376670427, 45.15240835058760638, -4.999038580133445819 ) ) ;
#1093 = FILL_AREA_STYLE ('',( #150304 ) ) ;
#1094 = CARTESIAN_POINT ( 'NONE',  ( -20.60460301501712976, -1.228494409948022836, 26.94091218937005650 ) ) ;
#1095 = ORIENTED_EDGE ( 'NONE', *, *, #128001, .F. ) ;
#1096 = CONICAL_SURFACE ( 'NONE', #28111, 2.703627902214452483, 0.01745329251994295894 ) ;
#1098 = CARTESIAN_POINT ( 'NONE',  ( -5.602910542710589858, 48.53513087119175395, 13.52518331764988524 ) ) ;
#1097 = CARTESIAN_POINT ( 'NONE',  ( -30.19036021190298769, 30.38889981864950585, -21.80804201441666024 ) ) ;
#1099 = EDGE_LOOP ( 'NONE', ( #94990, #108062, #40170, #114797, #72715, #149978 ) ) ;
#1100 = CARTESIAN_POINT ( 'NONE',  ( -647.9185434018214664, -100.7395807593361781, -99.04905188513970415 ) ) ;
#1101 = CARTESIAN_POINT ( 'NONE',  ( -10.52604119618107781, 46.04356602833104972, -2.929768698157555917 ) ) ;
#1102 = CARTESIAN_POINT ( 'NONE',  ( -9.564735731419974130, 47.91666666666669272, -4.078320421185996025 ) ) ;
#1103 = CIRCLE ( 'NONE', #81940, 43.00000000000000000 ) ;
#1104 = CARTESIAN_POINT ( 'NONE',  ( 0.2611394272020238772, -43.72723349203185705, 14.48099871039939757 ) ) ;
#1105 = CARTESIAN_POINT ( 'NONE',  ( 350.7619686277838014, -71.03135219890697272, -203.3905009633917018 ) ) ;
#1106 = SURFACE_STYLE_USAGE ( .BOTH. , #37852 ) ;
#1107 = EDGE_LOOP ( 'NONE', ( #56623, #43290 ) ) ;
#1108 = CARTESIAN_POINT ( 'NONE',  ( 642.7878404700495594, 162.6908130652950319, -73.60268978997997635 ) ) ;
#1109 = CARTESIAN_POINT ( 'NONE',  ( -19.50274796602259642, -23.81639629115440471, 5.925703918385337943 ) ) ;
#1110 = LINE ( 'NONE', #139403, #6205 ) ;
#1111 = VERTEX_POINT ( 'NONE', #107747 ) ;
#1112 = ORIENTED_EDGE ( 'NONE', *, *, #675, .F. ) ;
#1113 = CARTESIAN_POINT ( 'NONE',  ( -40.48098349203182522, -1.354227427875067850E-14, 15.03043504300615751 ) ) ;
#1114 = CARTESIAN_POINT ( 'NONE',  ( -9.755346744795598823, 43.21024047358086051, -3.760155271636826058 ) ) ;
#1115 = LINE ( 'NONE', #143947, #134500 ) ;
#1116 =( LENGTH_UNIT ( ) NAMED_UNIT ( * ) SI_UNIT ( .MILLI., .METRE. ) );
#1118 = CARTESIAN_POINT ( 'NONE',  ( 297.7574233983951331, -184.9278635585835673, -45.56125810355363370 ) ) ;
#1117 = PRESENTATION_STYLE_ASSIGNMENT (( #117869 ) ) ;
#1119 = MECHANICAL_DESIGN_GEOMETRIC_PRESENTATION_REPRESENTATION (  '', ( #77056 ), #40247 ) ;
#1120 = CARTESIAN_POINT ( 'NONE',  ( 5.848225085604463303, 17.27183800805198999, 41.99999999999998579 ) ) ;
#1121 = CARTESIAN_POINT ( 'NONE',  ( 10.28208613801477789, 44.77083333333335702, -3.706350702731611158 ) ) ;
#1122 = CARTESIAN_POINT ( 'NONE',  ( 2.669972260925447038, 44.36595667815453936, -14.73563560166005892 ) ) ;
#1123 = ORIENTED_EDGE ( 'NONE', *, *, #12413, .F. ) ;
#1124 = FILL_AREA_STYLE_COLOUR ( '', #848 ) ;
#1125 = AXIS2_PLACEMENT_3D ( 'NONE', #9539, #67116, #103269 ) ;
#1126 = DIRECTION ( 'NONE',  ( 2.210868204862937635E-16, 0.01745240643728235633, 0.9998476951563912696 ) ) ;
#1127 = ORIENTED_EDGE ( 'NONE', *, *, #45042, .F. ) ;
#1128 = EDGE_CURVE ( 'NONE', #123968, #69886, #101251, .T. ) ;
#1130 = VERTEX_POINT ( 'NONE', #115874 ) ;
#1129 = CARTESIAN_POINT ( 'NONE',  ( 9.468366169897876716, -14.05968328194347983, 49.99999999999996447 ) ) ;
#1131 = CARTESIAN_POINT ( 'NONE',  ( -9.214478388377292717, -11.95256916625963228, 54.03376587295644384 ) ) ;
#1132 = CARTESIAN_POINT ( 'NONE',  ( 1.975719086221680243, 49.00000000000002132, -13.46098845514648623 ) ) ;
#1133 = VERTEX_POINT ( 'NONE', #138150 ) ;
#1134 = CARTESIAN_POINT ( 'NONE',  ( -48.25401475442610888, 0.5730657322492291872, 16.44475894524816795 ) ) ;
#1135 = SURFACE_SIDE_STYLE ('',( #82477 ) ) ;
#1136 = CARTESIAN_POINT ( 'NONE',  ( -12.50696638860720533, -20.17540711244902951, 6.601362110798956628 ) ) ;
#1137 = FILL_AREA_STYLE_COLOUR ( '', #38360 ) ;
#1138 = ORIENTED_EDGE ( 'NONE', *, *, #66963, .F. ) ;
#1139 = CARTESIAN_POINT ( 'NONE',  ( 10.58574135626750312, 46.46341905428464258, 0.6605833922073571784 ) ) ;
#1140 =( GEOMETRIC_REPRESENTATION_CONTEXT ( 3 ) GLOBAL_UNCERTAINTY_ASSIGNED_CONTEXT ( ( #22037 ) ) GLOBAL_UNIT_ASSIGNED_CONTEXT ( ( #103624, #9889, #114382 ) ) REPRESENTATION_CONTEXT ( 'NONE', 'WORKASPACE' ) );
#1141 = ORIENTED_EDGE ( 'NONE', *, *, #6589, .F. ) ;
#1142 = CARTESIAN_POINT ( 'NONE',  ( -0.6083165698483112838, 33.99455766664493694, 28.21652233123957743 ) ) ;
#1143 = SURFACE_STYLE_FILL_AREA ( #34056 ) ;
#1144 = CARTESIAN_POINT ( 'NONE',  ( 19.64693263685388303, 0.3547699553781767379, 46.29235256685853983 ) ) ;
#1145 = ORIENTED_EDGE ( 'NONE', *, *, #65786, .T. ) ;
#1147 = CARTESIAN_POINT ( 'NONE',  ( -1.571101367735573850, 44.19946604399554246, 6.403484556986525078 ) ) ;
#1146 = CARTESIAN_POINT ( 'NONE',  ( 1.589652086601422987, -43.77487517561176844, 15.66219556578324301 ) ) ;
#1148 = CARTESIAN_POINT ( 'NONE',  ( -1.729421174978891473, 44.10416666666669272, 4.152816881456421250 ) ) ;
#1149 = CARTESIAN_POINT ( 'NONE',  ( 16.89932384379997643, -0.5761517454326893217, 41.29999999999997584 ) ) ;
#1150 = ADVANCED_FACE ( 'NONE', ( #139698 ), #34303, .F. ) ;
#1151 = CARTESIAN_POINT ( 'NONE',  ( 693.7221389144946215, -159.7738154290916839, -125.3541378982311869 ) ) ;
#1152 = MECHANICAL_DESIGN_GEOMETRIC_PRESENTATION_REPRESENTATION (  '', ( #79491 ), #81997 ) ;
#1154 = EDGE_CURVE ( 'NONE', #32804, #128088, #76061, .T. ) ;
#1153 = CARTESIAN_POINT ( 'NONE',  ( 96.52929673736568361, -48.26464836871668496, 19.56520687841621964 ) ) ;
#1155 = PRESENTATION_LAYER_ASSIGNMENT (  '', '', ( #138541 ) ) ;
#1156 = CARTESIAN_POINT ( 'NONE',  ( -0.2956789490087615158, -41.53652370970650765, 18.39879000272508591 ) ) ;
#1157 = ORIENTED_EDGE ( 'NONE', *, *, #116988, .F. ) ;
#1158 = FACE_OUTER_BOUND ( 'NONE', #124461, .T. ) ;
#1159 = AXIS2_PLACEMENT_3D ( 'NONE', #61473, #24631, #95334 ) ;
#1160 = CARTESIAN_POINT ( 'NONE',  ( 353.6880606940545704, 78.86925526615117121, -215.2333709078245647 ) ) ;
#1161 = CARTESIAN_POINT ( 'NONE',  ( -19.64762986876385398, 0.6943837521605464858, 46.43782284127355808 ) ) ;
#1162 = CARTESIAN_POINT ( 'NONE',  ( 19.81089827927992175, 3.395349046657961445, 30.91318585085712201 ) ) ;
#1163 = ORIENTED_EDGE ( 'NONE', *, *, #71655, .T. ) ;
#1164 = CARTESIAN_POINT ( 'NONE',  ( -1.338378105971500531, 47.58333333333336412, 4.925529841216564009 ) ) ;
#1165 = CARTESIAN_POINT ( 'NONE',  ( -14.24572427589043677, -14.97570908462267880, -9.673464204947373801 ) ) ;
#1166 = SURFACE_STYLE_USAGE ( .BOTH. , #11874 ) ;
#1167 = AXIS2_PLACEMENT_3D ( 'NONE', #67574, #138333, #35998 ) ;
#1168 = CARTESIAN_POINT ( 'NONE',  ( -5.052641266990272939, -45.93715943774950716, 2.571930952684757354 ) ) ;
#1169 = EDGE_CURVE ( 'NONE', #16439, #12132, #10601, .T. ) ;
#1170 = VERTEX_POINT ( 'NONE', #114340 ) ;
#1171 = CARTESIAN_POINT ( 'NONE',  ( 40.01723349203182778, -1.307777798721796225, 15.33137642705751169 ) ) ;
#1172 = DIRECTION ( 'NONE',  ( -0.7727957630250432697, 9.683318633562869972E-32, 0.6346547948692592422 ) ) ;
#1173 = CIRCLE ( 'NONE', #45203, 2.709284065416971199 ) ;
#1174 = DIRECTION ( 'NONE',  ( 1.266798485817900248E-14, 1.000000000000000000, 1.040703997586385988E-15 ) ) ;
#1175 = STYLED_ITEM ( 'NONE', ( #53059 ), #76472 ) ;
#1176 =( BOUNDED_CURVE ( )  B_SPLINE_CURVE ( 2, ( #74830, #74094, #39427 ),
 .UNSPECIFIED., .F., .F. ) 
 B_SPLINE_CURVE_WITH_KNOTS ( ( 3, 3 ),
 ( 0.000000000000000000, 1.000000000000000000 ),
 .UNSPECIFIED. ) 
 CURVE ( )  GEOMETRIC_REPRESENTATION_ITEM ( )  RATIONAL_B_SPLINE_CURVE ( ( 1.000000000000000000, 0.8160987780755044607, 1.000000000000000000 ) ) 
 REPRESENTATION_ITEM ( '' )  );
#1177 = CARTESIAN_POINT ( 'NONE',  ( 0.000000000000000000, 0.000000000000000000, 25.53364516496047543 ) ) ;
#1178 = DIRECTION ( 'NONE',  ( 0.9998476951563912696, -1.281183155822683897E-14, 0.01745240643728354982 ) ) ;
#1179 = EDGE_CURVE ( 'NONE', #404, #28139, #75683, .T. ) ;
#1180 = CARTESIAN_POINT ( 'NONE',  ( -583.8600272375125542, 90.00000000000002842, -76.42651348710349168 ) ) ;
#1181 = ORIENTED_EDGE ( 'NONE', *, *, #16048, .F. ) ;
#1182 = SURFACE_SIDE_STYLE ('',( #138704 ) ) ;
#1183 = CARTESIAN_POINT ( 'NONE',  ( -0.08262444947466437983, 46.66666666666669272, -13.25405395087745397 ) ) ;
#1184 = CARTESIAN_POINT ( 'NONE',  ( 1.433742100686547838, 12.94168591295086301, 56.27365070896799182 ) ) ;
#1185 = CARTESIAN_POINT ( 'NONE',  ( -7.864840957241325370, 47.62930746729342957, 19.65523485822767213 ) ) ;
#1186 = ORIENTED_EDGE ( 'NONE', *, *, #30290, .F. ) ;
#1188 = ORIENTED_EDGE ( 'NONE', *, *, #110444, .F. ) ;
#1187 = CARTESIAN_POINT ( 'NONE',  ( 3.746617242251637059, 48.69826161946269139, 19.41551653971498226 ) ) ;
#1190 = CARTESIAN_POINT ( 'NONE',  ( -10.82805986875912652, 34.02073933826240193, 6.597456753452759948 ) ) ;
#1189 = DIRECTION ( 'NONE',  ( 2.465190328815661892E-32, -2.465190328815661071E-32, -1.000000000000000000 ) ) ;
#1191 = CARTESIAN_POINT ( 'NONE',  ( -37.74265015869848838, -0.7285509463549999509, 15.45106412800256557 ) ) ;
#1192 = ORIENTED_EDGE ( 'NONE', *, *, #127473, .T. ) ;
#1193 = CARTESIAN_POINT ( 'NONE',  ( -15.87499999999997158, -2.999999999999101163, 45.17499999999996874 ) ) ;
#1194 = SURFACE_STYLE_USAGE ( .BOTH. , #73317 ) ;
#1195 = ADVANCED_FACE ( 'NONE', ( #31310 ), #66662, .T. ) ;
#1196 =( LENGTH_UNIT ( ) NAMED_UNIT ( * ) SI_UNIT ( .MILLI., .METRE. ) );
#1197 = ADVANCED_FACE ( 'NONE', ( #9065 ), #91736, .T. ) ;
#1198 =( LENGTH_UNIT ( ) NAMED_UNIT ( * ) SI_UNIT ( .MILLI., .METRE. ) );
#1199 = CARTESIAN_POINT ( 'NONE',  ( 14.70745460761184553, -0.6916824784797848125, 39.19583333333330444 ) ) ;
#1200 = CARTESIAN_POINT ( 'NONE',  ( -6.584955290281358842, -51.60712707829853230, 3.729056877250494839 ) ) ;
#1201 = PRESENTATION_LAYER_ASSIGNMENT (  '', '', ( #67323 ) ) ;
#1204 = EDGE_CURVE ( 'NONE', #135414, #92601, #136294, .T. ) ;
#1203 = CARTESIAN_POINT ( 'NONE',  ( 0.7251389806562285045, 43.14062500000002132, -15.86169609684594661 ) ) ;
#1202 =( BOUNDED_SURFACE ( )  B_SPLINE_SURFACE ( 1, 2, ( 
 ( #139851, #47500, #1529, #34462, #94466, #141337, #11, #72160, #35977, #11481, #82901, #58303, #105234, #36749, #46722, #129781, #13809, #150573, #93699, #80630, #140600, #48265, #23745, #70608, #16078 ),
 ( #29048, #132832, #28307, #62123, #109801, #61367, #85190, #108307, #107532, #72910, #63641, #62878, #121342, #40509, #3816, #132053, #145878, #5298, #119835, #49822, #39777, #84433, #2307, #98261, #75165 ) ),
 .UNSPECIFIED., .F., .F., .F. ) 
 B_SPLINE_SURFACE_WITH_KNOTS ( ( 2, 2 ),
 ( 3, 2, 2, 2, 2, 2, 2, 2, 2, 2, 2, 2, 3 ),
 ( 0.000000000000000000, 1.000000000000000000 ),
 ( 0.000000000000000000, 0.08333333333333332871, 0.1666666666666666574, 0.2500000000000000000, 0.3333333333333333148, 0.4166666666666666852, 0.5000000000000000000, 0.5833333333333333703, 0.6666666666666666297, 0.7500000000000000000, 0.8333333333333333703, 0.9166666666666666297, 1.000000000000000000 ),
 .UNSPECIFIED. ) 
 GEOMETRIC_REPRESENTATION_ITEM ( )  RATIONAL_B_SPLINE_SURFACE ( (
 ( 1.000000000000000000, 0.8660254037844387076, 1.000000000000000000, 0.8660254037844387076, 1.000000000000000000, 0.8660254037844387076, 1.000000000000000000, 0.8660254037844387076, 1.000000000000000000, 0.8660254037844387076, 1.000000000000000000, 0.8660254037844387076, 1.000000000000000000, 0.8660254037844387076, 1.000000000000000000, 0.8660254037844387076, 1.000000000000000000, 0.8660254037844387076, 1.000000000000000000, 0.8660254037844387076, 1.000000000000000000, 0.8660254037844387076, 1.000000000000000000, 0.8660254037844387076, 1.000000000000000000),
 ( 1.000000000000000000, 0.8660254037844387076, 1.000000000000000000, 0.8660254037844387076, 1.000000000000000000, 0.8660254037844387076, 1.000000000000000000, 0.8660254037844387076, 1.000000000000000000, 0.8660254037844387076, 1.000000000000000000, 0.8660254037844387076, 1.000000000000000000, 0.8660254037844387076, 1.000000000000000000, 0.8660254037844387076, 1.000000000000000000, 0.8660254037844387076, 1.000000000000000000, 0.8660254037844387076, 1.000000000000000000, 0.8660254037844387076, 1.000000000000000000, 0.8660254037844387076, 1.000000000000000000) ) ) 
 REPRESENTATION_ITEM ( '' )  SURFACE ( )  );
#1205 = CARTESIAN_POINT ( 'NONE',  ( -51.20853800505627618, 9.040682954378418401, 5.060347284776865351 ) ) ;
#1206 = CARTESIAN_POINT ( 'NONE',  ( -47.42532354444882259, 6.231360742037256983, 13.84942979196812907 ) ) ;
#1207 = ORIENTED_EDGE ( 'NONE', *, *, #5269, .F. ) ;
#1208 = CARTESIAN_POINT ( 'NONE',  ( -0.6427908884752211449, 46.43750000000003553, -13.76790160761043147 ) ) ;
#1209 = EDGE_CURVE ( 'NONE', #11099, #40453, #145118, .T. ) ;
#1210 = SURFACE_STYLE_USAGE ( .BOTH. , #70258 ) ;
#1211 = AXIS2_PLACEMENT_3D ( 'NONE', #55719, #17446, #100354 ) ;
#1212 = CARTESIAN_POINT ( 'NONE',  ( 14.69983365685073196, -0.01319987391993184336, 42.59166666666663303 ) ) ;
#1214 = CARTESIAN_POINT ( 'NONE',  ( 32.82467959681886072, 2.972544943282343866, 2.012568818438144724 ) ) ;
#1213 = CARTESIAN_POINT ( 'NONE',  ( 386.5640708271602080, -106.9273771196529310, -229.5931877710485480 ) ) ;
#1215 = COLOUR_RGB ( '',0.09803921568627450844, 0.09803921568627450844, 0.09803921568627450844 ) ;
#1216 = CARTESIAN_POINT ( 'NONE',  ( 729.7407238296391370, -65.85238973084045710, -139.0106831504915590 ) ) ;
#1217 = CARTESIAN_POINT ( 'NONE',  ( -231.6394338025128548, 188.9333473675752657, -162.7235086983374970 ) ) ;
#1218 = CARTESIAN_POINT ( 'NONE',  ( -20.06818976136642974, -0.3525476784738130198, 41.07420605915741874 ) ) ;
#1219 = CARTESIAN_POINT ( 'NONE',  ( 2.486676448357080904, -12.68717553613131699, 57.21507701285595715 ) ) ;
#1220 = CARTESIAN_POINT ( 'NONE',  ( 541.2551020409415514, -110.5372917679298155, -161.4901852358239012 ) ) ;
#1221 = EDGE_LOOP ( 'NONE', ( #151882, #111714, #101574, #136052 ) ) ;
#1222 = DIRECTION ( 'NONE',  ( -0.8371691043312220470, 0.000000000000000000, -0.5469441386039887165 ) ) ;
#1223 = CARTESIAN_POINT ( 'NONE',  ( -3.589514788982913863E-13, -36.68776628165382192, 15.87169321299892744 ) ) ;
#1224 = CARTESIAN_POINT ( 'NONE',  ( -17.05016634314926449, -0.01319987391951491298, 44.09166666666662593 ) ) ;
#1225 = CARTESIAN_POINT ( 'NONE',  ( 43.78734440991348009, -0.7110720503619080146, 14.43457254928165057 ) ) ;
#1226 = ADVANCED_FACE ( 'NONE', ( #3647 ), #126508, .F. ) ;
#1228 = CARTESIAN_POINT ( 'NONE',  ( -39.59765015869848526, 0.4857006309033025659, 15.03043504300615751 ) ) ;
#1227 = UNCERTAINTY_MEASURE_WITH_UNIT (LENGTH_MEASURE( 1.000000000000000082E-05 ), #151147, 'distance_accuracy_value', 'NONE');
#1229 = CARTESIAN_POINT ( 'NONE',  ( 13.93324905135868974, -13.46670760093713781, -22.86721941416262993 ) ) ;
#1230 = UNCERTAINTY_MEASURE_WITH_UNIT (LENGTH_MEASURE( 1.000000000000000082E-05 ), #150601, 'distance_accuracy_value', 'NONE');
#1231 = CARTESIAN_POINT ( 'NONE',  ( 6.179738916534100568, 14.51971705042622141, 52.75393631865665611 ) ) ;
#1232 = CARTESIAN_POINT ( 'NONE',  ( 16.96448324494706128, -0.6128019737071701556, 47.98162432702590507 ) ) ;
#1233 = PRESENTATION_STYLE_ASSIGNMENT (( #94142 ) ) ;
#1234 = LINE ( 'NONE', #118763, #22384 ) ;
#1235 =( NAMED_UNIT ( * ) PLANE_ANGLE_UNIT ( ) SI_UNIT ( $, .RADIAN. ) );
#1236 = COLOUR_RGB ( '',0.09803921568627450844, 0.09803921568627450844, 0.09803921568627450844 ) ;
#1237 = PRESENTATION_STYLE_ASSIGNMENT (( #3495 ) ) ;
#1238 = CARTESIAN_POINT ( 'NONE',  ( 16.31633041454039557, -3.195344647436992869, 54.58154247427009409 ) ) ;
#1239 = DIRECTION ( 'NONE',  ( -1.599193020520323391E-16, 1.000000000000000000, -1.700743009892418160E-16 ) ) ;
#1240 = CARTESIAN_POINT ( 'NONE',  ( 9.582624449474655748, 47.41666666666669272, -6.749499293626346486 ) ) ;
#1241 = ORIENTED_EDGE ( 'NONE', *, *, #86050, .F. ) ;
#1242 = CARTESIAN_POINT ( 'NONE',  ( 13.88655851345772874, -12.96877924225411682, 45.41983212505142831 ) ) ;
#1243 = CARTESIAN_POINT ( 'NONE',  ( -46.28890015869848185, 0.8169506309033239821, 14.45669321299896026 ) ) ;
#1244 = PLANE ( 'NONE',  #84642 ) ;
#1245 = CARTESIAN_POINT ( 'NONE',  ( 9.546106792252373907, 13.30782903402477757, 49.99999999999999289 ) ) ;
#1246 = CARTESIAN_POINT ( 'NONE',  ( 366.6276475454621391, 94.12852994625153258, -237.1524019807476407 ) ) ;
#1247 = PRESENTATION_STYLE_ASSIGNMENT (( #69527 ) ) ;
#1248 =( BOUNDED_CURVE ( )  B_SPLINE_CURVE ( 2, ( #91931, #91177, #138082, #22055, #127288, #138851, #116556, #79653, #32739 ),
 .UNSPECIFIED., .F., .T. ) 
 B_SPLINE_CURVE_WITH_KNOTS ( ( 3, 2, 2, 2, 3 ),
 ( 0.8026315789473685847, 0.8070175438596490780, 0.8157894736842105088, 0.8245614035087719396, 0.8289473684210528770 ),
 .UNSPECIFIED. ) 
 CURVE ( )  GEOMETRIC_REPRESENTATION_ITEM ( )  RATIONAL_B_SPLINE_CURVE ( ( 0.9330127018922192983, 0.9330127018922218518, 1.000000000000000000, 0.8660254037844387076, 1.000000000000000000, 0.8660254037844387076, 1.000000000000000000, 0.9330127018922159676, 0.9330127018922194093 ) ) 
 REPRESENTATION_ITEM ( '' )  );
#1249 = UNCERTAINTY_MEASURE_WITH_UNIT (LENGTH_MEASURE( 1.000000000000000082E-05 ), #92034, 'distance_accuracy_value', 'NONE');
#1250 = CARTESIAN_POINT ( 'NONE',  ( -2.342800849721553558, 12.61187663922041224, 55.23094794261440654 ) ) ;
#1251 = PRODUCT_CONTEXT ( 'NONE', #744, 'mechanical' ) ;
#1252 = EDGE_LOOP ( 'NONE', ( #148193, #20535, #112786, #8288 ) ) ;
#1253 = CARTESIAN_POINT ( 'NONE',  ( -21.36165801748947857, -0.5433386498664487529, 26.20652025986907674 ) ) ;
#1254 = EDGE_CURVE ( 'NONE', #4116, #88016, #28039, .T. ) ;
#1255 = CARTESIAN_POINT ( 'NONE',  ( -13.69596264889743331, -16.21027054396116895, -11.66997514125708157 ) ) ;
#1257 = CARTESIAN_POINT ( 'NONE',  ( 687.8464975893414248, 109.5392686009035685, -101.6841343794763475 ) ) ;
#1256 = PRESENTATION_LAYER_ASSIGNMENT (  '', '', ( #67380 ) ) ;
#1258 = CARTESIAN_POINT ( 'NONE',  ( 37.41140015869853386, 1.619729840533004506, 15.65696413480812943 ) ) ;
#1259 = AXIS2_PLACEMENT_3D ( 'NONE', #96438, #145568, #64803 ) ;
#1260 = CARTESIAN_POINT ( 'NONE',  ( -10.54861074606144555, 44.33333333333335702, -4.721111309661208288 ) ) ;
#1261 = EDGE_CURVE ( 'NONE', #88632, #108601, #74967, .T. ) ;
#1262 = FACE_OUTER_BOUND ( 'NONE', #47098, .T. ) ;
#1263 = CARTESIAN_POINT ( 'NONE',  ( 5.837456767541910452, 48.54121979569571721, 13.72258930352104578 ) ) ;
#1264 = VECTOR ( 'NONE', #11327, 1000.000000000000000 ) ;
#1266 = CIRCLE ( 'NONE', #118942, 3.211861249834691900 ) ;
#1265 = CARTESIAN_POINT ( 'NONE',  ( 11.57212960899381748, 16.73989666295357637, -16.27281216754291648 ) ) ;
#1267 = ORIENTED_EDGE ( 'NONE', *, *, #84200, .T. ) ;
#1268 = FILL_AREA_STYLE_COLOUR ( '', #48290 ) ;
#1269 = CARTESIAN_POINT ( 'NONE',  ( -10.46121846115352660, 42.79687500000002842, -5.879765400774551232 ) ) ;
#1270 = CARTESIAN_POINT ( 'NONE',  ( 29.69448838384001021, 26.70083710230276353, -16.22925747167859356 ) ) ;
#1271 = CARTESIAN_POINT ( 'NONE',  ( 13.66956593717605095, -5.049679250710313205, 41.42415822495384248 ) ) ;
#1272 = CARTESIAN_POINT ( 'NONE',  ( -18.73221114554048228, -0.9145187093751622198, 45.17499999999997584 ) ) ;
#1273 = CARTESIAN_POINT ( 'NONE',  ( -5.610746242612489390E-15, 48.00000000000181899, 5.331693116998974524 ) ) ;
#1274 = VECTOR ( 'NONE', #37393, 999.9999999999998863 ) ;
#1275 = CARTESIAN_POINT ( 'NONE',  ( 29.27854869894741086, 0.003681925016844909970, 3.725869566296143187 ) ) ;
#1276 = CARTESIAN_POINT ( 'NONE',  ( -11.55045364890096238, 15.08598755483347276, 7.000000000000000000 ) ) ;
#1277 =( GEOMETRIC_REPRESENTATION_CONTEXT ( 3 ) GLOBAL_UNCERTAINTY_ASSIGNED_CONTEXT ( ( #3748 ) ) GLOBAL_UNIT_ASSIGNED_CONTEXT ( ( #6411, #20186, #134715 ) ) REPRESENTATION_CONTEXT ( 'NONE', 'WORKASPACE' ) );
#1278 = ORIENTED_EDGE ( 'NONE', *, *, #63409, .T. ) ;
#1280 = CARTESIAN_POINT ( 'NONE',  ( 0.8051022101663161123, 16.73132613548165892, 45.37247201799907970 ) ) ;
#1279 = LINE ( 'NONE', #68810, #3676 ) ;
#1281 = VERTEX_POINT ( 'NONE', #145731 ) ;
#1282 = CARTESIAN_POINT ( 'NONE',  ( 38.82466480351189375, -3.246019132519897710, 10.74067140219671401 ) ) ;
#1283 = CARTESIAN_POINT ( 'NONE',  ( 1.338378105971489429, 45.39583333333335702, -15.42908308572036447 ) ) ;
#1284 = DIRECTION ( 'NONE',  ( -0.5469441386039888275, 0.000000000000000000, 0.8371691043312220470 ) ) ;
#1285 =( NAMED_UNIT ( * ) PLANE_ANGLE_UNIT ( ) SI_UNIT ( $, .RADIAN. ) );
#1286 = SURFACE_STYLE_FILL_AREA ( #48790 ) ;
#1287 = SURFACE_STYLE_FILL_AREA ( #151051 ) ;
#1288 = FACE_OUTER_BOUND ( 'NONE', #106166, .T. ) ;
#1289 = CARTESIAN_POINT ( 'NONE',  ( -23.52916286647431221, -19.48278425260881974, 9.019016980424662933 ) ) ;
#1290 = CARTESIAN_POINT ( 'NONE',  ( -2.361853513850303621, -19.95253359354205713, 38.16003085253434790 ) ) ;
#1291 = ORIENTED_EDGE ( 'NONE', *, *, #39546, .T. ) ;
#1292 = CARTESIAN_POINT ( 'NONE',  ( -6.946553740445067682, -52.54285682580943018, 7.491435637046348184 ) ) ;
#1293 = CARTESIAN_POINT ( 'NONE',  ( -10.02110455530328359, -11.18452818414504435, 54.16317066955704718 ) ) ;
#1294 = CARTESIAN_POINT ( 'NONE',  ( 645.5371144923821021, 85.21371534422848981, -65.45554186915019557 ) ) ;
#1295 = DIRECTION ( 'NONE',  ( 0.000000000000000000, 0.000000000000000000, -1.000000000000000000 ) ) ;
#1296 = CARTESIAN_POINT ( 'NONE',  ( -8.980203411678072456, -51.22196596660768364, 5.501449490008252674 ) ) ;
#1297 = CARTESIAN_POINT ( 'NONE',  ( 15.53945429382455323, -9.949527052687589190, 15.67806501712864709 ) ) ;
#1298 = CARTESIAN_POINT ( 'NONE',  ( -0.3216448622824304993, -26.04994684975424235, 34.76437232588222770 ) ) ;
#1299 = EDGE_LOOP ( 'NONE', ( #14665, #38270, #42926, #105935 ) ) ;
#1300 = CARTESIAN_POINT ( 'NONE',  ( -8.857209111524809941, 48.62500000000002132, -6.235651636893384087 ) ) ;
#1301 = CARTESIAN_POINT ( 'NONE',  ( 8.538781538846471619, 46.26562500000002132, -5.879765400774548567 ) ) ;
#1302 = CARTESIAN_POINT ( 'NONE',  ( 0.000000000000000000, 0.000000000000000000, 25.53364516496047543 ) ) ;
#1303 = VERTEX_POINT ( 'NONE', #76522 ) ;
#1304 = CARTESIAN_POINT ( 'NONE',  ( 15.89024190152229643, -1.356965209119419757, 44.77916666666662593 ) ) ;
#1305 = CARTESIAN_POINT ( 'NONE',  ( -8.857209111524790401, 48.62500000000002132, -6.235651636893372540 ) ) ;
#1306 = EDGE_CURVE ( 'NONE', #73128, #138080, #63487, .T. ) ;
#1307 = CARTESIAN_POINT ( 'NONE',  ( 2.527632057016553802, -12.74270654689913762, 57.13628817068163102 ) ) ;
#1308 = CARTESIAN_POINT ( 'NONE',  ( -96.66778284514219877, -48.33389142257088622, 20.62023111811446086 ) ) ;
#1309 = PRESENTATION_LAYER_ASSIGNMENT (  '', '', ( #136165 ) ) ;
#1310 = CARTESIAN_POINT ( 'NONE',  ( -14.82884614267337753, 44.38437792006215687, 6.992054184014332208 ) ) ;
#1311 = CARTESIAN_POINT ( 'NONE',  ( 714.1476967285832416, 48.87945804016819551, -140.4448901225235886 ) ) ;
#1312 = CARTESIAN_POINT ( 'NONE',  ( 10.82536329716106316, 48.52990187380640918, 0.9245808737323316651 ) ) ;
#1313 = CARTESIAN_POINT ( 'NONE',  ( -11.21172374539058758, -32.73995794000369131, 0.4110470789714902873 ) ) ;
#1314 = CARTESIAN_POINT ( 'NONE',  ( -5.976658677200291869, -17.20171454954219215, 2.003977253329927155 ) ) ;
#1315 = CARTESIAN_POINT ( 'NONE',  ( -0.8667347872765577277, 37.14166666666667993, 16.31031744849433807 ) ) ;
#1316 = EDGE_LOOP ( 'NONE', ( #37723, #109781, #60534, #76248, #125455 ) ) ;
#1317 =( LENGTH_UNIT ( ) NAMED_UNIT ( * ) SI_UNIT ( .MILLI., .METRE. ) );
#1318 = ORIENTED_EDGE ( 'NONE', *, *, #1682, .T. ) ;
#1320 = CARTESIAN_POINT ( 'NONE',  ( 6.092059794724656641, -46.12895769846721805, 5.404308749879794149 ) ) ;
#1319 = CARTESIAN_POINT ( 'NONE',  ( 8.301680929574049017, 23.58139295596311413, 35.50859960265086102 ) ) ;
#1321 = CARTESIAN_POINT ( 'NONE',  ( -0.4113918068546859597, -48.27598349203184824, 16.50192639322422039 ) ) ;
#1322 = CARTESIAN_POINT ( 'NONE',  ( -43.78734440991345878, 0.7110720503619011312, 14.43457254928163103 ) ) ;
#1323 = FILL_AREA_STYLE ('',( #105795 ) ) ;
#1324 = CYLINDRICAL_SURFACE ( 'NONE', #21144, 1.175240473580836165 ) ;
#1326 = EDGE_CURVE ( 'NONE', #96380, #75955, #111886, .T. ) ;
#1325 = FACE_OUTER_BOUND ( 'NONE', #76475, .T. ) ;
#1327 = CARTESIAN_POINT ( 'NONE',  ( -19.29786762526290644, -25.52630613931032144, 25.53364516496096925 ) ) ;
#1328 = CARTESIAN_POINT ( 'NONE',  ( -5.947433533745165590, -19.02509640945269354, 43.68935310573430542 ) ) ;
#1329 =( NAMED_UNIT ( * ) PLANE_ANGLE_UNIT ( ) SI_UNIT ( $, .RADIAN. ) );
#1330 = VERTEX_POINT ( 'NONE', #64246 ) ;
#1331 = EDGE_CURVE ( 'NONE', #86451, #53619, #62729, .T. ) ;
#1332 = AXIS2_PLACEMENT_3D ( 'NONE', #60824, #123587, #88972 ) ;
#1333 = EDGE_CURVE ( 'NONE', #124466, #59420, #124078, .T. ) ;
#1334 = CARTESIAN_POINT ( 'NONE',  ( 46.35821059941844169, -0.3150538861905710086, 17.01898184772627687 ) ) ;
#1335 =( NAMED_UNIT ( * ) PLANE_ANGLE_UNIT ( ) SI_UNIT ( $, .RADIAN. ) );
#1336 = ORIENTED_EDGE ( 'NONE', *, *, #100616, .F. ) ;
#1337 = PRESENTATION_LAYER_ASSIGNMENT (  '', '', ( #69988 ) ) ;
#1338 = VERTEX_POINT ( 'NONE', #39619 ) ;
#1339 = CARTESIAN_POINT ( 'NONE',  ( -12.05727438099748561, -1.788496637382501975, 54.36394832978678693 ) ) ;
#1340 = CARTESIAN_POINT ( 'NONE',  ( -11.08015811622899882, 18.32965009669274536, 4.264348545478243047 ) ) ;
#1341 = CARTESIAN_POINT ( 'NONE',  ( -23.92202187135244174, -30.22757556983171057, 5.555166218300258585 ) ) ;
#1342 = CARTESIAN_POINT ( 'NONE',  ( -16.61036236844890368, -1.307379893935676440, 37.48749999999996874 ) ) ;
#1343 = CARTESIAN_POINT ( 'NONE',  ( 8.450637897166163981, -16.27832276732198835, 43.68967404070888705 ) ) ;
#1344 = SURFACE_STYLE_FILL_AREA ( #38087 ) ;
#1345 = DIRECTION ( 'NONE',  ( 1.972152263052529951E-31, -1.192018108066319237E-15, 1.000000000000000000 ) ) ;
#1346 = CARTESIAN_POINT ( 'NONE',  ( -0.6427908884752184804, 43.16000000000002501, -13.76790160761042969 ) ) ;
#1347 = CARTESIAN_POINT ( 'NONE',  ( 11.48988887129451797, -11.74918819056859931, 49.78283226229437020 ) ) ;
#1348 = CARTESIAN_POINT ( 'NONE',  ( -19.00000000000000355, -0.1654127725326044462, 45.50000000000000711 ) ) ;
#1349 = FILL_AREA_STYLE ('',( #14364 ) ) ;
#1350 = EDGE_CURVE ( 'NONE', #34828, #70131, #5931, .T. ) ;
#1351 = CIRCLE ( 'NONE', #20904, 53.21186124983444188 ) ;
#1352 = CARTESIAN_POINT ( 'NONE',  ( 11.03297647708323304, 12.60392509127324345, 4.754350538642309942 ) ) ;
#1353 =( NAMED_UNIT ( * ) PLANE_ANGLE_UNIT ( ) SI_UNIT ( $, .RADIAN. ) );
#1354 = ORIENTED_EDGE ( 'NONE', *, *, #66654, .F. ) ;
#1355 = UNCERTAINTY_MEASURE_WITH_UNIT (LENGTH_MEASURE( 1.000000000000000082E-05 ), #64366, 'distance_accuracy_value', 'NONE');
#1356 = CARTESIAN_POINT ( 'NONE',  ( -1.046706463087146100, -44.32016089781546953, 15.67514657697778979 ) ) ;
#1357 = CARTESIAN_POINT ( 'NONE',  ( -3.935504499887469121E-15, 44.04191530530495413, -14.75177662225189934 ) ) ;
#1358 = CARTESIAN_POINT ( 'NONE',  ( -0.9967651417860433627, 49.00000000000003553, -7.141380676068120437 ) ) ;
#1359 = VERTEX_POINT ( 'NONE', #28152 ) ;
#1361 = ORIENTED_EDGE ( 'NONE', *, *, #32473, .F. ) ;
#1360 = CARTESIAN_POINT ( 'NONE',  ( -20.05530377630718064, 0.8469077487307257179, 40.53928619605347450 ) ) ;
#1363 = CARTESIAN_POINT ( 'NONE',  ( -6.219627732094536121, 27.28252561952590938, 9.711201934861357188 ) ) ;
#1362 = CARTESIAN_POINT ( 'NONE',  ( 8.823401114292865444, 43.47318747686834683, -4.216154072992162050 ) ) ;
#1364 = VERTEX_POINT ( 'NONE', #38875 ) ;
#1365 = CARTESIAN_POINT ( 'NONE',  ( 10.54861074606143490, 43.64583333333335702, -5.782441934842590392 ) ) ;
#1366 = DIRECTION ( 'NONE',  ( 0.4515376423123094174, 2.239587318304094166E-16, 0.8922520706476622099 ) ) ;
#1367 = CARTESIAN_POINT ( 'NONE',  ( -10.75443256899073496, 47.67531911053534799, -7.674012672089800091 ) ) ;
#1368 =( GEOMETRIC_REPRESENTATION_CONTEXT ( 3 ) GLOBAL_UNCERTAINTY_ASSIGNED_CONTEXT ( ( #12618 ) ) GLOBAL_UNIT_ASSIGNED_CONTEXT ( ( #37650, #83802, #119957 ) ) REPRESENTATION_CONTEXT ( 'NONE', 'WORKASPACE' ) );
#1369 = ORIENTED_EDGE ( 'NONE', *, *, #133068, .F. ) ;
#1370 = CARTESIAN_POINT ( 'NONE',  ( 3.806944062964627395, 46.00000000000002132, -7.034361748531945402 ) ) ;
#1371 =( LENGTH_UNIT ( ) NAMED_UNIT ( * ) SI_UNIT ( .MILLI., .METRE. ) );
#1372 =( NAMED_UNIT ( * ) PLANE_ANGLE_UNIT ( ) SI_UNIT ( $, .RADIAN. ) );
#1373 = CARTESIAN_POINT ( 'NONE',  ( -11.22942117497889036, 48.04166666666669272, -5.347183118543581415 ) ) ;
#1375 = EDGE_CURVE ( 'NONE', #72315, #20777, #95733, .T. ) ;
#1374 = CARTESIAN_POINT ( 'NONE',  ( -0.9685216101480311757, -19.97903831871414226, 41.99999999999996447 ) ) ;
#1376 = MECHANICAL_DESIGN_GEOMETRIC_PRESENTATION_REPRESENTATION (  '', ( #70033 ), #89671 ) ;
#1377 = CARTESIAN_POINT ( 'NONE',  ( 10.34789494045170599, 49.00000000000002132, -6.549590051017577963 ) ) ;
#1378 = CARTESIAN_POINT ( 'NONE',  ( 15.36618038018004917, 1.244363613433389748, 48.06156172435008500 ) ) ;
#1379 = CIRCLE ( 'NONE', #136337, 0.5080000000000001181 ) ;
#1380 = FILL_AREA_STYLE ('',( #47328 ) ) ;
#1381 = FACE_OUTER_BOUND ( 'NONE', #126155, .T. ) ;
#1382 = CARTESIAN_POINT ( 'NONE',  ( 11.80175650865579051, 2.583375173674991476, 58.22117578140760941 ) ) ;
#1384 = ORIENTED_EDGE ( 'NONE', *, *, #91540, .T. ) ;
#1383 = CARTESIAN_POINT ( 'NONE',  ( 13.35915908438964017, -8.403931723535517762, 13.46504491882141785 ) ) ;
#1385 = CARTESIAN_POINT ( 'NONE',  ( 37.56598349203183318, -0.7775114895475750965, 15.55045935394771739 ) ) ;
#1386 = VERTEX_POINT ( 'NONE', #139063 ) ;
#1387 = LINE ( 'NONE', #35823, #102537 ) ;
#1388 = CARTESIAN_POINT ( 'NONE',  ( 2.491956002869468032E-15, -20.34836497024666713, -16.27075000000004579 ) ) ;
#1389 = CARTESIAN_POINT ( 'NONE',  ( -1.515201184836751480, 44.91802863282298119, 2.225127593171487561 ) ) ;
#1390 = DIRECTION ( 'NONE',  ( 0.000000000000000000, 0.000000000000000000, -1.000000000000000000 ) ) ;
#1391 = CARTESIAN_POINT ( 'NONE',  ( 187.2061162907733660, -90.00000000000000000, -28.76374360593685608 ) ) ;
#1392 = CARTESIAN_POINT ( 'NONE',  ( -15.35790040994390360, 47.58292650729087825, -1.362839782341945138 ) ) ;
#1393 = CARTESIAN_POINT ( 'NONE',  ( -13.39808593411106941, 20.42043008383850022, 3.399331939708850836 ) ) ;
#1394 = ORIENTED_EDGE ( 'NONE', *, *, #91842, .T. ) ;
#1395 = CARTESIAN_POINT ( 'NONE',  ( -20.52097307506860346, 0.5629431738583265954, 26.72094821443293000 ) ) ;
#1396 = CARTESIAN_POINT ( 'NONE',  ( 1.255753656496829240, 44.75000000000002842, -13.93136041434591554 ) ) ;
#1397 = CARTESIAN_POINT ( 'NONE',  ( 165.9548860302548121, 21.07717016596243553, -127.9946495359065892 ) ) ;
#1398 = CARTESIAN_POINT ( 'NONE',  ( 37.60678879242382777, -6.110605493280879763, 5.529374166042063443 ) ) ;
#1399 = EDGE_CURVE ( 'NONE', #28647, #151393, #92901, .T. ) ;
#1400 = DIRECTION ( 'NONE',  ( 1.266798485817900248E-14, 1.000000000000000000, 1.192018108066319631E-15 ) ) ;
#1401 =( NAMED_UNIT ( * ) PLANE_ANGLE_UNIT ( ) SI_UNIT ( $, .RADIAN. ) );
#1402 = PLANE ( 'NONE',  #2575 ) ;
#1403 = STYLED_ITEM ( 'NONE', ( #142429 ), #60015 ) ;
#1404 = CARTESIAN_POINT ( 'NONE',  ( 39.48723349203185506, 1.307777798722003837, 16.41200999894043022 ) ) ;
#1405 = CARTESIAN_POINT ( 'NONE',  ( -0.1552548951523269050, -43.92598349203184682, 16.69850106619754726 ) ) ;
#1406 = CARTESIAN_POINT ( 'NONE',  ( 687.3864206370142256, -42.81080074642515854, -144.9653314314299450 ) ) ;
#1407 = CARTESIAN_POINT ( 'NONE',  ( -8.857209111524790401, 44.12500000000002132, -6.235651636893371652 ) ) ;
#1408 = CARTESIAN_POINT ( 'NONE',  ( 0.3001342403769783895, 43.67296903744050240, 6.643392052792334468 ) ) ;
#1409 = CARTESIAN_POINT ( 'NONE',  ( -643.0107907340760676, -82.39446230701156537, -90.61348979547074123 ) ) ;
#1411 = SURFACE_STYLE_USAGE ( .BOTH. , #107409 ) ;
#1410 = CARTESIAN_POINT ( 'NONE',  ( 52.47544577857069470, -7.438728892532985526, 2.548712292626798881 ) ) ;
#1412 = CARTESIAN_POINT ( 'NONE',  ( -9.120837627151132665, 44.70982909936927996, -6.407886936362388930 ) ) ;
#1413 = DIRECTION ( 'NONE',  ( -0.01744177813809495714, -0.03489418781261542646, 0.9992388003036508648 ) ) ;
#1415 = ORIENTED_EDGE ( 'NONE', *, *, #60433, .T. ) ;
#1414 = CARTESIAN_POINT ( 'NONE',  ( 0.08262444947465333311, 46.97916666666669983, 2.750500706373652182 ) ) ;
#1416 = CARTESIAN_POINT ( 'NONE',  ( 686.6645178232329272, 160.6235426509704780, -126.0473322815747963 ) ) ;
#1417 = PRESENTATION_STYLE_ASSIGNMENT (( #145026 ) ) ;
#1418 = AXIS2_PLACEMENT_3D ( 'NONE', #42181, #68323, #102184 ) ;
#1419 = EDGE_CURVE ( 'NONE', #132275, #140462, #80611, .T. ) ;
#1420 = LINE ( 'NONE', #95112, #13411 ) ;
#1421 = CARTESIAN_POINT ( 'NONE',  ( 0.01840992616119814518, 46.96368385630794506, 14.73254768082896327 ) ) ;
#1422 = SURFACE_STYLE_USAGE ( .BOTH. , #71266 ) ;
#1423 = VERTEX_POINT ( 'NONE', #93679 ) ;
#1424 = B_SPLINE_CURVE_WITH_KNOTS ( 'NONE', 3,
 ( #72458, #143931, #4871, #132364, #83991, #130853, #39343 ),
 .UNSPECIFIED., .F., .F.,
 ( 4, 3, 4 ),
 ( 0.002498235556356412455, 0.002755777039532038720, 0.002822481235138784260 ),
 .UNSPECIFIED. ) ;
#1425 = CARTESIAN_POINT ( 'NONE',  ( -20.43387233823748161, -0.3139599235509213382, 40.72572352007244234 ) ) ;
#1426 = ADVANCED_FACE ( 'NONE', ( #24510 ), #121635, .T. ) ;
#1427 = CARTESIAN_POINT ( 'NONE',  ( -8.873249675337401499, 48.94975952642078454, -6.614562016411716705 ) ) ;
#1428 = EDGE_CURVE ( 'NONE', #48259, #139013, #133872, .T. ) ;
#1429 = CARTESIAN_POINT ( 'NONE',  ( 41.41520909925691285, 0.1652539336868710518, 18.55196981178512772 ) ) ;
#1430 = CARTESIAN_POINT ( 'NONE',  ( 45.43414377691103567, -0.6704116978109714298, 16.74702563361349661 ) ) ;
#1431 =( BOUNDED_CURVE ( )  B_SPLINE_CURVE ( 2, ( #97589, #52204, #109145, #28385, #17652, #41324, #65191, #132132, #145218 ),
 .UNSPECIFIED., .F., .T. ) 
 B_SPLINE_CURVE_WITH_KNOTS ( ( 3, 2, 2, 2, 3 ),
 ( 0.1973684210526317206, 0.2017543859649122695, 0.2105263157894736725, 0.2192982456140350755, 0.2236842105263159020 ),
 .UNSPECIFIED. ) 
 CURVE ( )  GEOMETRIC_REPRESENTATION_ITEM ( )  RATIONAL_B_SPLINE_CURVE ( ( 0.9330127018922192983, 0.9330127018922216298, 1.000000000000000000, 0.8660254037844387076, 1.000000000000000000, 0.8660254037844387076, 1.000000000000000000, 0.9330127018922174109, 0.9330127018922192983 ) ) 
 REPRESENTATION_ITEM ( '' )  );
#1432 = CARTESIAN_POINT ( 'NONE',  ( 19.48936121169432312, -27.85973437705580480, 28.21652233123957743 ) ) ;
#1433 = EDGE_CURVE ( 'NONE', #133588, #98538, #94447, .T. ) ;
#1434 = CARTESIAN_POINT ( 'NONE',  ( -0.7936640524945272057, -45.95765015869851311, 16.15064245633429962 ) ) ;
#1435 = CARTESIAN_POINT ( 'NONE',  ( -319.8481001209434567, 82.59946146335690287, -186.0906038180199005 ) ) ;
#1436 = FILL_AREA_STYLE_COLOUR ( '', #31086 ) ;
#1437 = FILL_AREA_STYLE ('',( #120505 ) ) ;
#1438 =( BOUNDED_CURVE ( )  B_SPLINE_CURVE ( 2, ( #80328, #149498, #8938, #127997, #103433 ),
 .UNSPECIFIED., .F., .F. ) 
 B_SPLINE_CURVE_WITH_KNOTS ( ( 3, 2, 3 ),
 ( 0.6249999999999997780, 0.6666666666666664076, 0.7499999999999988898 ),
 .UNSPECIFIED. ) 
 CURVE ( )  GEOMETRIC_REPRESENTATION_ITEM ( )  RATIONAL_B_SPLINE_CURVE ( ( 0.9330127018922192983, 0.9330127018922189652, 1.000000000000000000, 0.8660254037844403729, 0.9999999999999982236 ) ) 
 REPRESENTATION_ITEM ( '' )  );
#1439 = FACE_OUTER_BOUND ( 'NONE', #32661, .T. ) ;
#1440 = CYLINDRICAL_SURFACE ( 'NONE', #84749, 0.2500000000000002220 ) ;
#1441 = ORIENTED_EDGE ( 'NONE', *, *, #12999, .F. ) ;
#1442 = CARTESIAN_POINT ( 'NONE',  ( 2.085140012418483568, 41.41849721814926966, 17.26861887969174347 ) ) ;
#1443 = CARTESIAN_POINT ( 'NONE',  ( 17.77319785655110707, -11.40077490513272274, 13.06020908028787453 ) ) ;
#1444 = CARTESIAN_POINT ( 'NONE',  ( 35.27598349203183403, -0.4066695244010193888, 16.85599240426314438 ) ) ;
#1445 = DIRECTION ( 'NONE',  ( -2.465190328815661892E-32, 2.465190328815661071E-32, 1.000000000000000000 ) ) ;
#1446 = EDGE_LOOP ( 'NONE', ( #98059, #65091, #121777, #102331 ) ) ;
#1447 = CARTESIAN_POINT ( 'NONE',  ( 15.29884825456706743, -1.024323843799598066, 40.67499999999996874 ) ) ;
#1448 = CARTESIAN_POINT ( 'NONE',  ( 12.62947064929491070, -0.3358120446419542993, 59.96706847372865212 ) ) ;
#1449 = CARTESIAN_POINT ( 'NONE',  ( -39.97306682536515154, 1.225425946354965934, 15.16419321299895984 ) ) ;
#1450 = ORIENTED_EDGE ( 'NONE', *, *, #121138, .F. ) ;
#1451 = CARTESIAN_POINT ( 'NONE',  ( -1.091928937140442812, -43.64230272193602644, 16.50180397549059919 ) ) ;
#1452 = CARTESIAN_POINT ( 'NONE',  ( -9.715403384963552824, 47.16579185287746157, 0.1377826677152104162 ) ) ;
#1453 = SURFACE_STYLE_FILL_AREA ( #11405 ) ;
#1454 = DIRECTION ( 'NONE',  ( 0.000000000000000000, 0.000000000000000000, -1.000000000000000000 ) ) ;
#1455 = CARTESIAN_POINT ( 'NONE',  ( -1.412851719996393252, 45.86458333333334991, 15.79375081566118943 ) ) ;
#1456 = CARTESIAN_POINT ( 'NONE',  ( 8.161621894028501245, 43.58333333333335702, -4.574470158783433327 ) ) ;
#1457 = EDGE_CURVE ( 'NONE', #120972, #128602, #112152, .T. ) ;
#1458 = FACE_OUTER_BOUND ( 'NONE', #52613, .T. ) ;
#1459 = CARTESIAN_POINT ( 'NONE',  ( 346.4087283515327158, -70.85057754129543639, -208.4250860396630856 ) ) ;
#1460 = CARTESIAN_POINT ( 'NONE',  ( -14.35800404469549463, 45.06591572166802706, -9.082493845312075820 ) ) ;
#1461 = CARTESIAN_POINT ( 'NONE',  ( -382.0585614295353025, 80.00000000000004263, -172.8189772073587562 ) ) ;
#1462 = EDGE_LOOP ( 'NONE', ( #29691, #106037, #143939, #54763 ) ) ;
#1463 = DIRECTION ( 'NONE',  ( -1.449274674015893187E-15, -0.3826834323650825098, 0.9238795325112897361 ) ) ;
#1464 = FACE_OUTER_BOUND ( 'NONE', #67569, .T. ) ;
#1465 = CARTESIAN_POINT ( 'NONE',  ( 12.66484935152184477, -16.84649544295739432, -16.33834780511525508 ) ) ;
#1466 = ORIENTED_EDGE ( 'NONE', *, *, #22119, .F. ) ;
#1467 = VECTOR ( 'NONE', #30491, 1000.000000000000000 ) ;
#1468 = CARTESIAN_POINT ( 'NONE',  ( 30.63222478607741905, -27.96939060092718776, -20.04587172921128513 ) ) ;
#1470 = CARTESIAN_POINT ( 'NONE',  ( -29.16170005301007251, 30.69896676332195540, -21.14707831138342797 ) ) ;
#1469 = CARTESIAN_POINT ( 'NONE',  ( 17.11689994241151425, 0.8914149030440792210, 6.382028633541643181 ) ) ;
#1471 = CARTESIAN_POINT ( 'NONE',  ( 3.605908504555547012, -41.55989960644098602, 17.70262659510870407 ) ) ;
#1472 = VECTOR ( 'NONE', #54049, 1000.000000000000000 ) ;
#1473 = CARTESIAN_POINT ( 'NONE',  ( 1.534960982498128068, 46.33984685228605116, 2.021547701598698232 ) ) ;
#1474 = DIRECTION ( 'NONE',  ( 0.000000000000000000, 0.000000000000000000, 1.000000000000000000 ) ) ;
#1475 = CARTESIAN_POINT ( 'NONE',  ( -44.85680608624819143, -1.064999999999991953, 15.87169321299896829 ) ) ;
#1476 = ORIENTED_EDGE ( 'NONE', *, *, #21985, .F. ) ;
#1477 = CARTESIAN_POINT ( 'NONE',  ( -0.5417784182343743371, -42.71140015869850970, 14.33022979180837986 ) ) ;
#1478 = PRESENTATION_STYLE_ASSIGNMENT (( #143561 ) ) ;
#1479 = CARTESIAN_POINT ( 'NONE',  ( 20.49520859842541753, -0.3964117744340691085, 40.57464666572056444 ) ) ;
#1480 = EDGE_CURVE ( 'NONE', #99849, #122867, #49798, .T. ) ;
#1481 = DIRECTION ( 'NONE',  ( -1.000000000000000000, 4.440892098500626162E-15, 0.000000000000000000 ) ) ;
#1482 = PRESENTATION_STYLE_ASSIGNMENT (( #142066 ) ) ;
#1483 = CARTESIAN_POINT ( 'NONE',  ( -1.868947088239425458, 46.46699285844114513, -6.384525901449117136 ) ) ;
#1484 = VECTOR ( 'NONE', #1189, 1000.000000000000000 ) ;
#1485 = SURFACE_STYLE_FILL_AREA ( #118260 ) ;
#1486 = B_SPLINE_CURVE_WITH_KNOTS ( 'NONE', 3,
 ( #18964, #45694, #149528, #103466 ),
 .UNSPECIFIED., .F., .F.,
 ( 4, 4 ),
 ( 2.706231954051357197E-07, 0.009010814463511179762 ),
 .UNSPECIFIED. ) ;
#1487 = CARTESIAN_POINT ( 'NONE',  ( -14.89697383379083639, -15.10345602907186269, -9.644707075505753124 ) ) ;
#1488 = CARTESIAN_POINT ( 'NONE',  ( 687.2877775224101242, 122.3764637332932921, -101.6917693339155733 ) ) ;
#1489 = CARTESIAN_POINT ( 'NONE',  ( 1.627987231385406686, 46.00000000000002132, -6.522888271690455930 ) ) ;
#1490 = CARTESIAN_POINT ( 'NONE',  ( 649.4286678802053530, -152.0860572480048916, -73.88767330719748827 ) ) ;
#1491 = CARTESIAN_POINT ( 'NONE',  ( -15.57233151552733297, -16.87631534071515915, 7.593819111480657469 ) ) ;
#1492 = CARTESIAN_POINT ( 'NONE',  ( -46.94758502504947018, 17.20244925339850539, -1.362839782341945360 ) ) ;
#1493 = VERTEX_POINT ( 'NONE', #63623 ) ;
#1494 = MECHANICAL_DESIGN_GEOMETRIC_PRESENTATION_REPRESENTATION (  '', ( #47973 ), #126997 ) ;
#1495 = SURFACE_STYLE_FILL_AREA ( #96717 ) ;
#1496 = MECHANICAL_DESIGN_GEOMETRIC_PRESENTATION_REPRESENTATION (  '', ( #42987 ), #16500 ) ;
#1497 = ORIENTED_EDGE ( 'NONE', *, *, #56770, .F. ) ;
#1498 = CARTESIAN_POINT ( 'NONE',  ( -10.44733503696410892, 48.12500000000002842, -3.801757199023295009 ) ) ;
#1499 = FILL_AREA_STYLE_COLOUR ( '', #125516 ) ;
#1500 = CARTESIAN_POINT ( 'NONE',  ( 724.1723250357051711, 51.73344969847139652, -143.1039229160177229 ) ) ;
#1501 = FILL_AREA_STYLE ('',( #129001 ) ) ;
#1502 = CARTESIAN_POINT ( 'NONE',  ( -1.035379938102577995E-30, -5.006476053878542689E-14, 42.00000000000000000 ) ) ;
#1503 = CARTESIAN_POINT ( 'NONE',  ( -12.08775208062434992, 46.37824332881964295, 13.96493755852978147 ) ) ;
#1504 = UNCERTAINTY_MEASURE_WITH_UNIT (LENGTH_MEASURE( 1.000000000000000082E-05 ), #39561, 'distance_accuracy_value', 'NONE');
#1505 = CARTESIAN_POINT ( 'NONE',  ( -17.05016634314926449, -0.01319987391952382773, 38.65416666666664014 ) ) ;
#1506 = SURFACE_STYLE_USAGE ( .BOTH. , #47473 ) ;
#1507 = CARTESIAN_POINT ( 'NONE',  ( -0.7820861380147894337, 48.02083333333336412, 2.702797458227812033 ) ) ;
#1508 = CARTESIAN_POINT ( 'NONE',  ( -13.31505783590360359, -14.27864097017264555, -22.49804293421985335 ) ) ;
#1509 = CARTESIAN_POINT ( 'NONE',  ( 27.25906225225697455, 26.88732662521340444, -11.67261246190642154 ) ) ;
#1510 = ORIENTED_EDGE ( 'NONE', *, *, #65751, .T. ) ;
#1511 = CARTESIAN_POINT ( 'NONE',  ( -15.37910447746709153, 12.96624099880913583, -9.597871852254989733 ) ) ;
#1512 = FILL_AREA_STYLE_COLOUR ( '', #69984 ) ;
#1513 = ORIENTED_EDGE ( 'NONE', *, *, #76997, .T. ) ;
#1514 = UNCERTAINTY_MEASURE_WITH_UNIT (LENGTH_MEASURE( 1.000000000000000082E-05 ), #38243, 'distance_accuracy_value', 'NONE');
#1515 = ORIENTED_EDGE ( 'NONE', *, *, #86388, .F. ) ;
#1516 = CARTESIAN_POINT ( 'NONE',  ( -6.203434542077420843, 27.28624488631334088, 8.204480517427475306 ) ) ;
#1517 = PRESENTATION_LAYER_ASSIGNMENT (  '', '', ( #77543 ) ) ;
#1518 = CARTESIAN_POINT ( 'NONE',  ( -9.889486807487381625, -13.01123542247825782, 9.520535842313814001 ) ) ;
#1519 = ORIENTED_EDGE ( 'NONE', *, *, #57849, .T. ) ;
#1520 = CARTESIAN_POINT ( 'NONE',  ( -13.89580277112166229, 12.13918166013688271, -22.87916796877415493 ) ) ;
#1521 = DIRECTION ( 'NONE',  ( -3.272573351155519149E-15, -0.9238795325112808543, 0.3826834323651036596 ) ) ;
#1522 = PRESENTATION_LAYER_ASSIGNMENT (  '', '', ( #141331 ) ) ;
#1523 = VERTEX_POINT ( 'NONE', #142857 ) ;
#1524 = CARTESIAN_POINT ( 'NONE',  ( -0.08262444947466372758, 43.16666666666668561, -13.25405395087745219 ) ) ;
#1525 = VERTEX_POINT ( 'NONE', #122051 ) ;
#1526 = CARTESIAN_POINT ( 'NONE',  ( -30.61814212967509619, -27.58754774979803415, -19.56922503512443257 ) ) ;
#1527 = EDGE_CURVE ( 'NONE', #21718, #73313, #139678, .T. ) ;
#1528 = CARTESIAN_POINT ( 'NONE',  ( -27.31802510672916995, 27.91493320715782289, -10.53690182261479258 ) ) ;
#1529 = CARTESIAN_POINT ( 'NONE',  ( -38.38306682536515524, -1.225425946354993911, 16.57919321299897319 ) ) ;
#1530 = CARTESIAN_POINT ( 'NONE',  ( -5.511835852692422044, 15.90747205509699747, 50.47740329197182518 ) ) ;
#1531 = ORIENTED_EDGE ( 'NONE', *, *, #25627, .F. ) ;
#1533 = VERTEX_POINT ( 'NONE', #49805 ) ;
#1532 = CARTESIAN_POINT ( 'NONE',  ( -14.38482149785367703, 0.8828182325611471093, 43.63333333333329733 ) ) ;
#1534 = CARTESIAN_POINT ( 'NONE',  ( -27.24467557464634027, 31.98210455995902635, 0.2318918749840397919 ) ) ;
#1535 = SURFACE_STYLE_USAGE ( .BOTH. , #71400 ) ;
#1536 = ORIENTED_EDGE ( 'NONE', *, *, #73739, .F. ) ;
#1537 = CARTESIAN_POINT ( 'NONE',  ( -14.70745460761170520, 0.6916824784807870108, 44.88333333333329733 ) ) ;
#1538 = DIRECTION ( 'NONE',  ( -0.000000000000000000, -0.000000000000000000, -1.000000000000000000 ) ) ;
#1539 = FACE_OUTER_BOUND ( 'NONE', #54245, .T. ) ;
#1540 = B_SPLINE_CURVE_WITH_KNOTS ( 'NONE', 3,
 ( #98337, #49901, #3893, #96824, #39109, #143689, #63715, #131370 ),
 .UNSPECIFIED., .F., .F.,
 ( 4, 2, 2, 4 ),
 ( 0.006019811811922490957, 0.006718052398450911553, 0.007416292984979332148, 0.008812774158036182012 ),
 .UNSPECIFIED. ) ;
#1541 = ORIENTED_EDGE ( 'NONE', *, *, #84878, .T. ) ;
#1542 = CARTESIAN_POINT ( 'NONE',  ( -10.04480604884759387, -52.03942714537856773, 5.714071500563496109 ) ) ;
#1543 = DIRECTION ( 'NONE',  ( -8.704658796787635130E-17, 1.000000000000000000, -1.224646799147353454E-16 ) ) ;
#1545 = CARTESIAN_POINT ( 'NONE',  ( -14.99829991783496119, -15.46492271766744864, -9.762469559647085404 ) ) ;
#1544 = SURFACE_SIDE_STYLE ('',( #109820 ) ) ;
#1546 = ADVANCED_FACE ( 'NONE', ( #39755 ), #25926, .T. ) ;
#1547 = CARTESIAN_POINT ( 'NONE',  ( 51.46745630032432217, -7.672049816887763996, 6.647578970698106104 ) ) ;
#1548 = PRESENTATION_STYLE_ASSIGNMENT (( #93721 ) ) ;
#1549 = CARTESIAN_POINT ( 'NONE',  ( 44.61056682536518991, 1.121816962077472501, 15.00928280977124452 ) ) ;
#1550 = FILL_AREA_STYLE ('',( #13832 ) ) ;
#1551 = EDGE_CURVE ( 'NONE', #28570, #99906, #117606, .T. ) ;
#1552 =( LENGTH_UNIT ( ) NAMED_UNIT ( * ) SI_UNIT ( .MILLI., .METRE. ) );
#1553 = CARTESIAN_POINT ( 'NONE',  ( 29.48820287077056435, -29.95674935969488573, -21.44478868752863221 ) ) ;
#1554 = ORIENTED_EDGE ( 'NONE', *, *, #93245, .F. ) ;
#1555 = CIRCLE ( 'NONE', #28568, 1.000000000000000666 ) ;
#1557 = ORIENTED_EDGE ( 'NONE', *, *, #26586, .F. ) ;
#1556 = ORIENTED_EDGE ( 'NONE', *, *, #135821, .F. ) ;
#1558 = CARTESIAN_POINT ( 'NONE',  ( 643.0498714847312840, 85.42121650419635159, -65.23229211179943832 ) ) ;
#1559 = CARTESIAN_POINT ( 'NONE',  ( -519.8635472375113977, -89.99999999999995737, -66.42678600696858382 ) ) ;
#1561 = CARTESIAN_POINT ( 'NONE',  ( 14.36536773260551669, 0.8491233227521695071, 44.86249999999996163 ) ) ;
#1560 = PRESENTATION_STYLE_ASSIGNMENT (( #117561 ) ) ;
#1562 = CARTESIAN_POINT ( 'NONE',  ( -7.997113720663931780, 26.87557724066287079, 7.245341630687372358 ) ) ;
#1563 = SURFACE_STYLE_USAGE ( .BOTH. , #84473 ) ;
#1564 = ORIENTED_EDGE ( 'NONE', *, *, #123120, .F. ) ;
#1565 = B_SPLINE_CURVE_WITH_KNOTS ( 'NONE', 3,
 ( #9637, #44078, #40522, #91032 ),
 .UNSPECIFIED., .F., .F.,
 ( 4, 4 ),
 ( 0.004880859524244938671, 0.005205114688648855223 ),
 .UNSPECIFIED. ) ;
#1566 =( NAMED_UNIT ( * ) SI_UNIT ( $, .STERADIAN. ) SOLID_ANGLE_UNIT ( ) );
#1567 = VECTOR ( 'NONE', #144946, 1000.000000000000227 ) ;
#1568 = CARTESIAN_POINT ( 'NONE',  ( 10.22525043301622105, 44.69180297285173253, -18.17582829698089597 ) ) ;
#1569 = CARTESIAN_POINT ( 'NONE',  ( -9.583832855843741783, 44.80116517367832785, -18.69100939715557885 ) ) ;
#1570 = FILL_AREA_STYLE_COLOUR ( '', #816 ) ;
#1571 = AXIS2_PLACEMENT_3D ( 'NONE', #128050, #114251, #68845 ) ;
#1572 = CARTESIAN_POINT ( 'NONE',  ( 16.89932384379997998, -0.5761517454326778864, 37.17499999999997584 ) ) ;
#1573 = COLOUR_RGB ( '',0.6470588235294117974, 0.6196078431372549211, 0.5882352941176470784 ) ;
#1574 = FILL_AREA_STYLE_COLOUR ( '', #102266 ) ;
#1575 = CARTESIAN_POINT ( 'NONE',  ( 663.0164453080703879, -45.01535536525906878, -159.3167649542393747 ) ) ;
#1576 = PRESENTATION_LAYER_ASSIGNMENT (  '', '', ( #129171 ) ) ;
#1577 = DIRECTION ( 'NONE',  ( -8.704658796787635130E-17, 1.000000000000000000, -1.224646799147353454E-16 ) ) ;
#1578 = DIRECTION ( 'NONE',  ( -0.000000000000000000, -0.000000000000000000, -1.000000000000000000 ) ) ;
#1579 = CARTESIAN_POINT ( 'NONE',  ( -125.4037321944814209, -80.00000000072752471, -206.6977225492740899 ) ) ;
#1581 = LINE ( 'NONE', #83738, #603 ) ;
#1580 = CARTESIAN_POINT ( 'NONE',  ( 2.483733377061731140, -12.79585947852010364, 57.08110562872867177 ) ) ;
#1582 = CARTESIAN_POINT ( 'NONE',  ( 0.3268675598981829467, -43.63882898280746048, 14.65413274578841651 ) ) ;
#1584 = CARTESIAN_POINT ( 'NONE',  ( 21.79145422495312090, 1.655999980263913818, 5.071144044442199572 ) ) ;
#1583 = DIRECTION ( 'NONE',  ( -0.9984817809162978008, -1.690447065084873074E-16, -0.05508296631644114816 ) ) ;
#1585 = CARTESIAN_POINT ( 'NONE',  ( -10.85499050713527858, 46.79166666666669983, -5.326527006174916146 ) ) ;
#1586 = CARTESIAN_POINT ( 'NONE',  ( -27.40091727201970428, 80.42440953745236243, -209.9194377067193500 ) ) ;
#1587 = SURFACE_SIDE_STYLE ('',( #137624 ) ) ;
#1588 = CARTESIAN_POINT ( 'NONE',  ( -7.865341037701104376, 26.90573469561763176, 8.934487731316151482 ) ) ;
#1589 = CARTESIAN_POINT ( 'NONE',  ( -4.636818998281321491, 49.00000000000002842, -6.238578271004745268 ) ) ;
#1590 = EDGE_CURVE ( 'NONE', #24824, #106412, #15047, .T. ) ;
#1591 = CARTESIAN_POINT ( 'NONE',  ( -0.2058031973630221612, -41.50557322008817351, 18.45620441516534171 ) ) ;
#1592 = CARTESIAN_POINT ( 'NONE',  ( -163.6414414165895153, 194.4987923651466133, -54.52927935388716918 ) ) ;
#1593 = CARTESIAN_POINT ( 'NONE',  ( -11.81402296596301937, -14.88076447572113992, 44.25461043631694480 ) ) ;
#1594 = ORIENTED_EDGE ( 'NONE', *, *, #119759, .T. ) ;
#1595 = CARTESIAN_POINT ( 'NONE',  ( -0.6389257638717493748, 42.64041666666668107, 14.60915653303251638 ) ) ;
#1596 = EDGE_CURVE ( 'NONE', #140101, #90602, #123214, .T. ) ;
#1597 = PRESENTATION_STYLE_ASSIGNMENT (( #52755 ) ) ;
#1598 = FILL_AREA_STYLE ('',( #13131 ) ) ;
#1599 = CARTESIAN_POINT ( 'NONE',  ( -9.851213717882229659, 49.00000000000004263, -0.4403390850375170640 ) ) ;
#1600 = AXIS2_PLACEMENT_3D ( 'NONE', #131753, #12744, #97209 ) ;
#1601 = CARTESIAN_POINT ( 'NONE',  ( -4.762897793557637094, 48.05842270623432455, 20.42691898824763541 ) ) ;
#1602 = EDGE_CURVE ( 'NONE', #111395, #26188, #57120, .T. ) ;
#1603 = CARTESIAN_POINT ( 'NONE',  ( -16.68754738019912764, 4.302069539983815361, 49.40522962753735214 ) ) ;
#1604 = CARTESIAN_POINT ( 'NONE',  ( 698.4643895120041179, 42.05801004148523248, -150.3109960776274079 ) ) ;
#1605 = PRESENTATION_LAYER_ASSIGNMENT (  '', '', ( #102109 ) ) ;
#1606 = FILL_AREA_STYLE ('',( #13137 ) ) ;
#1607 = SURFACE_STYLE_FILL_AREA ( #106857 ) ;
#1608 = EDGE_CURVE ( 'NONE', #111147, #5820, #102743, .T. ) ;
#1609 = CARTESIAN_POINT ( 'NONE',  ( -29.95674935969434216, 29.48820287077125002, -21.44478868752866063 ) ) ;
#1610 = CARTESIAN_POINT ( 'NONE',  ( -7.770578825021119407, 43.29166666666669983, -5.156370125960223483 ) ) ;
#1611 = CARTESIAN_POINT ( 'NONE',  ( 25.57792670736225560, -12.02216579684979969, 10.59952698606516996 ) ) ;
#1612 = CARTESIAN_POINT ( 'NONE',  ( 1.338378105971487431, 43.83333333333336412, 3.570916914279635979 ) ) ;
#1613 = PRESENTATION_STYLE_ASSIGNMENT (( #93786 ) ) ;
#1614 =( BOUNDED_CURVE ( )  B_SPLINE_CURVE ( 2, ( #43304, #137179, #147173 ),
 .UNSPECIFIED., .F., .T. ) 
 B_SPLINE_CURVE_WITH_KNOTS ( ( 3, 3 ),
 ( 0.2500000000000032196, 0.3219578866135003881 ),
 .UNSPECIFIED. ) 
 CURVE ( )  GEOMETRIC_REPRESENTATION_ITEM ( )  RATIONAL_B_SPLINE_CURVE ( ( 0.9999999999999947820, 0.8843136543571774588, 0.9684163873342696016 ) ) 
 REPRESENTATION_ITEM ( '' )  );
#1615 = ORIENTED_EDGE ( 'NONE', *, *, #47821, .F. ) ;
#1617 = ORIENTED_EDGE ( 'NONE', *, *, #151729, .T. ) ;
#1616 =( NAMED_UNIT ( * ) PLANE_ANGLE_UNIT ( ) SI_UNIT ( $, .RADIAN. ) );
#1618 = CARTESIAN_POINT ( 'NONE',  ( 9.381057372634113989, 11.53987332862460669, 54.40923371361454031 ) ) ;
#1619 = CARTESIAN_POINT ( 'NONE',  ( 10.87394316720192045, 2.380279138745122314, 57.37807768271687081 ) ) ;
#1620 = CARTESIAN_POINT ( 'NONE',  ( 30.03206333118491500, 30.54619304851066985, -21.80806283552608704 ) ) ;
#1621 = B_SPLINE_CURVE_WITH_KNOTS ( 'NONE', 3,
 ( #58933, #105893, #660, #100982, #149353, #139399, #114808, #113307, #8793, #7295, #21053, #101730, #104041, #54104, #89425, #150882, #34011, #8053, #57110, #31022, #56358, #19548, #137105, #79439, #31773, #147846, #54857, #9552, #138631, #80936, #42487, #45527, #150132, #136346, #127840, #33270, #44009, #66365 ),
 .UNSPECIFIED., .F., .F.,
 ( 4, 2, 2, 2, 2, 2, 2, 2, 2, 2, 2, 2, 2, 2, 2, 2, 2, 2, 4 ),
 ( 0.001500536626388442648, 0.004076335300486892688, 0.008152670600973785375, 0.01630534120194757075, 0.03261068240389514150, 0.06522136480779028300, 0.1304427296155805660, 0.1956640944233708490, 0.2608854592311611320, 0.3086498578264325610, 0.3564142564217039899, 0.4519430536122468478, 0.5204501719107159641, 0.5889572902091850803, 0.7259715268061234239, 0.7944786451045926512, 0.8629857634030617675, 0.9314928817015308837, 1.000000000000000000 ),
 .UNSPECIFIED. ) ;
#1622 = CARTESIAN_POINT ( 'NONE',  ( 9.417375550525335370, 46.22916666666669272, -3.754053950877451751 ) ) ;
#1623 = EDGE_CURVE ( 'NONE', #98833, #149761, #13708, .T. ) ;
#1624 = STYLED_ITEM ( 'NONE', ( #81325 ), #16904 ) ;
#1625 = CARTESIAN_POINT ( 'NONE',  ( 15.30123040106241206, 13.05154904823712414, -9.476121928985293152 ) ) ;
#1626 = CARTESIAN_POINT ( 'NONE',  ( 10.83837810597148810, 48.39583333333334991, -5.929083085720362689 ) ) ;
#1627 = CARTESIAN_POINT ( 'NONE',  ( 46.99605671626716941, -0.6083165698472878802, 17.68353234960067510 ) ) ;
#1628 = PRESENTATION_STYLE_ASSIGNMENT (( #106875 ) ) ;
#1629 = CARTESIAN_POINT ( 'NONE',  ( -21.60160264437530486, -1.653737300309011005, 27.66598415213002227 ) ) ;
#1630 = CARTESIAN_POINT ( 'NONE',  ( 14.85067615620016213, 0.5761517454332861776, 45.11249999999996163 ) ) ;
#1631 = ORIENTED_EDGE ( 'NONE', *, *, #8370, .T. ) ;
#1632 = DIRECTION ( 'NONE',  ( -7.318056731343449102E-32, 1.000000000000000000, -4.930380657631323236E-32 ) ) ;
#1633 = CARTESIAN_POINT ( 'NONE',  ( 5.926360697537429445, -45.78605599704680884, 3.061747841055618480 ) ) ;
#1635 = CARTESIAN_POINT ( 'NONE',  ( 1.729421174978878373, 44.35416666666669983, 4.343629874039779182 ) ) ;
#1634 = CARTESIAN_POINT ( 'NONE',  ( 28.27776399581493649, 5.447069676701294938, 1.056284773291697343 ) ) ;
#1636 = CARTESIAN_POINT ( 'NONE',  ( -11.71839027885451223, 43.63989504549934395, -4.375577955488753723 ) ) ;
#1637 = CARTESIAN_POINT ( 'NONE',  ( 52.75794135179966560, -5.059607131000118052, 5.060347284776867127 ) ) ;
#1638 = CARTESIAN_POINT ( 'NONE',  ( 0.9838750146414655395, 44.00000000000002842, -14.10898573377668619 ) ) ;
#1639 = CARTESIAN_POINT ( 'NONE',  ( -1.729421174978891251, 43.04166666666669983, 4.152816881456421250 ) ) ;
#1640 = CARTESIAN_POINT ( 'NONE',  ( 43.19723349203183460, -1.307777798721823537, 15.33137642705749748 ) ) ;
#1641 = CARTESIAN_POINT ( 'NONE',  ( 2.226997731469358754, -17.26042905827379670, 48.61086700060283761 ) ) ;
#1642 = ORIENTED_EDGE ( 'NONE', *, *, #47566, .T. ) ;
#1644 = CARTESIAN_POINT ( 'NONE',  ( 29.48820287077063185, -29.95674935969482533, -21.44478868752873879 ) ) ;
#1643 =( LENGTH_UNIT ( ) NAMED_UNIT ( * ) SI_UNIT ( .MILLI., .METRE. ) );
#1645 = DIRECTION ( 'NONE',  ( 0.000000000000000000, 0.000000000000000000, 1.000000000000000000 ) ) ;
#1646 = CARTESIAN_POINT ( 'NONE',  ( -15.87499999999992717, 6.987234769706970856E-13, 45.17499999999997584 ) ) ;
#1647 = CARTESIAN_POINT ( 'NONE',  ( -5.899583840104658528, -51.66588573536748186, 4.773079675410311751 ) ) ;
#1648 = SURFACE_SIDE_STYLE ('',( #25416 ) ) ;
#1649 = VECTOR ( 'NONE', #27240, 1000.000000000000000 ) ;
#1650 = DIRECTION ( 'NONE',  ( -8.704658796787635130E-17, 1.000000000000000000, -1.224646799147353454E-16 ) ) ;
#1651 = EDGE_CURVE ( 'NONE', #82543, #49862, #44239, .T. ) ;
#1652 = PRESENTATION_STYLE_ASSIGNMENT (( #96894 ) ) ;
#1653 = CARTESIAN_POINT ( 'NONE',  ( 0.5557513254302115513, -20.06905920511875152, 41.16318751670459619 ) ) ;
#1654 = VERTEX_POINT ( 'NONE', #55095 ) ;
#1655 = CARTESIAN_POINT ( 'NONE',  ( -12.22590467083586141, -27.95189219671866709, 1.971342269023248939 ) ) ;
#1656 = ORIENTED_EDGE ( 'NONE', *, *, #140343, .T. ) ;
#1657 = CARTESIAN_POINT ( 'NONE',  ( 1.631705621206564594, 46.00000000000002842, -7.090139514606867976 ) ) ;
#1658 =( GEOMETRIC_REPRESENTATION_CONTEXT ( 3 ) GLOBAL_UNCERTAINTY_ASSIGNED_CONTEXT ( ( #116281 ) ) GLOBAL_UNIT_ASSIGNED_CONTEXT ( ( #99028, #18317, #121361 ) ) REPRESENTATION_CONTEXT ( 'NONE', 'WORKASPACE' ) );
#1659 = UNCERTAINTY_MEASURE_WITH_UNIT (LENGTH_MEASURE( 1.000000000000000082E-05 ), #149031, 'distance_accuracy_value', 'NONE');
#1660 = SURFACE_STYLE_USAGE ( .BOTH. , #61519 ) ;
#1661 = CARTESIAN_POINT ( 'NONE',  ( 45.51598349203185023, 0.7775114895477517329, 16.19292707205021387 ) ) ;
#1662 = CARTESIAN_POINT ( 'NONE',  ( -1.300592517409669080, 20.39845666846061789, 26.86694427979984567 ) ) ;
#1663 = CONICAL_SURFACE ( 'NONE', #87495, 38.78628375317509835, 0.03490658503988768036 ) ;
#1664 = COLOUR_RGB ( '',0.9568627450980391469, 0.9568627450980391469, 0.9568627450980391469 ) ;
#1665 = CARTESIAN_POINT ( 'NONE',  ( -7.302474590115452635, 48.50000000000002842, 13.98719804211174811 ) ) ;
#1666 =( GEOMETRIC_REPRESENTATION_CONTEXT ( 3 ) GLOBAL_UNCERTAINTY_ASSIGNED_CONTEXT ( ( #15148 ) ) GLOBAL_UNIT_ASSIGNED_CONTEXT ( ( #32573, #138682, #80232 ) ) REPRESENTATION_CONTEXT ( 'NONE', 'WORKASPACE' ) );
#1667 = CARTESIAN_POINT ( 'NONE',  ( -2.678439739360197080, 45.47644972343719161, 4.005615416479219704 ) ) ;
#1668 = EDGE_LOOP ( 'NONE', ( #135605, #78893, #145841, #50200 ) ) ;
#1669 = ORIENTED_EDGE ( 'NONE', *, *, #113297, .T. ) ;
#1670 = UNCERTAINTY_MEASURE_WITH_UNIT (LENGTH_MEASURE( 1.000000000000000082E-05 ), #89157, 'distance_accuracy_value', 'NONE');
#1672 = ORIENTED_EDGE ( 'NONE', *, *, #22644, .T. ) ;
#1671 = CARTESIAN_POINT ( 'NONE',  ( 41.72755201930097257, -1.665138109916510123, 17.75785977960862283 ) ) ;
#1673 = CARTESIAN_POINT ( 'NONE',  ( 2.164736090105255695, 23.98364593111524812, 13.96212646271298752 ) ) ;
#1674 = CARTESIAN_POINT ( 'NONE',  ( -5.703979055326188430, -19.98811211356319006, 1.150672175613667747 ) ) ;
#1675 = EDGE_LOOP ( 'NONE', ( #21808, #39395, #76152, #56012 ) ) ;
#1676 = CARTESIAN_POINT ( 'NONE',  ( -640.9023013532965933, -82.40967832304914964, -91.56853224913842837 ) ) ;
#1677 = CARTESIAN_POINT ( 'NONE',  ( -23.61483475619631633, -26.85481294565791544, 6.660144192155008191 ) ) ;
#1678 = CARTESIAN_POINT ( 'NONE',  ( 7.335500792403346182, 48.53361607900753683, 18.06583914285232240 ) ) ;
#1679 = VERTEX_POINT ( 'NONE', #91191 ) ;
#1680 = CARTESIAN_POINT ( 'NONE',  ( -1.729421174978889475, 45.60416666666668561, -14.84718311854357786 ) ) ;
#1681 = VERTEX_POINT ( 'NONE', #126548 ) ;
#1682 = EDGE_CURVE ( 'NONE', #100778, #12673, #139852, .T. ) ;
#1683 = CARTESIAN_POINT ( 'NONE',  ( 19.99217048139702513, 0.8373204476804945173, 41.33728048577209790 ) ) ;
#1684 = CARTESIAN_POINT ( 'NONE',  ( -13.48662789374492732, 2.179068403176929625, 58.41146992902534407 ) ) ;
#1685 = CARTESIAN_POINT ( 'NONE',  ( 8.989718855573684664, 12.21246672918144682, 53.90538136002876257 ) ) ;
#1686 = CARTESIAN_POINT ( 'NONE',  ( -2.642787957323287529, 16.07266220457190187, 45.32256411513500183 ) ) ;
#1687 = CARTESIAN_POINT ( 'NONE',  ( 1.099370975484409207, -41.09946839558539011, 15.78777569752347709 ) ) ;
#1688 = SURFACE_STYLE_USAGE ( .BOTH. , #109993 ) ;
#1689 = CARTESIAN_POINT ( 'NONE',  ( 639.9729779801742779, 151.4244206341519998, -63.87293026354144843 ) ) ;
#1690 = CARTESIAN_POINT ( 'NONE',  ( 0.5417784182347077371, -36.88140015869851140, 17.41315663418956206 ) ) ;
#1693 = EDGE_CURVE ( 'NONE', #67697, #75651, #49539, .T. ) ;
#1692 = ORIENTED_EDGE ( 'NONE', *, *, #70377, .T. ) ;
#1691 = CARTESIAN_POINT ( 'NONE',  ( 34.87685445684297747, -7.632994749086282837, 6.597456753452681788 ) ) ;
#1694 = CARTESIAN_POINT ( 'NONE',  ( -20.62705589310887078, 23.98398554674505689, 0.8350197636002275603 ) ) ;
#1696 = VERTEX_POINT ( 'NONE', #147328 ) ;
#1695 = ORIENTED_EDGE ( 'NONE', *, *, #45848, .T. ) ;
#1697 = CARTESIAN_POINT ( 'NONE',  ( -15.85975809847770002, -1.356965209119007199, 37.21666666666664725 ) ) ;
#1698 = PLANE ( 'NONE',  #20599 ) ;
#1699 = CARTESIAN_POINT ( 'NONE',  ( -29.68958450574278984, 30.05058877940603068, -21.52102771424001304 ) ) ;
#1700 = CARTESIAN_POINT ( 'NONE',  ( 371.3112625098696640, 99.86326173278393981, -247.1705205639482017 ) ) ;
#1701 = CARTESIAN_POINT ( 'NONE',  ( -14.78367313924693072, 14.86626845487195503, -9.615708353224437843 ) ) ;
#1702 = CARTESIAN_POINT ( 'NONE',  ( 0.4611513684420503467, -13.48284438740284763, 48.84999999999996589 ) ) ;
#1703 = MECHANICAL_DESIGN_GEOMETRIC_PRESENTATION_REPRESENTATION (  '', ( #119512 ), #146528 ) ;
#1704 = ORIENTED_EDGE ( 'NONE', *, *, #101990, .T. ) ;
#1705 = CARTESIAN_POINT ( 'NONE',  ( -14.55703035118093602, 5.644045863453227341, 41.12482875235050273 ) ) ;
#1706 = CARTESIAN_POINT ( 'NONE',  ( 17.37490538477047153, 0.01684745490459130246, 36.65416666666664014 ) ) ;
#1707 = SURFACE_SIDE_STYLE ('',( #85397 ) ) ;
#1708 = COLOUR_RGB ( '',1.000000000000000000, 0.9490196078431372140, 0.9098039215686274384 ) ;
#1709 = STYLED_ITEM ( 'NONE', ( #108494 ), #133175 ) ;
#1710 = CARTESIAN_POINT ( 'NONE',  ( -14.37058035329341088, -0.3850509816673317043, 45.13482909936922027 ) ) ;
#1711 = CARTESIAN_POINT ( 'NONE',  ( -29.42517101340618879, -26.41859773682796941, -17.31867685657700306 ) ) ;
#1712 = CARTESIAN_POINT ( 'NONE',  ( -19.48936121169086988, -27.85973437705758826, 28.21652233123957743 ) ) ;
#1713 = SURFACE_STYLE_FILL_AREA ( #50033 ) ;
#1714 = EDGE_CURVE ( 'NONE', #82881, #16439, #65248, .T. ) ;
#1715 = VECTOR ( 'NONE', #91582, 1000.000000000000000 ) ;
#1716 = CARTESIAN_POINT ( 'NONE',  ( 5.645828125882908388, -45.60917855992159531, 2.571930952684757354 ) ) ;
#1717 = CARTESIAN_POINT ( 'NONE',  ( 40.68288997543706387, -1.755574445275774664, 16.83548344383289219 ) ) ;
#1718 = STYLED_ITEM ( 'NONE', ( #1902 ), #18479 ) ;
#1719 = EDGE_CURVE ( 'NONE', #41278, #58631, #77461, .T. ) ;
#1720 = CYLINDRICAL_SURFACE ( 'NONE', #27297, 1.175240473580836165 ) ;
#1721 = AXIS2_PLACEMENT_3D ( 'NONE', #122941, #73796, #15443 ) ;
#1722 = CARTESIAN_POINT ( 'NONE',  ( -16.61036236844891079, -1.307379893935677106, 41.98749999999996163 ) ) ;
#1723 = CARTESIAN_POINT ( 'NONE',  ( 0.1879801580427854779, -0.5785434377238833914, 38.80165551770882360 ) ) ;
#1724 = CARTESIAN_POINT ( 'NONE',  ( 644.9101022636054950, -43.92412781973231972, -144.1360327169581126 ) ) ;
#1726 = VERTEX_POINT ( 'NONE', #45750 ) ;
#1725 = EDGE_CURVE ( 'NONE', #42688, #135805, #7662, .T. ) ;
#1727 = CARTESIAN_POINT ( 'NONE',  ( -6.092996931447171249, -200.7067202886552195, -169.8721112586583786 ) ) ;
#1728 = CARTESIAN_POINT ( 'NONE',  ( 29.99132638496892511, -29.56357708919230731, -21.47375237685652749 ) ) ;
#1729 = CARTESIAN_POINT ( 'NONE',  ( -1.024463466068939788, 43.88020833333335702, -14.23333140556768761 ) ) ;
#1730 = LINE ( 'NONE', #59287, #76310 ) ;
#1732 = CARTESIAN_POINT ( 'NONE',  ( 6.010434192382168916, 17.01041324757900597, 19.22590589400961392 ) ) ;
#1731 = CIRCLE ( 'NONE', #18791, 2.664364886650294473 ) ;
#1733 = B_SPLINE_SURFACE_WITH_KNOTS ( 'NONE', 3, 3, ( 
 ( #120190, #50184, #143973, #51718, #4157, #28646, #98615, #109407, #15687, #144730, #108659, #60956 ),
 ( #50947, #25630, #75519, #96364, #145491, #39379, #87049, #3402, #14159, #37119, #120956, #38621 ),
 ( #119421, #86310, #14919, #143221, #74781, #133933, #61728, #17170, #85552, #107884, #5645, #62483 ),
 ( #97865, #2650, #63992, #49408, #78542, #87807, #90808, #32379, #64730, #149206, #17909, #42346 ),
 ( #7909, #100834, #65454, #79294, #125409, #77034, #137720, #53198, #43851, #126169, #90038, #102343 ),
 ( #31632, #112386, #134693, #30878, #40854, #136948, #20903, #147708, #55450, #76279, #53960, #20160 ),
 ( #123917, #123184, #89283, #67725, #29402, #136207, #56212, #43084, #111654, #6386, #114654, #9398 ),
 ( #146213, #100084, #77761, #146963, #41591, #124656, #7151, #88557, #19407, #135461, #66222, #113158 ),
 ( #54715, #66980, #30152, #18648, #101584, #148440, #113906, #8649, #15322, #103894, #149977, #26790 ),
 ( #37515, #46129, #44618, #26015, #131290, #68483, #85182, #108296, #132043, #93092, #83666, #103123 ),
 ( #130539, #142105, #3044, #84422, #38256, #49038, #80042, #150739, #33115, #13797, #49813, #91559 ),
 ( #61356, #72899, #10904, #2297, #14554, #115424, #57698, #21672, #45376, #72151, #73668, #120593 ),
 ( #119067, #138488, #10158, #96745, #126920, #95990, #80785, #36735, #56969, #92314, #116189, #104640 ),
 ( #60586, #143605, #119823, #25275, #107520, #142865, #22436, #139247, #33871, #127692, #69245, #151460 ),
 ( #111305, #40498, #17565, #145131, #144370, #62113, #63632, #28296, #85945, #97487, #87429, #121332 ),
 ( #134328, #122817, #98250, #135076, #75154, #3805, #65096, #5289, #29035, #51351, #145872, #50567 ),
 ( #74431, #6027, #75914, #64383, #39765, #39025, #109052, #52855, #52114, #109789, #16068, #99719 ),
 ( #86681, #146578, #41242, #122058, #132820, #99000, #62868, #27553, #88188, #29789, #76670, #133576 ),
 ( #110545, #112025, #16802, #4551, #123551, #18290, #99144, #29179, #29944, #17707, #135233, #52997 ),
 ( #39910, #26937, #62270, #86832, #63020, #97646, #51495, #50726, #109948, #133727, #109204, #28441 ),
 ( #96893, #146013, #76813, #98400, #111449, #132192, #4700, #76065, #65252, #122966, #110705, #123703 ),
 ( #64522, #6179, #15471, #18440, #99871, #112173, #75302, #122218, #49962, #146738, #16960, #63768 ),
 ( #41376, #143753, #40643, #73824, #144523, #120743, #5433, #88337, #38409, #85324, #3957, #39172 ),
 ( #86098, #132973, #52261, #27698, #87586, #74572, #121490, #16204, #145279, #134475, #126704, #7688 ),
 ( #89816, #31417, #78326, #79834, #43634, #53736, #136735, #102124, #20694, #8423, #30672, #112933 ),
 ( #124439, #42126, #19192, #33661, #66768, #79088, #138261, #80588, #100607, #55239, #69043, #55991 ),
 ( #32911, #139038, #21447, #92103, #9957, #127472, #148979, #135983, #66001, #90585, #19947, #54498 ),
 ( #101368, #113692, #137504, #148228, #32176, #102909, #42881, #125193, #56769, #147493, #77555, #125945 ),
 ( #67505, #89079, #22226, #6934, #91354, #114441, #9173, #68267, #115205, #149754, #44395, #103691 ),
 ( #150532, #45173, #25985, #119034, #94424, #105980, #13768, #95183, #49010, #59804, #92874, #116726 ),
 ( #24483, #60552, #115983, #142831, #10708, #11442, #57498, #104440, #142076, #757, #151256, #47455 ),
 ( #82859, #84386, #131260, #58250, #129742, #45920, #22973, #25248, #37489, #106728, #93652, #141301 ),
 ( #105197, #128994, #23706, #36705, #71341, #107487, #83635, #35938, #118267, #13010, #35189, #139812 ),
 ( #34419, #152008, #140561, #117482, #1491, #12212, #81352, #95958, #82096, #130510, #70559, #72118 ),
 ( #59025, #48224, #128248, #46680, #2268, #69798, #120561, #14521, #5999, #17532, #61326, #122031 ),
 ( #144333, #50534, #3012, #121302, #72865, #108259, #98971, #62840, #119793, #4518, #29001, #99693 ),
 ( #52830, #51321, #40475, #73639, #75882, #3773, #97459, #38990, #145844, #109760, #49779, #85917 ),
 ( #86654, #74402, #96714, #26762, #5262, #38227, #143574, #85150, #146548, #132791, #145104, #52081 ),
 ( #15289, #27524, #16039, #28263, #98224, #132010, #41210, #39732, #87398, #133541, #134297, #75124 ),
 ( #16769, #62086, #109021, #122790, #63602, #110514, #64351, #88163, #111282, #135050, #78910, #114262 ),
 ( #7500, #111996, #78134, #103508, #76637, #125015, #91926, #125769, #20513, #8995, #9782, #149569 ),
 ( #101192, #68085, #55801, #112745, #21266, #88910, #79649, #115029, #67334, #138074, #44990, #102721 ),
 ( #18264, #66591, #123523, #44219, #56575, #31238, #91169, #6745, #89640, #32734, #29759, #126527 ),
 ( #150344, #65066, #19769, #53541, #136563, #43449, #31988, #100432, #54316, #147309, #113516, #41948 ),
 ( #148797, #135807, #30500, #148055, #77383, #42703, #124265, #19004, #65808, #8261, #55074, #101945 ),
 ( #90410, #137319, #138845, #34228, #33473, #127281, #12816, #128810, #80397, #70362, #95002, #13594 ),
 ( #71920, #117294, #106550, #139617, #141878, #69612, #11258, #58062, #59605, #23516, #22048, #116551 ),
 ( #151824, #1314, #105786, #130326, #48042, #58835, #12022, #94235, #105005, #10532, #57319, #556 ),
 ( #25061, #45731, #36513, #141121, #83448, #46492, #115797, #68856, #47264, #93466, #104249, #151086 ),
 ( #81160, #92673, #35752, #24286, #140379, #118852, #34996, #128060, #107294, #82664, #129543, #81904 ),
 ( #60367, #22799, #71151, #118076, #2073, #48821, #14325, #98786, #37296, #62659, #75702, #40297 ),
 ( #122608, #85726, #72677, #108061, #132595, #108838, #143388, #97277, #96527, #3576, #27337, #2830 ),
 ( #39545, #38058, #84962, #145661, #84197, #119596, #120372, #5816, #131817, #142638, #17348, #95766 ),
 ( #38802, #131076, #16592, #121846, #61136, #64182, #87219, #111094, #74222, #121122, #25805, #134108 ),
 ( #15865, #28827, #74951, #49581, #86477, #26572, #73444, #15106, #4330, #61898, #50352, #144144 ),
 ( #109578, #51132, #98041, #28082, #144914, #133350, #63415, #110337, #5085, #51899, #55629, #81542 ),
 ( #31054, #116922, #102528, #77939, #42519, #149384, #31803, #137899, #148618, #29578, #53368, #134860 ),
 ( #44038, #52652, #128436, #99517, #100259, #146373, #41029, #78728, #89462, #87979, #136375, #8822 ),
 ( #18069, #32556, #124825, #20335, #147128, #90989, #135637, #77214, #124082, #125592, #19575, #76454 ),
 ( #147877, #66402, #54136, #123354, #6557, #137139, #64899, #111825, #41765, #23153, #112568, #113334 ),
 ( #88734, #30324, #18823, #101016, #8081, #54887, #65626, #69994, #7321, #67155, #101763, #114087 ),
 ( #43258, #90226, #949, #131455, #13961, #59229, #105390, #96916, #108466, #172, #60757, #96164 ),
 ( #141499, #93857, #60013, #85354, #58471, #106921, #73849, #107685, #2462, #143029, #143778, #26190 ),
 ( #14725, #38435, #1674, #140744, #23906, #48430, #24689, #106168, #13206, #12423, #71550, #95390 ),
 ( #142274, #49211, #47664, #94619, #61534, #46880, #35379, #36131, #130702, #132216, #3214, #118474 ),
 ( #49992, #37689, #83066, #26964, #70775, #11644, #82288, #84593, #119991, #129169, #73070, #129946 ),
 ( #36916, #117683, #83835, #25444, #72322, #119229, #50755, #28466, #99902, #136017, #41403, #29204 ),
 ( #15498, #110736, #111478, #75331, #134504, #122995, #97669, #98429, #53022, #63796, #30698, #88363 ),
 ( #132993, #120764, #86858, #146768, #145302, #89106, #100638, #135267, #133756, #122248, #16984, #99172 ),
 ( #29971, #5461, #17731, #76844, #86123, #52287, #39192, #121514, #87616, #62298, #109229, #16231 ),
 ( #3979, #27723, #123730, #147521, #6206, #39939, #146037, #144551, #63049, #40668, #76092, #18469 ),
 ( #65279, #74600, #109975, #4724, #42154, #64548, #112200, #6960, #51523, #53766, #55266, #79115 ),
 ( #125974, #112966, #57532, #43669, #92134, #90612, #139067, #138293, #137536, #67536, #101396, #66794 ),
 ( #79860, #125226, #19224, #10737, #22257, #66032, #126737, #9984, #149015, #102153, #7721, #20726 ),
 ( #69077, #116009, #148258, #80617, #54524, #114470, #56020, #33695, #56802, #32206, #21479, #127505 ),
 ( #9207, #42909, #78355, #44428, #45952, #92910, #19974, #91380, #89845, #136766, #104466, #151285 ),
 ( #102936, #149785, #124468, #113722, #32940, #68298, #150559, #115234, #139837, #45201, #103719, #77583 ),
 ( #31448, #8457, #58288, #48252, #23002, #72896, #93685, #107518, #142103, #60584, #785, #11466 ),
 ( #71376, #141326, #105222, #69829, #36733, #35219, #140587, #83664, #72148, #12241, #26013, #35963 ),
 ( #3042, #13039, #130536, #117511, #116755, #95987, #82127, #119065, #128271, #131288, #119821, #54429 ),
 ( #46709, #1518, #14552, #61353, #82891, #106015, #108294, #13794, #59056, #49811, #129022, #84419 ),
 ( #23734, #47488, #118301, #70595, #59835, #25273, #94452, #129771, #37513, #24516, #106755, #95218 ),
 ( #2295, #81380, #96742, #34447, #49036, #142863, #38254, #64380, #17563, #109049, #123547, #146576 ),
 ( #133573, #122056, #53566, #41240, #16800, #28294, #88186, #122815, #76668, #87427, #120591, #144368 ),
 ( #52112, #135074, #143603, #86679, #85180, #111303, #6024, #3803, #18288, #29786, #65094, #75152 ),
 ( #132040, #112023, #63630, #110543, #6777, #52853, #26788, #134326, #15320, #39022, #73666, #98998 ),
 ( #62111, #50565, #97485, #85943, #132817, #27551, #99717, #5286, #74429, #145869, #121329, #16066 ),
 ( #62866, #40496, #109787, #4549, #51349, #98247, #145129, #39763, #29033, #75912, #147334, #31265 ),
 ( #113541, #21293, #67359, #91951, #68115, #20538, #78939, #55829, #19796, #124289, #19034, #114294 ),
 ( #138874, #7530, #115055, #102748, #126553, #66617, #77407, #100461, #137350, #55101, #65838, #135832 ),
 ( #101222, #54343, #149596, #138105, #78165, #33503, #101974, #41974, #68879, #125797, #44244, #125042 ),
 ( #30526, #148823, #22075, #88936, #43475, #10555, #91197, #32760, #79672, #80425, #9806, #127311 ),
 ( #115826, #90435, #112775, #148080, #32014, #8286, #42728, #9022, #89668, #56601, #103539, #136587 ),
 ( #150371, #45017, #46519, #60395, #151111, #81183, #81927, #119623, #58088, #104279, #131102, #57340 ),
 ( #23545, #36541, #35025, #25832, #37322, #25087, #70392, #58861, #105809, #35778, #13617, #83474 ),
 ( #106568, #118878, #22824, #117321, #128087, #105030, #24313, #72700, #45757, #151854, #71173, #92704 ),
 ( #107321, #84225, #48069, #128837, #47291, #139647, #93493, #12049, #586, #130347, #118099, #48853 ),
 ( #129567, #82689, #12842, #94260, #69637, #116577, #59633, #34260, #95792, #11286, #71949, #1341 ),
 ( #141145, #140406, #95026, #141903, #2100, #142663, #49606, #121867, #15131, #73470, #63438, #51922 ),
 ( #5842, #121148, #61162, #134887, #144941, #16616, #97303, #2854, #75723, #61924, #98809, #108087 ),
 ( #52672, #84993, #17374, #96557, #133375, #146396, #111118, #15887, #85752, #99541, #145689, #144171 ),
 ( #64207, #41054, #110363, #122632, #29600, #40316, #132621, #143413, #51158, #38082, #5106, #88002 ),
 ( #76478, #131843, #74246, #87244, #14351, #134133, #74974, #26597, #120399, #4355, #28847, #62683 ),
 ( #108866, #3600, #38826, #50376, #109602, #27359, #98064, #28104, #39569, #86500, #41789, #126383 ),
 ( #90255, #103350, #67938, #77965, #42555, #9616, #102558, #54159, #114864, #30353, #21114, #56416 ) ),
 .UNSPECIFIED., .T., .F., .F.,
 ( 4, 1, 1, 1, 1, 1, 1, 1, 1, 1, 1, 1, 1, 1, 1, 1, 1, 1, 1, 1, 1, 1, 1, 1, 1, 1, 1, 1, 1, 1, 1, 1, 1, 1, 1, 1, 1, 1, 1, 1, 1, 1, 1, 1, 1, 1, 1, 1, 1, 1, 1, 1, 1, 1, 1, 1, 1, 1, 1, 1, 1, 1, 1, 1, 1, 1, 1, 1, 1, 1, 1, 1, 1, 1, 1, 1, 1, 1, 1, 1, 1, 1, 1, 1, 1, 1, 1, 1, 1, 1, 1, 1, 1, 1, 1, 1, 1, 1, 1, 1, 1, 1, 4 ),
 ( 4, 1, 1, 1, 1, 1, 1, 1, 1, 4 ),
 ( 0.000000000000000000, 0.0007782362200237091798, 0.001277738263918526407, 0.001578692481545518334, 0.002356019475301507349, 0.003099321619221995228, 0.003773145557467550738, 0.004214046470947807599, 0.005402588327888646624, 0.006442657869596746245, 0.006868183814355499628, 0.007933945699855171618, 0.009803514564990734037, 0.01110256791863817316, 0.01291516085458377372, 0.01550723271807830095, 0.02023448929011717468, 0.03064639931817469964, 0.04381033435430237849, 0.05781526701709273353, 0.06491192517710066279, 0.07916528781758537525, 0.08672540946443196841, 0.1006846457795561867, 0.1082788482987995238, 0.1222680206476065845, 0.1438910522654908430, 0.1583115117183075127, 0.1720288936913133837, 0.1930364465586179579, 0.2098294752798126606, 0.2166536715416930159, 0.2386712037315488200, 0.2526706949768332544, 0.2734378953404943968, 0.3022375959283233882, 0.3109184531872836166, 0.3180944036139735642, 0.3313750611024633974, 0.3534902950628593388, 0.3684541977107291810, 0.3894686416556714104, 0.3957393289441810680, 0.4115512197796702409, 0.4172601956774558696, 0.4464917132156298596, 0.4601283787592341801, 0.4672223353302662474, 0.4742778080803556895, 0.4812582608164351905, 0.4828887292304355761, 0.4880531382654402783, 0.4899967481609205366, 0.4944769682497207608, 0.4948734633387055215, 0.4959036068851846446, 0.4965784166006759204, 0.4982179319432912257, 0.4985591332451309032, 0.4996689234570683702, 0.5001438343431394706, 0.5019090608728307146, 0.5024170319503034055, 0.5037336114591765002, 0.5087730447548628465, 0.5103306295843899054, 0.5151906053619783599, 0.5170283676682823071, 0.5238442963013069109, 0.5306771984433967804, 0.5503484540043934725, 0.5574167409982995203, 0.5856148623121796293, 0.6139715331859798564, 0.6217760936021821117, 0.6503765675439392435, 0.6571343049148945514, 0.6642966987530354306, 0.6938401230925499430, 0.7008637625775033797, 0.7289305726831813992, 0.7349318483341291675, 0.7635478553282688541, 0.7882153168521743858, 0.8040523680822183605, 0.8365756227771253828, 0.8579334725274267992, 0.8794928555557470773, 0.9002963414773353934, 0.9222801759318089987, 0.9447711151782529626, 0.9615356805275944163, 0.9750363624040814248, 0.9803766998933751697, 0.9869169908232101607, 0.9897024164514010014, 0.9926879492611925260, 0.9949257432922752331, 0.9961154108731330448, 0.9973431861788145669, 0.9984732323483661576, 0.9991039506161181194, 1.000000000000000000 ),
 ( 0.000000000000000000, 0.1035793862254071190, 0.2075354054849869179, 0.3131050045697726936, 0.4214810927373743299, 0.5322613914570040183, 0.6464815095395585187, 0.7626071711525260755, 0.8804666178210918126, 1.000000000000000000 ),
 .UNSPECIFIED. ) ;
#1734 = ORIENTED_EDGE ( 'NONE', *, *, #147089, .T. ) ;
#1737 = ORIENTED_EDGE ( 'NONE', *, *, #27834, .F. ) ;
#1736 = CARTESIAN_POINT ( 'NONE',  ( 38.06070008716401532, -5.857282065478298883, 5.369906806885588857 ) ) ;
#1735 = PRESENTATION_STYLE_ASSIGNMENT (( #83123 ) ) ;
#1739 = LINE ( 'NONE', #83127, #94514 ) ;
#1738 = CARTESIAN_POINT ( 'NONE',  ( 1.295893486164098052, -20.03551558357477447, 39.98285818711163841 ) ) ;
#1740 = FILL_AREA_STYLE ('',( #49275 ) ) ;
#1741 = FILL_AREA_STYLE_COLOUR ( '', #55124 ) ;
#1742 = DIRECTION ( 'NONE',  ( -8.704658796787635130E-17, 1.000000000000000000, -1.224646799147353454E-16 ) ) ;
#1743 = CARTESIAN_POINT ( 'NONE',  ( 19.98556602540107718, 0.9726982292384515061, 41.19343681856910422 ) ) ;
#1744 = SURFACE_STYLE_FILL_AREA ( #93926 ) ;
#1745 = CARTESIAN_POINT ( 'NONE',  ( 33.96264025757251659, 6.670553852729210753, 0.4094864193597445579 ) ) ;
#1746 = CARTESIAN_POINT ( 'NONE',  ( -8.915823065051913687, -12.50917419268005837, 53.55222279855072998 ) ) ;
#1747 =( NAMED_UNIT ( * ) PLANE_ANGLE_UNIT ( ) SI_UNIT ( $, .RADIAN. ) );
#1748 = CARTESIAN_POINT ( 'NONE',  ( 41.34223349203184483, 0.6239040836220485220, 14.36160148473436138 ) ) ;
#1749 = CARTESIAN_POINT ( 'NONE',  ( 15.89445376524836462, -1.731941555312020098, 40.46666666666664014 ) ) ;
#1750 = CARTESIAN_POINT ( 'NONE',  ( 4.817127324525165122, 14.34759479118653047, 52.32586951625474825 ) ) ;
#1751 = CARTESIAN_POINT ( 'NONE',  ( -13.40329516808987442, 46.05817751787143521, 14.89446735953348089 ) ) ;
#1752 =( LENGTH_UNIT ( ) NAMED_UNIT ( * ) SI_UNIT ( .MILLI., .METRE. ) );
#1753 = CARTESIAN_POINT ( 'NONE',  ( 5.743168939026280562, 46.00000000000003553, -13.07143493524122846 ) ) ;
#1754 = CARTESIAN_POINT ( 'NONE',  ( 47.91431058676233334, -6.119730165835586710, 20.18169321299896879 ) ) ;
#1755 = CARTESIAN_POINT ( 'NONE',  ( 642.0303103784841596, 89.40981485167976928, -64.11610863835912255 ) ) ;
#1757 = CARTESIAN_POINT ( 'NONE',  ( 17.52700894376003760, 5.140185483711100289, 0.5043939577174458844 ) ) ;
#1756 = CARTESIAN_POINT ( 'NONE',  ( 1.734510106095447313, -40.79346072610971419, 16.89874908892626948 ) ) ;
#1758 =( GEOMETRIC_REPRESENTATION_CONTEXT ( 3 ) GLOBAL_UNCERTAINTY_ASSIGNED_CONTEXT ( ( #86467 ) ) GLOBAL_UNIT_ASSIGNED_CONTEXT ( ( #131355, #72967, #123618 ) ) REPRESENTATION_CONTEXT ( 'NONE', 'WORKASPACE' ) );
#1759 = LINE ( 'NONE', #60845, #16706 ) ;
#1760 = CARTESIAN_POINT ( 'NONE',  ( -20.03516579976481893, 24.11948668324340517, 1.519170887818058979 ) ) ;
#1761 = CARTESIAN_POINT ( 'NONE',  ( 16.70365361818420524, -1.252704197975541334, 45.16973820426280639 ) ) ;
#1762 = SURFACE_STYLE_USAGE ( .BOTH. , #1034 ) ;
#1763 = CARTESIAN_POINT ( 'NONE',  ( -19.90333737034404749, -1.989263122933942363, 26.49999999999667111 ) ) ;
#1764 = CARTESIAN_POINT ( 'NONE',  ( 41.18765015869852419, 0.9629759445438564880, 15.74403060426181789 ) ) ;
#1765 = PRESENTATION_LAYER_ASSIGNMENT (  '', '', ( #141586 ) ) ;
#1766 = STYLED_ITEM ( 'NONE', ( #144224 ), #147684 ) ;
#1767 = CARTESIAN_POINT ( 'NONE',  ( -0.6083165698461979742, -24.99259792320221507, 38.80165551770882360 ) ) ;
#1768 = ORIENTED_EDGE ( 'NONE', *, *, #96917, .F. ) ;
#1769 = PRESENTATION_STYLE_ASSIGNMENT (( #131545 ) ) ;
#1770 = COLOUR_RGB ( '',0.09803921568627450844, 0.09803921568627450844, 0.09803921568627450844 ) ;
#1771 = EDGE_CURVE ( 'NONE', #145974, #7972, #105026, .T. ) ;
#1772 = CARTESIAN_POINT ( 'NONE',  ( 47.44527735940682334, -12.24522994022399658, 11.75972143007249215 ) ) ;
#1773 = CARTESIAN_POINT ( 'NONE',  ( -15.89024190152214722, 1.356965209120420512, 40.02916666666664014 ) ) ;
#1774 = CARTESIAN_POINT ( 'NONE',  ( -52.03541819361429788, 10.06555306624575685, 4.489185304789645059 ) ) ;
#1775 = CARTESIAN_POINT ( 'NONE',  ( -43.66006091243761489, 0.3284468249149167240, 17.08870986389110058 ) ) ;
#1776 = STYLED_ITEM ( 'NONE', ( #67708 ), #102329 ) ;
#1777 = CARTESIAN_POINT ( 'NONE',  ( 7.573052279442686441, 44.71146963169370991, -6.644640808770837737 ) ) ;
#1779 = CARTESIAN_POINT ( 'NONE',  ( -14.90714822488053848, 14.90714822488060598, -8.622484440547438567 ) ) ;
#1778 = CIRCLE ( 'NONE', #148889, 1.000000000000000666 ) ;
#1780 = EDGE_CURVE ( 'NONE', #31679, #32037, #128830, .T. ) ;
#1781 = CIRCLE ( 'NONE', #48282, 48.30354289601709894 ) ;
#1782 = CARTESIAN_POINT ( 'NONE',  ( 356.0109756123334819, 73.52847065270560734, -203.4886220961637093 ) ) ;
#1783 = CARTESIAN_POINT ( 'NONE',  ( 690.0752579774023161, 122.3833681692337763, -101.6866263350875101 ) ) ;
#1784 = DIRECTION ( 'NONE',  ( -1.000000000000000000, -8.881784197001252323E-16, 0.000000000000000000 ) ) ;
#1785 = CARTESIAN_POINT ( 'NONE',  ( -13.02664329761496553, -16.80060333508383508, -13.95139842866454138 ) ) ;
#1786 = AXIS2_PLACEMENT_3D ( 'NONE', #89586, #79596, #8945 ) ;
#1787 = CARTESIAN_POINT ( 'NONE',  ( 158.9775436578228778, 49.99999999999997868, 6.042957245266113553 ) ) ;
#1788 = EDGE_CURVE ( 'NONE', #100462, #44437, #81177, .T. ) ;
#1789 = CARTESIAN_POINT ( 'NONE',  ( -1.431373329407682471, -12.94325869985850730, 56.26471495543837165 ) ) ;
#1790 = CARTESIAN_POINT ( 'NONE',  ( 7.864840988467723726, 47.62930746213555011, 19.65523485820328631 ) ) ;
#1791 = CARTESIAN_POINT ( 'NONE',  ( -33.34705011831893984, 0.3259913975453898605, 16.10318411108784531 ) ) ;
#1792 = SURFACE_STYLE_FILL_AREA ( #79393 ) ;
#1793 = CARTESIAN_POINT ( 'NONE',  ( 19.83786987809127211, -2.647134162160710513, 27.53611660697771057 ) ) ;
#1794 = CARTESIAN_POINT ( 'NONE',  ( -1.685690062827764901, 42.12701326831227533, 17.79761943535124757 ) ) ;
#1796 = VERTEX_POINT ( 'NONE', #115049 ) ;
#1795 = CARTESIAN_POINT ( 'NONE',  ( 0.7936640524948607167, -36.15265015869852050, 15.59274396966364584 ) ) ;
#1797 = EDGE_LOOP ( 'NONE', ( #3800, #149786, #1318, #53376 ) ) ;
#1798 = CARTESIAN_POINT ( 'NONE',  ( 1.638493339709025998, 45.02912256133667057, 2.226130778277306987 ) ) ;
#1799 = CARTESIAN_POINT ( 'NONE',  ( 346.3620315206686087, 70.34787121631276818, -204.0000235129895998 ) ) ;
#1800 = CARTESIAN_POINT ( 'NONE',  ( -8.475536533931068206, 43.09895833333335702, -5.770221838936112846 ) ) ;
#1801 = CARTESIAN_POINT ( 'NONE',  ( -0.8971740093308682162, 19.99747189302425099, 41.17277501638039183 ) ) ;
#1802 = STYLED_ITEM ( 'NONE', ( #11140 ), #79437 ) ;
#1803 = FACE_OUTER_BOUND ( 'NONE', #91226, .T. ) ;
#1804 = EDGE_CURVE ( 'NONE', #138049, #27866, #104972, .T. ) ;
#1805 = SURFACE_STYLE_USAGE ( .BOTH. , #37816 ) ;
#1806 = CARTESIAN_POINT ( 'NONE',  ( -23.15296343081995190, 30.26305779671124441, 1.781972096058752175 ) ) ;
#1807 = CARTESIAN_POINT ( 'NONE',  ( -43.19723349203182039, -6.899670247594369765E-15, 14.45669321299896559 ) ) ;
#1808 = SURFACE_STYLE_USAGE ( .BOTH. , #107039 ) ;
#1809 = CARTESIAN_POINT ( 'NONE',  ( 12.16846635576766111, 2.166467831937237243, 57.91804846923637484 ) ) ;
#1810 =( NAMED_UNIT ( * ) SI_UNIT ( $, .STERADIAN. ) SOLID_ANGLE_UNIT ( ) );
#1811 = PRESENTATION_STYLE_ASSIGNMENT (( #58607 ) ) ;
#1812 = PRESENTATION_STYLE_ASSIGNMENT (( #107046 ) ) ;
#1813 = ORIENTED_EDGE ( 'NONE', *, *, #105983, .T. ) ;
#1814 = CARTESIAN_POINT ( 'NONE',  ( 21.72349882490174267, 0.2623719953333145671, 25.75747107860382101 ) ) ;
#1815 = CARTESIAN_POINT ( 'NONE',  ( -0.9891736334683555176, -19.98521101411133571, 41.17774010508269100 ) ) ;
#1816 = DIRECTION ( 'NONE',  ( -0.8371691043312218250, 0.000000000000000000, -0.5469441386039891606 ) ) ;
#1817 = CARTESIAN_POINT ( 'NONE',  ( 10.52446346606893179, 43.13020833333335702, -5.770221838936109293 ) ) ;
#1819 = SURFACE_STYLE_FILL_AREA ( #49354 ) ;
#1818 = STYLED_ITEM ( 'NONE', ( #50385 ), #61677 ) ;
#1820 = AXIS2_PLACEMENT_3D ( 'NONE', #58555, #23235, #48516 ) ;
#1821 = ORIENTED_EDGE ( 'NONE', *, *, #53787, .T. ) ;
#1822 = SURFACE_SIDE_STYLE ('',( #96309 ) ) ;
#1823 = CARTESIAN_POINT ( 'NONE',  ( 643.6907188907686077, 161.9054489268365273, -64.19015545041430926 ) ) ;
#1824 = CARTESIAN_POINT ( 'NONE',  ( 6.485089522886855029, 46.50000000000002842, -13.14843131952607003 ) ) ;
#1825 = CARTESIAN_POINT ( 'NONE',  ( 3.806878417397024261, -19.05384542019005778, 34.96510050329746377 ) ) ;
#1826 = CARTESIAN_POINT ( 'NONE',  ( 0.4678151591307278534, 21.27547625417750865, 26.13260558533232469 ) ) ;
#1827 = AXIS2_PLACEMENT_3D ( 'NONE', #89140, #19258, #149822 ) ;
#1828 = ORIENTED_EDGE ( 'NONE', *, *, #134759, .F. ) ;
#1829 = VECTOR ( 'NONE', #37350, 1000.000000000000000 ) ;
#1830 = SURFACE_STYLE_USAGE ( .BOTH. , #141639 ) ;
#1831 = ORIENTED_EDGE ( 'NONE', *, *, #99145, .T. ) ;
#1832 = CARTESIAN_POINT ( 'NONE',  ( -20.49419374370039648, -0.3208307065814121062, 40.65463578587302607 ) ) ;
#1833 = DIRECTION ( 'NONE',  ( -0.8715865959575966881, 0.4902415789659718137, 0.000000000000000000 ) ) ;
#1834 = SURFACE_STYLE_USAGE ( .BOTH. , #119382 ) ;
#1835 =( LENGTH_UNIT ( ) NAMED_UNIT ( * ) SI_UNIT ( .MILLI., .METRE. ) );
#1836 = CARTESIAN_POINT ( 'NONE',  ( 35.27598349203184114, 1.540074506113407052E-13, 15.87169321299896474 ) ) ;
#1837 = UNCERTAINTY_MEASURE_WITH_UNIT (LENGTH_MEASURE( 1.000000000000000082E-05 ), #8271, 'distance_accuracy_value', 'NONE');
#1838 = CARTESIAN_POINT ( 'NONE',  ( -18.84091543840680316, 0.4586262082817734176, 45.17500000000002558 ) ) ;
#1839 =( GEOMETRIC_REPRESENTATION_CONTEXT ( 3 ) GLOBAL_UNCERTAINTY_ASSIGNED_CONTEXT ( ( #118365 ) ) GLOBAL_UNIT_ASSIGNED_CONTEXT ( ( #66189, #132565, #84936 ) ) REPRESENTATION_CONTEXT ( 'NONE', 'WORKASPACE' ) );
#1841 = ORIENTED_EDGE ( 'NONE', *, *, #119690, .F. ) ;
#1840 = COLOUR_RGB ( '',0.09803921568627450844, 0.09803921568627450844, 0.09803921568627450844 ) ;
#1842 = CARTESIAN_POINT ( 'NONE',  ( -3.874940458299631022E-31, -1.873688672221525676E-14, 15.71862591299896827 ) ) ;
#1843 = CARTESIAN_POINT ( 'NONE',  ( -19.44206812937282436, -33.80906895242102905, 2.819032532668770852 ) ) ;
#1844 =( BOUNDED_CURVE ( )  B_SPLINE_CURVE ( 2, ( #115760, #116513, #104212, #127243, #69562, #130291, #11217, #48002, #81855 ),
 .UNSPECIFIED., .F., .T. ) 
 B_SPLINE_CURVE_WITH_KNOTS ( ( 3, 2, 2, 2, 3 ),
 ( 0.3749999999999998890, 0.4166666666666666852, 0.5000000000000000000, 0.5833333333333333703, 0.6249999999999998890 ),
 .UNSPECIFIED. ) 
 CURVE ( )  GEOMETRIC_REPRESENTATION_ITEM ( )  RATIONAL_B_SPLINE_CURVE ( ( 0.9330127018922194093, 0.9330127018922191873, 1.000000000000000000, 0.8660254037844387076, 1.000000000000000000, 0.8660254037844387076, 1.000000000000000000, 0.9330127018922195203, 0.9330127018922194093 ) ) 
 REPRESENTATION_ITEM ( '' )  );
#1845 = ORIENTED_EDGE ( 'NONE', *, *, #33953, .F. ) ;
#1846 = FILL_AREA_STYLE ('',( #121660 ) ) ;
#1848 = EDGE_LOOP ( 'NONE', ( #130334, #28998, #53934, #92469 ) ) ;
#1847 =( BOUNDED_CURVE ( )  B_SPLINE_CURVE ( 2, ( #106640, #58934, #70470, #82765, #37395, #25897, #61993, #3680, #93568 ),
 .UNSPECIFIED., .F., .F. ) 
 B_SPLINE_CURVE_WITH_KNOTS ( ( 3, 2, 2, 2, 3 ),
 ( 0.3218612175445833001, 0.3278135984969642314, 0.3397183604017262049, 0.3516231223064880673, 0.3575755032588689986 ),
 .UNSPECIFIED. ) 
 CURVE ( )  GEOMETRIC_REPRESENTATION_ITEM ( )  RATIONAL_B_SPLINE_CURVE ( ( 0.9330127018922194093, 0.9330127018922194093, 1.000000000000000000, 0.8660254037844387076, 1.000000000000000000, 0.8660254037844387076, 1.000000000000000000, 0.9330127018922194093, 0.9330127018922194093 ) ) 
 REPRESENTATION_ITEM ( '' )  );
#1849 = UNCERTAINTY_MEASURE_WITH_UNIT (LENGTH_MEASURE( 1.000000000000000082E-05 ), #140221, 'distance_accuracy_value', 'NONE');
#1850 = CARTESIAN_POINT ( 'NONE',  ( 7.204135913221366927, 48.51333333333334963, -6.751723764111727810 ) ) ;
#1851 = CARTESIAN_POINT ( 'NONE',  ( 29.69350511788654501, 36.43207040251823514, 38.80165551770882360 ) ) ;
#1852 = CARTESIAN_POINT ( 'NONE',  ( 11.80238733526247863, -14.89024872051210302, 5.739629371084570941 ) ) ;
#1853 = CARTESIAN_POINT ( 'NONE',  ( -5.797799681734484345, 49.00000000000003553, 14.25923155838977152 ) ) ;
#1854 = CARTESIAN_POINT ( 'NONE',  ( 2.290693509968275254, 44.79923205086049620, -13.91567265168970557 ) ) ;
#1855 = CARTESIAN_POINT ( 'NONE',  ( 10.44733503696410004, 42.93750000000002842, -6.701796045480504560 ) ) ;
#1856 = ORIENTED_EDGE ( 'NONE', *, *, #73472, .F. ) ;
#1857 = LINE ( 'NONE', #48617, #8135 ) ;
#1858 = CARTESIAN_POINT ( 'NONE',  ( 15.48619128219482732, 7.964182935883032499, 41.99999999999998579 ) ) ;
#1859 = ORIENTED_EDGE ( 'NONE', *, *, #42433, .F. ) ;
#1860 = UNCERTAINTY_MEASURE_WITH_UNIT (LENGTH_MEASURE( 1.000000000000000082E-05 ), #124041, 'distance_accuracy_value', 'NONE');
#1861 = ORIENTED_EDGE ( 'NONE', *, *, #97271, .T. ) ;
#1862 = CARTESIAN_POINT ( 'NONE',  ( -9.801519823206913173, -13.67262084576086245, 50.38157042473389424 ) ) ;
#1863 = FILL_AREA_STYLE_COLOUR ( '', #117907 ) ;
#1864 = EDGE_LOOP ( 'NONE', ( #32937, #86101, #76253, #18612 ) ) ;
#1865 = CARTESIAN_POINT ( 'NONE',  ( 352.8979485079073015, -77.42371252885095601, -208.9067862916723186 ) ) ;
#1866 = DIRECTION ( 'NONE',  ( 1.972152263052529951E-31, -1.192018108066319237E-15, 1.000000000000000000 ) ) ;
#1867 = CARTESIAN_POINT ( 'NONE',  ( -15.56242427966104991, -28.05734543352856747, 4.527207015304769655 ) ) ;
#1868 = STYLED_ITEM ( 'NONE', ( #135927 ), #44030 ) ;
#1869 = CARTESIAN_POINT ( 'NONE',  ( 1.064057272638423646, -39.57556682536518622, 14.63176762899040995 ) ) ;
#1870 = ORIENTED_EDGE ( 'NONE', *, *, #79603, .F. ) ;
#1871 = DIRECTION ( 'NONE',  ( 0.9842208084248479372, 0.09817232200789555163, -0.1472127557486664351 ) ) ;
#1872 = FACE_OUTER_BOUND ( 'NONE', #39065, .T. ) ;
#1874 = VERTEX_POINT ( 'NONE', #95019 ) ;
#1873 = COLOUR_RGB ( '',1.000000000000000000, 0.9490196078431372140, 0.9098039215686274384 ) ;
#1875 = SURFACE_SIDE_STYLE ('',( #49410 ) ) ;
#1876 = FILL_AREA_STYLE_COLOUR ( '', #35030 ) ;
#1877 = DIRECTION ( 'NONE',  ( 7.318056731343449102E-32, -1.000000000000000000, 4.930380657631323236E-32 ) ) ;
#1878 = EDGE_LOOP ( 'NONE', ( #143237, #33170, #73391, #8458 ) ) ;
#1880 = DIRECTION ( 'NONE',  ( -8.704658796787635130E-17, 1.000000000000000000, -1.224646799147353454E-16 ) ) ;
#1879 = FILL_AREA_STYLE_COLOUR ( '', #110295 ) ;
#1881 = CIRCLE ( 'NONE', #95081, 50.00000000000000000 ) ;
#1882 = CARTESIAN_POINT ( 'NONE',  ( 2.019392406493016434, -12.69286704856481229, 57.14513698880527670 ) ) ;
#1883 =( GEOMETRIC_REPRESENTATION_CONTEXT ( 3 ) GLOBAL_UNCERTAINTY_ASSIGNED_CONTEXT ( ( #36556 ) ) GLOBAL_UNIT_ASSIGNED_CONTEXT ( ( #143857, #146110, #17057 ) ) REPRESENTATION_CONTEXT ( 'NONE', 'WORKASPACE' ) );
#1884 = SURFACE_SIDE_STYLE ('',( #107121 ) ) ;
#1885 = CARTESIAN_POINT ( 'NONE',  ( -646.8114241823643624, -101.1305257987981179, -84.63384872341978848 ) ) ;
#1886 = CARTESIAN_POINT ( 'NONE',  ( -4.975171492780973104E-31, 4.975171492780971353E-31, 20.18169321299896524 ) ) ;
#1887 = EDGE_CURVE ( 'NONE', #83517, #135088, #82902, .T. ) ;
#1889 = CARTESIAN_POINT ( 'NONE',  ( 15.81015788502635999, 3.769073937272643615, 55.21216351288953206 ) ) ;
#1888 = COLOUR_RGB ( '',0.6470588235294117974, 0.6196078431372549211, 0.5882352941176470784 ) ;
#1890 = EDGE_CURVE ( 'NONE', #13412, #79788, #151106, .T. ) ;
#1891 = CARTESIAN_POINT ( 'NONE',  ( -40.74598349203181868, 6.603790602599897656E-15, 15.03043504300615751 ) ) ;
#1893 = EDGE_LOOP ( 'NONE', ( #64389, #136927, #69099, #53669, #61939 ) ) ;
#1892 =( BOUNDED_CURVE ( )  B_SPLINE_CURVE ( 2, ( #24111, #118678, #142468, #46329, #47874 ),
 .UNSPECIFIED., .F., .F. ) 
 B_SPLINE_CURVE_WITH_KNOTS ( ( 3, 2, 3 ),
 ( 0.5000000000000005551, 0.5833333333333333703, 0.6051018079545013029 ),
 .UNSPECIFIED. ) 
 CURVE ( )  GEOMETRIC_REPRESENTATION_ITEM ( )  RATIONAL_B_SPLINE_CURVE ( ( 0.9999999999999991118, 0.8660254037844395958, 1.000000000000000000, 0.9650029288288038964, 0.9482898461921371869 ) ) 
 REPRESENTATION_ITEM ( '' )  );
#1894 = CIRCLE ( 'NONE', #136757, 32.00000000000000000 ) ;
#1895 = CARTESIAN_POINT ( 'NONE',  ( -38.75516089781545048, 3.656904050152659556E-15, 14.80669321299896879 ) ) ;
#1896 = SURFACE_SIDE_STYLE ('',( #143235 ) ) ;
#1897 = SURFACE_STYLE_FILL_AREA ( #143236 ) ;
#1898 = ORIENTED_EDGE ( 'NONE', *, *, #146647, .T. ) ;
#1899 = CARTESIAN_POINT ( 'NONE',  ( -0.7820861380147886566, 43.02083333333336412, 2.702797458227812921 ) ) ;
#1901 =( NAMED_UNIT ( * ) SI_UNIT ( $, .STERADIAN. ) SOLID_ANGLE_UNIT ( ) );
#1900 = B_SPLINE_CURVE_WITH_KNOTS ( 'NONE', 3,
 ( #103924, #82335, #58515, #33154 ),
 .UNSPECIFIED., .F., .F.,
 ( 4, 4 ),
 ( 3.181642609187286014E-07, 0.007722972265960847786 ),
 .UNSPECIFIED. ) ;
#1902 = PRESENTATION_STYLE_ASSIGNMENT (( #1166 ) ) ;
#1903 = EDGE_LOOP ( 'NONE', ( #41586, #130259 ) ) ;
#1904 = FILL_AREA_STYLE_COLOUR ( '', #148263 ) ;
#1905 = CARTESIAN_POINT ( 'NONE',  ( 38.09598349203183432, -0.3709289099919944044, 16.76948614857575492 ) ) ;
#1906 = PLANE ( 'NONE',  #59810 ) ;
#1907 = CARTESIAN_POINT ( 'NONE',  ( -10.29362096540500282, -0.5093055771164060053, 60.04000550128527181 ) ) ;
#1909 = CARTESIAN_POINT ( 'NONE',  ( 27.50094658154268146, -27.87537277228017629, -11.75561887306091435 ) ) ;
#1908 = DIRECTION ( 'NONE',  ( 0.01745240643728354635, 9.707497374484979287E-16, -0.9998476951563911586 ) ) ;
#1910 = STYLED_ITEM ( 'NONE', ( #88672 ), #25025 ) ;
#1911 = MECHANICAL_DESIGN_GEOMETRIC_PRESENTATION_REPRESENTATION (  '', ( #102421 ), #146739 ) ;
#1912 = CARTESIAN_POINT ( 'NONE',  ( -0.3718881786459505845, -47.22982964587799870, 16.86490860362330935 ) ) ;
#1914 = CARTESIAN_POINT ( 'NONE',  ( 723.9624879137566040, -110.8696901982950038, -103.8392499689094564 ) ) ;
#1913 = B_SPLINE_CURVE_WITH_KNOTS ( 'NONE', 3,
 ( #99656, #14482, #38946, #61287 ),
 .UNSPECIFIED., .F., .F.,
 ( 4, 4 ),
 ( 0.001817510123318456620, 0.004595269362624060036 ),
 .UNSPECIFIED. ) ;
#1916 = ORIENTED_EDGE ( 'NONE', *, *, #76753, .F. ) ;
#1915 = EDGE_CURVE ( 'NONE', #34598, #128225, #42530, .T. ) ;
#1917 = PRESENTATION_LAYER_ASSIGNMENT (  '', '', ( #45850 ) ) ;
#1918 = CARTESIAN_POINT ( 'NONE',  ( -1.338378105971498089, 47.58333333333334991, -14.07447015878343599 ) ) ;
#1919 = CARTESIAN_POINT ( 'NONE',  ( 1.931979442433738869, 12.82228726856097545, 56.94016198954327024 ) ) ;
#1920 = CARTESIAN_POINT ( 'NONE',  ( 33.99455766664602407, 0.6083165698493337992, 28.21652233123957743 ) ) ;
#1921 = ORIENTED_EDGE ( 'NONE', *, *, #66505, .T. ) ;
#1923 = ORIENTED_EDGE ( 'NONE', *, *, #78946, .T. ) ;
#1922 = FACE_OUTER_BOUND ( 'NONE', #72544, .T. ) ;
#1925 = SURFACE_SIDE_STYLE ('',( #427 ) ) ;
#1924 = CARTESIAN_POINT ( 'NONE',  ( 1.187487844973381002, -46.35821059941846300, 15.94519682256419912 ) ) ;
#1926 = CARTESIAN_POINT ( 'NONE',  ( 1.462826304824140999, 47.45929196048378174, 1.950311456091405660 ) ) ;
#1927 =( GEOMETRIC_REPRESENTATION_CONTEXT ( 3 ) GLOBAL_UNCERTAINTY_ASSIGNED_CONTEXT ( ( #41400 ) ) GLOBAL_UNIT_ASSIGNED_CONTEXT ( ( #129682, #57450, #82805 ) ) REPRESENTATION_CONTEXT ( 'NONE', 'WORKASPACE' ) );
#1928 = VERTEX_POINT ( 'NONE', #108859 ) ;
#1929 = CARTESIAN_POINT ( 'NONE',  ( 15.13963763155109099, -1.307379893936078563, 37.92499999999997584 ) ) ;
#1930 = CARTESIAN_POINT ( 'NONE',  ( -1.051844916801575103, -17.24434588044146466, 48.34999999999996589 ) ) ;
#1931 = CARTESIAN_POINT ( 'NONE',  ( 13.65095530972005911, -13.37256829487989052, -23.96459748332905448 ) ) ;
#1932 =( GEOMETRIC_REPRESENTATION_CONTEXT ( 3 ) GLOBAL_UNCERTAINTY_ASSIGNED_CONTEXT ( ( #127213 ) ) GLOBAL_UNIT_ASSIGNED_CONTEXT ( ( #140664, #105298, #104541 ) ) REPRESENTATION_CONTEXT ( 'NONE', 'WORKASPACE' ) );
#1933 = DIRECTION ( 'NONE',  ( -0.5469441386039888275, 0.000000000000000000, 0.8371691043312220470 ) ) ;
#1934 =( LENGTH_UNIT ( ) NAMED_UNIT ( * ) SI_UNIT ( .MILLI., .METRE. ) );
#1935 =( GEOMETRIC_REPRESENTATION_CONTEXT ( 3 ) GLOBAL_UNCERTAINTY_ASSIGNED_CONTEXT ( ( #122992 ) ) GLOBAL_UNIT_ASSIGNED_CONTEXT ( ( #136110, #41495, #88455 ) ) REPRESENTATION_CONTEXT ( 'NONE', 'WORKASPACE' ) );
#1936 = COLOUR_RGB ( '',0.6470588235294117974, 0.6196078431372549211, 0.5882352941176470784 ) ;
#1937 = CARTESIAN_POINT ( 'NONE',  ( -7.266575773611466893, -51.52646234860534946, 3.469620727955016193 ) ) ;
#1938 = CARTESIAN_POINT ( 'NONE',  ( 0.06324500491540895053, 42.68229166666669272, -15.89821061745876030 ) ) ;
#1939 = CARTESIAN_POINT ( 'NONE',  ( -51.36020245148866792, 8.300487687542460691, 6.419575529461253538 ) ) ;
#1940 = ORIENTED_EDGE ( 'NONE', *, *, #3138, .F. ) ;
#1941 = SURFACE_STYLE_USAGE ( .BOTH. , #59496 ) ;
#1942 =( NAMED_UNIT ( * ) SI_UNIT ( $, .STERADIAN. ) SOLID_ANGLE_UNIT ( ) );
#1943 = CARTESIAN_POINT ( 'NONE',  ( -9.926231192603315989, 48.93512330591534010, -6.679068999462197453 ) ) ;
#1944 = CARTESIAN_POINT ( 'NONE',  ( 17.05778729391052195, -0.6652827306393275242, 41.29999999999996874 ) ) ;
#1945 = AXIS2_PLACEMENT_3D ( 'NONE', #133896, #112351, #30117 ) ;
#1947 = CARTESIAN_POINT ( 'NONE',  ( 35.58950551718953648, 3.319823185947821553, 1.659721186931646608 ) ) ;
#1946 = CARTESIAN_POINT ( 'NONE',  ( 393.4696126575203152, -107.6329442319073735, -231.7741560773378069 ) ) ;
#1948 = CARTESIAN_POINT ( 'NONE',  ( 687.6882370667321993, -115.9610496892708369, -101.6855805042812335 ) ) ;
#1949 = CARTESIAN_POINT ( 'NONE',  ( -242.4445247404893848, 187.8680194597176865, -161.9766315009736957 ) ) ;
#1950 = CARTESIAN_POINT ( 'NONE',  ( 0.6427908884752071561, 45.62500000000002132, 3.264348363106629680 ) ) ;
#1952 = EDGE_CURVE ( 'NONE', #51736, #15910, #16611, .T. ) ;
#1951 = CARTESIAN_POINT ( 'NONE',  ( 1.688061333869609348E-13, 47.30000000000001137, 15.87169321299895053 ) ) ;
#1953 = CARTESIAN_POINT ( 'NONE',  ( 8.451389253938554447, 47.33333333333334991, -4.721111309661205624 ) ) ;
#1954 = CARTESIAN_POINT ( 'NONE',  ( 456.8179878167732113, -113.3543228510334728, -170.5966699025466937 ) ) ;
#1955 = MECHANICAL_DESIGN_GEOMETRIC_PRESENTATION_REPRESENTATION (  '', ( #9263 ), #131861 ) ;
#1956 = ORIENTED_EDGE ( 'NONE', *, *, #124739, .F. ) ;
#1957 = PRESENTATION_STYLE_ASSIGNMENT (( #105681 ) ) ;
#1958 = PRESENTATION_STYLE_ASSIGNMENT (( #13491 ) ) ;
#1959 = AXIS2_PLACEMENT_3D ( 'NONE', #118735, #96421, #50243 ) ;
#1960 = FACE_OUTER_BOUND ( 'NONE', #3826, .T. ) ;
#1961 = PLANE ( 'NONE',  #37364 ) ;
#1963 = EDGE_CURVE ( 'NONE', #126386, #4032, #84660, .T. ) ;
#1962 = EDGE_CURVE ( 'NONE', #68469, #88958, #132447, .T. ) ;
#1964 = SURFACE_SIDE_STYLE ('',( #97180 ) ) ;
#1965 = CARTESIAN_POINT ( 'NONE',  ( -40.12765015869848639, -0.4857006309033258251, 16.71295138299177907 ) ) ;
#1966 = CARTESIAN_POINT ( 'NONE',  ( 0.6083165698504260366, -36.32822603710580722, 22.02267619920552733 ) ) ;
#1967 = CARTESIAN_POINT ( 'NONE',  ( 10.11275952214766072, 46.52083333333336412, -4.040945229224484514 ) ) ;
#1968 =( LENGTH_UNIT ( ) NAMED_UNIT ( * ) SI_UNIT ( .MILLI., .METRE. ) );
#1969 = CARTESIAN_POINT ( 'NONE',  ( 1.094077203274754551, 48.67517839185560291, 3.690154692586880003 ) ) ;
#1970 = CARTESIAN_POINT ( 'NONE',  ( 15.89024190152229288, -1.356965209119417093, 42.21666666666663303 ) ) ;
#1971 = ADVANCED_FACE ( 'NONE', ( #142658 ), #25826, .T. ) ;
#1972 = CARTESIAN_POINT ( 'NONE',  ( 6.253974702911075489, 17.06617184321186542, 20.04675142402750865 ) ) ;
#1973 =( NAMED_UNIT ( * ) SI_UNIT ( $, .STERADIAN. ) SOLID_ANGLE_UNIT ( ) );
#1974 = CARTESIAN_POINT ( 'NONE',  ( 13.53893442521645696, -2.263434486482493124, 58.75192618651604448 ) ) ;
#1975 = SURFACE_SIDE_STYLE ('',( #130239 ) ) ;
#1976 = CARTESIAN_POINT ( 'NONE',  ( 16.88589853228095095, -14.28316567572203333, 16.14335693246281522 ) ) ;
#1977 = CARTESIAN_POINT ( 'NONE',  ( 11.22942117497887971, 46.79166666666669983, -5.156370125960219042 ) ) ;
#1978 = DIRECTION ( 'NONE',  ( 0.5150380749100665900, 0.8571673007021050061, 9.167862249653754580E-16 ) ) ;
#1979 = ORIENTED_EDGE ( 'NONE', *, *, #70044, .T. ) ;
#1980 = CARTESIAN_POINT ( 'NONE',  ( 15.08598755483357401, -11.55045364890079007, 43.00000000000000000 ) ) ;
#1981 = CARTESIAN_POINT ( 'NONE',  ( -15.16409475878310609, 12.87890249977281876, -9.482752883201193583 ) ) ;
#1982 = CYLINDRICAL_SURFACE ( 'NONE', #9745, 1.175240473580835499 ) ;
#1983 = STYLED_ITEM ( 'NONE', ( #84327 ), #44210 ) ;
#1984 = PRESENTATION_STYLE_ASSIGNMENT (( #93391 ) ) ;
#1985 = CARTESIAN_POINT ( 'NONE',  ( 437.5002466702404149, 140.5633343005771678, -163.8149929261631428 ) ) ;
#1987 = EDGE_CURVE ( 'NONE', #110167, #19767, #128138, .T. ) ;
#1986 = MECHANICAL_DESIGN_GEOMETRIC_PRESENTATION_REPRESENTATION (  '', ( #38622 ), #36180 ) ;
#1988 = ORIENTED_EDGE ( 'NONE', *, *, #20894, .T. ) ;
#1989 = CARTESIAN_POINT ( 'NONE',  ( 352.8979485079073015, 77.42371252885095601, -208.9067862916723186 ) ) ;
#1990 = CARTESIAN_POINT ( 'NONE',  ( -3.938864413959914046, 49.00000000000003553, -4.188754436165333495 ) ) ;
#1991 = DIRECTION ( 'NONE',  ( -0.01744177814325032286, -0.03489418781261106189, 0.9992388003035609367 ) ) ;
#1992 = PRODUCT_CONTEXT ( 'NONE', #92860, 'mechanical' ) ;
#1993 = PRESENTATION_STYLE_ASSIGNMENT (( #129473 ) ) ;
#1994 = VECTOR ( 'NONE', #1978, 999.9999999999998863 ) ;
#1995 = ORIENTED_EDGE ( 'NONE', *, *, #107956, .T. ) ;
#1996 = EDGE_CURVE ( 'NONE', #66887, #28714, #55376, .T. ) ;
#1997 = CARTESIAN_POINT ( 'NONE',  ( 726.7753987306663248, -97.22355833908908096, -115.6428243931494393 ) ) ;
#1998 = DIRECTION ( 'NONE',  ( 1.972152263052529951E-31, -1.192018108066319237E-15, 1.000000000000000000 ) ) ;
#1999 = SURFACE_STYLE_FILL_AREA ( #106479 ) ;
#2000 = CARTESIAN_POINT ( 'NONE',  ( 545.1785822190312274, 71.35991840830510569, -130.1232937198861634 ) ) ;
#2001 = CARTESIAN_POINT ( 'NONE',  ( 14.85000009599998627, 44.90045393218311887, -5.251776622251899340 ) ) ;
#2002 = DIRECTION ( 'NONE',  ( -1.828042541810410244E-16, -0.01745240643728327573, 0.9998476951563911586 ) ) ;
#2004 = EDGE_CURVE ( 'NONE', #18956, #108595, #137908, .T. ) ;
#2003 = VECTOR ( 'NONE', #109293, 1000.000000000000114 ) ;
#2005 = CARTESIAN_POINT ( 'NONE',  ( -10.48387501464147320, 44.25000000000002842, -5.894567510727116044 ) ) ;
#2006 = AXIS2_PLACEMENT_3D ( 'NONE', #125610, #43279, #91757 ) ;
#2008 = CARTESIAN_POINT ( 'NONE',  ( 403.5608674308249988, 122.9718236603176678, -219.5874986988959279 ) ) ;
#2007 = AXIS2_PLACEMENT_3D ( 'NONE', #113501, #138832, #101932 ) ;
#2009 =( NAMED_UNIT ( * ) SI_UNIT ( $, .STERADIAN. ) SOLID_ANGLE_UNIT ( ) );
#2010 = ADVANCED_FACE ( 'NONE', ( #100278 ), #55650, .T. ) ;
#2011 = SURFACE_SIDE_STYLE ('',( #84912 ) ) ;
#2012 = ORIENTED_EDGE ( 'NONE', *, *, #145962, .T. ) ;
#2013 = DIRECTION ( 'NONE',  ( 0.000000000000000000, 0.000000000000000000, -1.000000000000000000 ) ) ;
#2014 = CARTESIAN_POINT ( 'NONE',  ( -8.538781538846482277, 43.54687500000002842, -4.623787843729251001 ) ) ;
#2015 = CARTESIAN_POINT ( 'NONE',  ( 29.65330377685539887, 26.06042946733029098, -14.31179348123605166 ) ) ;
#2016 = CARTESIAN_POINT ( 'NONE',  ( 0.6214243342784105950, 49.00000000000000711, 15.44711238798330477 ) ) ;
#2017 = ORIENTED_EDGE ( 'NONE', *, *, #35036, .T. ) ;
#2018 = CARTESIAN_POINT ( 'NONE',  ( 10.22367112137446910, 48.77287658773656176, -6.359449347400322416 ) ) ;
#2019 = CARTESIAN_POINT ( 'NONE',  ( 48.27598349203184114, 0.3124247108546718277, 16.62403164665266431 ) ) ;
#2020 = CARTESIAN_POINT ( 'NONE',  ( 23.79909715595128361, -0.5064061360869721584, 4.614925831346497809 ) ) ;
#2021 = FACE_OUTER_BOUND ( 'NONE', #25809, .T. ) ;
#2022 = EDGE_LOOP ( 'NONE', ( #61377, #106432, #119012, #128607 ) ) ;
#2024 = CARTESIAN_POINT ( 'NONE',  ( -19.78170131530056963, -0.3992028086881692639, 44.96214969239930070 ) ) ;
#2023 = CARTESIAN_POINT ( 'NONE',  ( 0.1965466360213521113, -43.00180608624822298, 14.82498674991166254 ) ) ;
#2025 = ORIENTED_EDGE ( 'NONE', *, *, #80184, .F. ) ;
#2026 = SURFACE_STYLE_USAGE ( .BOTH. , #140338 ) ;
#2027 = EDGE_CURVE ( 'NONE', #27281, #52131, #28455, .T. ) ;
#2028 = CARTESIAN_POINT ( 'NONE',  ( -0.08262444947466406064, 45.22916666666668561, -13.25405395087745397 ) ) ;
#2029 = CARTESIAN_POINT ( 'NONE',  ( 15.45615937666766371, 12.88067813879690071, -9.724352722657618742 ) ) ;
#2030 = CARTESIAN_POINT ( 'NONE',  ( -1.064057272638089469, -41.16556682536517542, 17.11161879700753019 ) ) ;
#2031 =( GEOMETRIC_REPRESENTATION_CONTEXT ( 3 ) GLOBAL_UNCERTAINTY_ASSIGNED_CONTEXT ( ( #44769 ) ) GLOBAL_UNIT_ASSIGNED_CONTEXT ( ( #106119, #118, #12363 ) ) REPRESENTATION_CONTEXT ( 'NONE', 'WORKASPACE' ) );
#2032 = FILL_AREA_STYLE ('',( #106508 ) ) ;
#2034 = CARTESIAN_POINT ( 'NONE',  ( -46.16064966420859150, 5.367564615357903968, 2.709887948419425374 ) ) ;
#2033 = CARTESIAN_POINT ( 'NONE',  ( -17.83578641124353226, -3.193336458909528552, 19.46455257261600380 ) ) ;
#2035 = AXIS2_PLACEMENT_3D ( 'NONE', #71264, #118196, #92040 ) ;
#2037 =( NAMED_UNIT ( * ) PLANE_ANGLE_UNIT ( ) SI_UNIT ( $, .RADIAN. ) );
#2036 = VECTOR ( 'NONE', #144503, 1000.000000000000114 ) ;
#2038 = ORIENTED_EDGE ( 'NONE', *, *, #93860, .F. ) ;
#2039 = CARTESIAN_POINT ( 'NONE',  ( 20.00475271248626186, -0.3575933745475103898, 41.37566107451477393 ) ) ;
#2040 = FILL_AREA_STYLE_COLOUR ( '', #109654 ) ;
#2041 = CARTESIAN_POINT ( 'NONE',  ( -9.521740538512640128, -11.49205567516819571, 54.32160440193747064 ) ) ;
#2042 = FILL_AREA_STYLE ('',( #13573 ) ) ;
#2043 = UNCERTAINTY_MEASURE_WITH_UNIT (LENGTH_MEASURE( 1.000000000000000082E-05 ), #9940, 'distance_accuracy_value', 'NONE');
#2044 = CARTESIAN_POINT ( 'NONE',  ( -12.82089963542528466, 15.65084290165911440, -20.42184191736668097 ) ) ;
#2045 = CARTESIAN_POINT ( 'NONE',  ( -7.874076008691140771, -51.43511238359668170, 6.607027470142972980 ) ) ;
#2046 = PRESENTATION_STYLE_ASSIGNMENT (( #41562 ) ) ;
#2048 = CARTESIAN_POINT ( 'NONE',  ( 41.41849721813720464, 2.085140012432449730, 17.26861887967135090 ) ) ;
#2047 = CARTESIAN_POINT ( 'NONE',  ( 13.58476130141603910, -10.58609087414383154, 17.43545024750408601 ) ) ;
#2049 = CARTESIAN_POINT ( 'NONE',  ( -0.3217102351170260666, -26.45840275694375165, 34.33130265500252420 ) ) ;
#2050 = CARTESIAN_POINT ( 'NONE',  ( 16.61036236844904579, 1.307379893936685855, 39.23749999999997584 ) ) ;
#2051 = ORIENTED_EDGE ( 'NONE', *, *, #93, .T. ) ;
#2052 = CARTESIAN_POINT ( 'NONE',  ( 0.6320614708737852805, -46.09233543124635446, 2.571930952684780891 ) ) ;
#2053 = CARTESIAN_POINT ( 'NONE',  ( 9.563245004915408742, 46.68229166666668561, -6.398210617458760296 ) ) ;
#2054 = FACE_OUTER_BOUND ( 'NONE', #32651, .T. ) ;
#2055 = ORIENTED_EDGE ( 'NONE', *, *, #35662, .F. ) ;
#2056 = STYLED_ITEM ( 'NONE', ( #80141 ), #62242 ) ;
#2057 =( GEOMETRIC_REPRESENTATION_CONTEXT ( 3 ) GLOBAL_UNCERTAINTY_ASSIGNED_CONTEXT ( ( #13339 ) ) GLOBAL_UNIT_ASSIGNED_CONTEXT ( ( #133155, #87025, #120934 ) ) REPRESENTATION_CONTEXT ( 'NONE', 'WORKASPACE' ) );
#2058 = CARTESIAN_POINT ( 'NONE',  ( 17.05016634314940660, 0.01319987392052528880, 44.90416666666662593 ) ) ;
#2059 = CARTESIAN_POINT ( 'NONE',  ( 41.51295175681733696, -0.2334028454234314820, 18.44308948813944227 ) ) ;
#2060 = UNCERTAINTY_MEASURE_WITH_UNIT (LENGTH_MEASURE( 1.000000000000000082E-05 ), #95281, 'distance_accuracy_value', 'NONE');
#2061 = CARTESIAN_POINT ( 'NONE',  ( 2.484053728500031255, -12.69035808691912237, 57.21151263723027114 ) ) ;
#2062 = ADVANCED_FACE ( 'NONE', ( #111112 ), #90841, .F. ) ;
#2063 = CARTESIAN_POINT ( 'NONE',  ( 2.025642279052693601E-13, 48.27598349203182693, 19.68169321299896524 ) ) ;
#2064 = AXIS2_PLACEMENT_3D ( 'NONE', #63459, #19627, #88773 ) ;
#2065 = EDGE_CURVE ( 'NONE', #71401, #19408, #6445, .T. ) ;
#2066 = LINE ( 'NONE', #142633, #44735 ) ;
#2067 = SURFACE_STYLE_FILL_AREA ( #91920 ) ;
#2068 = CARTESIAN_POINT ( 'NONE',  ( 625.6844888352870839, 45.87157580180213046, -147.4703347313945585 ) ) ;
#2069 =( BOUNDED_SURFACE ( )  B_SPLINE_SURFACE ( 1, 2, ( 
 ( #22006, #68817, #140346, #58021, #10491, #57280, #105752, #92635, #139583, #141089, #82625, #69568, #27112, #151793, #34190, #73990, #81861, #71111, #116518, #11221, #12782, #46456, #118040, #34963, #120908 ),
 ( #128780, #23484, #70329, #117255, #30109, #147660, #65410, #42298, #52428, #39337, #74735, #99315, #63192, #51678, #112341, #4112, #123135, #17867, #144685, #77718, #62441, #146171, #146915, #64692, #53158 ) ),
 .UNSPECIFIED., .F., .F., .F. ) 
 B_SPLINE_SURFACE_WITH_KNOTS ( ( 2, 2 ),
 ( 3, 2, 2, 2, 2, 2, 2, 2, 2, 2, 2, 2, 3 ),
 ( 0.000000000000000000, 1.000000000000000000 ),
 ( 0.000000000000000000, 0.08333333333333332871, 0.1666666666666666574, 0.2500000000000000000, 0.3333333333333333148, 0.4166666666666666852, 0.5000000000000000000, 0.5833333333333333703, 0.6666666666666666297, 0.7500000000000000000, 0.8333333333333333703, 0.9166666666666666297, 1.000000000000000000 ),
 .UNSPECIFIED. ) 
 GEOMETRIC_REPRESENTATION_ITEM ( )  RATIONAL_B_SPLINE_SURFACE ( (
 ( 1.000000000000000000, 0.8660254037844387076, 1.000000000000000000, 0.8660254037844387076, 1.000000000000000000, 0.8660254037844387076, 1.000000000000000000, 0.8660254037844387076, 1.000000000000000000, 0.8660254037844387076, 1.000000000000000000, 0.8660254037844387076, 1.000000000000000000, 0.8660254037844387076, 1.000000000000000000, 0.8660254037844387076, 1.000000000000000000, 0.8660254037844387076, 1.000000000000000000, 0.8660254037844387076, 1.000000000000000000, 0.8660254037844387076, 1.000000000000000000, 0.8660254037844387076, 1.000000000000000000),
 ( 1.000000000000000000, 0.8660254037844387076, 1.000000000000000000, 0.8660254037844387076, 1.000000000000000000, 0.8660254037844387076, 1.000000000000000000, 0.8660254037844387076, 1.000000000000000000, 0.8660254037844387076, 1.000000000000000000, 0.8660254037844387076, 1.000000000000000000, 0.8660254037844387076, 1.000000000000000000, 0.8660254037844387076, 1.000000000000000000, 0.8660254037844387076, 1.000000000000000000, 0.8660254037844387076, 1.000000000000000000, 0.8660254037844387076, 1.000000000000000000, 0.8660254037844387076, 1.000000000000000000) ) ) 
 REPRESENTATION_ITEM ( '' )  SURFACE ( )  );
#2070 = MECHANICAL_DESIGN_GEOMETRIC_PRESENTATION_REPRESENTATION (  '', ( #21292 ), #94903 ) ;
#2071 = CARTESIAN_POINT ( 'NONE',  ( -2.537922135627922238, 47.19763287818645381, 4.493017408158092252 ) ) ;
#2072 = CARTESIAN_POINT ( 'NONE',  ( -8.252222102568703477, -24.75544801991318522, 1.305118673534534590 ) ) ;
#2073 = CARTESIAN_POINT ( 'NONE',  ( -8.662978148587425764, -24.31344340166820572, 1.469734694535604680 ) ) ;
#2074 = ORIENTED_EDGE ( 'NONE', *, *, #121128, .F. ) ;
#2075 = CARTESIAN_POINT ( 'NONE',  ( -0.3798597306543526342, 36.87666666666667936, 15.12107886887361907 ) ) ;
#2076 = EDGE_LOOP ( 'NONE', ( #70921, #23910, #56169, #62318 ) ) ;
#2077 = ORIENTED_EDGE ( 'NONE', *, *, #74562, .F. ) ;
#2079 = FACE_OUTER_BOUND ( 'NONE', #38807, .T. ) ;
#2078 = DIRECTION ( 'NONE',  ( -9.633975700727670142E-15, -0.9242245927363210711, -0.3818493186865486999 ) ) ;
#2080 =( LENGTH_UNIT ( ) NAMED_UNIT ( * ) SI_UNIT ( .MILLI., .METRE. ) );
#2081 = COLOUR_RGB ( '',0.09803921568627450844, 0.09803921568627450844, 0.09803921568627450844 ) ;
#2082 = SURFACE_STYLE_USAGE ( .BOTH. , #107302 ) ;
#2083 = EDGE_LOOP ( 'NONE', ( #133163, #118323, #117192, #149435 ) ) ;
#2084 = CARTESIAN_POINT ( 'NONE',  ( 637.5981799505021854, -46.13386236270884666, -169.6485525817357711 ) ) ;
#2085 = DIRECTION ( 'NONE',  ( -8.704658796787635130E-17, 1.000000000000000000, -1.224646799147353454E-16 ) ) ;
#2086 = FACE_OUTER_BOUND ( 'NONE', #98539, .T. ) ;
#2088 = EDGE_CURVE ( 'NONE', #61885, #97142, #137923, .T. ) ;
#2087 = CARTESIAN_POINT ( 'NONE',  ( -17.92607890013672289, -23.63820093934045019, 27.42424149432426361 ) ) ;
#2089 = SURFACE_SIDE_STYLE ('',( #13608 ) ) ;
#2090 = CARTESIAN_POINT ( 'NONE',  ( 48.27598349203188377, 5.160291191451366721, 9.322009718050729532 ) ) ;
#2091 = ORIENTED_EDGE ( 'NONE', *, *, #27463, .F. ) ;
#2092 = B_SPLINE_CURVE_WITH_KNOTS ( 'NONE', 3,
 ( #51135, #144916, #52655, #135641, #8084, #31058, #112571, #124827, #76458, #42524 ),
 .UNSPECIFIED., .F., .F.,
 ( 4, 2, 2, 2, 4 ),
 ( -7.822377066024949655E-06, 0.0003553667886582251236, 0.0007185559543824751290, 0.001081745120106725189, 0.001444934285830974706 ),
 .UNSPECIFIED. ) ;
#2093 =( GEOMETRIC_REPRESENTATION_CONTEXT ( 3 ) GLOBAL_UNCERTAINTY_ASSIGNED_CONTEXT ( ( #141322 ) ) GLOBAL_UNIT_ASSIGNED_CONTEXT ( ( #97500, #85957, #123556 ) ) REPRESENTATION_CONTEXT ( 'NONE', 'WORKASPACE' ) );
#2094 = CARTESIAN_POINT ( 'NONE',  ( -621.5047740975788884, 109.8095444839697450, -93.46970155789924206 ) ) ;
#2095 = DIRECTION ( 'NONE',  ( -5.846628918095459333E-16, -2.514114282141454595E-15, 1.000000000000000000 ) ) ;
#2096 = ORIENTED_EDGE ( 'NONE', *, *, #33100, .F. ) ;
#2097 = ORIENTED_EDGE ( 'NONE', *, *, #128762, .T. ) ;
#2098 = CARTESIAN_POINT ( 'NONE',  ( 1.092249850977744074, -11.77151832789789765, 56.35626360042399341 ) ) ;
#2099 = CARTESIAN_POINT ( 'NONE',  ( -10.21185533269430579, 21.14976923252540075, 5.412274198895379307 ) ) ;
#2100 = CARTESIAN_POINT ( 'NONE',  ( -21.75962736162366440, -10.21721560281692120, 14.32341933688164559 ) ) ;
#2101 = CARTESIAN_POINT ( 'NONE',  ( -14.36536773260537636, -0.8491233227511650883, 36.61249999999998295 ) ) ;
#2102 = SPHERICAL_SURFACE ( 'NONE', #118016, 1.270000000000000018 ) ;
#2103 =( BOUNDED_SURFACE ( )  B_SPLINE_SURFACE ( 3, 2, ( 
 ( #2090, #51149, #48844 ),
 ( #95017, #141894, #37314 ),
 ( #84216, #131092, #72690 ),
 ( #2846, #49599, #108857 ) ),
 .UNSPECIFIED., .F., .F., .F. ) 
 B_SPLINE_SURFACE_WITH_KNOTS ( ( 4, 4 ),
 ( 3, 3 ),
 ( 1.570796326794896558, 2.030584510018079936 ),
 ( 0.000000000000000000, 1.000000000000000000 ),
 .UNSPECIFIED. ) 
 GEOMETRIC_REPRESENTATION_ITEM ( )  RATIONAL_B_SPLINE_SURFACE ( (
 ( 1.000000000000000000, 0.7071067811865487940, 1.000000000000000000),
 ( 1.000000000000000000, 0.7080526505965412110, 1.000000000000000000),
 ( 1.000000000000000000, 0.7089956763663514128, 1.000000000000000000),
 ( 1.000000000000000000, 0.7098396474477852713, 1.000000000000000000) ) ) 
 REPRESENTATION_ITEM ( '' )  SURFACE ( )  );
#2104 = CARTESIAN_POINT ( 'NONE',  ( 16.89932384379997643, -0.5761517454326879895, 41.79999999999996163 ) ) ;
#2105 = DIRECTION ( 'NONE',  ( -1.000000000000000000, 0.000000000000000000, 0.000000000000000000 ) ) ;
#2106 = CARTESIAN_POINT ( 'NONE',  ( 37.54051581353783007, -0.9260337949678437708, 16.39770310889181459 ) ) ;
#2107 = CARTESIAN_POINT ( 'NONE',  ( 20.57699596193255687, 14.19814203276650488, 38.80165551770882360 ) ) ;
#2108 = CARTESIAN_POINT ( 'NONE',  ( -1.348964664338274222, 44.36595667815454647, 6.552416672813393461 ) ) ;
#2109 = CARTESIAN_POINT ( 'NONE',  ( 11.48828791596813481, -11.56431713665167749, 51.64801340695521503 ) ) ;
#2110 =( GEOMETRIC_REPRESENTATION_CONTEXT ( 3 ) GLOBAL_UNCERTAINTY_ASSIGNED_CONTEXT ( ( #109571 ) ) GLOBAL_UNIT_ASSIGNED_CONTEXT ( ( #65574, #87167, #8025 ) ) REPRESENTATION_CONTEXT ( 'NONE', 'WORKASPACE' ) );
#2111 = CARTESIAN_POINT ( 'NONE',  ( -18.84528116432817058, -2.420004972719826508, 43.64859241621418562 ) ) ;
#2112 =( NAMED_UNIT ( * ) PLANE_ANGLE_UNIT ( ) SI_UNIT ( $, .RADIAN. ) );
#2113 =( GEOMETRIC_REPRESENTATION_CONTEXT ( 3 ) GLOBAL_UNCERTAINTY_ASSIGNED_CONTEXT ( ( #76187 ) ) GLOBAL_UNIT_ASSIGNED_CONTEXT ( ( #143761, #40655, #136752 ) ) REPRESENTATION_CONTEXT ( 'NONE', 'WORKASPACE' ) );
#2114 = SURFACE_STYLE_FILL_AREA ( #83483 ) ;
#2115 = CARTESIAN_POINT ( 'NONE',  ( -234.1324343195450126, -99.99999999999987210, -35.96390538063570830 ) ) ;
#2116 = ORIENTED_EDGE ( 'NONE', *, *, #149074, .T. ) ;
#2117 = CARTESIAN_POINT ( 'NONE',  ( 2.121193449770762296, 39.24322295415346673, 16.01549648036597162 ) ) ;
#2118 =( GEOMETRIC_REPRESENTATION_CONTEXT ( 3 ) GLOBAL_UNCERTAINTY_ASSIGNED_CONTEXT ( ( #102181 ) ) GLOBAL_UNIT_ASSIGNED_CONTEXT ( ( #132510, #71066, #61056 ) ) REPRESENTATION_CONTEXT ( 'NONE', 'WORKASPACE' ) );
#2119 =( NAMED_UNIT ( * ) PLANE_ANGLE_UNIT ( ) SI_UNIT ( $, .RADIAN. ) );
#2120 = CARTESIAN_POINT ( 'NONE',  ( -1.024653737648828944, 48.52957866205933612, -7.144185456292825975 ) ) ;
#2121 = PRESENTATION_STYLE_ASSIGNMENT (( #107342 ) ) ;
#2122 = ORIENTED_EDGE ( 'NONE', *, *, #142160, .F. ) ;
#2125 = ORIENTED_EDGE ( 'NONE', *, *, #309, .F. ) ;
#2124 = CARTESIAN_POINT ( 'NONE',  ( -19.68377106032131607, 3.619679336487370058, 36.29262740787702057 ) ) ;
#2123 = SURFACE_STYLE_FILL_AREA ( #107345 ) ;
#2127 = CARTESIAN_POINT ( 'NONE',  ( -18.96536391917776498, 33.87765303586918009, 4.165563949234662111 ) ) ;
#2126 = CARTESIAN_POINT ( 'NONE',  ( -6.774075943081758311, -18.82427520297089174, 3.205086534675208654 ) ) ;
#2128 = AXIS2_PLACEMENT_3D ( 'NONE', #54657, #43031, #65404 ) ;
#2129 = CARTESIAN_POINT ( 'NONE',  ( 24.99259792320216889, -0.6083165698472633443, 35.50859960265086102 ) ) ;
#2130 = ORIENTED_EDGE ( 'NONE', *, *, #67606, .F. ) ;
#2131 = CARTESIAN_POINT ( 'NONE',  ( -10.46530035494308386, -30.24032884214074102, 29.83698394710899748 ) ) ;
#2132 = CARTESIAN_POINT ( 'NONE',  ( -16.37123848473762777, 12.17873166351865422, -16.11611968541283346 ) ) ;
#2133 = TOROIDAL_SURFACE ( 'NONE', #33888, 5.929344414462014434, 0.5000000000000000000 ) ;
#2134 =( GEOMETRIC_REPRESENTATION_CONTEXT ( 3 ) GLOBAL_UNCERTAINTY_ASSIGNED_CONTEXT ( ( #65902 ) ) GLOBAL_UNIT_ASSIGNED_CONTEXT ( ( #114891, #44861, #137186 ) ) REPRESENTATION_CONTEXT ( 'NONE', 'WORKASPACE' ) );
#2135 = ORIENTED_EDGE ( 'NONE', *, *, #80671, .F. ) ;
#2136 = B_SPLINE_CURVE_WITH_KNOTS ( 'NONE', 3,
 ( #9511, #69358, #35504, #93212, #13335, #150851 ),
 .UNSPECIFIED., .F., .F.,
 ( 4, 2, 4 ),
 ( 2.984531117745460134E-17, 0.0004246878304372825601, 0.0008493756608745351962 ),
 .UNSPECIFIED. ) ;
#2137 = DIRECTION ( 'NONE',  ( -7.318056731343449102E-32, 1.000000000000000000, -4.930380657631323236E-32 ) ) ;
#2138 =( NAMED_UNIT ( * ) PLANE_ANGLE_UNIT ( ) SI_UNIT ( $, .RADIAN. ) );
#2139 = CARTESIAN_POINT ( 'NONE',  ( -8.717913861985223889, 47.70833333333334991, -3.706350702731615598 ) ) ;
#2140 = CARTESIAN_POINT ( 'NONE',  ( 638.7230615945903764, -153.4805270029553128, -63.76553419112553200 ) ) ;
#2141 = CARTESIAN_POINT ( 'NONE',  ( 0.7739259561248126307, 41.27125000000000909, 14.68709893037027925 ) ) ;
#2142 = CARTESIAN_POINT ( 'NONE',  ( 16.62698733221375846, 4.013994576219314325, 41.99999999999997868 ) ) ;
#2143 = MECHANICAL_DESIGN_GEOMETRIC_PRESENTATION_REPRESENTATION (  '', ( #149342 ), #112525 ) ;
#2144 = CARTESIAN_POINT ( 'NONE',  ( 10.85499050713526792, 48.54166666666669983, -5.177026238328884311 ) ) ;
#2145 = CARTESIAN_POINT ( 'NONE',  ( -39.82800145082180876, 3.532276199537656147, 13.70562865868711455 ) ) ;
#2147 = ORIENTED_EDGE ( 'NONE', *, *, #78274, .F. ) ;
#2146 = CARTESIAN_POINT ( 'NONE',  ( 12.96205883028957651, -9.694374653591601998, 14.77152819448135190 ) ) ;
#2149 = CARTESIAN_POINT ( 'NONE',  ( 38.51556682536518394, 0.9958257569110345875, 17.16705586307273634 ) ) ;
#2148 = B_SPLINE_CURVE_WITH_KNOTS ( 'NONE', 3,
 ( #34055, #71744, #46321, #106371 ),
 .UNSPECIFIED., .F., .F.,
 ( 4, 4 ),
 ( 0.002662629540651389667, 0.007722924748385358827 ),
 .UNSPECIFIED. ) ;
#2150 = AXIS2_PLACEMENT_3D ( 'NONE', #77528, #139003, #19158 ) ;
#2151 = FILL_AREA_STYLE ('',( #130400 ) ) ;
#2152 = ORIENTED_EDGE ( 'NONE', *, *, #108441, .F. ) ;
#2153 = CARTESIAN_POINT ( 'NONE',  ( 599.9999999999998863, -80.00000000000000000, -70.63428915985167578 ) ) ;
#2154 =( BOUNDED_CURVE ( )  B_SPLINE_CURVE ( 2, ( #113428, #18909, #54218, #13306, #141590, #1773, #130795, #23253, #61630 ),
 .UNSPECIFIED., .F., .F. ) 
 B_SPLINE_CURVE_WITH_KNOTS ( ( 3, 2, 2, 2, 3 ),
 ( 0.3552631578947370028, 0.3596491228070175517, 0.3684210526315789269, 0.3771929824561403577, 0.3815789473684211841 ),
 .UNSPECIFIED. ) 
 CURVE ( )  GEOMETRIC_REPRESENTATION_ITEM ( )  RATIONAL_B_SPLINE_CURVE ( ( 0.9330127018922192983, 0.9330127018922218518, 1.000000000000000000, 0.8660254037844387076, 1.000000000000000000, 0.8660254037844387076, 1.000000000000000000, 0.9330127018922171889, 0.9330127018922192983 ) ) 
 REPRESENTATION_ITEM ( '' )  );
#2155 = VECTOR ( 'NONE', #109875, 1000.000000000000227 ) ;
#2156 = CARTESIAN_POINT ( 'NONE',  ( 44.47806682536516831, -0.9958257569108572849, 14.57633056292519669 ) ) ;
#2157 = DIRECTION ( 'NONE',  ( -8.704658796787635130E-17, 1.000000000000000000, -1.224646799147353454E-16 ) ) ;
#2158 = CARTESIAN_POINT ( 'NONE',  ( 178.2261734742209569, -89.99999999999998579, 10.33205850557237149 ) ) ;
#2159 = PRESENTATION_STYLE_ASSIGNMENT (( #40371 ) ) ;
#2160 = CARTESIAN_POINT ( 'NONE',  ( -14.15097179857037268, 17.62583250815329095, 2.195448160476466182 ) ) ;
#2161 = CARTESIAN_POINT ( 'NONE',  ( -1.918855103643347437, 12.82125114700258273, 56.94617989133936931 ) ) ;
#2162 = ORIENTED_EDGE ( 'NONE', *, *, #60486, .F. ) ;
#2163 = CARTESIAN_POINT ( 'NONE',  ( -9.417375550525344252, 44.47916666666668561, -6.749499293626349150 ) ) ;
#2164 = CARTESIAN_POINT ( 'NONE',  ( 1.729421174978880815, 43.79166666666668561, -14.65637012596021904 ) ) ;
#2165 = CARTESIAN_POINT ( 'NONE',  ( 588.2095100685703528, 122.3352503133107518, -151.6754513724017386 ) ) ;
#2166 = CARTESIAN_POINT ( 'NONE',  ( 1.027621762258262095E-13, 36.68776628165377929, 15.87169321299901625 ) ) ;
#2167 = CARTESIAN_POINT ( 'NONE',  ( 1.239577914867684205, 14.12293875746863314, 48.35000000000000853 ) ) ;
#2168 = CARTESIAN_POINT ( 'NONE',  ( 37.88881187108405157, -4.046794108630464848, 4.484031233183629617 ) ) ;
#2169 = SURFACE_SIDE_STYLE ('',( #45822 ) ) ;
#2170 = FILL_AREA_STYLE_COLOUR ( '', #148219 ) ;
#2171 = CARTESIAN_POINT ( 'NONE',  ( -10.29333787383012044, 0.5073274503653837364, 60.07475172257861828 ) ) ;
#2172 = CARTESIAN_POINT ( 'NONE',  ( -2.170881992172239094, 44.71162938154950695, -13.78170014067777416 ) ) ;
#2173 =( NAMED_UNIT ( * ) SI_UNIT ( $, .STERADIAN. ) SOLID_ANGLE_UNIT ( ) );
#2174 = B_SPLINE_CURVE_WITH_KNOTS ( 'NONE', 3,
 ( #62799, #13730, #143532, #2974 ),
 .UNSPECIFIED., .F., .F.,
 ( 4, 4 ),
 ( 0.03161855537983999931, 0.04062909916345540384 ),
 .UNSPECIFIED. ) ;
#2175 = AXIS2_PLACEMENT_3D ( 'NONE', #63155, #86970, #113823 ) ;
#2176 = AXIS2_PLACEMENT_3D ( 'NONE', #46109, #81532, #24677 ) ;
#2177 = CARTESIAN_POINT ( 'NONE',  ( 402.8509610060265800, 63.35107762622682515, -135.2695457273012778 ) ) ;
#2178 = DIRECTION ( 'NONE',  ( -1.000000000000000000, 0.000000000000000000, 0.000000000000000000 ) ) ;
#2179 = ADVANCED_FACE ( 'NONE', ( #33317 ), #21108, .T. ) ;
#2180 = CARTESIAN_POINT ( 'NONE',  ( 572.9468376984206088, -67.50213439782403668, -132.9968925009019642 ) ) ;
#2181 = SURFACE_SIDE_STYLE ('',( #82011 ) ) ;
#2182 = CARTESIAN_POINT ( 'NONE',  ( -28.13732961068398097, -27.15369523291446541, -11.13503930205737724 ) ) ;
#2183 = SURFACE_STYLE_FILL_AREA ( #14439 ) ;
#2184 = CARTESIAN_POINT ( 'NONE',  ( 541.3351689276260004, -63.47863528658516685, -134.3551306307670927 ) ) ;
#2185 = CARTESIAN_POINT ( 'NONE',  ( -643.2175444266040358, -80.00000000000636646, -91.04858975358312989 ) ) ;
#2186 = CARTESIAN_POINT ( 'NONE',  ( 52.39035658439679821, -8.016064976713462187, 2.576812054895566639 ) ) ;
#2187 = FILL_AREA_STYLE ('',( #118956 ) ) ;
#2188 = CARTESIAN_POINT ( 'NONE',  ( -2.390045894184798847, -17.20879136896185813, 48.70730945304947568 ) ) ;
#2190 = ORIENTED_EDGE ( 'NONE', *, *, #123324, .F. ) ;
#2189 = CARTESIAN_POINT ( 'NONE',  ( 1.338378105971487209, 45.89583333333336412, 3.570916914279635535 ) ) ;
#2191 = CARTESIAN_POINT ( 'NONE',  ( -27.13145061075438846, 38.37816806055076313, 13.38019356745297372 ) ) ;
#2192 = DIRECTION ( 'NONE',  ( 9.177301853715855055E-15, 0.7273200768610273981, -0.6862984087078076723 ) ) ;
#2193 = CARTESIAN_POINT ( 'NONE',  ( 45.44973349203183233, -1.307777798721847073, 15.33137642705749748 ) ) ;
#2194 = CARTESIAN_POINT ( 'NONE',  ( -29.78847149307912545, 29.72336189700824605, -21.53108930817520061 ) ) ;
#2195 = CARTESIAN_POINT ( 'NONE',  ( -18.18245732489960531, -3.194428066905121710, 50.52402693282169110 ) ) ;
#2197 = B_SPLINE_CURVE_WITH_KNOTS ( 'NONE', 3,
 ( #87139, #50263, #134019, #15772 ),
 .UNSPECIFIED., .F., .F.,
 ( 4, 4 ),
 ( 0.000000000000000000, 0.0001174435462030624548 ),
 .UNSPECIFIED. ) ;
#2196 = COLOUR_RGB ( '',0.9568627450980391469, 0.9568627450980391469, 0.9568627450980391469 ) ;
#2198 = VERTEX_POINT ( 'NONE', #15708 ) ;
#2199 = EDGE_CURVE ( 'NONE', #11082, #138297, #104494, .T. ) ;
#2200 = CIRCLE ( 'NONE', #41291, 2.703627902214452483 ) ;
#2201 = CARTESIAN_POINT ( 'NONE',  ( -20.06863344110653102, -0.6350780028686664469, 41.11684352793375297 ) ) ;
#2202 = CARTESIAN_POINT ( 'NONE',  ( 9.717245268548900583, 47.20831953032595862, 0.1354082400773537753 ) ) ;
#2203 = CARTESIAN_POINT ( 'NONE',  ( 29.05256073415686302, 38.33083190612442337, 12.49154204246745614 ) ) ;
#2204 = CARTESIAN_POINT ( 'NONE',  ( -116.2897305378139805, -80.00000000000000000, -204.3963327384443005 ) ) ;
#2206 = ADVANCED_FACE ( 'NONE', ( #62506 ), #143860, .F. ) ;
#2205 = DIRECTION ( 'NONE',  ( -1.972152263052529951E-31, 1.192018108066319237E-15, -1.000000000000000000 ) ) ;
#2207 = CARTESIAN_POINT ( 'NONE',  ( 29.65810212560956316, 29.85343068164948832, -21.53110255308959609 ) ) ;
#2208 = CARTESIAN_POINT ( 'NONE',  ( -0.9547154732244169661, -47.10598349203183943, 15.69242030198036097 ) ) ;
#2209 = CARTESIAN_POINT ( 'NONE',  ( -632.8784747110827311, 80.00000000006866685, -95.68905017066825280 ) ) ;
#2210 = CARTESIAN_POINT ( 'NONE',  ( 0.000000000000000000, 0.000000000000000000, 0.000000000000000000 ) ) ;
#2211 =( LENGTH_UNIT ( ) NAMED_UNIT ( * ) SI_UNIT ( .MILLI., .METRE. ) );
#2212 = CARTESIAN_POINT ( 'NONE',  ( 0.000000000000000000, 0.000000000000000000, 11.75972143007249215 ) ) ;
#2213 = EDGE_CURVE ( 'NONE', #26253, #151665, #88578, .T. ) ;
#2214 = CARTESIAN_POINT ( 'NONE',  ( -51.65511568071669046, 6.047474229664241641, 4.334871033582630595 ) ) ;
#2215 = FILL_AREA_STYLE_COLOUR ( '', #26783 ) ;
#2216 = VERTEX_POINT ( 'NONE', #17930 ) ;
#2217 = LINE ( 'NONE', #48959, #5804 ) ;
#2218 = CARTESIAN_POINT ( 'NONE',  ( 32.90316998505384305, -5.409866886122784990, 5.663421587057201556 ) ) ;
#2219 = CARTESIAN_POINT ( 'NONE',  ( -42.27488750108139470, 0.05993806259387778751, 18.50710752784397428 ) ) ;
#2220 = CARTESIAN_POINT ( 'NONE',  ( 6.452199878358724661, 48.53767338474147408, -13.90004130271735150 ) ) ;
#2221 = CARTESIAN_POINT ( 'NONE',  ( 9.582624449474657524, 42.41666666666668561, -6.749499293626345597 ) ) ;
#2222 = ORIENTED_EDGE ( 'NONE', *, *, #80008, .F. ) ;
#2223 = PRESENTATION_STYLE_ASSIGNMENT (( #118219 ) ) ;
#2224 = CARTESIAN_POINT ( 'NONE',  ( 19.26962953791638000, 0.5319634068705391128, 48.05599218343912327 ) ) ;
#2225 = CARTESIAN_POINT ( 'NONE',  ( -39.93207118269464928, 1.414999999999986713, 15.49254510570892052 ) ) ;
#2226 = ORIENTED_EDGE ( 'NONE', *, *, #116102, .T. ) ;
#2227 = PRESENTATION_LAYER_ASSIGNMENT (  '', '', ( #29113 ) ) ;
#2228 = CARTESIAN_POINT ( 'NONE',  ( 1.688548130972270617E-13, 47.69750000000001222, 15.87169321299895053 ) ) ;
#2229 = EDGE_CURVE ( 'NONE', #8666, #108464, #7418, .T. ) ;
#2230 = CARTESIAN_POINT ( 'NONE',  ( -1.390759302063990344, 45.47644972343718450, -12.44988900032561929 ) ) ;
#2231 = CARTESIAN_POINT ( 'NONE',  ( -0.6013428029942523567, -41.62714822500305445, 18.15820457820285583 ) ) ;
#2232 = PRESENTATION_LAYER_ASSIGNMENT (  '', '', ( #68340 ) ) ;
#2233 = CARTESIAN_POINT ( 'NONE',  ( -0.6389257638717491528, 45.68791666666667339, 14.60915653303251105 ) ) ;
#2234 = CARTESIAN_POINT ( 'NONE',  ( 7.770578825021111413, 45.04166666666669272, -5.347183118543576086 ) ) ;
#2235 = B_SPLINE_CURVE_WITH_KNOTS ( 'NONE', 3,
 ( #76524, #134937, #52715, #66469 ),
 .UNSPECIFIED., .F., .F.,
 ( 4, 4 ),
 ( 0.000000000000000000, 0.001775461339263853435 ),
 .UNSPECIFIED. ) ;
#2236 =( GEOMETRIC_REPRESENTATION_CONTEXT ( 3 ) GLOBAL_UNCERTAINTY_ASSIGNED_CONTEXT ( ( #84243 ) ) GLOBAL_UNIT_ASSIGNED_CONTEXT ( ( #28024, #132537, #94945 ) ) REPRESENTATION_CONTEXT ( 'NONE', 'WORKASPACE' ) );
#2237 = CARTESIAN_POINT ( 'NONE',  ( 48.27598349203178429, -5.135999753299409498, 7.775725762783992856 ) ) ;
#2238 = CARTESIAN_POINT ( 'NONE',  ( 403.5608674308249988, -122.9718236603176678, -219.5874986988959279 ) ) ;
#2239 = CARTESIAN_POINT ( 'NONE',  ( -14.16472005671819190, 43.70103311492706410, -9.749267208455222544 ) ) ;
#2240 = SURFACE_SIDE_STYLE ('',( #140531 ) ) ;
#2241 = VERTEX_POINT ( 'NONE', #134712 ) ;
#2242 = FILL_AREA_STYLE_COLOUR ( '', #31430 ) ;
#2243 = UNCERTAINTY_MEASURE_WITH_UNIT (LENGTH_MEASURE( 1.000000000000000082E-05 ), #55356, 'distance_accuracy_value', 'NONE');
#2244 = ORIENTED_EDGE ( 'NONE', *, *, #68414, .F. ) ;
#2245 = AXIS2_PLACEMENT_3D ( 'NONE', #30992, #18016, #64831 ) ;
#2246 = CARTESIAN_POINT ( 'NONE',  ( 45.38016089781547890, 0.4066695244012229482, 14.88739402173478332 ) ) ;
#2248 = FACE_OUTER_BOUND ( 'NONE', #85633, .T. ) ;
#2247 = CARTESIAN_POINT ( 'NONE',  ( 36.22066868545607576, 5.370891990176547282, 1.483072043081762326 ) ) ;
#2249 = CARTESIAN_POINT ( 'NONE',  ( -1.242053609465247677, -43.05343144716863435, 19.40296673572761676 ) ) ;
#2250 = CARTESIAN_POINT ( 'NONE',  ( 3.713561935473497666, -19.65475677797627796, 41.99999999999997158 ) ) ;
#2251 = CARTESIAN_POINT ( 'NONE',  ( 12.69669170267277458, -16.50306925255649304, -18.43123923628697725 ) ) ;
#2252 = EDGE_LOOP ( 'NONE', ( #90479, #84416, #47115, #96849 ) ) ;
#2253 = DIRECTION ( 'NONE',  ( -1.000000000000000000, 0.000000000000000000, 0.000000000000000000 ) ) ;
#2254 = SURFACE_STYLE_FILL_AREA ( #96702 ) ;
#2255 = CARTESIAN_POINT ( 'NONE',  ( 19.98936368014105014, -0.9025641179157790628, 41.26892618910636656 ) ) ;
#2256 = UNCERTAINTY_MEASURE_WITH_UNIT (LENGTH_MEASURE( 1.000000000000000082E-05 ), #120933, 'distance_accuracy_value', 'NONE');
#2257 = CARTESIAN_POINT ( 'NONE',  ( 0.7580327038318219746, 48.84192851978522754, 5.419596754336202693 ) ) ;
#2258 = UNCERTAINTY_MEASURE_WITH_UNIT (LENGTH_MEASURE( 1.000000000000000082E-05 ), #15599, 'distance_accuracy_value', 'NONE');
#2259 = EDGE_CURVE ( 'NONE', #113920, #62844, #43108, .T. ) ;
#2260 = ADVANCED_FACE ( 'NONE', ( #146981 ), #146232, .T. ) ;
#2261 = DIRECTION ( 'NONE',  ( -0.000000000000000000, -0.000000000000000000, -1.000000000000000000 ) ) ;
#2262 = CARTESIAN_POINT ( 'NONE',  ( -42.27459138591419929, 0.1798140349238623314, 18.50739262486807135 ) ) ;
#2263 = CARTESIAN_POINT ( 'NONE',  ( 725.0673999852284624, 108.5711103890614027, -111.9751461205039647 ) ) ;
#2264 = DIRECTION ( 'NONE',  ( -1.000000000000000000, 0.000000000000000000, 0.000000000000000000 ) ) ;
#2265 = VERTEX_POINT ( 'NONE', #51742 ) ;
#2266 =( NAMED_UNIT ( * ) SI_UNIT ( $, .STERADIAN. ) SOLID_ANGLE_UNIT ( ) );
#2267 = MECHANICAL_DESIGN_GEOMETRIC_PRESENTATION_REPRESENTATION (  '', ( #16924 ), #65846 ) ;
#2268 = CARTESIAN_POINT ( 'NONE',  ( -15.04266780083265331, -17.44639003401360000, 7.098900990585470083 ) ) ;
#2269 = CARTESIAN_POINT ( 'NONE',  ( 1.249999999999689582, -43.63393889681886151, 16.03479299903311528 ) ) ;
#2270 = ORIENTED_EDGE ( 'NONE', *, *, #144349, .T. ) ;
#2271 = CIRCLE ( 'NONE', #117485, 43.00000000000000000 ) ;
#2272 = CARTESIAN_POINT ( 'NONE',  ( 3.517253292177607626, -41.32152768182579905, 17.26861887969163334 ) ) ;
#2273 = EDGE_LOOP ( 'NONE', ( #54390, #133789, #63029, #98043, #147326 ) ) ;
#2274 = CARTESIAN_POINT ( 'NONE',  ( -11.22942117497889036, 48.54166666666669983, -5.347183118543581415 ) ) ;
#2275 =( LENGTH_UNIT ( ) NAMED_UNIT ( * ) SI_UNIT ( .MILLI., .METRE. ) );
#2276 = CARTESIAN_POINT ( 'NONE',  ( 547.2691228313659622, 63.21529336988813697, -134.5512896196610200 ) ) ;
#2277 = CARTESIAN_POINT ( 'NONE',  ( -1.499947141859836020, 45.47644972343719161, 6.544087464526727516 ) ) ;
#2278 = CARTESIAN_POINT ( 'NONE',  ( 275.9842632084588558, -90.00000000000001421, -30.54674921997358794 ) ) ;
#2279 = CARTESIAN_POINT ( 'NONE',  ( -15.27598540228358814, -1.011123969878964912, 38.32083333333330444 ) ) ;
#2280 = ADVANCED_FACE ( 'NONE', ( #87828 ), #23096, .T. ) ;
#2281 = CARTESIAN_POINT ( 'NONE',  ( 1.729421174978877929, 47.85416666666669272, 4.343629874039778294 ) ) ;
#2282 = CARTESIAN_POINT ( 'NONE',  ( -7.640083851161304729, 45.91649465441494726, -6.836331037922899867 ) ) ;
#2283 = PRESENTATION_STYLE_ASSIGNMENT (( #96732 ) ) ;
#2284 = EDGE_LOOP ( 'NONE', ( #34982, #64038, #44004, #14123 ) ) ;
#2285 = CARTESIAN_POINT ( 'NONE',  ( -14.97133838357959768, 13.83997424883968641, -9.641143396856341141 ) ) ;
#2286 = FILL_AREA_STYLE_COLOUR ( '', #35248 ) ;
#2287 = CARTESIAN_POINT ( 'NONE',  ( 1.526935825045394823, -16.68081972428856119, 5.013679527050226348 ) ) ;
#2288 =( NAMED_UNIT ( * ) PLANE_ANGLE_UNIT ( ) SI_UNIT ( $, .RADIAN. ) );
#2289 =( GEOMETRIC_REPRESENTATION_CONTEXT ( 3 ) GLOBAL_UNCERTAINTY_ASSIGNED_CONTEXT ( ( #73846 ) ) GLOBAL_UNIT_ASSIGNED_CONTEXT ( ( #41336, #125902, #135934 ) ) REPRESENTATION_CONTEXT ( 'NONE', 'WORKASPACE' ) );
#2290 = STYLED_ITEM ( 'NONE', ( #78739 ), #135413 ) ;
#2291 = ORIENTED_EDGE ( 'NONE', *, *, #91066, .F. ) ;
#2292 = ORIENTED_EDGE ( 'NONE', *, *, #108328, .T. ) ;
#2293 = FACE_OUTER_BOUND ( 'NONE', #124214, .T. ) ;
#2294 = CARTESIAN_POINT ( 'NONE',  ( -2.868061297008546617, 25.42631288107217102, 10.12006284273493328 ) ) ;
#2295 = CARTESIAN_POINT ( 'NONE',  ( -10.28370783837767632, -11.32158903229215241, 11.10191782101904678 ) ) ;
#2296 = ORIENTED_EDGE ( 'NONE', *, *, #99551, .F. ) ;
#2297 = CARTESIAN_POINT ( 'NONE',  ( -20.87255217160772958, -7.417051141520293989, 15.85050538189153357 ) ) ;
#2298 = CARTESIAN_POINT ( 'NONE',  ( -9.040682061784893975, -51.20853820458483341, 5.062055603862176234 ) ) ;
#2299 = CARTESIAN_POINT ( 'NONE',  ( -0.5417784182343742261, -41.65140015869851453, 14.33022979180837808 ) ) ;
#2300 = SURFACE_STYLE_USAGE ( .BOTH. , #3810 ) ;
#2301 = ORIENTED_EDGE ( 'NONE', *, *, #93070, .F. ) ;
#2302 = CARTESIAN_POINT ( 'NONE',  ( 0.08262444947465619194, 43.41666666666668561, -16.24949929362634649 ) ) ;
#2303 = ORIENTED_EDGE ( 'NONE', *, *, #113130, .F. ) ;
#2305 = ADVANCED_FACE ( 'NONE', ( #151482, #103917 ), #45398, .F. ) ;
#2304 = EDGE_CURVE ( 'NONE', #9267, #99027, #93754, .T. ) ;
#2306 =( LENGTH_UNIT ( ) NAMED_UNIT ( * ) SI_UNIT ( .MILLI., .METRE. ) );
#2307 = CARTESIAN_POINT ( 'NONE',  ( -36.94765015869849378, 0.7285509463549598719, 16.29232229799536569 ) ) ;
#2308 = AXIS2_PLACEMENT_3D ( 'NONE', #33430, #106316, #129314 ) ;
#2309 = CARTESIAN_POINT ( 'NONE',  ( 9.120837627151122007, 47.45982909936928706, -4.095666308141411527 ) ) ;
#2310 = VECTOR ( 'NONE', #112850, 1000.000000000000000 ) ;
#2311 = ORIENTED_EDGE ( 'NONE', *, *, #94728, .F. ) ;
#2312 = EDGE_CURVE ( 'NONE', #103942, #34667, #139545, .T. ) ;
#2315 = ORIENTED_EDGE ( 'NONE', *, *, #3955, .T. ) ;
#2314 = CARTESIAN_POINT ( 'NONE',  ( -15.85554623475162472, -1.731941555311621972, 44.96666666666662593 ) ) ;
#2313 = CARTESIAN_POINT ( 'NONE',  ( -14.85067615620001469, -0.5761517454322822029, 44.29999999999996163 ) ) ;
#2316 = CARTESIAN_POINT ( 'NONE',  ( -12.32986516405113875, 18.04395295408389188, 5.071144044442220000 ) ) ;
#2317 = CARTESIAN_POINT ( 'NONE',  ( 15.85554623475178282, 1.731941555312620729, 41.71666666666664014 ) ) ;
#2318 = EDGE_LOOP ( 'NONE', ( #73851, #105388, #46237, #58084, #24564, #117317, #14726 ) ) ;
#2319 = CARTESIAN_POINT ( 'NONE',  ( -15.89024190152215610, 1.356965209120416738, 43.46666666666663303 ) ) ;
#2320 = EDGE_CURVE ( 'NONE', #27058, #42494, #39223, .T. ) ;
#2321 = CARTESIAN_POINT ( 'NONE',  ( -14.94834503092213041, 14.70056267892555013, -9.615622811637100753 ) ) ;
#2322 = PRESENTATION_STYLE_ASSIGNMENT (( #129047 ) ) ;
#2323 =( NAMED_UNIT ( * ) PLANE_ANGLE_UNIT ( ) SI_UNIT ( $, .RADIAN. ) );
#2324 = VERTEX_POINT ( 'NONE', #97701 ) ;
#2325 = CARTESIAN_POINT ( 'NONE',  ( -9.954400762946299608, -52.05679749336265871, 4.134092213514702685 ) ) ;
#2326 = CARTESIAN_POINT ( 'NONE',  ( 1.048610746061436005, 43.64583333333335702, -15.28244193484259128 ) ) ;
#2328 = CARTESIAN_POINT ( 'NONE',  ( 47.22982964587799870, 0.2358502644195880349, 16.43963554388831128 ) ) ;
#2327 = SURFACE_STYLE_FILL_AREA ( #145163 ) ;
#2329 = CARTESIAN_POINT ( 'NONE',  ( 29.67640327971184533, -30.32580375904186454, -21.26991230523664456 ) ) ;
#2330 = CARTESIAN_POINT ( 'NONE',  ( 51.55381165734518589, -7.055091986939543425, 6.606583933067113890 ) ) ;
#2331 = CARTESIAN_POINT ( 'NONE',  ( -1.975719086221691567, 45.80054045687523967, 2.957435210642686219 ) ) ;
#2332 = LINE ( 'NONE', #49853, #15033 ) ;
#2333 = CARTESIAN_POINT ( 'NONE',  ( 15.04650698648426577, -13.32541430834100993, -9.122903537153742803 ) ) ;
#2334 = B_SPLINE_CURVE_WITH_KNOTS ( 'NONE', 3,
 ( #134263, #88134, #144307, #131985, #41181, #121277, #39702, #38202, #62809, #76610 ),
 .UNSPECIFIED., .F., .F.,
 ( 4, 2, 2, 2, 4 ),
 ( 0.0001793583483821671761, 0.0004580377295593936974, 0.0007367171107366201916, 0.001015396491913846686, 0.001294075873091073180 ),
 .UNSPECIFIED. ) ;
#2335 = SURFACE_STYLE_USAGE ( .BOTH. , #37555 ) ;
#2336 = CIRCLE ( 'NONE', #61134, 20.00249999999999773 ) ;
#2337 = ORIENTED_EDGE ( 'NONE', *, *, #100649, .F. ) ;
#2338 = CARTESIAN_POINT ( 'NONE',  ( -0.1668082726987725750, -38.86025844714072264, 21.25963586655358384 ) ) ;
#2340 = ORIENTED_EDGE ( 'NONE', *, *, #140643, .T. ) ;
#2339 = ORIENTED_EDGE ( 'NONE', *, *, #15000, .T. ) ;
#2341 = CARTESIAN_POINT ( 'NONE',  ( 0.9547154732247492559, -43.39598349203185279, 16.05096612401759515 ) ) ;
#2342 = CARTESIAN_POINT ( 'NONE',  ( 10.93633409726263395, 48.88780579047681130, -5.135509248585093722 ) ) ;
#2343 = CARTESIAN_POINT ( 'NONE',  ( -488.6698249329017472, -89.99999999999998579, -62.47365200066436586 ) ) ;
#2344 = MECHANICAL_DESIGN_GEOMETRIC_PRESENTATION_REPRESENTATION (  '', ( #38950 ), #117661 ) ;
#2346 = CARTESIAN_POINT ( 'NONE',  ( 15.85554623475176861, 1.731941555312619174, 42.77916666666663303 ) ) ;
#2345 = CARTESIAN_POINT ( 'NONE',  ( 13.52095455239198252, -14.88755529382599185, -9.425903499359916893 ) ) ;
#2347 = CARTESIAN_POINT ( 'NONE',  ( -10.28450125366992296, 28.93309142190443595, 6.216385443133111366 ) ) ;
#2348 = STYLED_ITEM ( 'NONE', ( #10595 ), #149981 ) ;
#2349 = CARTESIAN_POINT ( 'NONE',  ( -14.58697579962625568, -0.6132137756042285170, 45.17499999999996874 ) ) ;
#2351 = EDGE_LOOP ( 'NONE', ( #72199, #24101, #64916, #89843 ) ) ;
#2350 = CARTESIAN_POINT ( 'NONE',  ( -27.42690489285656597, -27.22467551262014851, -11.43297416321460247 ) ) ;
#2352 = CARTESIAN_POINT ( 'NONE',  ( 13.66509781261131096, -12.37879734667659370, -23.00582417321232143 ) ) ;
#2353 = SURFACE_STYLE_USAGE ( .BOTH. , #139900 ) ;
#2354 = CARTESIAN_POINT ( 'NONE',  ( -9.435264268580032976, 46.22916666666669272, -6.425232823317807984 ) ) ;
#2355 = CARTESIAN_POINT ( 'NONE',  ( 3.226616472203371000, 48.26985230789213688, 20.01003625380849726 ) ) ;
#2356 =( BOUNDED_CURVE ( )  B_SPLINE_CURVE ( 2, ( #121370, #61397, #13831, #16102, #59880, #26827, #1549, #85216, #108331 ),
 .UNSPECIFIED., .F., .F. ) 
 B_SPLINE_CURVE_WITH_KNOTS ( ( 3, 2, 2, 2, 3 ),
 ( 0.3750000000000000555, 0.4166666666666666852, 0.5000000000000000000, 0.5833333333333333703, 0.6250000000000001110 ),
 .UNSPECIFIED. ) 
 CURVE ( )  GEOMETRIC_REPRESENTATION_ITEM ( )  RATIONAL_B_SPLINE_CURVE ( ( 0.9330127018922192983, 0.9330127018922194093, 1.000000000000000000, 0.8660254037844387076, 1.000000000000000000, 0.8660254037844387076, 1.000000000000000000, 0.9330127018922191873, 0.9330127018922194093 ) ) 
 REPRESENTATION_ITEM ( '' )  );
#2357 = MECHANICAL_DESIGN_GEOMETRIC_PRESENTATION_REPRESENTATION (  '', ( #68462 ), #53790 ) ;
#2358 = B_SPLINE_CURVE_WITH_KNOTS ( 'NONE', 3,
 ( #124313, #65116, #38470, #50027 ),
 .UNSPECIFIED., .F., .F.,
 ( 4, 4 ),
 ( 0.0005198962040080142011, 0.001445735298501270218 ),
 .UNSPECIFIED. ) ;
#2359 = LINE ( 'NONE', #1572, #73684 ) ;
#2360 = CARTESIAN_POINT ( 'NONE',  ( -3.897667253879126264E-15, 43.60723719911305096, -14.75177662225189934 ) ) ;
#2361 = SURFACE_SIDE_STYLE ('',( #102412 ) ) ;
#2362 =( BOUNDED_CURVE ( )  B_SPLINE_CURVE ( 2, ( #109753, #62082, #26756 ),
 .UNSPECIFIED., .F., .F. ) 
 B_SPLINE_CURVE_WITH_KNOTS ( ( 3, 3 ),
 ( 0.000000000000000000, 1.000000000000000000 ),
 .UNSPECIFIED. ) 
 CURVE ( )  GEOMETRIC_REPRESENTATION_ITEM ( )  RATIONAL_B_SPLINE_CURVE ( ( 1.000000000000000000, 0.1483741657786454282, 1.000000000000000000 ) ) 
 REPRESENTATION_ITEM ( '' )  );
#2363 = CARTESIAN_POINT ( 'NONE',  ( -12.39501564823197732, -13.58111184295831464, -23.05597608335550319 ) ) ;
#2364 = EDGE_CURVE ( 'NONE', #12579, #69329, #106605, .T. ) ;
#2365 = CARTESIAN_POINT ( 'NONE',  ( 540.6435217760041496, -61.64562875924519147, -140.5054299743972024 ) ) ;
#2366 = AXIS2_PLACEMENT_3D ( 'NONE', #138038, #106320, #107829 ) ;
#2367 = CARTESIAN_POINT ( 'NONE',  ( -6.447992876471246450E-15, 46.29129196048378247, 4.248223377748099772 ) ) ;
#2368 = STYLED_ITEM ( 'NONE', ( #115697 ), #24173 ) ;
#2369 = CARTESIAN_POINT ( 'NONE',  ( 17.37490538477047153, 0.01684745490457218928, 42.59166666666663303 ) ) ;
#2370 = CARTESIAN_POINT ( 'NONE',  ( -184.3445424129342598, -82.62321057022428761, -201.8348762412066719 ) ) ;
#2372 = CARTESIAN_POINT ( 'NONE',  ( 8.773948236238712894, 49.00000000000002842, -11.33471979255354967 ) ) ;
#2371 = CARTESIAN_POINT ( 'NONE',  ( 1.572275739260998506, -12.89549578923733542, 56.53279996258633844 ) ) ;
#2374 = CARTESIAN_POINT ( 'NONE',  ( 16.95586488888683263, 0.3650775472175738501, 6.962453518321720658 ) ) ;
#2373 = CARTESIAN_POINT ( 'NONE',  ( 21.84533395089451702, 29.03259273291543252, 26.32601497946691538 ) ) ;
#2375 = CARTESIAN_POINT ( 'NONE',  ( -2.548651664357605817, 13.08892141213155114, 56.69892142118208511 ) ) ;
#2376 = CARTESIAN_POINT ( 'NONE',  ( -595.3688461868639479, -3.430009987685060935, -131.7637410999073495 ) ) ;
#2377 =( NAMED_UNIT ( * ) SI_UNIT ( $, .STERADIAN. ) SOLID_ANGLE_UNIT ( ) );
#2378 = CARTESIAN_POINT ( 'NONE',  ( -2.959355779489980076, 22.81010579370927971, 12.10820310346382378 ) ) ;
#2379 = MECHANICAL_DESIGN_GEOMETRIC_PRESENTATION_REPRESENTATION (  '', ( #68481 ), #31630 ) ;
#2380 = CARTESIAN_POINT ( 'NONE',  ( 47.22982964587800581, 1.301666837596828330, 16.21234534447197362 ) ) ;
#2381 = COLOUR_RGB ( '',0.1019607843137254888, 0.1019607843137254888, 0.1019607843137254888 ) ;
#2382 = CARTESIAN_POINT ( 'NONE',  ( -524.8065472397757958, 138.6676543434036830, -67.21256336671558529 ) ) ;
#2383 = CARTESIAN_POINT ( 'NONE',  ( -13.66441779700534198, -13.20264207305647375, 45.48404259924041781 ) ) ;
#2384 = ORIENTED_EDGE ( 'NONE', *, *, #17364, .T. ) ;
#2385 = CARTESIAN_POINT ( 'NONE',  ( 11.35109636845729497, -1.009926583764664043, 48.36766976094822468 ) ) ;
#2386 = CARTESIAN_POINT ( 'NONE',  ( -0.05350766298367438251, 43.41333333333334821, 16.84161967487198908 ) ) ;
#2387 = CARTESIAN_POINT ( 'NONE',  ( 15.87500000000008704, 1.522292194764837348, 45.17499999999997584 ) ) ;
#2388 = DIRECTION ( 'NONE',  ( 0.0004175189396577380901, -0.6862983488807130605, 0.7273200134751843793 ) ) ;
#2389 = UNCERTAINTY_MEASURE_WITH_UNIT (LENGTH_MEASURE( 1.000000000000000082E-05 ), #98993, 'distance_accuracy_value', 'NONE');
#2390 = DIRECTION ( 'NONE',  ( -0.8371691043312220470, 0.000000000000000000, -0.5469441386039888275 ) ) ;
#2391 =( GEOMETRIC_REPRESENTATION_CONTEXT ( 3 ) GLOBAL_UNCERTAINTY_ASSIGNED_CONTEXT ( ( #131752 ) ) GLOBAL_UNIT_ASSIGNED_CONTEXT ( ( #37252, #144869, #84155 ) ) REPRESENTATION_CONTEXT ( 'NONE', 'WORKASPACE' ) );
#2392 = CARTESIAN_POINT ( 'NONE',  ( -13.83814870805529473, 3.807416005614009613, 55.30714182774634935 ) ) ;
#2393 = FACE_OUTER_BOUND ( 'NONE', #151958, .T. ) ;
#2394 = CARTESIAN_POINT ( 'NONE',  ( 692.6362174467338946, 115.8382483743124141, -95.35333065009265852 ) ) ;
#2395 = CARTESIAN_POINT ( 'NONE',  ( -41.73514851155962191, 0.9868144880154621212, 17.95870830777981197 ) ) ;
#2396 = CARTESIAN_POINT ( 'NONE',  ( -10.09864897082541191, 47.75520833333335702, -6.434725138071576644 ) ) ;
#2397 = CARTESIAN_POINT ( 'NONE',  ( 12.47589180120901453, -14.16042554127146147, 19.04357607057195523 ) ) ;
#2398 = CARTESIAN_POINT ( 'NONE',  ( -1.255753656496840120, 43.00000000000002842, 3.427807169842116863 ) ) ;
#2399 = PRESENTATION_LAYER_ASSIGNMENT (  '', '', ( #68514 ) ) ;
#2400 = ORIENTED_EDGE ( 'NONE', *, *, #64229, .T. ) ;
#2401 = DIRECTION ( 'NONE',  ( 0.000000000000000000, 0.000000000000000000, -1.000000000000000000 ) ) ;
#2403 = VERTEX_POINT ( 'NONE', #120799 ) ;
#2402 = SURFACE_STYLE_USAGE ( .BOTH. , #116863 ) ;
#2404 = EDGE_CURVE ( 'NONE', #132642, #50509, #53479, .T. ) ;
#2405 = CARTESIAN_POINT ( 'NONE',  ( 9.117666002465057318, 12.56091682636771090, 53.25696388386077729 ) ) ;
#2406 = SURFACE_STYLE_FILL_AREA ( #132937 ) ;
#2407 = CARTESIAN_POINT ( 'NONE',  ( 10.44733503696409826, 46.93750000000002132, -6.701796045480505448 ) ) ;
#2408 = AXIS2_PLACEMENT_3D ( 'NONE', #146562, #97469, #74411 ) ;
#2409 = CARTESIAN_POINT ( 'NONE',  ( 14.31799774929477742, 14.08196156572590851, -8.657298395662603951 ) ) ;
#2410 = CIRCLE ( 'NONE', #58674, 0.5000000000000004441 ) ;
#2411 = CARTESIAN_POINT ( 'NONE',  ( 10.28208613801477789, 48.27083333333335702, -3.706350702731611158 ) ) ;
#2412 = CARTESIAN_POINT ( 'NONE',  ( 2.392563886637292470, 19.87147816514801946, 27.55191241301943705 ) ) ;
#2413 = LINE ( 'NONE', #105336, #48223 ) ;
#2414 = FILL_AREA_STYLE ('',( #107634 ) ) ;
#2415 = CARTESIAN_POINT ( 'NONE',  ( -20.49313840322980340, -1.760890285617822348, 38.75703175959290547 ) ) ;
#2416 = CARTESIAN_POINT ( 'NONE',  ( 29.84362136663294507, -29.64828265107942329, -21.53196747820406642 ) ) ;
#2417 = CARTESIAN_POINT ( 'NONE',  ( -45.84614432307442655, -0.9838219250203803501, 15.44572277273450212 ) ) ;
#2418 = VERTEX_POINT ( 'NONE', #26220 ) ;
#2419 = DIRECTION ( 'NONE',  ( -1.599193020520323884E-16, 1.000000000000000000, -1.700743009892417174E-16 ) ) ;
#2420 = DIRECTION ( 'NONE',  ( -1.599193020520323391E-16, 1.000000000000000000, -1.700743009892418160E-16 ) ) ;
#2422 = CARTESIAN_POINT ( 'NONE',  ( 1.255753656496827020, 43.81250000000002842, 5.068639585654083568 ) ) ;
#2421 = CARTESIAN_POINT ( 'NONE',  ( 28.34125830142917124, 5.653376045398377236, 0.9463723336094915783 ) ) ;
#2423 = B_SPLINE_CURVE_WITH_KNOTS ( 'NONE', 3,
 ( #82924, #141359, #37547, #60620 ),
 .UNSPECIFIED., .F., .F.,
 ( 4, 4 ),
 ( 3.181613592921760655E-07, 0.007722972263058903476 ),
 .UNSPECIFIED. ) ;
#2424 = CARTESIAN_POINT ( 'NONE',  ( 52.65339018748796462, -6.053112448164683634, 7.059821305186945395 ) ) ;
#2425 = CARTESIAN_POINT ( 'NONE',  ( 52.75638048390613477, -5.075858007507455305, 5.346664679246881491 ) ) ;
#2426 = CARTESIAN_POINT ( 'NONE',  ( -31.76344167186631751, -32.12265191670892506, -21.33834143171601028 ) ) ;
#2427 = CARTESIAN_POINT ( 'NONE',  ( 1.255753656496827020, 44.25000000000003553, 5.068639585654083568 ) ) ;
#2428 = FILL_AREA_STYLE_COLOUR ( '', #88237 ) ;
#2429 = EDGE_CURVE ( 'NONE', #66035, #135463, #7904, .T. ) ;
#2430 = CARTESIAN_POINT ( 'NONE',  ( 39.24322295415347384, -2.121193449771191286, 16.01549648036594320 ) ) ;
#2431 = EDGE_LOOP ( 'NONE', ( #144337, #129413, #13943, #109283 ) ) ;
#2432 = CARTESIAN_POINT ( 'NONE',  ( -15.87499999999993427, 8.979537782905706057E-13, 45.17499999999997584 ) ) ;
#2433 = PRESENTATION_STYLE_ASSIGNMENT (( #36887 ) ) ;
#2434 = CARTESIAN_POINT ( 'NONE',  ( 1.184594282628848028, 47.69750000000001222, 16.64561916912359507 ) ) ;
#2435 = CARTESIAN_POINT ( 'NONE',  ( -5.691149830130782128, -52.69358233420719273, 6.719252975254828009 ) ) ;
#2436 = SURFACE_STYLE_USAGE ( .BOTH. , #49960 ) ;
#2437 = PRESENTATION_LAYER_ASSIGNMENT (  '', '', ( #68555 ) ) ;
#2438 = CARTESIAN_POINT ( 'NONE',  ( 16.20111373961342949, 3.998205497850217061, 42.65653259090453275 ) ) ;
#2439 = VECTOR ( 'NONE', #60594, 1000.000000000000000 ) ;
#2440 = CARTESIAN_POINT ( 'NONE',  ( -16.47401459771626264, 1.011123969880377782, 40.50833333333329733 ) ) ;
#2441 = PRESENTATION_STYLE_ASSIGNMENT (( #85326 ) ) ;
#2442 = MECHANICAL_DESIGN_GEOMETRIC_PRESENTATION_REPRESENTATION (  '', ( #85733 ), #93059 ) ;
#2443 = CARTESIAN_POINT ( 'NONE',  ( 15.01193366849814836, -9.389117120313827058, 41.41655256296198928 ) ) ;
#2444 = COLOUR_RGB ( '',0.6470588235294117974, 0.6196078431372549211, 0.5882352941176470784 ) ;
#2445 = ORIENTED_EDGE ( 'NONE', *, *, #120907, .T. ) ;
#2446 = CARTESIAN_POINT ( 'NONE',  ( -10.75575365649683945, 49.06250000000002132, -6.072192830157885801 ) ) ;
#2447 = STYLED_ITEM ( 'NONE', ( #120871 ), #7660 ) ;
#2448 = CARTESIAN_POINT ( 'NONE',  ( -5.700207253464521173, -17.49797415998585493, 1.687165444692965588 ) ) ;
#2449 = ORIENTED_EDGE ( 'NONE', *, *, #118962, .T. ) ;
#2450 = SURFACE_STYLE_FILL_AREA ( #26171 ) ;
#2451 = PRESENTATION_LAYER_ASSIGNMENT (  '', '', ( #107928 ) ) ;
#2452 = CARTESIAN_POINT ( 'NONE',  ( 1.024463466068928463, 49.09895833333336412, 3.729778161063887598 ) ) ;
#2453 = SURFACE_STYLE_FILL_AREA ( #93845 ) ;
#2454 = CARTESIAN_POINT ( 'NONE',  ( 648.2379875647358176, 155.5322235937056803, -73.83639969454739571 ) ) ;
#2455 = CARTESIAN_POINT ( 'NONE',  ( 13.74333813293214490, 12.12405188633234765, -23.21223655706328159 ) ) ;
#2456 = ORIENTED_EDGE ( 'NONE', *, *, #128478, .T. ) ;
#2457 = SURFACE_STYLE_USAGE ( .BOTH. , #39188 ) ;
#2458 = ORIENTED_EDGE ( 'NONE', *, *, #84802, .F. ) ;
#2460 = ORIENTED_EDGE ( 'NONE', *, *, #101310, .T. ) ;
#2459 = CARTESIAN_POINT ( 'NONE',  ( -0.6427908884752234764, 46.93750000000004263, 5.232098392389568531 ) ) ;
#2461 = CARTESIAN_POINT ( 'NONE',  ( 5.391435846237541796, 19.47740832226554630, 17.71440280140999946 ) ) ;
#2462 = CARTESIAN_POINT ( 'NONE',  ( -12.09980275479498957, -35.51636798811250628, 0.06992715397720165871 ) ) ;
#2463 = ORIENTED_EDGE ( 'NONE', *, *, #50843, .F. ) ;
#2464 = COLOUR_RGB ( '',0.6470588235294117974, 0.6196078431372549211, 0.5882352941176470784 ) ;
#2465 = CARTESIAN_POINT ( 'NONE',  ( -636.6709236150346669, -80.87145291020985383, -93.12281548204495607 ) ) ;
#2466 = CARTESIAN_POINT ( 'NONE',  ( -20.30942234167039473, -8.024036550426131953, 16.08896213421173726 ) ) ;
#2467 =( NAMED_UNIT ( * ) SI_UNIT ( $, .STERADIAN. ) SOLID_ANGLE_UNIT ( ) );
#2468 = EDGE_LOOP ( 'NONE', ( #50409, #127904, #147314, #140455 ) ) ;
#2469 = AXIS2_PLACEMENT_3D ( 'NONE', #112564, #113330, #89458 ) ;
#2470 = CARTESIAN_POINT ( 'NONE',  ( -1.729421174978889475, 46.60416666666669272, -14.84718311854357786 ) ) ;
#2471 = VERTEX_POINT ( 'NONE', #107719 ) ;
#2472 = ADVANCED_FACE ( 'NONE', ( #4008 ), #122327, .T. ) ;
#2473 = CARTESIAN_POINT ( 'NONE',  ( 29.67640327971252745, 30.32580375904161230, -21.26991230523700338 ) ) ;
#2474 = CARTESIAN_POINT ( 'NONE',  ( 19.88978614778420706, 3.050275503403211186, 35.77251007398944438 ) ) ;
#2475 = CARTESIAN_POINT ( 'NONE',  ( -16.18750036228304268, 3.784350101259096544, 54.56965817849732758 ) ) ;
#2476 =( LENGTH_UNIT ( ) NAMED_UNIT ( * ) SI_UNIT ( .MILLI., .METRE. ) );
#2477 = DIRECTION ( 'NONE',  ( -8.704658796787635130E-17, 1.000000000000000000, -1.224646799147353454E-16 ) ) ;
#2478 = CARTESIAN_POINT ( 'NONE',  ( 0.5652020053330483185, -48.30516298190256208, 14.87640257355174356 ) ) ;
#2479 = CARTESIAN_POINT ( 'NONE',  ( -1.099370975484075919, -40.03282320715264575, 15.95561072847446660 ) ) ;
#2480 =( NAMED_UNIT ( * ) PLANE_ANGLE_UNIT ( ) SI_UNIT ( $, .RADIAN. ) );
#2481 = CARTESIAN_POINT ( 'NONE',  ( 13.88271130632533890, 12.10732516098558698, -22.96235922803771601 ) ) ;
#2482 = CARTESIAN_POINT ( 'NONE',  ( -0.7936640524945264286, -37.47765015869851624, 16.15064245633428541 ) ) ;
#2483 = MECHANICAL_DESIGN_GEOMETRIC_PRESENTATION_REPRESENTATION (  '', ( #24450 ), #88281 ) ;
#2484 = EDGE_CURVE ( 'NONE', #78917, #52782, #62489, .T. ) ;
#2486 = VERTEX_POINT ( 'NONE', #63832 ) ;
#2485 = CARTESIAN_POINT ( 'NONE',  ( 12.48438129630909188, -14.13923032878444452, 19.37111052602701022 ) ) ;
#2487 = CARTESIAN_POINT ( 'NONE',  ( -14.60482462085841249, 14.90212224335553159, 0.9340965227866392384 ) ) ;
#2488 =( GEOMETRIC_REPRESENTATION_CONTEXT ( 3 ) GLOBAL_UNCERTAINTY_ASSIGNED_CONTEXT ( ( #88151 ) ) GLOBAL_UNIT_ASSIGNED_CONTEXT ( ( #111781, #87184, #53331 ) ) REPRESENTATION_CONTEXT ( 'NONE', 'WORKASPACE' ) );
#2490 = ORIENTED_EDGE ( 'NONE', *, *, #63929, .F. ) ;
#2489 = ORIENTED_EDGE ( 'NONE', *, *, #56463, .T. ) ;
#2491 = CARTESIAN_POINT ( 'NONE',  ( -16.63954301632135468, 1.290532439032796130, 45.32083333333329023 ) ) ;
#2492 = UNCERTAINTY_MEASURE_WITH_UNIT (LENGTH_MEASURE( 1.000000000000000082E-05 ), #119378, 'distance_accuracy_value', 'NONE');
#2493 = ADVANCED_FACE ( 'NONE', ( #134539 ), #147551, .T. ) ;
#2494 = COLOUR_RGB ( '',0.09803921568627450844, 0.09803921568627450844, 0.09803921568627450844 ) ;
#2495 = SURFACE_SIDE_STYLE ('',( #96942 ) ) ;
#2496 = CARTESIAN_POINT ( 'NONE',  ( 352.7961136668934614, 76.69723478072474165, -202.8470867744539987 ) ) ;
#2497 =( NAMED_UNIT ( * ) PLANE_ANGLE_UNIT ( ) SI_UNIT ( $, .RADIAN. ) );
#2498 = SURFACE_STYLE_USAGE ( .BOTH. , #58503 ) ;
#2499 = ORIENTED_EDGE ( 'NONE', *, *, #144546, .T. ) ;
#2500 = CARTESIAN_POINT ( 'NONE',  ( -11.33634380724422286, 16.89802550732820308, -16.27074999999999960 ) ) ;
#2501 = CARTESIAN_POINT ( 'NONE',  ( 14.38482149785381736, -0.8828182325601411362, 36.44583333333331865 ) ) ;
#2502 = LINE ( 'NONE', #49242, #33619 ) ;
#2503 = CARTESIAN_POINT ( 'NONE',  ( 1.631705621467949507, 46.00000000000002842, -3.251973955156929996 ) ) ;
#2504 = SURFACE_SIDE_STYLE ('',( #14002 ) ) ;
#2505 = CARTESIAN_POINT ( 'NONE',  ( -30.62521092614739615, -27.74077325718254272, -19.77428592298322130 ) ) ;
#2506 = CARTESIAN_POINT ( 'NONE',  ( 0.9363599119140556537, 43.41942348313294531, 5.141972387211853679 ) ) ;
#2507 = CARTESIAN_POINT ( 'NONE',  ( -1.160166813748897408, 48.75814736925800474, 4.875029446422721513 ) ) ;
#2508 = CARTESIAN_POINT ( 'NONE',  ( 659.9999999999998863, 0.000000000000000000, 0.000000000000000000 ) ) ;
#2509 = CARTESIAN_POINT ( 'NONE',  ( -1.298113506213120605, 45.47644972343718450, -17.10715331935196559 ) ) ;
#2510 = SURFACE_STYLE_FILL_AREA ( #143075 ) ;
#2511 = SURFACE_SIDE_STYLE ('',( #46927 ) ) ;
#2512 = FACE_BOUND ( 'NONE', #140224, .T. ) ;
#2513 = DIRECTION ( 'NONE',  ( -0.7550842741084451415, 9.548949051006203213E-32, 0.6556277442223770180 ) ) ;
#2514 = CARTESIAN_POINT ( 'NONE',  ( 631.3120123844934142, -52.78846898705614876, -143.9568557530081705 ) ) ;
#2515 = ORIENTED_EDGE ( 'NONE', *, *, #6869, .T. ) ;
#2516 = CARTESIAN_POINT ( 'NONE',  ( 1.671318879799930324, 41.90029550871486919, 18.03788864805271430 ) ) ;
#2519 = EDGE_CURVE ( 'NONE', #56430, #34306, #133037, .T. ) ;
#2518 = CARTESIAN_POINT ( 'NONE',  ( -202.1859712021500002, -191.5632818665396258, -164.5348944588243967 ) ) ;
#2517 = AXIS2_PLACEMENT_3D ( 'NONE', #34237, #106557, #59615 ) ;
#2520 =( LENGTH_UNIT ( ) NAMED_UNIT ( * ) SI_UNIT ( .MILLI., .METRE. ) );
#2521 = CARTESIAN_POINT ( 'NONE',  ( 1.323787951481634861, 44.08854166666669272, -14.67874758102627197 ) ) ;
#2522 = CARTESIAN_POINT ( 'NONE',  ( -14.08458987245176708, 35.86114450511587393, 5.258057803576589251 ) ) ;
#2523 = ORIENTED_EDGE ( 'NONE', *, *, #4749, .F. ) ;
#2526 = EDGE_LOOP ( 'NONE', ( #74632, #6187, #136580, #88531 ) ) ;
#2525 = CARTESIAN_POINT ( 'NONE',  ( 38.08839538741359121, -5.767281608329966502, 5.288331825557881061 ) ) ;
#2524 = DIRECTION ( 'NONE',  ( -0.8371691043312221581, 0.000000000000000000, -0.5469441386039888275 ) ) ;
#2528 = CARTESIAN_POINT ( 'NONE',  ( -3.307189562835870067, -20.10008591688306012, 33.46757571194822845 ) ) ;
#2527 = CARTESIAN_POINT ( 'NONE',  ( 1.273549909509620326, -19.99763884152758919, 25.59439703325156046 ) ) ;
#2529 = DIRECTION ( 'NONE',  ( 0.000000000000000000, 0.000000000000000000, 1.000000000000000000 ) ) ;
#2530 =( NAMED_UNIT ( * ) PLANE_ANGLE_UNIT ( ) SI_UNIT ( $, .RADIAN. ) );
#2531 = CARTESIAN_POINT ( 'NONE',  ( 2.227064406935299612, -19.99481357597704090, 27.65674817496477189 ) ) ;
#2532 = DIRECTION ( 'NONE',  ( 2.465190328815685977E-32, 2.307985309535527293E-15, -1.000000000000000000 ) ) ;
#2533 = LINE ( 'NONE', #110039, #2003 ) ;
#2534 = CARTESIAN_POINT ( 'NONE',  ( 22.90414063451349946, 5.276638574376927515, 1.096175115662641808 ) ) ;
#2535 = CARTESIAN_POINT ( 'NONE',  ( -0.1965466360209953689, -42.99516089781548089, 16.91839967608629181 ) ) ;
#2536 = FACE_OUTER_BOUND ( 'NONE', #150329, .T. ) ;
#2537 = CARTESIAN_POINT ( 'NONE',  ( 39.50931682536516831, -0.6669524272678321042, 16.38442098515593415 ) ) ;
#2538 = CYLINDRICAL_SURFACE ( 'NONE', #32823, 1.175240473580829725 ) ;
#2539 = CARTESIAN_POINT ( 'NONE',  ( 4.446704173115847425, 14.01837646228492851, 53.87432167720375276 ) ) ;
#2540 = EDGE_CURVE ( 'NONE', #3994, #138569, #124495, .T. ) ;
#2541 = LINE ( 'NONE', #12501, #100162 ) ;
#2542 = DIRECTION ( 'NONE',  ( -1.000000000000000000, -1.201015457621452304E-16, 0.000000000000000000 ) ) ;
#2543 = PLANE ( 'NONE',  #55681 ) ;
#2544 = DIRECTION ( 'NONE',  ( 0.9527055761310035953, 1.054347091599842847E-15, -0.3038948588062863609 ) ) ;
#2545 = DIRECTION ( 'NONE',  ( -1.000000000000000000, 0.000000000000000000, 0.000000000000000000 ) ) ;
#2548 =( BOUNDED_SURFACE ( )  B_SPLINE_SURFACE ( 3, 3, ( 
 ( #56057, #126773, #102975, #125267 ),
 ( #103756, #151324, #45236, #92172 ),
 ( #113759, #116045, #23035, #139101 ),
 ( #8496, #127539, #22293, #45987 ),
 ( #102193, #10780, #69864, #149050 ),
 ( #43706, #114509, #9247, #44466 ),
 ( #91413, #13077, #96774, #131322 ) ),
 .UNSPECIFIED., .F., .F., .T. ) 
 B_SPLINE_SURFACE_WITH_KNOTS ( ( 4, 1, 1, 1, 4 ),
 ( 4, 4 ),
 ( 0.1214931679061427572, 0.1357385624080500175, 0.1624975446798508083, 0.1859847612276887552, 0.1878582780711510192 ),
 ( 0.000000000000000000, 1.000000000000000000 ),
 .UNSPECIFIED. ) 
 GEOMETRIC_REPRESENTATION_ITEM ( )  RATIONAL_B_SPLINE_SURFACE ( (
 ( 1.000000000000000000, 0.9975047414051925188, 0.9975047414051925188, 1.000000000000000000),
 ( 1.000000000000000000, 0.9975047414051925188, 0.9975047414051925188, 1.000000000000000000),
 ( 1.000000000000000000, 0.9975047414051925188, 0.9975047414051925188, 1.000000000000000000),
 ( 1.000000000000000000, 0.9975047414051925188, 0.9975047414051925188, 1.000000000000000000),
 ( 1.000000000000000000, 0.9975047414051925188, 0.9975047414051925188, 1.000000000000000000),
 ( 1.000000000000000000, 0.9975047414051925188, 0.9975047414051925188, 1.000000000000000000),
 ( 1.000000000000000000, 0.9975047414051925188, 0.9975047414051925188, 1.000000000000000000) ) ) 
 REPRESENTATION_ITEM ( '' )  SURFACE ( )  );
#2547 = CARTESIAN_POINT ( 'NONE',  ( 41.61168100026633709, 8.552523028437279962, -0.4339023793255674111 ) ) ;
#2546 = CARTESIAN_POINT ( 'NONE',  ( 2.017826368836344919, -41.42188600288402256, 17.26861887966976283 ) ) ;
#2549 = CARTESIAN_POINT ( 'NONE',  ( -1.184594282628510964, 41.66875000000000284, 15.09776725687431309 ) ) ;
#2550 = STYLED_ITEM ( 'NONE', ( #93438 ), #4952 ) ;
#2551 = VECTOR ( 'NONE', #119771, 1000.000000000000114 ) ;
#2552 = CARTESIAN_POINT ( 'NONE',  ( 0.3649711240125038114, 45.83467064934002622, 1.889746385099842829 ) ) ;
#2553 = CARTESIAN_POINT ( 'NONE',  ( -13.12848470531103473, 17.86088794855731621, 4.334284177288522777 ) ) ;
#2554 = CARTESIAN_POINT ( 'NONE',  ( -12.19702614513847472, 46.39930523284426300, -5.465935673330693412 ) ) ;
#2555 = EDGE_CURVE ( 'NONE', #74337, #94450, #5503, .T. ) ;
#2556 = SURFACE_STYLE_FILL_AREA ( #122335 ) ;
#2557 = MECHANICAL_DESIGN_GEOMETRIC_PRESENTATION_REPRESENTATION (  '', ( #88340 ), #44046 ) ;
#2558 = VECTOR ( 'NONE', #21360, 1000.000000000000000 ) ;
#2559 = DIRECTION ( 'NONE',  ( -1.266798485817900248E-14, -1.000000000000000000, -1.192018108066319631E-15 ) ) ;
#2560 = ORIENTED_EDGE ( 'NONE', *, *, #113483, .F. ) ;
#2561 = CARTESIAN_POINT ( 'NONE',  ( -51.57181214791440027, 6.906682337094476765, 6.558536492264552820 ) ) ;
#2562 = PRESENTATION_LAYER_ASSIGNMENT (  '', '', ( #68685 ) ) ;
#2563 = UNCERTAINTY_MEASURE_WITH_UNIT (LENGTH_MEASURE( 1.000000000000000082E-05 ), #94899, 'distance_accuracy_value', 'NONE');
#2564 = CARTESIAN_POINT ( 'NONE',  ( -627.4636667058664443, -80.00000000000012790, -95.34922603627384774 ) ) ;
#2565 = LINE ( 'NONE', #94718, #122581 ) ;
#2566 = CARTESIAN_POINT ( 'NONE',  ( 7.799191693130678615, 47.19688201308598963, -3.352820287116398568 ) ) ;
#2567 = CARTESIAN_POINT ( 'NONE',  ( 649.4770015009312374, -85.41785960711123948, -70.70417881458052989 ) ) ;
#2568 = B_SPLINE_CURVE_WITH_KNOTS ( 'NONE', 3,
 ( #34281, #146067, #41441, #63835, #56627, #5496, #40701 ),
 .UNSPECIFIED., .F., .F.,
 ( 4, 3, 4 ),
 ( 0.002613361150366332476, 0.002755777421739285908, 0.002937606779845336469 ),
 .UNSPECIFIED. ) ;
#2569 = CARTESIAN_POINT ( 'NONE',  ( 670.1970160195415929, 46.68485444646385218, -153.2882595721807490 ) ) ;
#2570 = CARTESIAN_POINT ( 'NONE',  ( -18.75978252630133980, 0.8237275783860509293, 45.17499999999998295 ) ) ;
#2571 = CARTESIAN_POINT ( 'NONE',  ( -13.32858949477837385, -13.60697650961853178, -22.96653349225270091 ) ) ;
#2572 = CARTESIAN_POINT ( 'NONE',  ( 151.1540717137776255, 89.99999999999998579, 3.611127918903224376 ) ) ;
#2573 = B_SPLINE_CURVE_WITH_KNOTS ( 'NONE', 3,
 ( #113363, #42563, #31840, #44840, #80247, #138695, #44068 ),
 .UNSPECIFIED., .F., .F.,
 ( 4, 3, 4 ),
 ( 0.002577635933087729474, 0.002726859018456565583, 0.002901915282360479319 ),
 .UNSPECIFIED. ) ;
#2574 = CARTESIAN_POINT ( 'NONE',  ( -0.6970284140144960006, -12.75162200236583487, 55.46261525013542837 ) ) ;
#2575 = AXIS2_PLACEMENT_3D ( 'NONE', #37391, #48132, #82761 ) ;
#2576 = CARTESIAN_POINT ( 'NONE',  ( 37.97419084378027776, -1.087754738409695054, 16.48209832403770392 ) ) ;
#2577 = PRESENTATION_STYLE_ASSIGNMENT (( #122359 ) ) ;
#2578 = CARTESIAN_POINT ( 'NONE',  ( 29.91793944465389643, 28.75791666529656965, -20.84305701557084589 ) ) ;
#2580 = ORIENTED_EDGE ( 'NONE', *, *, #55970, .F. ) ;
#2579 = CARTESIAN_POINT ( 'NONE',  ( -0.5417784182343738930, -38.33890015869851453, 14.33022979180837453 ) ) ;
#2581 = ORIENTED_EDGE ( 'NONE', *, *, #21141, .T. ) ;
#2582 = ADVANCED_FACE ( 'NONE', ( #123026 ), #88401, .F. ) ;
#2583 = CARTESIAN_POINT ( 'NONE',  ( 346.3864962911291627, 76.68306263736205608, -202.5718965552196096 ) ) ;
#2584 = CARTESIAN_POINT ( 'NONE',  ( -8.244246343503171204, 46.81250000000002132, -4.431360414345919096 ) ) ;
#2585 =( BOUNDED_SURFACE ( )  B_SPLINE_SURFACE ( 3, 2, ( 
 ( #18388, #20643, #146689 ),
 ( #65199, #77510, #99815 ),
 ( #42829, #65944, #41332 ),
 ( #149708, #136688, #31369 ),
 ( #8379, #102069, #112882 ),
 ( #32122, #7632, #113641 ),
 ( #9122, #88290, #55196 ),
 ( #91296, #54443, #44345 ),
 ( #148927, #138209, #101323 ),
 ( #76021, #148183, #43584 ),
 ( #135183, #112126, #6883 ),
 ( #48165, #138975, #126656 ),
 ( #94369, #10655, #35881 ),
 ( #21391, #80536, #128934 ),
 ( #9903, #71280, #115928 ),
 ( #22925, #106673, #68219 ),
 ( #46624, #33605, #12154 ),
 ( #12942, #105923, #690 ),
 ( #82797, #11391, #56709 ),
 ( #129677, #45123, #58972 ),
 ( #150476, #59741, #1435 ),
 ( #35128, #24420, #141246 ),
 ( #34362, #81293, #115153 ),
 ( #93596, #116673, #127414 ),
 ( #70500, #57446, #95127 ),
 ( #58193, #151205, #118208 ),
 ( #79778, #82040, #45864 ),
 ( #104387, #47395, #32864 ),
 ( #69744, #128196, #22175 ),
 ( #103637, #92050, #117421 ),
 ( #68988, #92817, #105137 ),
 ( #140502, #139755, #151954 ),
 ( #23647, #15233, #131953 ),
 ( #145048, #86595, #74343 ),
 ( #119737, #133484, #28209 ),
 ( #14463, #26702, #118975 ),
 ( #5205, #75073, #85093 ),
 ( #107433, #2209, #39676 ),
 ( #48952, #52023, #25927 ),
 ( #95899, #72802, #109704 ),
 ( #98165, #37425, #38175 ),
 ( #25189, #144274, #3713 ),
 ( #121245, #13709, #121976 ),
 ( #4457, #16717, #63544 ),
 ( #60495, #15984, #110462 ),
 ( #62780, #2957, #132731 ),
 ( #38928, #49709, #84332 ),
 ( #83576, #61265, #50482 ),
 ( #73579, #142009, #108197 ),
 ( #120502, #97400, #36649 ),
 ( #130456, #72058, #96656 ),
 ( #142767, #85857, #27466 ),
 ( #131198, #62024, #51262 ),
 ( #143513, #108964, #77328 ),
 ( #88856, #147997, #17475 ),
 ( #137256, #65753, #101136 ),
 ( #145787, #112688, #147253 ),
 ( #146493, #43389, #8943 ),
 ( #30446, #114203, #52769 ),
 ( #78853, #8199, #76579 ),
 ( #42646, #87342, #41155 ),
 ( #75824, #31931, #29701 ),
 ( #135752, #20452, #134235 ),
 ( #7438, #99636, #78069 ),
 ( #125712, #19707, #66528 ),
 ( #148739, #124207, #122737 ),
 ( #90352, #111220, #124950 ),
 ( #89584, #100378, #136508 ),
 ( #88106, #113461, #64296 ),
 ( #41894, #31178, #55015 ),
 ( #18943, #111936, #40419 ),
 ( #67278, #28945, #98909 ),
 ( #6683, #5941, #101888 ),
 ( #134994, #54258, #123464 ),
 ( #18206, #65016, #53492 ),
 ( #102666, #10469, #33417 ) ),
 .UNSPECIFIED., .F., .F., .T. ) 
 B_SPLINE_SURFACE_WITH_KNOTS ( ( 4, 2, 2, 2, 2, 2, 2, 2, 2, 2, 2, 2, 2, 2, 2, 2, 2, 2, 2, 2, 2, 2, 2, 2, 2, 2, 2, 2, 2, 2, 2, 2, 2, 2, 2, 2, 2, 4 ),
 ( 3, 3 ),
 ( 0.3236504954295174596, 0.4810038741536555307, 0.6383572528777936572, 0.7170339422398627205, 0.7563722869208973076, 0.7957106316019317838, 0.9530640103260697993, 1.031740699688138863, 1.110417389050207815, 1.189094078412276989, 1.267770767774345941, 1.307109112455380417, 1.326778284795897545, 1.346447457136414894, 1.425124146498484068, 1.464462491179518544, 1.503800835860553242, 1.543139180541587718, 1.562808352882104845, 1.572642939052363520, 1.575101585594928189, 1.575716247230569245, 1.576330908866210523, 1.576484574275121009, 1.576561406979576141, 1.576599823331803707, 1.576619031507917601, 1.576638239684031273, 1.576945570501851801, 1.577252901319672329, 1.577291317671899895, 1.577329734024127461, 1.577406566728582593, 1.577560232137492857, 1.578174893773133913, 1.578789555408775191, 1.580018878680057526, 1.582477525222622194 ),
 ( 0.000000000000000000, 1.000000000000000000 ),
 .UNSPECIFIED. ) 
 GEOMETRIC_REPRESENTATION_ITEM ( )  RATIONAL_B_SPLINE_SURFACE ( (
 ( 1.000000000000000000, 0.5894129741218098184, 1.000000000000000000),
 ( 1.000000000000000000, 0.5887320038485841511, 1.000000000000000000),
 ( 1.000000000000000000, 0.5880708981063607066, 1.000000000000000000),
 ( 1.000000000000000000, 0.5868736450746838695, 1.000000000000000000),
 ( 1.000000000000000000, 0.5863371521625351246, 1.000000000000000000),
 ( 1.000000000000000000, 0.5856825551355775428, 1.000000000000000000),
 ( 1.000000000000000000, 0.5854892266740828743, 1.000000000000000000),
 ( 1.000000000000000000, 0.5852434163658405408, 1.000000000000000000),
 ( 1.000000000000000000, 0.5851684517871500457, 1.000000000000000000),
 ( 1.000000000000000000, 0.5850351490036624913, 1.000000000000000000),
 ( 1.000000000000000000, 0.5849755933321375556, 1.000000000000000000),
 ( 1.000000000000000000, 0.5847054300018182937, 1.000000000000000000),
 ( 1.000000000000000000, 0.5845890428648528037, 1.000000000000000000),
 ( 1.000000000000000000, 0.5849254639677586853, 1.000000000000000000),
 ( 1.000000000000000000, 0.5851242262978144648, 1.000000000000000000),
 ( 1.000000000000000000, 0.5857676164606293590, 1.000000000000000000),
 ( 1.000000000000000000, 0.5862072433361591450, 1.000000000000000000),
 ( 1.000000000000000000, 0.5874266210233278773, 1.000000000000000000),
 ( 1.000000000000000000, 0.5882243801555868679, 1.000000000000000000),
 ( 1.000000000000000000, 0.5903754807792915837, 1.000000000000000000),
 ( 1.000000000000000000, 0.5917241941252976423, 1.000000000000000000),
 ( 1.000000000000000000, 0.5942731507539843472, 1.000000000000000000),
 ( 1.000000000000000000, 0.5952089417935583215, 1.000000000000000000),
 ( 1.000000000000000000, 0.5967551069901474436, 1.000000000000000000),
 ( 1.000000000000000000, 0.5972940917394948812, 1.000000000000000000),
 ( 1.000000000000000000, 0.5984208984158553291, 1.000000000000000000),
 ( 1.000000000000000000, 0.5990085453406687188, 1.000000000000000000),
 ( 1.000000000000000000, 0.6020656893615022875, 1.000000000000000000),
 ( 1.000000000000000000, 0.6048983942957526505, 1.000000000000000000),
 ( 1.000000000000000000, 0.6097364289271793858, 1.000000000000000000),
 ( 1.000000000000000000, 0.6114465255655689990, 1.000000000000000000),
 ( 1.000000000000000000, 0.6150553804948939440, 1.000000000000000000),
 ( 1.000000000000000000, 0.6169519528463111024, 1.000000000000000000),
 ( 1.000000000000000000, 0.6209177583089303676, 1.000000000000000000),
 ( 1.000000000000000000, 0.6229860773980481214, 1.000000000000000000),
 ( 1.000000000000000000, 0.6262084496793998145, 1.000000000000000000),
 ( 1.000000000000000000, 0.6273008838861343639, 1.000000000000000000),
 ( 1.000000000000000000, 0.6289674017452800969, 1.000000000000000000),
 ( 1.000000000000000000, 0.6295274710106933957, 1.000000000000000000),
 ( 1.000000000000000000, 0.6302329821632767226, 1.000000000000000000),
 ( 1.000000000000000000, 0.6304513683221895093, 1.000000000000000000),
 ( 1.000000000000000000, 0.6305644961094440948, 1.000000000000000000),
 ( 1.000000000000000000, 0.6305703484056415231, 1.000000000000000000),
 ( 1.000000000000000000, 0.6305496194397985921, 1.000000000000000000),
 ( 1.000000000000000000, 0.6306499311942732611, 1.000000000000000000),
 ( 1.000000000000000000, 0.6307746713405039118, 1.000000000000000000),
 ( 1.000000000000000000, 0.6308004526749988461, 1.000000000000000000),
 ( 1.000000000000000000, 0.6308403923581703543, 1.000000000000000000),
 ( 1.000000000000000000, 0.6308539168849836010, 1.000000000000000000),
 ( 1.000000000000000000, 0.6308745229622426676, 1.000000000000000000),
 ( 1.000000000000000000, 0.6308814448740064362, 1.000000000000000000),
 ( 1.000000000000000000, 0.6308919078761368038, 1.000000000000000000),
 ( 1.000000000000000000, 0.6308954089000374799, 1.000000000000000000),
 ( 1.000000000000000000, 0.6309024377133659600, 1.000000000000000000),
 ( 1.000000000000000000, 0.6310452313204543140, 1.000000000000000000),
 ( 1.000000000000000000, 0.6324349432697587980, 1.000000000000000000),
 ( 1.000000000000000000, 0.6333246390910082235, 1.000000000000000000),
 ( 1.000000000000000000, 0.6340282239180042856, 1.000000000000000000),
 ( 1.000000000000000000, 0.6338728104306824429, 1.000000000000000000),
 ( 1.000000000000000000, 0.6333502532170788291, 1.000000000000000000),
 ( 1.000000000000000000, 0.6332874324352285589, 1.000000000000000000),
 ( 1.000000000000000000, 0.6331530850949550482, 1.000000000000000000),
 ( 1.000000000000000000, 0.6332449706508986864, 1.000000000000000000),
 ( 1.000000000000000000, 0.6333142927524992860, 1.000000000000000000),
 ( 1.000000000000000000, 0.6333566598040708540, 1.000000000000000000),
 ( 1.000000000000000000, 0.6334720627099252876, 1.000000000000000000),
 ( 1.000000000000000000, 0.6335333770415788601, 1.000000000000000000),
 ( 1.000000000000000000, 0.6337611876196577176, 1.000000000000000000),
 ( 1.000000000000000000, 0.6335923728555515888, 1.000000000000000000),
 ( 1.000000000000000000, 0.6336365235678517172, 1.000000000000000000),
 ( 1.000000000000000000, 0.6336586061020009764, 1.000000000000000000),
 ( 1.000000000000000000, 0.6337248751823653103, 1.000000000000000000),
 ( 1.000000000000000000, 0.6337690831551470172, 1.000000000000000000),
 ( 1.000000000000000000, 0.6339017921398225619, 1.000000000000000000),
 ( 1.000000000000000000, 0.6339903783049487540, 1.000000000000000000),
 ( 1.000000000000000000, 0.6340790768916414466, 1.000000000000000000) ) ) 
 REPRESENTATION_ITEM ( '' )  SURFACE ( )  );
#2586 = VECTOR ( 'NONE', #151242, 1000.000000000000000 ) ;
#2587 = CARTESIAN_POINT ( 'NONE',  ( -11.47571908622168912, 46.93942406677140866, -6.542564789357315114 ) ) ;
#2588 = CARTESIAN_POINT ( 'NONE',  ( -0.2986098689254084171, 20.19163941258539552, 41.04412211774693731 ) ) ;
#2589 = CARTESIAN_POINT ( 'NONE',  ( -1.708523711881179130, -12.69411613120899496, 57.10936794176064524 ) ) ;
#2590 = CARTESIAN_POINT ( 'NONE',  ( 1.633644903483599142, 21.60770857052848015, 27.62706143525369384 ) ) ;
#2591 = DIRECTION ( 'NONE',  ( -1.599193020520323391E-16, 1.000000000000000000, -1.700743009892418160E-16 ) ) ;
#2592 = CIRCLE ( 'NONE', #14853, 1.550240473580835276 ) ;
#2593 = CARTESIAN_POINT ( 'NONE',  ( -6.447992876471246450E-15, 46.29129196048378247, 4.248223377748099772 ) ) ;
#2594 = CARTESIAN_POINT ( 'NONE',  ( 14.64532864080331720, 15.10932963000640328, -9.701751386405899069 ) ) ;
#2595 = SURFACE_STYLE_FILL_AREA ( #18402 ) ;
#2596 = CARTESIAN_POINT ( 'NONE',  ( -9.066807758530339711, 13.53426258615651356, 51.66820114589250323 ) ) ;
#2597 = FILL_AREA_STYLE ('',( #131584 ) ) ;
#2598 = MECHANICAL_DESIGN_GEOMETRIC_PRESENTATION_REPRESENTATION (  '', ( #22173 ), #147288 ) ;
#2599 = CYLINDRICAL_SURFACE ( 'NONE', #102953, 2.350000000000000977 ) ;
#2600 = VERTEX_POINT ( 'NONE', #10769 ) ;
#2601 = FILL_AREA_STYLE ('',( #14096 ) ) ;
#2602 = CARTESIAN_POINT ( 'NONE',  ( 10.82378795148163597, 43.08854166666669272, -5.178747581026272861 ) ) ;
#2603 = CARTESIAN_POINT ( 'NONE',  ( -0.4581958223089217519, 20.10200585408885132, 41.13911328460605432 ) ) ;
#2604 = VERTEX_POINT ( 'NONE', #45978 ) ;
#2605 = CARTESIAN_POINT ( 'NONE',  ( 640.0961967779253428, 151.1408392322618113, -63.88353647387286571 ) ) ;
#2606 = PLANE ( 'NONE',  #79565 ) ;
#2607 = CARTESIAN_POINT ( 'NONE',  ( 30.20757470033445813, -33.67851888824078088, -15.00168928890513520 ) ) ;
#2608 = CARTESIAN_POINT ( 'NONE',  ( 0.3423113547813270152, 21.23814782362828524, 26.16386111417366678 ) ) ;
#2609 = EDGE_CURVE ( 'NONE', #127428, #66955, #51613, .T. ) ;
#2610 = ORIENTED_EDGE ( 'NONE', *, *, #127699, .T. ) ;
#2611 = PRESENTATION_LAYER_ASSIGNMENT (  '', '', ( #17271 ) ) ;
#2612 = ADVANCED_FACE ( 'NONE', ( #104492 ), #22285, .T. ) ;
#2613 = CARTESIAN_POINT ( 'NONE',  ( -13.34909292722175422, -35.68608519266184231, 0.3928738905499648548 ) ) ;
#2614 = EDGE_LOOP ( 'NONE', ( #65754, #88212, #148072, #86854 ) ) ;
#2615 = FACE_OUTER_BOUND ( 'NONE', #124298, .T. ) ;
#2616 = FACE_OUTER_BOUND ( 'NONE', #70768, .T. ) ;
#2617 = CARTESIAN_POINT ( 'NONE',  ( 37.36734085827249174, 7.435848116273342967, 0.01066535098716265423 ) ) ;
#2618 = CARTESIAN_POINT ( 'NONE',  ( -17.01720078648840229, -12.88479564276659417, -16.36126175190999987 ) ) ;
#2619 = EDGE_CURVE ( 'NONE', #150725, #121248, #77171, .T. ) ;
#2620 = MECHANICAL_DESIGN_GEOMETRIC_PRESENTATION_REPRESENTATION (  '', ( #113021 ), #14883 ) ;
#2621 = VERTEX_POINT ( 'NONE', #79889 ) ;
#2622 = VECTOR ( 'NONE', #24230, 1000.000000000000000 ) ;
#2623 = CARTESIAN_POINT ( 'NONE',  ( 633.6014513019015340, 167.0122579867460217, -73.21238803134635020 ) ) ;
#2624 = CARTESIAN_POINT ( 'NONE',  ( -20.61182823366990746, -30.08692929555576967, 4.151604327274919903 ) ) ;
#2625 = CARTESIAN_POINT ( 'NONE',  ( 27.59560475503731425, 30.61863251302822064, -19.58042581866927634 ) ) ;
#2626 = ORIENTED_EDGE ( 'NONE', *, *, #8996, .F. ) ;
#2627 = DIRECTION ( 'NONE',  ( -0.4515376423123095839, -2.239587318304094659E-16, -0.8922520706476622099 ) ) ;
#2628 = ORIENTED_EDGE ( 'NONE', *, *, #31183, .T. ) ;
#2629 = CARTESIAN_POINT ( 'NONE',  ( 36.99911870721472695, -6.436761061824459063, 5.867008480048676589 ) ) ;
#2630 = CARTESIAN_POINT ( 'NONE',  ( -14.20308471882809087, 15.75669877091522686, -10.60946706908628201 ) ) ;
#2631 = FACE_BOUND ( 'NONE', #90340, .T. ) ;
#2632 = CARTESIAN_POINT ( 'NONE',  ( 26.24142515627530869, -18.31359073932968329, 29.83698394710875590 ) ) ;
#2633 = VERTEX_POINT ( 'NONE', #66825 ) ;
#2634 = CARTESIAN_POINT ( 'NONE',  ( 0.1552548951526791787, -37.83098349203184796, 15.04488535980039643 ) ) ;
#2635 = CARTESIAN_POINT ( 'NONE',  ( -29.96707559518275588, 30.16431932203034805, -21.50378888175552916 ) ) ;
#2636 = ORIENTED_EDGE ( 'NONE', *, *, #110531, .F. ) ;
#2638 = VERTEX_POINT ( 'NONE', #113753 ) ;
#2637 = LINE ( 'NONE', #94798, #4006 ) ;
#2639 = CARTESIAN_POINT ( 'NONE',  ( -9.151970295985400128, -12.78281110116837560, 52.87075132512192255 ) ) ;
#2640 = CARTESIAN_POINT ( 'NONE',  ( -0.4574624073486694420, -48.25401475442614441, 15.20271129035888080 ) ) ;
#2641 = ORIENTED_EDGE ( 'NONE', *, *, #13348, .T. ) ;
#2642 = CARTESIAN_POINT ( 'NONE',  ( 8.295443474685722407, 47.55417602724352122, -7.696839309594806444 ) ) ;
#2643 = CARTESIAN_POINT ( 'NONE',  ( -41.89092853959548535, -0.9668544344538757551, 18.04781550292127434 ) ) ;
#2644 =( LENGTH_UNIT ( ) NAMED_UNIT ( * ) SI_UNIT ( .MILLI., .METRE. ) );
#2645 = STYLED_ITEM ( 'NONE', ( #55508 ), #5356 ) ;
#2646 = CARTESIAN_POINT ( 'NONE',  ( -12.71695765817691637, -23.66623128455390201, 5.039351926783893987 ) ) ;
#2647 =( GEOMETRIC_REPRESENTATION_CONTEXT ( 3 ) GLOBAL_UNCERTAINTY_ASSIGNED_CONTEXT ( ( #10079 ) ) GLOBAL_UNIT_ASSIGNED_CONTEXT ( ( #90389, #127262, #68064 ) ) REPRESENTATION_CONTEXT ( 'NONE', 'WORKASPACE' ) );
#2648 = ORIENTED_EDGE ( 'NONE', *, *, #58030, .F. ) ;
#2649 = CARTESIAN_POINT ( 'NONE',  ( 43.99223349203183631, -0.5403167859414041985, 17.17947101172086022 ) ) ;
#2650 = CARTESIAN_POINT ( 'NONE',  ( -18.52268479794876299, -3.703077052670082914, 19.30747845674810748 ) ) ;
#2651 = ORIENTED_EDGE ( 'NONE', *, *, #142848, .T. ) ;
#2652 = ADVANCED_FACE ( 'NONE', ( #102969 ), #137576, .T. ) ;
#2653 = CARTESIAN_POINT ( 'NONE',  ( 0.3208462911894838787, -20.61038421436605006, 40.53145481305576681 ) ) ;
#2654 = CARTESIAN_POINT ( 'NONE',  ( -10.98314897389391476, 0.5373249214550389619, 48.83255025164873331 ) ) ;
#2656 = DIRECTION ( 'NONE',  ( 1.224646799147350495E-16, 1.000000000000000000, -1.314482787981055174E-15 ) ) ;
#2655 = CARTESIAN_POINT ( 'NONE',  ( 0.000000000000000000, 0.000000000000000000, 38.80165551770882360 ) ) ;
#2657 = STYLED_ITEM ( 'NONE', ( #54214 ), #151264 ) ;
#2658 = CARTESIAN_POINT ( 'NONE',  ( 1.161432283914838992, -12.71137431253467476, 56.61515829019343471 ) ) ;
#2659 = VECTOR ( 'NONE', #115164, 1000.000000000000227 ) ;
#2660 = CARTESIAN_POINT ( 'NONE',  ( -1.013805301144946872E-30, -4.902154056392821424E-14, 41.12482875235048851 ) ) ;
#2661 = CARTESIAN_POINT ( 'NONE',  ( -580.3459644320488451, -122.8657339442073919, -106.3734239797221193 ) ) ;
#2662 = DIRECTION ( 'NONE',  ( -0.8371691043312220470, 0.000000000000000000, -0.5469441386039887165 ) ) ;
#2663 = CARTESIAN_POINT ( 'NONE',  ( 18.70846786203549783, 2.783315744041739759, 49.13537389332469019 ) ) ;
#2664 = EDGE_CURVE ( 'NONE', #60392, #70646, #64395, .T. ) ;
#2665 = COLOUR_RGB ( '',1.000000000000000000, 0.9490196078431372140, 0.9098039215686274384 ) ;
#2666 = ORIENTED_EDGE ( 'NONE', *, *, #128310, .T. ) ;
#2667 = AXIS2_PLACEMENT_3D ( 'NONE', #45759, #34262, #81186 ) ;
#2668 =( NAMED_UNIT ( * ) SI_UNIT ( $, .STERADIAN. ) SOLID_ANGLE_UNIT ( ) );
#2669 = ORIENTED_EDGE ( 'NONE', *, *, #87195, .F. ) ;
#2670 = CARTESIAN_POINT ( 'NONE',  ( -1.255753656496840120, 43.06250000000002842, 3.427807169842116863 ) ) ;
#2671 = CARTESIAN_POINT ( 'NONE',  ( 15.89024190152228400, -1.356965209119417981, 42.77916666666663303 ) ) ;
#2672 = CARTESIAN_POINT ( 'NONE',  ( 9.120837627151120230, 48.45982909936928706, -4.095666308141412415 ) ) ;
#2673 = SURFACE_SIDE_STYLE ('',( #61757 ) ) ;
#2674 = VERTEX_POINT ( 'NONE', #37340 ) ;
#2675 =( GEOMETRIC_REPRESENTATION_CONTEXT ( 3 ) GLOBAL_UNCERTAINTY_ASSIGNED_CONTEXT ( ( #108925 ) ) GLOBAL_UNIT_ASSIGNED_CONTEXT ( ( #72708, #106576, #69643 ) ) REPRESENTATION_CONTEXT ( 'NONE', 'WORKASPACE' ) );
#2677 = ADVANCED_FACE ( 'NONE', ( #86515 ), #142686, .F. ) ;
#2676 = CARTESIAN_POINT ( 'NONE',  ( 0.3251051448057489246, 27.61274452191348061, 20.90162543457411459 ) ) ;
#2678 = CARTESIAN_POINT ( 'NONE',  ( 38.82473349203183943, -0.6239040836218413544, 17.38178494126356810 ) ) ;
#2679 = PRESENTATION_LAYER_ASSIGNMENT (  '', '', ( #31939 ) ) ;
#2680 = CARTESIAN_POINT ( 'NONE',  ( -15.87499999999992717, 7.080476181787302431E-13, 37.35285271470524293 ) ) ;
#2681 = DIRECTION ( 'NONE',  ( 0.9510565162951534202, 0.3090169943749479509, 0.000000000000000000 ) ) ;
#2683 = CARTESIAN_POINT ( 'NONE',  ( -12.97063438729313667, -13.66242042650933897, -22.90703408509231309 ) ) ;
#2682 = CARTESIAN_POINT ( 'NONE',  ( -0.9838750146414765307, 44.31250000000003553, 3.605432489272885732 ) ) ;
#2684 = STYLED_ITEM ( 'NONE', ( #107474 ), #82858 ) ;
#2685 = CARTESIAN_POINT ( 'NONE',  ( -1.391967117573593704, 45.82358769066284054, 15.41517833826318729 ) ) ;
#2686 = CARTESIAN_POINT ( 'NONE',  ( -0.9940419506902145041, -38.54414377691104932, 15.39468242548109878 ) ) ;
#2687 = CARTESIAN_POINT ( 'NONE',  ( 698.8894090228567393, -121.5627685206650739, -95.87415478763514898 ) ) ;
#2688 = ORIENTED_EDGE ( 'NONE', *, *, #73133, .T. ) ;
#2689 = CARTESIAN_POINT ( 'NONE',  ( 21.28411427429861646, -0.3155180389354686477, 26.12537287066768954 ) ) ;
#2690 = EDGE_CURVE ( 'NONE', #90010, #78174, #74991, .T. ) ;
#2691 = CARTESIAN_POINT ( 'NONE',  ( -1.729421174978888809, 43.04166666666669272, -14.84718311854357786 ) ) ;
#2692 = DIRECTION ( 'NONE',  ( 1.000000000000000000, -1.266798485817900405E-14, -1.508696481235185078E-29 ) ) ;
#2693 = VERTEX_POINT ( 'NONE', #132641 ) ;
#2695 = ORIENTED_EDGE ( 'NONE', *, *, #69087, .T. ) ;
#2694 = SURFACE_STYLE_USAGE ( .BOTH. , #37160 ) ;
#2696 = FACE_OUTER_BOUND ( 'NONE', #105730, .T. ) ;
#2697 = PRESENTATION_LAYER_ASSIGNMENT (  '', '', ( #78744 ) ) ;
#2698 = ORIENTED_EDGE ( 'NONE', *, *, #143351, .F. ) ;
#2699 = CARTESIAN_POINT ( 'NONE',  ( 0.8008628942473334789, -42.55349423114881091, 14.93846300312680775 ) ) ;
#2700 = FILL_AREA_STYLE ('',( #60240 ) ) ;
#2701 = VECTOR ( 'NONE', #143905, 1000.000000000000000 ) ;
#2702 = SURFACE_STYLE_USAGE ( .BOTH. , #118724 ) ;
#2703 = CARTESIAN_POINT ( 'NONE',  ( -1.063383096675687201, 40.89915592754970675, 15.81302985387195115 ) ) ;
#2704 = VECTOR ( 'NONE', #96623, 1000.000000000000000 ) ;
#2705 = CARTESIAN_POINT ( 'NONE',  ( 16.52361091307661667, 3.079019993270288413, 52.72067558402304854 ) ) ;
#2706 = STYLED_ITEM ( 'NONE', ( #34154 ), #35299 ) ;
#2707 = CARTESIAN_POINT ( 'NONE',  ( 0.7820861380147774433, 48.77083333333336412, -13.20635070273161382 ) ) ;
#2708 = CARTESIAN_POINT ( 'NONE',  ( -51.57181214791440027, 6.906682337094476765, 6.558536492264552820 ) ) ;
#2709 = FILL_AREA_STYLE_COLOUR ( '', #78587 ) ;
#2710 = ORIENTED_EDGE ( 'NONE', *, *, #10475, .F. ) ;
#2711 =( LENGTH_UNIT ( ) NAMED_UNIT ( * ) SI_UNIT ( .MILLI., .METRE. ) );
#2712 = SURFACE_STYLE_USAGE ( .BOTH. , #48705 ) ;
#2713 = CARTESIAN_POINT ( 'NONE',  ( -0.6427908884752203678, 44.37500000000003553, 5.232098392389568531 ) ) ;
#2714 = AXIS2_PLACEMENT_3D ( 'NONE', #81140, #82643, #128037 ) ;
#2715 = CARTESIAN_POINT ( 'NONE',  ( 17.05016634314940660, 0.01319987392052893865, 41.84166666666663303 ) ) ;
#2717 = CARTESIAN_POINT ( 'NONE',  ( 21.23841822119300460, -0.1401498330874640930, 4.671994731439204074 ) ) ;
#2716 = CARTESIAN_POINT ( 'NONE',  ( 352.8147465680475534, -70.28544924377203529, -203.1111633960967424 ) ) ;
#2718 = CARTESIAN_POINT ( 'NONE',  ( 705.9066132626188619, -112.9565112909930065, -103.9236109009600995 ) ) ;
#2719 = CARTESIAN_POINT ( 'NONE',  ( -187.9998861352540587, 192.7027528579043008, -165.3075854305537291 ) ) ;
#2720 = CARTESIAN_POINT ( 'NONE',  ( -46.32940163909503184, -0.6406449840496299952, 14.85696480740769942 ) ) ;
#2721 = CARTESIAN_POINT ( 'NONE',  ( -20.49582313552102875, -0.4546008115891551071, 40.51162885424577809 ) ) ;
#2722 = CARTESIAN_POINT ( 'NONE',  ( 8.516124985358525024, 47.25000000000002132, -5.894567510727113380 ) ) ;
#2723 = MECHANICAL_DESIGN_GEOMETRIC_PRESENTATION_REPRESENTATION (  '', ( #144724 ), #105441 ) ;
#2724 = ORIENTED_EDGE ( 'NONE', *, *, #98469, .T. ) ;
#2725 = AXIS2_PLACEMENT_3D ( 'NONE', #127440, #56732, #151224 ) ;
#2726 = DIRECTION ( 'NONE',  ( -1.000000000000000000, 0.000000000000000000, -0.000000000000000000 ) ) ;
#2727 = CARTESIAN_POINT ( 'NONE',  ( -1.184594282628510520, 44.71625000000001648, 15.09776725687430954 ) ) ;
#2728 = CYLINDRICAL_SURFACE ( 'NONE', #140553, 1.064999999999997726 ) ;
#2729 = EDGE_CURVE ( 'NONE', #2949, #38759, #124792, .T. ) ;
#2731 = CARTESIAN_POINT ( 'NONE',  ( 16.80375939617323766, 0.7862013768645552680, 37.37724707604812124 ) ) ;
#2730 = UNCERTAINTY_MEASURE_WITH_UNIT (LENGTH_MEASURE( 1.000000000000000082E-05 ), #61966, 'distance_accuracy_value', 'NONE');
#2732 = CARTESIAN_POINT ( 'NONE',  ( -52.03915640272569476, 10.04623263202841343, 5.712597070343075956 ) ) ;
#2733 = UNCERTAINTY_MEASURE_WITH_UNIT (LENGTH_MEASURE( 1.000000000000000082E-05 ), #79318, 'distance_accuracy_value', 'NONE');
#2734 = CARTESIAN_POINT ( 'NONE',  ( 4.628039428397602961, 14.14236643912872360, 53.27102196305136772 ) ) ;
#2735 = CARTESIAN_POINT ( 'NONE',  ( -0.8816703389911346722, 47.95384615384616467, 16.88807790597662262 ) ) ;
#2736 = CARTESIAN_POINT ( 'NONE',  ( 43.66811793496221128, 3.926066095154017166, 20.30630179176839789 ) ) ;
#2737 = SURFACE_SIDE_STYLE ('',( #151739 ) ) ;
#2738 = CARTESIAN_POINT ( 'NONE',  ( -1.113900151000545957, 46.82665565000574048, -1.859286832243113974 ) ) ;
#2739 = CARTESIAN_POINT ( 'NONE',  ( -2.260219402934562805, 28.18905376428257981, 10.79286265438584103 ) ) ;
#2740 =( NAMED_UNIT ( * ) SI_UNIT ( $, .STERADIAN. ) SOLID_ANGLE_UNIT ( ) );
#2741 = CARTESIAN_POINT ( 'NONE',  ( -41.47095032284992300, 1.839467964372823494E-11, 17.26861887967137577 ) ) ;
#2742 = CARTESIAN_POINT ( 'NONE',  ( 10.44733503696409649, 47.87500000000002842, -6.701796045480506336 ) ) ;
#2743 = FACE_OUTER_BOUND ( 'NONE', #118340, .T. ) ;
#2744 = ORIENTED_EDGE ( 'NONE', *, *, #109253, .T. ) ;
#2745 = CARTESIAN_POINT ( 'NONE',  ( 24.99259792320323470, -0.6083165698472893235, 31.20526082050258765 ) ) ;
#2746 = DIRECTION ( 'NONE',  ( -1.000000000000000000, 0.000000000000000000, 0.000000000000000000 ) ) ;
#2747 =( NAMED_UNIT ( * ) SI_UNIT ( $, .STERADIAN. ) SOLID_ANGLE_UNIT ( ) );
#2748 = MECHANICAL_DESIGN_GEOMETRIC_PRESENTATION_REPRESENTATION (  '', ( #147450 ), #86167 ) ;
#2749 = COLOUR_RGB ( '',0.6470588235294117974, 0.6196078431372549211, 0.5882352941176470784 ) ;
#2750 = CARTESIAN_POINT ( 'NONE',  ( 16.73124621695284020, 0.8068014623266848151, 4.628085550619758237 ) ) ;
#2751 = CARTESIAN_POINT ( 'NONE',  ( 445.1960207669871465, 150.8480382677709883, -159.6059543976613213 ) ) ;
#2752 = EDGE_LOOP ( 'NONE', ( #68131, #107244, #9560, #92899 ) ) ;
#2753 = ADVANCED_FACE ( 'NONE', ( #110382 ), #15902, .T. ) ;
#2754 = CARTESIAN_POINT ( 'NONE',  ( 371.3865694732988914, 99.00817768301899946, -238.1030832113169993 ) ) ;
#2755 =( LENGTH_UNIT ( ) NAMED_UNIT ( * ) SI_UNIT ( .MILLI., .METRE. ) );
#2756 = AXIS2_PLACEMENT_3D ( 'NONE', #148121, #29830, #52150 ) ;
#2757 = UNCERTAINTY_MEASURE_WITH_UNIT (LENGTH_MEASURE( 1.000000000000000082E-05 ), #66243, 'distance_accuracy_value', 'NONE');
#2758 = CARTESIAN_POINT ( 'NONE',  ( -0.5431430460191312148, -20.01178408751999171, 41.25812300275797639 ) ) ;
#2759 = SHAPE_DEFINITION_REPRESENTATION ( #97467, #27188 ) ;
#2760 = VECTOR ( 'NONE', #147965, 1000.000000000000114 ) ;
#2761 = EDGE_LOOP ( 'NONE', ( #101242, #54728, #68116, #142321, #105927, #93626, #62874, #54173 ) ) ;
#2762 = B_SPLINE_CURVE_WITH_KNOTS ( 'NONE', 3,
 ( #50628, #4614, #41296, #5341 ),
 .UNSPECIFIED., .F., .F.,
 ( 4, 4 ),
 ( 0.000000000000000000, 0.0005654921271557169582 ),
 .UNSPECIFIED. ) ;
#2763 = CARTESIAN_POINT ( 'NONE',  ( 15.87500000000006928, 3.049364136706200153E-13, 37.17499999999997584 ) ) ;
#2764 = FACE_OUTER_BOUND ( 'NONE', #138640, .T. ) ;
#2765 =( BOUNDED_CURVE ( )  B_SPLINE_CURVE ( 2, ( #2973, #15998, #122753, #50495, #52040, #132751, #108985, #62042, #145067 ),
 .UNSPECIFIED., .F., .T. ) 
 B_SPLINE_CURVE_WITH_KNOTS ( ( 3, 2, 2, 2, 3 ),
 ( 0.4647183604017262049, 0.4706707413541071361, 0.4825755032588689986, 0.4944802651636309165, 0.5004326461160117923 ),
 .UNSPECIFIED. ) 
 CURVE ( )  GEOMETRIC_REPRESENTATION_ITEM ( )  RATIONAL_B_SPLINE_CURVE ( ( 0.9330127018922194093, 0.9330127018922194093, 1.000000000000000000, 0.8660254037844387076, 1.000000000000000000, 0.8660254037844387076, 1.000000000000000000, 0.9330127018922202975, 0.9330127018922194093 ) ) 
 REPRESENTATION_ITEM ( '' )  );
#2766 = CARTESIAN_POINT ( 'NONE',  ( 626.8622597784174104, 51.87791405767767827, -149.4200363310141313 ) ) ;
#2767 = CARTESIAN_POINT ( 'NONE',  ( 13.55399502460544348, 43.87926626308387057, -11.34765660854666081 ) ) ;
#2768 = CARTESIAN_POINT ( 'NONE',  ( 37.12431682536517030, -0.6669524272678073462, 16.38442098515593415 ) ) ;
#2769 = EDGE_CURVE ( 'NONE', #76087, #72815, #31851, .T. ) ;
#2770 =( BOUNDED_CURVE ( )  B_SPLINE_CURVE ( 2, ( #75542, #50206, #62507, #17191, #132427 ),
 .UNSPECIFIED., .F., .T. ) 
 B_SPLINE_CURVE_WITH_KNOTS ( ( 3, 2, 3 ),
 ( 0.2500000000000019429, 0.3333333333333340365, 0.3749999999999995004 ),
 .UNSPECIFIED. ) 
 CURVE ( )  GEOMETRIC_REPRESENTATION_ITEM ( )  RATIONAL_B_SPLINE_CURVE ( ( 0.9999999999999968914, 0.8660254037844417052, 1.000000000000000000, 0.9330127018922200755, 0.9330127018922192983 ) ) 
 REPRESENTATION_ITEM ( '' )  );
#2771 = VECTOR ( 'NONE', #49403, 1000.000000000000000 ) ;
#2772 = CARTESIAN_POINT ( 'NONE',  ( -9.120837627151130889, 44.14732909936927285, -6.407886936362388930 ) ) ;
#2773 = CARTESIAN_POINT ( 'NONE',  ( 1.046706463087478500, -39.55016089781546640, 16.06823984902015567 ) ) ;
#2774 = DIRECTION ( 'NONE',  ( -1.000000000000000000, 1.065814103640150437E-14, 0.000000000000000000 ) ) ;
#2775 = DIRECTION ( 'NONE',  ( 1.153992654767763646E-15, 1.153992654767751616E-15, -1.000000000000000000 ) ) ;
#2776 = ORIENTED_EDGE ( 'NONE', *, *, #50311, .F. ) ;
#2777 = CARTESIAN_POINT ( 'NONE',  ( -39.08973349203181868, -2.124092984689254539E-14, 14.45669321299896559 ) ) ;
#2778 = CARTESIAN_POINT ( 'NONE',  ( -10.82378795148164308, 42.33854166666669272, -5.324805663477526707 ) ) ;
#2779 = CARTESIAN_POINT ( 'NONE',  ( -44.05516089781544764, 2.216175514602130578E-14, 14.80669321299896524 ) ) ;
#2780 =( BOUNDED_SURFACE ( )  B_SPLINE_SURFACE ( 3, 2, ( 
 ( #80985, #116385, #11103 ),
 ( #104838, #93301, #140211 ),
 ( #34820, #81738, #70199 ),
 ( #117128, #95593, #84798 ),
 ( #119427, #40128, #97107 ),
 ( #37893, #98622, #120965 ),
 ( #74051, #62492, #133942 ),
 ( #28652, #107890, #75529 ),
 ( #2658, #122442, #84037 ),
 ( #15696, #17177, #108666 ),
 ( #14930, #97870, #27916 ),
 ( #145498, #109414, #87057 ),
 ( #61736, #3408, #144737 ),
 ( #64002, #1882, #14166 ),
 ( #37126, #74789, #48646 ),
 ( #39387, #96372, #110173 ),
 ( #4918, #50193, #120199 ),
 ( #121698, #143979, #86317 ) ),
 .UNSPECIFIED., .F., .F., .T. ) 
 B_SPLINE_SURFACE_WITH_KNOTS ( ( 4, 2, 2, 2, 2, 2, 2, 2, 4 ),
 ( 3, 3 ),
 ( 0.009215677611315869697, 0.01026685701444324250, 0.01079244671600692977, 0.01131803641757061704, 0.01184362611913430431, 0.01236921582069799158, 0.01263201067147983435, 0.01289480552226167712, 0.01342039522382536439 ),
 ( 0.000000000000000000, 1.000000000000000000 ),
 .UNSPECIFIED. ) 
 GEOMETRIC_REPRESENTATION_ITEM ( )  RATIONAL_B_SPLINE_SURFACE ( (
 ( 1.000000000000000000, 0.7073220907765100929, 1.000000000000000000),
 ( 1.000000000000000000, 0.7385004367349983223, 1.000000000000000000),
 ( 1.000000000000000000, 0.7675961425334125732, 1.000000000000000000),
 ( 1.000000000000000000, 0.8086782928886843136, 1.000000000000000000),
 ( 1.000000000000000000, 0.8219428825649517378, 1.000000000000000000),
 ( 1.000000000000000000, 0.8476499845406795242, 1.000000000000000000),
 ( 1.000000000000000000, 0.8601237391944597244, 1.000000000000000000),
 ( 1.000000000000000000, 0.8835293565516567638, 1.000000000000000000),
 ( 1.000000000000000000, 0.8946480272438970260, 1.000000000000000000),
 ( 1.000000000000000000, 0.9146516766007874999, 1.000000000000000000),
 ( 1.000000000000000000, 0.9236266385823456160, 1.000000000000000000),
 ( 1.000000000000000000, 0.9347067388936964871, 1.000000000000000000),
 ( 1.000000000000000000, 0.9379194545483047207, 1.000000000000000000),
 ( 1.000000000000000000, 0.9432463209882335775, 1.000000000000000000),
 ( 1.000000000000000000, 0.9453585147239723652, 1.000000000000000000),
 ( 1.000000000000000000, 0.9494825206475473456, 1.000000000000000000),
 ( 1.000000000000000000, 0.9493803825603268631, 1.000000000000000000),
 ( 1.000000000000000000, 0.9462454191067278808, 1.000000000000000000) ) ) 
 REPRESENTATION_ITEM ( '' )  SURFACE ( )  );
#2781 = CARTESIAN_POINT ( 'NONE',  ( 14.43790126667193086, -13.96003954450361562, -8.657123113207576992 ) ) ;
#2782 = VERTEX_POINT ( 'NONE', #18865 ) ;
#2783 = CARTESIAN_POINT ( 'NONE',  ( -14.85000000000000142, 44.90045396818231893, -5.251776622251903781 ) ) ;
#2784 = AXIS2_PLACEMENT_3D ( 'NONE', #70233, #2692, #143260 ) ;
#2785 = STYLED_ITEM ( 'NONE', ( #123434 ), #15459 ) ;
#2786 = CARTESIAN_POINT ( 'NONE',  ( 29.85336022323594207, 1.871602612737725657, 2.744816305311969185 ) ) ;
#2787 = CARTESIAN_POINT ( 'NONE',  ( -5.716946997937407460, 48.64045776389536258, 18.81675854675780002 ) ) ;
#2788 = VERTEX_POINT ( 'NONE', #102578 ) ;
#2790 = CARTESIAN_POINT ( 'NONE',  ( 12.88278345026596128, 16.95614909880988463, -15.13139879644661434 ) ) ;
#2789 = FACE_BOUND ( 'NONE', #95584, .T. ) ;
#2791 = VERTEX_POINT ( 'NONE', #91033 ) ;
#2792 = CARTESIAN_POINT ( 'NONE',  ( -42.04367682111535487, -200.0198366376222339, -43.24993509224104571 ) ) ;
#2793 = VECTOR ( 'NONE', #81757, 1000.000000000000000 ) ;
#2794 = CARTESIAN_POINT ( 'NONE',  ( -10.66905671565910652, 1.084488787541791455, 57.82697571265192948 ) ) ;
#2795 = PRESENTATION_LAYER_ASSIGNMENT (  '', '', ( #71387 ) ) ;
#2796 = EDGE_CURVE ( 'NONE', #128602, #19399, #104675, .T. ) ;
#2797 = FILL_AREA_STYLE_COLOUR ( '', #105990 ) ;
#2798 = CARTESIAN_POINT ( 'NONE',  ( -21.66183230706426954, 0.3752429022581497686, 25.90774794155560912 ) ) ;
#2799 = COLOUR_RGB ( '',0.6470588235294117974, 0.6196078431372549211, 0.5882352941176470784 ) ;
#2800 = CARTESIAN_POINT ( 'NONE',  ( -22.58080045470105546, -13.04970647038293308, 12.16033176122783033 ) ) ;
#2801 = CARTESIAN_POINT ( 'NONE',  ( -3.916372630013002176, -19.63032865237683922, 33.66459515130180336 ) ) ;
#2802 = ORIENTED_EDGE ( 'NONE', *, *, #23797, .T. ) ;
#2803 =( NAMED_UNIT ( * ) SI_UNIT ( $, .STERADIAN. ) SOLID_ANGLE_UNIT ( ) );
#2804 = CARTESIAN_POINT ( 'NONE',  ( -3.085063401161901808, -20.71732802546490859, 33.86566972069007875 ) ) ;
#2805 = CARTESIAN_POINT ( 'NONE',  ( -9.883500246557339608, -11.24842682924924020, 54.08892045374827973 ) ) ;
#2806 = CARTESIAN_POINT ( 'NONE',  ( -0.4634472856314643119, 20.00153121465504213, 41.38700094339405666 ) ) ;
#2807 = CARTESIAN_POINT ( 'NONE',  ( 0.6127595221476613840, 48.02083333333334991, -13.54094522922448718 ) ) ;
#2808 = CARTESIAN_POINT ( 'NONE',  ( -5.957931574937738617, -51.66176287890184682, 5.574960594339080089 ) ) ;
#2809 =( BOUNDED_CURVE ( )  B_SPLINE_CURVE ( 2, ( #86705, #88209, #133598, #109074, #135102, #144394, #38279 ),
 .UNSPECIFIED., .F., .F. ) 
 B_SPLINE_CURVE_WITH_KNOTS ( ( 3, 2, 2, 3 ),
 ( 0.3750000000000002220, 0.4166666666666666852, 0.5000000000000000000, 0.5820218695635903661 ),
 .UNSPECIFIED. ) 
 CURVE ( )  GEOMETRIC_REPRESENTATION_ITEM ( )  RATIONAL_B_SPLINE_CURVE ( ( 0.9330127018922192983, 0.9330127018922196314, 1.000000000000000000, 0.8660254037844387076, 1.000000000000000000, 0.8681338377324705480, 0.9958494953375460756 ) ) 
 REPRESENTATION_ITEM ( '' )  );
#2811 = FILL_AREA_STYLE_COLOUR ( '', #93389 ) ;
#2810 = CARTESIAN_POINT ( 'NONE',  ( 29.27438568348557979, -8.564733512828857087, 8.922487329927781374 ) ) ;
#2812 = CARTESIAN_POINT ( 'NONE',  ( 644.2963169419225551, -82.53649576568146529, -67.57448726476836498 ) ) ;
#2813 = DIRECTION ( 'NONE',  ( -0.000000000000000000, -8.673617379884034239E-17, 1.000000000000000000 ) ) ;
#2814 = ORIENTED_EDGE ( 'NONE', *, *, #16156, .T. ) ;
#2815 =( GEOMETRIC_REPRESENTATION_CONTEXT ( 3 ) GLOBAL_UNCERTAINTY_ASSIGNED_CONTEXT ( ( #33379 ) ) GLOBAL_UNIT_ASSIGNED_CONTEXT ( ( #30786, #68394, #92227 ) ) REPRESENTATION_CONTEXT ( 'NONE', 'WORKASPACE' ) );
#2816 = LINE ( 'NONE', #49565, #88258 ) ;
#2817 = CARTESIAN_POINT ( 'NONE',  ( 9.563245004915408742, 43.68229166666669272, -6.398210617458759408 ) ) ;
#2818 = CARTESIAN_POINT ( 'NONE',  ( -8.162493008645352432, 44.06668393624007507, -7.556601999571555872 ) ) ;
#2819 = ORIENTED_EDGE ( 'NONE', *, *, #5697, .T. ) ;
#2820 = CARTESIAN_POINT ( 'NONE',  ( 16.47401459771640830, -1.011123969879375029, 43.82083333333329733 ) ) ;
#2821 = LINE ( 'NONE', #13586, #27056 ) ;
#2822 = CARTESIAN_POINT ( 'NONE',  ( 2.154419130498786306, -12.68213210069352392, 57.29759027033797025 ) ) ;
#2823 = CARTESIAN_POINT ( 'NONE',  ( -77.93485086306326082, -38.96742543153145988, 6.257481096703819468 ) ) ;
#2824 = PRESENTATION_LAYER_ASSIGNMENT (  '', '', ( #110740 ) ) ;
#2825 = CARTESIAN_POINT ( 'NONE',  ( 649.9999999999998863, 85.00000000099795727, -74.20056445496433639 ) ) ;
#2826 = CARTESIAN_POINT ( 'NONE',  ( -13.89801335939283966, 46.88582307919494241, 10.60552646004298083 ) ) ;
#2827 = CARTESIAN_POINT ( 'NONE',  ( 731.0033363875287478, 79.72706321733990364, -117.4670250075371598 ) ) ;
#2828 = CARTESIAN_POINT ( 'NONE',  ( -1.988276622786660175, 46.96084628687254536, 2.949231048563626167 ) ) ;
#2829 = CARTESIAN_POINT ( 'NONE',  ( -12.12922529460616161, -35.48470059649177699, 0.1030725409228508416 ) ) ;
#2830 = CARTESIAN_POINT ( 'NONE',  ( -13.99507394937388938, -40.91188442786804558, -0.4039781325039151216 ) ) ;
#2831 = ORIENTED_EDGE ( 'NONE', *, *, #139398, .T. ) ;
#2832 = DIRECTION ( 'NONE',  ( 0.000000000000000000, 0.000000000000000000, -1.000000000000000000 ) ) ;
#2833 = EDGE_LOOP ( 'NONE', ( #139573, #108843, #141951, #139644 ) ) ;
#2834 = EDGE_CURVE ( 'NONE', #141731, #71768, #8864, .T. ) ;
#2835 = CARTESIAN_POINT ( 'NONE',  ( -1.472200970675148213, 47.72338042758961052, 6.545618129824770648 ) ) ;
#2836 = VERTEX_POINT ( 'NONE', #65668 ) ;
#2838 = CARTESIAN_POINT ( 'NONE',  ( 17.53013836894195521, -5.639722844763184639, 41.99999999999997158 ) ) ;
#2837 = CARTESIAN_POINT ( 'NONE',  ( -21.55828466331029603, 1.813071312525104783, 27.94876334990405198 ) ) ;
#2839 =( GEOMETRIC_REPRESENTATION_CONTEXT ( 3 ) GLOBAL_UNCERTAINTY_ASSIGNED_CONTEXT ( ( #94401 ) ) GLOBAL_UNIT_ASSIGNED_CONTEXT ( ( #82452, #67880, #9559 ) ) REPRESENTATION_CONTEXT ( 'NONE', 'WORKASPACE' ) );
#2840 = ORIENTED_EDGE ( 'NONE', *, *, #123401, .F. ) ;
#2841 = CARTESIAN_POINT ( 'NONE',  ( 605.9307561092651895, -49.91160503097341206, -172.7354989416165552 ) ) ;
#2842 = CARTESIAN_POINT ( 'NONE',  ( -3.055044392244212315, 20.87050520318404878, 32.49422900737474151 ) ) ;
#2844 = ADVANCED_FACE ( 'NONE', ( #78778 ), #53414, .T. ) ;
#2843 = EDGE_CURVE ( 'NONE', #46059, #38112, #143352, .T. ) ;
#2845 = CARTESIAN_POINT ( 'NONE',  ( -158.9442413622812751, 184.7985962760281211, -44.46937119199590427 ) ) ;
#2846 = CARTESIAN_POINT ( 'NONE',  ( 47.23744862283800217, 5.090578722306369208, 4.884426737491826209 ) ) ;
#2847 = ORIENTED_EDGE ( 'NONE', *, *, #127347, .T. ) ;
#2848 = CARTESIAN_POINT ( 'NONE',  ( -640.7733168409821474, 96.42090923271550196, -88.39709120286788391 ) ) ;
#2849 = CARTESIAN_POINT ( 'NONE',  ( 41.49896357860351515, -0.05936176371875911961, 18.46320913044911194 ) ) ;
#2850 = VERTEX_POINT ( 'NONE', #148658 ) ;
#2851 = CARTESIAN_POINT ( 'NONE',  ( 2.434354801679473379, -19.91392819889657417, 27.76331874580099424 ) ) ;
#2852 = CARTESIAN_POINT ( 'NONE',  ( -26.38421831632802750, 32.17910621692924167, 0.1549583433233768515 ) ) ;
#2853 = EDGE_CURVE ( 'NONE', #124103, #7363, #1614, .T. ) ;
#2854 = CARTESIAN_POINT ( 'NONE',  ( -23.49656386413294840, -19.51787404805885373, 9.404448727822604326 ) ) ;
#2855 = CARTESIAN_POINT ( 'NONE',  ( -16.61036236844890368, -1.307379893935676884, 37.98749999999997584 ) ) ;
#2856 =( NAMED_UNIT ( * ) PLANE_ANGLE_UNIT ( ) SI_UNIT ( $, .RADIAN. ) );
#2858 = EDGE_CURVE ( 'NONE', #59788, #53799, #16814, .T. ) ;
#2857 = CARTESIAN_POINT ( 'NONE',  ( -46.57598349203181698, 1.190416012042520286E-14, 15.87169321299896474 ) ) ;
#2859 = CARTESIAN_POINT ( 'NONE',  ( 1.246700465837018434, 48.59200849718751414, 4.488725747080513528 ) ) ;
#2860 = CARTESIAN_POINT ( 'NONE',  ( 15.27598540228373381, 1.011123969879975215, 39.57083333333330444 ) ) ;
#2861 = CARTESIAN_POINT ( 'NONE',  ( -46.20736714318516647, 6.100983073283902769, 5.915523036015174263 ) ) ;
#2862 = CARTESIAN_POINT ( 'NONE',  ( 3.553970009525459162, 49.00000000000002842, 18.72608350143329758 ) ) ;
#2863 = CARTESIAN_POINT ( 'NONE',  ( -4.409126933139871696, -19.34183629219405631, 44.53033453315298829 ) ) ;
#2864 = CARTESIAN_POINT ( 'NONE',  ( 35.27598349203184114, -0.04849486347303754580, 15.98906973627647510 ) ) ;
#2866 = PRESENTATION_LAYER_ASSIGNMENT (  '', '', ( #44359 ) ) ;
#2865 = CARTESIAN_POINT ( 'NONE',  ( -17.70471402827540075, 45.68963888210311097, 38.80165551770882360 ) ) ;
#2867 = CONICAL_SURFACE ( 'NONE', #140275, 43.68776628165380060, 0.008726646259971666819 ) ;
#2868 = COLOUR_RGB ( '',0.9568627450980391469, 0.9568627450980391469, 0.9568627450980391469 ) ;
#2869 = CARTESIAN_POINT ( 'NONE',  ( 10.43692306464659403, 13.10139470162210706, 5.348684259230004123 ) ) ;
#2871 = ORIENTED_EDGE ( 'NONE', *, *, #54675, .T. ) ;
#2870 = AXIS2_PLACEMENT_3D ( 'NONE', #150829, #30965, #32463 ) ;
#2872 = EDGE_CURVE ( 'NONE', #40571, #19927, #80980, .T. ) ;
#2873 = UNCERTAINTY_MEASURE_WITH_UNIT (LENGTH_MEASURE( 1.000000000000000082E-05 ), #112101, 'distance_accuracy_value', 'NONE');
#2874 = CARTESIAN_POINT ( 'NONE',  ( -8.076730745893771157, 46.36040536928349809, -7.551870776708350164 ) ) ;
#2875 = EDGE_CURVE ( 'NONE', #48901, #97761, #14926, .T. ) ;
#2876 = CARTESIAN_POINT ( 'NONE',  ( -1.499947141859835575, 43.16000000000003212, 6.544087464526728404 ) ) ;
#2877 = FILL_AREA_STYLE ('',( #145706 ) ) ;
#2878 = ORIENTED_EDGE ( 'NONE', *, *, #8112, .T. ) ;
#2881 = ORIENTED_EDGE ( 'NONE', *, *, #104359, .F. ) ;
#2880 = CARTESIAN_POINT ( 'NONE',  ( -19.97217221814768351, 1.234198271604354913, 40.90693729191191608 ) ) ;
#2879 = SURFACE_STYLE_USAGE ( .BOTH. , #95818 ) ;
#2883 = CARTESIAN_POINT ( 'NONE',  ( 1.785432285284627385, 18.64772346345619525, 16.34962655800184450 ) ) ;
#2882 = CARTESIAN_POINT ( 'NONE',  ( -0.4279775729230059778, -41.53382276190446731, 18.30882398875924011 ) ) ;
#2884 = EDGE_CURVE ( 'NONE', #145665, #151542, #150204, .T. ) ;
#2885 = CARTESIAN_POINT ( 'NONE',  ( 48.27598349203176298, -6.350000000000505018, 9.322009718050729532 ) ) ;
#2886 = ORIENTED_EDGE ( 'NONE', *, *, #88204, .T. ) ;
#2887 = LINE ( 'NONE', #85781, #110779 ) ;
#2888 = AXIS2_PLACEMENT_3D ( 'NONE', #17934, #30904, #147736 ) ;
#2889 = ORIENTED_EDGE ( 'NONE', *, *, #145756, .F. ) ;
#2890 = CARTESIAN_POINT ( 'NONE',  ( 1.810826770135448571, 46.00000000000002132, -0.9527779971325872621 ) ) ;
#2891 = FILL_AREA_STYLE_COLOUR ( '', #30232 ) ;
#2892 = CARTESIAN_POINT ( 'NONE',  ( -48.23923970093923685, -0.3601877449235051376, 16.95188404769080392 ) ) ;
#2893 = MECHANICAL_DESIGN_GEOMETRIC_PRESENTATION_REPRESENTATION (  '', ( #71481 ), #137748 ) ;
#2894 = CARTESIAN_POINT ( 'NONE',  ( -4.873097407820196736, 49.00000000000003553, -13.82260593022230388 ) ) ;
#2895 = AXIS2_PLACEMENT_3D ( 'NONE', #118353, #45252, #92190 ) ;
#2896 = CARTESIAN_POINT ( 'NONE',  ( -52.05364505443519363, 9.970910787052449820, 5.946666450099026058 ) ) ;
#2897 = CARTESIAN_POINT ( 'NONE',  ( -1.959108387335895429, 41.52287711595632658, 17.44366257804304965 ) ) ;
#2898 = CARTESIAN_POINT ( 'NONE',  ( -0.3169749217508679440, 20.17197036693091405, 41.06496682846736945 ) ) ;
#2899 = CARTESIAN_POINT ( 'NONE',  ( -43.66811793496218996, 3.926066095154025160, 20.30630179176839079 ) ) ;
#2900 = B_SPLINE_CURVE_WITH_KNOTS ( 'NONE', 3,
 ( #151593, #128584, #13353, #70132, #80168, #59375, #36271, #140148 ),
 .UNSPECIFIED., .F., .F.,
 ( 4, 2, 2, 4 ),
 ( 0.000000000000000000, 0.0002122995617655099997, 0.0004245991235310199994, 0.0008491982470620353367 ),
 .UNSPECIFIED. ) ;
#2901 = CIRCLE ( 'NONE', #123078, 10.71760914617072480 ) ;
#2903 = ORIENTED_EDGE ( 'NONE', *, *, #29162, .F. ) ;
#2902 = CARTESIAN_POINT ( 'NONE',  ( 33.24674936915931767, -4.293348078094536113, 5.147120668272855859 ) ) ;
#2904 = CARTESIAN_POINT ( 'NONE',  ( 38.60390015869850799, 0.1859608366445966443, 17.27442040216815045 ) ) ;
#2905 =( NAMED_UNIT ( * ) SI_UNIT ( $, .STERADIAN. ) SOLID_ANGLE_UNIT ( ) );
#2906 = FILL_AREA_STYLE ('',( #61208 ) ) ;
#2907 = SURFACE_STYLE_FILL_AREA ( #84276 ) ;
#2908 = CARTESIAN_POINT ( 'NONE',  ( 43.24140015869850373, -1.619729840532803111, 16.08642229118980183 ) ) ;
#2909 = CARTESIAN_POINT ( 'NONE',  ( 0.4230213783142073858, 20.19613999007273009, 40.99023523481243814 ) ) ;
#2910 = CARTESIAN_POINT ( 'NONE',  ( 144.4281443352941494, -90.00000000000000000, -44.17395540570270640 ) ) ;
#2911 =( NAMED_UNIT ( * ) SI_UNIT ( $, .STERADIAN. ) SOLID_ANGLE_UNIT ( ) );
#2912 = CARTESIAN_POINT ( 'NONE',  ( -19.35962582437927182, 24.27415524961985582, 1.371645557081665023 ) ) ;
#2913 = CARTESIAN_POINT ( 'NONE',  ( -1.782112051851860723, 12.84442738418938923, 56.81778001155835511 ) ) ;
#2914 = ORIENTED_EDGE ( 'NONE', *, *, #38754, .F. ) ;
#2915 = CARTESIAN_POINT ( 'NONE',  ( -9.768697145270682114, 43.22020062750437575, -3.764318971462541796 ) ) ;
#2916 = FACE_OUTER_BOUND ( 'NONE', #4704, .T. ) ;
#2918 = CARTESIAN_POINT ( 'NONE',  ( 585.5438664603649386, 82.61086532860311138, -164.8764332929354453 ) ) ;
#2917 = PRESENTATION_LAYER_ASSIGNMENT (  '', '', ( #64259 ) ) ;
#2919 = CARTESIAN_POINT ( 'NONE',  ( -10.65710827779865610, 43.92558721823878898, -2.936999239345106982 ) ) ;
#2920 = CARTESIAN_POINT ( 'NONE',  ( -42.13723349203181812, 1.620509127829977891E-15, 14.45669321299896559 ) ) ;
#2921 = DIRECTION ( 'NONE',  ( -0.8371691043312221581, 0.000000000000000000, -0.5469441386039888275 ) ) ;
#2923 = CARTESIAN_POINT ( 'NONE',  ( 12.18168108311052400, -13.64998043530377103, -23.29511726290392559 ) ) ;
#2922 = UNCERTAINTY_MEASURE_WITH_UNIT (LENGTH_MEASURE( 1.000000000000000082E-05 ), #40024, 'distance_accuracy_value', 'NONE');
#2924 = AXIS2_PLACEMENT_3D ( 'NONE', #148532, #30241, #100930 ) ;
#2925 =( LENGTH_UNIT ( ) NAMED_UNIT ( * ) SI_UNIT ( .MILLI., .METRE. ) );
#2926 = CARTESIAN_POINT ( 'NONE',  ( -8.857209111524790401, 47.62500000000002842, -6.235651636893372540 ) ) ;
#2927 =( LENGTH_UNIT ( ) NAMED_UNIT ( * ) SI_UNIT ( .MILLI., .METRE. ) );
#2928 = CARTESIAN_POINT ( 'NONE',  ( 11.55045364890075454, 15.08598755483363796, 6.836787146622460121 ) ) ;
#2929 = PRESENTATION_LAYER_ASSIGNMENT (  '', '', ( #34685 ) ) ;
#2930 = UNCERTAINTY_MEASURE_WITH_UNIT (LENGTH_MEASURE( 1.000000000000000082E-05 ), #15132, 'distance_accuracy_value', 'NONE');
#2931 = SURFACE_STYLE_USAGE ( .BOTH. , #47361 ) ;
#2932 = CARTESIAN_POINT ( 'NONE',  ( 626.9169949837319109, -53.91519172164174023, -143.1175788344534112 ) ) ;
#2933 = EDGE_CURVE ( 'NONE', #44813, #142500, #94092, .T. ) ;
#2934 = FILL_AREA_STYLE_COLOUR ( '', #96923 ) ;
#2935 = CARTESIAN_POINT ( 'NONE',  ( 552.6558916600355360, -62.69204008810442019, -134.9410522369092860 ) ) ;
#2936 = CARTESIAN_POINT ( 'NONE',  ( -644.0092589451961658, -82.39402651851447956, -90.13888101062529756 ) ) ;
#2938 = CARTESIAN_POINT ( 'NONE',  ( 0.9821694398789199143, -41.71804311187196390, 17.95154406445978879 ) ) ;
#2937 = CARTESIAN_POINT ( 'NONE',  ( 52.42746179569311948, -7.769695797064890108, 7.571940419310922543 ) ) ;
#2939 = CIRCLE ( 'NONE', #120735, 10.00000000000000178 ) ;
#2940 =( LENGTH_UNIT ( ) NAMED_UNIT ( * ) SI_UNIT ( .MILLI., .METRE. ) );
#2941 = CARTESIAN_POINT ( 'NONE',  ( 16.63954301632149324, -1.290532439031795153, 38.07083333333330444 ) ) ;
#2943 = ORIENTED_EDGE ( 'NONE', *, *, #42237, .T. ) ;
#2942 = CARTESIAN_POINT ( 'NONE',  ( -0.08262444947466658640, 46.22916666666669272, 5.745946049122546029 ) ) ;
#2944 = CARTESIAN_POINT ( 'NONE',  ( -10.49999999999977796, 12.50000000000082601, 49.99999999999999289 ) ) ;
#2945 = CARTESIAN_POINT ( 'NONE',  ( 687.5018866937028861, -116.1279910978287546, -101.6891854611750574 ) ) ;
#2946 = CARTESIAN_POINT ( 'NONE',  ( -0.3272065850114896368, -38.93468419676022307, 11.42962136250612559 ) ) ;
#2947 = CARTESIAN_POINT ( 'NONE',  ( -12.98138355288513246, -1.904650294272896671, 59.44127642303174497 ) ) ;
#2948 = PRESENTATION_LAYER_ASSIGNMENT (  '', '', ( #54283 ) ) ;
#2949 = VERTEX_POINT ( 'NONE', #33337 ) ;
#2950 = CARTESIAN_POINT ( 'NONE',  ( 1.453943129313111760, -41.84422677856686335, 17.92838840301451597 ) ) ;
#2951 =( LENGTH_UNIT ( ) NAMED_UNIT ( * ) SI_UNIT ( .MILLI., .METRE. ) );
#2952 = CARTESIAN_POINT ( 'NONE',  ( 30.95705852715831696, 37.98237127071050168, 11.75972143007249215 ) ) ;
#2953 = CARTESIAN_POINT ( 'NONE',  ( -231.3782194637911118, -80.00000000000000000, -195.7416610878352969 ) ) ;
#2954 = ADVANCED_FACE ( 'NONE', ( #93332 ), #130188, .F. ) ;
#2955 = CARTESIAN_POINT ( 'NONE',  ( -20.83323429403760230, -0.8708886444774864843, 26.60389240321747906 ) ) ;
#2956 = CARTESIAN_POINT ( 'NONE',  ( -0.6427908884752209229, 45.43750000000002842, -13.76790160761043147 ) ) ;
#2957 = CARTESIAN_POINT ( 'NONE',  ( -642.3671191167240977, 79.99999999999923261, -91.46386003915559115 ) ) ;
#2958 = FACE_OUTER_BOUND ( 'NONE', #84655, .T. ) ;
#2959 = CARTESIAN_POINT ( 'NONE',  ( -51.63838996625030831, 6.253547604546283445, 4.023816558252581999 ) ) ;
#2960 = PRESENTATION_STYLE_ASSIGNMENT (( #97405 ) ) ;
#2961 = ORIENTED_EDGE ( 'NONE', *, *, #48720, .F. ) ;
#2962 = CARTESIAN_POINT ( 'NONE',  ( -0.3767059922795286120, 46.97501322051593320, -12.39394700381299863 ) ) ;
#2963 = CARTESIAN_POINT ( 'NONE',  ( 38.99982634173049689, -2.805436031329172852, 3.908759055250889958 ) ) ;
#2964 =( NAMED_UNIT ( * ) PLANE_ANGLE_UNIT ( ) SI_UNIT ( $, .RADIAN. ) );
#2965 = CARTESIAN_POINT ( 'NONE',  ( 6.131011607190035129, 49.00000000000002842, -13.99074460825014654 ) ) ;
#2966 = CARTESIAN_POINT ( 'NONE',  ( 10.75575365649682880, 43.25000000000002132, -4.431360414345914656 ) ) ;
#2967 =( BOUNDED_CURVE ( )  B_SPLINE_CURVE ( 3, ( #3904, #55936, #68987, #42077 ),
 .UNSPECIFIED., .F., .T. ) 
 B_SPLINE_CURVE_WITH_KNOTS ( ( 4, 4 ),
 ( 6.278986591451236166, 6.287384022907870573 ),
 .UNSPECIFIED. ) 
 CURVE ( )  GEOMETRIC_REPRESENTATION_ITEM ( )  RATIONAL_B_SPLINE_CURVE ( ( 1.000000000000000000, 0.9999941236040439385, 0.9999941236040439385, 1.000000000000000000 ) ) 
 REPRESENTATION_ITEM ( '' )  );
#2968 = ORIENTED_EDGE ( 'NONE', *, *, #76682, .T. ) ;
#2969 = CARTESIAN_POINT ( 'NONE',  ( 0.000000000000000000, 0.000000000000000000, 22.54490667569746876 ) ) ;
#2970 = FACE_OUTER_BOUND ( 'NONE', #76347, .T. ) ;
#2971 = CARTESIAN_POINT ( 'NONE',  ( -11.46570940937267480, 2.592117415288892168, 58.58888324978511264 ) ) ;
#2972 = ORIENTED_EDGE ( 'NONE', *, *, #144925, .F. ) ;
#2973 = CARTESIAN_POINT ( 'NONE',  ( 0.6427908884752071561, 45.62500000000002132, 3.264348363106629680 ) ) ;
#2974 = CARTESIAN_POINT ( 'NONE',  ( 24.99259792320211560, 0.6083165698493061546, 31.20526082050258765 ) ) ;
#2975 = CARTESIAN_POINT ( 'NONE',  ( 0.6267503246625985014, 48.94975952642078454, -16.11456201641171404 ) ) ;
#2976 = CARTESIAN_POINT ( 'NONE',  ( -0.8423025211493351261, 46.61933727581313036, 15.21323300120303124 ) ) ;
#2977 = COLOUR_RGB ( '',0.6470588235294117974, 0.6196078431372549211, 0.5882352941176470784 ) ;
#2978 = CARTESIAN_POINT ( 'NONE',  ( 10.75575365649682880, 42.25000000000002132, -4.431360414345913767 ) ) ;
#2979 = CARTESIAN_POINT ( 'NONE',  ( -8.683177822618375785, 43.21467976035583547, -3.992650662228721004 ) ) ;
#2980 = CARTESIAN_POINT ( 'NONE',  ( 11.91933239582996151, -14.09587895181775785, -22.85411449732199429 ) ) ;
#2981 = CARTESIAN_POINT ( 'NONE',  ( 352.7608937455884757, -70.50358936152453282, -205.7543521755637812 ) ) ;
#2983 = CARTESIAN_POINT ( 'NONE',  ( 2.437647672479630847E-13, 19.43042327334481101, -10.04204308934975565 ) ) ;
#2982 = CARTESIAN_POINT ( 'NONE',  ( -5.352314774723172519, 1.647035686401804977, -4.150000000000003908 ) ) ;
#2984 = CARTESIAN_POINT ( 'NONE',  ( -457.2666983173036215, 79.99999999999998579, -154.8293908593824426 ) ) ;
#2985 = ORIENTED_EDGE ( 'NONE', *, *, #63899, .F. ) ;
#2986 = CARTESIAN_POINT ( 'NONE',  ( 1.693669475344779413E-13, 43.79158974410036365, 14.27169321299896509 ) ) ;
#2987 = ADVANCED_FACE ( 'NONE', ( #24928 ), #71783, .T. ) ;
#2988 = CARTESIAN_POINT ( 'NONE',  ( 0.2539999999998198699, -19.05000000000005400, 42.25399999999996936 ) ) ;
#2989 =( GEOMETRIC_REPRESENTATION_CONTEXT ( 3 ) GLOBAL_UNCERTAINTY_ASSIGNED_CONTEXT ( ( #27432 ) ) GLOBAL_UNIT_ASSIGNED_CONTEXT ( ( #97709, #133031, #121550 ) ) REPRESENTATION_CONTEXT ( 'NONE', 'WORKASPACE' ) );
#2990 = ORIENTED_EDGE ( 'NONE', *, *, #84388, .T. ) ;
#2992 = CARTESIAN_POINT ( 'NONE',  ( 9.308213479498103737, -30.61628915822609187, 29.83698394710846458 ) ) ;
#2991 = CARTESIAN_POINT ( 'NONE',  ( 29.65089605622778990, 1.213714538739816495, 4.470308488081850662 ) ) ;
#2993 = CARTESIAN_POINT ( 'NONE',  ( -3.605908504556579963, -41.55989960644089365, 17.70262659510870407 ) ) ;
#2994 = CARTESIAN_POINT ( 'NONE',  ( 0.7739259561248136299, 47.76375000000000881, 14.68709893037027214 ) ) ;
#2995 = VERTEX_POINT ( 'NONE', #140987 ) ;
#2996 = AXIS2_PLACEMENT_3D ( 'NONE', #108507, #50797, #83872 ) ;
#2997 = CARTESIAN_POINT ( 'NONE',  ( -0.5986489708254131292, 43.75520833333336412, 3.065274861928425132 ) ) ;
#2998 = CARTESIAN_POINT ( 'NONE',  ( 20.06070882431641067, -0.6679730446091650675, 40.74243772830702426 ) ) ;
#2999 = CARTESIAN_POINT ( 'NONE',  ( 0.1462920620907826041, 48.81746619197085124, 5.620532809092932958 ) ) ;
#3000 =( BOUNDED_CURVE ( )  B_SPLINE_CURVE ( 2, ( #141449, #38391, #71511, #142226, #37641 ),
 .UNSPECIFIED., .F., .T. ) 
 B_SPLINE_CURVE_WITH_KNOTS ( ( 3, 2, 3 ),
 ( 0.6250000000000001110, 0.6666666666666671848, 0.7500000000000015543 ),
 .UNSPECIFIED. ) 
 CURVE ( )  GEOMETRIC_REPRESENTATION_ITEM ( )  RATIONAL_B_SPLINE_CURVE ( ( 0.9330127018922194093, 0.9330127018922195203, 1.000000000000000000, 0.8660254037844361541, 1.000000000000002442 ) ) 
 REPRESENTATION_ITEM ( '' )  );
#3001 = AXIS2_PLACEMENT_3D ( 'NONE', #7586, #44298, #54397 ) ;
#3002 = FACE_OUTER_BOUND ( 'NONE', #33370, .T. ) ;
#3003 = CARTESIAN_POINT ( 'NONE',  ( -18.83480820183733329, -2.500000000000197176, 7.000000000000000000 ) ) ;
#3004 = CARTESIAN_POINT ( 'NONE',  ( 12.68168070770247446, 13.31528896265971262, -23.05822141767622924 ) ) ;
#3005 = CARTESIAN_POINT ( 'NONE',  ( -4.946131733609870906, 14.57971095638445824, 51.26874538086178745 ) ) ;
#3006 =( LENGTH_UNIT ( ) NAMED_UNIT ( * ) SI_UNIT ( .MILLI., .METRE. ) );
#3007 = CARTESIAN_POINT ( 'NONE',  ( 625.3180823990362569, 52.28011329814934527, -149.1204448442344130 ) ) ;
#3008 = CARTESIAN_POINT ( 'NONE',  ( 0.5076290034715560395, -47.22982964587800581, 15.52456696323177709 ) ) ;
#3009 = EDGE_LOOP ( 'NONE', ( #118412, #107544, #57137, #81300 ) ) ;
#3010 =( GEOMETRIC_REPRESENTATION_CONTEXT ( 3 ) GLOBAL_UNCERTAINTY_ASSIGNED_CONTEXT ( ( #35716 ) ) GLOBAL_UNIT_ASSIGNED_CONTEXT ( ( #54191, #147197, #87286 ) ) REPRESENTATION_CONTEXT ( 'NONE', 'WORKASPACE' ) );
#3011 = CARTESIAN_POINT ( 'NONE',  ( -1.367851655912150299, 45.90875000000000483, 14.97804049479614896 ) ) ;
#3012 = CARTESIAN_POINT ( 'NONE',  ( -12.11301866853201581, -13.08301401778715878, 8.162945290748993443 ) ) ;
#3013 = VERTEX_POINT ( 'NONE', #117158 ) ;
#3014 = CARTESIAN_POINT ( 'NONE',  ( -1.184594282628510742, 42.72875000000001222, 15.09776725687431131 ) ) ;
#3015 = ORIENTED_EDGE ( 'NONE', *, *, #21306, .T. ) ;
#3016 = CARTESIAN_POINT ( 'NONE',  ( -7.770578825021120295, 45.79166666666669272, -5.156370125960223483 ) ) ;
#3017 = CARTESIAN_POINT ( 'NONE',  ( 42.42431682536516746, -0.6669524272678626353, 16.38442098515593415 ) ) ;
#3018 = PRODUCT_DEFINITION_SHAPE ( 'NONE', 'NONE',  #152040 ) ;
#3019 = FACE_OUTER_BOUND ( 'NONE', #136604, .T. ) ;
#3021 = CARTESIAN_POINT ( 'NONE',  ( -2.034199430503899923E-31, 2.034199430503899047E-31, 8.251693212999011706 ) ) ;
#3020 = PRESENTATION_LAYER_ASSIGNMENT (  '', '', ( #64362 ) ) ;
#3022 = CIRCLE ( 'NONE', #128107, 1.833333333333333037 ) ;
#3023 = DIRECTION ( 'NONE',  ( -1.000000000000000000, 1.050571724065156658E-31, -3.679502242570490169E-15 ) ) ;
#3024 = CARTESIAN_POINT ( 'NONE',  ( 19.58305400221890835, 4.081402940859304884, 1.625078656598515359 ) ) ;
#3025 = DIRECTION ( 'NONE',  ( 2.087946369346427643E-13, 1.000000000000000000, -4.145989107531016786E-13 ) ) ;
#3026 = CARTESIAN_POINT ( 'NONE',  ( 12.76396970577956935, 15.56510090681578440, -9.910981390611592445 ) ) ;
#3027 = CARTESIAN_POINT ( 'NONE',  ( -16.45115174543292369, -1.024323843799196831, 39.73749999999996874 ) ) ;
#3028 = AXIS2_PLACEMENT_3D ( 'NONE', #6741, #54312, #53538 ) ;
#3029 = FILL_AREA_STYLE ('',( #773 ) ) ;
#3030 = CARTESIAN_POINT ( 'NONE',  ( 0.9473350369640953783, 48.93750000000003553, 2.798203954519491887 ) ) ;
#3031 = CARTESIAN_POINT ( 'NONE',  ( -12.12768392836231257, -13.65984727525812481, -23.36995344508361683 ) ) ;
#3032 = PRESENTATION_STYLE_ASSIGNMENT (( #52101 ) ) ;
#3033 = ORIENTED_EDGE ( 'NONE', *, *, #30031, .T. ) ;
#3034 = CARTESIAN_POINT ( 'NONE',  ( 2.632234772190333416, 47.32108221739606790, 4.189793976497554695 ) ) ;
#3035 = CARTESIAN_POINT ( 'NONE',  ( -0.3272744225365554205, -16.74757113358874250, 4.516125072679272101 ) ) ;
#3036 =( NAMED_UNIT ( * ) SI_UNIT ( $, .STERADIAN. ) SOLID_ANGLE_UNIT ( ) );
#3037 = VERTEX_POINT ( 'NONE', #57927 ) ;
#3038 = UNCERTAINTY_MEASURE_WITH_UNIT (LENGTH_MEASURE( 1.000000000000000082E-05 ), #61344, 'distance_accuracy_value', 'NONE');
#3039 = EDGE_LOOP ( 'NONE', ( #52268, #97025, #4318, #124655 ) ) ;
#3040 = CARTESIAN_POINT ( 'NONE',  ( 0.8771789553205455725, 18.44101297735744183, 13.34373221893866734 ) ) ;
#3041 = EDGE_CURVE ( 'NONE', #12677, #40428, #58705, .T. ) ;
#3042 = CARTESIAN_POINT ( 'NONE',  ( -8.782979363634321857, -12.93681323435617081, 8.823478335225514613 ) ) ;
#3043 = VERTEX_POINT ( 'NONE', #56434 ) ;
#3044 = CARTESIAN_POINT ( 'NONE',  ( -19.56364833008259652, -5.069583755416378068, 17.71440280140992130 ) ) ;
#3045 = AXIS2_PLACEMENT_3D ( 'NONE', #54500, #112937, #89081 ) ;
#3046 = CARTESIAN_POINT ( 'NONE',  ( -17.05016634314926449, -0.01319987391952104003, 40.59166666666664014 ) ) ;
#3047 = CARTESIAN_POINT ( 'NONE',  ( -0.5417784182343743371, -42.71140015869850970, 14.33022979180837986 ) ) ;
#3048 = CARTESIAN_POINT ( 'NONE',  ( 35.27598349203184114, 1.540074506113407052E-13, 15.87169321299896474 ) ) ;
#3049 = ORIENTED_EDGE ( 'NONE', *, *, #93952, .F. ) ;
#3050 = CARTESIAN_POINT ( 'NONE',  ( -1.729421174978889253, 44.54166666666669272, -14.84718311854357786 ) ) ;
#3051 = ORIENTED_EDGE ( 'NONE', *, *, #26185, .T. ) ;
#3052 = CARTESIAN_POINT ( 'NONE',  ( -26.93586428029614055, 27.40401543338018442, -11.74541879195593452 ) ) ;
#3053 = CARTESIAN_POINT ( 'NONE',  ( 15.13963763155107678, -1.307379893936075010, 41.48749999999996163 ) ) ;
#3054 = AXIS2_PLACEMENT_3D ( 'NONE', #28829, #144147, #71355 ) ;
#3055 = CARTESIAN_POINT ( 'NONE',  ( -16.74494444889328193, 0.8506184921678281441, 38.59017090063071720 ) ) ;
#3057 = EDGE_CURVE ( 'NONE', #81694, #70894, #79090, .T. ) ;
#3056 = B_SPLINE_CURVE_WITH_KNOTS ( 'NONE', 3,
 ( #56373, #123709, #29184, #48611, #100618, #135240, #72478, #134481, #29951, #95563, #3381, #64528, #130126, #120170 ),
 .UNSPECIFIED., .F., .F.,
 ( 4, 2, 2, 2, 2, 2, 4 ),
 ( 0.0001684193658766237314, 0.0007939204169015128118, 0.001419421467926401757, 0.001732171993438846175, 0.002044922518951290159, 0.002357673044463734578, 0.002670423569976173792 ),
 .UNSPECIFIED. ) ;
#3058 = VERTEX_POINT ( 'NONE', #144773 ) ;
#3061 = ORIENTED_EDGE ( 'NONE', *, *, #117817, .F. ) ;
#3060 = CARTESIAN_POINT ( 'NONE',  ( -15.11045698367850321, -1.290532439031399026, 45.00833333333329023 ) ) ;
#3059 = CARTESIAN_POINT ( 'NONE',  ( -0.7471460235689946217, -19.82394522505475365, 44.53033453315298829 ) ) ;
#3062 = CARTESIAN_POINT ( 'NONE',  ( -11.81040950896797348, 12.93033139334314185, 2.798503268779008568 ) ) ;
#3063 = EDGE_CURVE ( 'NONE', #36158, #81056, #89936, .T. ) ;
#3064 = CARTESIAN_POINT ( 'NONE',  ( -10.61974517643109373, 1.420492811241701903, 59.23907343976712525 ) ) ;
#3065 = ORIENTED_EDGE ( 'NONE', *, *, #43150, .T. ) ;
#3066 = CARTESIAN_POINT ( 'NONE',  ( -15.89024190152215610, 1.356965209120414961, 44.96666666666662593 ) ) ;
#3067 =( NAMED_UNIT ( * ) SI_UNIT ( $, .STERADIAN. ) SOLID_ANGLE_UNIT ( ) );
#3068 = FILL_AREA_STYLE_COLOUR ( '', #77449 ) ;
#3069 = CARTESIAN_POINT ( 'NONE',  ( -11.81318709384434662, 14.88142942948076453, 44.25284593564737889 ) ) ;
#3070 = ORIENTED_EDGE ( 'NONE', *, *, #45152, .T. ) ;
#3071 = DIRECTION ( 'NONE',  ( 6.515393337002110580E-15, 0.3818493186865489775, -0.9242245927363209601 ) ) ;
#3072 = CARTESIAN_POINT ( 'NONE',  ( -10.06504909843290463, -52.03551568888581613, 5.633671973815904899 ) ) ;
#3073 = CARTESIAN_POINT ( 'NONE',  ( 26.45840275694332888, -0.3217102351171721719, 34.33130265500295053 ) ) ;
#3074 = CARTESIAN_POINT ( 'NONE',  ( 112.3969040401292290, -77.12567388425465253, -32.94200314610060332 ) ) ;
#3075 = EDGE_CURVE ( 'NONE', #33551, #140565, #24106, .T. ) ;
#3076 = CARTESIAN_POINT ( 'NONE',  ( 29.48820287077070290, -29.95674935969488928, -21.44478868752873879 ) ) ;
#3078 = CARTESIAN_POINT ( 'NONE',  ( 411.5624001995876142, -140.0000000000000284, -49.38875155293028740 ) ) ;
#3077 = CARTESIAN_POINT ( 'NONE',  ( 51.63392859324745388, -6.304440165537161356, 6.154076249263115805 ) ) ;
#3079 = CARTESIAN_POINT ( 'NONE',  ( -47.22982964587797738, -1.044787172857470692, 15.68949169538116983 ) ) ;
#3080 = CARTESIAN_POINT ( 'NONE',  ( 27.60321647856162386, 39.02749807169489316, 17.03327635435088183 ) ) ;
#3081 = CARTESIAN_POINT ( 'NONE',  ( -40.21598349203182465, -6.238829968203951917E-15, 16.71295138299177552 ) ) ;
#3082 = DIRECTION ( 'NONE',  ( -1.000000000000000000, 0.000000000000000000, 0.000000000000000000 ) ) ;
#3083 = CARTESIAN_POINT ( 'NONE',  ( 46.57598349203183830, 0.1524035372526029997, 14.48627944464179329 ) ) ;
#3085 = ORIENTED_EDGE ( 'NONE', *, *, #76237, .T. ) ;
#3084 = EDGE_CURVE ( 'NONE', #46497, #75079, #17304, .T. ) ;
#3086 = PLANE ( 'NONE',  #100456 ) ;
#3088 = ORIENTED_EDGE ( 'NONE', *, *, #52876, .T. ) ;
#3087 = EDGE_LOOP ( 'NONE', ( #33498, #98910, #112042, #30803 ) ) ;
#3090 = CARTESIAN_POINT ( 'NONE',  ( 11.22850713888664487, 44.91803223395860556, -7.095999225565107871 ) ) ;
#3089 = AXIS2_PLACEMENT_3D ( 'NONE', #73543, #121208, #107398 ) ;
#3091 = CARTESIAN_POINT ( 'NONE',  ( -48.27598349203181982, 1.783967839645853272E-14, 15.87169321299896474 ) ) ;
#3092 = AXIS2_PLACEMENT_3D ( 'NONE', #125701, #115726, #21195 ) ;
#3093 = CARTESIAN_POINT ( 'NONE',  ( 10.59898631438160344, 48.92882063662531777, -6.258657431595023191 ) ) ;
#3094 = CARTESIAN_POINT ( 'NONE',  ( -612.8846718174182797, -90.00000000000002842, -82.09462556979600834 ) ) ;
#3096 = CARTESIAN_POINT ( 'NONE',  ( 16.45115174543306580, 1.024323843800206024, 37.92499999999997584 ) ) ;
#3095 = CYLINDRICAL_SURFACE ( 'NONE', #76512, 49.00000000000000000 ) ;
#3097 = CARTESIAN_POINT ( 'NONE',  ( -15.75013097498280779, 32.89383151657834503, 4.151604327275079775 ) ) ;
#3098 =( NAMED_UNIT ( * ) SI_UNIT ( $, .STERADIAN. ) SOLID_ANGLE_UNIT ( ) );
#3100 = ORIENTED_EDGE ( 'NONE', *, *, #2933, .F. ) ;
#3099 = FILL_AREA_STYLE_COLOUR ( '', #114743 ) ;
#3101 = CARTESIAN_POINT ( 'NONE',  ( -0.9838750146414741993, 46.75000000000002132, -15.39456751072711427 ) ) ;
#3102 = CARTESIAN_POINT ( 'NONE',  ( -11.85479464228692237, 1.086083281852890048, 48.29885098671490340 ) ) ;
#3103 = CARTESIAN_POINT ( 'NONE',  ( 1.334946481755693748, -40.72390015869851965, 15.40249933958570772 ) ) ;
#3104 = CARTESIAN_POINT ( 'NONE',  ( 7.989056521203645289, 45.99999999999974420, -10.50156663020592518 ) ) ;
#3105 = MECHANICAL_DESIGN_GEOMETRIC_PRESENTATION_REPRESENTATION (  '', ( #120891 ), #44598 ) ;
#3106 = CARTESIAN_POINT ( 'NONE',  ( 436.8179878167734387, 232.0845701419286797, -282.1613878522223899 ) ) ;
#3107 = CARTESIAN_POINT ( 'NONE',  ( 45.80306682536519247, 1.121816962077459845, 15.00928280977124452 ) ) ;
#3108 = DIRECTION ( 'NONE',  ( -0.6996033587580530178, 0.7145314131754116893, 0.000000000000000000 ) ) ;
#3109 = VECTOR ( 'NONE', #129054, 1000.000000000000000 ) ;
#3110 = CARTESIAN_POINT ( 'NONE',  ( -6.793536714652391062, 46.53606704330637456, -5.163528231089594023 ) ) ;
#3111 = CARTESIAN_POINT ( 'NONE',  ( 688.0671642612761616, -115.9686184308814347, -95.25622017559035726 ) ) ;
#3112 = EDGE_CURVE ( 'NONE', #92927, #141866, #103761, .T. ) ;
#3113 = DIRECTION ( 'NONE',  ( -1.000000000000000000, 1.201015457621452304E-16, 0.000000000000000000 ) ) ;
#3114 = CARTESIAN_POINT ( 'NONE',  ( -184.1912375635847923, -79.99999999999995737, -199.9406369151401464 ) ) ;
#3116 = CARTESIAN_POINT ( 'NONE',  ( -6.013494387244022299, -51.65768357543667122, 5.715883736493569067 ) ) ;
#3115 = FACE_OUTER_BOUND ( 'NONE', #56391, .T. ) ;
#3117 = EDGE_CURVE ( 'NONE', #30674, #104460, #71748, .T. ) ;
#3118 = B_SPLINE_CURVE_WITH_KNOTS ( 'NONE', 3,
 ( #36317, #83249, #49395, #96349, #74767, #100073 ),
 .UNSPECIFIED., .F., .F.,
 ( 4, 2, 4 ),
 ( 0.000000000000000000, 0.5000000000000000000, 1.000000000000000000 ),
 .UNSPECIFIED. ) ;
#3120 = CARTESIAN_POINT ( 'NONE',  ( 15.57312149918044675, -4.140184190130892006, 11.61656788037054966 ) ) ;
#3119 = SURFACE_STYLE_USAGE ( .BOTH. , #13868 ) ;
#3121 = CARTESIAN_POINT ( 'NONE',  ( -37.74677323920224836, 0.6186549976865122202, 16.87067832329256589 ) ) ;
#3122 = CARTESIAN_POINT ( 'NONE',  ( -694.0699192014670871, 84.44262998628710193, -64.56099587697939057 ) ) ;
#3123 =( NAMED_UNIT ( * ) PLANE_ANGLE_UNIT ( ) SI_UNIT ( $, .RADIAN. ) );
#3124 = FACE_OUTER_BOUND ( 'NONE', #53746, .T. ) ;
#3125 = CARTESIAN_POINT ( 'NONE',  ( -17.12289332739361569, 32.57953790133400673, 4.764238482498918792 ) ) ;
#3126 = CARTESIAN_POINT ( 'NONE',  ( -4.261945312576012057, 48.53219391968157481, -6.583815917096287329 ) ) ;
#3127 = STYLED_ITEM ( 'NONE', ( #42622 ), #12342 ) ;
#3128 = CARTESIAN_POINT ( 'NONE',  ( -5.925862355851069907, 46.00000000000002842, 12.89450077953955542 ) ) ;
#3129 = CARTESIAN_POINT ( 'NONE',  ( 40.34763692000334601, 1.847351114839743458, 16.64446147246028218 ) ) ;
#3130 = CARTESIAN_POINT ( 'NONE',  ( -643.6226959191818651, 92.41033253932246794, -88.59207620993203136 ) ) ;
#3131 = CARTESIAN_POINT ( 'NONE',  ( 0.1863217834035596487, 20.38795867678157592, 40.83606838992999855 ) ) ;
#3132 = ORIENTED_EDGE ( 'NONE', *, *, #51845, .T. ) ;
#3133 =( GEOMETRIC_REPRESENTATION_CONTEXT ( 3 ) GLOBAL_UNCERTAINTY_ASSIGNED_CONTEXT ( ( #12238 ) ) GLOBAL_UNIT_ASSIGNED_CONTEXT ( ( #69629, #21285, #82680 ) ) REPRESENTATION_CONTEXT ( 'NONE', 'WORKASPACE' ) );
#3134 = DIRECTION ( 'NONE',  ( -2.465190328815661892E-32, 2.465190328815661071E-32, 1.000000000000000000 ) ) ;
#3135 = CARTESIAN_POINT ( 'NONE',  ( 9.468366169898240869, 14.05968328194462202, 50.00000000000000000 ) ) ;
#3136 = CARTESIAN_POINT ( 'NONE',  ( 14.56762010606367674, 0.7353623684492629486, 44.86249999999996163 ) ) ;
#3137 = CARTESIAN_POINT ( 'NONE',  ( -10.99871307242379892, 49.00000000000004974, 0.1221115872651345746 ) ) ;
#3138 = EDGE_CURVE ( 'NONE', #34985, #96743, #99258, .T. ) ;
#3139 = CARTESIAN_POINT ( 'NONE',  ( -15.04259174782937514, 4.242014289814626693, 53.13357888852889488 ) ) ;
#3140 = CARTESIAN_POINT ( 'NONE',  ( 0.5433386498584225066, -21.36165801750109949, 26.20652025985729239 ) ) ;
#3141 = CARTESIAN_POINT ( 'NONE',  ( 634.0141298247904160, 43.83720684394714340, -148.9857021395994821 ) ) ;
#3142 = B_SPLINE_CURVE_WITH_KNOTS ( 'NONE', 3,
 ( #84571, #131437, #26940, #13183 ),
 .UNSPECIFIED., .F., .F.,
 ( 4, 4 ),
 ( 0.03461923749021283969, 0.04362924453020520371 ),
 .UNSPECIFIED. ) ;
#3143 = CARTESIAN_POINT ( 'NONE',  ( -6.683776669112291392E-15, 49.00000000000002842, 4.248223377748099772 ) ) ;
#3144 = ADVANCED_FACE ( 'NONE', ( #40163 ), #28767, .T. ) ;
#3145 = CARTESIAN_POINT ( 'NONE',  ( -17.05016634314926449, -0.01319987391952136789, 37.59166666666664014 ) ) ;
#3146 = CARTESIAN_POINT ( 'NONE',  ( 10.21829447479342079, 46.50000000000002842, 5.331693116998974524 ) ) ;
#3147 = B_SPLINE_CURVE_WITH_KNOTS ( 'NONE', 3,
 ( #131053, #34205, #128791, #25786, #72657, #105767, #93449 ),
 .UNSPECIFIED., .F., .F.,
 ( 4, 3, 4 ),
 ( 0.002588882195793101165, 0.002736146976306343993, 0.002913149173273134416 ),
 .UNSPECIFIED. ) ;
#3148 = AXIS2_PLACEMENT_3D ( 'NONE', #88066, #99599, #147213 ) ;
#3149 = CARTESIAN_POINT ( 'NONE',  ( -10.46121846115352838, 48.29687500000002132, -5.879765400774553008 ) ) ;
#3150 = CARTESIAN_POINT ( 'NONE',  ( 12.48049784489859348, -14.14538561040117592, 18.99934069488974231 ) ) ;
#3151 = CARTESIAN_POINT ( 'NONE',  ( -0.8686936630311650198, 42.12175495560619964, 5.471077138346442048 ) ) ;
#3152 = ORIENTED_EDGE ( 'NONE', *, *, #77492, .F. ) ;
#3153 = CARTESIAN_POINT ( 'NONE',  ( -1.245547417625724407, 19.96406250310955244, 26.49999999943404561 ) ) ;
#3154 = ORIENTED_EDGE ( 'NONE', *, *, #144553, .F. ) ;
#3156 = EDGE_CURVE ( 'NONE', #59085, #71865, #126708, .T. ) ;
#3155 = ADVANCED_FACE ( 'NONE', ( #61817 ), #108752, .T. ) ;
#3157 = CARTESIAN_POINT ( 'NONE',  ( 9.375453879574456195, 11.67416588961113355, 54.09087961774542919 ) ) ;
#3158 = CARTESIAN_POINT ( 'NONE',  ( 665.5000000000000000, 116.1600787449251015, -88.82465037627794402 ) ) ;
#3159 = CARTESIAN_POINT ( 'NONE',  ( 10.75575365649682880, 43.81250000000002842, -4.431360414345914656 ) ) ;
#3160 =( GEOMETRIC_REPRESENTATION_CONTEXT ( 3 ) GLOBAL_UNCERTAINTY_ASSIGNED_CONTEXT ( ( #64686 ) ) GLOBAL_UNIT_ASSIGNED_CONTEXT ( ( #53959, #66221, #7908 ) ) REPRESENTATION_CONTEXT ( 'NONE', 'WORKASPACE' ) );
#3161 = CARTESIAN_POINT ( 'NONE',  ( -0.3272065850110326135, 38.93468419674147185, 11.42962136252188721 ) ) ;
#3162 = CARTESIAN_POINT ( 'NONE',  ( 10.83837810597148810, 48.89583333333335702, -5.929083085720362689 ) ) ;
#3163 = LINE ( 'NONE', #13909, #113104 ) ;
#3164 = EDGE_CURVE ( 'NONE', #112358, #115754, #22907, .T. ) ;
#3165 = FACE_OUTER_BOUND ( 'NONE', #106360, .T. ) ;
#3166 = CARTESIAN_POINT ( 'NONE',  ( -20.65395010544507670, -3.049236868340833961, 34.54469555922707968 ) ) ;
#3167 = ADVANCED_FACE ( 'NONE', ( #90136 ), #32909, .T. ) ;
#3168 = CARTESIAN_POINT ( 'NONE',  ( -17.38056906652017730, 4.542553579607484515, 41.99999999999998579 ) ) ;
#3169 = ORIENTED_EDGE ( 'NONE', *, *, #131140, .T. ) ;
#3170 = DIRECTION ( 'NONE',  ( -0.8371691043312221581, 0.000000000000000000, -0.5469441386039888275 ) ) ;
#3171 = DIRECTION ( 'NONE',  ( 0.000000000000000000, 0.01886635579490745368, 0.9998220144700855627 ) ) ;
#3173 = CARTESIAN_POINT ( 'NONE',  ( -0.7820861380147888786, 44.02083333333337123, 2.702797458227812921 ) ) ;
#3172 = CARTESIAN_POINT ( 'NONE',  ( 17.49945074810318957, 5.050630570604778491, 0.5695058619236692543 ) ) ;
#3174 = CARTESIAN_POINT ( 'NONE',  ( -29.11160695348293004, -30.68344511616989578, -21.11573613503547975 ) ) ;
#3175 = CARTESIAN_POINT ( 'NONE',  ( 0.7355058952531903227, 40.75683971512080461, 16.69308822709924556 ) ) ;
#3176 = CARTESIAN_POINT ( 'NONE',  ( 52.74846411039107608, -5.157487988067389395, 5.751447607129506423 ) ) ;
#3177 =( LENGTH_UNIT ( ) NAMED_UNIT ( * ) SI_UNIT ( .MILLI., .METRE. ) );
#3178 = CARTESIAN_POINT ( 'NONE',  ( 0.9473350369640961555, 44.87500000000002842, 2.798203954519492331 ) ) ;
#3179 = CARTESIAN_POINT ( 'NONE',  ( 44.27931682536517854, 0.6669524272680013022, 15.35896544084199533 ) ) ;
#3180 = FACE_OUTER_BOUND ( 'NONE', #134416, .T. ) ;
#3181 = CARTESIAN_POINT ( 'NONE',  ( 447.9790910286720873, 115.5771149096447203, -170.8546261085143669 ) ) ;
#3182 = ORIENTED_EDGE ( 'NONE', *, *, #32431, .T. ) ;
#3183 = CARTESIAN_POINT ( 'NONE',  ( -4.131305062775380470E-15, 46.29129196048377537, -14.75177662225190112 ) ) ;
#3184 = AXIS2_PLACEMENT_3D ( 'NONE', #80824, #151501, #129223 ) ;
#3185 = SURFACE_STYLE_USAGE ( .BOTH. , #118442 ) ;
#3186 = CARTESIAN_POINT ( 'NONE',  ( 0.4759818163809700353, 21.02347062625091922, 26.34361282715886077 ) ) ;
#3187 = CARTESIAN_POINT ( 'NONE',  ( -6.005519889400470213, -51.65827311667587907, 4.424089684975651693 ) ) ;
#3188 = DIRECTION ( 'NONE',  ( 0.9622501868990620544, 0.2578341604962881006, 0.08715574274765014451 ) ) ;
#3189 = FILL_AREA_STYLE_COLOUR ( '', #122946 ) ;
#3190 = CARTESIAN_POINT ( 'NONE',  ( -14.69983365685058985, 0.01319987392092581042, 40.34166666666664014 ) ) ;
#3191 = ORIENTED_EDGE ( 'NONE', *, *, #16973, .F. ) ;
#3192 = CARTESIAN_POINT ( 'NONE',  ( -8.552664963035903511, 48.43750000000002132, -6.701796045480509889 ) ) ;
#3193 = CARTESIAN_POINT ( 'NONE',  ( -6.490940615252815959, -15.40371948739242747, 3.116706227298819076 ) ) ;
#3194 = DIRECTION ( 'NONE',  ( 0.9999488214530350971, -0.007756926465169195622, -0.006494964703529001321 ) ) ;
#3195 = VERTEX_POINT ( 'NONE', #23262 ) ;
#3196 = CARTESIAN_POINT ( 'NONE',  ( 14.38482149785381736, -0.8828182325601492408, 43.38333333333330444 ) ) ;
#3197 = UNCERTAINTY_MEASURE_WITH_UNIT (LENGTH_MEASURE( 1.000000000000000082E-05 ), #21618, 'distance_accuracy_value', 'NONE');
#3198 = CARTESIAN_POINT ( 'NONE',  ( 43.39598349203185279, 0.7775114895477740484, 16.19292707205021387 ) ) ;
#3199 = AXIS2_PLACEMENT_3D ( 'NONE', #50055, #84657, #83129 ) ;
#3200 =( NAMED_UNIT ( * ) SI_UNIT ( $, .STERADIAN. ) SOLID_ANGLE_UNIT ( ) );
#3201 = FILL_AREA_STYLE ('',( #3971 ) ) ;
#3202 = B_SPLINE_CURVE_WITH_KNOTS ( 'NONE', 3,
 ( #140319, #24232, #47986, #118791 ),
 .UNSPECIFIED., .F., .F.,
 ( 4, 4 ),
 ( 0.000000000000000000, 0.003921730157844420701 ),
 .UNSPECIFIED. ) ;
#3203 = CARTESIAN_POINT ( 'NONE',  ( 13.37089246931926567, 12.37263002709750559, -23.50074506469496072 ) ) ;
#3204 = ORIENTED_EDGE ( 'NONE', *, *, #17899, .T. ) ;
#3205 = CARTESIAN_POINT ( 'NONE',  ( -12.23825019371657064, 43.16000000000002501, -5.402836908047059516 ) ) ;
#3206 =( NAMED_UNIT ( * ) SI_UNIT ( $, .STERADIAN. ) SOLID_ANGLE_UNIT ( ) );
#3207 = ORIENTED_EDGE ( 'NONE', *, *, #30850, .F. ) ;
#3208 =( GEOMETRIC_REPRESENTATION_CONTEXT ( 3 ) GLOBAL_UNCERTAINTY_ASSIGNED_CONTEXT ( ( #35987 ) ) GLOBAL_UNIT_ASSIGNED_CONTEXT ( ( #70430, #95061, #118911 ) ) REPRESENTATION_CONTEXT ( 'NONE', 'WORKASPACE' ) );
#3209 = UNCERTAINTY_MEASURE_WITH_UNIT (LENGTH_MEASURE( 1.000000000000000082E-05 ), #63988, 'distance_accuracy_value', 'NONE');
#3211 = VERTEX_POINT ( 'NONE', #125503 ) ;
#3210 = DIRECTION ( 'NONE',  ( 0.9482641644689515648, -1.074484972369094505E-31, -0.3174824001169217480 ) ) ;
#3212 = CARTESIAN_POINT ( 'NONE',  ( -13.93789871432549177, 35.89472944320733916, 5.411298414514806865 ) ) ;
#3213 = EDGE_CURVE ( 'NONE', #57723, #101612, #99829, .T. ) ;
#3214 = CARTESIAN_POINT ( 'NONE',  ( -13.50814538773405005, -40.19571075072515498, -0.3274653530653485189 ) ) ;
#3215 = ORIENTED_EDGE ( 'NONE', *, *, #11691, .T. ) ;
#3216 =( GEOMETRIC_REPRESENTATION_CONTEXT ( 3 ) GLOBAL_UNCERTAINTY_ASSIGNED_CONTEXT ( ( #23323 ) ) GLOBAL_UNIT_ASSIGNED_CONTEXT ( ( #25344, #119132, #140659 ) ) REPRESENTATION_CONTEXT ( 'NONE', 'WORKASPACE' ) );
#3217 = CARTESIAN_POINT ( 'NONE',  ( -0.7739259561244865582, 42.86125000000001251, 17.05628749562762891 ) ) ;
#3218 = STYLED_ITEM ( 'NONE', ( #1237 ), #3155 ) ;
#3219 = CARTESIAN_POINT ( 'NONE',  ( -17.52786054356574041, -3.524755048138155544, 20.05529932859731446 ) ) ;
#3220 = MECHANICAL_DESIGN_GEOMETRIC_PRESENTATION_REPRESENTATION (  '', ( #709 ), #12959 ) ;
#3221 = CYLINDRICAL_SURFACE ( 'NONE', #26228, 1.175240473580831280 ) ;
#3222 = EDGE_LOOP ( 'NONE', ( #24163, #32152, #22932, #135826 ) ) ;
#3223 = CARTESIAN_POINT ( 'NONE',  ( -1.255753656496838122, 46.56250000000002132, -15.57219283015788314 ) ) ;
#3224 = ORIENTED_EDGE ( 'NONE', *, *, #96848, .F. ) ;
#3225 = CARTESIAN_POINT ( 'NONE',  ( 29.48820287077135305, 29.95674935969462283, -21.44478868752905498 ) ) ;
#3226 = CARTESIAN_POINT ( 'NONE',  ( 19.95985646892048493, 3.027224403631399330, 32.58204193940054694 ) ) ;
#3227 = CARTESIAN_POINT ( 'NONE',  ( -13.91449694997434072, 2.588667102024016842, 58.23377092758162377 ) ) ;
#3228 = CARTESIAN_POINT ( 'NONE',  ( 136.8960876519704755, 25.87232464563212986, -124.9946495359065750 ) ) ;
#3229 = CARTESIAN_POINT ( 'NONE',  ( -6.896966042399260033, 46.00000000000002132, 13.49786795744237722 ) ) ;
#3230 = DIRECTION ( 'NONE',  ( -1.599193020520323391E-16, 1.000000000000000000, -1.700743009892418160E-16 ) ) ;
#3231 = CARTESIAN_POINT ( 'NONE',  ( 0.3217102351168585894, 26.45840275694246913, 34.33130265500384581 ) ) ;
#3232 = CARTESIAN_POINT ( 'NONE',  ( 634.0915346242347823, 156.7644438766257906, -63.37053641020072803 ) ) ;
#3233 = VECTOR ( 'NONE', #19401, 1000.000000000000000 ) ;
#3234 = SURFACE_STYLE_FILL_AREA ( #15520 ) ;
#3236 = ORIENTED_EDGE ( 'NONE', *, *, #52590, .F. ) ;
#3235 = CARTESIAN_POINT ( 'NONE',  ( 12.52090249155820167, -14.02669263226244922, 19.43405393134525738 ) ) ;
#3237 = CARTESIAN_POINT ( 'NONE',  ( -15.77603102321143957, 17.25321452594385363, 1.238842449043388028 ) ) ;
#3239 = ORIENTED_EDGE ( 'NONE', *, *, #22373, .F. ) ;
#3238 =( BOUNDED_CURVE ( )  B_SPLINE_CURVE ( 3, ( #142319, #70823, #94667, #127729 ),
 .UNSPECIFIED., .F., .T. ) 
 B_SPLINE_CURVE_WITH_KNOTS ( ( 4, 4 ),
 ( 2.357564018062737965, 3.925621289116848267 ),
 .UNSPECIFIED. ) 
 CURVE ( )  GEOMETRIC_REPRESENTATION_ITEM ( )  RATIONAL_B_SPLINE_CURVE ( ( 1.000000000000000000, 0.8053830134673587438, 0.8053830134673587438, 1.000000000000000000 ) ) 
 REPRESENTATION_ITEM ( '' )  );
#3240 = CARTESIAN_POINT ( 'NONE',  ( -16.45115174543292369, -1.024323843799193279, 36.67499999999997584 ) ) ;
#3241 = DIRECTION ( 'NONE',  ( 1.000000000000000000, 0.000000000000000000, 0.000000000000000000 ) ) ;
#3242 = CARTESIAN_POINT ( 'NONE',  ( -9.500000000000005329, 47.45929196048377463, -5.251776622251902005 ) ) ;
#3243 = CARTESIAN_POINT ( 'NONE',  ( 385.7537081174182845, 119.5000872296275247, -234.2333985652272474 ) ) ;
#3244 = CARTESIAN_POINT ( 'NONE',  ( 12.71973758350199368, 47.75056978963399246, 12.99529401070726387 ) ) ;
#3245 = EDGE_CURVE ( 'NONE', #149808, #152014, #33216, .T. ) ;
#3246 = EDGE_LOOP ( 'NONE', ( #9228, #18799, #101713, #77156 ) ) ;
#3247 = CARTESIAN_POINT ( 'NONE',  ( 15.38129839002720267, -11.39400150539420409, -20.87864936813728889 ) ) ;
#3248 =( NAMED_UNIT ( * ) PLANE_ANGLE_UNIT ( ) SI_UNIT ( $, .RADIAN. ) );
#3249 = CARTESIAN_POINT ( 'NONE',  ( 16.61036236844904579, 1.307379893936689630, 36.73749999999997584 ) ) ;
#3250 = SURFACE_STYLE_FILL_AREA ( #131491 ) ;
#3251 =( NAMED_UNIT ( * ) SI_UNIT ( $, .STERADIAN. ) SOLID_ANGLE_UNIT ( ) );
#3252 = DIRECTION ( 'NONE',  ( -0.8371691043312221581, 0.000000000000000000, -0.5469441386039886055 ) ) ;
#3253 = CARTESIAN_POINT ( 'NONE',  ( -29.12151062098644161, -26.11152468766867329, -15.96435291391512479 ) ) ;
#3254 = CARTESIAN_POINT ( 'NONE',  ( 5.916629050217162594E-15, -48.31294259158271132, 20.06150646242958402 ) ) ;
#3255 = CARTESIAN_POINT ( 'NONE',  ( -11.46904184006586114, 15.17878280300094396, -21.23117572128788666 ) ) ;
#3256 = COLOUR_RGB ( '',0.9568627450980391469, 0.9568627450980391469, 0.9568627450980391469 ) ;
#3257 = FILL_AREA_STYLE_COLOUR ( '', #121820 ) ;
#3258 = DIRECTION ( 'NONE',  ( 0.000000000000000000, 0.000000000000000000, 1.000000000000000000 ) ) ;
#3259 =( GEOMETRIC_REPRESENTATION_CONTEXT ( 3 ) GLOBAL_UNCERTAINTY_ASSIGNED_CONTEXT ( ( #142048 ) ) GLOBAL_UNIT_ASSIGNED_CONTEXT ( ( #1317, #48047, #58840 ) ) REPRESENTATION_CONTEXT ( 'NONE', 'WORKASPACE' ) );
#3260 = CARTESIAN_POINT ( 'NONE',  ( -592.8606279824344938, 82.45291081565865454, -111.9166295972188152 ) ) ;
#3261 =( LENGTH_UNIT ( ) NAMED_UNIT ( * ) SI_UNIT ( .MILLI., .METRE. ) );
#3262 = ADVANCED_FACE ( 'NONE', ( #139346 ), #11001, .F. ) ;
#3263 = CARTESIAN_POINT ( 'NONE',  ( 10.48387501464146609, 47.00000000000002132, -4.608985733776684413 ) ) ;
#3264 = CARTESIAN_POINT ( 'NONE',  ( 545.1785822190312274, -71.35991840830510569, -130.1232937198861634 ) ) ;
#3265 = ORIENTED_EDGE ( 'NONE', *, *, #139201, .T. ) ;
#3266 = DIRECTION ( 'NONE',  ( -0.7000315591865888809, 0.7106352860259751436, 0.07037973001918965132 ) ) ;
#3267 = CARTESIAN_POINT ( 'NONE',  ( -322.3012161704211849, -178.3270138706056400, -154.9795869059326492 ) ) ;
#3268 = CARTESIAN_POINT ( 'NONE',  ( -1.323787951481643077, 43.33854166666668561, -14.82480566347752493 ) ) ;
#3269 = DIRECTION ( 'NONE',  ( -0.8715865959575969102, 0.4902415789659713696, 0.000000000000000000 ) ) ;
#3270 = CARTESIAN_POINT ( 'NONE',  ( -7.857915514740203555, 32.09478678233053728, 7.722786556333207209 ) ) ;
#3271 = EDGE_LOOP ( 'NONE', ( #19842, #49603, #71764, #108472, #134679, #67649, #77753, #83586 ) ) ;
#3274 = EDGE_LOOP ( 'NONE', ( #123420, #108018, #90569, #128202, #57365, #87120 ) ) ;
#3273 = CARTESIAN_POINT ( 'NONE',  ( 16.99317567847248256, -13.93405787523131245, 15.22797712007103677 ) ) ;
#3272 = CARTESIAN_POINT ( 'NONE',  ( -9.500000000000003553, 45.47644972343718450, -5.251776622251902005 ) ) ;
#3275 = SURFACE_SIDE_STYLE ('',( #100500 ) ) ;
#3276 = CARTESIAN_POINT ( 'NONE',  ( 41.09931682536518593, 0.5920470345517384603, 16.64182353983860807 ) ) ;
#3277 =( NAMED_UNIT ( * ) PLANE_ANGLE_UNIT ( ) SI_UNIT ( $, .RADIAN. ) );
#3278 = CARTESIAN_POINT ( 'NONE',  ( -8.161621894028511903, 48.39583333333334991, -5.929083085720366242 ) ) ;
#3279 = DIRECTION ( 'NONE',  ( 6.093475139368035791E-17, 0.01745240643728327573, -0.9998476951563911586 ) ) ;
#3280 = CARTESIAN_POINT ( 'NONE',  ( 0.2005461841549656399, 49.00000000000000711, 15.56473120807750021 ) ) ;
#3281 = CARTESIAN_POINT ( 'NONE',  ( 40.65765015869849464, -0.9629759445436668619, 15.99935582173611159 ) ) ;
#3282 = SURFACE_STYLE_USAGE ( .BOTH. , #16300 ) ;
#3283 = SURFACE_STYLE_FILL_AREA ( #133067 ) ;
#3284 = EDGE_CURVE ( 'NONE', #115032, #69976, #57010, .T. ) ;
#3285 = DIRECTION ( 'NONE',  ( -1.000000000000000000, 3.491481338843133750E-15, -1.224646799147353454E-16 ) ) ;
#3286 = CARTESIAN_POINT ( 'NONE',  ( -14.56762010606352931, -0.7353623684482542000, 45.04999999999995453 ) ) ;
#3287 = CARTESIAN_POINT ( 'NONE',  ( 0.5491762389684263779, 12.45426007942563729, 57.83433264529626427 ) ) ;
#3288 = CARTESIAN_POINT ( 'NONE',  ( -10.85000000000000142, 49.00000000000002842, 5.331693212998963816 ) ) ;
#3289 = VECTOR ( 'NONE', #17418, 1000.000000000000000 ) ;
#3290 = FACE_OUTER_BOUND ( 'NONE', #146946, .T. ) ;
#3292 = CARTESIAN_POINT ( 'NONE',  ( 33.96627347988483336, 6.682358976211598467, 0.4072231536066499569 ) ) ;
#3291 = CARTESIAN_POINT ( 'NONE',  ( 1.847351114839375308, -40.34763692000493052, 16.64446147246110641 ) ) ;
#3293 = CARTESIAN_POINT ( 'NONE',  ( 44.68013941958154334, -0.7495084318799023482, 14.89673828555828905 ) ) ;
#3294 = CARTESIAN_POINT ( 'NONE',  ( -0.3327794766169010487, 45.87340953607904481, 1.851253772048379709 ) ) ;
#3295 = CARTESIAN_POINT ( 'NONE',  ( -12.58888058487009864, 13.62364396778684750, 2.389927509828972507 ) ) ;
#3296 = CARTESIAN_POINT ( 'NONE',  ( 7.928898632264426816, 44.19946604399553536, -3.096515443013472701 ) ) ;
#3297 = CARTESIAN_POINT ( 'NONE',  ( 0.8132271242930502186, 41.46999999999999886, 16.40299543937661753 ) ) ;
#3298 = FACE_OUTER_BOUND ( 'NONE', #149247, .T. ) ;
#3299 = CARTESIAN_POINT ( 'NONE',  ( -0.3255487323941863576, -30.06005458790317419, 18.85408768259289047 ) ) ;
#3300 = CARTESIAN_POINT ( 'NONE',  ( -14.89986728531464166, -14.17473446879630394, -9.568105846306000473 ) ) ;
#3301 = AXIS2_PLACEMENT_3D ( 'NONE', #38830, #112601, #98068 ) ;
#3302 = B_SPLINE_CURVE_WITH_KNOTS ( 'NONE', 3,
 ( #80417, #20531, #148815, #56595, #58079, #149590, #92696, #105024, #46511, #19789, #67352, #138867, #140398, #114287, #66610, #81176, #128078, #22817, #9015, #91190, #115819, #113534, #55094, #43468, #103532, #90429, #102742, #32753, #137342, #33493 ),
 .UNSPECIFIED., .F., .F.,
 ( 4, 2, 2, 2, 2, 2, 2, 2, 2, 2, 2, 2, 2, 2, 4 ),
 ( 0.007827068121455796335, 0.008805211578525855981, 0.009294283307060889274, 0.009783355035595920832, 0.01027242676413095239, 0.01076149849266598568, 0.01125057022120101724, 0.01173964194973604880, 0.01222871367827108209, 0.01271778540680611191, 0.01320685713534114521, 0.01369592886387617676, 0.01467407232094623468, 0.01516314404948126623, 0.01565221577801629432 ),
 .UNSPECIFIED. ) ;
#3303 = CARTESIAN_POINT ( 'NONE',  ( 15.89445376524836462, -1.731941555312022984, 43.02916666666662593 ) ) ;
#3304 = ORIENTED_EDGE ( 'NONE', *, *, #51519, .F. ) ;
#3305 = CARTESIAN_POINT ( 'NONE',  ( 9.499999999999996447, 43.16000000000002501, -5.251776622251898452 ) ) ;
#3306 =( NAMED_UNIT ( * ) SI_UNIT ( $, .STERADIAN. ) SOLID_ANGLE_UNIT ( ) );
#3307 = CARTESIAN_POINT ( 'NONE',  ( -51.23055082772348356, 8.941125496634022340, 5.624069773196296751 ) ) ;
#3308 = EDGE_CURVE ( 'NONE', #35406, #12417, #76848, .T. ) ;
#3309 =( GEOMETRIC_REPRESENTATION_CONTEXT ( 3 ) GLOBAL_UNCERTAINTY_ASSIGNED_CONTEXT ( ( #99441 ) ) GLOBAL_UNIT_ASSIGNED_CONTEXT ( ( #132097, #120656, #76724 ) ) REPRESENTATION_CONTEXT ( 'NONE', 'WORKASPACE' ) );
#3310 = LINE ( 'NONE', #85463, #15038 ) ;
#3311 = CARTESIAN_POINT ( 'NONE',  ( 20.86327480449682170, -0.7954229203176700347, 26.54105946550089712 ) ) ;
#3312 = CARTESIAN_POINT ( 'NONE',  ( -23.95735327204777221, -7.144594054125979810, 31.20526082050258765 ) ) ;
#3313 = FACE_OUTER_BOUND ( 'NONE', #113865, .T. ) ;
#3314 = CARTESIAN_POINT ( 'NONE',  ( 617.2261360640320618, 54.41824316871882417, -147.5277876679059261 ) ) ;
#3315 = SURFACE_STYLE_USAGE ( .BOTH. , #74696 ) ;
#3316 = CARTESIAN_POINT ( 'NONE',  ( 207.7488263117786857, 90.00000000000000000, -26.91392621110911776 ) ) ;
#3317 = CARTESIAN_POINT ( 'NONE',  ( -2.467238294037195967, -12.69007809803885323, 57.22500208245431708 ) ) ;
#3318 = AXIS2_PLACEMENT_3D ( 'NONE', #129276, #143884, #1784 ) ;
#3319 = PRESENTATION_STYLE_ASSIGNMENT (( #108576 ) ) ;
#3320 = DIRECTION ( 'NONE',  ( -0.5383085271980990738, -0.1736481776669295818, 0.8246637132424149419 ) ) ;
#3321 = LINE ( 'NONE', #143143, #11154 ) ;
#3323 = ORIENTED_EDGE ( 'NONE', *, *, #60856, .F. ) ;
#3322 =( NAMED_UNIT ( * ) PLANE_ANGLE_UNIT ( ) SI_UNIT ( $, .RADIAN. ) );
#3324 = EDGE_CURVE ( 'NONE', #35579, #42706, #38534, .T. ) ;
#3325 = VERTEX_POINT ( 'NONE', #132312 ) ;
#3326 = CARTESIAN_POINT ( 'NONE',  ( 47.04943674184394808, -6.196814049616178544, 11.40567599311007996 ) ) ;
#3327 = CARTESIAN_POINT ( 'NONE',  ( 413.6754385338105067, 131.5057240728202999, -203.7707575517927125 ) ) ;
#3328 = CARTESIAN_POINT ( 'NONE',  ( -10.75575365649683768, 48.06250000000002132, -6.072192830157885801 ) ) ;
#3329 = CARTESIAN_POINT ( 'NONE',  ( -9.500000000000003553, 49.00000000000002842, -5.251776622251902005 ) ) ;
#3330 = CARTESIAN_POINT ( 'NONE',  ( 369.5949372713051844, 19.99999999999999289, -25.02525383946016291 ) ) ;
#3331 = CARTESIAN_POINT ( 'NONE',  ( -2.137671231300137364, -12.74226580403695941, 57.14173302712713820 ) ) ;
#3332 = SURFACE_STYLE_FILL_AREA ( #35512 ) ;
#3333 = B_SPLINE_CURVE_WITH_KNOTS ( 'NONE', 3,
 ( #136047, #45227, #102965, #136789 ),
 .UNSPECIFIED., .F., .F.,
 ( 4, 4 ),
 ( 3.181600988074881781E-07, 0.009010325656844075243 ),
 .UNSPECIFIED. ) ;
#3334 = CARTESIAN_POINT ( 'NONE',  ( 0.9932153906244967079, -47.22982964587799870, 16.24358139164509041 ) ) ;
#3335 =( LENGTH_UNIT ( ) NAMED_UNIT ( * ) SI_UNIT ( .MILLI., .METRE. ) );
#3336 = FILL_AREA_STYLE ('',( #98549 ) ) ;
#3337 = EDGE_CURVE ( 'NONE', #121145, #38112, #64650, .T. ) ;
#3338 = CARTESIAN_POINT ( 'NONE',  ( 352.8509610060270916, -70.26035740747272484, -202.5142776105778069 ) ) ;
#3339 = MECHANICAL_DESIGN_GEOMETRIC_PRESENTATION_REPRESENTATION (  '', ( #108854 ), #20381 ) ;
#3340 = CARTESIAN_POINT ( 'NONE',  ( -10.95591246770421279, 10.59670222286176333, -23.20372844356882425 ) ) ;
#3341 = CIRCLE ( 'NONE', #44866, 2.724015418050608428 ) ;
#3342 = CARTESIAN_POINT ( 'NONE',  ( -9.803331056826509737, 13.67347682917247731, 50.37668346810233544 ) ) ;
#3343 = ADVANCED_FACE ( 'NONE', ( #130802 ), #120556, .F. ) ;
#3344 =( NAMED_UNIT ( * ) PLANE_ANGLE_UNIT ( ) SI_UNIT ( $, .RADIAN. ) );
#3345 = CARTESIAN_POINT ( 'NONE',  ( 12.04722116657424458, 46.39246917364834388, 14.02138345651425055 ) ) ;
#3346 = EDGE_LOOP ( 'NONE', ( #39660, #141895, #114105, #114717 ) ) ;
#3347 = AXIS2_PLACEMENT_3D ( 'NONE', #59223, #116175, #56199 ) ;
#3348 = CARTESIAN_POINT ( 'NONE',  ( 20.29100293192870197, 1.107206083152989962, 26.95691654254733294 ) ) ;
#3349 = CARTESIAN_POINT ( 'NONE',  ( 5.848812506176262360, -16.03251047926049822, 41.99999999999997158 ) ) ;
#3350 = CARTESIAN_POINT ( 'NONE',  ( 8.176212048518358699, 42.33854166666669272, -5.324805663477522266 ) ) ;
#3351 = CARTESIAN_POINT ( 'NONE',  ( -613.2326543122941302, -80.00000000000012790, -92.07934904563899181 ) ) ;
#3352 = ORIENTED_EDGE ( 'NONE', *, *, #20592, .T. ) ;
#3353 = CARTESIAN_POINT ( 'NONE',  ( 47.22982964587798449, -1.162519786864731897, 15.19425083469342397 ) ) ;
#3354 = CARTESIAN_POINT ( 'NONE',  ( 640.8025391902970114, 148.5241899665276435, -63.94439548136768536 ) ) ;
#3355 = CARTESIAN_POINT ( 'NONE',  ( -11.13499749910511660, -0.8949326967218250717, 48.47635635630126671 ) ) ;
#3356 = CARTESIAN_POINT ( 'NONE',  ( -10.64749578395491092, 34.73817625829111932, 22.02267619731864201 ) ) ;
#3357 = CARTESIAN_POINT ( 'NONE',  ( 1.300592517402957560, 20.39845666846515826, 26.86694427979728417 ) ) ;
#3358 = COLOUR_RGB ( '',0.9568627450980391469, 0.9568627450980391469, 0.9568627450980391469 ) ;
#3359 =( NAMED_UNIT ( * ) PLANE_ANGLE_UNIT ( ) SI_UNIT ( $, .RADIAN. ) );
#3360 =( GEOMETRIC_REPRESENTATION_CONTEXT ( 3 ) GLOBAL_UNCERTAINTY_ASSIGNED_CONTEXT ( ( #66210 ) ) GLOBAL_UNIT_ASSIGNED_CONTEXT ( ( #107183, #36403, #95662 ) ) REPRESENTATION_CONTEXT ( 'NONE', 'WORKASPACE' ) );
#3361 = VERTEX_POINT ( 'NONE', #63152 ) ;
#3363 =( NAMED_UNIT ( * ) PLANE_ANGLE_UNIT ( ) SI_UNIT ( $, .RADIAN. ) );
#3362 = SURFACE_STYLE_USAGE ( .BOTH. , #86266 ) ;
#3364 = ORIENTED_EDGE ( 'NONE', *, *, #73037, .T. ) ;
#3365 = DIRECTION ( 'NONE',  ( -1.972152263052529951E-31, 1.192018108066319237E-15, -1.000000000000000000 ) ) ;
#3366 = CARTESIAN_POINT ( 'NONE',  ( 0.4077696222049782548, -41.32347275291488131, 17.03187592930141037 ) ) ;
#3367 = CARTESIAN_POINT ( 'NONE',  ( 37.78661067649105831, -4.886345890915090528, 5.632502566053625870 ) ) ;
#3368 = CARTESIAN_POINT ( 'NONE',  ( -15.87499999999993427, 9.017384357836812703E-13, 41.99999999999997868 ) ) ;
#3369 = CARTESIAN_POINT ( 'NONE',  ( 351.2813784165375068, -70.67256675349625539, -203.4350416433097735 ) ) ;
#3370 = ADVANCED_FACE ( 'NONE', ( #7825 ), #72031, .T. ) ;
#3371 = CARTESIAN_POINT ( 'NONE',  ( -19.77786588888041308, 0.5085775076617889967, 44.97494704374011576 ) ) ;
#3372 = EDGE_LOOP ( 'NONE', ( #25727, #64728, #95216, #150561 ) ) ;
#3373 = CARTESIAN_POINT ( 'NONE',  ( -19.51979109046680350, -31.26228178347349029, 3.491544516884008686 ) ) ;
#3374 = ORIENTED_EDGE ( 'NONE', *, *, #42137, .F. ) ;
#3375 = ORIENTED_EDGE ( 'NONE', *, *, #111041, .T. ) ;
#3376 = UNCERTAINTY_MEASURE_WITH_UNIT (LENGTH_MEASURE( 1.000000000000000082E-05 ), #111191, 'distance_accuracy_value', 'NONE');
#3377 = CARTESIAN_POINT ( 'NONE',  ( -9.158834682051375964, 43.21024047358086051, -3.777515222503270209 ) ) ;
#3378 = CARTESIAN_POINT ( 'NONE',  ( 1.320722403969081471, -42.05207118269467514, 16.50546810909078843 ) ) ;
#3379 = CARTESIAN_POINT ( 'NONE',  ( -12.36763439071733650, 15.91750615288779791, -10.78345508103301853 ) ) ;
#3381 = CARTESIAN_POINT ( 'NONE',  ( 43.77454586347790411, 1.548990210640397658, 15.45755271997153280 ) ) ;
#3380 = CARTESIAN_POINT ( 'NONE',  ( 6.797564531490185580, 46.29129196048377537, -5.332065925229849235 ) ) ;
#3382 = CARTESIAN_POINT ( 'NONE',  ( 8.984634407805080158, 42.20831474093854041, -3.777926860973339629 ) ) ;
#3383 =( NAMED_UNIT ( * ) PLANE_ANGLE_UNIT ( ) SI_UNIT ( $, .RADIAN. ) );
#3384 = ORIENTED_EDGE ( 'NONE', *, *, #92993, .T. ) ;
#3385 = CARTESIAN_POINT ( 'NONE',  ( 0.2611394272020247098, -37.49973349203185080, 14.48099871039938868 ) ) ;
#3386 = ORIENTED_EDGE ( 'NONE', *, *, #59438, .T. ) ;
#3387 = UNCERTAINTY_MEASURE_WITH_UNIT (LENGTH_MEASURE( 1.000000000000000082E-05 ), #117285, 'distance_accuracy_value', 'NONE');
#3388 = VERTEX_POINT ( 'NONE', #6298 ) ;
#3389 = CARTESIAN_POINT ( 'NONE',  ( -8.986166110455750200, -12.22335784816453064, 53.89360054388228605 ) ) ;
#3390 = AXIS2_PLACEMENT_3D ( 'NONE', #34907, #104924, #94147 ) ;
#3391 = EDGE_CURVE ( 'NONE', #37510, #3195, #87725, .T. ) ;
#3392 = CARTESIAN_POINT ( 'NONE',  ( 4.930639866317668485, 49.00000000000002842, -3.707824975442277182 ) ) ;
#3393 = ORIENTED_EDGE ( 'NONE', *, *, #263, .T. ) ;
#3394 = CARTESIAN_POINT ( 'NONE',  ( 365.1547360947927245, -92.57708600697586121, -236.4584831928227402 ) ) ;
#3395 = PRESENTATION_LAYER_ASSIGNMENT (  '', '', ( #96596 ) ) ;
#3397 = CARTESIAN_POINT ( 'NONE',  ( -27.65146874797464704, -27.58345728402086650, -10.53705648932186811 ) ) ;
#3396 = ADVANCED_BREP_SHAPE_REPRESENTATION ( '', ( #29149, #96177 ), #74005 ) ;
#3398 = CARTESIAN_POINT ( 'NONE',  ( -17.37275725852618180, -33.57312052521236723, 3.330685583659396709 ) ) ;
#3399 = CARTESIAN_POINT ( 'NONE',  ( 1.300311331976187867, 45.36843538244239937, 6.600236016810633544 ) ) ;
#3400 = ORIENTED_EDGE ( 'NONE', *, *, #142755, .F. ) ;
#3401 = DIRECTION ( 'NONE',  ( -0.3201122840698158445, 1.027538089220304751E-32, -0.9473796100759217520 ) ) ;
#3402 = CARTESIAN_POINT ( 'NONE',  ( -23.61084669659718216, -19.39487049164690546, 9.372920869341877292 ) ) ;
#3403 = ORIENTED_EDGE ( 'NONE', *, *, #32522, .F. ) ;
#3404 = CARTESIAN_POINT ( 'NONE',  ( 47.57806336021400284, 0.7935706770298527335, 14.58890182182222794 ) ) ;
#3405 = CARTESIAN_POINT ( 'NONE',  ( 0.3209407194505857208, -21.30752538807855956, 39.79236741969864966 ) ) ;
#3407 = CARTESIAN_POINT ( 'NONE',  ( 10.66451625530998726, 43.53500000000002501, -5.093371881599039419 ) ) ;
#3406 = DIRECTION ( 'NONE',  ( 1.000000000000000000, 3.027261056785814558E-16, 0.000000000000000000 ) ) ;
#3408 = CARTESIAN_POINT ( 'NONE',  ( 1.884512089270341084, -12.69544744320334217, 57.07124415437297671 ) ) ;
#3409 = CARTESIAN_POINT ( 'NONE',  ( -46.57598349203182408, -1.319695041722590112, 15.77100400078534648 ) ) ;
#3410 = CARTESIAN_POINT ( 'NONE',  ( 11.10643188174468321, 47.32599007676051173, -7.337223634679668649 ) ) ;
#3411 = CARTESIAN_POINT ( 'NONE',  ( -237.1329203425654839, -188.4440321615458913, -162.3870007416157080 ) ) ;
#3412 = DIRECTION ( 'NONE',  ( 0.9510565162951536422, 0.3090169943749473958, 0.000000000000000000 ) ) ;
#3413 = CARTESIAN_POINT ( 'NONE',  ( -3.140907994166707306E-30, 39.31547184885990021, 10.70016610841060967 ) ) ;
#3415 = ORIENTED_EDGE ( 'NONE', *, *, #13193, .T. ) ;
#3414 = EDGE_LOOP ( 'NONE', ( #14908, #11092, #122246, #57031, #27338 ) ) ;
#3416 = LINE ( 'NONE', #84807, #76865 ) ;
#3417 = CARTESIAN_POINT ( 'NONE',  ( 421.8309192441898858, 144.6737941266722771, -189.3611886860374511 ) ) ;
#3418 = CARTESIAN_POINT ( 'NONE',  ( -1.921730180863328252, 12.65683251438232126, 57.37612021120439465 ) ) ;
#3419 = CARTESIAN_POINT ( 'NONE',  ( -14.69983365685058985, 0.01319987392092573583, 40.40416666666664014 ) ) ;
#3420 = STYLED_ITEM ( 'NONE', ( #30003 ), #293 ) ;
#3421 = ORIENTED_EDGE ( 'NONE', *, *, #50134, .F. ) ;
#3422 = CARTESIAN_POINT ( 'NONE',  ( -0.9473350369641100333, 48.12500000000003553, 5.698242800976705880 ) ) ;
#3423 = FILL_AREA_STYLE_COLOUR ( '', #84672 ) ;
#3424 = PRESENTATION_LAYER_ASSIGNMENT (  '', '', ( #96517 ) ) ;
#3425 = CARTESIAN_POINT ( 'NONE',  ( 27.40401543337990375, 26.93586428029643187, -11.74541879195592031 ) ) ;
#3426 = CARTESIAN_POINT ( 'NONE',  ( 46.78615811853693174, 14.56212239020678112, 11.75972143007166082 ) ) ;
#3428 = EDGE_LOOP ( 'NONE', ( #136996, #51803, #17034 ) ) ;
#3427 =( BOUNDED_CURVE ( )  B_SPLINE_CURVE ( 2, ( #4628, #50647, #99790, #99075, #108364, #74497, #109125, #109865, #73748 ),
 .UNSPECIFIED., .F., .F. ) 
 B_SPLINE_CURVE_WITH_KNOTS ( ( 3, 2, 2, 2, 3 ),
 ( 0.5921052631578949121, 0.5964912280701754055, 0.6052631578947368363, 0.6140350877192982670, 0.6184210526315792045 ),
 .UNSPECIFIED. ) 
 CURVE ( )  GEOMETRIC_REPRESENTATION_ITEM ( )  RATIONAL_B_SPLINE_CURVE ( ( 0.9330127018922192983, 0.9330127018922218518, 1.000000000000000000, 0.8660254037844387076, 1.000000000000000000, 0.8660254037844387076, 1.000000000000000000, 0.9330127018922159676, 0.9330127018922194093 ) ) 
 REPRESENTATION_ITEM ( '' )  );
#3429 = COLOUR_RGB ( '',0.9568627450980391469, 0.9568627450980391469, 0.9568627450980391469 ) ;
#3430 = SURFACE_SIDE_STYLE ('',( #41615 ) ) ;
#3431 =( LENGTH_UNIT ( ) NAMED_UNIT ( * ) SI_UNIT ( .MILLI., .METRE. ) );
#3432 = SURFACE_STYLE_FILL_AREA ( #108689 ) ;
#3434 = CARTESIAN_POINT ( 'NONE',  ( 6.215199620942359893, -47.56443346979481390, 14.89446735953348089 ) ) ;
#3433 = CARTESIAN_POINT ( 'NONE',  ( 0.06473573141996376290, 44.22916666666669272, 3.074767176682193348 ) ) ;
#3435 = EDGE_CURVE ( 'NONE', #88267, #132325, #55114, .T. ) ;
#3436 = CARTESIAN_POINT ( 'NONE',  ( -520.8677010768669788, 89.99999999978000176, -66.78873948501978930 ) ) ;
#3437 = CARTESIAN_POINT ( 'NONE',  ( 730.1241458291273148, -95.67979449027052397, -110.3690257620457089 ) ) ;
#3438 = EDGE_LOOP ( 'NONE', ( #135070, #1141, #72200, #65256 ) ) ;
#3439 = CARTESIAN_POINT ( 'NONE',  ( -37.70180608624819030, -1.393647897211951286E-14, 16.93669321299896424 ) ) ;
#3440 = CARTESIAN_POINT ( 'NONE',  ( 0.9473350369640989310, 42.87500000000002842, -16.20179604548050634 ) ) ;
#3441 = CARTESIAN_POINT ( 'NONE',  ( 717.7661606727519938, 106.3820852883696233, -108.8207908606910905 ) ) ;
#3442 = CARTESIAN_POINT ( 'NONE',  ( -8.332481767415027107, 43.51876387594483475, -4.994981525826136526 ) ) ;
#3443 = ORIENTED_EDGE ( 'NONE', *, *, #141090, .T. ) ;
#3446 = ORIENTED_EDGE ( 'NONE', *, *, #48433, .T. ) ;
#3445 = DIRECTION ( 'NONE',  ( -0.5469441386039891606, 0.000000000000000000, 0.8371691043312218250 ) ) ;
#3444 = FACE_OUTER_BOUND ( 'NONE', #47048, .T. ) ;
#3448 = CARTESIAN_POINT ( 'NONE',  ( -9.500000000000003553, 46.61533333333335349, -5.251776622251902005 ) ) ;
#3447 =( NAMED_UNIT ( * ) SI_UNIT ( $, .STERADIAN. ) SOLID_ANGLE_UNIT ( ) );
#3449 = FILL_AREA_STYLE ('',( #50995 ) ) ;
#3450 = MECHANICAL_DESIGN_GEOMETRIC_PRESENTATION_REPRESENTATION (  '', ( #10761 ), #99057 ) ;
#3451 = ORIENTED_EDGE ( 'NONE', *, *, #72343, .F. ) ;
#3452 = CARTESIAN_POINT ( 'NONE',  ( -15.85554623475163183, -1.731941555311615311, 39.46666666666664014 ) ) ;
#3453 = CARTESIAN_POINT ( 'NONE',  ( 0.000000000000000000, 0.000000000000000000, 35.50859960265086102 ) ) ;
#3454 = CIRCLE ( 'NONE', #74585, 5.000000000000004441 ) ;
#3456 = B_SPLINE_CURVE_WITH_KNOTS ( 'NONE', 3,
 ( #68569, #127783, #115514, #128532, #140105, #109140, #46980, #271, #73761, #133667, #51437, #122148, #3129, #85260 ),
 .UNSPECIFIED., .F., .F.,
 ( 4, 2, 2, 2, 2, 2, 4 ),
 ( 2.685181600804629829E-16, 0.0002002857699503790318, 0.0004005715399004895066, 0.0006008573098506000357, 0.0008011430798007105648, 0.001201714619700931406, 0.001602286159601152464 ),
 .UNSPECIFIED. ) ;
#3455 = MECHANICAL_DESIGN_GEOMETRIC_PRESENTATION_REPRESENTATION (  '', ( #35247 ), #126102 ) ;
#3457 = DIRECTION ( 'NONE',  ( 5.157097282236628748E-15, 0.3818493186865488664, -0.9242245927363209601 ) ) ;
#3458 = STYLED_ITEM ( 'NONE', ( #142856 ), #46970 ) ;
#3459 = CARTESIAN_POINT ( 'NONE',  ( -42.27459138591420640, 0.1798140349238623592, 18.50739262486807846 ) ) ;
#3461 = CARTESIAN_POINT ( 'NONE',  ( -1.822350075084063104, 40.32667325253121504, 16.78325344909275074 ) ) ;
#3460 = AXIS2_PLACEMENT_3D ( 'NONE', #68016, #66515, #125704 ) ;
#3462 = FACE_BOUND ( 'NONE', #6377, .T. ) ;
#3463 = CARTESIAN_POINT ( 'NONE',  ( -6.148443086636438792, -51.64714976670314428, 4.163839043655627847 ) ) ;
#3464 =( GEOMETRIC_REPRESENTATION_CONTEXT ( 3 ) GLOBAL_UNCERTAINTY_ASSIGNED_CONTEXT ( ( #33208 ) ) GLOBAL_UNIT_ASSIGNED_CONTEXT ( ( #117411, #139745, #34352 ) ) REPRESENTATION_CONTEXT ( 'NONE', 'WORKASPACE' ) );
#3465 = CARTESIAN_POINT ( 'NONE',  ( -0.7820861380147872133, 48.52083333333335702, -16.29720254177218663 ) ) ;
#3466 = CARTESIAN_POINT ( 'NONE',  ( -51.66393823170647437, 5.927468754204403112, 5.474590385982046392 ) ) ;
#3468 = ORIENTED_EDGE ( 'NONE', *, *, #59617, .T. ) ;
#3467 = EDGE_CURVE ( 'NONE', #8585, #88199, #71462, .T. ) ;
#3469 =( NAMED_UNIT ( * ) SI_UNIT ( $, .STERADIAN. ) SOLID_ANGLE_UNIT ( ) );
#3470 = CARTESIAN_POINT ( 'NONE',  ( -3.434819790007354268, 46.47383202187855744, -6.384167476081215042 ) ) ;
#3471 = DIRECTION ( 'NONE',  ( -1.000000000000000000, 0.000000000000000000, 0.000000000000000000 ) ) ;
#3472 = VECTOR ( 'NONE', #143417, 1000.000000000000000 ) ;
#3473 = CARTESIAN_POINT ( 'NONE',  ( 14.69221270608961660, 0.6652827306399248242, 43.54999999999996163 ) ) ;
#3474 = EDGE_CURVE ( 'NONE', #120947, #68857, #27821, .T. ) ;
#3475 = EDGE_CURVE ( 'NONE', #77233, #48090, #135715, .T. ) ;
#3477 = CARTESIAN_POINT ( 'NONE',  ( 17.26175882281886587, 1.383960726870342217, 3.765349640909574802 ) ) ;
#3476 = CARTESIAN_POINT ( 'NONE',  ( 437.1443197259325188, -147.0913364966261838, -188.8075335500321899 ) ) ;
#3478 = CARTESIAN_POINT ( 'NONE',  ( 726.7753987306663248, -97.22355833908908096, -115.6428243931494393 ) ) ;
#3479 = CARTESIAN_POINT ( 'NONE',  ( -149.6745180525637693, 195.3692146411246995, -167.0758962721457124 ) ) ;
#3480 =( BOUNDED_CURVE ( )  B_SPLINE_CURVE ( 2, ( #74793, #121702, #51731, #74057, #45387 ),
 .UNSPECIFIED., .F., .F. ) 
 B_SPLINE_CURVE_WITH_KNOTS ( ( 3, 2, 3 ),
 ( 0.6250000000000001110, 0.6666666666666675178, 0.7500000000000027756 ),
 .UNSPECIFIED. ) 
 CURVE ( )  GEOMETRIC_REPRESENTATION_ITEM ( )  RATIONAL_B_SPLINE_CURVE ( ( 0.9330127018922194093, 0.9330127018922195203, 1.000000000000000000, 0.8660254037844342667, 1.000000000000004441 ) ) 
 REPRESENTATION_ITEM ( '' )  );
#3481 = CARTESIAN_POINT ( 'NONE',  ( -19.98105689999989210, -2.047925863950019298, 38.80205640166504821 ) ) ;
#3482 = CARTESIAN_POINT ( 'NONE',  ( 14.94834503092236488, 14.70056267892536184, -9.615622811637104306 ) ) ;
#3483 = ORIENTED_EDGE ( 'NONE', *, *, #71114, .F. ) ;
#3484 = CARTESIAN_POINT ( 'NONE',  ( -46.57598349203181698, -0.1134532778042467993, 14.55303416898535396 ) ) ;
#3485 = CARTESIAN_POINT ( 'NONE',  ( -48.14728128459118750, 5.926510006659429841, 20.18169321299896168 ) ) ;
#3486 =( LENGTH_UNIT ( ) NAMED_UNIT ( * ) SI_UNIT ( .MILLI., .METRE. ) );
#3487 = CARTESIAN_POINT ( 'NONE',  ( 0.2547095680698193143, 27.50542849806745593, 33.29317067695993160 ) ) ;
#3488 = CARTESIAN_POINT ( 'NONE',  ( 2.342800849722011858, 12.61187663922035362, 55.23094794261439944 ) ) ;
#3489 = CARTESIAN_POINT ( 'NONE',  ( -15.87499999999993427, 8.979537782905706057E-13, 45.17499999999997584 ) ) ;
#3490 = PRESENTATION_STYLE_ASSIGNMENT (( #51814 ) ) ;
#3491 = CARTESIAN_POINT ( 'NONE',  ( 0.8478155163020032470, 48.74839508564998170, 3.250900581610137063 ) ) ;
#3492 = CARTESIAN_POINT ( 'NONE',  ( 26.73717413195607762, -8.254907191686147172, 9.711201934861286134 ) ) ;
#3493 = CARTESIAN_POINT ( 'NONE',  ( -19.00000000000000355, 0.3305219438107143137, 45.49999999999998579 ) ) ;
#3494 = CARTESIAN_POINT ( 'NONE',  ( -39.99633725830729958, 28.30711935043299121, 38.80165551770882360 ) ) ;
#3495 = SURFACE_STYLE_USAGE ( .BOTH. , #141790 ) ;
#3496 = CARTESIAN_POINT ( 'NONE',  ( -18.53212489032596366, -1.444936809165916047, 46.36831632884556598 ) ) ;
#3497 = CARTESIAN_POINT ( 'NONE',  ( 505.8675656798874343, -140.0000000000000000, -46.68238020329334859 ) ) ;
#3498 = CARTESIAN_POINT ( 'NONE',  ( 9.417375550525335370, 45.16666666666668561, -3.754053950877451307 ) ) ;
#3499 = ORIENTED_EDGE ( 'NONE', *, *, #69332, .T. ) ;
#3500 = CARTESIAN_POINT ( 'NONE',  ( -45.86567643211559897, -2.170041617498836395, 15.87169321299897540 ) ) ;
#3501 = CARTESIAN_POINT ( 'NONE',  ( -43.57265015869848668, 0.4857006309033163327, 15.03043504300615751 ) ) ;
#3502 = FILL_AREA_STYLE ('',( #28755 ) ) ;
#3503 = DIRECTION ( 'NONE',  ( 0.008726535498366523938, 2.373417947485357948E-32, 0.9999619230641713097 ) ) ;
#3504 = CARTESIAN_POINT ( 'NONE',  ( 0.7312151337649306360, -20.02323367367279872, 41.19013444548593128 ) ) ;
#3505 = ADVANCED_FACE ( 'NONE', ( #93014 ), #80712, .F. ) ;
#3506 = ORIENTED_EDGE ( 'NONE', *, *, #121792, .T. ) ;
#3507 = CARTESIAN_POINT ( 'NONE',  ( 352.8141699680543297, 76.66597601398153472, -202.3674641592199919 ) ) ;
#3508 = CARTESIAN_POINT ( 'NONE',  ( -9.436754995084591258, 49.18229166666669272, -6.398210617458764737 ) ) ;
#3509 = CARTESIAN_POINT ( 'NONE',  ( -11.03576186706659001, 46.29129196048377537, -3.026683518290480546 ) ) ;
#3510 = DIRECTION ( 'NONE',  ( 9.596468837218806670E-19, 1.000000000000000000, 8.673617379884028076E-17 ) ) ;
#3511 =( NAMED_UNIT ( * ) SI_UNIT ( $, .STERADIAN. ) SOLID_ANGLE_UNIT ( ) );
#3512 = EDGE_LOOP ( 'NONE', ( #131094, #5390, #132653, #25990, #77257, #57243, #13658, #95686, #55633, #60011 ) ) ;
#3513 = CARTESIAN_POINT ( 'NONE',  ( 688.1301342532910894, -115.9690071091406480, -101.6796531553256386 ) ) ;
#3514 = CARTESIAN_POINT ( 'NONE',  ( 687.5242890861597971, 113.8328835103944243, -100.8963832030213013 ) ) ;
#3515 = CARTESIAN_POINT ( 'NONE',  ( -0.3498388087184591266, 48.94975952641895134, -16.22396788773338372 ) ) ;
#3516 = CARTESIAN_POINT ( 'NONE',  ( 663.2371878520235668, 46.85297925938332497, -153.1630262113731931 ) ) ;
#3517 = CARTESIAN_POINT ( 'NONE',  ( 12.89226309390679504, 45.59694487801210983, -12.64172803076571761 ) ) ;
#3518 = EDGE_CURVE ( 'NONE', #100434, #19811, #56895, .T. ) ;
#3519 = CARTESIAN_POINT ( 'NONE',  ( -23.21701241100847568, 30.92054616611697426, 20.13213231786032864 ) ) ;
#3520 = CARTESIAN_POINT ( 'NONE',  ( 436.9123395643366621, 153.8159766965035828, -193.6931622341931813 ) ) ;
#3521 = CARTESIAN_POINT ( 'NONE',  ( 9.468495753377011326, -11.55563330024650348, 54.16832016505331637 ) ) ;
#3522 = CARTESIAN_POINT ( 'NONE',  ( 11.85238657224064696, 16.66715915118965086, -16.28303804907322672 ) ) ;
#3523 = MECHANICAL_DESIGN_GEOMETRIC_PRESENTATION_REPRESENTATION (  '', ( #135965 ), #133562 ) ;
#3524 = EDGE_LOOP ( 'NONE', ( #8309, #28953, #150987, #95208 ) ) ;
#3525 = CARTESIAN_POINT ( 'NONE',  ( -39.15598349203181527, 0.9714012618066246718, 15.87169321299896119 ) ) ;
#3526 = CARTESIAN_POINT ( 'NONE',  ( -1.599999999999830447, -46.66546772192241122, 15.87169321299896474 ) ) ;
#3527 = CARTESIAN_POINT ( 'NONE',  ( 30.20149744400408665, 28.04372475219877714, -19.57121545832928433 ) ) ;
#3528 = CARTESIAN_POINT ( 'NONE',  ( -9.500000000000005329, 49.00000000000002132, -5.251776622251902893 ) ) ;
#3529 = VECTOR ( 'NONE', #23470, 1000.000000000000227 ) ;
#3530 = VERTEX_POINT ( 'NONE', #138400 ) ;
#3531 = DIRECTION ( 'NONE',  ( 2.465190328815661892E-32, 1.192018108066319631E-15, -1.000000000000000000 ) ) ;
#3532 = EDGE_CURVE ( 'NONE', #16732, #80568, #143138, .T. ) ;
#3533 = CARTESIAN_POINT ( 'NONE',  ( 30.01824073784279534, 2.407400157571602417, 2.467658763924442056 ) ) ;
#3534 = CARTESIAN_POINT ( 'NONE',  ( -17.05370323870637961, 0.3016849986995706057, 38.63482909936923448 ) ) ;
#3535 = ORIENTED_EDGE ( 'NONE', *, *, #8354, .T. ) ;
#3537 = CARTESIAN_POINT ( 'NONE',  ( -19.77945616181846233, -0.4623621139635695210, 44.96965097004970602 ) ) ;
#3536 = SURFACE_SIDE_STYLE ('',( #74183 ) ) ;
#3538 = ORIENTED_EDGE ( 'NONE', *, *, #27259, .T. ) ;
#3539 = CARTESIAN_POINT ( 'NONE',  ( 174.3016111539943154, -189.5012766420817911, -43.35393033787936901 ) ) ;
#3540 = CARTESIAN_POINT ( 'NONE',  ( -10.60535989647028998, 2.182174889383809102, 59.65101396027003489 ) ) ;
#3541 = PRESENTATION_STYLE_ASSIGNMENT (( #12777 ) ) ;
#3542 = CARTESIAN_POINT ( 'NONE',  ( 43.84425297533627486, -4.686664622639638823E-14, 20.30630179176838368 ) ) ;
#3543 =( GEOMETRIC_REPRESENTATION_CONTEXT ( 3 ) GLOBAL_UNCERTAINTY_ASSIGNED_CONTEXT ( ( #32720 ) ) GLOBAL_UNIT_ASSIGNED_CONTEXT ( ( #120457, #39635, #125670 ) ) REPRESENTATION_CONTEXT ( 'NONE', 'WORKASPACE' ) );
#3544 = EDGE_CURVE ( 'NONE', #18034, #38078, #137647, .T. ) ;
#3545 = FACE_OUTER_BOUND ( 'NONE', #148655, .T. ) ;
#3546 = CARTESIAN_POINT ( 'NONE',  ( 26.73044423452713758, 26.92908543341100369, -11.60221528863785245 ) ) ;
#3547 = CARTESIAN_POINT ( 'NONE',  ( -22.93966057247252976, -16.42074920024832707, 10.26227451453728534 ) ) ;
#3548 =( GEOMETRIC_REPRESENTATION_CONTEXT ( 3 ) GLOBAL_UNCERTAINTY_ASSIGNED_CONTEXT ( ( #548 ) ) GLOBAL_UNIT_ASSIGNED_CONTEXT ( ( #142022, #115939, #92828 ) ) REPRESENTATION_CONTEXT ( 'NONE', 'WORKASPACE' ) );
#3549 = CARTESIAN_POINT ( 'NONE',  ( -1.793069555439678942, -21.55815935240590164, 27.94140147142999808 ) ) ;
#3550 = VERTEX_POINT ( 'NONE', #113819 ) ;
#3551 = CARTESIAN_POINT ( 'NONE',  ( -41.47143364885948102, -0.1697432515150968380, 18.49238458876822122 ) ) ;
#3553 = CARTESIAN_POINT ( 'NONE',  ( -10.68190140728434656, -11.12263105082689663, 53.44427828681419612 ) ) ;
#3552 = AXIS2_PLACEMENT_3D ( 'NONE', #64260, #124165, #111177 ) ;
#3554 = CARTESIAN_POINT ( 'NONE',  ( -0.9726982292387116313, 19.98556602540101679, 41.19343681856912553 ) ) ;
#3555 = UNCERTAINTY_MEASURE_WITH_UNIT (LENGTH_MEASURE( 1.000000000000000082E-05 ), #88300, 'distance_accuracy_value', 'NONE');
#3556 = CARTESIAN_POINT ( 'NONE',  ( 1.354990507135268363, 48.10416666666669272, -14.67702623832888875 ) ) ;
#3558 = FILL_AREA_STYLE ('',( #40277 ) ) ;
#3557 = CARTESIAN_POINT ( 'NONE',  ( 29.98832936907389524, -6.244663331560689201, 7.973465827607242318 ) ) ;
#3559 = CARTESIAN_POINT ( 'NONE',  ( 642.2833761065569433, -87.07347339646523210, -64.49325831175531221 ) ) ;
#3560 = MECHANICAL_DESIGN_GEOMETRIC_PRESENTATION_REPRESENTATION (  '', ( #99272 ), #8446 ) ;
#3561 = STYLED_ITEM ( 'NONE', ( #64661 ), #47232 ) ;
#3562 = DIRECTION ( 'NONE',  ( 0.000000000000000000, 0.01886635579307715041, 0.9998220144701200907 ) ) ;
#3563 = ORIENTED_EDGE ( 'NONE', *, *, #117287, .F. ) ;
#3564 = CARTESIAN_POINT ( 'NONE',  ( -10.67322681825231889, 48.71269760752530686, -5.747320903779105095 ) ) ;
#3565 = CARTESIAN_POINT ( 'NONE',  ( 10.82378795148163597, 44.55729166666668561, -5.178747581026272861 ) ) ;
#3566 = ORIENTED_EDGE ( 'NONE', *, *, #112093, .T. ) ;
#3567 = CARTESIAN_POINT ( 'NONE',  ( 17.05016634314940660, 0.01319987392052707730, 43.40416666666662593 ) ) ;
#3568 = UNCERTAINTY_MEASURE_WITH_UNIT (LENGTH_MEASURE( 1.000000000000000082E-05 ), #99245, 'distance_accuracy_value', 'NONE');
#3569 = CARTESIAN_POINT ( 'NONE',  ( -77.44917995537596767, -38.72458997768781330, 1.826815823529362115 ) ) ;
#3570 =( GEOMETRIC_REPRESENTATION_CONTEXT ( 3 ) GLOBAL_UNCERTAINTY_ASSIGNED_CONTEXT ( ( #150072 ) ) GLOBAL_UNIT_ASSIGNED_CONTEXT ( ( #1968, #12722, #24193 ) ) REPRESENTATION_CONTEXT ( 'NONE', 'WORKASPACE' ) );
#3571 = STYLED_ITEM ( 'NONE', ( #30177 ), #76175 ) ;
#3572 = PLANE ( 'NONE',  #12172 ) ;
#3573 = CARTESIAN_POINT ( 'NONE',  ( 720.5963215362426126, 59.88127347974809567, -138.6735443260572822 ) ) ;
#3574 = CARTESIAN_POINT ( 'NONE',  ( 10.79742536764777050, 48.53287810583132256, 0.7892982239225014851 ) ) ;
#3575 = CARTESIAN_POINT ( 'NONE',  ( -10.41768114244781174, -29.89808422010534983, 0.9276892780676806449 ) ) ;
#3576 = CARTESIAN_POINT ( 'NONE',  ( -13.21227673523766377, -38.05101708859783827, -0.1155371249657692612 ) ) ;
#3577 = ORIENTED_EDGE ( 'NONE', *, *, #51362, .T. ) ;
#3578 = CARTESIAN_POINT ( 'NONE',  ( 16.14820946014607372, 43.09195133590817761, 1.658730913931511397 ) ) ;
#3579 = ORIENTED_EDGE ( 'NONE', *, *, #137189, .F. ) ;
#3580 = EDGE_CURVE ( 'NONE', #58386, #60946, #115338, .T. ) ;
#3581 = CARTESIAN_POINT ( 'NONE',  ( 1.117033183334668944, 45.15240835058760638, -12.31154231073965555 ) ) ;
#3582 = VERTEX_POINT ( 'NONE', #43771 ) ;
#3584 = CYLINDRICAL_SURFACE ( 'NONE', #103507, 1.414999999999999813 ) ;
#3583 = CARTESIAN_POINT ( 'NONE',  ( 45.86567643211560608, -0.8286289131633471916, 17.87729904315270346 ) ) ;
#3585 = B_SPLINE_CURVE_WITH_KNOTS ( 'NONE', 3,
 ( #112345, #6343, #111622, #65412, #30834, #40808, #100044 ),
 .UNSPECIFIED., .F., .F.,
 ( 4, 3, 4 ),
 ( 0.000000000000000000, 0.01721464549483768883, 0.02229754142076603024 ),
 .UNSPECIFIED. ) ;
#3586 = CARTESIAN_POINT ( 'NONE',  ( -5.510979858395586461, -45.76169234749614390, 2.571930952684757354 ) ) ;
#3587 = ORIENTED_EDGE ( 'NONE', *, *, #143851, .F. ) ;
#3588 = CARTESIAN_POINT ( 'NONE',  ( 683.2878628690184541, -40.63422084157988934, -165.1625822505016288 ) ) ;
#3589 = CARTESIAN_POINT ( 'NONE',  ( 13.66387860249460040, -5.052893611907674831, 41.12482875235048141 ) ) ;
#3590 = DIRECTION ( 'NONE',  ( 1.000000000000000000, 0.000000000000000000, -0.000000000000000000 ) ) ;
#3591 = LINE ( 'NONE', #137919, #31395 ) ;
#3592 = CARTESIAN_POINT ( 'NONE',  ( 21.75006847723519599, -16.55427036791014572, 29.31479622894756076 ) ) ;
#3593 = VERTEX_POINT ( 'NONE', #139163 ) ;
#3594 = CARTESIAN_POINT ( 'NONE',  ( -642.5122730291010384, 93.29977828575310639, -88.34895654412132160 ) ) ;
#3595 = CARTESIAN_POINT ( 'NONE',  ( 456.8179878167733250, -114.0782790607384669, -172.9369692917155135 ) ) ;
#3596 = ORIENTED_EDGE ( 'NONE', *, *, #15237, .T. ) ;
#3597 = CARTESIAN_POINT ( 'NONE',  ( 1.672400477731978086, -20.28847156800307516, 27.30319178904494848 ) ) ;
#3599 = CARTESIAN_POINT ( 'NONE',  ( -19.32400382957718321, 26.86349379724245168, 1.856762746580309376 ) ) ;
#3598 = CARTESIAN_POINT ( 'NONE',  ( -15.13963763155095066, 1.307379893937093529, 36.23749999999997584 ) ) ;
#3600 = CARTESIAN_POINT ( 'NONE',  ( -18.48712330284158512, -3.742176188742095899, 19.37111052602701733 ) ) ;
#3601 =( GEOMETRIC_REPRESENTATION_CONTEXT ( 3 ) GLOBAL_UNCERTAINTY_ASSIGNED_CONTEXT ( ( #92302 ) ) GLOBAL_UNIT_ASSIGNED_CONTEXT ( ( #84362, #93625, #82832 ) ) REPRESENTATION_CONTEXT ( 'NONE', 'WORKASPACE' ) );
#3602 = CARTESIAN_POINT ( 'NONE',  ( 634.3999019103652017, -166.8656800243439307, -63.39624939978030937 ) ) ;
#3603 = SURFACE_STYLE_FILL_AREA ( #144173 ) ;
#3604 = SURFACE_STYLE_USAGE ( .BOTH. , #120402 ) ;
#3605 = DIRECTION ( 'NONE',  ( 7.318056731343449102E-32, -1.000000000000000000, 4.930380657631323236E-32 ) ) ;
#3606 = CARTESIAN_POINT ( 'NONE',  ( -20.01178408752588567, 0.5431430460175519226, 41.25812300274937172 ) ) ;
#3607 = SURFACE_STYLE_USAGE ( .BOTH. , #120406 ) ;
#3608 = CARTESIAN_POINT ( 'NONE',  ( 11.35343885231554673, -11.43519318197288470, 52.06042466292004889 ) ) ;
#3609 = CARTESIAN_POINT ( 'NONE',  ( -13.10045942885998294, -10.43809736553327383, 44.65300702293515656 ) ) ;
#3610 = COLOUR_RGB ( '',0.6470588235294117974, 0.6196078431372549211, 0.5882352941176470784 ) ;
#3611 = CARTESIAN_POINT ( 'NONE',  ( -18.83693235147676859, -2.484154950170935017, 43.32568446984850397 ) ) ;
#3612 = ADVANCED_FACE ( 'NONE', ( #69173 ), #104067, .T. ) ;
#3613 = CARTESIAN_POINT ( 'NONE',  ( 10.60517997325079342, -2.581793283523774463, 59.65616628715861935 ) ) ;
#3614 = EDGE_LOOP ( 'NONE', ( #72661, #76427, #129505, #49269 ) ) ;
#3615 = CARTESIAN_POINT ( 'NONE',  ( 15.13963763155108921, -1.307379893936077897, 38.98749999999996874 ) ) ;
#3616 = DIRECTION ( 'NONE',  ( -1.000000000000000000, 0.000000000000000000, 8.895073183999185399E-16 ) ) ;
#3617 = DIRECTION ( 'NONE',  ( -1.000000000000000000, 0.000000000000000000, 0.000000000000000000 ) ) ;
#3618 = ORIENTED_EDGE ( 'NONE', *, *, #106645, .F. ) ;
#3621 = ORIENTED_EDGE ( 'NONE', *, *, #91524, .T. ) ;
#3620 =( NAMED_UNIT ( * ) SI_UNIT ( $, .STERADIAN. ) SOLID_ANGLE_UNIT ( ) );
#3619 = SURFACE_STYLE_USAGE ( .BOTH. , #144962 ) ;
#3623 = CARTESIAN_POINT ( 'NONE',  ( -2.438045411563305453, 25.52479549313861185, 11.88565649644743338 ) ) ;
#3622 = CARTESIAN_POINT ( 'NONE',  ( -4.131305062775380470E-15, 46.29129196048377537, -14.75177662225190112 ) ) ;
#3624 = UNCERTAINTY_MEASURE_WITH_UNIT (LENGTH_MEASURE( 1.000000000000000082E-05 ), #12765, 'distance_accuracy_value', 'NONE');
#3626 = ADVANCED_FACE ( 'NONE', ( #116853 ), #11569, .T. ) ;
#3625 = CARTESIAN_POINT ( 'NONE',  ( -33.15261720363015030, 0.1693409063877985843, 27.30843623577003854 ) ) ;
#3627 = VERTEX_POINT ( 'NONE', #117613 ) ;
#3628 = CARTESIAN_POINT ( 'NONE',  ( -9.500000000000003553, 43.16000000000002501, -5.251776622251902005 ) ) ;
#3629 = CARTESIAN_POINT ( 'NONE',  ( 41.05182756448213865, -0.1399634565556443222, 14.81593034623912075 ) ) ;
#3630 = CARTESIAN_POINT ( 'NONE',  ( 13.60010973336873441, 13.80670746388949688, -22.94576822850948616 ) ) ;
#3632 = ORIENTED_EDGE ( 'NONE', *, *, #101947, .T. ) ;
#3631 =( GEOMETRIC_REPRESENTATION_CONTEXT ( 3 ) GLOBAL_UNCERTAINTY_ASSIGNED_CONTEXT ( ( #57331 ) ) GLOBAL_UNIT_ASSIGNED_CONTEXT ( ( #15737, #39425, #50229 ) ) REPRESENTATION_CONTEXT ( 'NONE', 'WORKASPACE' ) );
#3633 = SURFACE_STYLE_FILL_AREA ( #100312 ) ;
#3634 = CARTESIAN_POINT ( 'NONE',  ( -1.386148488925130984, 46.16095349341222231, 2.027595665827648830 ) ) ;
#3635 = FILL_AREA_STYLE_COLOUR ( '', #113328 ) ;
#3637 = CARTESIAN_POINT ( 'NONE',  ( -8.161621894028511903, 48.83333333333335702, -5.929083085720366242 ) ) ;
#3636 =( REPRESENTATION_RELATIONSHIP ('NONE','NONE', #95882, #16455 ) REPRESENTATION_RELATIONSHIP_WITH_TRANSFORMATION ( #77144 )SHAPE_REPRESENTATION_RELATIONSHIP( ) );
#3638 =( GEOMETRIC_REPRESENTATION_CONTEXT ( 3 ) GLOBAL_UNCERTAINTY_ASSIGNED_CONTEXT ( ( #47834 ) ) GLOBAL_UNIT_ASSIGNED_CONTEXT ( ( #106094, #9294, #115324 ) ) REPRESENTATION_CONTEXT ( 'NONE', 'WORKASPACE' ) );
#3639 = CARTESIAN_POINT ( 'NONE',  ( -52.18826213865460772, 9.240473194922351752, 6.979403503374485673 ) ) ;
#3640 = DIRECTION ( 'NONE',  ( -1.972152263052529951E-31, 1.192018108066319237E-15, -1.000000000000000000 ) ) ;
#3641 = ADVANCED_FACE ( 'NONE', ( #132143 ), #118403, .T. ) ;
#3642 = B_SPLINE_CURVE_WITH_KNOTS ( 'NONE', 3,
 ( #55547, #8006, #115525, #113256, #138583, #10258, #102445, #67821, #103993, #30979, #42449, #149304 ),
 .UNSPECIFIED., .F., .F.,
 ( 4, 2, 2, 2, 2, 4 ),
 ( -9.375893178402501497E-06, 0.0004798978517690249577, 0.0009691715967164524085, 0.001458445341663879751, 0.001703082214137593368, 0.001947719086611307202 ),
 .UNSPECIFIED. ) ;
#3643 = CARTESIAN_POINT ( 'NONE',  ( -38.89844903312257429, 3.403173319139153108, 8.251693217603039088 ) ) ;
#3644 = EDGE_CURVE ( 'NONE', #115986, #111848, #99136, .T. ) ;
#3646 = VERTEX_POINT ( 'NONE', #60688 ) ;
#3645 = CARTESIAN_POINT ( 'NONE',  ( 23.87586662597989928, -8.858024740268866992, 9.287294708375416263 ) ) ;
#3647 = FACE_OUTER_BOUND ( 'NONE', #117669, .T. ) ;
#3648 =( GEOMETRIC_REPRESENTATION_CONTEXT ( 3 ) GLOBAL_UNCERTAINTY_ASSIGNED_CONTEXT ( ( #68075 ) ) GLOBAL_UNIT_ASSIGNED_CONTEXT ( ( #13124, #106093, #59924 ) ) REPRESENTATION_CONTEXT ( 'NONE', 'WORKASPACE' ) );
#3649 = CARTESIAN_POINT ( 'NONE',  ( -3.589514788982913863E-13, -36.68776628165382192, 15.87169321299892744 ) ) ;
#3650 = DIRECTION ( 'NONE',  ( -6.093475139368221913E-17, -0.01745240643728382390, -0.9998476951563912696 ) ) ;
#3651 = DIRECTION ( 'NONE',  ( -0.4285898238290506423, -0.4969255491487286625, 0.7545699182404622674 ) ) ;
#3652 = ADVANCED_FACE ( 'NONE', ( #107610 ), #754, .T. ) ;
#3653 = DIRECTION ( 'NONE',  ( -4.903811946224192167E-15, -0.3818493186865488664, 0.9242245927363210711 ) ) ;
#3654 = CARTESIAN_POINT ( 'NONE',  ( 19.09625680582194462, 0.8788517929475360146, 45.89419129237224837 ) ) ;
#3655 = CARTESIAN_POINT ( 'NONE',  ( 168.0822994103066321, -90.00000000000000000, -32.97670273201754298 ) ) ;
#3656 = PRESENTATION_STYLE_ASSIGNMENT (( #61977 ) ) ;
#3657 = CARTESIAN_POINT ( 'NONE',  ( -9.400045137725944855, 13.48218427404912489, 3.753401996870554758 ) ) ;
#3658 = CARTESIAN_POINT ( 'NONE',  ( 17.18237989393646359, -0.7353623684486562118, 41.04999999999997584 ) ) ;
#3659 = ORIENTED_EDGE ( 'NONE', *, *, #129290, .T. ) ;
#3660 = CARTESIAN_POINT ( 'NONE',  ( -7.770578825021119407, 44.85416666666669272, -5.156370125960222595 ) ) ;
#3661 = CARTESIAN_POINT ( 'NONE',  ( 1.338378105971489651, 43.83333333333335702, -15.42908308572036447 ) ) ;
#3662 = PRESENTATION_STYLE_ASSIGNMENT (( #40377 ) ) ;
#3663 = CARTESIAN_POINT ( 'NONE',  ( 1.196747737736461037, 49.00000000000002842, -6.639681089641205070 ) ) ;
#3664 = CIRCLE ( 'NONE', #35444, 2.360000000000001208 ) ;
#3665 = CARTESIAN_POINT ( 'NONE',  ( 45.93715943775084298, 3.778990380684736472, 2.821930952687354388 ) ) ;
#3666 = CARTESIAN_POINT ( 'NONE',  ( -45.93715943774952848, -3.778990380684821737, 2.571930952684757354 ) ) ;
#3667 = CARTESIAN_POINT ( 'NONE',  ( 37.63727472390975493, -5.920287126760012342, 5.366804367593641878 ) ) ;
#3669 = COLOUR_RGB ( '',1.000000000000000000, 0.9490196078431372140, 0.9098039215686274384 ) ;
#3668 =( BOUNDED_SURFACE ( )  B_SPLINE_SURFACE ( 3, 2, ( 
 ( #76992, #135417, #30837 ),
 ( #40811, #53920, #77723 ),
 ( #28608, #17135, #124617 ),
 ( #63956, #100048, #110880 ) ),
 .UNSPECIFIED., .F., .F., .T. ) 
 B_SPLINE_SURFACE_WITH_KNOTS ( ( 4, 4 ),
 ( 3, 3 ),
 ( -1.734723475976807094E-18, 0.009094605027748425483 ),
 ( 0.000000000000000000, 1.000000000000000000 ),
 .UNSPECIFIED. ) 
 GEOMETRIC_REPRESENTATION_ITEM ( )  RATIONAL_B_SPLINE_SURFACE ( (
 ( 1.000000000000000000, 0.7666982322899402735, 1.000000000000000000),
 ( 1.000000000000000000, 0.7800292573641112170, 1.000000000000000000),
 ( 1.000000000000000000, 0.7929524314626786863, 1.000000000000000000),
 ( 1.000000000000000000, 0.8055204092559272722, 1.000000000000000000) ) ) 
 REPRESENTATION_ITEM ( '' )  SURFACE ( )  );
#3670 = SURFACE_SIDE_STYLE ('',( #15945 ) ) ;
#3671 = DIRECTION ( 'NONE',  ( 0.8371691043312214919, 0.000000000000000000, 0.5469441386039898267 ) ) ;
#3672 = CARTESIAN_POINT ( 'NONE',  ( 41.67680608624822014, 0.4066695244012605848, 14.88739402173478510 ) ) ;
#3673 = PRESENTATION_STYLE_ASSIGNMENT (( #145006 ) ) ;
#3674 = CIRCLE ( 'NONE', #8564, 43.00000000000000000 ) ;
#3675 = PRESENTATION_LAYER_ASSIGNMENT (  '', '', ( #10966 ) ) ;
#3676 = VECTOR ( 'NONE', #140335, 1000.000000000000114 ) ;
#3677 = CARTESIAN_POINT ( 'NONE',  ( 11.81297703733808824, 14.88159924274366830, 5.747507828517396611 ) ) ;
#3678 =( BOUNDED_CURVE ( )  B_SPLINE_CURVE ( 2, ( #121639, #50890, #38566, #27104, #76973, #120897, #16365, #146907, #75465 ),
 .UNSPECIFIED., .F., .F. ) 
 B_SPLINE_CURVE_WITH_KNOTS ( ( 3, 2, 2, 2, 3 ),
 ( 0.7500000000000002220, 0.7543859649122807154, 0.7631578947368421462, 0.7719298245614034659, 0.7763157894736844034 ),
 .UNSPECIFIED. ) 
 CURVE ( )  GEOMETRIC_REPRESENTATION_ITEM ( )  RATIONAL_B_SPLINE_CURVE ( ( 0.9330127018922194093, 0.9330127018922227400, 1.000000000000000000, 0.8660254037844387076, 1.000000000000000000, 0.8660254037844387076, 1.000000000000000000, 0.9330127018922159676, 0.9330127018922194093 ) ) 
 REPRESENTATION_ITEM ( '' )  );
#3679 = SURFACE_STYLE_USAGE ( .BOTH. , #132695 ) ;
#3680 = CARTESIAN_POINT ( 'NONE',  ( -10.40641940410155719, 44.85267090063076978, -4.440136907079448747 ) ) ;
#3681 = CARTESIAN_POINT ( 'NONE',  ( 687.3082367213088446, -115.9510587619440116, -101.6930225789293019 ) ) ;
[truncated: 15,548,598 more chars]
