# Supplementary material for: Monitoring multiple parameters in complex water scenarios using a low-cost open-source data acquisition platform
Source: HardwareX. 2023 Nov 28;16:e00492. doi: 10.1016/j.ohx.2023.e00492 (PMC10749909; doi:10.1016/j.ohx.2023.e00492)
Supplement: Supplementary Data 1 [file mmc1.zip › MONITORING MULTIPLE PARAMETERS IN COMPLEX WATER SCENARIOS USING A LOW COST OPEN SOURCE DATA ACQUISITION PLATFORM/Hardware files/Sensors/Suspended solids concentration /SSC.kicad_pcb]

(kicad_pcb (version 20211014) (generator pcbnew)

  (general
    (thickness 1.6)
  )

  (paper "A4")
  (layers
    (0 "F.Cu" signal)
    (31 "B.Cu" signal)
    (32 "B.Adhes" user "B.Adhesive")
    (33 "F.Adhes" user "F.Adhesive")
    (34 "B.Paste" user)
    (35 "F.Paste" user)
    (36 "B.SilkS" user "B.Silkscreen")
    (37 "F.SilkS" user "F.Silkscreen")
    (38 "B.Mask" user)
    (39 "F.Mask" user)
    (40 "Dwgs.User" user "User.Drawings")
    (41 "Cmts.User" user "User.Comments")
    (42 "Eco1.User" user "User.Eco1")
    (43 "Eco2.User" user "User.Eco2")
    (44 "Edge.Cuts" user)
    (45 "Margin" user)
    (46 "B.CrtYd" user "B.Courtyard")
    (47 "F.CrtYd" user "F.Courtyard")
    (48 "B.Fab" user)
    (49 "F.Fab" user)
  )

  (setup
    (stackup
      (layer "F.SilkS" (type "Top Silk Screen"))
      (layer "F.Paste" (type "Top Solder Paste"))
      (layer "F.Mask" (type "Top Solder Mask") (thickness 0.01))
      (layer "F.Cu" (type "copper") (thickness 0.035))
      (layer "dielectric 1" (type "core") (thickness 1.51) (material "FR4") (epsilon_r 4.5) (loss_tangent 0.02))
      (layer "B.Cu" (type "copper") (thickness 0.035))
      (layer "B.Mask" (type "Bottom Solder Mask") (thickness 0.01))
      (layer "B.Paste" (type "Bottom Solder Paste"))
      (layer "B.SilkS" (type "Bottom Silk Screen"))
      (copper_finish "None")
      (dielectric_constraints no)
    )
    (pad_to_mask_clearance 0)
    (pcbplotparams
      (layerselection 0x0021020_80000001)
      (disableapertmacros false)
      (usegerberextensions false)
      (usegerberattributes false)
      (usegerberadvancedattributes false)
      (creategerberjobfile false)
      (svguseinch false)
      (svgprecision 6)
      (excludeedgelayer true)
      (plotframeref true)
      (viasonmask false)
      (mode 1)
      (useauxorigin false)
      (hpglpennumber 1)
      (hpglpenspeed 20)
      (hpglpendiameter 15.000000)
      (dxfpolygonmode true)
      (dxfimperialunits true)
      (dxfusepcbnewfont true)
      (psnegative false)
      (psa4output false)
      (plotreference true)
      (plotvalue true)
      (plotinvisibletext false)
      (sketchpadsonfab false)
      (subtractmaskfromsilk false)
      (outputformat 4)
      (mirror false)
      (drillshape 0)
      (scaleselection 1)
      (outputdirectory "")
    )
  )

  (net 0 "")
  (net 1 "+5V")
  (net 2 "Net-(C6-Pad1)")
  (net 3 "Net-(C6-Pad2)")
  (net 4 "-5V")
  (net 5 "Net-(J3-Pad4)")
  (net 6 "PIN_A")
  (net 7 "Net-(O1-Pad2)")
  (net 8 "Net-(O1-Pad6)")
  (net 9 "Net-(C1-Pad1)")
  (net 10 "Net-(C22-Pad2)")
  (net 11 "Net-(Q1-Pad2)")
  (net 12 "Gnd")
  (net 13 "Out")
  (net 14 "Net-(C7-Pad1)")
  (net 15 "Net-(D1-Pad2)")
  (net 16 "Vcc1")
  (net 17 "unconnected-(IC1-Pad2)")
  (net 18 "unconnected-(IC1-Pad3)")
  (net 19 "unconnected-(IC1-Pad4)")
  (net 20 "unconnected-(IC1-Pad5)")
  (net 21 "unconnected-(IC1-Pad6)")
  (net 22 "unconnected-(U1-Pad7)")
  (net 23 "Net-(D2-Pad2)")
  (net 24 "Net-(J2-Pad1)")
  (net 25 "DLED1+")

  (footprint "Capacitor_THT:CP_Radial_D5.0mm_P2.50mm" (layer "F.Cu")
    (tedit 5AE50EF0) (tstamp 00000000-0000-0000-0000-00005582f410)
    (at 171.97 84.32 -90)
    (descr "CP, Radial series, Radial, pin pitch=2.50mm, , diameter=5mm, Electrolytic Capacitor")
    (tags "CP Radial series Radial pin pitch 2.50mm  diameter 5mm Electrolytic Capacitor")
    (property "Sheetfile" "OBS_PIC12F675.kicad_sch")
    (property "Sheetname" "")
    (path "/00000000-0000-0000-0000-00005581c8f5")
    (attr through_hole)
    (fp_text reference "C1" (at 1.25 -3.75 90) (layer "F.SilkS")
      (effects (font (size 1 1) (thickness 0.15)))
      (tstamp 323647c0-f451-4e53-b6ec-70721fd04ddc)
    )
    (fp_text value "100uf" (at 1.25 3.75 90) (layer "F.Fab")
      (effects (font (size 1 1) (thickness 0.15)))
      (tstamp 4ec32353-357a-49ba-ac27-df1e247a41b7)
    )
    (fp_text user "${REFERENCE}" (at 1.25 0 90) (layer "F.Fab")
      (effects (font (size 1 1) (thickness 0.15)))
      (tstamp 4427d359-b4a0-41e1-960d-31e2e8e4244a)
    )
    (fp_line (start 3.171 -1.743) (end 3.171 -1.04) (layer "F.SilkS") (width 0.12) (tstamp 00e03322-4da7-44aa-aef2-e0cc6487aeb5))
    (fp_line (start 2.971 -1.937) (end 2.971 -1.04) (layer "F.SilkS") (width 0.12) (tstamp 04951b03-52ca-443e-9cad-f3a657cfb406))
    (fp_line (start 1.49 -2.569) (end 1.49 -1.04) (layer "F.SilkS") (width 0.12) (tstamp 071b5a0d-7caa-4439-b123-2cd17f75ed79))
    (fp_line (start 1.85 -2.511) (end 1.85 -1.04) (layer "F.SilkS") (width 0.12) (tstamp 07277f4e-d45c-447d-8e12-ded46396fddd))
    (fp_line (start 1.77 1.04) (end 1.77 2.528) (layer "F.SilkS") (width 0.12) (tstamp 0c00bdbb-ad9b-4062-a8d5-48aada622d5c))
    (fp_line (start 2.011 -2.468) (end 2.011 -1.04) (layer "F.SilkS") (width 0.12) (tstamp 0c95db5b-99be-4df8-9cc5-f1c6dce11b8d))
    (fp_line (start 2.171 -2.414) (end 2.171 -1.04) (layer "F.SilkS") (width 0.12) (tstamp 10df6c4b-0b2e-493b-b638-3ea6d2a6ec39))
    (fp_line (start 3.651 -1.011) (end 3.651 1.011) (layer "F.SilkS") (width 0.12) (tstamp 1398eed9-bca2-48cb-ad85-ae40b4a59a25))
    (fp_line (start 2.411 -2.31) (end 2.411 -1.04) (layer "F.SilkS") (width 0.12) (tstamp 154f7bda-b11d-4e15-b0ca-f51a0a5ece6c))
    (fp_line (start 1.77 -2.528) (end 1.77 -1.04) (layer "F.SilkS") (width 0.12) (tstamp 169c597e-ca96-40cb-aaf4-f5647d30e0f5))
    (fp_line (start 2.251 -2.382) (end 2.251 -1.04) (layer "F.SilkS") (width 0.12) (tstamp 18e81a3d-8905-42c7-bca1-65e022145264))
    (fp_line (start 3.211 -1.699) (end 3.211 -1.04) (layer "F.SilkS") (width 0.12) (tstamp 1c14b3b1-a7ae-4741-ad8f-3639424be087))
    (fp_line (start 2.691 1.04) (end 2.691 2.149) (layer "F.SilkS") (width 0.12) (tstamp 22ccbcb6-b42e-4f86-b371-73207552108a))
    (fp_line (start 3.771 -0.677) (end 3.771 0.677) (layer "F.SilkS") (width 0.12) (tstamp 23b91b2a-3f4e-4d97-a916-6ae2225f708b))
    (fp_line (start 2.531 -2.247) (end 2.531 -1.04) (layer "F.SilkS") (width 0.12) (tstamp 257dedf7-ea5d-49ba-aec2-ad9cdaa2a1cd))
    (fp_line (start 2.131 -2.428) (end 2.131 -1.04) (layer "F.SilkS") (width 0.12) (tstamp 25a6f420-0980-41a9-8724-4d218253122b))
    (fp_line (start 1.53 -2.565) (end 1.53 -1.04) (layer "F.SilkS") (width 0.12) (tstamp 2b554639-f11d-47a5-a514-ef768b93f678))
    (fp_line (start 2.451 -2.29) (end 2.451 -1.04) (layer "F.SilkS") (width 0.12) (tstamp 2c0ad8f4-b17d-4172-b467-6f7bc47c3e3d))
    (fp_line (start 3.291 -1.605) (end 3.291 -1.04) (layer "F.SilkS") (width 0.12) (tstamp 2d474bf7-2ae7-4882-8e44-cc0d2f999cf2))
    (fp_line (start 3.371 -1.5) (end 3.371 -1.04) (layer "F.SilkS") (width 0.12) (tstamp 34acda20-831a-4323-b771-dd31a599e169))
    (fp_line (start 1.89 1.04) (end 1.89 2.501) (layer "F.SilkS") (width 0.12) (tstamp 361af579-e74d-4f3f-9f77-364352ff4ef8))
    (fp_line (start 1.49 1.04) (end 1.49 2.569) (layer "F.SilkS") (width 0.12) (tstamp 3cc081f1-0555-46b5-bded-4d23acc88da0))
    (fp_line (start 1.65 1.04) (end 1.65 2.55) (layer "F.SilkS") (width 0.12) (tstamp 3d0a0b6a-83e7-4b47-a83a-7b0c29ae6947))
    (fp_line (start 3.131 1.04) (end 3.131 1.785) (layer "F.SilkS") (width 0.12) (tstamp 3fb6b23b-6a5e-42d2-a269-a4fe3b0a6582))
    (fp_line (start 3.011 1.04) (end 3.011 1.901) (layer "F.SilkS") (width 0.12) (tstamp 440a40b5-4992-4ae4-8d4f-94abb9a7c2b4))
    (fp_line (start 3.411 -1.443) (end 3.411 -1.04) (layer "F.SilkS") (width 0.12) (tstamp 4425d841-3699-4022-abf0-71eac62eb241))
    (fp_line (start 2.331 1.04) (end 2.331 2.348) (layer "F.SilkS") (width 0.12) (tstamp 4653f3c9-e11e-4a84-a80c-5a63eb1e4491))
    (fp_line (start 2.971 1.04) (end 2.971 1.937) (layer "F.SilkS") (width 0.12) (tstamp 4a5dcd8b-a2ec-4e3c-82a7-1503f4e441cb))
    (fp_line (start 1.69 -2.543) (end 1.69 -1.04) (layer "F.SilkS") (width 0.12) (tstamp 4be9f7e3-1472-493e-accd-be5a81080e57))
    (fp_line (start 2.051 -2.455) (end 2.051 -1.04) (layer "F.SilkS") (width 0.12) (tstamp 4f6cdf9b-89fc-4a62-ac63-29f3d9ff09f1))
    (fp_line (start 3.451 1.04) (end 3.451 1.383) (layer "F.SilkS") (width 0.12) (tstamp 4fdb4af4-95c0-4685-8167-1e4e4ba9067b))
    (fp_line (start 3.411 1.04) (end 3.411 1.443) (layer "F.SilkS") (width 0.12) (tstamp 5198a63b-d9cd-4094-a051-c1b48e0c60c1))
    (fp_line (start 1.69 1.04) (end 1.69 2.543) (layer "F.SilkS") (width 0.12) (tstamp 533b9faf-cc5a-45c8-9468-fcc60ce09186))
    (fp_line (start 2.731 -2.122) (end 2.731 -1.04) (layer "F.SilkS") (width 0.12) (tstamp 53c11ebb-881e-424e-9ef2-5eab32a6c8ed))
    (fp_line (start 2.731 1.04) (end 2.731 2.122) (layer "F.SilkS") (width 0.12) (tstamp 56c81010-fb1d-4f95-a5a0-e8bdac12164e))
    (fp_line (start 3.091 1.04) (end 3.091 1.826) (layer "F.SilkS") (width 0.12) (tstamp 594f05d1-2a28-49f8-a523-e0fa136ea26a))
    (fp_line (start 2.491 -2.268) (end 2.491 -1.04) (layer "F.SilkS") (width 0.12) (tstamp 59ddf449-c013-445e-9213-3b3c03e33f7d))
    (fp_line (start 3.051 1.04) (end 3.051 1.864) (layer "F.SilkS") (width 0.12) (tstamp 5a7af79d-098b-46cd-ac8b-0219c9b55e79))
    (fp_line (start -1.554775 -1.475) (end -1.054775 -1.475) (layer "F.SilkS") (width 0.12) (tstamp 5ac62c5d-34ce-4d65-a73b-3d01985242da))
    (fp_line (start 2.291 -2.365) (end 2.291 -1.04) (layer "F.SilkS") (width 0.12) (tstamp 5c780075-5ada-4aab-9b8c-6d58b02eb0c3))
    (fp_line (start 1.29 -2.58) (end 1.29 2.58) (layer "F.SilkS") (width 0.12) (tstamp 5e3708da-6fb5-4db3-8049-fadc43b50d0a))
    (fp_line (start 3.371 1.04) (end 3.371 1.5) (layer "F.SilkS") (width 0.12) (tstamp 6237a4e5-2e0c-4e2a-861c-d4037d7ada09))
    (fp_line (start 2.691 -2.149) (end 2.691 -1.04) (layer "F.SilkS") (width 0.12) (tstamp 658b2720-6801-48fa-91ce-5f4182fcba2f))
    (fp_line (start 3.811 -0.518) (end 3.811 0.518) (layer "F.SilkS") (width 0.12) (tstamp 6663df17-3c9a-4963-9d70-fd5edcf4e014))
    (fp_line (start 1.25 -2.58) (end 1.25 2.58) (layer "F.SilkS") (width 0.12) (tstamp 67cf1d38-b7bf-4155-8ca0-6b9763b1bff3))
    (fp_line (start 2.891 1.04) (end 2.891 2.004) (layer "F.SilkS") (width 0.12) (tstamp 701b7d97-23a8-4d55-a782-39fd48eea4e6))
    (fp_line (start 2.611 -2.2) (end 2.611 -1.04) (layer "F.SilkS") (width 0.12) (tstamp 719c2334-a8c7-460c-920e-a2707151c3d3))
    (fp_line (start 2.811 -2.065) (end 2.811 -1.04) (layer "F.SilkS") (width 0.12) (tstamp 71bd5c98-fa6d-4614-a14b-f896218c3c55))
    (fp_line (start 2.651 -2.175) (end 2.651 -1.04) (layer "F.SilkS") (width 0.12) (tstamp 73402fc0-88db-430d-b20b-4de5857671d7))
    (fp_line (start 2.371 1.04) (end 2.371 2.329) (layer "F.SilkS") (width 0.12) (tstamp 73729d3e-4b3e-471e-8abd-f6042c75aaed))
    (fp_line (start 1.45 -2.573) (end 1.45 2.573) (layer "F.SilkS") (width 0.12) (tstamp 737e9ec7-f4d4-41b0-89c4-4cc381723f9f))
    (fp_line (start -1.304775 -1.725) (end -1.304775 -1.225) (layer "F.SilkS") (width 0.12) (tstamp 7a209c1a-27a4-476f-b348-0a48f46f1f9a))
    (fp_line (start 3.051 -1.864) (end 3.051 -1.04) (layer "F.SilkS") (width 0.12) (tstamp 7a47b039-d524-4d7f-b11e-ad17eb66b35a))
    (fp_line (start 2.931 -1.971) (end 2.931 -1.04) (layer "F.SilkS") (width 0.12) (tstamp 7b7246c6-2a03-459b-b32a-b2e20b559078))
    (fp_line (start 3.011 -1.901) (end 3.011 -1.04) (layer "F.SilkS") (width 0.12) (tstamp 7ca6ebc8-40e5-439f-bd96-e19d7d321eb1))
    (fp_line (start 2.771 1.04) (end 2.771 2.095) (layer "F.SilkS") (width 0.12) (tstamp 7d12fa89-6cdf-4efd-b709-3c794fdf4d59))
    (fp_line (start 1.93 -2.491) (end 1.93 -1.04) (layer "F.SilkS") (width 0.12) (tstamp 7d83b6e2-6cb5-4170-8f64-0f836c2fbbcc))
    (fp_line (start 1.61 1.04) (end 1.61 2.556) (layer "F.SilkS") (width 0.12) (tstamp 7f4f0461-a2c0-42cd-b4ac-4a56bfc59961))
    (fp_line (start 2.851 -2.035) (end 2.851 -1.04) (layer "F.SilkS") (width 0.12) (tstamp 81147756-0228-41fd-8d25-daa7ba544fac))
    (fp_line (start 3.331 1.04) (end 3.331 1.554) (layer "F.SilkS") (width 0.12) (tstamp 821a8753-85da-4404-b14e-de0486ea0374))
    (fp_line (start 1.61 -2.556) (end 1.61 -1.04) (layer "F.SilkS") (width 0.12) (tstamp 858171b6-9585-464c-a3c1-2b21b2197de6))
    (fp_line (start 2.291 1.04) (end 2.291 2.365) (layer "F.SilkS") (width 0.12) (tstamp 8c223ab2-a358-40d1-891e-dc828c101d59))
    (fp_line (start 2.091 1.04) (end 2.091 2.442) (layer "F.SilkS") (width 0.12) (tstamp 8c6b9a3e-75ee-4bff-a0c7-049a82f7a1d5))
    (fp_line (start 2.571 1.04) (end 2.571 2.224) (layer "F.SilkS") (width 0.12) (tstamp 8d9de364-57d5-4d9d-9cbc-0821b8ee1bfb))
    (fp_line (start 2.451 1.04) (end 2.451 2.29) (layer "F.SilkS") (width 0.12) (tstamp 91397eea-42cb-4ea4-88b9-a2109f91dd90))
    (fp_line (start 1.85 1.04) (end 1.85 2.511) (layer "F.SilkS") (width 0.12) (tstamp 92e7e20d-aea5-4f49-9db0-ca1cdba954ba))
    (fp_line (start 1.971 1.04) (end 1.971 2.48) (layer "F.SilkS") (width 0.12) (tstamp 94f906b5-a9bf-4ed4-afa7-88be2fc23de3))
    (fp_line (start 2.931 1.04) (end 2.931 1.971) (layer "F.SilkS") (width 0.12) (tstamp 96c8e14a-0ed9-4ecc-8157-04492b4508f4))
    (fp_line (start 1.57 -2.561) (end 1.57 -1.04) (layer "F.SilkS") (width 0.12) (tstamp 9ba6e068-6345-441e-ad04-f855b237ff17))
    (fp_line (start 3.531 1.04) (end 3.531 1.251) (layer "F.SilkS") (width 0.12) (tstamp 9c5a2a1e-00d7-443b-99b4-d5dc022f9f69))
    (fp_line (start 1.53 1.04) (end 1.53 2.565) (layer "F.SilkS") (width 0.12) (tstamp 9f0d0026-1558-4092-968a-8b047801fc10))
    (fp_line (start 1.81 -2.52) (end 1.81 -1.04) (layer "F.SilkS") (width 0.12) (tstamp 9f9b40bc-7022-44e2-a9fb-9ac1c524646b))
    (fp_line (start 1.93 1.04) (end 1.93 2.491) (layer "F.SilkS") (width 0.12) (tstamp a399aa54-6de9-4634-beae-0765a6452f27))
    (fp_line (start 1.73 -2.536) (end 1.73 -1.04) (layer "F.SilkS") (width 0.12) (tstamp a464aa6d-40a4-4072-a958-a0b8ce6d934a))
    (fp_line (start 3.171 1.04) (end 3.171 1.743) (layer "F.SilkS") (width 0.12) (tstamp a720d6b2-2aab-4065-abf0-a62f67e83336))
    (fp_line (start 3.331 -1.554) (end 3.331 -1.04) (layer "F.SilkS") (width 0.12) (tstamp a7ca9818-1165-42d5-9734-2cd1e537210e))
    (fp_line (start 3.531 -1.251) (end 3.531 -1.04) (layer "F.SilkS") (width 0.12) (tstamp abc8b171-3bee-4a3b-b60e-516aa7f8ca29))
    (fp_line (start 1.57 1.04) (end 1.57 2.561) (layer "F.SilkS") (width 0.12) (tstamp ac063c56-9484-417f-9de5-6aba3f47ca70))
    (fp_line (start 2.491 1.04) (end 2.491 2.268) (layer "F.SilkS") (width 0.12) (tstamp aee678af-b9f3-4101-8aad-113887c60390))
    (fp_line (start 3.251 1.04) (end 3.251 1.653) (layer "F.SilkS") (width 0.12) (tstamp b009569f-2f0e-4e27-a8b5-747e280d2702))
    (fp_line (start 2.131 1.04) (end 2.131 2.428) (layer "F.SilkS") (width 0.12) (tstamp b2d8c355-c1f4-4c18-8501-15b0b6c14007))
    (fp_line (start 1.65 -2.55) (end 1.65 -1.04) (layer "F.SilkS") (width 0.12) (tstamp b7641e12-041f-44e3-bd3e-8eb7504f0578))
    (fp_line (start 2.771 -2.095) (end 2.771 -1.04) (layer "F.SilkS") (width 0.12) (tstamp baa90bb7-27b4-4029-a4e3-a9257c93cc6f))
    (fp_line (start 2.211 -2.398) (end 2.211 -1.04) (layer "F.SilkS") (width 0.12) (tstamp bb86d675-9058-4979-a28d-812c78cc34dd))
    (fp_line (start 2.651 1.04) (end 2.651 2.175) (layer "F.SilkS") (width 0.12) (tstamp bce11414-21b1-4486-a0ed-2d42a7bd9558))
    (fp_line (start 3.131 -1.785) (end 3.131 -1.04) (layer "F.SilkS") (width 0.12) (tstamp c032da45-1f1a-4c49-9d56-551ab46fe1ac))
    (fp_line (start 1.89 -2.501) (end 1.89 -1.04) (layer "F.SilkS") (width 0.12) (tstamp c50b9935-a7e0-4737-a97b-fbcef51c261c))
    (fp_line (start 3.211 1.04) (end 3.211 1.699) (layer "F.SilkS") (width 0.12) (tstamp c5751ca2-d320-4992-8de5-671cec3f048b))
    (fp_line (start 2.371 -2.329) (end 2.371 -1.04) (layer "F.SilkS") (width 0.12) (tstamp c8f48d33-318d-4de7-9ae0-e62aa5eab43b))
    (fp_line (start 2.531 1.04) (end 2.531 2.247) (layer "F.SilkS") (width 0.12) (tstamp c9f75e15-1c77-4e9a-a6df-2ef55e9b4aa8))
    (fp_line (start 3.851 -0.284) (end 3.851 0.284) (layer "F.SilkS") (width 0.12) (tstamp ca0fa6b8-d8c9-4074-8bd9-5903f2099a92))
    (fp_line (start 2.011 1.04) (end 2.011 2.468) (layer "F.SilkS") (width 0.12) (tstamp cb68b2ce-52c6-40f2-b98f-ff275762fb28))
    (fp_line (start 1.41 -2.576) (end 1.41 2.576) (layer "F.SilkS") (width 0.12) (tstamp cb9c9bbd-5217-4912-bd2e-fdd1d43d17c1))
    (fp_line (start 2.851 1.04) (end 2.851 2.035) (layer "F.SilkS") (width 0.12) (tstamp cd13a717-59c2-43e0-a397-8d90d66be7d4))
    (fp_line (start 3.611 -1.098) (end 3.611 1.098) (layer "F.SilkS") (width 0.12) (tstamp cf780d9c-786f-4e6c-abbe-c60997fcf122))
    (fp_line (start 3.451 -1.383) (end 3.451 -1.04) (layer "F.SilkS") (width 0.12) (tstamp d0a0eb87-cba1-4ff9-9ab2-d3b643f75558))
    (fp_line (start 3.491 -1.319) (end 3.491 -1.04) (layer "F.SilkS") (width 0.12) (tstamp d3b17864-ef23-426f-af2f-5d6f81807e4f))
    (fp_line (start 2.891 -2.004) (end 2.891 -1.04) (layer "F.SilkS") (width 0.12) (tstamp d6f0ae3a-67aa-4d83-8846-0d3509276435))
    (fp_line (start 2.811 1.04) (end 2.811 2.065) (layer "F.SilkS") (width 0.12) (tstamp e102c377-3845-4216-ada4-4731194a2c61))
    (fp_line (start 3.251 -1.653) (end 3.251 -1.04) (layer "F.SilkS") (width 0.12) (tstamp e1a71559-0b15-46ef-9c36-8d3437a10b52))
    (fp_line (start 2.051 1.04) (end 2.051 2.455) (layer "F.SilkS") (width 0.12) (tstamp e41c59ba-885b-4b3a-be4d-eccb3d5d0a8f))
    (fp_line (start 1.73 1.04) (end 1.73 2.536) (layer "F.SilkS") (width 0.12) (tstamp e45a8312-f088-4918-8cc7-679b4ff78c2a))
    (fp_line (start 2.331 -2.348) (end 2.331 -1.04) (layer "F.SilkS") (width 0.12) (tstamp e4ab0327-8ece-4e61-a05b-6db8a1f8ba48))
    (fp_line (start 3.491 1.04) (end 3.491 1.319) (layer "F.SilkS") (width 0.12) (tstamp e5e3834b-0fa2-4a0d-be45-90d368ed3b56))
    (fp_line (start 2.251 1.04) (end 2.251 2.382) (layer "F.SilkS") (width 0.12) (tstamp e7bf24ea-ba52-4042-9e7b-00fa48f3472f))
    (fp_line (start 3.291 1.04) (end 3.291 1.605) (layer "F.SilkS") (width 0.12) (tstamp e8b28da8-0eb3-444e-95c1-e25267c17995))
    (fp_line (start 3.571 -1.178) (end 3.571 1.178) (layer "F.SilkS") (width 0.12) (tstamp eaafa535-7a33-403e-84ca-9d63b24b4c1e))
    (fp_line (start 1.33 -2.579) (end 1.33 2.579) (layer "F.SilkS") (width 0.12) (tstamp eac4ae0c-23a8-4f2e-ace5-d7f4d8baa7a8))
    (fp_line (start 2.171 1.04) (end 2.171 2.414) (layer "F.SilkS") (width 0.12) (tstamp ec954612-7b3c-4dcf-bf8d-3f2b9830b71a))
    (fp_line (start 1.37 -2.578) (end 1.37 2.578) (layer "F.SilkS") (width 0.12) (tstamp eccdfdff-5718-4ee4-bcfb-849d994c7f83))
    (fp_line (start 2.411 1.04) (end 2.411 2.31) (layer "F.SilkS") (width 0.12) (tstamp eda142bd-6c26-4708-9f7e-4f150a06189a))
    (fp_line (start 2.091 -2.442) (end 2.091 -1.04) (layer "F.SilkS") (width 0.12) (tstamp edfd795e-2bc9-4efe-bbe0-c3eb07ac26e8))
    (fp_line (start 3.731 -0.805) (end 3.731 0.805) (layer "F.SilkS") (width 0.12) (tstamp ef2dbab6-0bc5-4d24-ad0b-6f5b3282be71))
    (fp_line (start 2.611 1.04) (end 2.611 2.2) (layer "F.SilkS") (width 0.12) (tstamp f1f69561-eb54-4f0b-bb9a-fc8e1db5eefe))
    (fp_line (start 2.571 -2.224) (end 2.571 -1.04) (layer "F.SilkS") (width 0.12) (tstamp f45bd9df-9eff-475b-8002-28ab007e3966))
    (fp_line (start 3.691 -0.915) (end 3.691 0.915) (layer "F.SilkS") (width 0.12) (tstamp f4fa66b8-cb94-4f7e-890e-e6193a677fa8))
    (fp_line (start 3.091 -1.826) (end 3.091 -1.04) (layer "F.SilkS") (width 0.12) (tstamp f734e60e-5bae-43eb-9fd5-f25d1c92dfc8))
    (fp_line (start 2.211 1.04) (end 2.211 2.398) (layer "F.SilkS") (width 0.12) (tstamp fb03f975-89ac-4751-b15f-21826d640528))
    (fp_line (start 1.971 -2.48) (end 1.971 -1.04) (layer "F.SilkS") (width 0.12) (tstamp fb9f9789-20c1-4ad4-af7f-fb69cc180246))
    (fp_line (start 1.81 1.04) (end 1.81 2.52) (layer "F.SilkS") (width 0.12) (tstamp fbe0f7f5-ae1c-4c3b-aec3-4e6bbfe5ea85))
    (fp_circle (center 1.25 0) (end 3.87 0) (layer "F.SilkS") (width 0.12) (fill none) (tstamp 5fa5f1a2-fc3e-423a-8fe1-b5189fba345c))
    (fp_circle (center 1.25 0) (end 4 0) (layer "F.CrtYd") (width 0.05) (fill none) (tstamp 47d5e8a1-f622-4b60-8a8a-c290f1045a07))
    (fp_line (start -0.883605 -1.0875) (end -0.383605 -1.0875) (layer "F.Fab") (width 0.1) (tstamp 813336af-7a39-49f8-848a-cf99256b8c37))
    (fp_line (start -0.633605 -1.3375) (end -0.633605 -0.8375) (layer "F.Fab") (width 0.1) (tstamp a6c6c334-7095-48fd-a17f-fd24dce011ea))
    (fp_circle (center 1.25 0) (end 3.75 0) (layer "F.Fab") (width 0.1) (fill none) (tstamp b0c78e89-6a51-46c4-93a2-2b88bc90c074))
    (pad "1" thru_hole rect (at 0 0 270) (size 1.6 1.6) (drill 0.8) (layers *.Cu *.Mask)
      (net 9 "Net-(C1-Pad1)") (pintype "passive") (tstamp c5fa2799-c30c-4302-a456-36118c53be1d))
    (pad "2" thru_hole circle (at 2.5 0 270) (size 1.6 1.6) (drill 0.8) (layers *.Cu *.Mask)
      (net 12 "Gnd") (pintype "passive") (tstamp 4133d545-44ff-453b-8525-0da042d98fd5))
    (model "${KICAD6_3DMODEL_DIR}/Capacitor_THT.3dshapes/CP_Radial_D5.0mm_P2.50mm.wrl"
      (offset (xyz 0 0 0))
      (scale (xyz 1 1 1))
      (rotate (xyz 0 0 0))
    )
  )

  (footprint "Capacitor_THT:CP_Radial_D5.0mm_P2.50mm" (layer "F.Cu")
    (tedit 5AE50EF0) (tstamp 00000000-0000-0000-0000-00005582f422)
    (at 172 95.82 -90)
    (descr "CP, Radial series, Radial, pin pitch=2.50mm, , diameter=5mm, Electrolytic Capacitor")
    (tags "CP Radial series Radial pin pitch 2.50mm  diameter 5mm Electrolytic Capacitor")
    (property "Sheetfile" "OBS_PIC12F675.kicad_sch")
    (property "Sheetname" "")
    (path "/00000000-0000-0000-0000-00005581c976")
    (attr through_hole)
    (fp_text reference "C4" (at 1.25 -3.75 90) (layer "F.SilkS")
      (effects (font (size 1 1) (thickness 0.15)))
      (tstamp 3e44de97-8dad-450f-9a3b-be7c19f02009)
    )
    (fp_text value "100uf" (at 1.25 3.75 90) (layer "F.Fab")
      (effects (font (size 1 1) (thickness 0.15)))
      (tstamp 46fc9a08-f31f-4b19-ab29-7aeb173afbda)
    )
    (fp_text user "${REFERENCE}" (at 1.25 0 90) (layer "F.Fab")
      (effects (font (size 1 1) (thickness 0.15)))
      (tstamp 64fc9ac1-09e8-4b55-95ff-412d658339eb)
    )
    (fp_line (start 2.451 -2.29) (end 2.451 -1.04) (layer "F.SilkS") (width 0.12) (tstamp 01a09ae7-1a7a-4755-a0ad-98458eb87408))
    (fp_line (start 2.091 1.04) (end 2.091 2.442) (layer "F.SilkS") (width 0.12) (tstamp 03733556-c30b-4556-abc2-495590910e82))
    (fp_line (start 3.291 1.04) (end 3.291 1.605) (layer "F.SilkS") (width 0.12) (tstamp 09cc7dfd-c67c-432b-abbe-d1303f890022))
    (fp_line (start 3.491 1.04) (end 3.491 1.319) (layer "F.SilkS") (width 0.12) (tstamp 0b04b18e-c757-4b7b-8894-12d0c0152669))
    (fp_line (start 1.33 -2.579) (end 1.33 2.579) (layer "F.SilkS") (width 0.12) (tstamp 0b947be2-cd49-4cbc-a4c8-f6c902d67e86))
    (fp_line (start 2.411 1.04) (end 2.411 2.31) (layer "F.SilkS") (width 0.12) (tstamp 0bf3456f-6196-4eb2-a536-a150cae1aaa9))
    (fp_line (start 2.931 -1.971) (end 2.931 -1.04) (layer "F.SilkS") (width 0.12) (tstamp 1a191ecb-d884-46a3-abb2-8fbabf47d190))
    (fp_line (start 2.531 1.04) (end 2.531 2.247) (layer "F.SilkS") (width 0.12) (tstamp 1aff0211-70be-476f-ba39-e8466a7f6e06))
    (fp_line (start 3.011 -1.901) (end 3.011 -1.04) (layer "F.SilkS") (width 0.12) (tstamp 1dacdb2f-e945-47a4-849a-9f02ddc90d68))
    (fp_line (start 2.611 1.04) (end 2.611 2.2) (layer "F.SilkS") (width 0.12) (tstamp 1f6d655a-c3a9-412a-bd75-b776ee46a5e2))
    (fp_line (start 1.49 -2.569) (end 1.49 -1.04) (layer "F.SilkS") (width 0.12) (tstamp 22068e22-ba56-4d02-a841-c16e78a83c8b))
    (fp_line (start 2.051 1.04) (end 2.051 2.455) (layer "F.SilkS") (width 0.12) (tstamp 226eedc6-a25e-42c5-a0dd-e68e8e859e44))
    (fp_line (start -1.554775 -1.475) (end -1.054775 -1.475) (layer "F.SilkS") (width 0.12) (tstamp 288c2a2e-e4e5-46bd-84bb-1a9df6b414a9))
    (fp_line (start 1.81 1.04) (end 1.81 2.52) (layer "F.SilkS") (width 0.12) (tstamp 29287ee4-0b82-4099-9e84-5d1b01fc346a))
    (fp_line (start 3.331 1.04) (end 3.331 1.554) (layer "F.SilkS") (width 0.12) (tstamp 2f629982-2113-40a5-adc2-2180e4c9451e))
    (fp_line (start 1.89 -2.501) (end 1.89 -1.04) (layer "F.SilkS") (width 0.12) (tstamp 2f8ce612-9437-4f51-a34e-28d818f21f39))
    (fp_line (start 2.131 -2.428) (end 2.131 -1.04) (layer "F.SilkS") (width 0.12) (tstamp 32a2467f-d427-4800-9282-0a732c9f6567))
    (fp_line (start 3.531 -1.251) (end 3.531 -1.04) (layer "F.SilkS") (width 0.12) (tstamp 34e5e486-bf3d-444c-bc89-1d4aab019518))
    (fp_line (start 1.25 -2.58) (end 1.25 2.58) (layer "F.SilkS") (width 0.12) (tstamp 354cc07e-7043-48ba-b650-06ac8aa6c46e))
    (fp_line (start 2.251 -2.382) (end 2.251 -1.04) (layer "F.SilkS") (width 0.12) (tstamp 35d5c8cf-202c-492a-b75c-50edd0f3cf49))
    (fp_line (start 2.611 -2.2) (end 2.611 -1.04) (layer "F.SilkS") (width 0.12) (tstamp 35e244a1-7f30-48b8-9fcb-25a5c2cf060a))
    (fp_line (start 3.371 1.04) (end 3.371 1.5) (layer "F.SilkS") (width 0.12) (tstamp 3a671193-73f1-4b60-afad-15099a3e2516))
    (fp_line (start 1.971 -2.48) (end 1.971 -1.04) (layer "F.SilkS") (width 0.12) (tstamp 4110bc2e-58b6-4a93-aae4-00aba59aa771))
    (fp_line (start 2.851 -2.035) (end 2.851 -1.04) (layer "F.SilkS") (width 0.12) (tstamp 4133deec-15b2-401a-852b-bbf49df87405))
    (fp_line (start 2.651 -2.175) (end 2.651 -1.04) (layer "F.SilkS") (width 0.12) (tstamp 44f00fa8-cc58-4b4c-912e-84b0c06334af))
    (fp_line (start 3.051 1.04) (end 3.051 1.864) (layer "F.SilkS") (width 0.12) (tstamp 46de0cf8-7ea1-41e5-b52d-bb2d500b7136))
    (fp_line (start 2.171 1.04) (end 2.171 2.414) (layer "F.SilkS") (width 0.12) (tstamp 47988898-dfb8-4f9d-a5da-622676939c55))
    (fp_line (start 1.61 1.04) (end 1.61 2.556) (layer "F.SilkS") (width 0.12) (tstamp 482b6760-2b94-486d-931d-6f0b715e414b))
    (fp_line (start 2.171 -2.414) (end 2.171 -1.04) (layer "F.SilkS") (width 0.12) (tstamp 4a9d87ff-6e5c-4dd3-ab0d-d99e6e8940cb))
    (fp_line (start 2.491 -2.268) (end 2.491 -1.04) (layer "F.SilkS") (width 0.12) (tstamp 4b2d7f41-8d20-4de2-ac66-134d2bd3edbf))
    (fp_line (start 2.731 1.04) (end 2.731 2.122) (layer "F.SilkS") (width 0.12) (tstamp 4c431d5f-7455-44d3-93fe-5b78b9966aab))
    (fp_line (start 1.73 1.04) (end 1.73 2.536) (layer "F.SilkS") (width 0.12) (tstamp 4c67314a-3813-4795-a5a5-65e8174fe6a3))
    (fp_line (start 2.891 1.04) (end 2.891 2.004) (layer "F.SilkS") (width 0.12) (tstamp 4df83c7f-0567-49a4-9467-8bcc039ebc3a))
    (fp_line (start 2.771 1.04) (end 2.771 2.095) (layer "F.SilkS") (width 0.12) (tstamp 509dfb67-2743-41a4-bb60-c0fb641e09ac))
    (fp_line (start 2.371 1.04) (end 2.371 2.329) (layer "F.SilkS") (width 0.12) (tstamp 53641343-6076-41bf-8241-c2dfd12d0e34))
    (fp_line (start 2.571 -2.224) (end 2.571 -1.04) (layer "F.SilkS") (width 0.12) (tstamp 53aa23f0-0fb2-448a-bdee-5ec5fb09ab46))
    (fp_line (start 1.57 1.04) (end 1.57 2.561) (layer "F.SilkS") (width 0.12) (tstamp 54f7745a-a881-4323-8f96-e6ed7f35e528))
    (fp_line (start -1.304775 -1.725) (end -1.304775 -1.225) (layer "F.SilkS") (width 0.12) (tstamp 554830f7-3445-42ab-b2d6-cca8036f319d))
    (fp_line (start 1.85 1.04) (end 1.85 2.511) (layer "F.SilkS") (width 0.12) (tstamp 56d5942d-310d-4ce4-97de-cf9f72a827b5))
    (fp_line (start 2.731 -2.122) (end 2.731 -1.04) (layer "F.SilkS") (width 0.12) (tstamp 5c118822-c2ef-4692-a3c2-95cdc57276d7))
    (fp_line (start 2.011 1.04) (end 2.011 2.468) (layer "F.SilkS") (width 0.12) (tstamp 5ec6f7f7-f537-4f7a-bf4a-faaf6f509984))
    (fp_line (start 2.571 1.04) (end 2.571 2.224) (layer "F.SilkS") (width 0.12) (tstamp 614430b9-d995-48ce-867e-ce6c6e2970e9))
    (fp_line (start 3.571 -1.178) (end 3.571 1.178) (layer "F.SilkS") (width 0.12) (tstamp 63bc3374-ce8d-4024-bb7b-7d823f5975e3))
    (fp_line (start 3.491 -1.319) (end 3.491 -1.04) (layer "F.SilkS") (width 0.12) (tstamp 688a498b-dd20-411a-a8f8-d0d74a7ec88b))
    (fp_line (start 3.811 -0.518) (end 3.811 0.518) (layer "F.SilkS") (width 0.12) (tstamp 69460f73-f496-4223-8657-9013d1db5c3c))
    (fp_line (start 3.691 -0.915) (end 3.691 0.915) (layer "F.SilkS") (width 0.12) (tstamp 6aaec931-e049-4300-991c-934cf2ff55fd))
    (fp_line (start 3.731 -0.805) (end 3.731 0.805) (layer "F.SilkS") (width 0.12) (tstamp 6caf5295-02b4-45c0-8910-ca8389eb965f))
    (fp_line (start 1.73 -2.536) (end 1.73 -1.04) (layer "F.SilkS") (width 0.12) (tstamp 6d21bdbb-58ea-4de0-bc42-73b90752bf25))
    (fp_line (start 2.811 1.04) (end 2.811 2.065) (layer "F.SilkS") (width 0.12) (tstamp 6d7fc6b6-35d0-4c36-bc10-daa170768bc1))
    (fp_line (start 1.29 -2.58) (end 1.29 2.58) (layer "F.SilkS") (width 0.12) (tstamp 6d8a4612-2528-4718-9ceb-40e9028e8579))
    (fp_line (start 3.611 -1.098) (end 3.611 1.098) (layer "F.SilkS") (width 0.12) (tstamp 6d8ea6eb-2878-4ae8-9017-82daa544b96d))
    (fp_line (start 2.971 -1.937) (end 2.971 -1.04) (layer "F.SilkS") (width 0.12) (tstamp 6e2fedd1-c1a7-4b29-b47c-23ccf87c8950))
    (fp_line (start 3.011 1.04) (end 3.011 1.901) (layer "F.SilkS") (width 0.12) (tstamp 709fa018-49fa-4dec-b07c-4bf5e3632173))
    (fp_line (start 3.251 -1.653) (end 3.251 -1.04) (layer "F.SilkS") (width 0.12) (tstamp 70aa0988-e0a7-4950-a434-62cdbaddbef1))
    (fp_line (start 2.851 1.04) (end 2.851 2.035) (layer "F.SilkS") (width 0.12) (tstamp 7103568d-d58d-461a-b301-622a8570aa48))
    (fp_line (start 3.451 1.04) (end 3.451 1.383) (layer "F.SilkS") (width 0.12) (tstamp 71125db5-988a-4314-b742-499b83e9f597))
    (fp_line (start 1.37 -2.578) (end 1.37 2.578) (layer "F.SilkS") (width 0.12) (tstamp 74e84991-045d-4a90-bbb3-9fe01ee79be8))
    (fp_line (start 2.011 -2.468) (end 2.011 -1.04) (layer "F.SilkS") (width 0.12) (tstamp 771a9193-62f3-4603-9504-01523a850255))
    (fp_line (start 2.891 -2.004) (end 2.891 -1.04) (layer "F.SilkS") (width 0.12) (tstamp 77e3ac26-615f-435d-aa00-4ddb90e12700))
    (fp_line (start 2.291 -2.365) (end 2.291 -1.04) (layer "F.SilkS") (width 0.12) (tstamp 7c2f2ef8-5e18-4258-addd-504586526773))
    (fp_line (start 3.771 -0.677) (end 3.771 0.677) (layer "F.SilkS") (width 0.12) (tstamp 7c7b4924-7bf5-4717-a62c-95d1a0cd93b7))
    (fp_line (start 1.61 -2.556) (end 1.61 -1.04) (layer "F.SilkS") (width 0.12) (tstamp 82e1a185-3a2d-42fd-8ed3-e31183a7bca0))
    (fp_line (start 2.691 -2.149) (end 2.691 -1.04) (layer "F.SilkS") (width 0.12) (tstamp 85b6f4df-16d6-42dd-8665-21f36f3e8d82))
    (fp_line (start 1.45 -2.573) (end 1.45 2.573) (layer "F.SilkS") (width 0.12) (tstamp 8a6ace3e-0009-4b13-a8ac-1c7d65148cc6))
    (fp_line (start 3.131 -1.785) (end 3.131 -1.04) (layer "F.SilkS") (width 0.12) (tstamp 8a734a52-88f3-46b3-9312-97836e468fd5))
    (fp_line (start 2.451 1.04) (end 2.451 2.29) (layer "F.SilkS") (width 0.12) (tstamp 8d5b25d8-086b-4b70-9413-e9579f375cea))
    (fp_line (start 2.371 -2.329) (end 2.371 -1.04) (layer "F.SilkS") (width 0.12) (tstamp 90107551-9b32-4792-8c86-4f240ccf2fe4))
    (fp_line (start 2.651 1.04) (end 2.651 2.175) (layer "F.SilkS") (width 0.12) (tstamp 904ee152-1062-4330-84d7-e07bf4f925bd))
    (fp_line (start 1.89 1.04) (end 1.89 2.501) (layer "F.SilkS") (width 0.12) (tstamp 9712cf59-dc7b-4c7d-8d23-b5a296888b8c))
    (fp_line (start 3.331 -1.554) (end 3.331 -1.04) (layer "F.SilkS") (width 0.12) (tstamp 99e2419f-e450-4583-a7be-f06f6e6cc764))
    (fp_line (start 3.091 -1.826) (end 3.091 -1.04) (layer "F.SilkS") (width 0.12) (tstamp 9d99f520-9c2c-4ace-8a83-33d3c2fd9ecd))
    (fp_line (start 3.211 1.04) (end 3.211 1.699) (layer "F.SilkS") (width 0.12) (tstamp a0558f4e-ea6a-4fc7-a114-32505c1f9ee4))
    (fp_line (start 1.971 1.04) (end 1.971 2.48) (layer "F.SilkS") (width 0.12) (tstamp a29cc8a7-07ce-4ac5-b4d7-f172077d7bc2))
    (fp_line (start 2.251 1.04) (end 2.251 2.382) (layer "F.SilkS") (width 0.12) (tstamp a3d9d1e5-e0a3-457d-b16b-e230303838a3))
    (fp_line (start 2.491 1.04) (end 2.491 2.268) (layer "F.SilkS") (width 0.12) (tstamp a3ddae07-ebbf-4b52-83a8-cc5f38a2537d))
    (fp_line (start 1.93 1.04) (end 1.93 2.491) (layer "F.SilkS") (width 0.12) (tstamp a4c71ee0-39cb-4d91-8a34-919acea1d293))
    (fp_line (start 1.65 -2.55) (end 1.65 -1.04) (layer "F.SilkS") (width 0.12) (tstamp a7d35b9e-cc48-4547-b402-d22917bf52e7))
    (fp_line (start 2.131 1.04) (end 2.131 2.428) (layer "F.SilkS") (width 0.12) (tstamp a9d25b32-4471-49a3-bac4-50ac4e949fb4))
    (fp_line (start 2.211 -2.398) (end 2.211 -1.04) (layer "F.SilkS") (width 0.12) (tstamp ac943e46-b57a-4778-be24-45d770a442c5))
    (fp_line (start 2.811 -2.065) (end 2.811 -1.04) (layer "F.SilkS") (width 0.12) (tstamp afe3ccbd-1fa7-438c-9edc-fbd6e6d033ae))
    (fp_line (start 3.051 -1.864) (end 3.051 -1.04) (layer "F.SilkS") (width 0.12) (tstamp b03cd17f-4302-471e-8117-61a28b5677e5))
    (fp_line (start 1.41 -2.576) (end 1.41 2.576) (layer "F.SilkS") (width 0.12) (tstamp b20a26e7-93a0-4830-a12e-fe452265919d))
    (fp_line (start 2.411 -2.31) (end 2.411 -1.04) (layer "F.SilkS") (width 0.12) (tstamp b299242f-9b99-4f3e-9818-62c53b469251))
    (fp_line (start 1.81 -2.52) (end 1.81 -1.04) (layer "F.SilkS") (width 0.12) (tstamp b29b0a64-0702-491e-8314-aacff238fc9b))
    (fp_line (start 3.411 1.04) (end 3.411 1.443) (layer "F.SilkS") (width 0.12) (tstamp b4f29543-6adf-42c1-a6e4-7b534b43d668))
    (fp_line (start 2.051 -2.455) (end 2.051 -1.04) (layer "F.SilkS") (width 0.12) (tstamp b5c1c884-0314-4ce6-9761-7c146f68eb47))
    (fp_line (start 3.131 1.04) (end 3.131 1.785) (layer "F.SilkS") (width 0.12) (tstamp b748f93b-8660-4109-a9de-ba59fa880309))
    (fp_line (start 1.69 1.04) (end 1.69 2.543) (layer "F.SilkS") (width 0.12) (tstamp c62f4c37-fe4c-47fa-87ef-2a8133ab8e3f))
    (fp_line (start 2.211 1.04) (end 2.211 2.398) (layer "F.SilkS") (width 0.12) (tstamp c699b32c-a994-4ef5-8a36-b533d6c39395))
    (fp_line (start 3.371 -1.5) (end 3.371 -1.04) (layer "F.SilkS") (width 0.12) (tstamp c84a2cfd-a42a-4edf-afe0-affd2b6d59da))
    (fp_line (start 2.691 1.04) (end 2.691 2.149) (layer "F.SilkS") (width 0.12) (tstamp ca43a56e-747e-4e65-8ecd-21e07438ce00))
    (fp_line (start 1.53 1.04) (end 1.53 2.565) (layer "F.SilkS") (width 0.12) (tstamp ccd870e3-ca0b-48d0-99b7-dff74297ee75))
    (fp_line (start 3.651 -1.011) (end 3.651 1.011) (layer "F.SilkS") (width 0.12) (tstamp ce808986-9996-461f-9519-5e652e324be4))
    (fp_line (start 1.49 1.04) (end 1.49 2.569) (layer "F.SilkS") (width 0.12) (tstamp cfa07c61-4c8c-4b87-8943-f900abe10e83))
    (fp_line (start 3.251 1.04) (end 3.251 1.653) (layer "F.SilkS") (width 0.12) (tstamp d0218f74-c36e-488e-ac23-3edfb362b47b))
    (fp_line (start 3.291 -1.605) (end 3.291 -1.04) (layer "F.SilkS") (width 0.12) (tstamp d1b59120-8317-4efd-9fa9-f09693aac682))
    (fp_line (start 1.77 1.04) (end 1.77 2.528) (layer "F.SilkS") (width 0.12) (tstamp d437538d-e7b9-4188-9b45-eab4924ab527))
    (fp_line (start 1.77 -2.528) (end 1.77 -1.04) (layer "F.SilkS") (width 0.12) (tstamp d61cbf14-933c-494f-815a-5a7093e898dc))
    (fp_line (start 3.851 -0.284) (end 3.851 0.284) (layer "F.SilkS") (width 0.12) (tstamp d74b7fde-baba-42a9-9596-6a470fbcac52))
    (fp_line (start 2.931 1.04) (end 2.931 1.971) (layer "F.SilkS") (width 0.12) (tstamp d78f8d98-a325-4405-ae41-4aaf20778482))
    (fp_line (start 1.53 -2.565) (end 1.53 -1.04) (layer "F.SilkS") (width 0.12) (tstamp d7ed88a9-63e8-49a5-a72e-9d9654b211dc))
    (fp_line (start 2.971 1.04) (end 2.971 1.937) (layer "F.SilkS") (width 0.12) (tstamp d816cbc6-d5c9-400a-8134-283de51b4c8a))
    (fp_line (start 2.331 1.04) (end 2.331 2.348) (layer "F.SilkS") (width 0.12) (tstamp da59bc30-f68c-4b6b-a394-6510de3a0e4e))
    (fp_line (start 1.85 -2.511) (end 1.85 -1.04) (layer "F.SilkS") (width 0.12) (tstamp dc40ec18-3053-4282-9b96-76d0bc70b2e2))
    (fp_line (start 3.171 1.04) (end 3.171 1.743) (layer "F.SilkS") (width 0.12) (tstamp dda2e840-803c-4281-8a85-efa8febfe560))
    (fp_line (start 2.531 -2.247) (end 2.531 -1.04) (layer "F.SilkS") (width 0.12) (tstamp ddffd9fc-6bdc-4caa-a0ca-87f0e7c6ca71))
    (fp_line (start 3.171 -1.743) (end 3.171 -1.04) (layer "F.SilkS") (width 0.12) (tstamp de4c3020-8a3b-4987-abbb-cd33dae16df9))
    (fp_line (start 1.69 -2.543) (end 1.69 -1.04) (layer "F.SilkS") (width 0.12) (tstamp def115af-8210-4958-ba39-9b2a95d06424))
    (fp_line (start 1.93 -2.491) (end 1.93 -1.04) (layer "F.SilkS") (width 0.12) (tstamp e340841d-72a8-4c72-adac-7464a13cb873))
    (fp_line (start 2.291 1.04) (end 2.291 2.365) (layer "F.SilkS") (width 0.12) (tstamp e40c1860-2629-4af1-8555-20cdb94a662a))
    (fp_line (start 3.091 1.04) (end 3.091 1.826) (layer "F.SilkS") (width 0.12) (tstamp e4a5b866-afc5-4c95-8f60-f0a95b6fbd29))
    (fp_line (start 3.411 -1.443) (end 3.411 -1.04) (layer "F.SilkS") (width 0.12) (tstamp e89cad8d-4316-4eb3-b9cf-60b45c2e6259))
    (fp_line (start 2.771 -2.095) (end 2.771 -1.04) (layer "F.SilkS") (width 0.12) (tstamp ea34db3b-7444-40f3-b0c5-771558acb01f))
    (fp_line (start 3.451 -1.383) (end 3.451 -1.04) (layer "F.SilkS") (width 0.12) (tstamp ec881a0c-f1ad-4c9f-8cc4-8bcc29ce6cc8))
    (fp_line (start 3.531 1.04) (end 3.531 1.251) (layer "F.SilkS") (width 0.12) (tstamp eeef344c-dabc-45d2-b2a5-5423e7e7cb42))
    (fp_line (start 2.091 -2.442) (end 2.091 -1.04) (layer "F.SilkS") (width 0.12) (tstamp f66a54c5-b8e1-45b6-943f-a8b562f3bae3))
    (fp_line (start 1.57 -2.561) (end 1.57 -1.04) (layer "F.SilkS") (width 0.12) (tstamp f916d049-70cf-48d7-a36b-20a5be825086))
    (fp_line (start 2.331 -2.348) (end 2.331 -1.04) (layer "F.SilkS") (width 0.12) (tstamp fb1d28c9-6eee-432c-bbb0-aebc91542735))
    (fp_line (start 3.211 -1.699) (end 3.211 -1.04) (layer "F.SilkS") (width 0.12) (tstamp fb95068e-7ead-4139-a753-c3c594e3d9da))
    (fp_line (start 1.65 1.04) (end 1.65 2.55) (layer "F.SilkS") (width 0.12) (tstamp fd1094cf-88c8-4e43-bc18-85af60e092b7))
    (fp_circle (center 1.25 0) (end 3.87 0) (layer "F.SilkS") (width 0.12) (fill none) (tstamp 0f5e710e-1075-43cd-b3b5-7401b0b8d0b1))
    (fp_circle (center 1.25 0) (end 4 0) (layer "F.CrtYd") (width 0.05) (fill none) (tstamp a1e0fcdd-52d5-416c-9f06-52e22c17610c))
    (fp_line (start -0.633605 -1.3375) (end -0.633605 -0.8375) (layer "F.Fab") (width 0.1) (tstamp 8adb5603-5a86-4aba-9673-823c8f240d63))
    (fp_line (start -0.883605 -1.0875) (end -0.383605 -1.0875) (layer "F.Fab") (width 0.1) (tstamp 8fcdc129-6a57-4f77-b07a-874cb92e4327))
    (fp_circle (center 1.25 0) (end 3.75 0) (layer "F.Fab") (width 0.1) (fill none) (tstamp c5f41a8d-09e5-4f31-92d7-345a9edab1f1))
    (pad "1" thru_hole rect (at 0 0 270) (size 1.6 1.6) (drill 0.8) (layers *.Cu *.Mask)
      (net 1 "+5V") (pintype "passive") (tstamp ec1da477-0f75-41c3-9298-15cef1cc79df))
    (pad "2" thru_hole circle (at 2.5 0 270) (size 1.6 1.6) (drill 0.8) (layers *.Cu *.Mask)
      (net 12 "Gnd") (pintype "passive") (tstamp 794dcf0c-3e8e-49ff-a58c-19a615a3707e))
    (model "${KICAD6_3DMODEL_DIR}/Capacitor_THT.3dshapes/CP_Radial_D5.0mm_P2.50mm.wrl"
      (offset (xyz 0 0 0))
      (scale (xyz 1 1 1))
      (rotate (xyz 0 0 0))
    )
  )

  (footprint "Capacitor_THT:CP_Radial_D5.0mm_P2.50mm" (layer "F.Cu")
    (tedit 5AE50EF0) (tstamp 00000000-0000-0000-0000-00005582f42e)
    (at 139.794888 103)
    (descr "CP, Radial series, Radial, pin pitch=2.50mm, , diameter=5mm, Electrolytic Capacitor")
    (tags "CP Radial series Radial pin pitch 2.50mm  diameter 5mm Electrolytic Capacitor")
    (property "Sheetfile" "OBS_PIC12F675.kicad_sch")
    (property "Sheetname" "")
    (path "/00000000-0000-0000-0000-00005581d683")
    (attr through_hole)
    (fp_text reference "C6" (at 1.25 -3.75) (layer "F.SilkS")
      (effects (font (size 1 1) (thickness 0.15)))
      (tstamp 55d231b9-10bb-4e0c-a228-00334b02e5b6)
    )
    (fp_text value "10uf" (at 1.25 3.75) (layer "F.Fab")
      (effects (font (size 1 1) (thickness 0.15)))
      (tstamp ae3f202e-1556-4ca6-befe-cecb37a307c6)
    )
    (fp_text user "${REFERENCE}" (at 1.25 0) (layer "F.Fab")
      (effects (font (size 1 1) (thickness 0.15)))
      (tstamp ac41d12e-8d84-43c4-879c-00e68d32b345)
    )
    (fp_line (start 1.69 1.04) (end 1.69 2.543) (layer "F.SilkS") (width 0.12) (tstamp 0244d691-d832-4036-a663-d0d88c746864))
    (fp_line (start 2.611 1.04) (end 2.611 2.2) (layer "F.SilkS") (width 0.12) (tstamp 03363e53-3709-4056-938a-44635ed1baaf))
    (fp_line (start 2.331 -2.348) (end 2.331 -1.04) (layer "F.SilkS") (width 0.12) (tstamp 045893a8-a93d-40fe-b453-aa52d025e63b))
    (fp_line (start 3.771 -0.677) (end 3.771 0.677) (layer "F.SilkS") (width 0.12) (tstamp 094ef8ef-f4da-4afc-ace3-b24a1d4ae052))
    (fp_line (start -1.554775 -1.475) (end -1.054775 -1.475) (layer "F.SilkS") (width 0.12) (tstamp 0b2de98c-7efe-49bf-910f-ade18be2028a))
    (fp_line (start 2.851 1.04) (end 2.851 2.035) (layer "F.SilkS") (width 0.12) (tstamp 0bf21fff-574a-43fc-867d-ff7e8e0e97dc))
    (fp_line (start 1.89 -2.501) (end 1.89 -1.04) (layer "F.SilkS") (width 0.12) (tstamp 0eba7e53-8689-4ae2-9188-2f10e46ba980))
    (fp_line (start 2.571 1.04) (end 2.571 2.224) (layer "F.SilkS") (width 0.12) (tstamp 0ed23c83-88b1-44f2-b34b-19d9378ac17d))
    (fp_line (start 2.011 1.04) (end 2.011 2.468) (layer "F.SilkS") (width 0.12) (tstamp 11f5d9e5-637e-4465-9994-b1fb198ec65d))
    (fp_line (start 3.251 -1.653) (end 3.251 -1.04) (layer "F.SilkS") (width 0.12) (tstamp 128deaf5-d659-45ae-aeb1-cc6c06fd0d08))
    (fp_line (start 2.491 1.04) (end 2.491 2.268) (layer "F.SilkS") (width 0.12) (tstamp 12c062a7-086c-4f4d-95fe-6be2423af3bf))
    (fp_line (start 2.371 -2.329) (end 2.371 -1.04) (layer "F.SilkS") (width 0.12) (tstamp 155134dc-b5fb-4f8a-b8d5-0adc5327b615))
    (fp_line (start 2.891 1.04) (end 2.891 2.004) (layer "F.SilkS") (width 0.12) (tstamp 1a2ff5b2-ffe5-4b5d-a615-97d7e7192851))
    (fp_line (start 3.171 1.04) (end 3.171 1.743) (layer "F.SilkS") (width 0.12) (tstamp 1b0746d9-97be-4f2a-891d-3e6cd7d9d057))
    (fp_line (start 1.37 -2.578) (end 1.37 2.578) (layer "F.SilkS") (width 0.12) (tstamp 1f0b8b90-b23d-4aaa-863f-a8d1b0a7c8c3))
    (fp_line (start 3.731 -0.805) (end 3.731 0.805) (layer "F.SilkS") (width 0.12) (tstamp 1f33344b-461e-47e3-8ccf-8b07f277e69a))
    (fp_line (start 3.491 1.04) (end 3.491 1.319) (layer "F.SilkS") (width 0.12) (tstamp 2310b103-c717-437e-bacf-dd20b5225b82))
    (fp_line (start 3.571 -1.178) (end 3.571 1.178) (layer "F.SilkS") (width 0.12) (tstamp 2393f23e-14f4-47ca-918e-a9f2ec72e7cd))
    (fp_line (start 3.011 -1.901) (end 3.011 -1.04) (layer "F.SilkS") (width 0.12) (tstamp 24a4ff0d-7cfe-41a9-a5d3-e12a690100f0))
    (fp_line (start 2.131 1.04) (end 2.131 2.428) (layer "F.SilkS") (width 0.12) (tstamp 25cbc048-bc39-4c4e-896f-587ab7973214))
    (fp_line (start 2.451 1.04) (end 2.451 2.29) (layer "F.SilkS") (width 0.12) (tstamp 25e2eb80-b5ab-4a00-97b4-ca15d3219da5))
    (fp_line (start 2.971 1.04) (end 2.971 1.937) (layer "F.SilkS") (width 0.12) (tstamp 2830b629-43f7-4908-a22f-c6f0d5ae75ac))
    (fp_line (start 2.811 -2.065) (end 2.811 -1.04) (layer "F.SilkS") (width 0.12) (tstamp 2a79bdad-9f1b-46ee-83ee-c8d964479368))
    (fp_line (start 3.691 -0.915) (end 3.691 0.915) (layer "F.SilkS") (width 0.12) (tstamp 2aa117c0-58ad-474d-963d-a2f1833fdbfd))
    (fp_line (start 2.971 -1.937) (end 2.971 -1.04) (layer "F.SilkS") (width 0.12) (tstamp 2c114902-b8c1-455d-ae66-b6b1f3313295))
    (fp_line (start 2.931 -1.971) (end 2.931 -1.04) (layer "F.SilkS") (width 0.12) (tstamp 2cbf8cdf-d671-44cd-ae9c-3c1323bc98cf))
    (fp_line (start 2.491 -2.268) (end 2.491 -1.04) (layer "F.SilkS") (width 0.12) (tstamp 2f1c3423-d32f-4eea-94f5-4ac67da33fe8))
    (fp_line (start 2.171 -2.414) (end 2.171 -1.04) (layer "F.SilkS") (width 0.12) (tstamp 31058b4d-3b60-45da-a957-9703b7dae32b))
    (fp_line (start 3.371 1.04) (end 3.371 1.5) (layer "F.SilkS") (width 0.12) (tstamp 3369c908-7c68-413a-9d95-c7a863d435a5))
    (fp_line (start 2.051 -2.455) (end 2.051 -1.04) (layer "F.SilkS") (width 0.12) (tstamp 345838a9-cef1-4c0f-9873-d461dda6e1a7))
    (fp_line (start 1.29 -2.58) (end 1.29 2.58) (layer "F.SilkS") (width 0.12) (tstamp 3ab4260b-a04b-40d9-a160-a19a96c7d759))
    (fp_line (start 1.49 -2.569) (end 1.49 -1.04) (layer "F.SilkS") (width 0.12) (tstamp 3af6cad1-a2c2-4676-859d-661722586281))
    (fp_line (start 3.531 -1.251) (end 3.531 -1.04) (layer "F.SilkS") (width 0.12) (tstamp 3b2f84df-1d53-4b5b-ab6f-7aee54f6f896))
    (fp_line (start 2.731 -2.122) (end 2.731 -1.04) (layer "F.SilkS") (width 0.12) (tstamp 3c4e5bc6-bf7e-4efe-a488-a89f87ce5cff))
    (fp_line (start 3.331 1.04) (end 3.331 1.554) (layer "F.SilkS") (width 0.12) (tstamp 3fde5d70-45b8-4b09-b856-76519aadf152))
    (fp_line (start 2.531 -2.247) (end 2.531 -1.04) (layer "F.SilkS") (width 0.12) (tstamp 42467369-b0f8-4dec-81bb-94f8b202e1b9))
    (fp_line (start 2.251 1.04) (end 2.251 2.382) (layer "F.SilkS") (width 0.12) (tstamp 434d4ed4-7819-4320-bf2e-cdb76ff94265))
    (fp_line (start 3.851 -0.284) (end 3.851 0.284) (layer "F.SilkS") (width 0.12) (tstamp 460deaf0-f998-4034-93a8-71f7255e1886))
    (fp_line (start 1.93 1.04) (end 1.93 2.491) (layer "F.SilkS") (width 0.12) (tstamp 46eddb21-5c5b-4577-a9ed-d71c713e045b))
    (fp_line (start 3.131 1.04) (end 3.131 1.785) (layer "F.SilkS") (width 0.12) (tstamp 49fe5891-51bd-4f47-abb0-bf865128ffa9))
    (fp_line (start 1.53 -2.565) (end 1.53 -1.04) (layer "F.SilkS") (width 0.12) (tstamp 50b10b92-6a66-462c-896e-874ab188cd9a))
    (fp_line (start 1.49 1.04) (end 1.49 2.569) (layer "F.SilkS") (width 0.12) (tstamp 519d8059-7e50-46b6-a0de-a71452ab48b3))
    (fp_line (start 2.291 1.04) (end 2.291 2.365) (layer "F.SilkS") (width 0.12) (tstamp 5d7b58f7-bffb-4eb0-b74c-ad7c8bd91b13))
    (fp_line (start 2.771 -2.095) (end 2.771 -1.04) (layer "F.SilkS") (width 0.12) (tstamp 5fed7841-31bf-419f-95a8-cf206f08b6e2))
    (fp_line (start 3.211 -1.699) (end 3.211 -1.04) (layer "F.SilkS") (width 0.12) (tstamp 606e9346-823b-4c45-88bb-d6301a91a31a))
    (fp_line (start 1.73 1.04) (end 1.73 2.536) (layer "F.SilkS") (width 0.12) (tstamp 6074db12-422b-4540-93e1-b1545d280f40))
    (fp_line (start 3.371 -1.5) (end 3.371 -1.04) (layer "F.SilkS") (width 0.12) (tstamp 60810ae1-8966-4ce6-b244-d2fd7e217f84))
    (fp_line (start 1.89 1.04) (end 1.89 2.501) (layer "F.SilkS") (width 0.12) (tstamp 6440c9c6-9566-4e42-9be2-932fdae10fa2))
    (fp_line (start 2.051 1.04) (end 2.051 2.455) (layer "F.SilkS") (width 0.12) (tstamp 67aadb68-7484-4cc3-bc95-b8a28d6e49f5))
    (fp_line (start 1.81 1.04) (end 1.81 2.52) (layer "F.SilkS") (width 0.12) (tstamp 70088f38-f2b1-407b-bdba-8c3b21535ba7))
    (fp_line (start 2.691 -2.149) (end 2.691 -1.04) (layer "F.SilkS") (width 0.12) (tstamp 71067943-907b-4067-9e68-241ba975b1bf))
    (fp_line (start 1.33 -2.579) (end 1.33 2.579) (layer "F.SilkS") (width 0.12) (tstamp 718dd5e2-9936-4575-81d6-edddb7f34637))
    (fp_line (start 1.65 1.04) (end 1.65 2.55) (layer "F.SilkS") (width 0.12) (tstamp 762b86f3-cbb2-45c6-bca2-9a8c8effa1f8))
    (fp_line (start -1.304775 -1.725) (end -1.304775 -1.225) (layer "F.SilkS") (width 0.12) (tstamp 77745f0b-ec2c-473a-9f00-5983a0949ee8))
    (fp_line (start 2.251 -2.382) (end 2.251 -1.04) (layer "F.SilkS") (width 0.12) (tstamp 782c83ea-9d63-4463-83c0-f557912d9129))
    (fp_line (start 1.57 1.04) (end 1.57 2.561) (layer "F.SilkS") (width 0.12) (tstamp 78d6c5e9-bcc5-471f-bcd6-6d5336d4d9f3))
    (fp_line (start 2.811 1.04) (end 2.811 2.065) (layer "F.SilkS") (width 0.12) (tstamp 7b7fca15-ebe7-406c-8cd4-f757b54b209d))
    (fp_line (start 2.291 -2.365) (end 2.291 -1.04) (layer "F.SilkS") (width 0.12) (tstamp 7c64ff4c-68e5-49ed-a447-57db71dd83ec))
    (fp_line (start 1.77 1.04) (end 1.77 2.528) (layer "F.SilkS") (width 0.12) (tstamp 7e6976ee-9fed-4c24-9404-760a6e5523c5))
    (fp_line (start 2.531 1.04) (end 2.531 2.247) (layer "F.SilkS") (width 0.12) (tstamp 7f29a86d-aa0b-42a1-ac0b-ba7f52628f3f))
    (fp_line (start 2.091 -2.442) (end 2.091 -1.04) (layer "F.SilkS") (width 0.12) (tstamp 7f337d6a-3dbb-4b71-9415-e7907ea04bfd))
    (fp_line (start 3.291 -1.605) (end 3.291 -1.04) (layer "F.SilkS") (width 0.12) (tstamp 802f822b-4bd5-49bc-9609-baa19e6602cd))
    (fp_line (start 2.891 -2.004) (end 2.891 -1.04) (layer "F.SilkS") (width 0.12) (tstamp 861cd69d-9968-4dda-b061-cacc163b6c98))
    (fp_line (start 1.69 -2.543) (end 1.69 -1.04) (layer "F.SilkS") (width 0.12) (tstamp 8dde07e1-9635-4b11-b489-a94fcf5bee52))
    (fp_line (start 2.011 -2.468) (end 2.011 -1.04) (layer "F.SilkS") (width 0.12) (tstamp 8dfa3fac-cd34-4d11-b958-913fecf434f9))
    (fp_line (start 1.57 -2.561) (end 1.57 -1.04) (layer "F.SilkS") (width 0.12) (tstamp 8e1a5b6e-a4db-46b0-84e8-8a6c3074af0e))
    (fp_line (start 3.651 -1.011) (end 3.651 1.011) (layer "F.SilkS") (width 0.12) (tstamp 8f8b8323-40e3-4764-b9fd-6d01addae031))
    (fp_line (start 3.411 -1.443) (end 3.411 -1.04) (layer "F.SilkS") (width 0.12) (tstamp 9144b723-bdab-4c34-b967-48f61d05bd4c))
    (fp_line (start 1.73 -2.536) (end 1.73 -1.04) (layer "F.SilkS") (width 0.12) (tstamp 92eb116f-77e7-4757-aa74-f09b90bc5c9e))
    (fp_line (start 1.85 -2.511) (end 1.85 -1.04) (layer "F.SilkS") (width 0.12) (tstamp 9352e87a-bf8c-45df-8b08-05eaa1bfe5fa))
    (fp_line (start 3.091 -1.826) (end 3.091 -1.04) (layer "F.SilkS") (width 0.12) (tstamp 935451a6-bd14-4e87-889a-c20b49ed5f32))
    (fp_line (start 1.61 1.04) (end 1.61 2.556) (layer "F.SilkS") (width 0.12) (tstamp 94c887c8-51d7-4ff3-a792-6a6ba483ee15))
    (fp_line (start 2.171 1.04) (end 2.171 2.414) (layer "F.SilkS") (width 0.12) (tstamp 9515b714-e1d7-4284-b31c-fc41cea146da))
    (fp_line (start 1.61 -2.556) (end 1.61 -1.04) (layer "F.SilkS") (width 0.12) (tstamp 9bc9dc68-a697-412a-9464-2d1b3edc6a95))
    (fp_line (start 3.251 1.04) (end 3.251 1.653) (layer "F.SilkS") (width 0.12) (tstamp 9d0cea53-c3c8-48dc-ae59-63eff4947ca6))
    (fp_line (start 3.291 1.04) (end 3.291 1.605) (layer "F.SilkS") (width 0.12) (tstamp 9da9a4cb-d171-44ca-a04d-1d6e0a73b9cc))
    (fp_line (start 2.611 -2.2) (end 2.611 -1.04) (layer "F.SilkS") (width 0.12) (tstamp 9e19a8f8-9464-466c-aab8-996d694d6de8))
    (fp_line (start 3.211 1.04) (end 3.211 1.699) (layer "F.SilkS") (width 0.12) (tstamp 9e6259ab-4767-4c0d-9573-16ce8439c50f))
    (fp_line (start 3.451 -1.383) (end 3.451 -1.04) (layer "F.SilkS") (width 0.12) (tstamp a6314c98-969e-4a52-a6cf-491a08df6a56))
    (fp_line (start 3.171 -1.743) (end 3.171 -1.04) (layer "F.SilkS") (width 0.12) (tstamp ab9056b6-a783-4b22-9f62-3a4f2ad198d1))
    (fp_line (start 3.331 -1.554) (end 3.331 -1.04) (layer "F.SilkS") (width 0.12) (tstamp ac71051e-8c26-4eed-979b-d3ff0a08da22))
    (fp_line (start 2.771 1.04) (end 2.771 2.095) (layer "F.SilkS") (width 0.12) (tstamp ae3bfe47-551f-4257-a7a6-d51a14311a9f))
    (fp_line (start 1.971 -2.48) (end 1.971 -1.04) (layer "F.SilkS") (width 0.12) (tstamp b00db956-82f1-4df4-975c-1b8fc0ecd783))
    (fp_line (start 2.651 -2.175) (end 2.651 -1.04) (layer "F.SilkS") (width 0.12) (tstamp b01b279f-7f58-4184-8499-044f87273484))
    (fp_line (start 2.851 -2.035) (end 2.851 -1.04) (layer "F.SilkS") (width 0.12) (tstamp b3f4246c-36a9-4576-b7dc-c605ef5812e0))
    (fp_line (start 1.85 1.04) (end 1.85 2.511) (layer "F.SilkS") (width 0.12) (tstamp b6444d85-965d-4bf1-9141-ab8dc2e74d03))
    (fp_line (start 3.011 1.04) (end 3.011 1.901) (layer "F.SilkS") (width 0.12) (tstamp b9d8d071-886d-4264-8148-6b6142fb9cab))
    (fp_line (start 1.41 -2.576) (end 1.41 2.576) (layer "F.SilkS") (width 0.12) (tstamp bf53d8df-3528-4cd9-a9a3-0cb58673ac90))
    (fp_line (start 1.45 -2.573) (end 1.45 2.573) (layer "F.SilkS") (width 0.12) (tstamp c18a6095-bb4b-463b-817d-ccba095d8cc1))
    (fp_line (start 2.371 1.04) (end 2.371 2.329) (layer "F.SilkS") (width 0.12) (tstamp c3be5c41-e4a2-4a78-af14-095a42d4dce6))
    (fp_line (start 2.691 1.04) (end 2.691 2.149) (layer "F.SilkS") (width 0.12) (tstamp c65f2405-22d5-4216-a777-e96f65b362e1))
    (fp_line (start 2.651 1.04) (end 2.651 2.175) (layer "F.SilkS") (width 0.12) (tstamp c732e07d-9487-40d0-a4f0-c160f205502f))
    (fp_line (start 3.811 -0.518) (end 3.811 0.518) (layer "F.SilkS") (width 0.12) (tstamp c851f525-1188-4ab5-8ec3-2648d79661c9))
    (fp_line (start 3.051 1.04) (end 3.051 1.864) (layer "F.SilkS") (width 0.12) (tstamp c856f69e-dbf0-453a-ab0e-ac80d7387bfa))
    (fp_line (start 1.971 1.04) (end 1.971 2.48) (layer "F.SilkS") (width 0.12) (tstamp c9c65c6e-f184-4442-81ac-36e70219f7c5))
    (fp_line (start 3.491 -1.319) (end 3.491 -1.04) (layer "F.SilkS") (width 0.12) (tstamp ca20f0b3-42e9-4a45-808d-ff90081008fe))
    (fp_line (start 1.25 -2.58) (end 1.25 2.58) (layer "F.SilkS") (width 0.12) (tstamp cb5b5aac-01b4-4326-86fa-8d0d0f7d6de8))
    (fp_line (start 2.331 1.04) (end 2.331 2.348) (layer "F.SilkS") (width 0.12) (tstamp cc8e2cc1-3df0-4267-ae80-b8e33df58aa6))
    (fp_line (start 2.211 -2.398) (end 2.211 -1.04) (layer "F.SilkS") (width 0.12) (tstamp cfe5f935-5346-4940-839d-0a0922b2b748))
    (fp_line (start 3.411 1.04) (end 3.411 1.443) (layer "F.SilkS") (width 0.12) (tstamp d73db406-7a1c-409c-bc43-8dc19fd48edc))
    (fp_line (start 1.93 -2.491) (end 1.93 -1.04) (layer "F.SilkS") (width 0.12) (tstamp dc7e2f9f-7c30-4ec1-a12c-63e4afc0e387))
    (fp_line (start 1.53 1.04) (end 1.53 2.565) (layer "F.SilkS") (width 0.12) (tstamp dd84c252-9d6b-4991-9b32-6677f036c621))
    (fp_line (start 2.211 1.04) (end 2.211 2.398) (layer "F.SilkS") (width 0.12) (tstamp de1c8857-81fc-4923-a818-57d2b6d7cbb6))
    (fp_line (start 2.131 -2.428) (end 2.131 -1.04) (layer "F.SilkS") (width 0.12) (tstamp dec701cd-3902-4686-b59e-7618f596bd50))
    (fp_line (start 1.81 -2.52) (end 1.81 -1.04) (layer "F.SilkS") (width 0.12) (tstamp df9e0794-2a88-4b31-8aea-579c7edcaeb9))
    (fp_line (start 2.411 -2.31) (end 2.411 -1.04) (layer "F.SilkS") (width 0.12) (tstamp e07f7de3-62f1-495a-b1d1-73df3f4aaaab))
    (fp_line (start 1.77 -2.528) (end 1.77 -1.04) (layer "F.SilkS") (width 0.12) (tstamp e0dc3832-70a2-43ea-bd06-9ffd1108347b))
    (fp_line (start 2.571 -2.224) (end 2.571 -1.04) (layer "F.SilkS") (width 0.12) (tstamp e36750e3-c4eb-4e9b-95c0-2fdc8a10ced7))
    (fp_line (start 3.131 -1.785) (end 3.131 -1.04) (layer "F.SilkS") (width 0.12) (tstamp e5fbb45c-db9f-4cb7-881e-c6cb120e3f1a))
    (fp_line (start 2.091 1.04) (end 2.091 2.442) (layer "F.SilkS") (width 0.12) (tstamp e64d2cf3-f816-4852-a230-b8dc82cfab69))
    (fp_line (start 3.531 1.04) (end 3.531 1.251) (layer "F.SilkS") (width 0.12) (tstamp e686329c-9623-4aae-893e-a15f3f7bcf4c))
    (fp_line (start 2.931 1.04) (end 2.931 1.971) (layer "F.SilkS") (width 0.12) (tstamp efc66b3c-6571-44aa-a71a-ecb1672b3ab1))
    (fp_line (start 3.451 1.04) (end 3.451 1.383) (layer "F.SilkS") (width 0.12) (tstamp f1108275-0605-4bf7-ab64-c4e7a9bce3af))
    (fp_line (start 3.091 1.04) (end 3.091 1.826) (layer "F.SilkS") (width 0.12) (tstamp f27ddab6-d04b-4f96-91fc-d2cb3212a040))
    (fp_line (start 3.051 -1.864) (end 3.051 -1.04) (layer "F.SilkS") (width 0.12) (tstamp f4690516-e7ad-45ec-b626-a06f68579772))
    (fp_line (start 2.731 1.04) (end 2.731 2.122) (layer "F.SilkS") (width 0.12) (tstamp f4e10006-2882-409b-a649-d653b87464bb))
    (fp_line (start 3.611 -1.098) (end 3.611 1.098) (layer "F.SilkS") (width 0.12) (tstamp f7cb6e93-0fe3-4b05-8368-662472c72d52))
    (fp_line (start 2.451 -2.29) (end 2.451 -1.04) (layer "F.SilkS") (width 0.12) (tstamp fb753ec2-aa76-42a7-8587-ee5096667ac9))
    (fp_line (start 2.411 1.04) (end 2.411 2.31) (layer "F.SilkS") (width 0.12) (tstamp fc986fef-cea5-466e-94c5-0763d13f60af))
    (fp_line (start 1.65 -2.55) (end 1.65 -1.04) (layer "F.SilkS") (width 0.12) (tstamp ff1b03a2-48e4-41b5-9221-d09d5390b98c))
    (fp_circle (center 1.25 0) (end 3.87 0) (layer "F.SilkS") (width 0.12) (fill none) (tstamp f3c03a07-5fc9-4594-aab3-353efb662c45))
    (fp_circle (center 1.25 0) (end 4 0) (layer "F.CrtYd") (width 0.05) (fill none) (tstamp 1d710d7f-1556-4352-a566-1824879daef1))
    (fp_line (start -0.633605 -1.3375) (end -0.633605 -0.8375) (layer "F.Fab") (width 0.1) (tstamp 9654f1e7-be0f-49bd-9153-fd708b15d7bf))
    (fp_line (start -0.883605 -1.0875) (end -0.383605 -1.0875) (layer "F.Fab") (width 0.1) (tstamp d5ec580a-70b0-4936-a44a-0b0e7d65f7c4))
    (fp_circle (center 1.25 0) (end 3.75 0) (layer "F.Fab") (width 0.1) (fill none) (tstamp 1aa64dd8-969d-48ce-889d-7045eab261f3))
    (pad "1" thru_hole rect (at 0 0) (size 1.6 1.6) (drill 0.8) (layers *.Cu *.Mask)
      (net 2 "Net-(C6-Pad1)") (pintype "passive") (tstamp ba2952d8-628d-4ff1-9cf2-ebca28aef6bc))
    (pad "2" thru_hole circle (at 2.5 0) (size 1.6 1.6) (drill 0.8) (layers *.Cu *.Mask)
      (net 3 "Net-(C6-Pad2)") (pintype "passive") (tstamp db79d088-441a-4da5-b402-6784d68e3e33))
    (model "${KICAD6_3DMODEL_DIR}/Capacitor_THT.3dshapes/CP_Radial_D5.0mm_P2.50mm.wrl"
      (offset (xyz 0 0 0))
      (scale (xyz 1 1 1))
      (rotate (xyz 0 0 0))
    )
  )

  (footprint "Capacitor_THT:CP_Radial_D5.0mm_P2.50mm" (layer "F.Cu")
    (tedit 5AE50EF0) (tstamp 00000000-0000-0000-0000-00005582f434)
    (at 172 90 -90)
    (descr "CP, Radial series, Radial, pin pitch=2.50mm, , diameter=5mm, Electrolytic Capacitor")
    (tags "CP Radial series Radial pin pitch 2.50mm  diameter 5mm Electrolytic Capacitor")
    (property "Sheetfile" "OBS_PIC12F675.kicad_sch")
    (property "Sheetname" "")
    (path "/00000000-0000-0000-0000-000055822640")
    (attr through_hole)
    (fp_text reference "C7" (at 1.25 -3.75 90) (layer "F.SilkS")
      (effects (font (size 1 1) (thickness 0.15)))
      (tstamp 590b177e-3130-458c-8e28-a2bda3ba828a)
    )
    (fp_text value "10uF" (at 1.25 3.75 90) (layer "F.Fab")
      (effects (font (size 1 1) (thickness 0.15)))
      (tstamp 7ca9671a-5b6a-4252-bcae-e1d43235bc6f)
    )
    (fp_text user "${REFERENCE}" (at 1.25 0 90) (layer "F.Fab")
      (effects (font (size 1 1) (thickness 0.15)))
      (tstamp d9c354fc-10e1-4daf-9cbd-d10f555d1b27)
    )
    (fp_line (start 2.891 1.04) (end 2.891 2.004) (layer "F.SilkS") (width 0.12) (tstamp 00ff5a7b-6db0-41fd-b448-0608c490c185))
    (fp_line (start 3.411 -1.443) (end 3.411 -1.04) (layer "F.SilkS") (width 0.12) (tstamp 022ea04b-cd53-411a-9755-13c0c142c90e))
    (fp_line (start 2.731 -2.122) (end 2.731 -1.04) (layer "F.SilkS") (width 0.12) (tstamp 04fbedfd-eb99-4a19-b656-17173b61fa6c))
    (fp_line (start 1.53 1.04) (end 1.53 2.565) (layer "F.SilkS") (width 0.12) (tstamp 0504afdf-55f6-49b9-b873-0fc746a4a4d5))
    (fp_line (start 2.691 -2.149) (end 2.691 -1.04) (layer "F.SilkS") (width 0.12) (tstamp 0646784b-9829-42f0-96f8-9dc1bb559d97))
    (fp_line (start 1.73 1.04) (end 1.73 2.536) (layer "F.SilkS") (width 0.12) (tstamp 0a7c0334-6edb-4c37-86d2-402a8191c0df))
    (fp_line (start 2.051 -2.455) (end 2.051 -1.04) (layer "F.SilkS") (width 0.12) (tstamp 0b694b55-a588-4039-8763-5bc1caaf8614))
    (fp_line (start 3.411 1.04) (end 3.411 1.443) (layer "F.SilkS") (width 0.12) (tstamp 0bf0d285-5a60-472c-b1e5-f4962c95b8ca))
    (fp_line (start 2.491 -2.268) (end 2.491 -1.04) (layer "F.SilkS") (width 0.12) (tstamp 0e8a6845-dad2-40ec-9488-4ef84e36b522))
    (fp_line (start 1.93 -2.491) (end 1.93 -1.04) (layer "F.SilkS") (width 0.12) (tstamp 0ef8a03c-2f60-4799-8193-12dad2c75c34))
    (fp_line (start 1.89 -2.501) (end 1.89 -1.04) (layer "F.SilkS") (width 0.12) (tstamp 0f257dee-44ef-4d4c-b643-c6b462134af1))
    (fp_line (start 2.371 1.04) (end 2.371 2.329) (layer "F.SilkS") (width 0.12) (tstamp 1076760e-9de1-4ec7-a722-fde0b3f11ef4))
    (fp_line (start 2.531 -2.247) (end 2.531 -1.04) (layer "F.SilkS") (width 0.12) (tstamp 145d2bed-c00e-4f70-86cf-d2ed0578f182))
    (fp_line (start 2.811 -2.065) (end 2.811 -1.04) (layer "F.SilkS") (width 0.12) (tstamp 14b1d67c-f813-4e9d-a5fe-40d959f37032))
    (fp_line (start 2.251 -2.382) (end 2.251 -1.04) (layer "F.SilkS") (width 0.12) (tstamp 164aef64-2adc-438f-ae22-3e4dad60aef8))
    (fp_line (start 3.011 -1.901) (end 3.011 -1.04) (layer "F.SilkS") (width 0.12) (tstamp 17d6aa58-1266-46c6-bbc3-922fbc970027))
    (fp_line (start 2.291 -2.365) (end 2.291 -1.04) (layer "F.SilkS") (width 0.12) (tstamp 189a330c-6382-4b44-89d9-66fe8ea39775))
    (fp_line (start 1.29 -2.58) (end 1.29 2.58) (layer "F.SilkS") (width 0.12) (tstamp 1bff82ef-e64b-4dc4-99f8-9329de1f9798))
    (fp_line (start 2.091 1.04) (end 2.091 2.442) (layer "F.SilkS") (width 0.12) (tstamp 1ca90b1f-8304-43cb-9892-1241cac064c3))
    (fp_line (start 1.73 -2.536) (end 1.73 -1.04) (layer "F.SilkS") (width 0.12) (tstamp 1f43983c-bd8e-48ca-b665-8743a7817698))
    (fp_line (start 3.171 1.04) (end 3.171 1.743) (layer "F.SilkS") (width 0.12) (tstamp 23db84bf-986c-442a-bce1-9ad6327c25ab))
    (fp_line (start 1.53 -2.565) (end 1.53 -1.04) (layer "F.SilkS") (width 0.12) (tstamp 27d48773-5a91-4ec4-932d-9052b180fe20))
    (fp_line (start 3.371 -1.5) (end 3.371 -1.04) (layer "F.SilkS") (width 0.12) (tstamp 29076263-c0ef-45a3-a2f2-38a1d63edb43))
    (fp_line (start 1.25 -2.58) (end 1.25 2.58) (layer "F.SilkS") (width 0.12) (tstamp 29178d29-a909-45de-bc2b-0e442981da3e))
    (fp_line (start 2.011 1.04) (end 2.011 2.468) (layer "F.SilkS") (width 0.12) (tstamp 2d61ce69-ef4a-403c-8c99-3b1106d204ac))
    (fp_line (start 2.971 -1.937) (end 2.971 -1.04) (layer "F.SilkS") (width 0.12) (tstamp 2f2eba38-85cb-45b6-b894-20522c2f7044))
    (fp_line (start 1.57 1.04) (end 1.57 2.561) (layer "F.SilkS") (width 0.12) (tstamp 2f34d1fd-9f81-4bf1-b1aa-80b8fa2f1a0b))
    (fp_line (start 3.051 -1.864) (end 3.051 -1.04) (layer "F.SilkS") (width 0.12) (tstamp 307da54c-a4ab-41fd-895b-1213321320a6))
    (fp_line (start 1.33 -2.579) (end 1.33 2.579) (layer "F.SilkS") (width 0.12) (tstamp 34c4f292-d1b8-4cfd-9e34-96baae02e3ce))
    (fp_line (start 1.85 1.04) (end 1.85 2.511) (layer "F.SilkS") (width 0.12) (tstamp 37251caf-34d7-4e7a-b7f4-8b4e57c94492))
    (fp_line (start 3.211 -1.699) (end 3.211 -1.04) (layer "F.SilkS") (width 0.12) (tstamp 388ad0a0-0d9a-4ac4-8ab2-cb98e985627d))
    (fp_line (start 2.091 -2.442) (end 2.091 -1.04) (layer "F.SilkS") (width 0.12) (tstamp 38cf5696-1dac-49db-b227-a1f1ed87eab7))
    (fp_line (start 3.451 -1.383) (end 3.451 -1.04) (layer "F.SilkS") (width 0.12) (tstamp 3b0367f9-5570-41fa-9dd0-8dc189a2ec1a))
    (fp_line (start 1.49 -2.569) (end 1.49 -1.04) (layer "F.SilkS") (width 0.12) (tstamp 3c9aa1b9-dc5d-433f-aea2-8fefa1f57a26))
    (fp_line (start 3.251 -1.653) (end 3.251 -1.04) (layer "F.SilkS") (width 0.12) (tstamp 3fdd1370-1bc3-4bcd-99d1-2a7b1eae55b9))
    (fp_line (start 2.131 1.04) (end 2.131 2.428) (layer "F.SilkS") (width 0.12) (tstamp 4364d655-0d90-4e33-9d5d-10bf8e4a7089))
    (fp_line (start 1.81 -2.52) (end 1.81 -1.04) (layer "F.SilkS") (width 0.12) (tstamp 44abae82-3176-4a9d-b6dd-09aa836b2fcd))
    (fp_line (start 3.251 1.04) (end 3.251 1.653) (layer "F.SilkS") (width 0.12) (tstamp 45937579-a52f-4611-a478-e179ad20f83f))
    (fp_line (start 2.771 1.04) (end 2.771 2.095) (layer "F.SilkS") (width 0.12) (tstamp 463ccc81-ea22-4e17-8bf8-29fbfd98d878))
    (fp_line (start 1.65 1.04) (end 1.65 2.55) (layer "F.SilkS") (width 0.12) (tstamp 46e630dd-2311-4dd6-8e03-cd1206a9970e))
    (fp_line (start 3.331 1.04) (end 3.331 1.554) (layer "F.SilkS") (width 0.12) (tstamp 47620846-3e83-47a0-a6d0-42ac07cfa5cd))
    (fp_line (start 2.931 -1.971) (end 2.931 -1.04) (layer "F.SilkS") (width 0.12) (tstamp 4a40e9e4-4f4d-4481-b416-d87d7cc843e8))
    (fp_line (start 3.211 1.04) (end 3.211 1.699) (layer "F.SilkS") (width 0.12) (tstamp 4b11d192-32d4-4617-a38a-2aaf82cd75dd))
    (fp_line (start 1.57 -2.561) (end 1.57 -1.04) (layer "F.SilkS") (width 0.12) (tstamp 4b7d9067-d587-45df-8a3c-28b7923f0598))
    (fp_line (start 2.051 1.04) (end 2.051 2.455) (layer "F.SilkS") (width 0.12) (tstamp 5020271e-4b13-4b29-8d39-d9fe758d2282))
    (fp_line (start 3.731 -0.805) (end 3.731 0.805) (layer "F.SilkS") (width 0.12) (tstamp 503c5fe5-8228-495f-84b9-996de73fd003))
    (fp_line (start 2.971 1.04) (end 2.971 1.937) (layer "F.SilkS") (width 0.12) (tstamp 54163ff3-eb84-410b-b935-c52a47a2b556))
    (fp_line (start 3.531 1.04) (end 3.531 1.251) (layer "F.SilkS") (width 0.12) (tstamp 562105ba-0c89-4081-a510-9303dc9779ac))
    (fp_line (start 2.451 1.04) (end 2.451 2.29) (layer "F.SilkS") (width 0.12) (tstamp 575feea5-95c2-4491-bccf-d81216f88647))
    (fp_line (start 3.011 1.04) (end 3.011 1.901) (layer "F.SilkS") (width 0.12) (tstamp 5764d019-074c-4f90-8d8d-4fc1d42f6c9b))
    (fp_line (start 2.251 1.04) (end 2.251 2.382) (layer "F.SilkS") (width 0.12) (tstamp 57870ee2-0310-4027-9850-80ea22258d00))
    (fp_line (start 3.131 -1.785) (end 3.131 -1.04) (layer "F.SilkS") (width 0.12) (tstamp 5b176688-3059-4c40-82f2-4adfdfd92a97))
    (fp_line (start 2.371 -2.329) (end 2.371 -1.04) (layer "F.SilkS") (width 0.12) (tstamp 5b74c571-584f-48ea-a8c0-cc560f353acd))
    (fp_line (start 3.451 1.04) (end 3.451 1.383) (layer "F.SilkS") (width 0.12) (tstamp 5bbe1914-063d-4953-8219-3c3e8eb3f207))
    (fp_line (start 2.411 1.04) (end 2.411 2.31) (layer "F.SilkS") (width 0.12) (tstamp 605dd0c4-6955-4cf5-9a7a-72b687c57239))
    (fp_line (start 3.051 1.04) (end 3.051 1.864) (layer "F.SilkS") (width 0.12) (tstamp 633498dd-fd5f-44f8-8446-f47e98873313))
    (fp_line (start 2.891 -2.004) (end 2.891 -1.04) (layer "F.SilkS") (width 0.12) (tstamp 646ce610-ee71-41c5-b532-767cd60dff15))
    (fp_line (start 2.531 1.04) (end 2.531 2.247) (layer "F.SilkS") (width 0.12) (tstamp 6b6e60cb-9dfa-42d3-a2f6-e0e6b3b309ae))
    (fp_line (start 2.611 1.04) (end 2.611 2.2) (layer "F.SilkS") (width 0.12) (tstamp 6c53f56f-2ea1-42b5-a37a-8f7555eef502))
    (fp_line (start 1.61 -2.556) (end 1.61 -1.04) (layer "F.SilkS") (width 0.12) (tstamp 70529f93-1dd9-4e29-acdd-c9ab8485cf42))
    (fp_line (start 3.291 -1.605) (end 3.291 -1.04) (layer "F.SilkS") (width 0.12) (tstamp 706fb583-a3b5-40ed-9d36-38915a92e0cd))
    (fp_line (start 1.77 -2.528) (end 1.77 -1.04) (layer "F.SilkS") (width 0.12) (tstamp 728dc40a-e0c1-4a8e-9b90-3186fd36c9b4))
    (fp_line (start 3.811 -0.518) (end 3.811 0.518) (layer "F.SilkS") (width 0.12) (tstamp 75931d74-692c-4b69-b71a-bd6a14b7fe82))
    (fp_line (start 1.81 1.04) (end 1.81 2.52) (layer "F.SilkS") (width 0.12) (tstamp 77d104ca-3d0e-4c7c-b9ca-e6cae8d9b34c))
    (fp_line (start 2.131 -2.428) (end 2.131 -1.04) (layer "F.SilkS") (width 0.12) (tstamp 79b2a363-a67a-4d1f-8608-32e2bcbfee08))
    (fp_line (start 2.931 1.04) (end 2.931 1.971) (layer "F.SilkS") (width 0.12) (tstamp 79e8e02e-21d9-4730-8285-ab239b53caf6))
    (fp_line (start 3.131 1.04) (end 3.131 1.785) (layer "F.SilkS") (width 0.12) (tstamp 7bb8d58d-659b-47f2-9dab-c5368bbb98c4))
    (fp_line (start 3.091 1.04) (end 3.091 1.826) (layer "F.SilkS") (width 0.12) (tstamp 846550b1-23f7-482b-ac09-178c7825378f))
    (fp_line (start 3.091 -1.826) (end 3.091 -1.04) (layer "F.SilkS") (width 0.12) (tstamp 86ed0dcb-8b2c-4dc3-b189-7c3f95d68120))
    (fp_line (start 2.691 1.04) (end 2.691 2.149) (layer "F.SilkS") (width 0.12) (tstamp 87589bca-fe5c-491d-ad9e-527cb5131b1e))
    (fp_line (start 3.171 -1.743) (end 3.171 -1.04) (layer "F.SilkS") (width 0.12) (tstamp 8a55f5ff-a14c-483b-9b86-d89d8f4581d2))
    (fp_line (start 1.61 1.04) (end 1.61 2.556) (layer "F.SilkS") (width 0.12) (tstamp 8acfbcc7-d436-4c8f-bc23-6e63cd601e94))
    (fp_line (start 1.69 -2.543) (end 1.69 -1.04) (layer "F.SilkS") (width 0.12) (tstamp 91906e39-a575-4d4e-bc32-5a98512b070f))
    (fp_line (start 1.69 1.04) (end 1.69 2.543) (layer "F.SilkS") (width 0.12) (tstamp 9190a1ad-1161-4e2f-b44d-3ba7623ec0b8))
    (fp_line (start 2.571 -2.224) (end 2.571 -1.04) (layer "F.SilkS") (width 0.12) (tstamp 9264e2be-3456-474d-8e0c-512f53e9b331))
    (fp_line (start 1.49 1.04) (end 1.49 2.569) (layer "F.SilkS") (width 0.12) (tstamp 9283d7e4-ff76-44fb-bff5-b790f84e8b59))
    (fp_line (start 2.411 -2.31) (end 2.411 -1.04) (layer "F.SilkS") (width 0.12) (tstamp 978d7c05-ade3-4b5a-a632-a3686d59eb73))
    (fp_line (start 3.851 -0.284) (end 3.851 0.284) (layer "F.SilkS") (width 0.12) (tstamp 997dadcf-4b40-41a7-b9c8-4551b0fdd248))
    (fp_line (start 2.451 -2.29) (end 2.451 -1.04) (layer "F.SilkS") (width 0.12) (tstamp 99f12c6e-ec59-4685-afc5-0eeafaed785d))
    (fp_line (start 2.211 -2.398) (end 2.211 -1.04) (layer "F.SilkS") (width 0.12) (tstamp 9d072447-d898-4573-b035-70507a44162f))
    (fp_line (start 2.011 -2.468) (end 2.011 -1.04) (layer "F.SilkS") (width 0.12) (tstamp 9db80454-09c9-495d-9a8d-3b5c8eb0f6e5))
    (fp_line (start 2.491 1.04) (end 2.491 2.268) (layer "F.SilkS") (width 0.12) (tstamp 9f603279-0695-4514-907a-a33672bab56a))
    (fp_line (start 1.41 -2.576) (end 1.41 2.576) (layer "F.SilkS") (width 0.12) (tstamp a20c9a4a-4a42-41ea-849f-7a59b6a554a5))
    (fp_line (start 3.531 -1.251) (end 3.531 -1.04) (layer "F.SilkS") (width 0.12) (tstamp a37754ba-2c1b-43cc-a84e-b0a190bb0638))
    (fp_line (start 2.611 -2.2) (end 2.611 -1.04) (layer "F.SilkS") (width 0.12) (tstamp a4ec5124-fb54-4f69-957d-67ba30c5e1ee))
    (fp_line (start 1.77 1.04) (end 1.77 2.528) (layer "F.SilkS") (width 0.12) (tstamp a5b264c9-df2f-4a04-97cb-d954f49d5b38))
    (fp_line (start 2.171 -2.414) (end 2.171 -1.04) (layer "F.SilkS") (width 0.12) (tstamp b15d7ccf-5415-41a6-9fae-ccd58334ec3b))
    (fp_line (start 1.45 -2.573) (end 1.45 2.573) (layer "F.SilkS") (width 0.12) (tstamp b46c471a-2068-4945-b569-f31d84a818c7))
    (fp_line (start 2.291 1.04) (end 2.291 2.365) (layer "F.SilkS") (width 0.12) (tstamp b4d68c43-940c-4305-bf4b-cedd251a1487))
    (fp_line (start 3.691 -0.915) (end 3.691 0.915) (layer "F.SilkS") (width 0.12) (tstamp b7ed48e5-991c-40f6-bf29-b1652399125d))
    (fp_line (start 2.651 1.04) (end 2.651 2.175) (layer "F.SilkS") (width 0.12) (tstamp b96a5884-dc9a-48a7-b0a5-2721c7672e89))
    (fp_line (start 3.331 -1.554) (end 3.331 -1.04) (layer "F.SilkS") (width 0.12) (tstamp b971b921-0d5f-4781-b676-72d75bea3659))
    (fp_line (start 1.89 1.04) (end 1.89 2.501) (layer "F.SilkS") (width 0.12) (tstamp bd00e4b2-8c1b-4cb4-965c-1f5c550d034a))
    (fp_line (start 3.571 -1.178) (end 3.571 1.178) (layer "F.SilkS") (width 0.12) (tstamp bf917bc6-5477-4dc5-8533-d77fb306c9a8))
    (fp_line (start 1.65 -2.55) (end 1.65 -1.04) (layer "F.SilkS") (width 0.12) (tstamp c129c498-9cb3-4d0d-bbed-fb03050c4109))
    (fp_line (start 3.611 -1.098) (end 3.611 1.098) (layer "F.SilkS") (width 0.12) (tstamp c948ba7a-86cc-440f-88ef-4d38cfe6adcf))
    (fp_line (start 2.171 1.04) (end 2.171 2.414) (layer "F.SilkS") (width 0.12) (tstamp cc6898dc-ca0b-4236-823b-4337a1442fd8))
    (fp_line (start 2.851 -2.035) (end 2.851 -1.04) (layer "F.SilkS") (width 0.12) (tstamp d1357908-abb8-4d84-8e7e-3f98a375e9b5))
    (fp_line (start 2.771 -2.095) (end 2.771 -1.04) (layer "F.SilkS") (width 0.12) (tstamp d39edaf4-63ef-4f33-92f4-a5024e53b0bb))
    (fp_line (start 3.491 -1.319) (end 3.491 -1.04) (layer "F.SilkS") (width 0.12) (tstamp d6d7c2b0-5d73-49cc-91aa-48cb838e602a))
    (fp_line (start 3.651 -1.011) (end 3.651 1.011) (layer "F.SilkS") (width 0.12) (tstamp d8065448-a7fa-411a-985d-d9fa1c3ffa51))
    (fp_line (start 2.331 -2.348) (end 2.331 -1.04) (layer "F.SilkS") (width 0.12) (tstamp d8b48d9c-33ed-4ca7-9cb0-bd33271008a2))
    (fp_line (start 1.971 1.04) (end 1.971 2.48) (layer "F.SilkS") (width 0.12) (tstamp dbb0f4af-594a-46e3-9ccf-201e61dbe881))
    (fp_line (start -1.304775 -1.725) (end -1.304775 -1.225) (layer "F.SilkS") (width 0.12) (tstamp dd04139d-f0a6-4f78-819d-b3ed315b3acb))
    (fp_line (start 1.971 -2.48) (end 1.971 -1.04) (layer "F.SilkS") (width 0.12) (tstamp e0f3c250-f948-407f-a74b-4d06ee51a359))
    (fp_line (start 3.771 -0.677) (end 3.771 0.677) (layer "F.SilkS") (width 0.12) (tstamp e78e8cb4-576e-4e87-9188-9fec9f876677))
    (fp_line (start 2.211 1.04) (end 2.211 2.398) (layer "F.SilkS") (width 0.12) (tstamp e8187d5b-a014-4cad-aaf8-c6426ba40c25))
    (fp_line (start 2.731 1.04) (end 2.731 2.122) (layer "F.SilkS") (width 0.12) (tstamp e8337b11-c01b-4c45-8ae4-ffc5d02fb7d6))
    (fp_line (start 3.491 1.04) (end 3.491 1.319) (layer "F.SilkS") (width 0.12) (tstamp eab9c833-60e0-4a68-a25d-370e2fce15cd))
    (fp_line (start -1.554775 -1.475) (end -1.054775 -1.475) (layer "F.SilkS") (width 0.12) (tstamp eb5d4702-7719-4615-94e7-46a4957e3787))
    (fp_line (start 1.37 -2.578) (end 1.37 2.578) (layer "F.SilkS") (width 0.12) (tstamp ec9f06e1-020f-4c19-bba0-77770d5d0e80))
    (fp_line (start 2.571 1.04) (end 2.571 2.224) (layer "F.SilkS") (width 0.12) (tstamp ed574d1a-7c38-40c7-918d-3d6c42610b53))
    (fp_line (start 3.371 1.04) (end 3.371 1.5) (layer "F.SilkS") (width 0.12) (tstamp f1b1d6c8-15f3-4318-8d50-9b14f71ee32a))
    (fp_line (start 2.851 1.04) (end 2.851 2.035) (layer "F.SilkS") (width 0.12) (tstamp f30d52c6-8814-4e24-819a-01f73781de50))
    (fp_line (start 2.811 1.04) (end 2.811 2.065) (layer "F.SilkS") (width 0.12) (tstamp f6656920-886a-4a40-a344-6a28463d368f))
    (fp_line (start 2.651 -2.175) (end 2.651 -1.04) (layer "F.SilkS") (width 0.12) (tstamp f868dc9e-7936-4627-8215-ce41f3ab0b5c))
    (fp_line (start 1.93 1.04) (end 1.93 2.491) (layer "F.SilkS") (width 0.12) (tstamp f9f4be52-9c0c-4fe1-bf29-214aef967ae9))
    (fp_line (start 1.85 -2.511) (end 1.85 -1.04) (layer "F.SilkS") (width 0.12) (tstamp fc37ae6e-6183-4871-bc3f-79100778193a))
    (fp_line (start 2.331 1.04) (end 2.331 2.348) (layer "F.SilkS") (width 0.12) (tstamp fc94abf6-13c3-4c08-94fd-041dd507daf3))
    (fp_line (start 3.291 1.04) (end 3.291 1.605) (layer "F.SilkS") (width 0.12) (tstamp ff9b361a-ea86-45dd-8942-1a2641ab2140))
    (fp_circle (center 1.25 0) (end 3.87 0) (layer "F.SilkS") (width 0.12) (fill none) (tstamp 8ad04826-a9bc-4a1a-9d5c-f89c39bd7a81))
    (fp_circle (center 1.25 0) (end 4 0) (layer "F.CrtYd") (width 0.05) (fill none) (tstamp 9c603189-417f-4a9c-a722-1731c81cd729))
    (fp_line (start -0.883605 -1.0875) (end -0.383605 -1.0875) (layer "F.Fab") (width 0.1) (tstamp 7997c54f-4c2f-4796-bb62-48e1216df940))
    (fp_line (start -0.633605 -1.3375) (end -0.633605 -0.8375) (layer "F.Fab") (width 0.1) (tstamp bee23b5f-d6c1-4f6b-afd2-f01cdece5590))
    (fp_circle (center 1.25 0) (end 3.75 0) (layer "F.Fab") (width 0.1) (fill none) (tstamp 14682d4f-799a-4540-8d58-66876bf2ea22))
    (pad "1" thru_hole rect (at 0 0 270) (size 1.6 1.6) (drill 0.8) (layers *.Cu *.Mask)
      (net 14 "Net-(C7-Pad1)") (pintype "passive") (tstamp 1d4da890-86be-4c91-abdd-f0acba0fe9d6))
    (pad "2" thru_hole circle (at 2.5 0 270) (size 1.6 1.6) (drill 0.8) (layers *.Cu *.Mask)
      (net 12 "Gnd") (pintype "passive") (tstamp 34ebc14f-4bf5-4832-9497-19bb88db7d0d))
    (model "${KICAD6_3DMODEL_DIR}/Capacitor_THT.3dshapes/CP_Radial_D5.0mm_P2.50mm.wrl"
      (offset (xyz 0 0 0))
      (scale (xyz 1 1 1))
      (rotate (xyz 0 0 0))
    )
  )

  (footprint "Capacitor_THT:CP_Radial_D5.0mm_P2.50mm" (layer "F.Cu")
    (tedit 5AE50EF0) (tstamp 00000000-0000-0000-0000-00005582f43a)
    (at 148 103)
    (descr "CP, Radial series, Radial, pin pitch=2.50mm, , diameter=5mm, Electrolytic Capacitor")
    (tags "CP Radial series Radial pin pitch 2.50mm  diameter 5mm Electrolytic Capacitor")
    (property "Sheetfile" "OBS_PIC12F675.kicad_sch")
    (property "Sheetname" "")
    (path "/00000000-0000-0000-0000-00005581f190")
    (attr through_hole)
    (fp_text reference "C8" (at 1.25 -3.75) (layer "F.SilkS")
      (effects (font (size 1 1) (thickness 0.15)))
      (tstamp 33a04659-662f-45b0-9662-bd9566925ba4)
    )
    (fp_text value "10uf" (at 1.25 3.75) (layer "F.Fab")
      (effects (font (size 1 1) (thickness 0.15)))
      (tstamp 31904571-692d-49ec-8a66-0690e3474834)
    )
    (fp_text user "${REFERENCE}" (at 1.25 0) (layer "F.Fab")
      (effects (font (size 1 1) (thickness 0.15)))
      (tstamp d4ad8158-26b9-4117-b14e-fe00850c2729)
    )
    (fp_line (start 1.45 -2.573) (end 1.45 2.573) (layer "F.SilkS") (width 0.12) (tstamp 01b9a43f-9958-4a8d-9938-495d03e35237))
    (fp_line (start 2.451 -2.29) (end 2.451 -1.04) (layer "F.SilkS") (width 0.12) (tstamp 02a8b116-15c4-4a1c-b302-b92feaa96162))
    (fp_line (start 2.171 -2.414) (end 2.171 -1.04) (layer "F.SilkS") (width 0.12) (tstamp 0521c415-a1e6-45d0-b7ab-5c98ff54fda6))
    (fp_line (start 1.37 -2.578) (end 1.37 2.578) (layer "F.SilkS") (width 0.12) (tstamp 086c67fb-f2a5-4469-ba46-48b2db05458d))
    (fp_line (start 2.091 -2.442) (end 2.091 -1.04) (layer "F.SilkS") (width 0.12) (tstamp 086ec59a-6fd0-4e12-9f8b-8602b732e513))
    (fp_line (start 1.77 1.04) (end 1.77 2.528) (layer "F.SilkS") (width 0.12) (tstamp 0b2abb87-3e03-4f6c-9ec4-15a88070cbd4))
    (fp_line (start 2.571 1.04) (end 2.571 2.224) (layer "F.SilkS") (width 0.12) (tstamp 10fd653f-a2b2-43b7-bc1d-cf931c4ddf40))
    (fp_line (start -1.554775 -1.475) (end -1.054775 -1.475) (layer "F.SilkS") (width 0.12) (tstamp 12cb0701-04ba-4240-b91d-a4b10498074b))
    (fp_line (start 2.291 -2.365) (end 2.291 -1.04) (layer "F.SilkS") (width 0.12) (tstamp 190f453e-cb68-4742-aa11-fc26480f6247))
    (fp_line (start 2.011 1.04) (end 2.011 2.468) (layer "F.SilkS") (width 0.12) (tstamp 1930d933-3de2-494d-ac36-ad02b26e9165))
    (fp_line (start 1.971 -2.48) (end 1.971 -1.04) (layer "F.SilkS") (width 0.12) (tstamp 1b6ff188-1558-4949-b2e9-040350ba915e))
    (fp_line (start 3.571 -1.178) (end 3.571 1.178) (layer "F.SilkS") (width 0.12) (tstamp 1c98b5e7-ae51-42bd-9cfc-c4badcdb11e5))
    (fp_line (start 1.49 -2.569) (end 1.49 -1.04) (layer "F.SilkS") (width 0.12) (tstamp 1ce2b139-23df-4fdd-90d0-9ebf5f9a11f3))
    (fp_line (start 2.851 1.04) (end 2.851 2.035) (layer "F.SilkS") (width 0.12) (tstamp 2044e8f9-44f5-4d04-86f1-4a0350e27b6b))
    (fp_line (start 2.891 1.04) (end 2.891 2.004) (layer "F.SilkS") (width 0.12) (tstamp 21787232-fe25-4a3d-8430-1c9e0cd7264b))
    (fp_line (start 3.251 1.04) (end 3.251 1.653) (layer "F.SilkS") (width 0.12) (tstamp 2281bd0f-fec3-4db7-9469-77f9709334ae))
    (fp_line (start 2.091 1.04) (end 2.091 2.442) (layer "F.SilkS") (width 0.12) (tstamp 22f63eb4-030b-43fe-8a23-a2a29a6cc38e))
    (fp_line (start 1.73 -2.536) (end 1.73 -1.04) (layer "F.SilkS") (width 0.12) (tstamp 24056790-b08d-4ec2-a177-d1d835fc1560))
    (fp_line (start 3.371 -1.5) (end 3.371 -1.04) (layer "F.SilkS") (width 0.12) (tstamp 247841c8-d39f-4377-85b3-a5c88946fc99))
    (fp_line (start 3.211 -1.699) (end 3.211 -1.04) (layer "F.SilkS") (width 0.12) (tstamp 2b43c31c-c696-4fa9-b2e4-777bbaded36f))
    (fp_line (start 3.251 -1.653) (end 3.251 -1.04) (layer "F.SilkS") (width 0.12) (tstamp 2b5d2b66-8969-418f-9df3-49812edbe333))
    (fp_line (start 2.931 1.04) (end 2.931 1.971) (layer "F.SilkS") (width 0.12) (tstamp 2bc772e3-4711-471e-ad4a-4ec3ec8d858d))
    (fp_line (start 2.971 -1.937) (end 2.971 -1.04) (layer "F.SilkS") (width 0.12) (tstamp 2bedd8fe-96bf-49c7-aaa5-ea5f5d917e27))
    (fp_line (start -1.304775 -1.725) (end -1.304775 -1.225) (layer "F.SilkS") (width 0.12) (tstamp 2e978f86-6bb6-4e48-aded-f19423047db5))
    (fp_line (start 3.011 -1.901) (end 3.011 -1.04) (layer "F.SilkS") (width 0.12) (tstamp 314141d4-6108-4354-a9c1-ba7a8f04b99d))
    (fp_line (start 1.49 1.04) (end 1.49 2.569) (layer "F.SilkS") (width 0.12) (tstamp 33e90109-1289-41ad-958c-d50e5a2d1ffe))
    (fp_line (start 3.491 -1.319) (end 3.491 -1.04) (layer "F.SilkS") (width 0.12) (tstamp 34b22ad4-baf3-4f4a-a46f-7e03e03f0957))
    (fp_line (start 2.771 1.04) (end 2.771 2.095) (layer "F.SilkS") (width 0.12) (tstamp 3744729c-a4bd-4ffd-bd50-ddb8582dcb6a))
    (fp_line (start 3.611 -1.098) (end 3.611 1.098) (layer "F.SilkS") (width 0.12) (tstamp 3a939be3-8ac1-4cdd-b6c4-7e1966a7c434))
    (fp_line (start 3.491 1.04) (end 3.491 1.319) (layer "F.SilkS") (width 0.12) (tstamp 3b277516-84e9-4960-b6ce-5649b64836fd))
    (fp_line (start 3.291 1.04) (end 3.291 1.605) (layer "F.SilkS") (width 0.12) (tstamp 3e1f6600-8edd-4548-941b-dd076dc6653f))
    (fp_line (start 2.451 1.04) (end 2.451 2.29) (layer "F.SilkS") (width 0.12) (tstamp 3e6a494a-aef7-457a-b190-18fc56391f8e))
    (fp_line (start 2.531 1.04) (end 2.531 2.247) (layer "F.SilkS") (width 0.12) (tstamp 3f8503ba-f6f2-4b4c-8076-db2ed75f08c4))
    (fp_line (start 3.451 1.04) (end 3.451 1.383) (layer "F.SilkS") (width 0.12) (tstamp 41028eee-94a3-4a69-9baf-d69f0f0d1ebe))
    (fp_line (start 2.771 -2.095) (end 2.771 -1.04) (layer "F.SilkS") (width 0.12) (tstamp 4355544a-abca-4e64-b5a2-232f5a4067c7))
    (fp_line (start 2.211 -2.398) (end 2.211 -1.04) (layer "F.SilkS") (width 0.12) (tstamp 438343ca-659e-4798-9247-8018e7a7fa8e))
    (fp_line (start 3.171 1.04) (end 3.171 1.743) (layer "F.SilkS") (width 0.12) (tstamp 440b9876-9a1c-4a05-a4d0-84ded87989a5))
    (fp_line (start 1.53 -2.565) (end 1.53 -1.04) (layer "F.SilkS") (width 0.12) (tstamp 45a66e5c-b3c2-4bed-a767-6798e0b177c1))
    (fp_line (start 3.411 -1.443) (end 3.411 -1.04) (layer "F.SilkS") (width 0.12) (tstamp 4838f61f-164a-45c2-9c2d-04241a581da3))
    (fp_line (start 3.171 -1.743) (end 3.171 -1.04) (layer "F.SilkS") (width 0.12) (tstamp 510b1666-e004-44f9-866c-9386015acdc5))
    (fp_line (start 2.171 1.04) (end 2.171 2.414) (layer "F.SilkS") (width 0.12) (tstamp 54a648c8-a3ee-484b-bf2c-136d2ed58993))
    (fp_line (start 1.81 -2.52) (end 1.81 -1.04) (layer "F.SilkS") (width 0.12) (tstamp 5a242864-d43f-4e55-88f7-501f1bf4ad29))
    (fp_line (start 2.931 -1.971) (end 2.931 -1.04) (layer "F.SilkS") (width 0.12) (tstamp 5bcb29c6-615e-4975-b5db-03ad23625ad9))
    (fp_line (start 2.811 1.04) (end 2.811 2.065) (layer "F.SilkS") (width 0.12) (tstamp 5fe1555b-8144-482d-b0ea-d5c9688359fc))
    (fp_line (start 2.371 1.04) (end 2.371 2.329) (layer "F.SilkS") (width 0.12) (tstamp 604a920d-5d07-40e1-94db-22ce998ff64a))
    (fp_line (start 2.411 1.04) (end 2.411 2.31) (layer "F.SilkS") (width 0.12) (tstamp 61848149-ed1a-45a9-b581-4e6e6ef7f8ab))
    (fp_line (start 1.69 -2.543) (end 1.69 -1.04) (layer "F.SilkS") (width 0.12) (tstamp 61995f43-ff63-4180-9e3c-2e44a74b712d))
    (fp_line (start 1.61 -2.556) (end 1.61 -1.04) (layer "F.SilkS") (width 0.12) (tstamp 6413d091-0ce7-484d-9cad-81900bfb0ec2))
    (fp_line (start 3.051 1.04) (end 3.051 1.864) (layer "F.SilkS") (width 0.12) (tstamp 64209906-de57-4476-b26f-3f5bbdb4dc73))
    (fp_line (start 1.29 -2.58) (end 1.29 2.58) (layer "F.SilkS") (width 0.12) (tstamp 72dc8884-413d-4c4f-b9ef-48cbc6163a69))
    (fp_line (start 3.331 -1.554) (end 3.331 -1.04) (layer "F.SilkS") (width 0.12) (tstamp 74612d41-dfe9-4c8f-a10c-94d4b6b3f5bf))
    (fp_line (start 3.531 1.04) (end 3.531 1.251) (layer "F.SilkS") (width 0.12) (tstamp 748f6d4c-42f3-4677-83d4-9277602d53ef))
    (fp_line (start 2.331 -2.348) (end 2.331 -1.04) (layer "F.SilkS") (width 0.12) (tstamp 749f5335-52e3-43b9-94a4-f9061880ff41))
    (fp_line (start 1.89 -2.501) (end 1.89 -1.04) (layer "F.SilkS") (width 0.12) (tstamp 76a6afd4-9125-458d-9702-601d799033a4))
    (fp_line (start 1.53 1.04) (end 1.53 2.565) (layer "F.SilkS") (width 0.12) (tstamp 783a2288-3a85-4610-84ba-e8116f61a054))
    (fp_line (start 3.131 -1.785) (end 3.131 -1.04) (layer "F.SilkS") (width 0.12) (tstamp 7ab95d08-0990-45e8-8026-a859fc320841))
    (fp_line (start 2.731 -2.122) (end 2.731 -1.04) (layer "F.SilkS") (width 0.12) (tstamp 7b2134e2-e3b4-45d2-a884-838347e07d3d))
    (fp_line (start 1.89 1.04) (end 1.89 2.501) (layer "F.SilkS") (width 0.12) (tstamp 7cf97593-798e-4c05-b016-44e7aaf629bb))
    (fp_line (start 3.011 1.04) (end 3.011 1.901) (layer "F.SilkS") (width 0.12) (tstamp 7d85c683-e18b-4dd2-bdca-030cef993c9b))
    (fp_line (start 3.731 -0.805) (end 3.731 0.805) (layer "F.SilkS") (width 0.12) (tstamp 80310ead-e609-4961-9e21-be3c597a0537))
    (fp_line (start 1.93 -2.491) (end 1.93 -1.04) (layer "F.SilkS") (width 0.12) (tstamp 81a75509-68d7-411b-889d-147ace43b891))
    (fp_line (start 2.691 -2.149) (end 2.691 -1.04) (layer "F.SilkS") (width 0.12) (tstamp 897713b7-69c6-4aee-bb91-dd456d891c57))
    (fp_line (start 2.691 1.04) (end 2.691 2.149) (layer "F.SilkS") (width 0.12) (tstamp 8b85b726-2ae7-49ec-9b6a-d78e1c9e7c04))
    (fp_line (start 3.691 -0.915) (end 3.691 0.915) (layer "F.SilkS") (width 0.12) (tstamp 8f192ffd-9511-433a-a36b-009e41f8b017))
    (fp_line (start 3.771 -0.677) (end 3.771 0.677) (layer "F.SilkS") (width 0.12) (tstamp 94047b32-4106-413f-ba2f-d2805cd2a8b8))
    (fp_line (start 3.051 -1.864) (end 3.051 -1.04) (layer "F.SilkS") (width 0.12) (tstamp 9717549a-dc66-46ea-8192-af8ec644f827))
    (fp_line (start 2.411 -2.31) (end 2.411 -1.04) (layer "F.SilkS") (width 0.12) (tstamp 9b70a05d-29dc-418f-af00-bd48a381e485))
    (fp_line (start 1.77 -2.528) (end 1.77 -1.04) (layer "F.SilkS") (width 0.12) (tstamp 9d5f2079-7484-46df-a52f-90f12b82bd56))
    (fp_line (start 1.57 -2.561) (end 1.57 -1.04) (layer "F.SilkS") (width 0.12) (tstamp 9dbd455d-399d-49cf-a2c6-3adfcb53db34))
    (fp_line (start 3.371 1.04) (end 3.371 1.5) (layer "F.SilkS") (width 0.12) (tstamp a2cea4fa-a6fa-449c-b976-c5432e7f78be))
    (fp_line (start 3.291 -1.605) (end 3.291 -1.04) (layer "F.SilkS") (width 0.12) (tstamp a46d0703-0320-49f1-8c44-d491bb8848e1))
    (fp_line (start 2.571 -2.224) (end 2.571 -1.04) (layer "F.SilkS") (width 0.12) (tstamp a7b1caea-9562-42e4-ab55-b04f478a1f45))
    (fp_line (start 2.611 -2.2) (end 2.611 -1.04) (layer "F.SilkS") (width 0.12) (tstamp aa4ae315-46f6-4507-9231-1990071dfada))
    (fp_line (start 1.65 1.04) (end 1.65 2.55) (layer "F.SilkS") (width 0.12) (tstamp ab578312-e20d-4ad8-928f-718905e4b36d))
    (fp_line (start 2.051 -2.455) (end 2.051 -1.04) (layer "F.SilkS") (width 0.12) (tstamp aba5bada-fa1b-48bc-8247-7272a5f77bc4))
    (fp_line (start 3.211 1.04) (end 3.211 1.699) (layer "F.SilkS") (width 0.12) (tstamp adf45717-2ec7-489d-8a0c-c4eca3a156d1))
    (fp_line (start 1.81 1.04) (end 1.81 2.52) (layer "F.SilkS") (width 0.12) (tstamp b1c6f8ed-cc73-4ed9-a0af-07ee212cd974))
    (fp_line (start 2.491 -2.268) (end 2.491 -1.04) (layer "F.SilkS") (width 0.12) (tstamp b1d0547f-86a7-45a4-865a-0bbd838d56bc))
    (fp_line (start 2.051 1.04) (end 2.051 2.455) (layer "F.SilkS") (width 0.12) (tstamp b5001622-fcec-4f2a-9eb9-1c9accf818b4))
    (fp_line (start 2.851 -2.035) (end 2.851 -1.04) (layer "F.SilkS") (width 0.12) (tstamp b69e18e3-61e8-4266-9c0d-b35f26fde6b2))
    (fp_line (start 2.651 1.04) (end 2.651 2.175) (layer "F.SilkS") (width 0.12) (tstamp b833d6a7-dde8-4779-bf19-a52f5a5f2177))
    (fp_line (start 2.731 1.04) (end 2.731 2.122) (layer "F.SilkS") (width 0.12) (tstamp b87f6213-f049-46cf-b0fe-d802da9bb3f7))
    (fp_line (start 3.331 1.04) (end 3.331 1.554) (layer "F.SilkS") (width 0.12) (tstamp b90ea304-0b19-48f0-baf1-2beaf2bd0428))
    (fp_line (start 1.73 1.04) (end 1.73 2.536) (layer "F.SilkS") (width 0.12) (tstamp bc0d6560-99ee-4c93-9ae6-f066c559644a))
    (fp_line (start 2.131 -2.428) (end 2.131 -1.04) (layer "F.SilkS") (width 0.12) (tstamp bd9b4f64-32b7-46be-b311-b4184c5d590f))
    (fp_line (start 1.25 -2.58) (end 1.25 2.58) (layer "F.SilkS") (width 0.12) (tstamp bddf62a7-3b12-4e76-bc20-5d2846273bc5))
    (fp_line (start 3.811 -0.518) (end 3.811 0.518) (layer "F.SilkS") (width 0.12) (tstamp c0da0f1e-199d-49e9-8952-9bde22ff863b))
    (fp_line (start 3.651 -1.011) (end 3.651 1.011) (layer "F.SilkS") (width 0.12) (tstamp c31f07dd-02b4-4624-b40a-a62f36d7eca6))
    (fp_line (start 2.131 1.04) (end 2.131 2.428) (layer "F.SilkS") (width 0.12) (tstamp c3ac2ebf-09f6-484c-a8b4-f83e4f67ee4a))
    (fp_line (start 1.57 1.04) (end 1.57 2.561) (layer "F.SilkS") (width 0.12) (tstamp c95fdaaf-b953-4b6b-a686-11a84f95a1fa))
    (fp_line (start 3.131 1.04) (end 3.131 1.785) (layer "F.SilkS") (width 0.12) (tstamp ca897a5a-b1e2-41c4-b295-028038cd9305))
    (fp_line (start 2.331 1.04) (end 2.331 2.348) (layer "F.SilkS") (width 0.12) (tstamp cd1c62a4-edfa-43c8-86fe-32dc9e5b911e))
    (fp_line (start 2.971 1.04) (end 2.971 1.937) (layer "F.SilkS") (width 0.12) (tstamp cea73ab1-0f8b-4003-b40d-c39aa0560ff9))
    (fp_line (start 1.85 1.04) (end 1.85 2.511) (layer "F.SilkS") (width 0.12) (tstamp cf27de45-8c08-4e41-a5d0-098356f70ed8))
    (fp_line (start 2.251 -2.382) (end 2.251 -1.04) (layer "F.SilkS") (width 0.12) (tstamp cf5c5414-5881-43b8-80b1-25f870be8afc))
    (fp_line (start 2.611 1.04) (end 2.611 2.2) (layer "F.SilkS") (width 0.12) (tstamp cfc9db26-4adf-49dd-bff9-51956aff443d))
    (fp_line (start 3.411 1.04) (end 3.411 1.443) (layer "F.SilkS") (width 0.12) (tstamp cfeeeb7c-118c-43ae-ae00-def9e6d24a5f))
    (fp_line (start 1.33 -2.579) (end 1.33 2.579) (layer "F.SilkS") (width 0.12) (tstamp d3186551-a716-42f1-aab1-75c99d230d93))
    (fp_line (start 2.491 1.04) (end 2.491 2.268) (layer "F.SilkS") (width 0.12) (tstamp d7095c80-abb6-4083-8dc4-0506081bf220))
    (fp_line (start 2.011 -2.468) (end 2.011 -1.04) (layer "F.SilkS") (width 0.12) (tstamp d77a98b7-fce6-4c0b-a682-a38881e7bb14))
    (fp_line (start 2.291 1.04) (end 2.291 2.365) (layer "F.SilkS") (width 0.12) (tstamp d7e984bc-17c1-4ee5-860e-898d91f4a764))
    (fp_line (start 1.85 -2.511) (end 1.85 -1.04) (layer "F.SilkS") (width 0.12) (tstamp d9642be3-e7dc-44a5-a6cf-4b9297261197))
    (fp_line (start 2.651 -2.175) (end 2.651 -1.04) (layer "F.SilkS") (width 0.12) (tstamp d97495a4-44e8-4b5a-8e70-080bf60ebb7d))
    (fp_line (start 1.65 -2.55) (end 1.65 -1.04) (layer "F.SilkS") (width 0.12) (tstamp da299270-7b44-439f-8948-160945a24826))
    (fp_line (start 1.971 1.04) (end 1.971 2.48) (layer "F.SilkS") (width 0.12) (tstamp de1e0bad-a36b-4208-bae9-5c059ba97623))
    (fp_line (start 1.69 1.04) (end 1.69 2.543) (layer "F.SilkS") (width 0.12) (tstamp de55e505-6d8c-4f12-b876-82ee963394cc))
    (fp_line (start 2.251 1.04) (end 2.251 2.382) (layer "F.SilkS") (width 0.12) (tstamp df024d5d-ce81-415f-bc1a-341c613d425f))
    (fp_line (start 1.41 -2.576) (end 1.41 2.576) (layer "F.SilkS") (width 0.12) (tstamp e08ae564-824f-433e-b963-6177fd611df1))
    (fp_line (start 2.531 -2.247) (end 2.531 -1.04) (layer "F.SilkS") (width 0.12) (tstamp e105aef0-8329-420c-a6cc-01ef20cef99d))
    (fp_line (start 3.451 -1.383) (end 3.451 -1.04) (layer "F.SilkS") (width 0.12) (tstamp e5778881-458d-4a80-8426-ee378d200ced))
    (fp_line (start 3.531 -1.251) (end 3.531 -1.04) (layer "F.SilkS") (width 0.12) (tstamp e5825264-788f-4814-8f19-93b9cd5d9f6a))
    (fp_line (start 2.371 -2.329) (end 2.371 -1.04) (layer "F.SilkS") (width 0.12) (tstamp ebb10cc5-2836-492a-aba6-212a5acb5d16))
    (fp_line (start 2.211 1.04) (end 2.211 2.398) (layer "F.SilkS") (width 0.12) (tstamp ebc3e73e-5703-41d7-ab54-db05a6aa2638))
    (fp_line (start 2.891 -2.004) (end 2.891 -1.04) (layer "F.SilkS") (width 0.12) (tstamp ef0c9bbf-3e2e-4979-b2de-76f8d3922185))
    (fp_line (start 1.93 1.04) (end 1.93 2.491) (layer "F.SilkS") (width 0.12) (tstamp ef86328d-373b-4fd7-b3ad-2c187bb01720))
    (fp_line (start 3.851 -0.284) (end 3.851 0.284) (layer "F.SilkS") (width 0.12) (tstamp efc4fb4a-f971-4365-b99d-45e4dbd65b71))
    (fp_line (start 3.091 -1.826) (end 3.091 -1.04) (layer "F.SilkS") (width 0.12) (tstamp f0fcda2c-1f26-429c-b50c-49bd3bd9df61))
    (fp_line (start 3.091 1.04) (end 3.091 1.826) (layer "F.SilkS") (width 0.12) (tstamp f1ed81d0-4f7a-48be-bda1-fd72f6cabd44))
    (fp_line (start 2.811 -2.065) (end 2.811 -1.04) (layer "F.SilkS") (width 0.12) (tstamp fdda24e2-54e8-428d-8bcb-df54abc72737))
    (fp_line (start 1.61 1.04) (end 1.61 2.556) (layer "F.SilkS") (width 0.12) (tstamp fe011dc7-c1a4-4f74-aa47-283e1bfa1d7b))
    (fp_circle (center 1.25 0) (end 3.87 0) (layer "F.SilkS") (width 0.12) (fill none) (tstamp 88dff6ea-e192-48fc-9c1c-496b2c2acacf))
    (fp_circle (center 1.25 0) (end 4 0) (layer "F.CrtYd") (width 0.05) (fill none) (tstamp 5fe80469-49a6-4be4-ad09-d345b7e46d8d))
    (fp_line (start -0.883605 -1.0875) (end -0.383605 -1.0875) (layer "F.Fab") (width 0.1) (tstamp 86c30c48-736f-4710-bfe5-5df887c9905f))
    (fp_line (start -0.633605 -1.3375) (end -0.633605 -0.8375) (layer "F.Fab") (width 0.1) (tstamp a9e4ca25-8ba1-48e7-aef9-fd7d634cce68))
    (fp_circle (center 1.25 0) (end 3.75 0) (layer "F.Fab") (width 0.1) (fill none) (tstamp ef92af61-f2d6-4eea-b0df-243747eab0ab))
    (pad "1" thru_hole rect (at 0 0) (size 1.6 1.6) (drill 0.8) (layers *.Cu *.Mask)
      (net 12 "Gnd") (pintype "passive") (tstamp 433e5867-d201-4c2e-9305-dc16d14c5249))
    (pad "2" thru_hole circle (at 2.5 0) (size 1.6 1.6) (drill 0.8) (layers *.Cu *.Mask)
      (net 4 "-5V") (pintype "passive") (tstamp 458e3f89-436d-413f-81c8-62dcce18a93e))
    (model "${KICAD6_3DMODEL_DIR}/Capacitor_THT.3dshapes/CP_Radial_D5.0mm_P2.50mm.wrl"
      (offset (xyz 0 0 0))
      (scale (xyz 1 1 1))
      (rotate (xyz 0 0 0))
    )
  )

  (footprint "Capacitor_THT:CP_Radial_D5.0mm_P2.50mm" (layer "F.Cu")
    (tedit 5AE50EF0) (tstamp 00000000-0000-0000-0000-00005582f440)
    (at 172.04 101.495112 -90)
    (descr "CP, Radial series, Radial, pin pitch=2.50mm, , diameter=5mm, Electrolytic Capacitor")
    (tags "CP Radial series Radial pin pitch 2.50mm  diameter 5mm Electrolytic Capacitor")
    (property "Sheetfile" "OBS_PIC12F675.kicad_sch")
    (property "Sheetname" "")
    (path "/00000000-0000-0000-0000-000055823099")
    (attr through_hole)
    (fp_text reference "C9" (at 1.25 -3.75 90) (layer "F.SilkS")
      (effects (font (size 1 1) (thickness 0.15)))
      (tstamp b8d48e1f-2149-4dc3-b910-96ba479c94c3)
    )
    (fp_text value "10uF" (at 1.25 3.75 90) (layer "F.Fab")
      (effects (font (size 1 1) (thickness 0.15)))
      (tstamp cc2c3f26-9e71-404c-a088-0e2116584d2b)
    )
    (fp_text user "${REFERENCE}" (at 1.25 0 90) (layer "F.Fab")
      (effects (font (size 1 1) (thickness 0.15)))
      (tstamp fda308d7-8d69-4aa5-99a4-bb87fe195dee)
    )
    (fp_line (start 2.051 -2.455) (end 2.051 -1.04) (layer "F.SilkS") (width 0.12) (tstamp 037754c2-2668-4934-bfbc-017fd07cde62))
    (fp_line (start 2.371 1.04) (end 2.371 2.329) (layer "F.SilkS") (width 0.12) (tstamp 065d5edf-0b81-4db3-a3fe-7824fdab22c7))
    (fp_line (start 3.491 1.04) (end 3.491 1.319) (layer "F.SilkS") (width 0.12) (tstamp 09ed31bb-31e5-4004-acae-3ce1cf0e848a))
    (fp_line (start 1.93 -2.491) (end 1.93 -1.04) (layer "F.SilkS") (width 0.12) (tstamp 103d9dd3-2512-42ac-9020-78470b3eb52c))
    (fp_line (start 2.251 -2.382) (end 2.251 -1.04) (layer "F.SilkS") (width 0.12) (tstamp 1052bc67-548b-4686-8b1e-043a1c723d90))
    (fp_line (start 3.131 1.04) (end 3.131 1.785) (layer "F.SilkS") (width 0.12) (tstamp 129cbc9d-a3ee-446e-9970-0d2579fc8295))
    (fp_line (start 3.731 -0.805) (end 3.731 0.805) (layer "F.SilkS") (width 0.12) (tstamp 16cf7a4c-bb23-45fb-bba8-58241820ddc4))
    (fp_line (start 1.41 -2.576) (end 1.41 2.576) (layer "F.SilkS") (width 0.12) (tstamp 1a42166f-d4d2-4a43-a523-42c608fdab0e))
    (fp_line (start 2.251 1.04) (end 2.251 2.382) (layer "F.SilkS") (width 0.12) (tstamp 1d3acb8b-236d-48b9-b0d3-cff4c1baa2af))
    (fp_line (start 3.171 1.04) (end 3.171 1.743) (layer "F.SilkS") (width 0.12) (tstamp 2078e765-8f61-4367-81f2-6fce7be63997))
    (fp_line (start 1.49 1.04) (end 1.49 2.569) (layer "F.SilkS") (width 0.12) (tstamp 239d3e85-591b-4e12-a675-f22f4b66b5ee))
    (fp_line (start 3.091 1.04) (end 3.091 1.826) (layer "F.SilkS") (width 0.12) (tstamp 23bf040c-ac5b-4041-9588-dc76ceee79d4))
    (fp_line (start 3.011 -1.901) (end 3.011 -1.04) (layer "F.SilkS") (width 0.12) (tstamp 23f9c679-3858-46c9-bf3c-06efed368a8d))
    (fp_line (start 2.491 -2.268) (end 2.491 -1.04) (layer "F.SilkS") (width 0.12) (tstamp 24328d11-e8cd-4724-ae0e-714391763d82))
    (fp_line (start 1.33 -2.579) (end 1.33 2.579) (layer "F.SilkS") (width 0.12) (tstamp 2953511c-0666-4cac-a321-e24d9f8bbfb6))
    (fp_line (start 2.531 1.04) (end 2.531 2.247) (layer "F.SilkS") (width 0.12) (tstamp 298f6801-26a6-4a69-a747-57c99095b9e0))
    (fp_line (start 1.45 -2.573) (end 1.45 2.573) (layer "F.SilkS") (width 0.12) (tstamp 2db06d30-c444-4e8c-9168-549179fd7b00))
    (fp_line (start 1.85 1.04) (end 1.85 2.511) (layer "F.SilkS") (width 0.12) (tstamp 2e597658-77c6-4257-a9d3-59566bd70b28))
    (fp_line (start 2.731 1.04) (end 2.731 2.122) (layer "F.SilkS") (width 0.12) (tstamp 35046b50-7797-4633-8253-0ca416d785f0))
    (fp_line (start 2.131 -2.428) (end 2.131 -1.04) (layer "F.SilkS") (width 0.12) (tstamp 380f16f7-f305-4ec9-8866-1b2d5c9c85b6))
    (fp_line (start 3.211 -1.699) (end 3.211 -1.04) (layer "F.SilkS") (width 0.12) (tstamp 39b20845-188c-4e0f-9af6-a08e313da902))
    (fp_line (start 1.81 1.04) (end 1.81 2.52) (layer "F.SilkS") (width 0.12) (tstamp 3b37b5d6-1a9c-4a1f-ad3c-0381add4e86d))
    (fp_line (start 2.811 1.04) (end 2.811 2.065) (layer "F.SilkS") (width 0.12) (tstamp 3bdbaa8c-3017-4d50-b1a3-cd95c9c8b134))
    (fp_line (start 3.051 1.04) (end 3.051 1.864) (layer "F.SilkS") (width 0.12) (tstamp 3dedc089-5ba4-4e40-97df-78a538e6d94b))
    (fp_line (start 2.851 -2.035) (end 2.851 -1.04) (layer "F.SilkS") (width 0.12) (tstamp 3e7f5ff7-406f-4a5c-8a17-82fa554ad512))
    (fp_line (start 2.851 1.04) (end 2.851 2.035) (layer "F.SilkS") (width 0.12) (tstamp 406bdae7-f1d3-4db9-81cf-25cb262c01c9))
    (fp_line (start 2.131 1.04) (end 2.131 2.428) (layer "F.SilkS") (width 0.12) (tstamp 4196640a-5d35-4b37-bbc1-5d3cdbb8c748))
    (fp_line (start 2.211 1.04) (end 2.211 2.398) (layer "F.SilkS") (width 0.12) (tstamp 42ba22a9-0b44-4b8f-8e91-befde0a7e548))
    (fp_line (start 2.571 1.04) (end 2.571 2.224) (layer "F.SilkS") (width 0.12) (tstamp 45cfe5c5-dca5-48b9-8543-9b2fd08d510d))
    (fp_line (start 2.691 1.04) (end 2.691 2.149) (layer "F.SilkS") (width 0.12) (tstamp 477cadea-a0b4-4ab3-ae04-4e42b32c0f24))
    (fp_line (start 1.77 -2.528) (end 1.77 -1.04) (layer "F.SilkS") (width 0.12) (tstamp 47b3c7b6-66b3-4d8a-99da-c4d27f90283b))
    (fp_line (start 1.85 -2.511) (end 1.85 -1.04) (layer "F.SilkS") (width 0.12) (tstamp 48af381b-c780-42dc-9ece-fa996df95d7a))
    (fp_line (start 2.611 -2.2) (end 2.611 -1.04) (layer "F.SilkS") (width 0.12) (tstamp 4cb89c9e-490d-4d40-8a8a-af47896eaf34))
    (fp_line (start 2.451 1.04) (end 2.451 2.29) (layer "F.SilkS") (width 0.12) (tstamp 501782d7-5480-4de5-9072-a297d0a45376))
    (fp_line (start 2.971 -1.937) (end 2.971 -1.04) (layer "F.SilkS") (width 0.12) (tstamp 50931fe0-8881-4665-ac25-3e9a1cd0394b))
    (fp_line (start 3.331 1.04) (end 3.331 1.554) (layer "F.SilkS") (width 0.12) (tstamp 53628039-3f0a-42a4-93f7-b7edaaf7dc37))
    (fp_line (start 1.57 -2.561) (end 1.57 -1.04) (layer "F.SilkS") (width 0.12) (tstamp 5409b654-71d8-4381-86d3-461a013ee645))
    (fp_line (start 1.89 1.04) (end 1.89 2.501) (layer "F.SilkS") (width 0.12) (tstamp 5715247c-1956-4a68-98a4-2403b5675396))
    (fp_line (start 3.251 -1.653) (end 3.251 -1.04) (layer "F.SilkS") (width 0.12) (tstamp 5868ccce-359d-4f20-9f53-f144df9d5f19))
    (fp_line (start 2.651 -2.175) (end 2.651 -1.04) (layer "F.SilkS") (width 0.12) (tstamp 5b7ceb56-455c-473b-a6e3-224c884187f2))
    (fp_line (start 3.531 -1.251) (end 3.531 -1.04) (layer "F.SilkS") (width 0.12) (tstamp 5ba86eae-ad81-438d-8458-367c9c3373c8))
    (fp_line (start 2.571 -2.224) (end 2.571 -1.04) (layer "F.SilkS") (width 0.12) (tstamp 5d0b45c2-fe86-4684-8522-07731968faa8))
    (fp_line (start 2.731 -2.122) (end 2.731 -1.04) (layer "F.SilkS") (width 0.12) (tstamp 5dfe77a8-b74b-4569-88ec-d838b9563ed7))
    (fp_line (start 1.89 -2.501) (end 1.89 -1.04) (layer "F.SilkS") (width 0.12) (tstamp 5f6a5a4e-eae1-4460-b2dd-7e664645e55b))
    (fp_line (start 2.051 1.04) (end 2.051 2.455) (layer "F.SilkS") (width 0.12) (tstamp 62f38fbd-990c-4d4b-a7ba-18ab300bab56))
    (fp_line (start -1.304775 -1.725) (end -1.304775 -1.225) (layer "F.SilkS") (width 0.12) (tstamp 6bb14713-daa5-4bd9-a6be-fe805f9533c7))
    (fp_line (start 2.171 -2.414) (end 2.171 -1.04) (layer "F.SilkS") (width 0.12) (tstamp 6e8bc70b-09db-4781-821e-2a50882c5959))
    (fp_line (start 2.451 -2.29) (end 2.451 -1.04) (layer "F.SilkS") (width 0.12) (tstamp 6f39d5ae-afa1-42d0-9cab-1664c6c7ff8e))
    (fp_line (start 2.891 -2.004) (end 2.891 -1.04) (layer "F.SilkS") (width 0.12) (tstamp 713d1279-6e58-490a-aef5-5adc08e16513))
    (fp_line (start -1.554775 -1.475) (end -1.054775 -1.475) (layer "F.SilkS") (width 0.12) (tstamp 7161ce46-18da-4c94-ab29-001c1234ec3e))
    (fp_line (start 1.49 -2.569) (end 1.49 -1.04) (layer "F.SilkS") (width 0.12) (tstamp 71cc93b5-86f7-4bd7-a535-3036cf642c8a))
    (fp_line (start 1.93 1.04) (end 1.93 2.491) (layer "F.SilkS") (width 0.12) (tstamp 73648edb-f7d6-4307-97ab-0ae9a1f83327))
    (fp_line (start 1.53 -2.565) (end 1.53 -1.04) (layer "F.SilkS") (width 0.12) (tstamp 7570c176-8e96-4936-904b-b3ea1120ed2c))
    (fp_line (start 3.371 1.04) (end 3.371 1.5) (layer "F.SilkS") (width 0.12) (tstamp 761c9df9-fbf5-41ee-9422-c2fe23834de9))
    (fp_line (start 1.65 1.04) (end 1.65 2.55) (layer "F.SilkS") (width 0.12) (tstamp 8212f408-29f2-4dcc-b071-4bffbe561914))
    (fp_line (start 3.811 -0.518) (end 3.811 0.518) (layer "F.SilkS") (width 0.12) (tstamp 84ea8718-c515-4a25-b83e-328686be6015))
    (fp_line (start 3.691 -0.915) (end 3.691 0.915) (layer "F.SilkS") (width 0.12) (tstamp 86b9674f-3cd3-4bc0-bacd-58bbc19e83e1))
    (fp_line (start 3.011 1.04) (end 3.011 1.901) (layer "F.SilkS") (width 0.12) (tstamp 87eadf74-b7b6-4303-a606-176bf5cf6c2b))
    (fp_line (start 3.131 -1.785) (end 3.131 -1.04) (layer "F.SilkS") (width 0.12) (tstamp 8a9c6567-c177-4993-ab7f-c97235670491))
    (fp_line (start 2.811 -2.065) (end 2.811 -1.04) (layer "F.SilkS") (width 0.12) (tstamp 8bb63542-9a5c-42eb-a074-e46e85ab2aca))
    (fp_line (start 3.851 -0.284) (end 3.851 0.284) (layer "F.SilkS") (width 0.12) (tstamp 924f9397-3ab8-46b3-8bb9-c8b72bc84e81))
    (fp_line (start 2.971 1.04) (end 2.971 1.937) (layer "F.SilkS") (width 0.12) (tstamp 92a82e1d-8bed-4c90-a811-a87d183f9adf))
    (fp_line (start 1.37 -2.578) (end 1.37 2.578) (layer "F.SilkS") (width 0.12) (tstamp 94ee6830-0178-48f9-b727-f8c82c1f4a97))
    (fp_line (start 3.531 1.04) (end 3.531 1.251) (layer "F.SilkS") (width 0.12) (tstamp 97a3139e-7e04-4df4-975b-fc16d21bfe3c))
    (fp_line (start 2.611 1.04) (end 2.611 2.2) (layer "F.SilkS") (width 0.12) (tstamp 99d3d3ce-dd1d-49b1-bd4c-168a75ad0fcc))
    (fp_line (start 3.251 1.04) (end 3.251 1.653) (layer "F.SilkS") (width 0.12) (tstamp 9b2fdc42-a5b6-4cf2-a55a-d77af332d63d))
    (fp_line (start 2.691 -2.149) (end 2.691 -1.04) (layer "F.SilkS") (width 0.12) (tstamp 9bedfc57-6d30-47a3-bf4f-b460729c048d))
    (fp_line (start 3.451 -1.383) (end 3.451 -1.04) (layer "F.SilkS") (width 0.12) (tstamp a223ac51-1334-4d56-820e-a34ac9dd1f63))
    (fp_line (start 1.971 1.04) (end 1.971 2.48) (layer "F.SilkS") (width 0.12) (tstamp a49c9aa4-065f-437e-b495-9617c2d0d8ab))
    (fp_line (start 2.211 -2.398) (end 2.211 -1.04) (layer "F.SilkS") (width 0.12) (tstamp a588bf56-8ec7-4e04-aa3f-d256f46dbe15))
    (fp_line (start 2.771 1.04) (end 2.771 2.095) (layer "F.SilkS") (width 0.12) (tstamp a59cd87c-e4e3-4d37-8a5e-33e869b195d8))
    (fp_line (start 3.051 -1.864) (end 3.051 -1.04) (layer "F.SilkS") (width 0.12) (tstamp a707073f-eb78-425f-af22-622680a8e2ec))
    (fp_line (start 3.571 -1.178) (end 3.571 1.178) (layer "F.SilkS") (width 0.12) (tstamp a891aee6-2b57-4800-9010-765815264b15))
    (fp_line (start 2.771 -2.095) (end 2.771 -1.04) (layer "F.SilkS") (width 0.12) (tstamp a91e885f-0f0f-4e5a-8215-a9db1a720115))
    (fp_line (start 1.25 -2.58) (end 1.25 2.58) (layer "F.SilkS") (width 0.12) (tstamp aa9f8d26-48c0-4671-925f-e2f427a232b9))
    (fp_line (start 2.331 1.04) (end 2.331 2.348) (layer "F.SilkS") (width 0.12) (tstamp adc2a5f5-2e8a-428f-aa19-6a55a3b6f9b7))
    (fp_line (start 2.091 -2.442) (end 2.091 -1.04) (layer "F.SilkS") (width 0.12) (tstamp ae3d0ed1-b7ab-4c3c-8e06-379cbf546f6e))
    (fp_line (start 2.931 -1.971) (end 2.931 -1.04) (layer "F.SilkS") (width 0.12) (tstamp b0acf41d-fdc9-47c6-ba36-42b38db50cc4))
    (fp_line (start 2.011 1.04) (end 2.011 2.468) (layer "F.SilkS") (width 0.12) (tstamp b1339abd-14c4-4dec-9f69-37cdd5300c57))
    (fp_line (start 3.451 1.04) (end 3.451 1.383) (layer "F.SilkS") (width 0.12) (tstamp b16ab865-ac3a-4c3f-9f3a-e203b6864279))
    (fp_line (start 2.411 -2.31) (end 2.411 -1.04) (layer "F.SilkS") (width 0.12) (tstamp b34c8b8a-ba87-4563-aedc-a2d97369c26f))
    (fp_line (start 2.291 1.04) (end 2.291 2.365) (layer "F.SilkS") (width 0.12) (tstamp b3c7ff5b-c265-4acc-bbd8-b871198bb9cd))
    (fp_line (start 2.411 1.04) (end 2.411 2.31) (layer "F.SilkS") (width 0.12) (tstamp b4dc93d4-905b-473c-abd4-0bb248351c1c))
    (fp_line (start 1.65 -2.55) (end 1.65 -1.04) (layer "F.SilkS") (width 0.12) (tstamp b6007f2c-a02c-4732-8274-17638162ac76))
    (fp_line (start 3.371 -1.5) (end 3.371 -1.04) (layer "F.SilkS") (width 0.12) (tstamp b69ef5ea-25d0-4dd0-a039-432948fd1d92))
    (fp_line (start 3.491 -1.319) (end 3.491 -1.04) (layer "F.SilkS") (width 0.12) (tstamp b806b03a-7b77-426b-9416-0cb8d06257f8))
    (fp_line (start 3.611 -1.098) (end 3.611 1.098) (layer "F.SilkS") (width 0.12) (tstamp b8483938-4fe8-4d65-a7f5-6b41fd25f4c8))
    (fp_line (start 2.291 -2.365) (end 2.291 -1.04) (layer "F.SilkS") (width 0.12) (tstamp b876fd16-ce77-4932-b2d6-ee229fb46dfd))
    (fp_line (start 2.931 1.04) (end 2.931 1.971) (layer "F.SilkS") (width 0.12) (tstamp ba56ae49-08d6-4374-8dba-d3353ced4866))
    (fp_line (start 3.211 1.04) (end 3.211 1.699) (layer "F.SilkS") (width 0.12) (tstamp bd32934e-2663-4c4c-af5a-1a9ffadabe34))
    (fp_line (start 1.61 -2.556) (end 1.61 -1.04) (layer "F.SilkS") (width 0.12) (tstamp c1e421cf-79f1-49cc-bc91-6ab4558b89c6))
    (fp_line (start 2.171 1.04) (end 2.171 2.414) (layer "F.SilkS") (width 0.12) (tstamp c75b80e2-2161-4df4-bd1c-f4839c12d4d6))
    (fp_line (start 1.81 -2.52) (end 1.81 -1.04) (layer "F.SilkS") (width 0.12) (tstamp cb1188ab-f939-4244-b883-158441d5926c))
    (fp_line (start 1.53 1.04) (end 1.53 2.565) (layer "F.SilkS") (width 0.12) (tstamp cb6ee1b6-2b52-46eb-a141-721b27ae1450))
    (fp_line (start 2.091 1.04) (end 2.091 2.442) (layer "F.SilkS") (width 0.12) (tstamp cbd9b86f-bc53-4153-a85a-9fe2bcac9571))
    (fp_line (start 3.171 -1.743) (end 3.171 -1.04) (layer "F.SilkS") (width 0.12) (tstamp cca2b3e1-fcd0-4080-baca-6138c6da4f26))
    (fp_line (start 3.091 -1.826) (end 3.091 -1.04) (layer "F.SilkS") (width 0.12) (tstamp d0204847-f11c-4a9c-98ef-9492ec73b56b))
    (fp_line (start 3.771 -0.677) (end 3.771 0.677) (layer "F.SilkS") (width 0.12) (tstamp d2f65055-84e8-48b2-9b75-33206523ecfe))
    (fp_line (start 2.491 1.04) (end 2.491 2.268) (layer "F.SilkS") (width 0.12) (tstamp d5c7e767-2328-41fd-923f-8606428dea84))
    (fp_line (start 2.891 1.04) (end 2.891 2.004) (layer "F.SilkS") (width 0.12) (tstamp d899bb60-1ac6-4687-8d01-118c79201753))
    (fp_line (start 1.73 -2.536) (end 1.73 -1.04) (layer "F.SilkS") (width 0.12) (tstamp d91305d5-f1fa-4cc6-941c-4d1e0d78f637))
    (fp_line (start 2.011 -2.468) (end 2.011 -1.04) (layer "F.SilkS") (width 0.12) (tstamp da9b66e6-2842-44cd-bc64-74ad6b63e5a4))
    (fp_line (start 2.651 1.04) (end 2.651 2.175) (layer "F.SilkS") (width 0.12) (tstamp dc07386a-ab75-46f2-b24b-82b9b44875a1))
    (fp_line (start 1.61 1.04) (end 1.61 2.556) (layer "F.SilkS") (width 0.12) (tstamp dc50fdfa-91e7-419a-a823-a2a38bb49e76))
    (fp_line (start 1.77 1.04) (end 1.77 2.528) (layer "F.SilkS") (width 0.12) (tstamp dfcf6a98-f3b8-47b5-884b-add715ebd6ee))
    (fp_line (start 3.411 -1.443) (end 3.411 -1.04) (layer "F.SilkS") (width 0.12) (tstamp e05080f0-58dc-4947-89bf-b073d2d66ef9))
    (fp_line (start 1.73 1.04) (end 1.73 2.536) (layer "F.SilkS") (width 0.12) (tstamp e0f734c8-2905-4f85-85a8-d8e2c8b556df))
    (fp_line (start 3.411 1.04) (end 3.411 1.443) (layer "F.SilkS") (width 0.12) (tstamp e1f515ab-c525-471e-973b-8460e49d26c2))
    (fp_line (start 3.291 1.04) (end 3.291 1.605) (layer "F.SilkS") (width 0.12) (tstamp e4d5810b-ec18-4a19-b920-326be59169a9))
    (fp_line (start 2.331 -2.348) (end 2.331 -1.04) (layer "F.SilkS") (width 0.12) (tstamp ea352ba6-3f6a-480b-9d3b-7a73681e3e44))
    (fp_line (start 1.69 1.04) (end 1.69 2.543) (layer "F.SilkS") (width 0.12) (tstamp ef9752a0-59a9-4eac-94e1-6154d582c3e9))
    (fp_line (start 2.371 -2.329) (end 2.371 -1.04) (layer "F.SilkS") (width 0.12) (tstamp f0cf8dcb-18ca-4277-a693-41edabf3ac67))
    (fp_line (start 1.69 -2.543) (end 1.69 -1.04) (layer "F.SilkS") (width 0.12) (tstamp f2364c29-76fa-462b-a84f-79b86bd3612e))
    (fp_line (start 1.971 -2.48) (end 1.971 -1.04) (layer "F.SilkS") (width 0.12) (tstamp f6e9337a-0c9e-418c-bf5e-ee64c7117726))
    (fp_line (start 3.331 -1.554) (end 3.331 -1.04) (layer "F.SilkS") (width 0.12) (tstamp f78867b6-7328-4a60-b6b8-19b22a472d1f))
    (fp_line (start 3.651 -1.011) (end 3.651 1.011) (layer "F.SilkS") (width 0.12) (tstamp f8c6218b-ac3b-4bf8-81ff-d06d8c6fffa2))
    (fp_line (start 1.57 1.04) (end 1.57 2.561) (layer "F.SilkS") (width 0.12) (tstamp faced466-ac82-4d94-9cdc-231ae0fdd99d))
    (fp_line (start 2.531 -2.247) (end 2.531 -1.04) (layer "F.SilkS") (width 0.12) (tstamp fb45c0ad-9aa2-4a6d-9399-cf1440cd9551))
    (fp_line (start 1.29 -2.58) (end 1.29 2.58) (layer "F.SilkS") (width 0.12) (tstamp fb608ac6-151c-459e-a75c-04427c053d50))
    (fp_line (start 3.291 -1.605) (end 3.291 -1.04) (layer "F.SilkS") (width 0.12) (tstamp fe209d24-3ad8-487d-a16d-8acfa390d857))
    (fp_circle (center 1.25 0) (end 3.87 0) (layer "F.SilkS") (width 0.12) (fill none) (tstamp 701e4140-768e-47f0-8d31-2f37b577e4f6))
    (fp_circle (center 1.25 0) (end 4 0) (layer "F.CrtYd") (width 0.05) (fill none) (tstamp 7bdc5687-fda9-474a-b255-54a5eaf6f600))
    (fp_line (start -0.883605 -1.0875) (end -0.383605 -1.0875) (layer "F.Fab") (width 0.1) (tstamp 25876e96-2c89-4881-8bd3-5be474732cd6))
    (fp_line (start -0.633605 -1.3375) (end -0.633605 -0.8375) (layer "F.Fab") (width 0.1) (tstamp 3b0b59ec-4b84-4cee-9ee0-4cace98af82a))
    (fp_circle (center 1.25 0) (end 3.75 0) (layer "F.Fab") (width 0.1) (fill none) (tstamp f37c16ed-a3fb-4499-8cfd-47d4073887b9))
    (pad "1" thru_hole rect (at 0 0 270) (size 1.6 1.6) (drill 0.8) (layers *.Cu *.Mask)
      (net 13 "Out") (pintype "passive") (tstamp 2e415c34-9290-47e5-baea-304f3f341067))
    (pad "2" thru_hole circle (at 2.5 0 270) (size 1.6 1.6) (drill 0.8) (layers *.Cu *.Mask)
      (net 12 "Gnd") (pintype "passive") (tstamp aa089aaf-1057-4016-8d00-7558b615c9e9))
    (model "${KICAD6_3DMODEL_DIR}/Capacitor_THT.3dshapes/CP_Radial_D5.0mm_P2.50mm.wrl"
      (offset (xyz 0 0 0))
      (scale (xyz 1 1 1))
      (rotate (xyz 0 0 0))
    )
  )

  (footprint "Package_DIP:DIP-8_W7.62mm" (layer "F.Cu")
    (tedit 5A02E8C5) (tstamp 00000000-0000-0000-0000-00005582f463)
    (at 124.2 98.62 90)
    (descr "8-lead though-hole mounted DIP package, row spacing 7.62 mm (300 mils)")
    (tags "THT DIP DIL PDIP 2.54mm 7.62mm 300mil")
    (property "Sheetfile" "OBS_PIC12F675.kicad_sch")
    (property "Sheetname" "")
    (path "/00000000-0000-0000-0000-00005580bcca")
    (attr through_hole)
    (fp_text reference "IC1" (at 3.81 -2.33 90) (layer "F.SilkS")
      (effects (font (size 1 1) (thickness 0.15)))
      (tstamp 36a5e221-ff16-48e6-9f6c-48b6a39d035b)
    )
    (fp_text value "PIC12F675-I/MC" (at 3.81 9.95 90) (layer "F.Fab")
      (effects (font (size 1 1) (thickness 0.15)))
      (tstamp 30ca7edf-6c81-4328-9145-ca1ed5e07e9a)
    )
    (fp_text user "${REFERENCE}" (at 3.81 3.81 90) (layer "F.Fab")
      (effects (font (size 1 1) (thickness 0.15)))
      (tstamp 6a79b09f-aec2-4ff3-8d0e-67ea06157eb6)
    )
    (fp_line (start 6.46 -1.33) (end 4.81 -1.33) (layer "F.SilkS") (width 0.12) (tstamp 0e2141e8-ce51-4561-8846-e8b4be4a2d93))
    (fp_line (start 1.16 8.95) (end 6.46 8.95) (layer "F.SilkS") (width 0.12) (tstamp 19199732-eb93-4374-bf0e-cf0408eabf2e))
    (fp_line (start 1.16 -1.33) (end 1.16 8.95) (layer "F.SilkS") (width 0.12) (tstamp 3f225173-691b-4ada-b9a0-d77b32c03fda))
    (fp_line (start 6.46 8.95) (end 6.46 -1.33) (layer "F.SilkS") (width 0.12) (tstamp e4d96b57-3ff3-44bc-a107-db976845ef21))
    (fp_line (start 2.81 -1.33) (end 1.16 -1.33) (layer "F.SilkS") (width 0.12) (tstamp ec85ad3a-6e2c-44bd-a818-9bf2ee2203f3))
    (fp_arc (start 4.81 -1.33) (mid 3.81 -0.33) (end 2.81 -1.33) (layer "F.SilkS") (width 0.12) (tstamp 3a311c85-88c8-4131-a1e3-304d1952d313))
    (fp_line (start 8.7 9.15) (end 8.7 -1.55) (layer "F.CrtYd") (width 0.05) (tstamp 902c89fe-565a-4838-b396-80a9075f23f0))
    (fp_line (start -1.1 9.15) (end 8.7 9.15) (layer "F.CrtYd") (width 0.05) (tstamp 98324aab-12c4-40f0-a045-db2a23756ff0))
    (fp_line (start -1.1 -1.55) (end -1.1 9.15) (layer "F.CrtYd") (width 0.05) (tstamp e0815de3-4b0d-494a-92a2-26b9c8abc690))
    (fp_line (start 8.7 -1.55) (end -1.1 -1.55) (layer "F.CrtYd") (width 0.05) (tstamp fa4eb9b1-0dfd-4942-9b8c-50377088dfb7))
    (fp_line (start 6.985 8.89) (end 0.635 8.89) (layer "F.Fab") (width 0.1) (tstamp 48a6a3d2-af1d-46f0-9038-8207109c71a9))
    (fp_line (start 6.985 -1.27) (end 6.985 8.89) (layer "F.Fab") (width 0.1) (tstamp 9204d76d-6bf3-41cd-9a72-d2e31b761b27))
    (fp_line (start 1.635 -1.27) (end 6.985 -1.27) (layer "F.Fab") (width 0.1) (tstamp a1539992-22ff-45ae-a5f4-1a49d9107a67))
    (fp_line (start 0.635 -0.27) (end 1.635 -1.27) (layer "F.Fab") (width 0.1) (tstamp b0fa625a-9e9c-4d47-93f9-cdd94aa2328b))
    (fp_line (start 0.635 8.89) (end 0.635 -0.27) (layer "F.Fab") (width 0.1) (tstamp c6724378-9f53-445a-a5dd-1c35139bc1c0))
    (pad "1" thru_hole rect (at 0 0 90) (size 1.6 1.6) (drill 0.8) (layers *.Cu *.Mask)
      (net 1 "+5V") (pinfunction "VDD") (pintype "power_in") (tstamp d7e9a54c-6dbb-411b-a59d-e714f656456a))
    (pad "2" thru_hole oval (at 0 2.54 90) (size 1.6 1.6) (drill 0.8) (layers *.Cu *.Mask)
      (net 17 "unconnected-(IC1-Pad2)") (pinfunction "T1CKI/CLKIN/OSC1/GP5") (pintype "bidirectional+no_connect") (tstamp b21619de-0d77-41e8-a59b-fbbb96a8e5cd))
    (pad "3" thru_hole oval (at 0 5.08 90) (size 1.6 1.6) (drill 0.8) (layers *.Cu *.Mask)
      (net 18 "unconnected-(IC1-Pad3)") (pinfunction "AN3/~{T1G}/CLKOUT/OSC2/GP4") (pintype "bidirectional+no_connect") (tstamp f90e2306-35cf-4f62-9735-9bc26ad707ca))
    (pad "4" thru_hole oval (at 0 7.62 90) (size 1.6 1.6) (drill 0.8) (layers *.Cu *.Mask)
      (net 19 "unconnected-(IC1-Pad4)") (pinfunction "Vpp/~{MCLR}/GP3") (pintype "input+no_connect") (tstamp b3e6caa1-eb36-44b6-9c74-2ea0f0504611))
    (pad "5" thru_hole oval (at 7.62 7.62 90) (size 1.6 1.6) (drill 0.8) (layers *.Cu *.Mask)
      (net 20 "unconnected-(IC1-Pad5)") (pinfunction "AN2/T0CKI/INT/COUT/GP2") (pintype "bidirectional+no_connect") (tstamp 5cd104ba-c754-480f-b493-6299309e2a7c))
    (pad "6" thru_hole oval (at 7.62 5.08 90) (size 1.6 1.6) (drill 0.8) (layers *.Cu *.Mask)
      (net 21 "unconnected-(IC1-Pad6)") (pinfunction "AN1/CIN-/Vref/ICSPCLK/GP1") (pintype "bidirectional+no_connect") (tstamp 7d14ddf9-1e65-45e3-a582-8ad983cb5a48))
    (pad "7" thru_hole oval (at 7.62 2.54 90) (size 1.6 1.6) (drill 0.8) (layers *.Cu *.Mask)
      (net 6 "PIN_A") (pinfunction "AN0/CIN+/ICSPDAT/GP0") (pintype "bidirectional") (tstamp 9dc151dc-7cce-4919-a104-b5fe2c0bf54b))
    (pad "8" thru_hole oval (at 7.62 0 90) (size 1.6 1.6) (drill 0.8) (layers *.Cu *.Mask)
      (net 12 "Gnd") (pinfunction "VSS") (pintype "power_in") (tstamp 34335ae3-acb2-4062-bd25-91ac2cd41561))
    (model "${KICAD6_3DMODEL_DIR}/Package_DIP.3dshapes/DIP-8_W7.62mm.wrl"
      (offset (xyz 0 0 0))
      (scale (xyz 1 1 1))
      (rotate (xyz 0 0 0))
    )
  )

  (footprint "Package_DIP:DIP-8_W7.62mm" (layer "F.Cu")
    (tedit 5A02E8C5) (tstamp 00000000-0000-0000-0000-00005582f46f)
    (at 148.7 98.62 90)
    (descr "8-lead though-hole mounted DIP package, row spacing 7.62 mm (300 mils)")
    (tags "THT DIP DIL PDIP 2.54mm 7.62mm 300mil")
    (property "Sheetfile" "OBS_PIC12F675.kicad_sch")
    (property "Sheetname" "")
    (path "/00000000-0000-0000-0000-000055808ad1")
    (attr through_hole)
    (fp_text reference "O1" (at 3.81 -2.33 90) (layer "F.SilkS")
      (effects (font (size 1 1) (thickness 0.15)))
      (tstamp f90e28f4-0acb-4f74-aa61-4fc535b7b898)
    )
    (fp_text value "TL082" (at 3.81 9.95 90) (layer "F.Fab")
      (effects (font (size 1 1) (thickness 0.15)))
      (tstamp 264320ac-fa12-4abb-9ae0-c6f62d3fb17f)
    )
    (fp_text user "${REFERENCE}" (at 3.81 3.81 90) (layer "F.Fab")
      (effects (font (size 1 1) (thickness 0.15)))
      (tstamp 1d8bc351-8d19-48ca-b2d5-a31560bf2663)
    )
    (fp_line (start 1.16 -1.33) (end 1.16 8.95) (layer "F.SilkS") (width 0.12) (tstamp 12e90589-4f8f-42c4-89a0-303e698ec63a))
    (fp_line (start 1.16 8.95) (end 6.46 8.95) (layer "F.SilkS") (width 0.12) (tstamp 4efef0db-c2a9-4fae-be8a-bac07a2c8c2e))
    (fp_line (start 2.81 -1.33) (end 1.16 -1.33) (layer "F.SilkS") (width 0.12) (tstamp 5c5e5bee-d9dc-4714-b4f5-cbdb5f64b209))
    (fp_line (start 6.46 -1.33) (end 4.81 -1.33) (layer "F.SilkS") (width 0.12) (tstamp a3a939ed-0ae2-4967-80fc-d26cb77838e0))
    (fp_line (start 6.46 8.95) (end 6.46 -1.33) (layer "F.SilkS") (width 0.12) (tstamp c946e98d-f7d2-4323-8b31-41bca181f6ba))
    (fp_arc (start 4.81 -1.33) (mid 3.81 -0.33) (end 2.81 -1.33) (layer "F.SilkS") (width 0.12) (tstamp 70d10de1-1042-46c6-b8e0-9c556ec2967e))
    (fp_line (start -1.1 -1.55) (end -1.1 9.15) (layer "F.CrtYd") (width 0.05) (tstamp 015cb8dd-fb0c-417a-9cd8-683f21be99f1))
    (fp_line (start 8.7 9.15) (end 8.7 -1.55) (layer "F.CrtYd") (width 0.05) (tstamp 2a1942df-a9f6-4b96-bf91-1361a630bcfe))
    (fp_line (start -1.1 9.15) (end 8.7 9.15) (layer "F.CrtYd") (width 0.05) (tstamp 98407de6-4f54-4a86-9e75-ca5f1fb9f380))
    (fp_line (start 8.7 -1.55) (end -1.1 -1.55) (layer "F.CrtYd") (width 0.05) (tstamp bfe1d113-44eb-4743-be8d-813aebec12f7))
    (fp_line (start 6.985 -1.27) (end 6.985 8.89) (layer "F.Fab") (width 0.1) (tstamp 1e41221f-243f-4088-a0c7-3277bfe91435))
    (fp_line (start 0.635 -0.27) (end 1.635 -1.27) (layer "F.Fab") (width 0.1) (tstamp 383de99f-5ca8-45df-b13c-41e2562afe09))
    (fp_line (start 6.985 8.89) (end 0.635 8.89) (layer "F.Fab") (width 0.1) (tstamp 7e0803ee-cc5d-4380-b811-e96945418c2c))
    (fp_line (start 0.635 8.89) (end 0.635 -0.27) (layer "F.Fab") (width 0.1) (tstamp 8aaafdc0-c91d-4b67-8cb4-c79ed5bae408))
    (fp_line (start 1.635 -1.27) (end 6.985 -1.27) (layer "F.Fab") (width 0.1) (tstamp a9e90de1-dbde-44d3-9b1e-77334ae64d4e))
    (pad "1" thru_hole rect (at 0 0 90) (size 1.6 1.6) (drill 0.8) (layers *.Cu *.Mask)
      (net 15 "Net-(D1-Pad2)") (pintype "output") (tstamp 5b2c9e69-b09d-423d-bba3-6273eb022a39))
    (pad "2" thru_hole oval (at 0 2.54 90) (size 1.6 1.6) (drill 0.8) (layers *.Cu *.Mask)
      (net 7 "Net-(O1-Pad2)") (pinfunction "-") (pintype "input") (tstamp cd8749bf-3e4a-4fb4-9f0a-a504f302c717))
    (pad "3" thru_hole oval (at 0 5.08 90) (size 1.6 1.6) (drill 0.8) (layers *.Cu *.Mask)
      (net 10 "Net-(C22-Pad2)") (pinfunction "+") (pintype "input") (tstamp 19bbf387-ef26-406b-b3c6-a966ff32ae6d))
    (pad "4" thru_hole oval (at 0 7.62 90) (size 1.6 1.6) (drill 0.8) (layers *.Cu *.Mask)
      (net 4 "-5V") (pinfunction "V-") (pintype "power_in") (tstamp 4328a43e-1c72-4007-9126-bf287a0e39ff))
    (pad "5" thru_hole oval (at 7.62 7.62 90) (size 1.6 1.6) (drill 0.8) (layers *.Cu *.Mask)
      (net 14 "Net-(C7-Pad1)") (pinfunction "+") (pintype "input") (tstamp e1fc4f76-e439-43c1-95b3-febc5f792eaa))
    (pad "6" thru_hole oval (at 7.62 5.08 90) (size 1.6 1.6) (drill 0.8) (layers *.Cu *.Mask)
      (net 8 "Net-(O1-Pad6)") (pinfunction "-") (pintype "input") (tstamp 41d9a0ec-47e5-4641-ba0c-70e92aaffd9f))
    (pad "7" thru_hole oval (at 7.62 2.54 90) (size 1.6 1.6) (drill 0.8) (layers *.Cu *.Mask)
      (net 8 "Net-(O1-Pad6)") (pintype "output") (tstamp 2d0b2a06-0b09-4c78-9a77-1ce0b130efcd))
    (pad "8" thru_hole oval (at 7.62 0 90) (size 1.6 1.6) (drill 0.8) (layers *.Cu *.Mask)
      (net 1 "+5V") (pinfunction "V+") (pintype "power_in") (tstamp 34ff309b-931b-4584-b260-bd734a452389))
    (model "${KICAD6_3DMODEL_DIR}/Package_DIP.3dshapes/DIP-8_W7.62mm.wrl"
      (offset (xyz 0 0 0))
      (scale (xyz 1 1 1))
      (rotate (xyz 0 0 0))
    )
  )

  (footprint "Resistor_THT:R_Axial_DIN0207_L6.3mm_D2.5mm_P10.16mm_Horizontal" (layer "F.Cu")
    (tedit 5AE5139B) (tstamp 00000000-0000-0000-0000-00005582f496)
    (at 116.5 86)
    (descr "Resistor, Axial_DIN0207 series, Axial, Horizontal, pin pitch=10.16mm, 0.25W = 1/4W, length*diameter=6.3*2.5mm^2, http://cdn-reichelt.de/documents/datenblatt/B400/1_4W%23YAG.pdf")
    (tags "Resistor Axial_DIN0207 series Axial Horizontal pin pitch 10.16mm 0.25W = 1/4W length 6.3mm diameter 2.5mm")
    (property "Sheetfile" "OBS_PIC12F675.kicad_sch")
    (property "Sheetname" "")
    (path "/00000000-0000-0000-0000-00005580d085")
    (attr through_hole)
    (fp_text reference "R1" (at 5.08 -2.37) (layer "F.SilkS")
      (effects (font (size 1 1) (thickness 0.15)))
      (tstamp ed27b181-b999-4dd3-99ba-09085da6b528)
    )
    (fp_text value "22k" (at 5.08 2.37) (layer "F.Fab")
      (effects (font (size 1 1) (thickness 0.15)))
      (tstamp 411f35e4-67c0-4f16-949c-8d9ceec7c473)
    )
    (fp_text user "${REFERENCE}" (at 5.08 0) (layer "F.Fab")
      (effects (font (size 1 1) (thickness 0.15)))
      (tstamp 097c2bc4-7f68-4285-8115-2541bd00c9ac)
    )
    (fp_line (start 8.35 1.37) (end 8.35 -1.37) (layer "F.SilkS") (width 0.12) (tstamp 8df5a7e5-a645-4813-8b32-aa1f36d6e336))
    (fp_line (start 8.35 -1.37) (end 1.81 -1.37) (layer "F.SilkS") (width 0.12) (tstamp 985f5194-1b57-4092-b8f6-62a770dc78a2))
    (fp_line (start 1.81 -1.37) (end 1.81 1.37) (layer "F.SilkS") (width 0.12) (tstamp b396ea3d-8c73-4828-aea1-cd114f08d382))
    (fp_line (start 9.12 0) (end 8.35 0) (layer "F.SilkS") (width 0.12) (tstamp c7eea8af-06cf-40a6-b2d1-1774bf0337ef))
    (fp_line (start 1.04 0) (end 1.81 0) (layer "F.SilkS") (width 0.12) (tstamp e7536fd7-778a-43e9-b74f-8f9169386386))
    (fp_line (start 1.81 1.37) (end 8.35 1.37) (layer "F.SilkS") (width 0.12) (tstamp f42ff98a-4af7-4dc8-aa0f-380a89496d61))
    (fp_line (start 11.21 1.5) (end 11.21 -1.5) (layer "F.CrtYd") (width 0.05) (tstamp 2515592d-6550-47b7-aa06-fd7fd0ec82ae))
    (fp_line (start -1.05 1.5) (end 11.21 1.5) (layer "F.CrtYd") (width 0.05) (tstamp 46161f90-8a1f-4d93-be4c-4ff9c886733f))
    (fp_line (start 11.21 -1.5) (end -1.05 -1.5) (layer "F.CrtYd") (width 0.05) (tstamp 9d568201-85b4-47a4-8cf6-95aba685d688))
    (fp_line (start -1.05 -1.5) (end -1.05 1.5) (layer "F.CrtYd") (width 0.05) (tstamp a5bd9b1b-85ff-4610-a8e6-790e42d610d2))
    (fp_line (start 8.23 -1.25) (end 1.93 -1.25) (layer "F.Fab") (width 0.1) (tstamp 1c1cc89f-f374-4f47-b9c1-6a06fc4f7913))
    (fp_line (start 0 0) (end 1.93 0) (layer "F.Fab") (width 0.1) (tstamp 4769e9e1-7110-47a9-8426-c128235df28b))
    (fp_line (start 1.93 -1.25) (end 1.93 1.25) (layer "F.Fab") (width 0.1) (tstamp 5c2d0597-8e96-4df2-9acc-39ffdb743b17))
    (fp_line (start 1.93 1.25) (end 8.23 1.25) (layer "F.Fab") (width 0.1) (tstamp 6b24df89-4953-44a0-be57-4c87cc71e51c))
    (fp_line (start 10.16 0) (end 8.23 0) (layer "F.Fab") (width 0.1) (tstamp 71c9a46a-256f-47a2-bd7d-0aa83c33b621))
    (fp_line (start 8.23 1.25) (end 8.23 -1.25) (layer "F.Fab") (width 0.1) (tstamp 9e5ff276-c2ab-4e8f-b988-8a8501a57d0f))
    (pad "1" thru_hole circle (at 0 0) (size 1.6 1.6) (drill 0.8) (layers *.Cu *.Mask)
      (net 11 "Net-(Q1-Pad2)") (pintype "passive") (tstamp 3e2cf9cf-94e7-4a05-886c-476a21355d91))
    (pad "2" thru_hole oval (at 10.16 0) (size 1.6 1.6) (drill 0.8) (layers *.Cu *.Mask)
      (net 6 "PIN_A") (pintype "passive") (tstamp 7f7e4a74-f0ab-4f4d-893c-b761a7504741))
    (model "${KICAD6_3DMODEL_DIR}/Resistor_THT.3dshapes/R_Axial_DIN0207_L6.3mm_D2.5mm_P10.16mm_Horizontal.wrl"
      (offset (xyz 0 0 0))
      (scale (xyz 1 1 1))
      (rotate (xyz 0 0 0))
    )
  )

  (footprint "Resistor_THT:R_Axial_DIN0207_L6.3mm_D2.5mm_P10.16mm_Horizontal" (layer "F.Cu")
    (tedit 5AE5139B) (tstamp 00000000-0000-0000-0000-00005582f4a2)
    (at 120.06 99.16 90)
    (descr "Resistor, Axial_DIN0207 series, Axial, Horizontal, pin pitch=10.16mm, 0.25W = 1/4W, length*diameter=6.3*2.5mm^2, http://cdn-reichelt.de/documents/datenblatt/B400/1_4W%23YAG.pdf")
    (tags "Resistor Axial_DIN0207 series Axial Horizontal pin pitch 10.16mm 0.25W = 1/4W length 6.3mm diameter 2.5mm")
    (property "Sheetfile" "OBS_PIC12F675.kicad_sch")
    (property "Sheetname" "")
    (path "/00000000-0000-0000-0000-000055813ffd")
    (attr through_hole)
    (fp_text reference "R3" (at 5.08 -2.37 90) (layer "F.SilkS")
      (effects (font (size 1 1) (thickness 0.15)))
      (tstamp 2e0ef00d-419c-4754-b758-6d1235dd0f10)
    )
    (fp_text value "270K" (at 3.08 2.37 90) (layer "F.Fab")
      (effects (font (size 1 1) (thickness 0.15)))
      (tstamp 279243f8-1dfd-44f5-ac4e-245243c70d45)
    )
    (fp_text user "${REFERENCE}" (at 5.08 0 90) (layer "F.Fab")
      (effects (font (size 1 1) (thickness 0.15)))
      (tstamp dbb0627f-e6a0-44c3-b5d6-cfb5388d276f)
    )
    (fp_line (start 8.35 -1.37) (end 1.81 -1.37) (layer "F.SilkS") (width 0.12) (tstamp 35142f15-f6d9-4c5c-811d-1b1d56d8ef5b))
    (fp_line (start 1.81 -1.37) (end 1.81 1.37) (layer "F.SilkS") (width 0.12) (tstamp 44b9e437-ef01-4e07-b8b8-5640949b6607))
    (fp_line (start 1.81 1.37) (end 8.35 1.37) (layer "F.SilkS") (width 0.12) (tstamp 52805042-1d20-4123-9469-e23c62600804))
    (fp_line (start 1.04 0) (end 1.81 0) (layer "F.SilkS") (width 0.12) (tstamp 7d99f0dd-4758-41bd-9a82-6bd0c007d11c))
    (fp_line (start 9.12 0) (end 8.35 0) (layer "F.SilkS") (width 0.12) (tstamp aaffa6ba-2294-4f5e-80d7-34c7b25c28de))
    (fp_line (start 8.35 1.37) (end 8.35 -1.37) (layer "F.SilkS") (width 0.12) (tstamp d0b7557e-95a7-4ff0-8475-f63974722e9a))
    (fp_line (start 11.21 1.5) (end 11.21 -1.5) (layer "F.CrtYd") (width 0.05) (tstamp 7429bde9-fe68-4e42-beea-2c2833f8c365))
    (fp_line (start -1.05 1.5) (end 11.21 1.5) (layer "F.CrtYd") (width 0.05) (tstamp a535654f-aea5-43c9-9ab8-783ef20dcacc))
    (fp_line (start 11.21 -1.5) (end -1.05 -1.5) (layer "F.CrtYd") (width 0.05) (tstamp d4d3366e-f1ea-4922-adf2-41fa7dbb4b24))
    (fp_line (start -1.05 -1.5) (end -1.05 1.5) (layer "F.CrtYd") (width 0.05) (tstamp f8442edc-3dd0-4ea7-a945-4ffce19e1fb1))
    (fp_line (start 1.93 1.25) (end 8.23 1.25) (layer "F.Fab") (width 0.1) (tstamp 05385659-699b-40e2-b69b-fd3bbb6e8474))
    (fp_line (start 0 0) (end 1.93 0) (layer "F.Fab") (width 0.1) (tstamp 0d958da2-dcf1-4706-a7ba-d430bfe6b3ab))
    (fp_line (start 1.93 -1.25) (end 1.93 1.25) (layer "F.Fab") (width 0.1) (tstamp 29100c3f-33d2-4696-bddc-46a0117242b1))
    (fp_line (start 8.23 -1.25) (end 1.93 -1.25) (layer "F.Fab") (width 0.1) (tstamp 32a54804-75d5-42bd-a73c-9926aaef52c9))
    (fp_line (start 8.23 1.25) (end 8.23 -1.25) (layer "F.Fab") (width 0.1) (tstamp 5666c7ae-aef3-4a86-974b-732a721acfd4))
    (fp_line (start 10.16 0) (end 8.23 0) (layer "F.Fab") (width 0.1) (tstamp a963dcc2-7584-49a4-91a7-7399d2f7dfec))
    (pad "1" thru_hole circle (at 0 0 90) (size 1.6 1.6) (drill 0.8) (layers *.Cu *.Mask)
      (net 10 "Net-(C22-Pad2)") (pintype "passive") (tstamp 13a08a94-b0b1-4eef-b2ab-733d426a8296))
    (pad "2" thru_hole oval (at 10.16 0 90) (size 1.6 1.6) (drill 0.8) (layers *.Cu *.Mask)
      (net 12 "Gnd") (pintype "passive") (tstamp 70562702-3c6a-4466-a35a-0420eba30500))
    (model "${KICAD6_3DMODEL_DIR}/Resistor_THT.3dshapes/R_Axial_DIN0207_L6.3mm_D2.5mm_P10.16mm_Horizontal.wrl"
      (offset (xyz 0 0 0))
      (scale (xyz 1 1 1))
      (rotate (xyz 0 0 0))
    )
  )

  (footprint "Resistor_THT:R_Axial_DIN0207_L6.3mm_D2.5mm_P10.16mm_Horizontal" (layer "F.Cu")
    (tedit 5AE5139B) (tstamp 00000000-0000-0000-0000-00005582f4ae)
    (at 143.54 84.97 180)
    (descr "Resistor, Axial_DIN0207 series, Axial, Horizontal, pin pitch=10.16mm, 0.25W = 1/4W, length*diameter=6.3*2.5mm^2, http://cdn-reichelt.de/documents/datenblatt/B400/1_4W%23YAG.pdf")
    (tags "Resistor Axial_DIN0207 series Axial Horizontal pin pitch 10.16mm 0.25W = 1/4W length 6.3mm diameter 2.5mm")
    (property "Sheetfile" "OBS_PIC12F675.kicad_sch")
    (property "Sheetname" "")
    (path "/00000000-0000-0000-0000-000055816cec")
    (attr through_hole)
    (fp_text reference "R5" (at 5.08 -2.37) (layer "F.SilkS")
      (effects (font (size 1 1) (thickness 0.15)))
      (tstamp 1c3bb88a-7748-40cd-96e7-be966088d1e6)
    )
    (fp_text value "22k" (at 5.08 2.37) (layer "F.Fab")
      (effects (font (size 1 1) (thickness 0.15)))
      (tstamp 18c3697c-0cf5-4934-b99b-2047f1a47678)
    )
    (fp_text user "${REFERENCE}" (at 5.08 0) (layer "F.Fab")
      (effects (font (size 1 1) (thickness 0.15)))
      (tstamp b2e6046c-8545-4490-9c97-44c5b19573f1)
    )
    (fp_line (start 1.81 -1.37) (end 1.81 1.37) (layer "F.SilkS") (width 0.12) (tstamp 069b45c5-d385-4b68-8423-1368541a793b))
    (fp_line (start 1.04 0) (end 1.81 0) (layer "F.SilkS") (width 0.12) (tstamp 34b67323-2dd5-4d95-9770-4806bc178c12))
    (fp_line (start 1.81 1.37) (end 8.35 1.37) (layer "F.SilkS") (width 0.12) (tstamp 433cb5e4-751b-4146-852d-a48b79e4f133))
    (fp_line (start 8.35 1.37) (end 8.35 -1.37) (layer "F.SilkS") (width 0.12) (tstamp a9e7826c-a615-4640-b733-5959ad92b004))
    (fp_line (start 9.12 0) (end 8.35 0) (layer "F.SilkS") (width 0.12) (tstamp dfa005d4-a67b-4beb-a438-476009667a15))
    (fp_line (start 8.35 -1.37) (end 1.81 -1.37) (layer "F.SilkS") (width 0.12) (tstamp e441546f-6e36-4ab5-a8c8-e665ec121d65))
    (fp_line (start -1.05 -1.5) (end -1.05 1.5) (layer "F.CrtYd") (width 0.05) (tstamp 26f38f5d-81ff-4420-8ab9-e63a0fbebfd9))
    (fp_line (start 11.21 1.5) (end 11.21 -1.5) (layer "F.CrtYd") (width 0.05) (tstamp 4287d964-74d0-4902-9303-e9ccac8d4f53))
    (fp_line (start -1.05 1.5) (end 11.21 1.5) (layer "F.CrtYd") (width 0.05) (tstamp e9d8324f-75d7-4765-9346-4291390fd7b4))
    (fp_line (start 11.21 -1.5) (end -1.05 -1.5) (layer "F.CrtYd") (width 0.05) (tstamp f90cf80c-f274-43b6-9fc3-8f220769879b))
    (fp_line (start 0 0) (end 1.93 0) (layer "F.Fab") (width 0.1) (tstamp 26af8b65-23c5-4b22-922e-a0c65e09f9fd))
    (fp_line (start 10.16 0) (end 8.23 0) (layer "F.Fab") (width 0.1) (tstamp 46c66702-74a2-49fe-b6fe-21768371fc83))
    (fp_line (start 1.93 -1.25) (end 1.93 1.25) (layer "F.Fab") (width 0.1) (tstamp 91a04427-0e01-4848-a33c-e843f14998f1))
    (fp_line (start 1.93 1.25) (end 8.23 1.25) (layer "F.Fab") (width 0.1) (tstamp 9c5d72c9-ac32-4eb1-a0ea-b8a3a73aac60))
    (fp_line (start 8.23 1.25) (end 8.23 -1.25) (layer "F.Fab") (width 0.1) (tstamp c04ec4b1-4756-44a6-8089-e29c58a41343))
    (fp_line (start 8.23 -1.25) (end 1.93 -1.25) (layer "F.Fab") (width 0.1) (tstamp cdedfab4-0379-4cfb-9198-543db54c101b))
    (pad "1" thru_hole circle (at 0 0 180) (size 1.6 1.6) (drill 0.8) (layers *.Cu *.Mask)
      (net 7 "Net-(O1-Pad2)") (pintype "passive") (tstamp ffaead30-0ea9-4b16-a913-8f6bd53d08c2))
    (pad "2" thru_hole oval (at 10.16 0 180) (size 1.6 1.6) (drill 0.8) (layers *.Cu *.Mask)
      (net 12 "Gnd") (pintype "passive") (tstamp 1bf76969-2e71-4f5c-b528-7c500a7c510b))
    (model "${KICAD6_3DMODEL_DIR}/Resistor_THT.3dshapes/R_Axial_DIN0207_L6.3mm_D2.5mm_P10.16mm_Horizontal.wrl"
      (offset (xyz 0 0 0))
      (scale (xyz 1 1 1))
      (rotate (xyz 0 0 0))
    )
  )

  (footprint "Resistor_THT:R_Axial_DIN0207_L6.3mm_D2.5mm_P10.16mm_Horizontal" (layer "F.Cu")
    (tedit 5AE5139B) (tstamp 00000000-0000-0000-0000-00005582f4ba)
    (at 155.95 84.98 180)
    (descr "Resistor, Axial_DIN0207 series, Axial, Horizontal, pin pitch=10.16mm, 0.25W = 1/4W, length*diameter=6.3*2.5mm^2, http://cdn-reichelt.de/documents/datenblatt/B400/1_4W%23YAG.pdf")
    (tags "Resistor Axial_DIN0207 series Axial Horizontal pin pitch 10.16mm 0.25W = 1/4W length 6.3mm diameter 2.5mm")
    (property "Sheetfile" "OBS_PIC12F675.kicad_sch")
    (property "Sheetname" "")
    (path "/00000000-0000-0000-0000-00005581992d")
    (attr through_hole)
    (fp_text reference "R7" (at 5.08 -2.37 180) (layer "F.SilkS")
      (effects (font (size 1 1) (thickness 0.15)))
      (tstamp 1daa6c5b-8fe6-4836-bf4c-2df54206462c)
    )
    (fp_text value "10K" (at 5.08 2.37 180) (layer "F.Fab")
      (effects (font (size 1 1) (thickness 0.15)))
      (tstamp 01059cff-2151-4925-abad-5f7d6f8a6345)
    )
    (fp_text user "${REFERENCE}" (at 5.08 0 180) (layer "F.Fab")
      (effects (font (size 1 1) (thickness 0.15)))
      (tstamp 8fe04416-24e4-4b8d-b72b-1daf9972c115)
    )
    (fp_line (start 8.35 -1.37) (end 1.81 -1.37) (layer "F.SilkS") (width 0.12) (tstamp 1fcbb2b1-f2a3-4ab5-a0ab-8648f5171884))
    (fp_line (start 8.35 1.37) (end 8.35 -1.37) (layer "F.SilkS") (width 0.12) (tstamp 2ea54cd4-4e93-4211-badd-efbd054379d8))
    (fp_line (start 1.04 0) (end 1.81 0) (layer "F.SilkS") (width 0.12) (tstamp 73e3005c-31e8-43d3-9886-1553c047ae70))
    (fp_line (start 1.81 1.37) (end 8.35 1.37) (layer "F.SilkS") (width 0.12) (tstamp 89b7fd43-505c-4c60-81c7-1c862ec1f8eb))
    (fp_line (start 1.81 -1.37) (end 1.81 1.37) (layer "F.SilkS") (width 0.12) (tstamp cdaffa6c-05ba-406a-a823-673f05a75ffe))
    (fp_line (start 9.12 0) (end 8.35 0) (layer "F.SilkS") (width 0.12) (tstamp daf42503-2961-427a-9525-79a5727cdb4a))
    (fp_line (start -1.05 1.5) (end 11.21 1.5) (layer "F.CrtYd") (width 0.05) (tstamp 05e6396f-7b26-4364-8d25-40a6a217841d))
    (fp_line (start -1.05 -1.5) (end -1.05 1.5) (layer "F.CrtYd") (width 0.05) (tstamp a092a142-0fc5-4521-a7c8-e8d2dcad2aeb))
    (fp_line (start 11.21 -1.5) (end -1.05 -1.5) (layer "F.CrtYd") (width 0.05) (tstamp c3d39aaf-5c56-4b97-a13b-5b1b47f30a8b))
    (fp_line (start 11.21 1.5) (end 11.21 -1.5) (layer "F.CrtYd") (width 0.05) (tstamp f22f0edf-0973-48cc-a719-d0ce5475af7a))
    (fp_line (start 0 0) (end 1.93 0) (layer "F.Fab") (width 0.1) (tstamp 44eca545-9d58-4969-ab34-f459e5ac1133))
    (fp_line (start 1.93 1.25) (end 8.23 1.25) (layer "F.Fab") (width 0.1) (tstamp 5419332b-8e6c-41bc-b5aa-c5264ab644b2))
    (fp_line (start 8.23 -1.25) (end 1.93 -1.25) (layer "F.Fab") (width 0.1) (tstamp aa645f84-fd4e-4e81-b0c2-d3ffe6816e6d))
    (fp_line (start 10.16 0) (end 8.23 0) (layer "F.Fab") (width 0.1) (tstamp c31c86ac-c10d-4628-8e83-85e5d17c433a))
    (fp_line (start 8.23 1.25) (end 8.23 -1.25) (layer "F.Fab") (width 0.1) (tstamp daf7c805-3c4a-4d53-bfa5-c5910798156f))
    (fp_line (start 1.93 -1.25) (end 1.93 1.25) (layer "F.Fab") (width 0.1) (tstamp df5e1dcc-021f-4b97-8901-5f0c9b1f91f8))
    (pad "1" thru_hole circle (at 0 0 180) (size 1.6 1.6) (drill 0.8) (layers *.Cu *.Mask)
      (net 23 "Net-(D2-Pad2)") (pintype "passive") (tstamp 8a3e5acb-a0c6-4229-b500-146e22bdda30))
    (pad "2" thru_hole oval (at 10.16 0 180) (size 1.6 1.6) (drill 0.8) (layers *.Cu *.Mask)
      (net 7 "Net-(O1-Pad2)") (pintype "passive") (tstamp 92f10fd8-45fa-4cf1-834a-645689907c94))
    (model "${KICAD6_3DMODEL_DIR}/Resistor_THT.3dshapes/R_Axial_DIN0207_L6.3mm_D2.5mm_P10.16mm_Horizontal.wrl"
      (offset (xyz 0 0 0))
      (scale (xyz 1 1 1))
      (rotate (xyz 0 0 0))
    )
  )

  (footprint "Resistor_THT:R_Axial_DIN0207_L6.3mm_D2.5mm_P10.16mm_Horizontal" (layer "F.Cu")
    (tedit 5AE5139B) (tstamp 00000000-0000-0000-0000-00005582f4c6)
    (at 160 89.5 -90)
    (descr "Resistor, Axial_DIN0207 series, Axial, Horizontal, pin pitch=10.16mm, 0.25W = 1/4W, length*diameter=6.3*2.5mm^2, http://cdn-reichelt.de/documents/datenblatt/B400/1_4W%23YAG.pdf")
    (tags "Resistor Axial_DIN0207 series Axial Horizontal pin pitch 10.16mm 0.25W = 1/4W length 6.3mm diameter 2.5mm")
    (property "Sheetfile" "OBS_PIC12F675.kicad_sch")
    (property "Sheetname" "")
    (path "/00000000-0000-0000-0000-00005581b3e4")
    (attr through_hole)
    (fp_text reference "R9" (at 5.08 -2.37 90) (layer "F.SilkS")
      (effects (font (size 1 1) (thickness 0.15)))
      (tstamp c08fad35-4ec3-4eb1-8bc8-37d8c8a2a9ed)
    )
    (fp_text value "270K" (at 5.08 2.37 90) (layer "F.Fab")
      (effects (font (size 1 1) (thickness 0.15)))
      (tstamp 09d2e3e2-4250-4af7-a548-98e7a5c127dd)
    )
    (fp_text user "${REFERENCE}" (at 5.08 0 90) (layer "F.Fab")
      (effects (font (size 1 1) (thickness 0.15)))
      (tstamp b437d0ad-354b-4121-8f7d-c3f7ed4b8537)
    )
    (fp_line (start 9.12 0) (end 8.35 0) (layer "F.SilkS") (width 0.12) (tstamp 1e2f1ccc-8dd1-40d6-ac37-69959e78ae8e))
    (fp_line (start 8.35 -1.37) (end 1.81 -1.37) (layer "F.SilkS") (width 0.12) (tstamp 620ced92-89a0-4069-81fa-8b1b302143f3))
    (fp_line (start 8.35 1.37) (end 8.35 -1.37) (layer "F.SilkS") (width 0.12) (tstamp 78313e2d-2ed5-48ca-aa3f-665f7841244a))
    (fp_line (start 1.04 0) (end 1.81 0) (layer "F.SilkS") (width 0.12) (tstamp 800d44b8-9de9-484b-b4e6-6ff55923d494))
    (fp_line (start 1.81 -1.37) (end 1.81 1.37) (layer "F.SilkS") (width 0.12) (tstamp 9a0a1344-f7d2-46c9-92a6-961993d47d94))
    (fp_line (start 1.81 1.37) (end 8.35 1.37) (layer "F.SilkS") (width 0.12) (tstamp f481c9dd-c796-4077-9851-2b4421e02901))
    (fp_line (start 11.21 1.5) (end 11.21 -1.5) (layer "F.CrtYd") (width 0.05) (tstamp 1b5d8856-b5a0-4f7b-9e1d-8c0f7a42137b))
    (fp_line (start -1.05 -1.5) (end -1.05 1.5) (layer "F.CrtYd") (width 0.05) (tstamp 7e232d8d-38ca-4327-a6d0-d8053ae7d564))
    (fp_line (start 11.21 -1.5) (end -1.05 -1.5) (layer "F.CrtYd") (width 0.05) (tstamp e32f82a7-88cc-44b1-986e-4692de96e17f))
    (fp_line (start -1.05 1.5) (end 11.21 1.5) (layer "F.CrtYd") (width 0.05) (tstamp f7049f7c-894d-4900-bde0-9937d1ec3dcc))
    (fp_line (start 1.93 -1.25) (end 1.93 1.25) (layer "F.Fab") (width 0.1) (tstamp 2091a1bc-c9fa-48d5-bf88-2459e3a2be7d))
    (fp_line (start 1.93 1.25) (end 8.23 1.25) (layer "F.Fab") (width 0.1) (tstamp 48cb19c5-b701-41a6-9c80-1afb41af9279))
    (fp_line (start 0 0) (end 1.93 0) (layer "F.Fab") (width 0.1) (tstamp 4e8777d9-7417-4310-b76e-2dc05e18505d))
    (fp_line (start 8.23 1.25) (end 8.23 -1.25) (layer "F.Fab") (width 0.1) (tstamp 595978bf-6054-408c-8ac2-055066e06163))
    (fp_line (start 8.23 -1.25) (end 1.93 -1.25) (layer "F.Fab") (width 0.1) (tstamp 65453aee-fefd-4f4c-8e7e-c5116ee08301))
    (fp_line (start 10.16 0) (end 8.23 0) (layer "F.Fab") (width 0.1) (tstamp 9c2c656b-7b9f-4ca8-855b-210c27fe0819))
    (pad "1" thru_hole circle (at 0 0 270) (size 1.6 1.6) (drill 0.8) (layers *.Cu *.Mask)
      (net 8 "Net-(O1-Pad6)") (pintype "passive") (tstamp 236f08df-31cb-48bc-b549-5107d4e028fd))
    (pad "2" thru_hole oval (at 10.16 0 270) (size 1.6 1.6) (drill 0.8) (layers *.Cu *.Mask)
      (net 7 "Net-(O1-Pad2)") (pintype "passive") (tstamp e25b8804-29c9-4789-a312-685409cda821))
    (model "${KICAD6_3DMODEL_DIR}/Resistor_THT.3dshapes/R_Axial_DIN0207_L6.3mm_D2.5mm_P10.16mm_Horizontal.wrl"
      (offset (xyz 0 0 0))
      (scale (xyz 1 1 1))
      (rotate (xyz 0 0 0))
    )
  )

  (footprint "Resistor_THT:R_Axial_DIN0207_L6.3mm_D2.5mm_P10.16mm_Horizontal" (layer "F.Cu")
    (tedit 5AE5139B) (tstamp 00000000-0000-0000-0000-00005582f4cc)
    (at 166.15 89.5 -90)
    (descr "Resistor, Axial_DIN0207 series, Axial, Horizontal, pin pitch=10.16mm, 0.25W = 1/4W, length*diameter=6.3*2.5mm^2, http://cdn-reichelt.de/documents/datenblatt/B400/1_4W%23YAG.pdf")
    (tags "Resistor Axial_DIN0207 series Axial Horizontal pin pitch 10.16mm 0.25W = 1/4W length 6.3mm diameter 2.5mm")
    (property "Sheetfile" "OBS_PIC12F675.kicad_sch")
    (property "Sheetname" "")
    (path "/00000000-0000-0000-0000-00005581c2d6")
    (attr through_hole)
    (fp_text reference "R10" (at 5.08 -2.37 90) (layer "F.SilkS")
      (effects (font (size 1 1) (thickness 0.15)))
      (tstamp 3b9298cd-1a37-419f-83e7-3a1fa207dac2)
    )
    (fp_text value "100K" (at 5.08 2.37 90) (layer "F.Fab")
      (effects (font (size 1 1) (thickness 0.15)))
      (tstamp 80f1e25d-0c76-4ae1-ab1f-02bec54cf093)
    )
    (fp_text user "${REFERENCE}" (at 5.08 0 90) (layer "F.Fab")
      (effects (font (size 1 1) (thickness 0.15)))
      (tstamp e86f3362-2b18-48eb-ab26-310be3cf4dc0)
    )
    (fp_line (start 1.04 0) (end 1.81 0) (layer "F.SilkS") (width 0.12) (tstamp 14243a7e-5fd3-45fc-a769-17fa6a6dab9b))
    (fp_line (start 1.81 -1.37) (end 1.81 1.37) (layer "F.SilkS") (width 0.12) (tstamp 161a0297-a52b-49d1-8ab2-281352eaf1e4))
    (fp_line (start 8.35 -1.37) (end 1.81 -1.37) (layer "F.SilkS") (width 0.12) (tstamp 4eee2424-287f-4932-adf2-9435d9ab80f2))
    (fp_line (start 8.35 1.37) (end 8.35 -1.37) (layer "F.SilkS") (width 0.12) (tstamp 7a41c527-9c20-4db3-8f21-fd29a45cc7d9))
    (fp_line (start 9.12 0) (end 8.35 0) (layer "F.SilkS") (width 0.12) (tstamp 7ef69967-9f83-477e-ba48-94453801e5c1))
    (fp_line (start 1.81 1.37) (end 8.35 1.37) (layer "F.SilkS") (width 0.12) (tstamp 9e59c027-4aac-4650-9440-0ae51504baab))
    (fp_line (start -1.05 -1.5) (end -1.05 1.5) (layer "F.CrtYd") (width 0.05) (tstamp 9d64a242-7dd2-4e60-a367-2f8010d73a0a))
    (fp_line (start -1.05 1.5) (end 11.21 1.5) (layer "F.CrtYd") (width 0.05) (tstamp a20f8e0d-783b-42f0-b062-506f9fcc04dd))
    (fp_line (start 11.21 1.5) (end 11.21 -1.5) (layer "F.CrtYd") (width 0.05) (tstamp ce780e89-7d92-47df-9400-89c2fceac143))
    (fp_line (start 11.21 -1.5) (end -1.05 -1.5) (layer "F.CrtYd") (width 0.05) (tstamp ed249462-5f0c-4f47-8105-bc9c0c37a698))
    (fp_line (start 8.23 -1.25) (end 1.93 -1.25) (layer "F.Fab") (width 0.1) (tstamp 0a084ffd-839c-46c1-9290-0942f91f6558))
    (fp_line (start 0 0) (end 1.93 0) (layer "F.Fab") (width 0.1) (tstamp 28d3e0b4-fc85-471b-a533-9fe18e4fe4de))
    (fp_line (start 1.93 -1.25) (end 1.93 1.25) (layer "F.Fab") (width 0.1) (tstamp 5bf74900-b652-41c4-9f91-673881e22089))
    (fp_line (start 10.16 0) (end 8.23 0) (layer "F.Fab") (width 0.1) (tstamp 796c92f5-89fe-4cb0-ac10-3304b90590fe))
    (fp_line (start 8.23 1.25) (end 8.23 -1.25) (layer "F.Fab") (width 0.1) (tstamp c666dcbb-5aaa-4927-b696-e255dd2d4e5a))
    (fp_line (start 1.93 1.25) (end 8.23 1.25) (layer "F.Fab") (width 0.1) (tstamp e73c66cb-7d0b-47a4-b2eb-7a672d86210c))
    (pad "1" thru_hole circle (at 0 0 270) (size 1.6 1.6) (drill 0.8) (layers *.Cu *.Mask)
      (net 14 "Net-(C7-Pad1)") (pintype "passive") (tstamp b31d24dd-8cbf-4425-9aa6-4bd3c19ef3bd))
    (pad "2" thru_hole oval (at 10.16 0 270) (size 1.6 1.6) (drill 0.8) (layers *.Cu *.Mask)
      (net 12 "Gnd") (pintype "passive") (tstamp 6498f892-b675-459e-89f7-5e0d4678af58))
    (model "${KICAD6_3DMODEL_DIR}/Resistor_THT.3dshapes/R_Axial_DIN0207_L6.3mm_D2.5mm_P10.16mm_Horizontal.wrl"
      (offset (xyz 0 0 0))
      (scale (xyz 1 1 1))
      (rotate (xyz 0 0 0))
    )
  )

  (footprint "Resistor_THT:R_Axial_DIN0207_L6.3mm_D2.5mm_P10.16mm_Horizontal" (layer "F.Cu")
    (tedit 5AE5139B) (tstamp 00000000-0000-0000-0000-00005582f4d2)
    (at 163.08 99.66 90)
    (descr "Resistor, Axial_DIN0207 series, Axial, Horizontal, pin pitch=10.16mm, 0.25W = 1/4W, length*diameter=6.3*2.5mm^2, http://cdn-reichelt.de/documents/datenblatt/B400/1_4W%23YAG.pdf")
    (tags "Resistor Axial_DIN0207 series Axial Horizontal pin pitch 10.16mm 0.25W = 1/4W length 6.3mm diameter 2.5mm")
    (property "Sheetfile" "OBS_PIC12F675.kicad_sch")
    (property "Sheetname" "")
    (path "/00000000-0000-0000-0000-000055823dbd")
    (attr through_hole)
    (fp_text reference "R11" (at 5.08 -2.37 90) (layer "F.SilkS")
      (effects (font (size 1 1) (thickness 0.15)))
      (tstamp a622a17b-2056-42e8-9021-3bc89f0dcf80)
    )
    (fp_text value "22K" (at 5.08 2.37 90) (layer "F.Fab")
      (effects (font (size 1 1) (thickness 0.15)))
      (tstamp 5d98f37c-7393-4d7a-a9bb-53a25d162f42)
    )
    (fp_text user "${REFERENCE}" (at 5.08 0 90) (layer "F.Fab")
      (effects (font (size 1 1) (thickness 0.15)))
      (tstamp eefe3dfa-915c-4d8a-b5e6-f45c57c9c5b5)
    )
    (fp_line (start 1.81 -1.37) (end 1.81 1.37) (layer "F.SilkS") (width 0.12) (tstamp 7cf36d97-1675-45e6-897a-c6ca6d835604))
    (fp_line (start 9.12 0) (end 8.35 0) (layer "F.SilkS") (width 0.12) (tstamp 9023a298-7dae-4c6c-9e89-016fbaf9a3a9))
    (fp_line (start 8.35 -1.37) (end 1.81 -1.37) (layer "F.SilkS") (width 0.12) (tstamp a7bcf87e-613f-453e-8d26-a7dd31ffbaf5))
    (fp_line (start 8.35 1.37) (end 8.35 -1.37) (layer "F.SilkS") (width 0.12) (tstamp b1f695b7-a7b2-4cd7-96c1-4d133c21acc4))
    (fp_line (start 1.04 0) (end 1.81 0) (layer "F.SilkS") (width 0.12) (tstamp b218dbb0-d4a0-4a43-b4ac-238a5b269eda))
    (fp_line (start 1.81 1.37) (end 8.35 1.37) (layer "F.SilkS") (width 0.12) (tstamp f9150491-93ff-43f0-be62-6e80d4885751))
    (fp_line (start 11.21 -1.5) (end -1.05 -1.5) (layer "F.CrtYd") (width 0.05) (tstamp 8812d139-dc31-461b-81b2-31e6bb2d3b4a))
    (fp_line (start 11.21 1.5) (end 11.21 -1.5) (layer "F.CrtYd") (width 0.05) (tstamp 88c5af05-cf53-48b7-af2c-4ffca662a157))
    (fp_line (start -1.05 1.5) (end 11.21 1.5) (layer "F.CrtYd") (width 0.05) (tstamp c1baae77-ce4c-4c81-85aa-5391fcfa43f8))
    (fp_line (start -1.05 -1.5) (end -1.05 1.5) (layer "F.CrtYd") (width 0.05) (tstamp cd7479d6-7f07-4402-9488-588392f80052))
    (fp_line (start 0 0) (end 1.93 0) (layer "F.Fab") (width 0.1) (tstamp 4b1bf859-453e-4f06-932c-ff939bb2a810))
    (fp_line (start 10.16 0) (end 8.23 0) (layer "F.Fab") (width 0.1) (tstamp 6b511920-989e-4764-8c4d-e31f80b62d1e))
    (fp_line (start 8.23 -1.25) (end 1.93 -1.25) (layer "F.Fab") (width 0.1) (tstamp adba186e-336c-49af-a79e-fe455ec35df3))
    (fp_line (start 1.93 1.25) (end 8.23 1.25) (layer "F.Fab") (width 0.1) (tstamp b8291f3b-a895-4f1c-8b82-5c878b6688a3))
    (fp_line (start 1.93 -1.25) (end 1.93 1.25) (layer "F.Fab") (width 0.1) (tstamp bed4dc71-72ca-4c4b-b6a4-23ea084f8ad4))
    (fp_line (start 8.23 1.25) (end 8.23 -1.25) (layer "F.Fab") (width 0.1) (tstamp d17a885f-9d26-420e-b524-b618fa59f49d))
    (pad "1" thru_hole circle (at 0 0 90) (size 1.6 1.6) (drill 0.8) (layers *.Cu *.Mask)
      (net 13 "Out") (pintype "passive") (tstamp e16e8a0d-5d9b-4222-abd1-2cd75840d293))
    (pad "2" thru_hole oval (at 10.16 0 90) (size 1.6 1.6) (drill 0.8) (layers *.Cu *.Mask)
      (net 8 "Net-(O1-Pad6)") (pintype "passive") (tstamp 87200359-f937-4fb4-b890-e14d46c9a2b7))
    (model "${KICAD6_3DMODEL_DIR}/Resistor_THT.3dshapes/R_Axial_DIN0207_L6.3mm_D2.5mm_P10.16mm_Horizontal.wrl"
      (offset (xyz 0 0 0))
      (scale (xyz 1 1 1))
      (rotate (xyz 0 0 0))
    )
  )

  (footprint "Package_DIP:DIP-8_W7.62mm" (layer "F.Cu")
    (tedit 5A02E8C5) (tstamp 00000000-0000-0000-0000-00005582f4de)
    (at 136 98.62 90)
    (descr "8-lead though-hole mounted DIP package, row spacing 7.62 mm (300 mils)")
    (tags "THT DIP DIL PDIP 2.54mm 7.62mm 300mil")
    (property "Sheetfile" "OBS_PIC12F675.kicad_sch")
    (property "Sheetname" "")
    (path "/00000000-0000-0000-0000-000055809eb5")
    (attr through_hole)
    (fp_text reference "U1" (at 3.81 -2.33 90) (layer "F.SilkS")
      (effects (font (size 1 1) (thickness 0.15)))
      (tstamp 9cc428c4-e641-4f8a-80df-b11e1b83f2aa)
    )
    (fp_text value "ICL7660" (at 3.81 9.95 90) (layer "F.Fab")
      (effects (font (size 1 1) (thickness 0.15)))
      (tstamp f547d663-f885-42a2-a050-8e37c115bcc1)
    )
    (fp_text user "${REFERENCE}" (at 3.81 3.81 90) (layer "F.Fab")
      (effects (font (size 1 1) (thickness 0.15)))
      (tstamp 6ab4b095-96c9-4f99-965f-e6301c30e29b)
    )
    (fp_line (start 1.16 8.95) (end 6.46 8.95) (layer "F.SilkS") (width 0.12) (tstamp 3029593c-a549-4452-ab24-47d972f8c18b))
    (fp_line (start 2.81 -1.33) (end 1.16 -1.33) (layer "F.SilkS") (width 0.12) (tstamp 4c050ce9-04c1-4a99-aefb-e247561f0d61))
    (fp_line (start 6.46 8.95) (end 6.46 -1.33) (layer "F.SilkS") (width 0.12) (tstamp cf8a4261-0f16-4242-8e6d-914fe967c06a))
    (fp_line (start 6.46 -1.33) (end 4.81 -1.33) (layer "F.SilkS") (width 0.12) (tstamp dc262e59-71fb-4538-8e5a-14ac703c6916))
    (fp_line (start 1.16 -1.33) (end 1.16 8.95) (layer "F.SilkS") (width 0.12) (tstamp ff3d1fad-4186-4926-b443-5dfb4998d6b9))
    (fp_arc (start 4.81 -1.33) (mid 3.81 -0.33) (end 2.81 -1.33) (layer "F.SilkS") (width 0.12) (tstamp 36095c7e-4150-419c-b109-e0dda07b429b))
    (fp_line (start -1.1 -1.55) (end -1.1 9.15) (layer "F.CrtYd") (width 0.05) (tstamp 7c97d781-16eb-458a-91a2-bfecfd5fd580))
    (fp_line (start -1.1 9.15) (end 8.7 9.15) (layer "F.CrtYd") (width 0.05) (tstamp 971a8fcb-9e8f-4948-8e6a-c39458546e0a))
    (fp_line (start 8.7 -1.55) (end -1.1 -1.55) (layer "F.CrtYd") (width 0.05) (tstamp 9cb25968-5798-4d76-9c20-8b0a6f74b270))
    (fp_line (start 8.7 9.15) (end 8.7 -1.55) (layer "F.CrtYd") (width 0.05) (tstamp c4e63602-163e-4a6a-a7c7-5d0a9c28a363))
    (fp_line (start 6.985 -1.27) (end 6.985 8.89) (layer "F.Fab") (width 0.1) (tstamp 17edfcb8-3c35-4519-86d0-b3248a704202))
    (fp_line (start 1.635 -1.27) (end 6.985 -1.27) (layer "F.Fab") (width 0.1) (tstamp 6402b170-3a3e-412a-b02d-334effe197e3))
    (fp_line (start 6.985 8.89) (end 0.635 8.89) (layer "F.Fab") (width 0.1) (tstamp a4041ec0-eb82-40b5-b8d6-9d035bd392bf))
    (fp_line (start 0.635 8.89) (end 0.635 -0.27) (layer "F.Fab") (width 0.1) (tstamp e8f9fbcb-6f21-4221-b88e-80aa5defe88c))
    (fp_line (start 0.635 -0.27) (end 1.635 -1.27) (layer "F.Fab") (width 0.1) (tstamp f2c2db76-916e-42a1-8226-d9648aaf9e11))
    (pad "1" thru_hole rect (at 0 0 90) (size 1.6 1.6) (drill 0.8) (layers *.Cu *.Mask) (tstamp 1e643787-769c-43e9-a8ff-c64eb1fcb67d))
    (pad "2" thru_hole oval (at 0 2.54 90) (size 1.6 1.6) (drill 0.8) (layers *.Cu *.Mask)
      (net 2 "Net-(C6-Pad1)") (pinfunction "CAP+") (pintype "input") (tstamp fae202a3-6a47-4279-80ac-6e029e5534c4))
    (pad "3" thru_hole oval (at 0 5.08 90) (size 1.6 1.6) (drill 0.8) (layers *.Cu *.Mask)
      (net 12 "Gnd") (pinfunction "GND") (pintype "power_in") (tstamp 474dbc44-c3c3-4b6a-8dca-f455d1c9e0de))
    (pad "4" thru_hole oval (at 0 7.62 90) (size 1.6 1.6) (drill 0.8) (layers *.Cu *.Mask)
      (net 3 "Net-(C6-Pad2)") (pinfunction "CAP-") (pintype "input") (tstamp bacba317-1cb7-445e-82c1-daf32af261af))
    (pad "5" thru_hole oval (at 7.62 7.62 90) (size 1.6 1.6) (drill 0.8) (layers *.Cu *.Mask)
      (net 4 "-5V") (pinfunction "VOUT") (pintype "power_out") (tstamp 95e118e5-e774-496d-8eec-03f3d8bac894))
    (pad "6" thru_hole oval (at 7.62 5.08 90) (size 1.6 1.6) (drill 0.8) (layers *.Cu *.Mask)
      (net 12 "Gnd") (pinfunction "LV") (pintype "input") (tstamp 1355bc2d-f057-4b22-8213-873dc10d93b7))
    (pad "7" thru_hole oval (at 7.62 2.54 90) (size 1.6 1.6) (drill 0.8) (layers *.Cu *.Mask)
      (net 22 "unconnected-(U1-Pad7)") (pinfunction "OSC") (pintype "input+no_connect") (tstamp eebe7ba1-16fe-40ce-b6f7-539276288121))
    (pad "8" thru_hole oval (at 7.62 0 90) (size 1.6 1.6) (drill 0.8) (layers *.Cu *.Mask)
      (net 1 "+5V") (pinfunction "V+") (pintype "power_in") (tstamp 09dc67ce-a08f-4604-99ef-e020af068ae8))
    (model "${KICAD6_3DMODEL_DIR}/Package_DIP.3dshapes/DIP-8_W7.62mm.wrl"
      (offset (xyz 0 0 0))
      (scale (xyz 1 1 1))
      (rotate (xyz 0 0 0))
    )
  )

  (footprint "Capacitor_THT:C_Disc_D3.0mm_W2.0mm_P2.50mm" (layer "F.Cu")
    (tedit 5AE50EF0) (tstamp 00000000-0000-0000-0000-000055845dab)
    (at 117.56 102.01)
    (descr "C, Disc series, Radial, pin pitch=2.50mm, , diameter*width=3*2mm^2, Capacitor")
    (tags "C Disc series Radial pin pitch 2.50mm  diameter 3mm width 2mm Capacitor")
    (property "Sheetfile" "OBS_PIC12F675.kicad_sch")
    (property "Sheetname" "")
    (path "/00000000-0000-0000-0000-0000558140d4")
    (attr through_hole)
    (fp_text reference "C22" (at 1.25 -2.25) (layer "F.SilkS")
      (effects (font (size 1 1) (thickness 0.15)))
      (tstamp 4c5060cd-61e3-4a64-a642-b5723aa45e3c)
    )
    (fp_text value "10nF" (at 1.25 2.25) (layer "F.Fab")
      (effects (font (size 1 1) (thickness 0.15)))
      (tstamp ebdb4dc7-4f23-4b29-aea5-aa91ca4909cb)
    )
    (fp_text user "${REFERENCE}" (at 1.25 0) (layer "F.Fab")
      (effects (font (size 0.6 0.6) (thickness 0.09)))
      (tstamp 8b5db4d9-99a5-48c1-beae-619dacb55e32)
    )
    (fp_line (start -0.37 -1.12) (end 2.87 -1.12) (layer "F.SilkS") (width 0.12) (tstamp 331fe855-bb50-4c4d-b881-e8b62c7c2321))
    (fp_line (start -0.37 -1.12) (end -0.37 -1.055) (layer "F.SilkS") (width 0.12) (tstamp 6b5cc6a3-7d6e-4679-9446-379be6fb3259))
    (fp_line (start -0.37 1.055) (end -0.37 1.12) (layer "F.SilkS") (width 0.12) (tstamp 7d369fcb-d69a-40e6-9f3c-b6a219a3c52c))
    (fp_line (start -0.37 1.12) (end 2.87 1.12) (layer "F.SilkS") (width 0.12) (tstamp 81dac7ee-fd8e-48c4-9c11-164df01e2ef2))
    (fp_line (start 2.87 -1.12) (end 2.87 -1.055) (layer "F.SilkS") (width 0.12) (tstamp 854e624e-c8e2-400c-a886-4f56b01fbf44))
    (fp_line (start 2.87 1.055) (end 2.87 1.12) (layer "F.SilkS") (width 0.12) (tstamp 96aaa9ef-93d2-43f6-bdea-73574614befe))
    (fp_line (start 3.55 -1.25) (end -1.05 -1.25) (layer "F.CrtYd") (width 0.05) (tstamp 2f168b60-814a-4396-9c57-a27b0ab8a8e6))
    (fp_line (start -1.05 -1.25) (end -1.05 1.25) (layer "F.CrtYd") (width 0.05) (tstamp 406ccd89-bae2-463c-898e-3b3f3ca57924))
    (fp_line (start -1.05 1.25) (end 3.55 1.25) (layer "F.CrtYd") (width 0.05) (tstamp 878beb4e-a027-4597-90fc-2ec369336eab))
    (fp_line (start 3.55 1.25) (end 3.55 -1.25) (layer "F.CrtYd") (width 0.05) (tstamp fff73f8d-e634-45e8-b380-c6d9f4ad3735))
    (fp_line (start 2.75 -1) (end -0.25 -1) (layer "F.Fab") (width 0.1) (tstamp 3183390f-79cf-4dc3-9668-45034776bace))
    (fp_line (start -0.25 -1) (end -0.25 1) (layer "F.Fab") (width 0.1) (tstamp 623179d0-9d7c-4a1a-9869-16281b26b1f8))
    (fp_line (start -0.25 1) (end 2.75 1) (layer "F.Fab") (width 0.1) (tstamp b4b236e3-50c3-4ee1-9285-4f36c885e25e))
    (fp_line (start 2.75 1) (end 2.75 -1) (layer "F.Fab") (width 0.1) (tstamp d3faf562-6465-4f7f-afdd-74752106e540))
    (pad "1" thru_hole circle (at 0 0) (size 1.6 1.6) (drill 0.8) (layers *.Cu *.Mask)
      (net 5 "Net-(J3-Pad4)") (pintype "passive") (tstamp bf15f5c8-fdb3-4ee6-985c-45e017e8d6c0))
    (pad "2" thru_hole circle (at 2.5 0) (size 1.6 1.6) (drill 0.8) (layers *.Cu *.Mask)
      (net 10 "Net-(C22-Pad2)") (pintype "passive") (tstamp fb144a31-1f1b-4477-a1d0-28c1489837a6))
    (model "${KICAD6_3DMODEL_DIR}/Capacitor_THT.3dshapes/C_Disc_D3.0mm_W2.0mm_P2.50mm.wrl"
      (offset (xyz 0 0 0))
      (scale (xyz 1 1 1))
      (rotate (xyz 0 0 0))
    )
  )

  (footprint "Resistor_THT:R_Axial_DIN0207_L6.3mm_D2.5mm_P10.16mm_Horizontal" (layer "F.Cu")
    (tedit 5AE5139B) (tstamp 00000000-0000-0000-0000-000055845dc7)
    (at 113.9402 99.1616 90)
    (descr "Resistor, Axial_DIN0207 series, Axial, Horizontal, pin pitch=10.16mm, 0.25W = 1/4W, length*diameter=6.3*2.5mm^2, http://cdn-reichelt.de/documents/datenblatt/B400/1_4W%23YAG.pdf")
    (tags "Resistor Axial_DIN0207 series Axial Horizontal pin pitch 10.16mm 0.25W = 1/4W length 6.3mm diameter 2.5mm")
    (property "Sheetfile" "OBS_PIC12F675.kicad_sch")
    (property "Sheetname" "")
    (path "/00000000-0000-0000-0000-000055854978")
    (attr through_hole)
    (fp_text reference "R33" (at 5.08 -2.37 90) (layer "F.SilkS")
      (effects (font (size 1 1) (thickness 0.15)))
      (tstamp 4369ab88-9a79-4c45-9a19-cb2aa90562c7)
    )
    (fp_text value "330" (at 5.08 2.37 90) (layer "F.Fab")
      (effects (font (size 1 1) (thickness 0.15)))
      (tstamp f5853786-e7ec-488d-91ad-d4b0b2c8fee6)
    )
    (fp_text user "${REFERENCE}" (at 5.08 0 90) (layer "F.Fab")
      (effects (font (size 1 1) (thickness 0.15)))
      (tstamp 8bb5cf8b-0383-4ef5-a95b-90904f02c4fd)
    )
    (fp_line (start 9.12 0) (end 8.35 0) (layer "F.SilkS") (width 0.12) (tstamp 0c366578-66d9-4255-905b-b34ebcfb22ac))
    (fp_line (start 8.35 -1.37) (end 1.81 -1.37) (layer "F.SilkS") (width 0.12) (tstamp 77ceb087-6d99-4591-bb95-b8b0e98617b2))
    (fp_line (start 1.81 -1.37) (end 1.81 1.37) (layer "F.SilkS") (width 0.12) (tstamp 8ea830d9-a456-4a42-bd6f-7aaef78f7a83))
    (fp_line (start 8.35 1.37) (end 8.35 -1.37) (layer "F.SilkS") (width 0.12) (tstamp ae78189d-79c7-41a0-b77c-3bb766898352))
    (fp_line (start 1.81 1.37) (end 8.35 1.37) (layer "F.SilkS") (width 0.12) (tstamp b23e6096-bd49-463c-8cd1-367159652cee))
    (fp_line (start 1.04 0) (end 1.81 0) (layer "F.SilkS") (width 0.12) (tstamp d2c5c226-b43e-4fad-958b-71760b3fa8c7))
    (fp_line (start -1.05 1.5) (end 11.21 1.5) (layer "F.CrtYd") (width 0.05) (tstamp 0af3cb79-fbe0-487f-a0dd-3cfd5c0e8406))
    (fp_line (start 11.21 1.5) (end 11.21 -1.5) (layer "F.CrtYd") (width 0.05) (tstamp 1aa61631-8da2-4546-9178-d0af2047c42a))
    (fp_line (start -1.05 -1.5) (end -1.05 1.5) (layer "F.CrtYd") (width 0.05) (tstamp 357a7273-4727-4a16-95cd-13a54722bc4c))
    (fp_line (start 11.21 -1.5) (end -1.05 -1.5) (layer "F.CrtYd") (width 0.05) (tstamp ad79abcb-9177-4ec3-958c-b80399bc5215))
    (fp_line (start 0 0) (end 1.93 0) (layer "F.Fab") (width 0.1) (tstamp 524b49e3-48df-4689-b5fa-e645615865c6))
    (fp_line (start 8.23 1.25) (end 8.23 -1.25) (layer "F.Fab") (width 0.1) (tstamp 76738002-f565-4808-ba0f-89608d33b3e5))
    (fp_line (start 1.93 -1.25) (end 1.93 1.25) (layer "F.Fab") (width 0.1) (tstamp 9f5ff2cb-071d-498d-be0a-1542d07cbc6f))
    (fp_line (start 1.93 1.25) (end 8.23 1.25) (layer "F.Fab") (width 0.1) (tstamp b5de8363-0222-4b48-9ae4-de934fed31c8))
    (fp_line (start 10.16 0) (end 8.23 0) (layer "F.Fab") (width 0.1) (tstamp d7066203-73fd-4994-b5c7-c564e2f33922))
    (fp_line (start 8.23 -1.25) (end 1.93 -1.25) (layer "F.Fab") (width 0.1) (tstamp f76bf4cb-4dd4-4a42-9128-d3ab35959241))
    (pad "1" thru_hole circle (at 0 0 90) (size 1.6 1.6) (drill 0.8) (layers *.Cu *.Mask)
      (net 5 "Net-(J3-Pad4)") (pintype "passive") (tstamp bf0eb8f7-567c-4ce4-aefa-eb776000b603))
    (pad "2" thru_hole oval (at 10.16 0 90) (size 1.6 1.6) (drill 0.8) (layers *.Cu *.Mask)
      (net 12 "Gnd") (pintype "passive") (tstamp 9c603545-9e40-4e3a-8847-b30f953d04d3))
    (model "${KICAD6_3DMODEL_DIR}/Resistor_THT.3dshapes/R_Axial_DIN0207_L6.3mm_D2.5mm_P10.16mm_Horizontal.wrl"
      (offset (xyz 0 0 0))
      (scale (xyz 1 1 1))
      (rotate (xyz 0 0 0))
    )
  )

  (footprint "Resistor_THT:R_Axial_DIN0207_L6.3mm_D2.5mm_P10.16mm_Horizontal" (layer "F.Cu")
    (tedit 5AE5139B) (tstamp 00000000-0000-0000-0000-000055845dcd)
    (at 143.53 88.03 180)
    (descr "Resistor, Axial_DIN0207 series, Axial, Horizontal, pin pitch=10.16mm, 0.25W = 1/4W, length*diameter=6.3*2.5mm^2, http://cdn-reichelt.de/documents/datenblatt/B400/1_4W%23YAG.pdf")
    (tags "Resistor Axial_DIN0207 series Axial Horizontal pin pitch 10.16mm 0.25W = 1/4W length 6.3mm diameter 2.5mm")
    (property "Sheetfile" "OBS_PIC12F675.kicad_sch")
    (property "Sheetname" "")
    (path "/00000000-0000-0000-0000-000055816da7")
    (attr through_hole)
    (fp_text reference "RG1" (at 5.08 -2.37 180) (layer "F.SilkS")
      (effects (font (size 1 1) (thickness 0.15)))
      (tstamp 35598e04-7861-4418-8bd4-8686e5129c85)
    )
    (fp_text value "4.7k" (at 5.08 2.37 180) (layer "F.Fab")
      (effects (font (size 1 1) (thickness 0.15)))
      (tstamp 33b9f2d4-6921-4ced-af33-a5a739fe5ec4)
    )
    (fp_text user "${REFERENCE}" (at 5.08 0 180) (layer "F.Fab")
      (effects (font (size 1 1) (thickness 0.15)))
      (tstamp a2bf5502-e53d-429a-af3d-244dcd98c06b)
    )
    (fp_line (start 1.04 0) (end 1.81 0) (layer "F.SilkS") (width 0.12) (tstamp 4e0250d4-4bde-4d58-8ecd-703c157c9d15))
    (fp_line (start 9.12 0) (end 8.35 0) (layer "F.SilkS") (width 0.12) (tstamp 67fe5fcc-f3a3-4543-9e97-70391a7b5120))
    (fp_line (start 8.35 1.37) (end 8.35 -1.37) (layer "F.SilkS") (width 0.12) (tstamp 72131c36-3fc8-4527-8cdc-37460a378324))
    (fp_line (start 8.35 -1.37) (end 1.81 -1.37) (layer "F.SilkS") (width 0.12) (tstamp 72671185-ba33-45dd-be52-98edf8affd16))
    (fp_line (start 1.81 1.37) (end 8.35 1.37) (layer "F.SilkS") (width 0.12) (tstamp c4de7b28-03f8-4868-aa15-82b865dec83f))
    (fp_line (start 1.81 -1.37) (end 1.81 1.37) (layer "F.SilkS") (width 0.12) (tstamp c9259fbe-b63f-4550-9709-53098ae53b0c))
    (fp_line (start -1.05 -1.5) (end -1.05 1.5) (layer "F.CrtYd") (width 0.05) (tstamp 3d233eb6-56b7-4a56-b987-0630802a8eab))
    (fp_line (start -1.05 1.5) (end 11.21 1.5) (layer "F.CrtYd") (width 0.05) (tstamp 70d2ceb2-9a72-4801-ad9b-5286a0692951))
    (fp_line (start 11.21 1.5) (end 11.21 -1.5) (layer "F.CrtYd") (width 0.05) (tstamp e4ae8881-e253-423d-a296-bddb401b16b3))
    (fp_line (start 11.21 -1.5) (end -1.05 -1.5) (layer "F.CrtYd") (width 0.05) (tstamp f57803b0-15db-4440-9f64-2f38802f99ba))
    (fp_line (start 1.93 1.25) (end 8.23 1.25) (layer "F.Fab") (width 0.1) (tstamp 07bc69dc-4149-415f-94bf-24ec4f65b351))
    (fp_line (start 8.23 1.25) (end 8.23 -1.25) (layer "F.Fab") (width 0.1) (tstamp 09e82824-8254-4c42-b691-7ddfec98b028))
    (fp_line (start 10.16 0) (end 8.23 0) (layer "F.Fab") (width 0.1) (tstamp 629239c1-dd6a-4399-bff4-a9e6b2c347ac))
    (fp_line (start 0 0) (end 1.93 0) (layer "F.Fab") (width 0.1) (tstamp 65005d00-785c-47cc-ab46-46f216bd5f30))
    (fp_line (start 8.23 -1.25) (end 1.93 -1.25) (layer "F.Fab") (width 0.1) (tstamp baef9d92-3883-4ca1-84c5-478024c3379a))
    (fp_line (start 1.93 -1.25) (end 1.93 1.25) (layer "F.Fab") (width 0.1) (tstamp c0b233c3-0354-40a8-9da4-8134543aeba9))
    (pad "1" thru_hole circle (at 0 0 180) (size 1.6 1.6) (drill 0.8) (layers *.Cu *.Mask)
      (net 7 "Net-(O1-Pad2)") (pintype "passive") (tstamp 424b3125-b358-412c-b050-ff7879aad996))
    (pad "2" thru_hole oval (at 10.16 0 180) (size 1.6 1.6) (drill 0.8) (layers *.Cu *.Mask)
      (net 24 "Net-(J2-Pad1)") (pintype "passive") (tstamp b688ddd0-97fd-4366-8dd1-6435d289a291))
    (model "${KICAD6_3DMODEL_DIR}/Resistor_THT.3dshapes/R_Axial_DIN0207_L6.3mm_D2.5mm_P10.16mm_Horizontal.wrl"
      (offset (xyz 0 0 0))
      (scale (xyz 1 1 1))
      (rotate (xyz 0 0 0))
    )
  )

  (footprint "Resistor_THT:R_Axial_DIN0207_L6.3mm_D2.5mm_P10.16mm_Horizontal" (layer "F.Cu")
    (tedit 5AE5139B) (tstamp 00000000-0000-0000-0000-000055845dd3)
    (at 117 89 -90)
    (descr "Resistor, Axial_DIN0207 series, Axial, Horizontal, pin pitch=10.16mm, 0.25W = 1/4W, length*diameter=6.3*2.5mm^2, http://cdn-reichelt.de/documents/datenblatt/B400/1_4W%23YAG.pdf")
    (tags "Resistor Axial_DIN0207 series Axial Horizontal pin pitch 10.16mm 0.25W = 1/4W length 6.3mm diameter 2.5mm")
    (property "Sheetfile" "OBS_PIC12F675.kicad_sch")
    (property "Sheetname" "")
    (path "/00000000-0000-0000-0000-00005584f578")
    (attr through_hole)
    (fp_text reference "RL1" (at 5.08 -2.37 90) (layer "F.SilkS")
      (effects (font (size 1 1) (thickness 0.15)))
      (tstamp c016ea9b-a3b9-465f-977f-843bdc754e51)
    )
    (fp_text value "1K" (at 5.08 2.37 90) (layer "F.Fab")
      (effects (font (size 1 1) (thickness 0.15)))
      (tstamp 7ce16dc6-ed84-4899-83f9-fe959aaa6ffe)
    )
    (fp_text user "${REFERENCE}" (at 5.08 0 90) (layer "F.Fab")
      (effects (font (size 1 1) (thickness 0.15)))
      (tstamp 703394dc-dbeb-4784-ae74-6d95abe5c075)
    )
    (fp_line (start 8.35 1.37) (end 8.35 -1.37) (layer "F.SilkS") (width 0.12) (tstamp 265ccfef-b2d1-46ce-b42c-ca4753ba2bba))
    (fp_line (start 1.81 1.37) (end 8.35 1.37) (layer "F.SilkS") (width 0.12) (tstamp 28140bcf-7892-4779-b126-dd662a94f51e))
    (fp_line (start 1.04 0) (end 1.81 0) (layer "F.SilkS") (width 0.12) (tstamp 7b615158-ae8f-4c60-9a20-216822969b42))
    (fp_line (start 8.35 -1.37) (end 1.81 -1.37) (layer "F.SilkS") (width 0.12) (tstamp 9d1690eb-72ef-499f-bb1b-4b929386ae69))
    (fp_line (start 9.12 0) (end 8.35 0) (layer "F.SilkS") (width 0.12) (tstamp c8e3cfe5-355e-4eb3-914c-275fe8d183af))
    (fp_line (start 1.81 -1.37) (end 1.81 1.37) (layer "F.SilkS") (width 0.12) (tstamp f53baa78-113f-4782-b1f5-f4f26bf4f6cf))
    (fp_line (start 11.21 1.5) (end 11.21 -1.5) (layer "F.CrtYd") (width 0.05) (tstamp 3af0d0f3-dbf9-4e00-b262-9d3102b49e3e))
    (fp_line (start -1.05 -1.5) (end -1.05 1.5) (layer "F.CrtYd") (width 0.05) (tstamp 7b76bae9-6882-4d7d-a471-0200dd291cb5))
    (fp_line (start 11.21 -1.5) (end -1.05 -1.5) (layer "F.CrtYd") (width 0.05) (tstamp b7f1724b-1d47-4bd9-8c41-10c52964ecee))
    (fp_line (start -1.05 1.5) (end 11.21 1.5) (layer "F.CrtYd") (width 0.05) (tstamp d99e252d-ca35-4ce5-9032-c60456f32b23))
    (fp_line (start 0 0) (end 1.93 0) (layer "F.Fab") (width 0.1) (tstamp 1ba91810-9aab-4f92-92a0-f804101bb3dd))
    (fp_line (start 8.23 -1.25) (end 1.93 -1.25) (layer "F.Fab") (width 0.1) (tstamp 2e316573-892a-4c67-9e5b-e66a28c1ca00))
    (fp_line (start 8.23 1.25) (end 8.23 -1.25) (layer "F.Fab") (width 0.1) (tstamp d7476799-7373-49fa-90b2-289651d170b9))
    (fp_line (start 1.93 1.25) (end 8.23 1.25) (layer "F.Fab") (width 0.1) (tstamp e121b530-3013-401d-ba56-443ce9e5a9a8))
    (fp_line (start 10.16 0) (end 8.23 0) (layer "F.Fab") (width 0.1) (tstamp e3459507-b647-48ec-8904-fc156353773d))
    (fp_line (start 1.93 -1.25) (end 1.93 1.25) (layer "F.Fab") (width 0.1) (tstamp f4a5ba5f-5a6f-4529-a747-d08f9528fa62))
    (pad "1" thru_hole circle (at 0 0 270) (size 1.6 1.6) (drill 0.8) (layers *.Cu *.Mask)
      (net 12 "Gnd") (pintype "passive") (tstamp 72f0d0be-60fe-47f0-b71f-580df6e3e7c4))
    (pad "2" thru_hole oval (at 10.16 0 270) (size 1.6 1.6) (drill 0.8) (layers *.Cu *.Mask)
      (net 25 "DLED1+") (pintype "passive") (tstamp 14491313-c362-4522-af8c-f043f102cbc2))
    (model "${KICAD6_3DMODEL_DIR}/Resistor_THT.3dshapes/R_Axial_DIN0207_L6.3mm_D2.5mm_P10.16mm_Horizontal.wrl"
      (offset (xyz 0 0 0))
      (scale (xyz 1 1 1))
      (rotate (xyz 0 0 0))
    )
  )

  (footprint "Diode_THT:D_DO-35_SOD27_P7.62mm_Horizontal" (layer "F.Cu")
    (tedit 5AE50CD5) (tstamp 12b06950-23c0-46a3-97b4-485917511191)
    (at 175.5 88.275112)
    (descr "Diode, DO-35_SOD27 series, Axial, Horizontal, pin pitch=7.62mm, , length*diameter=4*2mm^2, , http://www.diodes.com/_files/packages/DO-35.pdf")
    (tags "Diode DO-35_SOD27 series Axial Horizontal pin pitch 7.62mm  length 4mm diameter 2mm")
    (property "Sheetfile" "OBS_PIC12F675.kicad_sch")
    (property "Sheetname" "")
    (path "/925ce923-1ccb-4e7d-8d1a-f6758963d3bd")
    (attr through_hole)
    (fp_text reference "D3" (at 3.81 -2.12) (layer "F.SilkS")
      (effects (font (size 1 1) (thickness 0.15)))
      (tstamp 43a0eb75-5fcf-4672-aa9e-0cc7c7115f22)
    )
    (fp_text value "1N4148" (at 3.81 2.12) (layer "F.Fab")
      (effects (font (size 1 1) (thickness 0.15)))
      (tstamp 857117d1-7a42-453d-94a5-a2a1563415c2)
    )
    (fp_text user "K" (at 0 -1.8) (layer "F.SilkS")
      (effects (font (size 1 1) (thickness 0.15)))
      (tstamp 2a5ed4f1-2e39-45ae-bf53-791630bc4cad)
    )
    (fp_text user "${REFERENCE}" (at 4.11 0) (layer "F.Fab")
      (effects (font (size 0.8 0.8) (thickness 0.12)))
      (tstamp 064a14d4-7625-4c17-9926-3bc8bef61c95)
    )
    (fp_text user "K" (at 0 -1.8) (layer "F.Fab")
      (effects (font (size 1 1) (thickness 0.15)))
      (tstamp 18918f47-bbcf-470e-91e3-9d9829868ca1)
    )
    (fp_line (start 1.69 1.12) (end 5.93 1.12) (layer "F.SilkS") (width 0.12) (tstamp 31f8ed65-f1fb-4ea1-b8ac-285bac028b77))
    (fp_line (start 1.04 0) (end 1.69 0) (layer "F.SilkS") (width 0.12) (tstamp 3f494321-e87f-4a8e-bbe5-a937d805b012))
    (fp_line (start 2.29 -1.12) (end 2.29 1.12) (layer "F.SilkS") (width 0.12) (tstamp 4949c210-134d-4c0f-a922-5b5c8c6df145))
    (fp_line (start 6.58 0) (end 5.93 0) (layer "F.SilkS") (width 0.12) (tstamp 78d085a5-c3fc-425f-84dd-abbb97b59cb5))
    (fp_line (start 1.69 -1.12) (end 1.69 1.12) (layer "F.SilkS") (width 0.12) (tstamp 7d74b5e4-377b-4d94-8b21-289fadde7386))
    (fp_line (start 5.93 -1.12) (end 1.69 -1.12) (layer "F.SilkS") (width 0.12) (tstamp 9f32a78e-0b59-4846-9068-4909840a34ae))
    (fp_line (start 5.93 1.12) (end 5.93 -1.12) (layer "F.SilkS") (width 0.12) (tstamp 9fa50f42-0778-414e-80a5-be6ea027c650))
    (fp_line (start 2.53 -1.12) (end 2.53 1.12) (layer "F.SilkS") (width 0.12) (tstamp a1a95a4e-59c6-4de0-bc59-72f75a6c6058))
    (fp_line (start 2.41 -1.12) (end 2.41 1.12) (layer "F.SilkS") (width 0.12) (tstamp c3f25bab-d21c-43b9-bb4f-57d9b5e2645a))
    (fp_line (start 8.67 -1.25) (end -1.05 -1.25) (layer "F.CrtYd") (width 0.05) (tstamp 46c350bb-7de4-4e81-aafd-4af55e37aab0))
    (fp_line (start 8.67 1.25) (end 8.67 -1.25) (layer "F.CrtYd") (width 0.05) (tstamp c7f74e02-22a2-44c3-ba93-2cb4738b7c33))
    (fp_line (start -1.05 1.25) (end 8.67 1.25) (layer "F.CrtYd") (width 0.05) (tstamp d7abc30b-0879-4741-86ef-a26cf4381a4c))
    (fp_line (start -1.05 -1.25) (end -1.05 1.25) (layer "F.CrtYd") (width 0.05) (tstamp f38fe8c7-e201-4a5d-b85e-99900ccf700f))
    (fp_line (start 2.31 -1) (end 2.31 1) (layer "F.Fab") (width 0.1) (tstamp 024cc201-4a12-4ae8-bfab-38147f08c82b))
    (fp_line (start 5.81 1) (end 5.81 -1) (layer "F.Fab") (width 0.1) (tstamp 36adf605-c4e5-49a0-bfb5-ef01a47e7ac6))
    (fp_line (start 0 0) (end 1.81 0) (layer "F.Fab") (width 0.1) (tstamp 5a4bc6d2-0d85-4372-a33c-675ce6ae880e))
    (fp_line (start 7.62 0) (end 5.81 0) (layer "F.Fab") (width 0.1) (tstamp 88c300c8-0e7a-4e34-88e0-147438387595))
    (fp_line (start 1.81 1) (end 5.81 1) (layer "F.Fab") (width 0.1) (tstamp b90f2dfd-9639-4bac-9825-9f33089900c6))
    (fp_line (start 2.51 -1) (end 2.51 1) (layer "F.Fab") (width 0.1) (tstamp beed807b-094b-4007-a6bf-646ea2fee72e))
    (fp_line (start 1.81 -1) (end 1.81 1) (layer "F.Fab") (width 0.1) (tstamp eae70e4c-a4fe-42ec-9720-c05b32ed5140))
    (fp_line (start 5.81 -1) (end 1.81 -1) (layer "F.Fab") (width 0.1) (tstamp efac1476-0526-4b34-8ce9-2b1c7beb121b))
    (fp_line (start 2.41 -1) (end 2.41 1) (layer "F.Fab") (width 0.1) (tstamp fc08e6b2-9093-4242-9028-d1ac105c2346))
    (pad "1" thru_hole rect (at 0 0) (size 1.6 1.6) (drill 0.8) (layers *.Cu *.Mask)
      (net 9 "Net-(C1-Pad1)") (pinfunction "K") (pintype "passive") (tstamp 3f642266-c43d-457e-a3d0-ae48d6438db5))
    (pad "2" thru_hole oval (at 7.62 0) (size 1.6 1.6) (drill 0.8) (layers *.Cu *.Mask)
      (net 16 "Vcc1") (pinfunction "A") (pintype "passive") (tstamp f9875c50-c584-4495-882f-e1b77ce22046))
    (model "${KICAD6_3DMODEL_DIR}/Diode_THT.3dshapes/D_DO-35_SOD27_P7.62mm_Horizontal.wrl"
      (offset (xyz 0 0 0))
      (scale (xyz 1 1 1))
      (rotate (xyz 0 0 0))
    )
  )

  (footprint "Package_TO_SOT_THT:TO-92_Inline_Wide" (layer "F.Cu")
    (tedit 5A02FF81) (tstamp 6c4823d3-472d-4a47-84db-d5e7ac2712ba)
    (at 177.94 96.095112 90)
    (descr "TO-92 leads in-line, wide, drill 0.75mm (see NXP sot054_po.pdf)")
    (tags "to-92 sc-43 sc-43a sot54 PA33 transistor")
    (property "Sheetfile" "OBS_PIC12F675.kicad_sch")
    (property "Sheetname" "")
    (path "/00000000-0000-0000-0000-0000558372ba")
    (attr through_hole)
    (fp_text reference "Q3" (at 2.54 -3.56 90) (layer "F.SilkS")
      (effects (font (size 1 1) (thickness 0.15)))
      (tstamp 2feeaaaf-a216-455b-a150-cd1f24912b88)
    )
    (fp_text value "7805" (at 2.54 2.79 90) (layer "F.Fab")
      (effects (font (size 1 1) (thickness 0.15)))
      (tstamp 5c1fa9d0-3740-499c-abaa-b2e53e11dd5f)
    )
    (fp_text user "${REFERENCE}" (at 2.54 0 90) (layer "F.Fab")
      (effects (font (size 1 1) (thickness 0.15)))
      (tstamp bb9e1122-2d89-4418-a63a-837d052d3ca5)
    )
    (fp_line (start 0.74 1.85) (end 4.34 1.85) (layer "F.SilkS") (width 0.12) (tstamp a71a40b8-fb5c-477e-b0ff-e12388fc4264))
    (fp_arc (start 2.54 -2.6) (mid 3.936979 -2.192818) (end 4.8964 -1.098807) (layer "F.SilkS") (width 0.12) (tstamp 426a95bc-c31c-4e3f-84b2-05091fe1089a))
    (fp_arc (start 0.1836 -1.098807) (mid 1.143021 -2.192817) (end 2.54 -2.6) (layer "F.SilkS") (width 0.12) (tstamp 4b9e64ba-a5e0-41c9-832b-44ae249586c9))
    (fp_arc (start 0.74 1.85) (mid 0.446097 1.509328) (end 0.215816 1.122795) (layer "F.SilkS") (width 0.12) (tstamp 6ce8230c-595b-49b4-b7e1-27c56bb79809))
    (fp_arc (start 4.864184 1.122795) (mid 4.633903 1.509328) (end 4.34 1.85) (layer "F.SilkS") (width 0.12) (tstamp f385b3ef-7893-4958-a8b6-50d41c44e00b))
    (fp_line (start 6.09 2.01) (end -1.01 2.01) (layer "F.CrtYd") (width 0.05) (tstamp 1aaeb17f-a91d-42f8-ad7c-0de2149eb7c0))
    (fp_line (start -1.01 -2.73) (end 6.09 -2.73) (layer "F.CrtYd") (width 0.05) (tstamp 3dc5735e-34ce-4c21-9b2f-2dd31bf6f051))
    (fp_line (start 6.09 2.01) (end 6.09 -2.73) (layer "F.CrtYd") (width 0.05) (tstamp 6533b2ed-bfe0-455e-a8cc-e29a9b928990))
    (fp_line (start -1.01 -2.73) (end -1.01 2.01) (layer "F.CrtYd") (width 0.05) (tstamp c1199844-c6c3-47df-bb2f-fa30883f610b))
    (fp_line (start 0.8 1.75) (end 4.3 1.75) (layer "F.Fab") (width 0.1) (tstamp 27de11c1-673b-455a-acd7-6b2c0977b1b8))
    (fp_arc (start 0.786375 1.753625) (mid 0.248779 -0.949055) (end 2.54 -2.48) (layer "F.Fab") (width 0.1) (tstamp 19ca3d68-8095-495a-bda2-dc142bbf7bd1))
    (fp_arc (start 2.54 -2.48) (mid 4.831221 -0.949055) (end 4.293625 1.753625) (layer "F.Fab") (width 0.1) (tstamp a10a30f6-99b8-4b44-b313-6d0f0b6cf5d3))
    (pad "1" thru_hole rect (at 0 0 90) (size 1.5 1.5) (drill 0.8) (layers *.Cu *.Mask)
      (net 1 "+5V") (pinfunction "E") (pintype "passive") (tstamp c012c783-cb72-46e0-8c5b-7dfeb0012620))
    (pad "2" thru_hole circle (at 2.54 0 90) (size 1.5 1.5) (drill 0.8) (layers *.Cu *.Mask)
      (net 12 "Gnd") (pinfunction "B") (pintype "input") (tstamp 42d3d165-cc5d-44de-9400-3ea74b0e1b81))
    (pad "3" thru_hole circle (at 5.08 0 90) (size 1.5 1.5) (drill 0.8) (layers *.Cu *.Mask)
      (net 9 "Net-(C1-Pad1)") (pinfunction "C") (pintype "passive") (tstamp e850e8a6-bac7-478d-8b4d-f8e7ed670886))
    (model "${KICAD6_3DMODEL_DIR}/Package_TO_SOT_THT.3dshapes/TO-92_Inline_Wide.wrl"
      (offset (xyz 0 0 0))
      (scale (xyz 1 1 1))
      (rotate (xyz 0 0 0))
    )
  )

  (footprint "Connector_PinHeader_2.54mm:PinHeader_1x02_P2.54mm_Vertical" (layer "F.Cu")
    (tedit 59FED5CC) (tstamp 6e689aab-0baf-4551-a0e5-a8000af0d8d6)
    (at 130 88 180)
    (descr "Through hole straight pin header, 1x02, 2.54mm pitch, single row")
    (tags "Through hole pin header THT 1x02 2.54mm single row")
    (property "Sheetfile" "OBS_PIC12F675.kicad_sch")
    (property "Sheetname" "")
    (path "/a7feb8b1-115c-42b0-bd2c-58276042ef0a")
    (attr through_hole)
    (fp_text reference "J2" (at 0 -2.33) (layer "F.SilkS")
      (effects (font (size 1 1) (thickness 0.15)))
      (tstamp d1f66930-de28-435f-92cb-778b95ed7de4)
    )
    (fp_text value "Conn_01x02" (at 0 4.87) (layer "F.Fab")
      (effects (font (size 1 1) (thickness 0.15)))
      (tstamp f899ba07-9201-4eae-a9f8-68d1323601e0)
    )
    (fp_text user "${REFERENCE}" (at 0 1.27 90) (layer "F.Fab")
      (effects (font (size 1 1) (thickness 0.15)))
      (tstamp d15ccfad-4622-4075-9394-e38dc9fceaf3)
    )
    (fp_line (start 1.33 1.27) (end 1.33 3.87) (layer "F.SilkS") (width 0.12) (tstamp 203ed3d1-5fa5-45d8-a990-ebb6ffca60e2))
    (fp_line (start -1.33 -1.33) (end 0 -1.33) (layer "F.SilkS") (width 0.12) (tstamp 2de86dde-1ba6-4500-9110-c783e2d70d44))
    (fp_line (start -1.33 1.27) (end 1.33 1.27) (layer "F.SilkS") (width 0.12) (tstamp 2f3f94ab-de67-4b3c-97dd-703f1d19efee))
    (fp_line (start -1.33 3.87) (end 1.33 3.87) (layer "F.SilkS") (width 0.12) (tstamp 5bbc6932-e036-4b4c-8b6a-686539197712))
    (fp_line (start -1.33 0) (end -1.33 -1.33) (layer "F.SilkS") (width 0.12) (tstamp 638edc8f-cf47-4444-9a12-ef6dff6cd11a))
    (fp_line (start -1.33 1.27) (end -1.33 3.87) (layer "F.SilkS") (width 0.12) (tstamp 773b00a0-0dbe-49c5-bcad-1d66c6c21a5e))
    (fp_line (start -1.8 4.35) (end 1.8 4.35) (layer "F.CrtYd") (width 0.05) (tstamp 5c22ec33-3735-42eb-8050-ff56e7138556))
    (fp_line (start 1.8 -1.8) (end -1.8 -1.8) (layer "F.CrtYd") (width 0.05) (tstamp 7908357b-5a10-4ac1-9e82-3ac0fb2fabc7))
    (fp_line (start 1.8 4.35) (end 1.8 -1.8) (layer "F.CrtYd") (width 0.05) (tstamp b932399c-1e18-4768-a243-a3f6b8d2eaa5))
    (fp_line (start -1.8 -1.8) (end -1.8 4.35) (layer "F.CrtYd") (width 0.05) (tstamp ba30f4d8-52a8-4e4b-a527-ea4e1ca01d96))
    (fp_line (start 1.27 -1.27) (end 1.27 3.81) (layer "F.Fab") (width 0.1) (tstamp 7318ea41-5f20-45a4-9d16-b40952ba4ef8))
    (fp_line (start -0.635 -1.27) (end 1.27 -1.27) (layer "F.Fab") (width 0.1) (tstamp af5360d6-8780-48b2-b308-763197580c02))
    (fp_line (start 1.27 3.81) (end -1.27 3.81) (layer "F.Fab") (width 0.1) (tstamp cf401aa7-c067-468e-aa1d-6a943808a12a))
    (fp_line (start -1.27 3.81) (end -1.27 -0.635) (layer "F.Fab") (width 0.1) (tstamp ddb2abe3-cf38-486e-b7d8-33b4ea486987))
    (fp_line (start -1.27 -0.635) (end -0.635 -1.27) (layer "F.Fab") (width 0.1) (tstamp f6f347b7-d64d-4bad-b0d1-d31c54efcf57))
    (pad "1" thru_hole rect (at 0 0 180) (size 1.7 1.7) (drill 1) (layers *.Cu *.Mask)
      (net 24 "Net-(J2-Pad1)") (pinfunction "Pin_1") (pintype "passive") (tstamp ce631169-40e5-44ad-95a8-46fd5f8c17a5))
    (pad "2" thru_hole oval (at 0 2.54 180) (size 1.7 1.7) (drill 1) (layers *.Cu *.Mask)
      (net 12 "Gnd") (pinfunction "Pin_2") (pintype "passive") (tstamp 0cf63006-2454-4060-9eee-d535718c6fba))
  )

  (footprint "Connector_PinHeader_2.54mm:PinHeader_1x04_P2.54mm_Vertical" (layer "F.Cu")
    (tedit 59FED5CC) (tstamp 7421a2ca-919b-48f9-a8d2-beeb7878bfc2)
    (at 110.5 91.5)
    (descr "Through hole straight pin header, 1x04, 2.54mm pitch, single row")
    (tags "Through hole pin header THT 1x04 2.54mm single row")
    (property "Sheetfile" "OBS_PIC12F675.kicad_sch")
    (property "Sheetname" "")
    (path "/182f5283-ea7a-4ceb-8037-13265709e6bf")
    (attr through_hole)
    (fp_text reference "J3" (at 0 -2.33) (layer "F.SilkS")
      (effects (font (size 1 1) (thickness 0.15)))
      (tstamp 73dcf794-8a82-466c-9b8f-fe85aa1813e5)
    )
    (fp_text value "Conn_01x04" (at 0 9.95) (layer "F.Fab")
      (effects (font (size 1 1) (thickness 0.15)))
      (tstamp 065e5e1b-04fe-438d-93df-96414d5e01f3)
    )
    (fp_text user "${REFERENCE}" (at 0 3.81 90) (layer "F.Fab")
      (effects (font (size 1 1) (thickness 0.15)))
      (tstamp b6cba617-f10a-403a-b210-9b9312f7fcc8)
    )
    (fp_line (start 1.33 1.27) (end 1.33 8.95) (layer "F.SilkS") (width 0.12) (tstamp 2757da43-04b4-4705-8660-6467a6f06dd0))
    (fp_line (start -1.33 8.95) (end 1.33 8.95) (layer "F.SilkS") (width 0.12) (tstamp 71808881-f8f3-4032-bffb-4790629d4709))
    (fp_line (start -1.33 0) (end -1.33 -1.33) (layer "F.SilkS") (width 0.12) (tstamp a374444f-25c2-4a65-891c-3d9d33cf5fc6))
    (fp_line (start -1.33 1.27) (end -1.33 8.95) (layer "F.SilkS") (width 0.12) (tstamp c2e40846-6bcc-4fa8-b7aa-a48bbe31a377))
    (fp_line (start -1.33 1.27) (end 1.33 1.27) (layer "F.SilkS") (width 0.12) (tstamp cf310b64-3b9a-4efa-8a5b-9f112a80c1b9))
    (fp_line (start -1.33 -1.33) (end 0 -1.33) (layer "F.SilkS") (width 0.12) (tstamp e9c4a347-ed84-4a81-a118-8a44f027ad16))
    (fp_line (start -1.8 -1.8) (end -1.8 9.4) (layer "F.CrtYd") (width 0.05) (tstamp 2c5fa1b3-895c-409b-9bfc-e6c728d648dc))
    (fp_line (start 1.8 9.4) (end 1.8 -1.8) (layer "F.CrtYd") (width 0.05) (tstamp 42202065-4fbf-46e5-a4d1-b4bf9bdc8268))
    (fp_line (start -1.8 9.4) (end 1.8 9.4) (layer "F.CrtYd") (width 0.05) (tstamp 92294f70-0b7a-41fe-8078-2302f5dca858))
    (fp_line (start 1.8 -1.8) (end -1.8 -1.8) (layer "F.CrtYd") (width 0.05) (tstamp ea984043-256f-46a3-80fc-c7f8e8c5ac57))
    (fp_line (start -0.635 -1.27) (end 1.27 -1.27) (layer "F.Fab") (width 0.1) (tstamp 586e2e4b-4154-43be-b515-96026ae77c65))
    (fp_line (start 1.27 8.89) (end -1.27 8.89) (layer "F.Fab") (width 0.1) (tstamp 6ece3e55-e92a-4ac4-a952-98bef8429658))
    (fp_line (start 1.27 -1.27) (end 1.27 8.89) (layer "F.Fab") (width 0.1) (tstamp 71e9bc9c-bbef-4c44-b51c-c6b8ff2de891))
    (fp_line (start -1.27 8.89) (end -1.27 -0.635) (layer "F.Fab") (width 0.1) (tstamp 72045d7b-6ba6-4db5-a53e-644d93d31418))
    (fp_line (start -1.27 -0.635) (end -0.635 -1.27) (layer "F.Fab") (width 0.1) (tstamp dbaa054e-c9f0-4c30-9649-0d741fce62ca))
    (pad "1" thru_hole rect (at 0 0) (size 1.7 1.7) (drill 1) (layers *.Cu *.Mask)
      (net 25 "DLED1+") (pinfunction "Pin_1") (pintype "passive") (tstamp b6073f75-a6e8-4f05-9033-2fbaba1c440f))
    (pad "2" thru_hole oval (at 0 2.54) (size 1.7 1.7) (drill 1) (layers *.Cu *.Mask)
      (net 12 "Gnd") (pinfunction "Pin_2") (pintype "passive") (tstamp 05e5106c-6c99-4062-adc1-e3c6bdc235bd))
    (pad "3" thru_hole oval (at 0 5.08) (size 1.7 1.7) (drill 1) (layers *.Cu *.Mask)
      (net 1 "+5V") (pinfunction "Pin_3") (pintype "passive") (tstamp 006e317b-ce33-4a5a-93fe-f1d68992b9d2))
    (pad "4" thru_hole circle (at 0 7.62) (size 1.7 1.7) (drill 1) (layers *.Cu *.Mask)
      (net 5 "Net-(J3-Pad4)") (pinfunction "Pin_4") (pintype "passive") (tstamp 86f4a108-1440-4933-973c-647d20074db2))
    (model "${KICAD6_3DMODEL_DIR}/Connector_PinHeader_2.54mm.3dshapes/PinHeader_1x04_P2.54mm_Vertical.wrl" hide
      (offset (xyz 0 0 0))
      (scale (xyz 1 1 1))
      (rotate (xyz 0 0 0))
    )
  )

  (footprint "Diode_THT:D_DO-35_SOD27_P7.62mm_Horizontal" (layer "F.Cu")
    (tedit 5AE50CD5) (tstamp 9326384b-4777-4c92-aa2f-2d08e6267257)
    (at 166.61 83.89 180)
    (descr "Diode, DO-35_SOD27 series, Axial, Horizontal, pin pitch=7.62mm, , length*diameter=4*2mm^2, , http://www.diodes.com/_files/packages/DO-35.pdf")
    (tags "Diode DO-35_SOD27 series Axial Horizontal pin pitch 7.62mm  length 4mm diameter 2mm")
    (property "Sheetfile" "OBS_PIC12F675.kicad_sch")
    (property "Sheetname" "")
    (path "/e2858b6c-d9d5-4bfd-a26d-d7110c9ff81c")
    (attr through_hole)
    (fp_text reference "D2" (at 3.81 -2.12) (layer "F.SilkS")
      (effects (font (size 1 1) (thickness 0.15)))
      (tstamp ad10a4b7-2487-448c-860c-e5fa438bed4f)
    )
    (fp_text value "1N4148" (at 3.81 2.12) (layer "F.Fab")
      (effects (font (size 1 1) (thickness 0.15)))
      (tstamp b5c2c10d-e882-4621-912f-0aa3c082e54a)
    )
    (fp_text user "K" (at 0 -1.8) (layer "F.SilkS")
      (effects (font (size 1 1) (thickness 0.15)))
      (tstamp 0fd3f13d-0c3f-4c8e-b91e-1739efdf550b)
    )
    (fp_text user "K" (at 0 -1.8) (layer "F.Fab")
      (effects (font (size 1 1) (thickness 0.15)))
      (tstamp 2a3624de-1e65-44b5-8315-a1c35dfa4ff3)
    )
    (fp_text user "${REFERENCE}" (at 4.11 0) (layer "F.Fab")
      (effects (font (size 0.8 0.8) (thickness 0.12)))
      (tstamp 6c353f58-6a07-42df-b4f4-806225c5678c)
    )
    (fp_line (start 1.04 0) (end 1.69 0) (layer "F.SilkS") (width 0.12) (tstamp 0106ccf0-8034-415a-8047-b288cb28580b))
    (fp_line (start 5.93 1.12) (end 5.93 -1.12) (layer "F.SilkS") (width 0.12) (tstamp 4d2bcc63-a2dd-418c-bd5f-ddaef4fca43f))
    (fp_line (start 1.69 -1.12) (end 1.69 1.12) (layer "F.SilkS") (width 0.12) (tstamp 7e03d2ab-f849-4512-9569-879b25ae0e0c))
    (fp_line (start 2.41 -1.12) (end 2.41 1.12) (layer "F.SilkS") (width 0.12) (tstamp 7ee86355-6575-4d7f-b27a-ccda75d5cc71))
    (fp_line (start 2.53 -1.12) (end 2.53 1.12) (layer "F.SilkS") (width 0.12) (tstamp ba0a6746-a0cb-4d84-a93c-280700fe503d))
    (fp_line (start 1.69 1.12) (end 5.93 1.12) (layer "F.SilkS") (width 0.12) (tstamp e93a39c0-ae2f-4d69-82ed-37fb069ff7a5))
    (fp_line (start 5.93 -1.12) (end 1.69 -1.12) (layer "F.SilkS") (width 0.12) (tstamp eb154998-e619-45d3-80ac-fd884505378c))
    (fp_line (start 2.29 -1.12) (end 2.29 1.12) (layer "F.SilkS") (width 0.12) (tstamp f63e0144-2120-44f8-87b4-16ef8ae471f6))
    (fp_line (start 6.58 0) (end 5.93 0) (layer "F.SilkS") (width 0.12) (tstamp f68e48ba-1983-4674-be66-79dbf442fe2e))
    (fp_line (start 8.67 -1.25) (end -1.05 -1.25) (layer "F.CrtYd") (width 0.05) (tstamp 8269e9fd-85b6-4956-b9ff-6bc28fa3d59b))
    (fp_line (start 8.67 1.25) (end 8.67 -1.25) (layer "F.CrtYd") (width 0.05) (tstamp af865e07-b961-449a-8717-ceb1273ebf79))
    (fp_line (start -1.05 1.25) (end 8.67 1.25) (layer "F.CrtYd") (width 0.05) (tstamp cdf16225-865b-428c-89bd-8853cabfea19))
    (fp_line (start -1.05 -1.25) (end -1.05 1.25) (layer "F.CrtYd") (width 0.05) (tstamp fe1771f5-b72c-4bc4-add4-a2ba0d9e31fd))
    (fp_line (start 2.51 -1) (end 2.51 1) (layer "F.Fab") (width 0.1) (tstamp 096afd04-538e-4b21-921b-0720cfc0fc33))
    (fp_line (start 1.81 -1) (end 1.81 1) (layer "F.Fab") (width 0.1) (tstamp 1bc36098-a67a-43e9-af34-67229b47b5d8))
    (fp_line (start 2.41 -1) (end 2.41 1) (layer "F.Fab") (width 0.1) (tstamp 309e2839-3c95-45df-b7ac-fa723f3d94a2))
    (fp_line (start 5.81 -1) (end 1.81 -1) (layer "F.Fab") (width 0.1) (tstamp 36f0c0d0-5fbc-41c5-b480-ee52e9c49a15))
    (fp_line (start 0 0) (end 1.81 0) (layer "F.Fab") (width 0.1) (tstamp 3ff9be75-0570-418f-a5fc-6ed51d4eae5c))
    (fp_line (start 2.31 -1) (end 2.31 1) (layer "F.Fab") (width 0.1) (tstamp 450fd788-d806-48b1-a032-8afdc8273e6e))
    (fp_line (start 5.81 1) (end 5.81 -1) (layer "F.Fab") (width 0.1) (tstamp 73ec9bbc-dc9a-43b6-8948-b32c01d65371))
    (fp_line (start 7.62 0) (end 5.81 0) (layer "F.Fab") (width 0.1) (tstamp 9cf43076-18a1-462b-9c97-88acb00965fa))
    (fp_line (start 1.81 1) (end 5.81 1) (layer "F.Fab") (width 0.1) (tstamp b31efc5a-7b21-4ce8-b439-1c9342fcef4e))
    (pad "1" thru_hole rect (at 0 0 180) (size 1.6 1.6) (drill 0.8) (layers *.Cu *.Mask)
      (net 15 "Net-(D1-Pad2)") (pinfunction "K") (pintype "passive") (tstamp ddb850dd-54a7-4b63-bc5c-bb6ecd4a3633))
    (pad "2" thru_hole oval (at 7.62 0 180) (size 1.6 1.6) (drill 0.8) (layers *.Cu *.Mask)
      (net 23 "Net-(D2-Pad2)") (pinfunction "A") (pintype "passive") (tstamp fe4cc217-32a1-4374-9d51-46234fb59001))
    (model "${KICAD6_3DMODEL_DIR}/Diode_THT.3dshapes/D_DO-35_SOD27_P7.62mm_Horizontal.wrl"
      (offset (xyz 0 0 0))
      (scale (xyz 1 1 1))
      (rotate (xyz 0 0 0))
    )
  )

  (footprint "Diode_THT:D_DO-35_SOD27_P7.62mm_Horizontal" (layer "F.Cu")
    (tedit 5AE50CD5) (tstamp c69d9541-5e9c-4448-bf12-ab294afe5277)
    (at 159 86.5)
    (descr "Diode, DO-35_SOD27 series, Axial, Horizontal, pin pitch=7.62mm, , length*diameter=4*2mm^2, , http://www.diodes.com/_files/packages/DO-35.pdf")
    (tags "Diode DO-35_SOD27 series Axial Horizontal pin pitch 7.62mm  length 4mm diameter 2mm")
    (property "Sheetfile" "OBS_PIC12F675.kicad_sch")
    (property "Sheetname" "")
    (path "/4e75b0c2-b14e-4dc5-ab75-21a67ea38904")
    (attr through_hole)
    (fp_text reference "D1" (at 3.81 -2.12) (layer "F.SilkS")
      (effects (font (size 1 1) (thickness 0.15)))
      (tstamp eae6cb64-c798-40f3-b4c3-dcefb9e0714c)
    )
    (fp_text value "1N4148" (at 3.81 2.12) (layer "F.Fab")
      (effects (font (size 1 1) (thickness 0.15)))
      (tstamp da65d86f-f94d-4db5-8413-9b29c5e2c0d0)
    )
    (fp_text user "K" (at 0 -1.8) (layer "F.SilkS")
      (effects (font (size 1 1) (thickness 0.15)))
      (tstamp 105fbd65-eb38-4079-82aa-c51ab8697030)
    )
    (fp_text user "K" (at 0 -1.8) (layer "F.Fab")
      (effects (font (size 1 1) (thickness 0.15)))
      (tstamp 6b6fa031-d624-43d1-842e-f25c3d8a114c)
    )
    (fp_text user "${REFERENCE}" (at 4.11 0) (layer "F.Fab")
      (effects (font (size 0.8 0.8) (thickness 0.12)))
      (tstamp 717ae1df-ca35-43c4-858a-8a998842a6fa)
    )
    (fp_line (start 2.29 -1.12) (end 2.29 1.12) (layer "F.SilkS") (width 0.12) (tstamp 03feac72-98b7-4654-a672-d344349eb6a0))
    (fp_line (start 5.93 1.12) (end 5.93 -1.12) (layer "F.SilkS") (width 0.12) (tstamp 2cdac68d-7c68-4dee-83f4-c82da698979f))
    (fp_line (start 2.53 -1.12) (end 2.53 1.12) (layer "F.SilkS") (width 0.12) (tstamp 6c7215dc-2dbc-4951-bfca-623bac82e99f))
    (fp_line (start 1.69 -1.12) (end 1.69 1.12) (layer "F.SilkS") (width 0.12) (tstamp 71d48a52-b8b3-40ee-8443-1f8ed57774db))
    (fp_line (start 1.04 0) (end 1.69 0) (layer "F.SilkS") (width 0.12) (tstamp 75f2082b-4d7b-452b-8a4f-d706b382cdc7))
    (fp_line (start 2.41 -1.12) (end 2.41 1.12) (layer "F.SilkS") (width 0.12) (tstamp 8bd335e3-f9cc-4141-b62c-89e6f2cea9b6))
    (fp_line (start 1.69 1.12) (end 5.93 1.12) (layer "F.SilkS") (width 0.12) (tstamp c84e14d3-e4ed-44aa-a72a-e3cd27cfffa7))
    (fp_line (start 5.93 -1.12) (end 1.69 -1.12) (layer "F.SilkS") (width 0.12) (tstamp cdb51342-07be-44c9-aae9-c15b7e1e8215))
    (fp_line (start 6.58 0) (end 5.93 0) (layer "F.SilkS") (width 0.12) (tstamp fd9d3f06-47e9-4e96-bdfc-1a5f59e67669))
    (fp_line (start 8.67 1.25) (end 8.67 -1.25) (layer "F.CrtYd") (width 0.05) (tstamp 32f7f993-844d-4647-82bc-7e4c69fc685b))
    (fp_line (start 8.67 -1.25) (end -1.05 -1.25) (layer "F.CrtYd") (width 0.05) (tstamp 392feb7d-639c-4109-b633-4f77161d9a00))
    (fp_line (start -1.05 -1.25) (end -1.05 1.25) (layer "F.CrtYd") (width 0.05) (tstamp 5bcf876f-136c-4dac-ae61-fa226f0c392d))
    (fp_line (start -1.05 1.25) (end 8.67 1.25) (layer "F.CrtYd") (width 0.05) (tstamp 61c1ad0a-88fa-4e84-b6d4-f39d3cd9072a))
    (fp_line (start 5.81 1) (end 5.81 -1) (layer "F.Fab") (width 0.1) (tstamp 0580ba4c-51c4-4298-ad74-e9c2ef4e04a2))
    (fp_line (start 1.81 -1) (end 1.81 1) (layer "F.Fab") (width 0.1) (tstamp 2a093840-0bdf-41ea-a70e-7ac20376c639))
    (fp_line (start 1.81 1) (end 5.81 1) (layer "F.Fab") (width 0.1) (tstamp 3b960909-0ba4-465c-b3f3-fd447a704a1b))
    (fp_line (start 2.31 -1) (end 2.31 1) (layer "F.Fab") (width 0.1) (tstamp 5a10edf2-528f-4464-9121-d3df9cb8c8cc))
    (fp_line (start 7.62 0) (end 5.81 0) (layer "F.Fab") (width 0.1) (tstamp 678b0808-6a49-4948-bc77-b41d6e5561d1))
    (fp_line (start 2.51 -1) (end 2.51 1) (layer "F.Fab") (width 0.1) (tstamp 849ef7e5-8097-4aee-8015-323905546838))
    (fp_line (start 5.81 -1) (end 1.81 -1) (layer "F.Fab") (width 0.1) (tstamp dce81c27-16c7-4397-b7d9-dfe2225cc620))
    (fp_line (start 0 0) (end 1.81 0) (layer "F.Fab") (width 0.1) (tstamp fa730bff-7ae7-4cfc-aa0b-6b723ed31b48))
    (fp_line (start 2.41 -1) (end 2.41 1) (layer "F.Fab") (width 0.1) (tstamp fd545dac-856c-48de-9df2-9bd1e3b69ae7))
    (pad "1" thru_hole rect (at 0 0) (size 1.6 1.6) (drill 0.8) (layers *.Cu *.Mask)
      (net 14 "Net-(C7-Pad1)") (pinfunction "K") (pintype "passive") (tstamp 78ec32a0-9a51-4ce8-b9fc-3040bef6a908))
    (pad "2" thru_hole oval (at 7.62 0) (size 1.6 1.6) (drill 0.8) (layers *.Cu *.Mask)
      (net 15 "Net-(D1-Pad2)") (pinfunction "A") (pintype "passive") (tstamp 71885243-5b46-48dd-99ac-0bd8b9c078df))
    (model "${KICAD6_3DMODEL_DIR}/Diode_THT.3dshapes/D_DO-35_SOD27_P7.62mm_Horizontal.wrl"
      (offset (xyz 0 0 0))
      (scale (xyz 1 1 1))
      (rotate (xyz 0 0 0))
    )
  )

  (footprint "Connector_PinHeader_2.54mm:PinHeader_1x03_P2.54mm_Horizontal" (layer "F.Cu")
    (tedit 59FED5CB) (tstamp cef3c07b-49ed-4b95-b754-4daff9ad0cb2)
    (at 182.665 91.500112)
    (descr "Through hole angled pin header, 1x03, 2.54mm pitch, 6mm pin length, single row")
    (tags "Through hole angled pin header THT 1x03 2.54mm single row")
    (property "Sheetfile" "OBS_PIC12F675.kicad_sch")
    (property "Sheetname" "")
    (path "/8ad86bd6-4484-4a0b-a42a-19c16fd04fe6")
    (attr through_hole)
    (fp_text reference "J1" (at 4.385 -2.27) (layer "F.SilkS")
      (effects (font (size 1 1) (thickness 0.15)))
      (tstamp c019f860-1344-4323-9bca-f6f23afa315b)
    )
    (fp_text value "Conn_01x03" (at 4.385 7.35) (layer "F.Fab")
      (effects (font (size 1 1) (thickness 0.15)))
      (tstamp 15ef165b-1616-488a-bda5-6f384743aff3)
    )
    (fp_text user "${REFERENCE}" (at 2.77 2.54 90) (layer "F.Fab")
      (effects (font (size 1 1) (thickness 0.15)))
      (tstamp d0c545ee-e35a-489f-93b2-33fb01e297e2)
    )
    (fp_line (start 1.44 -1.33) (end 1.44 6.41) (layer "F.SilkS") (width 0.12) (tstamp 07654e95-69cc-43f0-beb7-65dd615676e3))
    (fp_line (start 1.11 -0.38) (end 1.44 -0.38) (layer "F.SilkS") (width 0.12) (tstamp 0af281b9-5fc7-46fd-88dc-e66d9165cdf2))
    (fp_line (start 4.1 -0.2) (end 10.1 -0.2) (layer "F.SilkS") (width 0.12) (tstamp 0c618621-3a3f-4739-9a24-d570f4035667))
    (fp_line (start 10.1 4.7) (end 10.1 5.46) (layer "F.SilkS") (width 0.12) (tstamp 0dd6741e-0fd1-4d38-9d54-4b434a5b3e1a))
    (fp_line (start 1.44 6.41) (end 4.1 6.41) (layer "F.SilkS") (width 0.12) (tstamp 14a255db-ceb7-4b4a-a93b-272933ce2129))
    (fp_line (start 4.1 2.16) (end 10.1 2.16) (layer "F.SilkS") (width 0.12) (tstamp 1a3c0592-bae7-4dc8-bfdf-de050749f428))
    (fp_line (start 4.1 -0.32) (end 10.1 -0.32) (layer "F.SilkS") (width 0.12) (tstamp 1f6ab6c9-5d6a-4548-b76d-86276f3f80a5))
    (fp_line (start 1.44 3.81) (end 4.1 3.81) (layer "F.SilkS") (width 0.12) (tstamp 29348f43-4d58-4ce3-9a87-5d8f402e0de3))
    (fp_line (start 4.1 -0.38) (end 10.1 -0.38) (layer "F.SilkS") (width 0.12) (tstamp 37a2e058-4e7f-4124-9985-c9b0e8794c7c))
    (fp_line (start 10.1 -0.38) (end 10.1 0.38) (layer "F.SilkS") (width 0.12) (tstamp 394e941d-ac3b-40e0-9fdf-e009d5b7cfa3))
    (fp_line (start 1.11 0.38) (end 1.44 0.38) (layer "F.SilkS") (width 0.12) (tstamp 3cb2cda1-1a1f-4795-a978-22fe8742dce3))
    (fp_line (start 4.1 -1.33) (end 1.44 -1.33) (layer "F.SilkS") (width 0.12) (tstamp 406c2297-fe2d-4526-a733-53f5f1c8fe56))
    (fp_line (start 4.1 0.16) (end 10.1 0.16) (layer "F.SilkS") (width 0.12) (tstamp 443267f3-3353-4449-82fc-2b1bfc7403d9))
    (fp_line (start 1.042929 4.7) (end 1.44 4.7) (layer "F.SilkS") (width 0.12) (tstamp 448419db-dae2-4eda-b69e-66db0cf5c0d8))
    (fp_line (start 4.1 6.41) (end 4.1 -1.33) (layer "F.SilkS") (width 0.12) (tstamp 53d3a418-33d9-4c19-b44b-c75549aea14a))
    (fp_line (start 10.1 0.38) (end 4.1 0.38) (layer "F.SilkS") (width 0.12) (tstamp 590c7ce0-b9ae-45c9-adef-24833a8dc22d))
    (fp_line (start 10.1 5.46) (end 4.1 5.46) (layer "F.SilkS") (width 0.12) (tstamp 7e6cf5cf-0d6d-4f2a-ad3f-b2aecf656e83))
    (fp_line (start 1.042929 2.16) (end 1.44 2.16) (layer "F.SilkS") (width 0.12) (tstamp 800aea7c-c88c-4c3e-91a9-bf3ebfefde63))
    (fp_line (start -1.27 -1.27) (end 0 -1.27) (layer "F.SilkS") (width 0.12) (tstamp 8896987b-ce9d-4077-8646-8809a7396e52))
    (fp_line (start 1.042929 5.46) (end 1.44 5.46) (layer "F.SilkS") (width 0.12) (tstamp 8d002585-c532-4e0f-ad39-1c68d645c763))
    (fp_line (start 1.042929 2.92) (end 1.44 2.92) (layer "F.SilkS") (width 0.12) (tstamp 8edc1c3b-d746-4bf2-a647-aa610a1eda37))
    (fp_line (start 10.1 2.92) (end 4.1 2.92) (layer "F.SilkS") (width 0.12) (tstamp bb976d21-cc6b-444f-8024-0fbd88466964))
    (fp_line (start 4.1 -0.08) (end 10.1 -0.08) (layer "F.SilkS") (width 0.12) (tstamp bc98f607-babf-4296-b706-e1cad76ea4c6))
    (fp_line (start 1.44 1.27) (end 4.1 1.27) (layer "F.SilkS") (width 0.12) (tstamp d9b7d33c-e3e1-4415-aa69-6c08d5aea016))
    (fp_line (start 4.1 0.28) (end 10.1 0.28) (layer "F.SilkS") (width 0.12) (tstamp da89c835-bfbf-4294-86aa-c77ddd1e1c4c))
    (fp_line (start 10.1 2.16) (end 10.1 2.92) (layer "F.SilkS") (width 0.12) (tstamp db7a77c3-1037-498c-bdd5-3d4662503f56))
    (fp_line (start 4.1 4.7) (end 10.1 4.7) (layer "F.SilkS") (width 0.12) (tstamp e16d14b5-09e0-413d-bf9e-c02fd14a7dee))
    (fp_line (start -1.27 0) (end -1.27 -1.27) (layer "F.SilkS") (width 0.12) (tstamp eb1ccc0c-3e42-494a-a0d1-59bf2668b7f1))
    (fp_line (start 4.1 0.04) (end 10.1 0.04) (layer "F.SilkS") (width 0.12) (tstamp fdc9e098-f47a-40b1-b119-fdd36450518a))
    (fp_line (start -1.8 6.85) (end 10.55 6.85) (layer "F.CrtYd") (width 0.05) (tstamp 3d0bbc8c-e22e-4169-9bae-1629263e8bc5))
    (fp_line (start 10.55 -1.8) (end -1.8 -1.8) (layer "F.CrtYd") (width 0.05) (tstamp 68080d86-273c-48bb-b0af-7dbc1f6f160e))
    (fp_line (start 10.55 6.85) (end 10.55 -1.8) (layer "F.CrtYd") (width 0.05) (tstamp cfd6d7d9-e276-49ef-829b-32515e258b69))
    (fp_line (start -1.8 -1.8) (end -1.8 6.85) (layer "F.CrtYd") (width 0.05) (tstamp fe2bc553-64f4-4086-ba07-369db09e348e))
    (fp_line (start 10.04 -0.32) (end 10.04 0.32) (layer "F.Fab") (width 0.1) (tstamp 0056695a-9fc1-44e4-a66a-0884771dd19b))
    (fp_line (start 10.04 2.22) (end 10.04 2.86) (layer "F.Fab") (width 0.1) (tstamp 02811eea-1fd5-44cf-a559-4692e654309a))
    (fp_line (start 4.04 5.4) (end 10.04 5.4) (layer "F.Fab") (width 0.1) (tstamp 102f3c49-fe5c-4aaa-8b85-5f87bb4522b8))
    (fp_line (start -0.32 2.22) (end 1.5 2.22) (layer "F.Fab") (width 0.1) (tstamp 1dbda5ad-7a74-4c83-9cc5-f234e191f3f7))
    (fp_line (start 4.04 6.35) (end 1.5 6.35) (layer "F.Fab") (width 0.1) (tstamp 21d29cf6-e40c-43b8-b6df-3460f65efda1))
    (fp_line (start 4.04 -1.27) (end 4.04 6.35) (layer "F.Fab") (width 0.1) (tstamp 21e3b2ff-8fe5-4e4e-996f-171843ede0e9))
    (fp_line (start 4.04 -0.32) (end 10.04 -0.32) (layer "F.Fab") (width 0.1) (tstamp 309e5532-4d52-49af-a1e7-8c3e0431800e))
    (fp_line (start -0.32 2.86) (end 1.5 2.86) (layer "F.Fab") (width 0.1) (tstamp 34b981f7-d992-4816-a95b-7fa6150d67e0))
    (fp_line (start 2.135 -1.27) (end 4.04 -1.27) (layer "F.Fab") (width 0.1) (tstamp 47d4b2bb-24b5-46dd-ab8e-506c6e3c5426))
    (fp_line (start 1.5 -0.635) (end 2.135 -1.27) (layer "F.Fab") (width 0.1) (tstamp 551fcce1-90b2-42a7-858c-07ab0b556836))
    (fp_line (start -0.32 0.32) (end 1.5 0.32) (layer "F.Fab") (width 0.1) (tstamp 579f77ed-06cb-4636-90a8-76a0c0a9c3db))
    (fp_line (start -0.32 2.22) (end -0.32 2.86) (layer "F.Fab") (width 0.1) (tstamp 674e34c3-71bd-49c5-a33e-478ec9ec7c98))
    (fp_line (start 4.04 4.76) (end 10.04 4.76) (layer "F.Fab") (width 0.1) (tstamp 8ca5ce09-96de-4a74-b562-ec0571e50cf8))
    (fp_line (start 10.04 4.76) (end 10.04 5.4) (layer "F.Fab") (width 0.1) (tstamp 9007473b-6850-4592-b9ae-d83630e897f5))
    (fp_line (start 4.04 0.32) (end 10.04 0.32) (layer "F.Fab") (width 0.1) (tstamp 984a5fed-27e8-44be-ae2e-d52dab3957c5))
    (fp_line (start -0.32 4.76) (end -0.32 5.4) (layer "F.Fab") (width 0.1) (tstamp a73fdb88-5cf1-4d10-95af-bbefd3332968))
    (fp_line (start 4.04 2.86) (end 10.04 2.86) (layer "F.Fab") (width 0.1) (tstamp aaab0a85-fe69-45f7-9ca2-153193537e14))
    (fp_line (start 1.5 6.35) (end 1.5 -0.635) (layer "F.Fab") (width 0.1) (tstamp adc469c9-a3b6-449f-8676-920c116d50a2))
    (fp_line (start -0.32 5.4) (end 1.5 5.4) (layer "F.Fab") (width 0.1) (tstamp b5e37d81-054e-45c5-b61e-117b78654e64))
    (fp_line (start -0.32 4.76) (end 1.5 4.76) (layer "F.Fab") (width 0.1) (tstamp ceb4e362-4395-4490-bbb6-3fc3fe0af338))
    (fp_line (start -0.32 -0.32) (end -0.32 0.32) (layer "F.Fab") (width 0.1) (tstamp cf9abcba-1501-47a7-9612-d657d42d227b))
    (fp_line (start -0.32 -0.32) (end 1.5 -0.32) (layer "F.Fab") (width 0.1) (tstamp e479d062-53cb-4cef-b140-4bdae47046cc))
    (fp_line (start 4.04 2.22) (end 10.04 2.22) (layer "F.Fab") (width 0.1) (tstamp faa69478-ad60-49a9-8f02-cd69d9bfe206))
    (pad "1" thru_hole rect (at 0 0) (size 2.5 2) (drill 1.2) (layers *.Cu *.Mask)
      (net 16 "Vcc1") (pinfunction "Pin_1") (pintype "passive") (tstamp fe954335-e497-4a14-8185-c131543d8e8b))
    (pad "2" thru_hole oval (at 0 2.54) (size 2.5 2) (drill 1.2) (layers *.Cu *.Mask)
      (net 12 "Gnd") (pinfunction "Pin_2") (pintype "passive") (tstamp d5e9759f-60bd-41e5-9152-325cdd94d642))
    (pad "3" thru_hole oval (at 0 5.08) (size 2.5 2) (drill 1.2) (layers *.Cu *.Mask)
      (net 13 "Out") (pinfunction "Pin_3") (pintype "passive") (tstamp ad1b11b8-c307-4033-98b8-be675f4d2f7b))
    (model "${KICAD6_3DMODEL_DIR}/Connector_PinHeader_2.54mm.3dshapes/PinHeader_1x03_P2.54mm_Horizontal.wrl"
      (offset (xyz 0 0 0))
      (scale (xyz 1 1 1))
      (rotate (xyz 0 0 0))
    )
  )

  (footprint "Package_TO_SOT_THT:TO-92_Inline_Wide" (layer "F.Cu")
    (tedit 5A02FF81) (tstamp d2899fd2-1b96-4bb1-9327-201731d7e9a4)
    (at 107.96 85.86)
    (descr "TO-92 leads in-line, wide, drill 0.75mm (see NXP sot054_po.pdf)")
    (tags "to-92 sc-43 sc-43a sot54 PA33 transistor")
    (property "Sheetfile" "OBS_PIC12F675.kicad_sch")
    (property "Sheetname" "")
    (path "/00000000-0000-0000-0000-00005580cc63")
    (attr through_hole)
    (fp_text reference "Q1" (at 2.54 -3.56) (layer "F.SilkS")
      (effects (font (size 1 1) (thickness 0.15)))
      (tstamp c62341d9-89b7-4e82-900e-a5a229550d1c)
    )
    (fp_text value "KSP2222ABU1" (at 2.54 2.79) (layer "F.Fab")
      (effects (font (size 1 1) (thickness 0.15)))
      (tstamp 32d941ca-07e1-47e9-81e5-6cbd94c5e583)
    )
    (fp_text user "${REFERENCE}" (at 2.54 0) (layer "F.Fab")
      (effects (font (size 1 1) (thickness 0.15)))
      (tstamp 696f12b7-e430-4eca-9d72-e1361f7ccfcd)
    )
    (fp_line (start 0.74 1.85) (end 4.34 1.85) (layer "F.SilkS") (width 0.12) (tstamp 7aa3a207-6724-41cd-b683-84204dbc85c8))
    (fp_arc (start 2.54 -2.6) (mid 3.936979 -2.192818) (end 4.8964 -1.098807) (layer "F.SilkS") (width 0.12) (tstamp 0ea0b090-c528-4da6-bbfe-db891ea245b8))
    (fp_arc (start 4.864184 1.122795) (mid 4.633903 1.509328) (end 4.34 1.85) (layer "F.SilkS") (width 0.12) (tstamp 28aff523-da15-4ca1-9e05-e2522c0aec09))
    (fp_arc (start 0.1836 -1.098807) (mid 1.143021 -2.192817) (end 2.54 -2.6) (layer "F.SilkS") (width 0.12) (tstamp be4aa51e-8283-47be-97a5-e6e8fd1670e9))
    (fp_arc (start 0.74 1.85) (mid 0.446097 1.509328) (end 0.215816 1.122795) (layer "F.SilkS") (width 0.12) (tstamp eeccc485-c766-455a-b5a0-95866ac76d18))
    (fp_line (start 6.09 2.01) (end 6.09 -2.73) (layer "F.CrtYd") (width 0.05) (tstamp 9b15c7a1-488b-4b6e-9c8a-b49f8e7d33b6))
    (fp_line (start -1.01 -2.73) (end 6.09 -2.73) (layer "F.CrtYd") (width 0.05) (tstamp c5234018-ae75-4940-8499-3204567070c0))
    (fp_line (start 6.09 2.01) (end -1.01 2.01) (layer "F.CrtYd") (width 0.05) (tstamp d1eeda82-db62-43c2-af4d-75c78a7aaeb7))
    (fp_line (start -1.01 -2.73) (end -1.01 2.01) (layer "F.CrtYd") (width 0.05) (tstamp d3b0122d-96a9-4d08-a749-55133f44032e))
    (fp_line (start 0.8 1.75) (end 4.3 1.75) (layer "F.Fab") (width 0.1) (tstamp 68efbe73-4ccb-46b4-955b-5051a545284c))
    (fp_arc (start 0.786375 1.753625) (mid 0.248779 -0.949055) (end 2.54 -2.48) (layer "F.Fab") (width 0.1) (tstamp 0234b088-3a85-46b5-a6c3-46a1c1422e77))
    (fp_arc (start 2.54 -2.48) (mid 4.831221 -0.949055) (end 4.293625 1.753625) (layer "F.Fab") (width 0.1) (tstamp fe839259-c60d-4b91-93e8-3532389c5946))
    (pad "1" thru_hole rect (at 0 0) (size 1.5 1.5) (drill 0.8) (layers *.Cu *.Mask)
      (net 1 "+5V") (pinfunction "C") (pintype "passive") (tstamp baa284c5-c081-499f-ba0b-2a2f119d1762))
    (pad "2" thru_hole circle (at 2.54 0) (size 1.5 1.5) (drill 0.8) (layers *.Cu *.Mask)
      (net 11 "Net-(Q1-Pad2)") (pinfunction "B") (pintype "input") (tstamp d8042280-d334-411c-9a8c-8d1a36548e38))
    (pad "3" thru_hole circle (at 5.08 0) (size 1.5 1.5) (drill 0.8) (layers *.Cu *.Mask)
      (net 25 "DLED1+") (pinfunction "E") (pintype "passive") (tstamp 8de6c70b-2105-42c2-80ad-915cc2d9f064))
    (model "${KICAD6_3DMODEL_DIR}/Package_TO_SOT_THT.3dshapes/TO-92_Inline_Wide.wrl"
      (offset (xyz 0 0 0))
      (scale (xyz 1 1 1))
      (rotate (xyz 0 0 0))
    )
  )

  (gr_line (start 102 81.5) (end 186 81.5) (layer "Edge.Cuts") (width 0.5) (tstamp 00000000-0000-0000-0000-00005ba8f444))
  (gr_line (start 186 81.5) (end 186 107) (layer "Edge.Cuts") (width 0.5) (tstamp 1fbb0219-551e-409b-a61b-76e8cebdfb9d))
  (gr_line (start 102 107) (end 102 81.5) (layer "Edge.Cuts") (width 0.5) (tstamp 79770cd5-32d7-429a-8248-0d9e6212231a))
  (gr_line (start 186 107) (end 102 107) (layer "Edge.Cuts") (width 0.5) (tstamp 99332785-d9f1-4363-9377-26ddc18e6d2c))
  (dimension (type aligned) (layer "Dwgs.User") (tstamp 7796df18-7fd3-4463-8013-e9fdc71d8d13)
    (pts (xy 111.1428 95.42) (xy 111.1428 107))
    (height 16.1428)
    (gr_text "11.5800 mm" (at 93.85 101.21 90) (layer "Dwgs.User") (tstamp 7796df18-7fd3-4463-8013-e9fdc71d8d13)
      (effects (font (size 1 1) (thickness 0.15)))
    )
    (format (units 3) (units_format 1) (precision 4))
    (style (thickness 0.1) (arrow_length 1.27) (text_position_mode 0) (extension_height 0.58642) (extension_offset 0.5) keep_text_aligned)
  )
  (dimension (type aligned) (layer "Dwgs.User") (tstamp d6e885b4-81d9-491c-920e-cefd3c1ed486)
    (pts (xy 110.5 107.5) (xy 102 107.5))
    (height -2)
    (gr_text "8.5000 mm" (at 106.25 108.35) (layer "Dwgs.User") (tstamp d6e885b4-81d9-491c-920e-cefd3c1ed486)
      (effects (font (size 1 1) (thickness 0.15)))
    )
    (format (units 3) (units_format 1) (precision 4))
    (style (thickness 0.1) (arrow_length 1.27) (text_position_mode 0) (extension_height 0.58642) (extension_offset 0.5) keep_text_aligned)
  )
  (dimension (type aligned) (layer "Dwgs.User") (tstamp f1c01425-03a7-4bd0-9a8b-4bbf480f096b)
    (pts (xy 102 107) (xy 102 81.5))
    (height -2)
    (gr_text "25.5000 mm" (at 98.85 94.25 90) (layer "Dwgs.User") (tstamp f1c01425-03a7-4bd0-9a8b-4bbf480f096b)
      (effects (font (size 1 1) (thickness 0.15)))
    )
    (format (units 3) (units_format 1) (precision 4))
    (style (thickness 0.1) (arrow_length 1.27) (text_position_mode 0) (extension_height 0.58642) (extension_offset 0.5) keep_text_aligned)
  )

  (segment (start 172 95.82) (end 153.52 95.82) (width 0.6) (layer "F.Cu") (net 1) (tstamp d1dc1e58-dff5-490d-ae41-86724fa82e6b))
  (segment (start 153.52 95.82) (end 148.7 91) (width 0.6) (layer "F.Cu") (net 1) (tstamp ff9c682c-b247-4468-88a7-af4bd9a21bbd))
  (segment (start 132 95) (end 128.5 95) (width 0.6) (layer "B.Cu") (net 1) (tstamp 0237d4ad-fda7-4cb0-9f52-684b6474e08a))
  (segment (start 136 91) (end 132 95) (width 0.6) (layer "B.Cu") (net 1) (tstamp 08cfdbda-893e-4e85-9aa7-f451b8746db7))
  (segment (start 136 91) (end 137.404311 89.595689) (width 0.6) (layer "B.Cu") (net 1) (tstamp 1c5a99d5-8d6a-4edf-abe6-1e7adea4bd15))
  (segment (start 128.5 95) (end 127.82 95) (width 0.6) (layer "B.Cu") (net 1) (tstamp 1ff376d6-da15-40e3-a9ae-b828e343c337))
  (segment (start 137.404311 89.595689) (end 147.295689 89.595689) (width 0.6) (layer "B.Cu") (net 1) (tstamp 326b7526-8085-4d64-a7ea-759e36d95374))
  (segment (start 110.5 96.58) (end 107.96 94.04) (width 0.6) (layer "B.Cu") (net 1) (tstamp 383a0788-61d8-49a5-b771-74a1e8c2a670))
  (segment (start 128.5 95) (end 126.4 95) (width 0.6) (layer "B.Cu") (net 1) (tstamp 45c6cc97-2a33-49f2-b510-e0a59d77d8eb))
  (segment (start 147.295689 89.595689) (end 148.7 91) (width 0.6) (layer "B.Cu") (net 1) (tstamp 49457929-0929-4d53-be72-a7be3b6306d2))
  (segment (start 177.94 96.095112) (end 172.275112 96.095112) (width 0.6) (layer "B.Cu") (net 1) (tstamp 686255f7-154d-4053-9604-1a36311e810f))
  (segment (start 110.54 96.62) (end 110.5 96.58) (width 0.6) (layer "B.Cu") (net 1) (tstamp 71f85a11-8d1a-4c1a-907b-627cd4f227ca))
  (segment (start 124.82 96.58) (end 124.95 96.45) (width 0.6) (layer "B.Cu") (net 1) (tstamp 7722a26f-6880-4be5-9180-d18c29aeee93))
  (segment (start 121.58 96.58) (end 124.82 96.58) (width 0.6) (layer "B.Cu") (net 1) (tstamp 78f89316-c350-411f-ac80-c6be9af9e46b))
  (segment (start 172.275112 96.095112) (end 172 95.82) (width 0.6) (layer "B.Cu") (net 1) (tstamp 7bcf5dd0-0b94-46cf-81d9-fcef7549f3d0))
  (segment (start 121.58 96.58) (end 123.58 96.58) (width 0.6) (layer "B.Cu") (net 1) (tstamp 7e027606-d52e-4ddc-8dd0-5c8944738bdb))
  (segment (start 126.4 95) (end 124.95 96.45) (width 0.6) (layer "B.Cu") (net 1) (tstamp b6e0e202-f5cc-41ae-975c-30ed501bbbf6))
  (segment (start 123.58 96.58) (end 124.2 97.2) (width 0.6) (layer "B.Cu") (net 1) (tstamp cac893f1-2bc6-43b6-91aa-2c5644ce1719))
  (segment (start 110.5 96.58) (end 121.58 96.58) (width 0.6) (layer "B.Cu") (net 1) (tstamp ce773ba9-db3b-46be-9c4c-ed2c20249946))
  (segment (start 124.2 98.62) (end 124.2 97.2) (width 0.6) (layer "B.Cu") (net 1) (tstamp d3c0123f-1730-4e5d-9904-cd8544d474fa))
  (segment (start 124.95 96.45) (end 124.2 97.2) (width 0.6) (layer "B.Cu") (net 1) (tstamp d716fdff-dc97-4c9b-bed3-ad5d20d6ce12))
  (segment (start 107.96 94.04) (end 107.96 85.86) (width 0.6) (layer "B.Cu") (net 1) (tstamp f85cd912-925e-4db4-a3a4-e6c3b9203385))
  (segment (start 139.794888 103) (end 138.5 101.705112) (width 0.6) (layer "B.Cu") (net 2) (tstamp 0083387c-5ec0-40c3-8aac-618223319437))
  (segment (start 138.54 100.96) (end 138.54 98.62) (width 0.6) (layer "B.Cu") (net 2) (tstamp 2097e34a-70da-4ce4-b794-b6cb5c647e2a))
  (segment (start 138.5 101) (end 138.54 100.96) (width 0.6) (layer "B.Cu") (net 2) (tstamp 4c6069c7-43ae-499a-aa1e-9e045dc67cf7))
  (segment (start 138.5 101.705112) (end 138.5 101) (width 0.6) (layer "B.Cu") (net 2) (tstamp d216c4f4-05a1-4057-9212-b7916b8f1be8))
  (segment (start 143.62 101.674888) (end 142.294888 103) (width 0.6) (layer "B.Cu") (net 3) (tstamp 55478cd5-5c8a-4bb7-9008-9bd897dd4f30))
  (segment (start 143.62 98.62) (end 143.62 101.674888) (width 0.6) (layer "B.Cu") (net 3) (tstamp 92860fdb-92ee-4f65-b0aa-2c851751b18d))
  (segment (start 150.5 103) (end 146.39952 98.89952) (width 0.6) (layer "B.Cu") (net 4) (tstamp 593d7927-4a5c-482d-983f-81adea2fed74))
  (segment (start 151.94 103) (end 150.5 103) (width 0.6) (layer "B.Cu") (net 4) (tstamp cd3e5ebf-c9cc-4202-9281-13116a67d47c))
  (segment (start 146.39952 93.77952) (end 143.62 91) (width 0.6) (layer "B.Cu") (net 4) (tstamp d1337123-6881-4f7c-b2b8-a2716e527403))
  (segment (start 146.39952 98.89952) (end 146.39952 93.77952) (width 0.6) (layer "B.Cu") (net 4) (tstamp d71bcaee-60b3-4ed6-bbe7-142d0ed76a55))
  (segment (start 156.32 98.62) (end 151.94 103) (width 0.6) (layer "B.Cu") (net 4) (tstamp f0c17e2b-84f4-41b5-8fec-99b667ae4f48))
  (segment (start 110.5416 99.1616) (end 110.5 99.12) (width 0.3048) (layer "B.Cu") (net 5) (tstamp 077f9e48-6f13-4138-b27b-0f1824a10d86))
  (segment (start 113.9402 99.1616) (end 110.5416 99.1616) (width 0.6) (layer "B.Cu") (net 5) (tstamp 179506be-bbbd-475e-9938-6d90005c255e))
  (segment (start 116.7886 102.01) (end 113.9402 99.1616) (width 0.6) (layer "B.Cu") (net 5) (tstamp 186fe7ac-680e-4921-9db4-764ef737b4de))
  (segment (start 113.8986 99.12) (end 113.9402 99.1616) (width 0.3048) (layer "B.Cu") (net 5) (tstamp 7e4b6e70-5ffd-4598-b2f2-987b7c49506f))
  (segment (start 117.56 102.01) (end 116.7886 102.01) (width 0.6) (layer "B.Cu") (net 5) (tstamp 9a20b5bf-4a9a-4931-8f92-087abf8b10a5))
  (segment (start 126.66 86) (end 126.66 90.92) (width 0.6) (layer "B.Cu") (net 6) (tstamp 68f86bef-d5c3-4834-a37c-caf39eaacebc))
  (segment (start 126.66 90.92) (end 126.74 91) (width 0.6) (layer "B.Cu") (net 6) (tstamp 794767d3-3c02-4fd1-a561-87028d7b15d3))
  (segment (start 143.53 88.03) (end 151.24 95.74) (width 0.6) (layer "F.Cu") (net 7) (tstamp 2ca072ec-ffe6-4d8f-8e82-32d1993710cc))
  (segment (start 151.24 95.74) (end 151.24 98.62) (width 0.6) (layer "F.Cu") (net 7) (tstamp 81af5686-011b-4aca-b4e3-84e13c8cce2f))
  (segment (start 143.54 88.02) (end 143.53 88.03) (width 0.6) (layer "B.Cu") (net 7) (tstamp 21d55546-ffe9-4f5c-a093-cd0fcd3f8204))
  (segment (start 160 99.66) (end 160 98.5) (width 0.6) (layer "B.Cu") (net 7) (tstamp 34ffc585-c7f9-41c1-a25b-7563212911be))
  (segment (start 160 98.5) (end 157.5 96) (width 0.6) (layer "B.Cu") (net 7) (tstamp 36ccaa7f-2d49-495e-b9f0-d85ba9a739cb))
  (segment (start 145.78 84.97) (end 145.79 84.98) (width 0.6) (layer "B.Cu") (net 7) (tstamp 73b85821-9649-4a5c-88a1-f1cf87ab2ed9))
  (segment (start 143.54 84.97) (end 143.54 88.02) (width 0.6) (layer "B.Cu") (net 7) (tstamp 8cafb3d1-f993-4e91-862a-f3db44d6797a))
  (segment (start 157.5 96) (end 153.86 96) (width 0.6) (layer "B.Cu") (net 7) (tstamp cbd9f4d4-e7c3-4bc4-a11e-8865ec269690))
  (segment (start 153.86 96) (end 151.24 98.62) (width 0.6) (layer "B.Cu") (net 7) (tstamp dc3c1c2c-f291-4954-b916-2654d00561ce))
  (segment (start 143.54 84.97) (end 145.78 84.97) (width 0.6) (layer "B.Cu") (net 7) (tstamp e0cd1e56-f513-4839-8c32-2743e2ea4310))
  (segment (start 160 89.5) (end 163.08 89.5) (width 0.6) (layer "B.Cu") (net 8) (tstamp 29a03749-a2f9-4b4f-ac67-98245dfb94a2))
  (segment (start 151.24 91) (end 153.78 91) (width 0.6) (layer "B.Cu") (net 8) (tstamp 32cdfabc-6dff-47bb-9be7-83e34f4e88d2))
  (segment (start 155.28 89.5) (end 153.78 91) (width 0.6) (layer "B.Cu") (net 8) (tstamp c5685b5f-2bab-48df-b011-1604a755509e))
  (segment (start 160 89.5) (end 155.28 89.5) (width 0.6) (layer "B.Cu") (net 8) (tstamp cf50030a-54d6-4273-9faf-4e943d7eda3d))
  (segment (start 177.94 90.715112) (end 175.5 88.275112) (width 0.6) (layer "B.Cu") (net 9) (tstamp 2c962bbc-d333-4d35-8fb8-b1fd5e8562b7))
  (segment (start 171.97 84.745112) (end 175.5 88.275112) (width 0.6) (layer "B.Cu") (net 9) (tstamp 38426e65-9d43-4640-a7e2-8566c9a5c6b8))
  (segment (start 171.97 84.32) (end 171.97 84.745112) (width 0.6) (layer "B.Cu") (net 9) (tstamp 4a797da1-a54f-40a3-92bf-c401304c74b9))
  (segment (start 177.94 91.015112) (end 177.94 90.715112) (width 0.6) (layer "B.Cu") (net 9) (tstamp aa737f46-8e2b-494c-8ae1-06b18d3a1488))
  (segment (start 121.34 100.73) (end 120.765 101.305) (width 0.6) (layer "F.Cu") (net 10) (tstamp 05448a47-97c4-47e2-982e-d5bfd74747fa))
  (segment (start 120.665 99.765) (end 120.06 99.16) (width 0.6) (layer "F.Cu") (net 10) (tstamp 1812c997-8de7-476c-9522-c11e69c2d645))
  (segment (start 120.765 101.305) (end 120.06 102.01) (width 0.6) (layer "F.Cu") (net 10) (tstamp 1e849ea7-eb02-4494-ab63-2ca3c0dfacdf))
  (segment (start 120.41 100.95) (end 120.765 101.305) (width 0.6) (layer "F.Cu") (net 10) (tstamp 258e762e-0df8-4653-a1cd-e1f23a1af131))
  (segment (start 153.78 98.62) (end 151.67 100.73) (width 0.6) (layer "F.Cu") (net 10) (tstamp 31eedc54-12f3-4d23-a09a-3a4f76595cd8))
  (segment (start 120.06 99.16) (end 120.41 99.51) (width 0.6) (layer "F.Cu") (net 10) (tstamp 3b57e978-1da9-4654-8781-d0c27bc41934))
  (segment (start 120.765 101.305) (end 120.765 99.865) (width 0.6) (layer "F.Cu") (net 10) (tstamp 70f429da-0f02-4b26-9ecb-ac835f32952d))
  (segment (start 120.06 99.16) (end 120.06 102.01) (width 0.6) (layer "F.Cu") (net 10) (tstamp 7620684f-ed56-4c0f-b669-442d6fe2012b))
  (segment (start 120.765 99.865) (end 120.665 99.765) (width 0.6) (layer "F.Cu") (net 10) (tstamp 855b0866-6758-406e-b6fc-31533594a2c3))
  (segment (start 120.41 99.51) (end 120.41 100.95) (width 0.6) (layer "F.Cu") (net 10) (tstamp 855e1232-3bae-4774-8fb2-2bdafae20370))
  (segment (start 121.63 100.73) (end 121.34 100.73) (width 0.6) (layer "F.Cu") (net 10) (tstamp d2b237d7-d678-4759-9a62-4ab71a74c201))
  (segment (start 121.63 100.73) (end 120.665 99.765) (width 0.6) (layer "F.Cu") (net 10) (tstamp e7186544-02ad-4019-8f3a-b8383f4d4d0c))
  (segment (start 151.67 100.73) (end 121.63 100.73) (width 0.6) (layer "F.Cu") (net 10) (tstamp ee484875-de64-433a-a69d-bf1a44f285a2))
  (segment (start 158 98.919209) (end 152.519698 104.399511) (width 0.6) (layer "B.Cu") (net 10) (tstamp 3760a415-eb72-4b9f-875c-3272afb496ee))
  (segment (start 152.519698 104.399511) (end 122.449511 104.399511) (width 0.6) (layer "B.Cu") (net 10) (tstamp 4ceb70cf-72e9-443d-bffe-03dabed56eab))
  (segment (start 157 97) (end 158 98) (width 0.6) (layer "B.Cu") (net 10) (tstamp 7867181e-bf75-4c99-8028-d731873ed44d))
  (segment (start 122.449511 104.399511) (end 120.06 102.01) (width 0.6) (layer "B.Cu") (net 10) (tstamp 85356b30-514e-4d1a-92db-1601504c7f18))
  (segment (start 153.78 98.62) (end 155.4 97) (width 0.6) (layer "B.Cu") (net 10) (tstamp d505a147-cfdf-4fc2-ab6b-7dc3f8b8e2b9))
  (segment (start 158 98) (end 158 98.919209) (width 0.6) (layer "B.Cu") (net 10) (tstamp d8a4dba8-a94f-433f-964b-078dc5a64b03))
  (segment (start 155.4 97) (end 157 97) (width 0.6) (layer "B.Cu") (net 10) (tstamp e4bf63b0-7fe1-403a-a8a9-d6c1004d873a))
  (segment (start 114.810489 84.310489) (end 116.5 86) (width 0.6) (layer "B.Cu") (net 11) (tstamp 0d137263-ef68-4fd1-9228-c8e481beaa93))
  (segment (start 110.5 85.86) (end 112.049511 84.310489) (width 0.6) (layer "B.Cu") (net 11) (tstamp 3d6a1a3d-55d5-4c2c-81e3-ec40f08a5150))
  (segment (start 112.049511 84.310489) (end 114.810489 84.310489) (width 0.6) (layer "B.Cu") (net 11) (tstamp 453000f1-2180-4597-b9a6-8bbe2d75cc73))
  (segment (start 113.9402 91.801881) (end 111.702081 94.04) (width 0.6) (layer "B.Cu") (net 12) (tstamp 029eeb54-e59b-458d-af7c-9a67573c926e))
  (segment (start 177.94 93.555112) (end 173.055112 93.555112) (width 0.6) (layer "B.Cu") (net 12) (tstamp 04d17844-13ba-4094-9a77-a0e1cc22889b))
  (segment (start 172 98.32) (end 170.905112 98.32) (width 0.6) (layer "B.Cu") (net 12) (tstamp 061818eb-fc1a-4272-87e1-382a5be490bc))
  (segment (start 142 96.5) (end 141.5 96.5) (width 0.6) (layer "B.Cu") (net 12) (tstamp 0b8c390e-9b73-46fd-9c52-2ab093351c64))
  (segment (start 122.06 91) (end 120.06 89) (width 0.6) (layer "B.Cu") (net 12) (tstamp 0fbbadc2-2aa6-400b-977f-fe87f038c986))
  (segment (start 120.06 89.072) (end 120.06 89) (width 0.6) (layer "B.Cu") (net 12) (tstamp 11829d51-a9cb-4733-8c4e-bd4e2f8e5f75))
  (segment (start 141.08 95.58) (end 141.08 95.42) (width 0.6) (layer "B.Cu") (net 12) (tstamp 13a6ab80-3a8c-40cf-801d-8abdd265e4e3))
  (segment (start 170.905112 98.32) (end 170.905112 98.200224) (width 0.6) (layer "B.Cu") (net 12) (tstamp 1828c2ee-72d6-45f7-a071-1df8ee0ed829))
  (segment (start 144 96.5) (end 142 96.5) (width 0.6) (layer "B.Cu") (net 12) (tstamp 1f815166-8dc3-43d2-98cc-391ea320b76d))
  (segment (start 170.18 88.61) (end 171.97 86.82) (width 0.6) (layer "B.Cu") (net 12) (tstamp 20394633-4ff5-47dd-8acb-cb7e9903859d))
  (segment (start 170.905112 92.420224) (end 170.18 91.695112) (width 0.6) (layer "B.Cu") (net 12) (tstamp 2042706c-4f67-4c74-ad02-37865ed73726))
  (segment (start 111.702081 94.04) (end 110.5 94.04) (width 0.6) (layer "B.Cu") (net 12) (tstamp 281ab5c6-021a-471b-8f3a-6312e1fdba96))
  (segment (start 117 89) (end 113.9418 89) (width 0.6) (layer "B.Cu") (net 12) (tstamp 288d4003-9dcd-4844-b998-cc12e9d09974))
  (segment (start 145.5 100.5) (end 145.5 98) (width 0.6) (layer "B.Cu") (net 12) (tstamp 2e1ada9d-42cf-42b1-9b1e-5756598cedb0))
  (segment (start 142 96.5) (end 141.08 95.58) (width 0.6) (layer "B.Cu") (net 12) (tstamp 36d18929-b71b-41de-84d2-e6f19ffac0cf))
  (segment (start 170.18 92.445112) (end 170.18 91.695112) (width 0.6) (layer "B.Cu") (net 12) (tstamp 38a2f6e6-eac4-4f28-88a7-4f87f6a2db37))
  (segment (start 170.18 93.235112) (end 170.18 92.445112) (width 0.6) (layer "B.Cu") (net 12) (tstamp 39d739e5-c538-46be-b184-79c2cd68f02f))
  (segment (start 141.5 96.5) (end 141.08 96.92) (width 0.6) (layer "B.Cu") (net 12) (tstamp 3b1fcf0d-a02e-4a25-a62e-badf9ff49697))
  (segment (start 120.06 89) (end 117 89) (width 0.6) (layer "B.Cu") (net 12) (tstamp 42414d99-53c6-4066-bcf8-a5072d61d377))
  (segment (start 124.2 91) (end 122.06 91) (width 0.6) (layer "B.Cu") (net 12) (tstamp 4ad02628-d4f6-4e7a-8b9b-55420651af73))
  (segment (start 130 85.46) (end 132.88 85.46) (width 0.6) (layer "B.Cu") (net 12) (tstamp 55c2b6c8-d8ec-4359-95ff-e6b1efca0392))
  (segment (start 170.18 91.695112) (end 170.18 88.61) (width 0.6) (layer "B.Cu") (net 12) (tstamp 5936d3c6-c6ee-457d-95a1-782d3e42530f))
  (segment (start 170.905112 92.5) (end 170.234888 92.5) (width 0.6) (layer "B.Cu") (net 12) (tstamp 64eecc96-07cb-449b-b52d-99a307b33d38))
  (segment (start 170.18 98.335112) (end 170.18 97.475112) (width 0.6) (layer "B.Cu") (net 12) (tstamp 6635328c-3edd-4bfd-ac24-003471a13bee))
  (segment (start 170.905112 92.5) (end 170.18 93.225112) (width 0.6) (layer "B.Cu") (net 12) (tstamp 66e56199-f361-4642-a9b3-1ffd775bcb59))
  (segment (start 142 96.5) (end 141.08 97.42) (width 0.6) (layer "B.Cu") (net 12) (tstamp 67de5d63-97f7-42d7-a693-b8074c1c775a))
  (segment (start 170.234888 92.5) (end 170.18 92.445112) (width 0.6) (layer "B.Cu") (net 12) (tstamp 69edbd51-6469-4a68-948a-25621ccab126))
  (segment (start 113.9402 89.0016) (end 113.9402 91.801881) (width 0.6) (layer "B.Cu") (net 12) (tstamp 788e94b0-1aa6-4e50-806e-86d72cb47682))
  (segment (start 170.905112 98.32) (end 170.895112 98.32) (width 0.6) (layer "B.Cu") (net 12) (tstamp 7a45cdd7-c273-4bb9-8c1f-3743482faa13))
  (segment (start 172.04 103.995112) (end 170.18 102.135112) (width 0.6) (layer "B.Cu") (net 12) (tstamp 7bbea7c4-9f35-4834-b714-d6c91d4f0e33))
  (segment (start 170.905112 98.32) (end 170.195112 98.32) (width 0.6) (layer "B.Cu") (net 12) (tstamp 7daadddc-500d-4f99-8508-67c45f5c078b))
  (segment (start 178.425 94.040112) (end 177.94 93.555112) (width 0.6) (layer "B.Cu") (net 12) (tstamp 84ce9df8-d48f-40a0-a406-5e5850bfdc6d))
  (segment (start 172 92.5) (end 170.905112 92.5) (width 0.6) (layer "B.Cu") (net 12) (tstamp 87dc2fb8-08cc-4466-a0c4-91413f23ba37))
  (segment (start 170.905112 92.5) (end 170.905112 92.420224) (width 0.6) (layer "B.Cu") (net 12) (tstamp 8fc73f3f-c24b-4415-b8ce-7a360b6487b0))
  (segment (start 141.08 95.42) (end 141.08 91) (width 0.6) (layer "B.Cu") (net 12) (tstamp 928a9f69-9658-474b-b81e-bf29cd610ce3))
  (segment (start 141.08 97.42) (end 141.08 96.92) (width 0.6) (layer "B.Cu") (net 12) (tstamp 93e7a87b-4352-465d-ba68-b0af068011f6))
  (segment (start 148 103) (end 145.5 100.5) (width 0.6) (layer "B.Cu") (net 12) (tstamp 999d7743-f3eb-47a1-a6a5-b549158e97cc))
  (segment (start 170.905112 98.200224) (end 170.18 97.475112) (width 0.6) (layer "B.Cu") (net 12) (tstamp aa10adf2-1670-4270-841c-085cc5148045))
  (segment (start 145.5 98) (end 144 96.5) (width 0.6) (layer "B.Cu") (net 12) (tstamp af33a1d8-7da2-4528-8637-587dd9694bca))
  (segment (start 182.665 94.040112) (end 178.425 94.040112) (width 0.6) (layer "B.Cu") (net 12) (tstamp b24c22b8-f4f5-457c-b4a1-45c651bccc65))
  (segment (start 132.88 85.46) (end 133.34 85) (width 0.6) (layer "B.Cu") (net 12) (tstamp bae1afd8-01c9-4020-b26e-5e2ea273b1b9))
  (segment (start 170.18 102.135112) (end 170.18 99.035112) (width 0.6) (layer "B.Cu") (net 12) (tstamp bf38b0de-10b5-4b41-8e67-fcb68c9bf148))
  (segment (start 170.195112 98.32) (end 170.18 98.335112) (width 0.6) (layer "B.Cu") (net 12) (tstamp c636b20e-b63a-469d-bcb9-17227e55d2d8))
  (segment (start 170.18 93.225112) (end 170.18 93.235112) (width 0.6) (layer "B.Cu") (net 12) (tstamp c8e05c85-070e-4b7e-a96e-1c1fa84cfa68))
  (segment (start 170.18 97.475112) (end 170.18 93.235112) (width 0.6) (layer "B.Cu") (net 12) (tstamp ccbaa0db-1030-41bb-900b-ca594fdbe2e9))
  (segment (start 170.18 99.035112) (end 170.18 98.335112) (width 0.6) (layer "B.Cu") (net 12) (tstamp ce936142-bbda-45b5-b129-fcf439448733))
  (segment (start 173.055112 93.555112) (end 172 92.5) (width 0.6) (layer "B.Cu") (net 12) (tstamp d93746e6-638e-4e5a-b3f4-dabcf3154da4))
  (segment (start 141.08 98.62) (end 141.08 97.42) (width 0.6) (layer "B.Cu") (net 12) (tstamp ef21ca6f-996a-40c8-9464-70d6faf08ff5))
  (segment (start 170.895112 98.32) (end 170.18 99.035112) (width 0.6) (layer "B.Cu") (net 12) (tstamp f1c1340a-2da9-4f80-91d8-96fe11098ef0))
  (segment (start 113.9418 89) (end 113.9402 89.0016) (width 0.6) (layer "B.Cu") (net 12) (tstamp f883e761-3883-44f5-9c25-91abd0324746))
  (segment (start 141.08 96.92) (end 141.08 95.42) (width 0.6) (layer "B.Cu") (net 12) (tstamp fe20a79a-f9d1-4a6a-8314-3c907039fd5d))
  (segment (start 163.08 99.66) (end 164.915112 101.495112) (width 0.6) (layer "F.Cu") (net 13) (tstamp 15b5e144-2ea4-45dc-8582-05e8640f19b2))
  (segment (start 164.915112 101.495112) (end 172.04 101.495112) (width 0.6) (layer "F.Cu") (net 13) (tstamp 3c1e850f-e1c4-44ad-bab8-e6b87104a746))
  (segment (start 172.04 101.495112) (end 177.75 101.495112) (width 0.6) (layer "B.Cu") (net 13) (tstamp a42a05c1-528a-4d4e-8d0b-bd44c0008e05))
  (segment (start 177.75 101.495112) (end 182.665 96.580112) (width 0.6) (layer "B.Cu") (net 13) (tstamp c17418af-0edd-42f4-8d68-5966d0ee2a2b))
  (segment (start 171.5 89.5) (end 172 90) (width 0.6) (layer "F.Cu") (net 14) (tstamp 16894464-aca9-4de4-9a8e-fb2cb5546a73))
  (segment (start 166.15 89.5) (end 171.5 89.5) (width 0.6) (layer "F.Cu") (net 14) (tstamp a11767fc-bd49-40f6-8250-cbe259d588d2))
  (segment (start 166.15 89.5) (end 163.15 86.5) (width 0.6) (layer "B.Cu") (net 14) (tstamp 1af37774-af4b-40cd-a73d-d67c404ec76b))
  (segment (start 163.15 86.5) (end 159 86.5) (width 0.6) (layer "B.Cu") (net 14) (tstamp a94588ef-715f-4a64-a61f-e5d0b4f8e68b))
  (segment (start 164.65 91) (end 166.15 89.5) (width 0.6) (layer "B.Cu") (net 14) (tstamp ca639e14-8204-4968-b1e2-9823c00210e6))
  (segment (start 156.32 91) (end 164.65 91) (width 0.6) (layer "B.Cu") (net 14) (tstamp f77e00c8-a890-4056-bd5b-83c4ee3dc512))
  (segment (start 162.91 95) (end 152.32 95) (width 0.6) (layer "B.Cu") (net 15) (tstamp 017f4ae1-f067-42dc-9406-dc6b8bd90a22))
  (segment (start 164.57 95) (end 162.91 95) (width 0.6) (layer "B.Cu") (net 15) (tstamp 2dc0b1d3-c84d-448c-b8b4-7488edfb9c93))
  (segment (start 152.32 95) (end 148.7 98.62) (width 0.6) (layer "B.Cu") (net 15) (tstamp 3b82df8a-cd18-4b46-bafc-d10fba286ead))
  (segment (start 168.66 90.91) (end 164.57 95) (width 0.6) (layer "B.Cu") (net 15) (tstamp 5b418acd-0958-42ef-a932-237999b5e1ce))
  (segment (start 168.66 87.18) (end 168.66 90.91) (width 0.6) (layer "B.Cu") (net 15) (tstamp 7fbfb67e-d015-448d-b844-4aa5d0fd9a13))
  (segment (start 166.61 83.89) (end 166.61 86.49) (width 0.6) (layer "B.Cu") (net 15) (tstamp 83ae0876-4d08-49b1-9bce-79b3e476f263))
  (segment (start 166.62 86.5) (end 167.98 86.5) (width 0.6) (layer "B.Cu") (net 15) (tstamp a19bb4d1-11a5-4d28-b5b4-6895585279df))
  (segment (start 166.61 86.49) (end 166.62 86.5) (width 0.6) (layer "B.Cu") (net 15) (tstamp d073c312-0f7b-4bfc-bae1-0d90f4326ce7))
  (segment (start 167.98 86.5) (end 168.66 87.18) (width 0.6) (layer "B.Cu") (net 15) (tstamp d09b3721-e252-4aec-91ca-c6bf15f6cfd0))
  (segment (start 163.31 95) (end 162.91 95) (width 0.6) (layer "B.Cu") (net 15) (tstamp eea2ae6d-87f5-409a-99fe-a77c2770c224))
  (segment (start 183.12 88.275112) (end 183.12 91.045112) (width 0.6) (layer "B.Cu") (net 16) (tstamp 92711776-c34e-4d35-b02a-85dda946828a))
  (segment (start 183.12 91.045112) (end 182.665 91.500112) (width 0.6) (layer "B.Cu") (net 16) (tstamp ef6fdef5-4938-42a0-ad22-4a0aabdfcbe8))
  (segment (start 157.04 83.89) (end 155.95 84.98) (width 0.6) (layer "B.Cu") (net 23) (tstamp 8cdd6d70-fbdf-47d8-9024-31e8c5ffcb03))
  (segment (start 158.99 83.89) (end 157.04 83.89) (width 0.6) (layer "B.Cu") (net 23) (tstamp ef5e8bf8-bfef-4f3b-bef9-f7d43ebf0c3c))
  (segment (start 130.03 88.03) (end 130 88) (width 0.6) (layer "B.Cu") (net 24) (tstamp 9886490b-f539-428a-804a-18ff3c1f40c7))
  (segment (start 133.37 88.03) (end 130.03 88.03) (width 0.6) (layer "B.Cu") (net 24) (tstamp adc63268-a438-4cf3-8835-c7d9f2f68037))
  (segment (start 117 98) (end 110.5 91.5) (width 0.6) (layer "F.Cu") (net 25) (tstamp 1fc20f28-4251-4a72-a175-99376fcfbb76))
  (segment (start 117 99.16) (end 117 98) (width 0.6) (layer "F.Cu") (net 25) (tstamp e2995e07-eb04-421d-ab36-6fa6cd4cb71b))
  (segment (start 113.04 85.86) (end 110.5 88.4) (width 0.6) (layer "B.Cu") (net 25) (tstamp 43044d75-ee13-475d-9900-d1046dee957e))
  (segment (start 110.5 88.4) (end 110.5 91.5) (width 0.6) (layer "B.Cu") (net 25) (tstamp 76f6482c-1f49-40ab-8231-e0d778542634))

  (zone (net 12) (net_name "Gnd") (layer "F.Cu") (tstamp 8800b9be-3b89-4318-a40f-a3c14fa09c8f) (hatch edge 0.508)
    (connect_pads (clearance 0.508))
    (min_thickness 0.254) (filled_areas_thickness no)
    (fill yes (thermal_gap 0.508) (thermal_bridge_width 0.508))
    (polygon
      (pts
        (xy 168.8 81.5)
        (xy 102 81.5)
        (xy 102 106.934)
        (xy 186 107)
        (xy 186 81.5)
      )
    )
    (filled_polygon
      (layer "F.Cu")
      (pts
        (xy 185.433621 82.028502)
        (xy 185.480114 82.082158)
        (xy 185.4915 82.1345)
        (xy 185.4915 106.3655)
        (xy 185.471498 106.433621)
        (xy 185.417842 106.480114)
        (xy 185.3655 106.4915)
        (xy 102.6345 106.4915)
        (xy 102.566379 106.471498)
        (xy 102.519886 106.417842)
        (xy 102.5085 106.3655)
        (xy 102.5085 105.081174)
        (xy 171.318493 105.081174)
        (xy 171.327789 105.093189)
        (xy 171.378994 105.129043)
        (xy 171.388489 105.134526)
        (xy 171.585947 105.226602)
        (xy 171.596239 105.230348)
        (xy 171.806688 105.286737)
        (xy 171.817481 105.28864)
        (xy 172.034525 105.307629)
        (xy 172.045475 105.307629)
        (xy 172.262519 105.28864)
        (xy 172.273312 105.286737)
        (xy 172.483761 105.230348)
        (xy 172.494053 105.226602)
        (xy 172.691511 105.134526)
        (xy 172.701006 105.129043)
        (xy 172.753048 105.092603)
        (xy 172.761424 105.082124)
        (xy 172.754356 105.068678)
        (xy 172.052812 104.367134)
        (xy 172.038868 104.35952)
        (xy 172.037035 104.359651)
        (xy 172.03042 104.363902)
        (xy 171.324923 105.069399)
        (xy 171.318493 105.081174)
        (xy 102.5085 105.081174)
        (xy 102.5085 102.01)
        (xy 116.246502 102.01)
        (xy 116.266457 102.238087)
        (xy 116.267881 102.2434)
        (xy 116.267881 102.243402)
        (xy 116.313279 102.412826)
        (xy 116.325716 102.459243)
        (xy 116.328039 102.464224)
        (xy 116.328039 102.464225)
        (xy 116.420151 102.661762)
        (xy 116.420154 102.661767)
        (xy 116.422477 102.666749)
        (xy 116.553802 102.8543)
        (xy 116.7157 103.016198)
        (xy 116.720208 103.019355)
        (xy 116.720211 103.019357)
        (xy 116.798389 103.074098)
        (xy 116.903251 103.147523)
        (xy 116.908233 103.149846)
        (xy 116.908238 103.149849)
        (xy 117.06427 103.222607)
        (xy 117.110757 103.244284)
        (xy 117.116065 103.245706)
        (xy 117.116067 103.245707)
        (xy 117.326598 103.302119)
        (xy 117.3266 103.302119)
        (xy 117.331913 103.303543)
        (xy 117.56 103.323498)
        (xy 117.788087 103.303543)
        (xy 117.7934 103.302119)
        (xy 117.793402 103.302119)
        (xy 118.003933 103.245707)
        (xy 118.003935 103.245706)
        (xy 118.009243 103.244284)
        (xy 118.05573 103.222607)
        (xy 118.211762 103.149849)
        (xy 118.211767 103.149846)
        (xy 118.216749 103.147523)
        (xy 118.321611 103.074098)
        (xy 118.399789 103.019357)
        (xy 118.399792 103.019355)
        (xy 118.4043 103.016198)
        (xy 118.566198 102.8543)
        (xy 118.697523 102.666749)
        (xy 118.699846 102.661767)
        (xy 118.700882 102.659973)
        (xy 118.752266 102.610981)
        (xy 118.821979 102.597546)
        (xy 118.88789 102.623934)
        (xy 118.919118 102.659973)
        (xy 118.920154 102.661767)
        (xy 118.922477 102.666749)
        (xy 119.053802 102.8543)
        (xy 119.2157 103.016198)
        (xy 119.220208 103.019355)
        (xy 119.220211 103.019357)
        (xy 119.298389 103.074098)
        (xy 119.403251 103.147523)
        (xy 119.408233 103.149846)
        (xy 119.408238 103.149849)
        (xy 119.56427 103.222607)
        (xy 119.610757 103.244284)
        (xy 119.616065 103.245706)
        (xy 119.616067 103.245707)
        (xy 119.826598 103.302119)
        (xy 119.8266 103.302119)
        (xy 119.831913 103.303543)
        (xy 120.06 103.323498)
        (xy 120.288087 103.303543)
        (xy 120.2934 103.302119)
        (xy 120.293402 103.302119)
        (xy 120.503933 103.245707)
        (xy 120.503935 103.245706)
        (xy 120.509243 103.244284)
        (xy 120.55573 103.222607)
        (xy 120.711762 103.149849)
        (xy 120.711767 103.149846)
        (xy 120.716749 103.147523)
        (xy 120.821611 103.074098)
        (xy 120.899789 103.019357)
        (xy 120.899792 103.019355)
        (xy 120.9043 103.016198)
        (xy 121.066198 102.8543)
        (xy 121.197523 102.666749)
        (xy 121.199846 102.661767)
        (xy 121.199849 102.661762)
        (xy 121.291961 102.464225)
        (xy 121.291961 102.464224)
        (xy 121.294284 102.459243)
        (xy 121.306722 102.412826)
        (xy 121.352119 102.243402)
        (xy 121.352119 102.2434)
        (xy 121.353543 102.238087)
        (xy 121.373498 102.01)
        (xy 121.36793 101.946351)
        (xy 121.364934 101.912108)
        (xy 121.378924 101.842503)
        (xy 121.40136 101.812032)
        (xy 121.637987 101.575405)
        (xy 121.700299 101.541379)
        (xy 121.727082 101.5385)
        (xy 138.651348 101.5385)
        (xy 138.719469 101.558502)
        (xy 138.765962 101.612158)
        (xy 138.776066 101.682432)
        (xy 138.746572 101.747012)
        (xy 138.726913 101.765326)
        (xy 138.631627 101.836739)
        (xy 138.544273 101.953295)
        (xy 138.493143 102.089684)
        (xy 138.486388 102.151866)
        (xy 138.486388 103.848134)
        (xy 138.493143 103.910316)
        (xy 138.544273 104.046705)
        (xy 138.631627 104.163261)
        (xy 138.748183 104.250615)
        (xy 138.884572 104.301745)
        (xy 138.946754 104.3085)
        (xy 140.643022 104.3085)
        (xy 140.705204 104.301745)
        (xy 140.841593 104.250615)
        (xy 140.958149 104.163261)
        (xy 141.045503 104.046705)
        (xy 141.096633 103.910316)
        (xy 141.098579 103.911046)
        (xy 141.128433 103.858795)
        (xy 141.191391 103.825979)
        (xy 141.262095 103.832409)
        (xy 141.304888 103.860498)
        (xy 141.450588 104.006198)
        (xy 141.455096 104.009355)
        (xy 141.455099 104.009357)
        (xy 141.496083 104.038054)
        (xy 141.638139 104.137523)
        (xy 141.643121 104.139846)
        (xy 141.643126 104.139849)
        (xy 141.809932 104.217631)
        (xy 141.845645 104.234284)
        (xy 141.850953 104.235706)
        (xy 141.850955 104.235707)
        (xy 142.061486 104.292119)
        (xy 142.061488 104.292119)
        (xy 142.066801 104.293543)
        (xy 142.294888 104.313498)
        (xy 142.522975 104.293543)
        (xy 142.528288 104.292119)
        (xy 142.52829 104.292119)
        (xy 142.738821 104.235707)
        (xy 142.738823 104.235706)
        (xy 142.744131 104.234284)
        (xy 142.779844 104.217631)
        (xy 142.94665 104.139849)
        (xy 142.946655 104.139846)
        (xy 142.951637 104.137523)
        (xy 143.093693 104.038054)
        (xy 143.134677 104.009357)
        (xy 143.13468 104.009355)
        (xy 143.139188 104.006198)
        (xy 143.300717 103.844669)
        (xy 146.692001 103.844669)
        (xy 146.692371 103.85149)
        (xy 146.697895 103.902352)
        (xy 146.701521 103.917604)
        (xy 146.746676 104.038054)
        (xy 146.755214 104.053649)
        (xy 146.831715 104.155724)
        (xy 146.844276 104.168285)
        (xy 146.946351 104.244786)
        (xy 146.961946 104.253324)
        (xy 147.082394 104.298478)
        (xy 147.097649 104.302105)
        (xy 147.148514 104.307631)
        (xy 147.155328 104.308)
        (xy 147.727885 104.308)
        (xy 147.743124 104.303525)
        (xy 147.744329 104.302135)
        (xy 147.746 104.294452)
        (xy 147.746 103.272115)
        (xy 147.741525 103.256876)
        (xy 147.740135 103.255671)
        (xy 147.732452 103.254)
        (xy 146.710116 103.254)
        (xy 146.694877 103.258475)
        (xy 146.693672 103.259865)
        (xy 146.692001 103.267548)
        (xy 146.692001 103.844669)
        (xy 143.300717 103.844669)
        (xy 143.301086 103.8443)
        (xy 143.309413 103.832409)
        (xy 143.429254 103.661257)
        (xy 143.432411 103.656749)
        (xy 143.434734 103.651767)
        (xy 143.434737 103.651762)
        (xy 143.526849 103.454225)
        (xy 143.526849 103.454224)
        (xy 143.529172 103.449243)
        (xy 143.568213 103.303543)
        (xy 143.587007 103.233402)
        (xy 143.587007 103.2334)
        (xy 143.588431 103.228087)
        (xy 143.608386 103)
        (xy 143.588431 102.771913)
        (xy 143.581488 102.746)
        (xy 143.530595 102.556067)
        (xy 143.530594 102.556065)
        (xy 143.529172 102.550757)
        (xy 143.464855 102.412827)
        (xy 143.434737 102.348238)
        (xy 143.434734 102.348233)
        (xy 143.432411 102.343251)
        (xy 143.348824 102.223877)
        (xy 143.304245 102.160211)
        (xy 143.304243 102.160208)
        (xy 143.301086 102.1557)
        (xy 143.139188 101.993802)
        (xy 143.13468 101.990645)
        (xy 143.134677 101.990643)
        (xy 143.022517 101.912108)
        (xy 142.951637 101.862477)
        (xy 142.946655 101.860154)
        (xy 142.94665 101.860151)
        (xy 142.771965 101.778695)
        (xy 142.71868 101.731778)
        (xy 142.699219 101.663501)
        (xy 142.719761 101.595541)
        (xy 142.773783 101.549475)
        (xy 142.825215 101.5385)
        (xy 146.857294 101.5385)
        (xy 146.925415 101.558502)
        (xy 146.971908 101.612158)
        (xy 146.982012 101.682432)
        (xy 146.952518 101.747012)
        (xy 146.932859 101.765326)
        (xy 146.844276 101.831715)
        (xy 146.831715 101.844276)
        (xy 146.755214 101.946351)
        (xy 146.746676 101.961946)
        (xy 146.701522 102.082394)
        (xy 146.697895 102.097649)
        (xy 146.692369 102.148514)
        (xy 146.692 102.155328)
        (xy 146.692 102.727885)
        (xy 146.696475 102.743124)
        (xy 146.697865 102.744329)
        (xy 146.705548 102.746)
        (xy 148.128 102.746)
        (xy 148.196121 102.766002)
        (xy 148.242614 102.819658)
        (xy 148.254 102.872)
        (xy 148.254 104.289884)
        (xy 148.258475 104.305123)
        (xy 148.259865 104.306328)
        (xy 148.267548 104.307999)
        (xy 148.844669 104.307999)
        (xy 148.85149 104.307629)
        (xy 148.902352 104.302105)
        (xy 148.917604 104.298479)
        (xy 149.038054 104.253324)
        (xy 149.053649 104.244786)
        (xy 149.155724 104.168285)
        (xy 149.168285 104.155724)
        (xy 149.244786 104.053649)
        (xy 149.253324 104.038054)
        (xy 149.301252 103.910207)
        (xy 149.303112 103.910904)
        (xy 149.333131 103.858372)
        (xy 149.39609 103.825558)
        (xy 149.466794 103.831992)
        (xy 149.509581 103.860079)
        (xy 149.6557 104.006198)
        (xy 149.660208 104.009355)
        (xy 149.660211 104.009357)
        (xy 149.701195 104.038054)
        (xy 149.843251 104.137523)
        (xy 149.848233 104.139846)
        (xy 149.848238 104.139849)
        (xy 150.015044 104.217631)
        (xy 150.050757 104.234284)
        (xy 150.056065 104.235706)
        (xy 150.056067 104.235707)
        (xy 150.266598 104.292119)
        (xy 150.2666 104.292119)
        (xy 150.271913 104.293543)
        (xy 150.5 104.313498)
        (xy 150.728087 104.293543)
        (xy 150.7334 104.292119)
        (xy 150.733402 104.292119)
        (xy 150.943933 104.235707)
        (xy 150.943935 104.235706)
        (xy 150.949243 104.234284)
        (xy 150.984956 104.217631)
        (xy 151.151762 104.139849)
        (xy 151.151767 104.139846)
        (xy 151.156749 104.137523)
        (xy 151.298805 104.038054)
        (xy 151.339789 104.009357)
        (xy 151.339792 104.009355)
        (xy 151.3443 104.006198)
        (xy 151.349911 104.000587)
        (xy 170.727483 104.000587)
        (xy 170.746472 104.217631)
        (xy 170.748375 104.228424)
        (xy 170.804764 104.438873)
        (xy 170.80851 104.449165)
        (xy 170.900586 104.646623)
        (xy 170.906069 104.656118)
        (xy 170.942509 104.70816)
        (xy 170.952988 104.716536)
        (xy 170.966434 104.709468)
        (xy 171.667978 104.007924)
        (xy 171.674356 103.996244)
        (xy 172.404408 103.996244)
        (xy 172.404539 103.998077)
        (xy 172.40879 104.004692)
        (xy 173.114287 104.710189)
        (xy 173.126062 104.716619)
        (xy 173.138077 104.707323)
        (xy 173.173931 104.656118)
        (xy 173.179414 104.646623)
        (xy 173.27149 104.449165)
        (xy 173.275236 104.438873)
        (xy 173.331625 104.228424)
        (xy 173.333528 104.217631)
        (xy 173.352517 104.000587)
        (xy 173.352517 103.989637)
        (xy 173.333528 103.772593)
        (xy 173.331625 103.7618)
        (xy 173.275236 103.551351)
        (xy 173.27149 103.541059)
        (xy 173.179414 103.343601)
        (xy 173.173931 103.334106)
        (xy 173.137491 103.282064)
        (xy 173.127012 103.273688)
        (xy 173.113566 103.280756)
        (xy 172.412022 103.9823)
        (xy 172.404408 103.996244)
        (xy 171.674356 103.996244)
        (xy 171.675592 103.99398)
        (xy 171.675461 103.992147)
        (xy 171.67121 103.985532)
        (xy 170.965713 103.280035)
        (xy 170.953938 103.273605)
        (xy 170.941923 103.282901)
        (xy 170.906069 103.334106)
        (xy 170.900586 103.343601)
        (xy 170.80851 103.541059)
        (xy 170.804764 103.551351)
        (xy 170.748375 103.7618)
        (xy 170.746472 103.772593)
        (xy 170.727483 103.989637)
        (xy 170.727483 104.000587)
        (xy 151.349911 104.000587)
        (xy 151.506198 103.8443)
        (xy 151.514525 103.832409)
        (xy 151.634366 103.661257)
        (xy 151.637523 103.656749)
        (xy 151.639846 103.651767)
        (xy 151.639849 103.651762)
        (xy 151.731961 103.454225)
        (xy 151.731961 103.454224)
        (xy 151.734284 103.449243)
        (xy 151.773325 103.303543)
        (xy 151.792119 103.233402)
        (xy 151.792119 103.2334)
        (xy 151.793543 103.228087)
        (xy 151.813498 103)
        (xy 151.793543 102.771913)
        (xy 151.7866 102.746)
        (xy 151.735707 102.556067)
        (xy 151.735706 102.556065)
        (xy 151.734284 102.550757)
        (xy 151.669967 102.412827)
        (xy 151.639849 102.348238)
        (xy 151.639846 102.348233)
        (xy 151.637523 102.343251)
        (xy 151.553936 102.223877)
        (xy 151.509357 102.160211)
        (xy 151.509355 102.160208)
        (xy 151.506198 102.1557)
        (xy 151.3443 101.993802)
        (xy 151.339792 101.990645)
        (xy 151.339789 101.990643)
        (xy 151.227629 101.912108)
        (xy 151.156749 101.862477)
        (xy 151.151767 101.860154)
        (xy 151.151762 101.860151)
        (xy 150.977077 101.778695)
        (xy 150.923792 101.731778)
        (xy 150.904331 101.663501)
        (xy 150.924873 101.595541)
        (xy 150.978895 101.549475)
        (xy 151.030327 101.5385)
        (xy 151.660786 101.5385)
        (xy 151.662106 101.538507)
        (xy 151.752221 101.539451)
        (xy 151.794597 101.530289)
        (xy 151.807163 101.528231)
        (xy 151.850255 101.523397)
        (xy 151.856906 101.521081)
        (xy 151.85691 101.52108)
        (xy 151.88193 101.512367)
        (xy 151.896742 101.508204)
        (xy 151.922619 101.502609)
        (xy 151.92951 101.501119)
        (xy 151.968813 101.482792)
        (xy 151.980589 101.47801)
        (xy 152.021552 101.463745)
        (xy 152.027527 101.460011)
        (xy 152.02753 101.46001)
        (xy 152.049995 101.445973)
        (xy 152.063512 101.438634)
        (xy 152.087514 101.427441)
        (xy 152.087515 101.42744)
        (xy 152.093902 101.424462)
        (xy 152.128153 101.397894)
        (xy 152.138612 101.390598)
        (xy 152.169404 101.371358)
        (xy 152.169407 101.371356)
        (xy 152.175376 101.367626)
        (xy 152.180372 101.362665)
        (xy 152.204179 101.339024)
        (xy 152.204804 101.338439)
        (xy 152.20547 101.337922)
        (xy 152.231458 101.311934)
        (xy 152.304082 101.239815)
        (xy 152.30474 101.238778)
        (xy 152.305843 101.237549)
        (xy 152.930438 100.612954)
        (xy 153.582031 99.96136)
        (xy 153.644343 99.927335)
        (xy 153.682107 99.924934)
        (xy 153.774524 99.933019)
        (xy 153.774525 99.933019)
        (xy 153.78 99.933498)
        (xy 154.008087 99.913543)
        (xy 154.0134 99.912119)
        (xy 154.013402 99.912119)
        (xy 154.223933 99.855707)
        (xy 154.223935 99.855706)
        (xy 154.229243 99.854284)
        (xy 154.298312 99.822077)
        (xy 154.431762 99.759849)
        (xy 154.431767 99.759846)
        (xy 154.436749 99.757523)
        (xy 154.56645 99.666705)
        (xy 154.619789 99.629357)
        (xy 154.619792 99.629355)
        (xy 154.6243 99.626198)
        (xy 154.786198 99.4643)
        (xy 154.78962 99.459414)
        (xy 154.89444 99.309715)
        (xy 154.917523 99.276749)
        (xy 154.919846 99.271767)
        (xy 154.919849 99.271762)
        (xy 154.935805 99.237543)
        (xy 154.982722 99.184258)
        (xy 155.050999 99.164797)
        (xy 155.118959 99.185339)
        (xy 155.164195 99.237543)
        (xy 155.180151 99.271762)
        (xy 155.180154 99.271767)
        (xy 155.182477 99.276749)
        (xy 155.20556 99.309715)
        (xy 155.310381 99.459414)
        (xy 155.313802 99.4643)
        (xy 155.4757 99.626198)
        (xy 155.480208 99.629355)
        (xy 155.480211 99.629357)
        (xy 155.53355 99.666705)
        (xy 155.663251 99.757523)
        (xy 155.668233 99.759846)
        (xy 155.668238 99.759849)
        (xy 155.801688 99.822077)
        (xy 155.870757 99.854284)
        (xy 155.876065 99.855706)
        (xy 155.876067 99.855707)
        (xy 156.086598 99.912119)
        (xy 156.0866 99.912119)
        (xy 156.091913 99.913543)
        (xy 156.32 99.933498)
        (xy 156.548087 99.913543)
        (xy 156.5534 99.912119)
        (xy 156.553402 99.912119)
        (xy 156.763933 99.855707)
        (xy 156.763935 99.855706)
        (xy 156.769243 99.854284)
        (xy 156.838312 99.822077)
        (xy 156.971762 99.759849)
        (xy 156.971767 99.759846)
        (xy 156.976749 99.757523)
        (xy 157.10645 99.666705)
        (xy 157.116026 99.66)
        (xy 158.686502 99.66)
        (xy 158.706457 99.888087)
        (xy 158.707881 99.8934)
        (xy 158.707881 99.893402)
        (xy 158.738641 100.008197)
        (xy 158.765716 100.109243)
        (xy 158.768039 100.114224)
        (xy 158.768039 100.114225)
        (xy 158.860151 100.311762)
        (xy 158.860154 100.311767)
        (xy 158.862477 100.316749)
        (xy 158.935902 100.421611)
        (xy 158.960553 100.456815)
        (xy 158.993802 100.5043)
        (xy 159.1557 100.666198)
        (xy 159.160208 100.669355)
        (xy 159.160211 100.669357)
        (xy 159.226793 100.715978)
        (xy 159.343251 100.797523)
        (xy 159.348233 100.799846)
        (xy 159.348238 100.799849)
        (xy 159.545775 100.891961)
        (xy 159.550757 100.894284)
        (xy 159.556065 100.895706)
        (xy 159.556067 100.895707)
        (xy 159.766598 100.952119)
        (xy 159.7666 100.952119)
        (xy 159.771913 100.953543)
        (xy 160 100.973498)
        (xy 160.228087 100.953543)
        (xy 160.2334 100.952119)
        (xy 160.233402 100.952119)
        (xy 160.443933 100.895707)
        (xy 160.443935 100.895706)
        (xy 160.449243 100.894284)
        (xy 160.454225 100.891961)
        (xy 160.651762 100.799849)
        (xy 160.651767 100.799846)
        (xy 160.656749 100.797523)
        (xy 160.773207 100.715978)
        (xy 160.839789 100.669357)
        (xy 160.839792 100.669355)
        (xy 160.8443 100.666198)
        (xy 161.006198 100.5043)
        (xy 161.039448 100.456815)
        (xy 161.064098 100.421611)
        (xy 161.137523 100.316749)
        (xy 161.139846 100.311767)
        (xy 161.139849 100.311762)
        (xy 161.231961 100.114225)
        (xy 161.231961 100.114224)
        (xy 161.234284 100.109243)
        (xy 161.26136 100.008197)
        (xy 161.292119 99.893402)
        (xy 161.292119 99.8934)
        (xy 161.293543 99.888087)
        (xy 161.313498 99.66)
        (xy 161.766502 99.66)
        (xy 161.786457 99.888087)
        (xy 161.787881 99.8934)
        (xy 161.787881 99.893402)
        (xy 161.818641 100.008197)
        (xy 161.845716 100.109243)
        (xy 161.848039 100.114224)
        (xy 161.848039 100.114225)
        (xy 161.940151 100.311762)
        (xy 161.940154 100.311767)
        (xy 161.942477 100.316749)
        (xy 162.015902 100.421611)
        (xy 162.040553 100.456815)
        (xy 162.073802 100.5043)
        (xy 162.2357 100.666198)
        (xy 162.240208 100.669355)
        (xy 162.240211 100.669357)
        (xy 162.306793 100.715978)
        (xy 162.423251 100.797523)
        (xy 162.428233 100.799846)
        (xy 162.428238 100.799849)
        (xy 162.625775 100.891961)
        (xy 162.630757 100.894284)
        (xy 162.636065 100.895706)
        (xy 162.636067 100.895707)
        (xy 162.846598 100.952119)
        (xy 162.8466 100.952119)
        (xy 162.851913 100.953543)
        (xy 163.08 100.973498)
        (xy 163.085475 100.973019)
        (xy 163.085476 100.973019)
        (xy 163.177892 100.964934)
        (xy 163.247497 100.978924)
        (xy 163.277968 101.00136)
        (xy 164.336878 102.06027)
        (xy 164.337806 102.061207)
        (xy 164.3658 102.089793)
        (xy 164.400883 102.125619)
        (xy 164.437333 102.14911)
        (xy 164.447658 102.156529)
        (xy 164.481555 102.183588)
        (xy 164.487896 102.186653)
        (xy 164.487897 102.186654)
        (xy 164.511749 102.198184)
        (xy 164.525166 102.205713)
        (xy 164.55335 102.223877)
        (xy 164.559967 102.226285)
        (xy 164.559972 102.226288)
        (xy 164.594085 102.238704)
        (xy 164.605828 102.243665)
        (xy 164.638515 102.259466)
        (xy 164.63852 102.259468)
        (xy 164.644861 102.262533)
        (xy 164.651719 102.264116)
        (xy 164.651721 102.264117)
        (xy 164.677538 102.270077)
        (xy 164.692281 102.274444)
        (xy 164.723797 102.285915)
        (xy 164.730787 102.286798)
        (xy 164.730795 102.2868)
        (xy 164.766813 102.29135)
        (xy 164.779365 102.293586)
        (xy 164.814726 102.30175)
        (xy 164.814729 102.30175)
        (xy 164.821597 102.303336)
        (xy 164.828643 102.303361)
        (xy 164.828646 102.303361)
        (xy 164.862168 102.303478)
        (xy 164.86305 102.303507)
        (xy 164.863881 102.303612)
        (xy 164.900531 102.303612)
        (xy 164.900971 102.303613)
        (xy 164.999455 102.303957)
        (xy 164.99946 102.303957)
        (xy 165.002982 102.303969)
        (xy 165.004182 102.303701)
        (xy 165.005819 102.303612)
        (xy 170.615507 102.303612)
        (xy 170.683628 102.323614)
        (xy 170.730121 102.37727)
        (xy 170.737543 102.398875)
        (xy 170.738255 102.405428)
        (xy 170.741027 102.412823)
        (xy 170.741028 102.412826)
        (xy 170.758429 102.459243)
        (xy 170.789385 102.541817)
        (xy 170.876739 102.658373)
        (xy 170.993295 102.745727)
        (xy 171.129684 102.796857)
        (xy 171.173252 102.80159)
        (xy 171.188486 102.803245)
        (xy 171.188489 102.803245)
        (xy 171.191866 102.803612)
        (xy 171.195185 102.803612)
        (xy 171.26211 102.827265)
        (xy 171.297804 102.873268)
        (xy 171.299734 102.872253)
        (xy 171.305442 102.883112)
        (xy 171.305632 102.883357)
        (xy 171.305653 102.883515)
        (xy 171.325644 102.921546)
        (xy 172.027188 103.62309)
        (xy 172.041132 103.630704)
        (xy 172.042965 103.630573)
        (xy 172.04958 103.626322)
        (xy 172.755077 102.920825)
        (xy 172.777871 102.879083)
        (xy 172.780047 102.869083)
        (xy 172.830253 102.818885)
        (xy 172.883814 102.803661)
        (xy 172.884719 102.803612)
        (xy 172.888134 102.803612)
        (xy 172.89153 102.803243)
        (xy 172.891532 102.803243)
        (xy 172.903879 102.801902)
        (xy 172.950316 102.796857)
        (xy 173.086705 102.745727)
        (xy 173.203261 102.658373)
        (xy 173.290615 102.541817)
        (xy 173.341745 102.405428)
        (xy 173.3485 102.343246)
        (xy 173.3485 100.646978)
        (xy 173.341745 100.584796)
        (xy 173.290615 100.448407)
        (xy 173.203261 100.331851)
        (xy 173.086705 100.244497)
        (xy 172.950316 100.193367)
        (xy 172.888134 100.186612)
        (xy 171.191866 100.186612)
        (xy 171.129684 100.193367)
        (xy 170.993295 100.244497)
        (xy 170.876739 100.331851)
        (xy 170.789385 100.448407)
        (xy 170.786233 100.456815)
        (xy 170.741029 100.577397)
        (xy 170.738255 100.584796)
        (xy 170.737628 100.590565)
        (xy 170.702874 100.651403)
        (xy 170.639919 100.684225)
        (xy 170.615507 100.686612)
        (xy 167.269975 100.686612)
        (xy 167.201854 100.66661)
        (xy 167.155361 100.612954)
        (xy 167.145257 100.54268)
        (xy 167.166762 100.488341)
        (xy 167.283931 100.321006)
        (xy 167.289414 100.311511)
        (xy 167.38149 100.114053)
        (xy 167.385236 100.103761)
        (xy 167.431394 99.931497)
        (xy 167.431058 99.917401)
        (xy 167.423116 99.914)
        (xy 164.882033 99.914)
        (xy 164.868502 99.917973)
        (xy 164.867273 99.926521)
        (xy 164.88369 99.987788)
        (xy 164.882 100.058765)
        (xy 164.842206 100.117561)
        (xy 164.776942 100.145509)
        (xy 164.706928 100.133736)
        (xy 164.672888 100.109495)
        (xy 164.42136 99.857967)
        (xy 164.387334 99.795655)
        (xy 164.384934 99.757891)
        (xy 164.393019 99.665476)
        (xy 164.393019 99.665475)
        (xy 164.393498 99.66)
        (xy 164.373543 99.431913)
        (xy 164.368619 99.413537)
        (xy 164.366616 99.406062)
        (xy 171.278493 99.406062)
        (xy 171.287789 99.418077)
        (xy 171.338994 99.453931)
        (xy 171.348489 99.459414)
        (xy 171.545947 99.55149)
        (xy 171.556239 99.555236)
        (xy 171.766688 99.611625)
        (xy 171.777481 99.613528)
        (xy 171.994525 99.632517)
        (xy 172.005475 99.632517)
        (xy 172.222519 99.613528)
        (xy 172.233312 99.611625)
        (xy 172.443761 99.555236)
        (xy 172.454053 99.55149)
        (xy 172.651511 99.459414)
        (xy 172.661006 99.453931)
        (xy 172.713048 99.417491)
        (xy 172.721424 99.407012)
        (xy 172.714356 99.393566)
        (xy 172.012812 98.692022)
        (xy 171.998868 98.684408)
        (xy 171.997035 98.684539)
        (xy 171.99042 98.68879)
        (xy 171.284923 99.394287)
        (xy 171.278493 99.406062)
        (xy 164.366616 99.406062)
        (xy 164.361911 99.388503)
        (xy 164.868606 99.388503)
        (xy 164.868942 99.402599)
        (xy 164.876884 99.406)
        (xy 165.877885 99.406)
        (xy 165.893124 99.401525)
        (xy 165.894329 99.400135)
        (xy 165.896 99.392452)
        (xy 165.896 99.387885)
        (xy 166.404 99.387885)
        (xy 166.408475 99.403124)
        (xy 166.409865 99.404329)
        (xy 166.417548 99.406)
        (xy 167.417967 99.406)
        (xy 167.431498 99.402027)
        (xy 167.432727 99.393478)
        (xy 167.385236 99.216239)
        (xy 167.38149 99.205947)
        (xy 167.289414 99.008489)
        (xy 167.283931 98.998993)
        (xy 167.158972 98.820533)
        (xy 167.151916 98.812125)
        (xy 166.997875 98.658084)
        (xy 166.989467 98.651028)
        (xy 166.811007 98.526069)
        (xy 166.801511 98.520586)
        (xy 166.604053 98.42851)
        (xy 166.593761 98.424764)
        (xy 166.421497 98.378606)
        (xy 166.407401 98.378942)
        (xy 166.404 98.386884)
        (xy 166.404 99.387885)
        (xy 165.896 99.387885)
        (xy 165.896 98.392033)
        (xy 165.892027 98.378502)
        (xy 165.883478 98.377273)
        (xy 165.706239 98.424764)
        (xy 165.695947 98.42851)
        (xy 165.498489 98.520586)
        (xy 165.488993 98.526069)
        (xy 165.310533 98.651028)
        (xy 165.302125 98.658084)
        (xy 165.148084 98.812125)
        (xy 165.141028 98.820533)
        (xy 165.016069 98.998993)
        (xy 165.010586 99.008489)
        (xy 164.91851 99.205947)
        (xy 164.914764 99.216239)
        (xy 164.868606 99.388503)
        (xy 164.361911 99.388503)
        (xy 164.315707 99.216067)
        (xy 164.315706 99.216065)
        (xy 164.314284 99.210757)
        (xy 164.303015 99.18659)
        (xy 164.219849 99.008238)
        (xy 164.219846 99.008233)
        (xy 164.217523 99.003251)
        (xy 164.113015 98.853998)
        (xy 164.089357 98.820211)
        (xy 164.089355 98.820208)
        (xy 164.086198 98.8157)
        (xy 163.9243 98.653802)
        (xy 163.919792 98.650645)
        (xy 163.919789 98.650643)
        (xy 163.841611 98.595902)
        (xy 163.736749 98.522477)
        (xy 163.731767 98.520154)
        (xy 163.731762 98.520151)
        (xy 163.534225 98.428039)
        (xy 163.534224 98.428039)
        (xy 163.529243 98.425716)
        (xy 163.523935 98.424294)
        (xy 163.523933 98.424293)
        (xy 163.313402 98.367881)
        (xy 163.3134 98.367881)
        (xy 163.308087 98.366457)
        (xy 163.08 98.346502)
        (xy 162.851913 98.366457)
        (xy 162.8466 98.367881)
        (xy 162.846598 98.367881)
        (xy 162.636067 98.424293)
        (xy 162.636065 98.424294)
        (xy 162.630757 98.425716)
        (xy 162.625776 98.428039)
        (xy 162.625775 98.428039)
        (xy 162.428238 98.520151)
        (xy 162.428233 98.520154)
        (xy 162.423251 98.522477)
        (xy 162.318389 98.595902)
        (xy 162.240211 98.650643)
        (xy 162.240208 98.650645)
        (xy 162.2357 98.653802)
        (xy 162.073802 98.8157)
        (xy 162.070645 98.820208)
        (xy 162.070643 98.820211)
        (xy 162.046985 98.853998)
        (xy 161.942477 99.003251)
        (xy 161.940154 99.008233)
        (xy 161.940151 99.008238)
        (xy 161.856985 99.18659)
        (xy 161.845716 99.210757)
        (xy 161.844294 99.216065)
        (xy 161.844293 99.216067)
        (xy 161.791381 99.413537)
        (xy 161.786457 99.431913)
        (xy 161.766502 99.66)
        (xy 161.313498 99.66)
        (xy 161.293543 99.431913)
        (xy 161.288619 99.413537)
        (xy 161.235707 99.216067)
        (xy 161.235706 99.216065)
        (xy 161.234284 99.210757)
        (xy 161.223015 99.18659)
        (xy 161.139849 99.008238)
        (xy 161.139846 99.008233)
        (xy 161.137523 99.003251)
        (xy 161.033015 98.853998)
        (xy 161.009357 98.820211)
        (xy 161.009355 98.820208)
        (xy 161.006198 98.8157)
        (xy 160.8443 98.653802)
        (xy 160.839792 98.650645)
        (xy 160.839789 98.650643)
        (xy 160.761611 98.595902)
        (xy 160.656749 98.522477)
        (xy 160.651767 98.520154)
        (xy 160.651762 98.520151)
        (xy 160.454225 98.428039)
        (xy 160.454224 98.428039)
        (xy 160.449243 98.425716)
        (xy 160.443935 98.424294)
        (xy 160.443933 98.424293)
        (xy 160.233402 98.367881)
        (xy 160.2334 98.367881)
        (xy 160.228087 98.366457)
        (xy 160 98.346502)
        (xy 159.771913 98.366457)
        (xy 159.7666 98.367881)
        (xy 159.766598 98.367881)
        (xy 159.556067 98.424293)
        (xy 159.556065 98.424294)
        (xy 159.550757 98.425716)
        (xy 159.545776 98.428039)
        (xy 159.545775 98.428039)
        (xy 159.348238 98.520151)
        (xy 159.348233 98.520154)
        (xy 159.343251 98.522477)
        (xy 159.238389 98.595902)
        (xy 159.160211 98.650643)
        (xy 159.160208 98.650645)
        (xy 159.1557 98.653802)
        (xy 158.993802 98.8157)
        (xy 158.990645 98.820208)
        (xy 158.990643 98.820211)
        (xy 158.966985 98.853998)
        (xy 158.862477 99.003251)
        (xy 158.860154 99.008233)
        (xy 158.860151 99.008238)
        (xy 158.776985 99.18659)
        (xy 158.765716 99.210757)
        (xy 158.764294 99.216065)
        (xy 158.764293 99.216067)
        (xy 158.711381 99.413537)
        (xy 158.706457 99.431913)
        (xy 158.686502 99.66)
        (xy 157.116026 99.66)
        (xy 157.159789 99.629357)
        (xy 157.159792 99.629355)
        (xy 157.1643 99.626198)
        (xy 157.326198 99.4643)
        (xy 157.32962 99.459414)
        (xy 157.43444 99.309715)
        (xy 157.457523 99.276749)
        (xy 157.459846 99.271767)
        (xy 157.459849 99.271762)
        (xy 157.551961 99.074225)
        (xy 157.551961 99.074224)
        (xy 157.554284 99.069243)
        (xy 157.563983 99.033048)
        (xy 157.612119 98.853402)
        (xy 157.612119 98.8534)
        (xy 157.613543 98.848087)
        (xy 157.633498 98.62)
        (xy 157.613543 98.391913)
        (xy 157.612119 98.386598)
        (xy 157.595741 98.325475)
        (xy 170.687483 98.325475)
        (xy 170.706472 98.542519)
        (xy 170.708375 98.553312)
        (xy 170.764764 98.763761)
        (xy 170.76851 98.774053)
        (xy 170.860586 98.971511)
        (xy 170.866069 98.981006)
        (xy 170.902509 99.033048)
        (xy 170.912988 99.041424)
        (xy 170.926434 99.034356)
        (xy 171.627978 98.332812)
        (xy 171.634356 98.321132)
        (xy 172.364408 98.321132)
        (xy 172.364539 98.322965)
        (xy 172.36879 98.32958)
        (xy 173.074287 99.035077)
        (xy 173.086062 99.041507)
        (xy 173.098077 99.032211)
        (xy 173.133931 98.981006)
        (xy 173.139414 98.971511)
        (xy 173.23149 98.774053)
        (xy 173.235236 98.763761)
        (xy 173.291625 98.553312)
        (xy 173.293528 98.542519)
        (xy 173.312517 98.325475)
        (xy 173.312517 98.314525)
        (xy 173.293528 98.097481)
        (xy 173.291625 98.086688)
        (xy 173.235236 97.876239)
        (xy 173.23149 97.865947)
        (xy 173.139414 97.668489)
        (xy 173.133931 97.658994)
        (xy 173.097491 97.606952)
        (xy 173.087012 97.598576)
        (xy 173.073566 97.605644)
        (xy 172.372022 98.307188)
        (xy 172.364408 98.321132)
        (xy 171.634356 98.321132)
        (xy 171.635592 98.318868)
        (xy 171.635461 98.317035)
        (xy 171.63121 98.31042)
        (xy 170.925713 97.604923)
        (xy 170.913938 97.598493)
        (xy 170.901923 97.607789)
        (xy 170.866069 97.658994)
        (xy 170.860586 97.668489)
        (xy 170.76851 97.865947)
        (xy 170.764764 97.876239)
        (xy 170.708375 98.086688)
        (xy 170.706472 98.097481)
        (xy 170.687483 98.314525)
        (xy 170.687483 98.325475)
        (xy 157.595741 98.325475)
        (xy 157.555707 98.176067)
        (xy 157.555706 98.176065)
        (xy 157.554284 98.170757)
        (xy 157.538707 98.137352)
        (xy 157.459849 97.968238)
        (xy 157.459846 97.968233)
        (xy 157.457523 97.963251)
        (xy 157.335231 97.7886)
        (xy 157.329357 97.780211)
        (xy 157.329355 97.780208)
        (xy 157.326198 97.7757)
        (xy 157.1643 97.613802)
        (xy 157.159792 97.610645)
        (xy 157.159789 97.610643)
        (xy 157.042361 97.528419)
        (xy 156.976749 97.482477)
        (xy 156.971767 97.480154)
        (xy 156.971762 97.480151)
        (xy 156.774225 97.388039)
        (xy 156.774224 97.388039)
        (xy 156.769243 97.385716)
        (xy 156.763935 97.384294)
        (xy 156.763933 97.384293)
        (xy 156.553402 97.327881)
        (xy 156.5534 97.327881)
        (xy 156.548087 97.326457)
        (xy 156.32 97.306502)
        (xy 156.091913 97.326457)
        (xy 156.0866 97.327881)
        (xy 156.086598 97.327881)
        (xy 155.876067 97.384293)
        (xy 155.876065 97.384294)
        (xy 155.870757 97.385716)
        (xy 155.865776 97.388039)
        (xy 155.865775 97.388039)
        (xy 155.668238 97.480151)
        (xy 155.668233 97.480154)
        (xy 155.663251 97.482477)
        (xy 155.597639 97.528419)
        (xy 155.480211 97.610643)
        (xy 155.480208 97.610645)
        (xy 155.4757 97.613802)
        (xy 155.313802 97.7757)
        (xy 155.310645 97.780208)
        (xy 155.310643 97.780211)
        (xy 155.304769 97.7886)
        (xy 155.182477 97.963251)
        (xy 155.180154 97.968233)
        (xy 155.180151 97.968238)
        (xy 155.164195 98.002457)
        (xy 155.117278 98.055742)
        (xy 155.049001 98.075203)
        (xy 154.981041 98.054661)
        (xy 154.935805 98.002457)
        (xy 154.919849 97.968238)
        (xy 154.919846 97.968233)
        (xy 154.917523 97.963251)
        (xy 154.795231 97.7886)
        (xy 154.789357 97.780211)
        (xy 154.789355 97.780208)
        (xy 154.786198 97.7757)
        (xy 154.6243 97.613802)
        (xy 154.619792 97.610645)
        (xy 154.619789 97.610643)
        (xy 154.502361 97.528419)
        (xy 154.436749 97.482477)
        (xy 154.431767 97.480154)
        (xy 154.431762 97.480151)
        (xy 154.234225 97.388039)
        (xy 154.234224 97.388039)
        (xy 154.229243 97.385716)
        (xy 154.223935 97.384294)
        (xy 154.223933 97.384293)
        (xy 154.013402 97.327881)
        (xy 154.0134 97.327881)
        (xy 154.008087 97.326457)
        (xy 153.78 97.306502)
        (xy 153.551913 97.326457)
        (xy 153.5466 97.327881)
        (xy 153.546598 97.327881)
        (xy 153.336067 97.384293)
        (xy 153.336065 97.384294)
        (xy 153.330757 97.385716)
        (xy 153.325776 97.388039)
        (xy 153.325775 97.388039)
        (xy 153.128238 97.480151)
        (xy 153.128233 97.480154)
        (xy 153.123251 97.482477)
        (xy 153.057639 97.528419)
        (xy 152.940211 97.610643)
        (xy 152.940208 97.610645)
        (xy 152.9357 97.613802)
        (xy 152.773802 97.7757)
        (xy 152.770645 97.780208)
        (xy 152.770643 97.780211)
        (xy 152.764769 97.7886)
        (xy 152.642477 97.963251)
        (xy 152.640154 97.968233)
        (xy 152.640151 97.968238)
        (xy 152.624195 98.002457)
        (xy 152.577278 98.055742)
        (xy 152.509001 98.075203)
        (xy 152.441041 98.054661)
        (xy 152.395805 98.002457)
        (xy 152.379849 97.968238)
        (xy 152.379846 97.968233)
        (xy 152.377523 97.963251)
        (xy 152.255231 97.7886)
        (xy 152.249357 97.780211)
        (xy 152.249355 97.780208)
        (xy 152.246198 97.7757)
        (xy 152.085405 97.614907)
        (xy 152.051379 97.552595)
        (xy 152.0485 97.525812)
        (xy 152.0485 95.796082)
        (xy 152.068502 95.727961)
        (xy 152.122158 95.681468)
        (xy 152.192432 95.671364)
        (xy 152.257012 95.700858)
        (xy 152.263595 95.706987)
        (xy 152.941766 96.385158)
        (xy 152.942694 96.386095)
        (xy 153.005771 96.450507)
        (xy 153.042221 96.473998)
        (xy 153.052546 96.481417)
        (xy 153.086443 96.508476)
        (xy 153.092782 96.51154)
        (xy 153.092786 96.511543)
        (xy 153.116638 96.523074)
        (xy 153.130051 96.530601)
        (xy 153.152313 96.544947)
        (xy 153.152316 96.544948)
        (xy 153.158238 96.548765)
        (xy 153.164857 96.551174)
        (xy 153.164861 96.551176)
        (xy 153.198973 96.563592)
        (xy 153.210717 96.568553)
        (xy 153.243399 96.584352)
        (xy 153.243401 96.584353)
        (xy 153.249748 96.587421)
        (xy 153.266683 96.591331)
        (xy 153.282427 96.594966)
        (xy 153.297168 96.599332)
        (xy 153.328685 96.610803)
        (xy 153.335671 96.611685)
        (xy 153.335677 96.611687)
        (xy 153.371701 96.616238)
        (xy 153.384253 96.618474)
        (xy 153.419614 96.626638)
        (xy 153.419617 96.626638)
        (xy 153.426485 96.628224)
        (xy 153.433531 96.628249)
        (xy 153.433534 96.628249)
        (xy 153.467056 96.628366)
        (xy 153.467938 96.628395)
        (xy 153.468769 96.6285)
        (xy 153.505419 96.6285)
        (xy 153.505859 96.628501)
        (xy 153.604343 96.628845)
        (xy 153.604348 96.628845)
        (xy 153.60787 96.628857)
        (xy 153.60907 96.628589)
        (xy 153.610707 96.6285)
        (xy 170.575507 96.6285)
        (xy 170.643628 96.648502)
        (xy 170.690121 96.702158)
        (xy 170.697543 96.723763)
        (xy 170.698255 96.730316)
        (xy 170.701027 96.737711)
        (xy 170.701028 96.737714)
        (xy 170.713025 96.769715)
        (xy 170.749385 96.866705)
        (xy 170.836739 96.983261)
        (xy 170.953295 97.070615)
        (xy 171.089684 97.121745)
        (xy 171.133252 97.126478)
        (xy 171.148486 97.128133)
        (xy 171.148489 97.128133)
        (xy 171.151866 97.1285)
        (xy 171.155185 97.1285)
        (xy 171.22211 97.152153)
        (xy 171.257804 97.198156)
        (xy 171.259734 97.197141)
        (xy 171.265442 97.208)
        (xy 171.265632 97.208245)
        (xy 171.265653 97.208403)
        (xy 171.285644 97.246434)
        (xy 171.987188 97.947978)
        (xy 172.001132 97.955592)
        (xy 172.002965 97.955461)
        (xy 172.00958 97.95121)
        (xy 172.715077 97.245713)
        (xy 172.737871 97.203971)
        (xy 172.740047 97.193971)
        (xy 172.790253 97.143773)
        (xy 172.843814 97.128549)
        (xy 172.844719 97.1285)
        (xy 172.848134 97.1285)
        (xy 172.85153 97.128131)
        (xy 172.851532 97.128131)
        (xy 172.863879 97.12679)
        (xy 172.910316 97.121745)
        (xy 173.046705 97.070615)
        (xy 173.163261 96.983261)
        (xy 173.230724 96.893246)
        (xy 176.6815 96.893246)
        (xy 176.688255 96.955428)
        (xy 176.739385 97.091817)
        (xy 176.826739 97.208373)
        (xy 176.943295 97.295727)
        (xy 177.079684 97.346857)
        (xy 177.141866 97.353612)
        (xy 178.738134 97.353612)
        (xy 178.800316 97.346857)
        (xy 178.936705 97.295727)
        (xy 179.053261 97.208373)
        (xy 179.140615 97.091817)
        (xy 179.191745 96.955428)
        (xy 179.1985 96.893246)
        (xy 179.1985 96.632929)
        (xy 180.902514 96.632929)
        (xy 180.903095 96.637949)
        (xy 180.903095 96.637953)
        (xy 180.918923 96.774743)
        (xy 180.930415 96.874068)
        (xy 180.931791 96.878932)
        (xy 180.931792 96.878935)
        (xy 180.977476 97.040378)
        (xy 180.99651 97.107644)
        (xy 180.998644 97.11222)
        (xy 180.998646 97.112226)
        (xy 181.096962 97.323066)
        (xy 181.099099 97.327648)
        (xy 181.10194 97.331829)
        (xy 181.101941 97.33183)
        (xy 181.138562 97.385716)
        (xy 181.235544 97.528419)
        (xy 181.402332 97.704793)
        (xy 181.406358 97.707871)
        (xy 181.406359 97.707872)
        (xy 181.591154 97.849159)
        (xy 181.591158 97.849162)
        (xy 181.595174 97.852232)
        (xy 181.599632 97.854622)
        (xy 181.599633 97.854623)
        (xy 181.705455 97.911364)
        (xy 181.809109 97.966943)
        (xy 182.038631 98.045974)
        (xy 182.137978 98.063134)
        (xy 182.273926 98.086616)
        (xy 182.273932 98.086617)
        (xy 182.277836 98.087291)
        (xy 182.281797 98.087471)
        (xy 182.281798 98.087471)
        (xy 182.305506 98.088548)
        (xy 182.305525 98.088548)
        (xy 182.306925 98.088612)
        (xy 182.976001 98.088612)
        (xy 182.978509 98.08841)
        (xy 182.978514 98.08841)
        (xy 183.151924 98.074458)
        (xy 183.151929 98.074457)
        (xy 183.156965 98.074052)
        (xy 183.161873 98.072846)
        (xy 183.161876 98.072846)
        (xy 183.387792 98.017356)
        (xy 183.392706 98.016149)
        (xy 183.397358 98.014174)
        (xy 183.397362 98.014173)
        (xy 183.535678 97.955461)
        (xy 183.616156 97.9213)
        (xy 183.722037 97.854623)
        (xy 183.817288 97.79464)
        (xy 183.817291 97.794638)
        (xy 183.821567 97.791945)
        (xy 183.90597 97.717534)
        (xy 183.999858 97.634762)
        (xy 183.999861 97.634759)
        (xy 184.003655 97.631414)
        (xy 184.006866 97.627505)
        (xy 184.154526 97.44774)
        (xy 184.154528 97.447737)
        (xy 184.157734 97.443834)
        (xy 184.230823 97.318255)
        (xy 184.277299 97.238402)
        (xy 184.2773 97.2384)
        (xy 184.279841 97.234034)
        (xy 184.292447 97.201193)
        (xy 184.36502 97.012134)
        (xy 184.365021 97.01213)
        (xy 184.366833 97.00741)
        (xy 184.370754 96.988642)
        (xy 184.41544 96.774743)
        (xy 184.41544 96.774739)
        (xy 184.416474 96.769792)
        (xy 184.427486 96.527295)
        (xy 184.426905 96.522271)
        (xy 184.400167 96.291183)
        (xy 184.400166 96.291179)
        (xy 184.399585 96.286156)
        (xy 184.360517 96.14809)
        (xy 184.334866 96.057443)
        (xy 184.33349 96.05258)
        (xy 184.331356 96.048004)
        (xy 184.331354 96.047998)
        (xy 184.233038 95.837158)
        (xy 184.233036 95.837154)
        (xy 184.230901 95.832576)
        (xy 184.2061 95.796082)
        (xy 184.097302 95.635993)
        (xy 184.094456 95.631805)
        (xy 183.927668 95.455431)
        (xy 183.868685 95.410335)
        (xy 183.826719 95.353073)
        (xy 183.822374 95.282209)
        (xy 183.861891 95.215727)
        (xy 183.9995 95.094409)
        (xy 184.006504 95.087156)
        (xy 184.15411 94.907458)
        (xy 184.159866 94.899176)
        (xy 184.276841 94.698193)
        (xy 184.281203 94.689088)
        (xy 184.364537 94.471997)
        (xy 184.367388 94.462308)
        (xy 184.398821 94.311848)
        (xy 184.397698 94.297787)
        (xy 184.38759 94.294112)
        (xy 180.94441 94.294112)
        (xy 180.930324 94.298248)
        (xy 180.928275 94.311226)
        (xy 180.930325 94.328942)
        (xy 180.932285 94.338839)
        (xy 180.995604 94.562606)
        (xy 180.999116 94.57205)
        (xy 181.097399 94.782817)
        (xy 181.102378 94.791583)
        (xy 181.233087 94.983914)
        (xy 181.239419 94.991789)
        (xy 181.399186 95.160738)
        (xy 181.406695 95.167499)
        (xy 181.46129 95.20924)
        (xy 181.503258 95.266505)
        (xy 181.507603 95.337368)
        (xy 181.468087 95.403849)
        (xy 181.413062 95.452359)
        (xy 181.330142 95.525462)
        (xy 181.330139 95.525465)
        (xy 181.326345 95.52881)
        (xy 181.323135 95.532718)
        (xy 181.323134 95.532719)
        (xy 181.17999 95.706987)
        (xy 181.172266 95.71639)
        (xy 181.151181 95.752617)
        (xy 181.058782 95.911375)
        (xy 181.050159 95.92619)
        (xy 181.048346 95.930913)
        (xy 180.981671 96.10461)
        (xy 180.963167 96.152814)
        (xy 180.962133 96.157764)
        (xy 180.962132 96.157767)
        (xy 180.914628 96.385158)
        (xy 180.913526 96.390432)
        (xy 180.902514 96.632929)
        (xy 179.1985 96.632929)
        (xy 179.1985 95.296978)
        (xy 179.191745 95.234796)
        (xy 179.140615 95.098407)
        (xy 179.053261 94.981851)
        (xy 178.936705 94.894497)
        (xy 178.800316 94.843367)
        (xy 178.738134 94.836612)
        (xy 178.702705 94.836612)
        (xy 178.634584 94.81661)
        (xy 178.588091 94.762954)
        (xy 178.577987 94.69268)
        (xy 178.60612 94.631079)
        (xy 178.605837 94.630853)
        (xy 178.606739 94.629724)
        (xy 178.607481 94.6281)
        (xy 178.609475 94.626302)
        (xy 178.625523 94.606224)
        (xy 178.618457 94.59278)
        (xy 177.952811 93.927133)
        (xy 177.938868 93.91952)
        (xy 177.937034 93.919651)
        (xy 177.93042 93.923902)
        (xy 177.26082 94.593503)
        (xy 177.254393 94.605273)
        (xy 177.275398 94.632424)
        (xy 177.271796 94.63521)
        (xy 177.293892 94.66285)
        (xy 177.301205 94.733469)
        (xy 177.269177 94.796831)
        (xy 177.207978 94.832819)
        (xy 177.177295 94.836612)
        (xy 177.141866 94.836612)
        (xy 177.079684 94.843367)
        (xy 176.943295 94.894497)
        (xy 176.826739 94.981851)
        (xy 176.739385 95.098407)
        (xy 176.688255 95.234796)
        (xy 176.6815 95.296978)
        (xy 176.6815 96.893246)
        (xy 173.230724 96.893246)
        (xy 173.250615 96.866705)
        (xy 173.301745 96.730316)
        (xy 173.3085 96.668134)
        (xy 173.3085 94.971866)
        (xy 173.301745 94.909684)
        (xy 173.250615 94.773295)
        (xy 173.163261 94.656739)
        (xy 173.046705 94.569385)
        (xy 172.910316 94.518255)
        (xy 172.848134 94.5115)
        (xy 171.151866 94.5115)
        (xy 171.089684 94.518255)
        (xy 170.953295 94.569385)
        (xy 170.836739 94.656739)
        (xy 170.749385 94.773295)
        (xy 170.746233 94.781703)
        (xy 170.701029 94.902285)
        (xy 170.698255 94.909684)
        (xy 170.697628 94.915453)
        (xy 170.662874 94.976291)
        (xy 170.599919 95.009113)
        (xy 170.575507 95.0115)
        (xy 153.907081 95.0115)
        (xy 153.83896 94.991498)
        (xy 153.817986 94.974595)
        (xy 152.429453 93.586062)
        (xy 171.278493 93.586062)
        (xy 171.287789 93.598077)
        (xy 171.338994 93.633931)
        (xy 171.348489 93.639414)
        (xy 171.545947 93.73149)
        (xy 171.556239 93.735236)
        (xy 171.766688 93.791625)
        (xy 171.777481 93.793528)
        (xy 171.994525 93.812517)
        (xy 172.005475 93.812517)
        (xy 172.222519 93.793528)
        (xy 172.233312 93.791625)
        (xy 172.443761 93.735236)
        (xy 172.454053 93.73149)
        (xy 172.651511 93.639414)
        (xy 172.661006 93.633931)
        (xy 172.713048 93.597491)
        (xy 172.721424 93.587012)
        (xy 172.714356 93.573566)
        (xy 172.701377 93.560587)
        (xy 176.677674 93.560587)
        (xy 176.695901 93.768916)
        (xy 176.697804 93.779711)
        (xy 176.751928 93.981707)
        (xy 176.755674 93.991999)
        (xy 176.844054 94.181529)
        (xy 176.849534 94.191019)
        (xy 176.878411 94.232261)
        (xy 176.888887 94.240635)
        (xy 176.902334 94.233567)
        (xy 177.567979 93.567923)
        (xy 177.574356 93.556244)
        (xy 178.304408 93.556244)
        (xy 178.304539 93.558078)
        (xy 178.30879 93.564692)
        (xy 178.978391 94.234292)
        (xy 178.990161 94.240719)
        (xy 179.002176 94.231423)
        (xy 179.030466 94.191019)
        (xy 179.035946 94.181529)
        (xy 179.124326 93.991999)
        (xy 179.128072 93.981707)
        (xy 179.182196 93.779711)
        (xy 179.184099 93.768916)
        (xy 179.202326 93.560587)
        (xy 179.202326 93.549637)
        (xy 179.184099 93.341308)
        (xy 179.182196 93.330513)
        (xy 179.128072 93.128517)
        (xy 179.124326 93.118225)
        (xy 179.035946 92.928695)
        (xy 179.030466 92.919205)
        (xy 179.001589 92.877963)
        (xy 178.991113 92.869589)
        (xy 178.977666 92.876657)
        (xy 178.312021 93.542301)
        (xy 178.304408 93.556244)
        (xy 177.574356 93.556244)
        (xy 177.575592 93.55398)
        (xy 177.575461 93.552146)
        (xy 177.57121 93.545532)
        (xy 176.901609 92.875932)
        (xy 176.889839 92.869505)
        (xy 176.877824 92.878801)
        (xy 176.849534 92.919205)
        (xy 176.844054 92.928695)
        (xy 176.755674 93.118225)
        (xy 176.751928 93.128517)
        (xy 176.697804 93.330513)
        (xy 176.695901 93.341308)
        (xy 176.677674 93.549637)
        (xy 176.677674 93.560587)
        (xy 172.701377 93.560587)
        (xy 172.012812 92.872022)
        (xy 171.998868 92.864408)
        (xy 171.997035 92.864539)
        (xy 171.99042 92.86879)
        (xy 171.284923 93.574287)
        (xy 171.278493 93.586062)
        (xy 152.429453 93.586062)
        (xy 151.354641 92.51125)
        (xy 151.351488 92.505475)
        (xy 170.687483 92.505475)
        (xy 170.706472 92.722519)
        (xy 170.708375 92.733312)
        (xy 170.764764 92.943761)
        (xy 170.76851 92.954053)
        (xy 170.860586 93.151511)
        (xy 170.866069 93.161006)
        (xy 170.902509 93.213048)
        (xy 170.912988 93.221424)
        (xy 170.926434 93.214356)
        (xy 171.627978 92.512812)
        (xy 171.634356 92.501132)
        (xy 172.364408 92.501132)
        (xy 172.364539 92.502965)
        (xy 172.36879 92.50958)
        (xy 173.074287 93.215077)
        (xy 173.086062 93.221507)
        (xy 173.098077 93.212211)
        (xy 173.133931 93.161006)
        (xy 173.139414 93.151511)
        (xy 173.23149 92.954053)
        (xy 173.235236 92.943761)
        (xy 173.291625 92.733312)
        (xy 173.293528 92.722519)
        (xy 173.312517 92.505475)
        (xy 173.312517 92.494525)
        (xy 173.293528 92.277481)
        (xy 173.291625 92.266688)
        (xy 173.235236 92.056239)
        (xy 173.23149 92.045947)
        (xy 173.139414 91.848489)
        (xy 173.133931 91.838994)
        (xy 173.097491 91.786952)
        (xy 173.087012 91.778576)
        (xy 173.073566 91.785644)
        (xy 172.372022 92.487188)
        (xy 172.364408 92.501132)
        (xy 171.634356 92.501132)
        (xy 171.635592 92.498868)
        (xy 171.635461 92.497035)
        (xy 171.63121 92.49042)
        (xy 170.925713 91.784923)
        (xy 170.913938 91.778493)
        (xy 170.901923 91.787789)
        (xy 170.866069 91.838994)
        (xy 170.860586 91.848489)
        (xy 170.76851 92.045947)
        (xy 170.764764 92.056239)
        (xy 170.708375 92.266688)
        (xy 170.706472 92.277481)
        (xy 170.687483 92.494525)
        (xy 170.687483 92.505475)
        (xy 151.351488 92.505475)
        (xy 151.320615 92.448938)
        (xy 151.32568 92.378123)
        (xy 151.368227 92.321287)
        (xy 151.432755 92.296634)
        (xy 151.439745 92.296023)
        (xy 151.462606 92.294023)
        (xy 151.462611 92.294022)
        (xy 151.468087 92.293543)
        (xy 151.4734 92.292119)
        (xy 151.473402 92.292119)
        (xy 151.683933 92.235707)
        (xy 151.683935 92.235706)
        (xy 151.689243 92.234284)
        (xy 151.695235 92.23149)
        (xy 151.891762 92.139849)
        (xy 151.891767 92.139846)
        (xy 151.896749 92.137523)
        (xy 152.027533 92.045947)
        (xy 152.079789 92.009357)
        (xy 152.079792 92.009355)
        (xy 152.0843 92.006198)
        (xy 152.246198 91.8443)
        (xy 152.249914 91.838994)
        (xy 152.336659 91.715108)
        (xy 152.377523 91.656749)
        (xy 152.379846 91.651767)
        (xy 152.379849 91.651762)
        (xy 152.395805 91.617543)
        (xy 152.442722 91.564258)
        (xy 152.510999 91.544797)
        (xy 152.578959 91.565339)
        (xy 152.624195 91.617543)
        (xy 152.640151 91.651762)
        (xy 152.640154 91.651767)
        (xy 152.642477 91.656749)
        (xy 152.683341 91.715108)
        (xy 152.770087 91.838994)
        (xy 152.773802 91.8443)
        (xy 152.9357 92.006198)
        (xy 152.940208 92.009355)
        (xy 152.940211 92.009357)
        (xy 152.992467 92.045947)
        (xy 153.123251 92.137523)
        (xy 153.128233 92.139846)
        (xy 153.128238 92.139849)
        (xy 153.324765 92.23149)
        (xy 153.330757 92.234284)
        (xy 153.336065 92.235706)
        (xy 153.336067 92.235707)
        (xy 153.546598 92.292119)
        (xy 153.5466 92.292119)
        (xy 153.551913 92.293543)
        (xy 153.78 92.313498)
        (xy 154.008087 92.293543)
        (xy 154.0134 92.292119)
        (xy 154.013402 92.292119)
        (xy 154.223933 92.235707)
        (xy 154.223935 92.235706)
        (xy 154.229243 92.234284)
        (xy 154.235235 92.23149)
        (xy 154.431762 92.139849)
        (xy 154.431767 92.139846)
        (xy 154.436749 92.137523)
        (xy 154.567533 92.045947)
        (xy 154.619789 92.009357)
        (xy 154.619792 92.009355)
        (xy 154.6243 92.006198)
        (xy 154.786198 91.8443)
        (xy 154.789914 91.838994)
        (xy 154.876659 91.715108)
        (xy 154.917523 91.656749)
        (xy 154.919846 91.651767)
        (xy 154.919849 91.651762)
        (xy 154.935805 91.617543)
        (xy 154.982722 91.564258)
        (xy 155.050999 91.544797)
        (xy 155.118959 91.565339)
        (xy 155.164195 91.617543)
        (xy 155.180151 91.651762)
        (xy 155.180154 91.651767)
        (xy 155.182477 91.656749)
        (xy 155.223341 91.715108)
        (xy 155.310087 91.838994)
        (xy 155.313802 91.8443)
        (xy 155.4757 92.006198)
        (xy 155.480208 92.009355)
        (xy 155.480211 92.009357)
        (xy 155.532467 92.045947)
        (xy 155.663251 92.137523)
        (xy 155.668233 92.139846)
        (xy 155.668238 92.139849)
        (xy 155.864765 92.23149)
        (xy 155.870757 92.234284)
        (xy 155.876065 92.235706)
        (xy 155.876067 92.235707)
        (xy 156.086598 92.292119)
        (xy 156.0866 92.292119)
        (xy 156.091913 92.293543)
        (xy 156.32 92.313498)
        (xy 156.548087 92.293543)
        (xy 156.5534 92.292119)
        (xy 156.553402 92.292119)
        (xy 156.763933 92.235707)
        (xy 156.763935 92.235706)
        (xy 156.769243 92.234284)
        (xy 156.775235 92.23149)
        (xy 156.971762 92.139849)
        (xy 156.971767 92.139846)
        (xy 156.976749 92.137523)
        (xy 157.107533 92.045947)
        (xy 157.159789 92.009357)
        (xy 157.159792 92.009355)
        (xy 157.1643 92.006198)
        (xy 157.326198 91.8443)
        (xy 157.329914 91.838994)
        (xy 157.416659 91.715108)
        (xy 157.457523 91.656749)
        (xy 157.459846 91.651767)
        (xy 157.459849 91.651762)
        (xy 157.551961 91.454225)
        (xy 157.551961 91.454224)
        (xy 157.554284 91.449243)
        (xy 157.570629 91.388245)
        (xy 157.612119 91.233402)
        (xy 157.612119 91.2334)
        (xy 157.613543 91.228087)
        (xy 157.633498 91)
        (xy 157.613543 90.771913)
        (xy 157.60346 90.734284)
        (xy 157.555707 90.556067)
        (xy 157.555706 90.556065)
        (xy 157.554284 90.550757)
        (xy 157.549121 90.539684)
        (xy 157.459849 90.348238)
        (xy 157.459846 90.348233)
        (xy 157.457523 90.343251)
        (xy 157.379267 90.23149)
        (xy 157.329357 90.160211)
        (xy 157.329355 90.160208)
        (xy 157.326198 90.1557)
        (xy 157.1643 89.993802)
        (xy 157.159792 89.990645)
        (xy 157.159789 89.990643)
        (xy 157.057086 89.91873)
        (xy 156.976749 89.862477)
        (xy 156.971767 89.860154)
        (xy 156.971762 89.860151)
        (xy 156.774225 89.768039)
        (xy 156.774224 89.768039)
        (xy 156.769243 89.765716)
        (xy 156.763935 89.764294)
        (xy 156.763933 89.764293)
        (xy 156.553402 89.707881)
        (xy 156.5534 89.707881)
        (xy 156.548087 89.706457)
        (xy 156.32 89.686502)
        (xy 156.091913 89.706457)
        (xy 156.0866 89.707881)
        (xy 156.086598 89.707881)
        (xy 155.876067 89.764293)
        (xy 155.876065 89.764294)
        (xy 155.870757 89.765716)
        (xy 155.865776 89.768039)
        (xy 155.865775 89.768039)
        (xy 155.668238 89.860151)
        (xy 155.668233 89.860154)
        (xy 155.663251 89.862477)
        (xy 155.582914 89.91873)
        (xy 155.480211 89.990643)
        (xy 155.480208 89.990645)
        (xy 155.4757 89.993802)
        (xy 155.313802 90.1557)
        (xy 155.310645 90.160208)
        (xy 155.310643 90.160211)
        (xy 155.260733 90.23149)
        (xy 155.182477 90.343251)
        (xy 155.180154 90.348233)
        (xy 155.180151 90.348238)
        (xy 155.164195 90.382457)
        (xy 155.117278 90.435742)
        (xy 155.049001 90.455203)
        (xy 154.981041 90.434661)
        (xy 154.935805 90.382457)
        (xy 154.919849 90.348238)
        (xy 154.919846 90.348233)
        (xy 154.917523 90.343251)
        (xy 154.839267 90.23149)
        (xy 154.789357 90.160211)
        (xy 154.789355 90.160208)
        (xy 154.786198 90.1557)
        (xy 154.6243 89.993802)
        (xy 154.619792 89.990645)
        (xy 154.619789 89.990643)
        (xy 154.517086 89.91873)
        (xy 154.436749 89.862477)
        (xy 154.431767 89.860154)
        (xy 154.431762 89.860151)
        (xy 154.234225 89.768039)
        (xy 154.234224 89.768039)
        (xy 154.229243 89.765716)
        (xy 154.223935 89.764294)
        (xy 154.223933 89.764293)
        (xy 154.013402 89.707881)
        (xy 154.0134 89.707881)
        (xy 154.008087 89.706457)
        (xy 153.78 89.686502)
        (xy 153.551913 89.706457)
        (xy 153.5466 89.707881)
        (xy 153.546598 89.707881)
        (xy 153.336067 89.764293)
        (xy 153.336065 89.764294)
        (xy 153.330757 89.765716)
        (xy 153.325776 89.768039)
        (xy 153.325775 89.768039)
        (xy 153.128238 89.860151)
        (xy 153.128233 89.860154)
        (xy 153.123251 89.862477)
        (xy 153.042914 89.91873)
        (xy 152.940211 89.990643)
        (xy 152.940208 89.990645)
        (xy 152.9357 89.993802)
        (xy 152.773802 90.1557)
        (xy 152.770645 90.160208)
        (xy 152.770643 90.160211)
        (xy 152.720733 90.23149)
        (xy 152.642477 90.343251)
        (xy 152.640154 90.348233)
        (xy 152.640151 90.348238)
        (xy 152.624195 90.382457)
        (xy 152.577278 90.435742)
        (xy 152.509001 90.455203)
        (xy 152.441041 90.434661)
        (xy 152.395805 90.382457)
        (xy 152.379849 90.348238)
        (xy 152.379846 90.348233)
        (xy 152.377523 90.343251)
        (xy 152.299267 90.23149)
        (xy 152.249357 90.160211)
        (xy 152.249355 90.160208)
        (xy 152.246198 90.1557)
        (xy 152.0843 89.993802)
        (xy 152.079792 89.990645)
        (xy 152.079789 89.990643)
        (xy 151.977086 89.91873)
        (xy 151.896749 89.862477)
        (xy 151.891767 89.860154)
        (xy 151.891762 89.860151)
        (xy 151.694225 89.768039)
        (xy 151.694224 89.768039)
        (xy 151.689243 89.765716)
        (xy 151.683935 89.764294)
        (xy 151.683933 89.764293)
        (xy 151.473402 89.707881)
        (xy 151.4734 89.707881)
        (xy 151.468087 89.706457)
        (xy 151.24 89.686502)
        (xy 151.011913 89.706457)
        (xy 151.0066 89.707881)
        (xy 151.006598 89.707881)
        (xy 150.796067 89.764293)
        (xy 150.796065 89.764294)
        (xy 150.790757 89.765716)
        (xy 150.785776 89.768039)
        (xy 150.785775 89.768039)
        (xy 150.588238 89.860151)
        (xy 150.588233 89.860154)
        (xy 150.583251 89.862477)
        (xy 150.502914 89.91873)
        (xy 150.400211 89.990643)
        (xy 150.400208 89.990645)
        (xy 150.3957 89.993802)
        (xy 150.233802 90.1557)
        (xy 150.230645 90.160208)
        (xy 150.230643 90.160211)
        (xy 150.180733 90.23149)
        (xy 150.102477 90.343251)
        (xy 150.100154 90.348233)
        (xy 150.100151 90.348238)
        (xy 150.084195 90.382457)
        (xy 150.037278 90.435742)
        (xy 149.969001 90.455203)
        (xy 149.901041 90.434661)
        (xy 149.855805 90.382457)
        (xy 149.839849 90.348238)
        (xy 149.839846 90.348233)
        (xy 149.837523 90.343251)
        (xy 149.759267 90.23149)
        (xy 149.709357 90.160211)
        (xy 149.709355 90.160208)
        (xy 149.706198 90.1557)
        (xy 149.5443 89.993802)
        (xy 149.539792 89.990645)
        (xy 149.539789 89.990643)
        (xy 149.437086 89.91873)
        (xy 149.356749 89.862477)
        (xy 149.351767 89.860154)
        (xy 149.351762 89.860151)
        (xy 149.154225 89.768039)
        (xy 149.154224 89.768039)
        (xy 149.149243 89.765716)
        (xy 149.143935 89.764294)
        (xy 149.143933 89.764293)
        (xy 148.933402 89.707881)
        (xy 148.9334 89.707881)
        (xy 148.928087 89.706457)
        (xy 148.7 89.686502)
        (xy 148.471913 89.706457)
        (xy 148.4666 89.707881)
        (xy 148.466598 89.707881)
        (xy 148.256067 89.764293)
        (xy 148.256065 89.764294)
        (xy 148.250757 89.765716)
        (xy 148.245776 89.768039)
        (xy 148.245775 89.768039)
        (xy 148.048238 89.860151)
        (xy 148.048233 89.860154)
        (xy 148.043251 89.862477)
        (xy 147.962914 89.91873)
        (xy 147.860211 89.990643)
        (xy 147.860208 89.990645)
        (xy 147.8557 89.993802)
        (xy 147.693802 90.1557)
        (xy 147.690645 90.160208)
        (xy 147.690643 90.160211)
        (xy 147.640733 90.23149)
        (xy 147.562477 90.343251)
        (xy 147.560154 90.348233)
        (xy 147.560151 90.348238)
        (xy 147.470879 90.539684)
        (xy 147.465716 90.550757)
        (xy 147.464293 90.556066)
        (xy 147.46241 90.561241)
        (xy 147.460832 90.560667)
        (xy 147.427849 90.614765)
        (xy 147.363985 90.64578)
        (xy 147.293491 90.637343)
        (xy 147.254009 90.610617)
        (xy 146.143392 89.5)
        (xy 158.686502 89.5)
        (xy 158.706457 89.728087)
        (xy 158.707881 89.7334)
        (xy 158.707881 89.733402)
        (xy 158.73385 89.830317)
        (xy 158.765716 89.949243)
        (xy 158.768039 89.954224)
        (xy 158.768039 89.954225)
        (xy 158.860151 90.151762)
        (xy 158.860154 90.151767)
        (xy 158.862477 90.156749)
        (xy 158.993802 90.3443)
        (xy 159.1557 90.506198)
        (xy 159.160208 90.509355)
        (xy 159.160211 90.509357)
        (xy 159.212467 90.545947)
        (xy 159.343251 90.637523)
        (xy 159.348233 90.639846)
        (xy 159.348238 90.639849)
        (xy 159.545775 90.731961)
        (xy 159.550757 90.734284)
        (xy 159.556065 90.735706)
        (xy 159.556067 90.735707)
        (xy 159.766598 90.792119)
        (xy 159.7666 90.792119)
        (xy 159.771913 90.793543)
        (xy 160 90.813498)
        (xy 160.228087 90.793543)
        (xy 160.2334 90.792119)
        (xy 160.233402 90.792119)
        (xy 160.443933 90.735707)
        (xy 160.443935 90.735706)
        (xy 160.449243 90.734284)
        (xy 160.454225 90.731961)
        (xy 160.651762 90.639849)
        (xy 160.651767 90.639846)
        (xy 160.656749 90.637523)
        (xy 160.787533 90.545947)
        (xy 160.839789 90.509357)
        (xy 160.839792 90.509355)
        (xy 160.8443 90.506198)
        (xy 161.006198 90.3443)
        (xy 161.137523 90.156749)
        (xy 161.139846 90.151767)
        (xy 161.139849 90.151762)
        (xy 161.231961 89.954225)
        (xy 161.231961 89.954224)
        (xy 161.234284 89.949243)
        (xy 161.266151 89.830317)
        (xy 161.292119 89.733402)
        (xy 161.292119 89.7334)
        (xy 161.293543 89.728087)
        (xy 161.313498 89.5)
        (xy 161.766502 89.5)
        (xy 161.786457 89.728087)
        (xy 161.787881 89.7334)
        (xy 161.787881 89.733402)
        (xy 161.81385 89.830317)
        (xy 161.845716 89.949243)
        (xy 161.848039 89.954224)
        (xy 161.848039 89.954225)
        (xy 161.940151 90.151762)
        (xy 161.940154 90.151767)
        (xy 161.942477 90.156749)
        (xy 162.073802 90.3443)
        (xy 162.2357 90.506198)
        (xy 162.240208 90.509355)
        (xy 162.240211 90.509357)
        (xy 162.292467 90.545947)
        (xy 162.423251 90.637523)
        (xy 162.428233 90.639846)
        (xy 162.428238 90.639849)
        (xy 162.625775 90.731961)
        (xy 162.630757 90.734284)
        (xy 162.636065 90.735706)
        (xy 162.636067 90.735707)
        (xy 162.846598 90.792119)
        (xy 162.8466 90.792119)
        (xy 162.851913 90.793543)
        (xy 163.08 90.813498)
        (xy 163.308087 90.793543)
        (xy 163.3134 90.792119)
        (xy 163.313402 90.792119)
        (xy 163.523933 90.735707)
        (xy 163.523935 90.735706)
        (xy 163.529243 90.734284)
        (xy 163.534225 90.731961)
        (xy 163.731762 90.639849)
        (xy 163.731767 90.639846)
        (xy 163.736749 90.637523)
        (xy 163.867533 90.545947)
        (xy 163.919789 90.509357)
        (xy 163.919792 90.509355)
        (xy 163.9243 90.506198)
        (xy 164.086198 90.3443)
        (xy 164.217523 90.156749)
        (xy 164.219846 90.151767)
        (xy 164.219849 90.151762)
        (xy 164.311961 89.954225)
        (xy 164.311961 89.954224)
        (xy 164.314284 89.949243)
        (xy 164.346151 89.830317)
        (xy 164.372119 89.733402)
        (xy 164.372119 89.7334)
        (xy 164.373543 89.728087)
        (xy 164.393498 89.5)
        (xy 164.836502 89.5)
        (xy 164.856457 89.728087)
        (xy 164.857881 89.7334)
        (xy 164.857881 89.733402)
        (xy 164.88385 89.830317)
        (xy 164.915716 89.949243)
        (xy 164.918039 89.954224)
        (xy 164.918039 89.954225)
        (xy 165.010151 90.151762)
        (xy 165.010154 90.151767)
        (xy 165.012477 90.156749)
        (xy 165.143802 90.3443)
        (xy 165.3057 90.506198)
        (xy 165.310208 90.509355)
        (xy 165.310211 90.509357)
        (xy 165.362467 90.545947)
        (xy 165.493251 90.637523)
        (xy 165.498233 90.639846)
        (xy 165.498238 90.639849)
        (xy 165.695775 90.731961)
        (xy 165.700757 90.734284)
        (xy 165.706065 90.735706)
        (xy 165.706067 90.735707)
        (xy 165.916598 90.792119)
        (xy 165.9166 90.792119)
        (xy 165.921913 90.793543)
        (xy 166.15 90.813498)
        (xy 166.378087 90.793543)
        (xy 166.3834 90.792119)
        (xy 166.383402 90.792119)
        (xy 166.593933 90.735707)
        (xy 166.593935 90.735706)
        (xy 166.599243 90.734284)
        (xy 166.604225 90.731961)
        (xy 166.801762 90.639849)
        (xy 166.801767 90.639846)
        (xy 166.806749 90.637523)
        (xy 166.937533 90.545947)
        (xy 166.989789 90.509357)
        (xy 166.989792 90.509355)
        (xy 166.9943 90.506198)
        (xy 167.155093 90.345405)
        (xy 167.217405 90.311379)
        (xy 167.244188 90.3085)
        (xy 170.5655 90.3085)
        (xy 170.633621 90.328502)
        (xy 170.680114 90.382158)
        (xy 170.6915 90.4345)
        (xy 170.6915 90.848134)
        (xy 170.698255 90.910316)
        (xy 170.749385 91.046705)
        (xy 170.836739 91.163261)
        (xy 170.953295 91.250615)
        (xy 171.089684 91.301745)
        (xy 171.133252 91.306478)
        (xy 171.148486 91.308133)
        (xy 171.148489 91.308133)
        (xy 171.151866 91.3085)
        (xy 171.155185 91.3085)
        (xy 171.22211 91.332153)
        (xy 171.257804 91.378156)
        (xy 171.259734 91.377141)
        (xy 171.265442 91.388)
        (xy 171.265632 91.388245)
        (xy 171.265653 91.388403)
        (xy 171.285644 91.426434)
        (xy 171.987188 92.127978)
        (xy 172.001132 92.135592)
        (xy 172.002965 92.135461)
        (xy 172.00958 92.13121)
        (xy 172.715077 91.425713)
        (xy 172.737871 91.383971)
        (xy 172.740047 91.373971)
        (xy 172.790253 91.323773)
        (xy 172.843814 91.308549)
        (xy 172.844719 91.3085)
        (xy 172.848134 91.3085)
        (xy 172.85153 91.308131)
        (xy 172.851532 91.308131)
        (xy 172.863879 91.30679)
        (xy 172.910316 91.301745)
        (xy 173.046705 91.250615)
        (xy 173.163261 91.163261)
        (xy 173.250615 91.046705)
        (xy 173.262459 91.015112)
        (xy 176.676693 91.015112)
        (xy 176.695885 91.234483)
        (xy 176.75288 91.447188)
        (xy 176.796415 91.54055)
        (xy 176.843618 91.641778)
        (xy 176.843621 91.641783)
        (xy 176.845944 91.646765)
        (xy 176.972251 91.82715)
        (xy 177.127962 91.982861)
        (xy 177.308346 92.109168)
        (xy 177.313328 92.111491)
        (xy 177.313333 92.111494)
        (xy 177.441359 92.171193)
        (xy 177.494644 92.21811)
        (xy 177.514105 92.286388)
        (xy 177.493563 92.354348)
        (xy 177.441359 92.399583)
        (xy 177.313583 92.459166)
        (xy 177.304093 92.464646)
        (xy 177.262851 92.493523)
        (xy 177.254477 92.503999)
        (xy 177.261545 92.517446)
        (xy 177.927189 93.183091)
        (xy 177.941132 93.190704)
        (xy 177.942966 93.190573)
        (xy 177.94958 93.186322)
        (xy 178.587655 92.548246)
        (xy 180.9065 92.548246)
        (xy 180.913255 92.610428)
        (xy 180.964385 92.746817)
        (xy 181.051739 92.863373)
        (xy 181.168295 92.950727)
        (xy 181.169528 92.951189)
        (xy 181.216953 92.99872)
        (xy 181.231966 93.068111)
        (xy 181.203661 93.138957)
        (xy 181.17589 93.172766)
        (xy 181.170134 93.181048)
        (xy 181.053159 93.382031)
        (xy 181.048797 93.391136)
        (xy 180.965463 93.608227)
        (xy 180.962612 93.617916)
        (xy 180.931179 93.768376)
        (xy 180.932302 93.782437)
        (xy 180.94241 93.786112)
        (xy 184.38559 93.786112)
        (xy 184.399676 93.781976)
        (xy 184.401725 93.768998)
        (xy 184.399675 93.751282)
        (xy 184.397715 93.741385)
        (xy 184.334396 93.517618)
        (xy 184.330884 93.508174)
        (xy 184.232601 93.297407)
        (xy 184.227618 93.288635)
        (xy 184.119626 93.129729)
        (xy 184.09788 93.062145)
        (xy 184.116124 92.993533)
        (xy 184.160352 92.951234)
        (xy 184.161705 92.950727)
        (xy 184.278261 92.863373)
        (xy 184.365615 92.746817)
        (xy 184.416745 92.610428)
        (xy 184.4235 92.548246)
        (xy 184.4235 90.451978)
        (xy 184.416745 90.389796)
        (xy 184.365615 90.253407)
        (xy 184.278261 90.136851)
        (xy 184.161705 90.049497)
        (xy 184.025316 89.998367)
        (xy 183.963134 89.991612)
        (xy 181.366866 89.991612)
        (xy 181.304684 89.998367)
        (xy 181.168295 90.049497)
        (xy 181.051739 90.136851)
        (xy 180.964385 90.253407)
        (xy 180.913255 90.389796)
        (xy 180.9065 90.451978)
        (xy 180.9065 92.548246)
        (xy 178.587655 92.548246)
        (xy 178.61918 92.516721)
        (xy 178.625607 92.504951)
        (xy 178.616313 92.492937)
        (xy 178.575912 92.464648)
        (xy 178.566416 92.459165)
        (xy 178.438641 92.399583)
        (xy 178.385356 92.352666)
        (xy 178.365895 92.284388)
        (xy 178.386437 92.216428)
        (xy 178.438641 92.171193)
        (xy 178.566667 92.111494)
        (xy 178.566672 92.111491)
        (xy 178.571654 92.109168)
        (xy 178.752038 91.982861)
        (xy 178.907749 91.82715)
        (xy 179.034056 91.646765)
        (xy 179.036379 91.641783)
        (xy 179.036382 91.641778)
        (xy 179.083585 91.54055)
        (xy 179.12712 91.447188)
        (xy 179.184115 91.234483)
        (xy 179.203307 91.015112)
        (xy 179.184115 90.795741)
        (xy 179.12712 90.583036)
        (xy 179.057857 90.4345)
        (xy 179.036382 90.388446)
        (xy 179.036379 90.388441)
        (xy 179.034056 90.383459)
        (xy 179.009394 90.348238)
        (xy 178.910908 90.207585)
        (xy 178.910906 90.207582)
        (xy 178.907749 90.203074)
        (xy 178.752038 90.047363)
        (xy 178.699496 90.010572)
        (xy 178.611909 89.949243)
        (xy 178.571654 89.921056)
        (xy 178.372076 89.827992)
        (xy 178.159371 89.770997)
        (xy 177.94 89.751805)
        (xy 177.720629 89.770997)
        (xy 177.507924 89.827992)
        (xy 177.4272 89.865634)
        (xy 177.313334 89.91873)
        (xy 177.313329 89.918733)
        (xy 177.308347 89.921056)
        (xy 177.30384 89.924212)
        (xy 177.303838 89.924213)
        (xy 177.132473 90.044204)
        (xy 177.13247 90.044206)
        (xy 177.127962 90.047363)
        (xy 176.972251 90.203074)
        (xy 176.969094 90.207582)
        (xy 176.969092 90.207585)
        (xy 176.870606 90.348238)
        (xy 176.845944 90.383459)
        (xy 176.843621 90.388441)
        (xy 176.843618 90.388446)
        (xy 176.822143 90.4345)
        (xy 176.75288 90.583036)
        (xy 176.695885 90.795741)
        (xy 176.676693 91.015112)
        (xy 173.262459 91.015112)
        (xy 173.301745 90.910316)
        (xy 173.3085 90.848134)
        (xy 173.3085 89.151866)
        (xy 173.305391 89.123246)
        (xy 174.1915 89.123246)
        (xy 174.198255 89.185428)
        (xy 174.249385 89.321817)
        (xy 174.336739 89.438373)
        (xy 174.453295 89.525727)
        (xy 174.589684 89.576857)
        (xy 174.651866 89.583612)
        (xy 176.348134 89.583612)
        (xy 176.410316 89.576857)
        (xy 176.546705 89.525727)
        (xy 176.663261 89.438373)
        (xy 176.750615 89.321817)
        (xy 176.801745 89.185428)
        (xy 176.8085 89.123246)
        (xy 176.8085 88.275112)
        (xy 181.806502 88.275112)
        (xy 181.826457 88.503199)
        (xy 181.827881 88.508512)
        (xy 181.827881 88.508514)
        (xy 181.868529 88.660211)
        (xy 181.885716 88.724355)
        (xy 181.888039 88.729336)
        (xy 181.888039 88.729337)
        (xy 181.980151 88.926874)
        (xy 181.980154 88.926879)
        (xy 181.982477 88.931861)
        (xy 182.113802 89.119412)
        (xy 182.2757 89.28131)
        (xy 182.280208 89.284467)
        (xy 182.280211 89.284469)
        (xy 182.321542 89.313409)
        (xy 182.463251 89.412635)
        (xy 182.468233 89.414958)
        (xy 182.468238 89.414961)
        (xy 182.650607 89.5)
        (xy 182.670757 89.509396)
        (xy 182.676065 89.510818)
        (xy 182.676067 89.510819)
        (xy 182.886598 89.567231)
        (xy 182.8866 89.567231)
        (xy 182.891913 89.568655)
        (xy 183.12 89.58861)
        (xy 183.348087 89.568655)
        (xy 183.3534 89.567231)
        (xy 183.353402 89.567231)
        (xy 183.563933 89.510819)
        (xy 183.563935 89.510818)
        (xy 183.569243 89.509396)
        (xy 183.589393 89.5)
        (xy 183.771762 89.414961)
        (xy 183.771767 89.414958)
        (xy 183.776749 89.412635)
        (xy 183.918458 89.313409)
        (xy 183.959789 89.284469)
        (xy 183.959792 89.284467)
        (xy 183.9643 89.28131)
        (xy 184.126198 89.119412)
        (xy 184.257523 88.931861)
        (xy 184.259846 88.926879)
        (xy 184.259849 88.926874)
        (xy 184.351961 88.729337)
        (xy 184.351961 88.729336)
        (xy 184.354284 88.724355)
        (xy 184.371472 88.660211)
        (xy 184.412119 88.508514)
        (xy 184.412119 88.508512)
        (xy 184.413543 88.503199)
        (xy 184.433498 88.275112)
        (xy 184.413543 88.047025)
        (xy 184.412119 88.04171)
        (xy 184.355707 87.831179)
        (xy 184.355706 87.831177)
        (xy 184.354284 87.825869)
        (xy 184.343035 87.801745)
        (xy 184.259849 87.62335)
        (xy 184.259846 87.623345)
        (xy 184.257523 87.618363)
        (xy 184.126198 87.430812)
        (xy 183.9643 87.268914)
        (xy 183.959792 87.265757)
        (xy 183.959789 87.265755)
        (xy 183.79699 87.151762)
        (xy 183.776749 87.137589)
        (xy 183.771767 87.135266)
        (xy 183.771762 87.135263)
        (xy 183.574225 87.043151)
        (xy 183.574224 87.043151)
        (xy 183.569243 87.040828)
        (xy 183.563935 87.039406)
        (xy 183.563933 87.039405)
        (xy 183.353402 86.982993)
        (xy 183.3534 86.982993)
        (xy 183.348087 86.981569)
        (xy 183.12 86.961614)
        (xy 182.891913 86.981569)
        (xy 182.8866 86.982993)
        (xy 182.886598 86.982993)
        (xy 182.676067 87.039405)
        (xy 182.676065 87.039406)
        (xy 182.670757 87.040828)
        (xy 182.665776 87.043151)
        (xy 182.665775 87.043151)
        (xy 182.468238 87.135263)
        (xy 182.468233 87.135266)
        (xy 182.463251 87.137589)
        (xy 182.44301 87.151762)
        (xy 182.280211 87.265755)
        (xy 182.280208 87.265757)
        (xy 182.2757 87.268914)
        (xy 182.113802 87.430812)
        (xy 181.982477 87.618363)
        (xy 181.980154 87.623345)
        (xy 181.980151 87.62335)
        (xy 181.896965 87.801745)
        (xy 181.885716 87.825869)
        (xy 181.884294 87.831177)
        (xy 181.884293 87.831179)
        (xy 181.827881 88.04171)
        (xy 181.826457 88.047025)
        (xy 181.806502 88.275112)
        (xy 176.8085 88.275112)
        (xy 176.8085 87.426978)
        (xy 176.801745 87.364796)
        (xy 176.750615 87.228407)
        (xy 176.663261 87.111851)
        (xy 176.546705 87.024497)
        (xy 176.410316 86.973367)
        (xy 176.348134 86.966612)
        (xy 174.651866 86.966612)
        (xy 174.589684 86.973367)
        (xy 174.453295 87.024497)
        (xy 174.336739 87.111851)
        (xy 174.249385 87.228407)
        (xy 174.198255 87.364796)
        (xy 174.1915 87.426978)
        (xy 174.1915 89.123246)
        (xy 173.305391 89.123246)
        (xy 173.301745 89.089684)
        (xy 173.250615 88.953295)
        (xy 173.163261 88.836739)
        (xy 173.046705 88.749385)
        (xy 172.910316 88.698255)
        (xy 172.848134 88.6915)
        (xy 171.514581 88.6915)
        (xy 171.514141 88.691499)
        (xy 171.415657 88.691155)
        (xy 171.415652 88.691155)
        (xy 171.41213 88.691143)
        (xy 171.41093 88.691411)
        (xy 171.409293 88.6915)
        (xy 167.244188 88.6915)
        (xy 167.176067 88.671498)
        (xy 167.155093 88.654595)
        (xy 166.9943 88.493802)
        (xy 166.989792 88.490645)
        (xy 166.989789 88.490643)
        (xy 166.911611 88.435902)
        (xy 166.806749 88.362477)
        (xy 166.801767 88.360154)
        (xy 166.801762 88.360151)
        (xy 166.604225 88.268039)
        (xy 166.604224 88.268039)
        (xy 166.599243 88.265716)
        (xy 166.593935 88.264294)
        (xy 166.593933 88.264293)
        (xy 166.383402 88.207881)
        (xy 166.3834 88.207881)
        (xy 166.378087 88.206457)
        (xy 166.15 88.186502)
        (xy 165.921913 88.206457)
        (xy 165.9166 88.207881)
        (xy 165.916598 88.207881)
        (xy 165.706067 88.264293)
        (xy 165.706065 88.264294)
        (xy 165.700757 88.265716)
        (xy 165.695776 88.268039)
        (xy 165.695775 88.268039)
        (xy 165.498238 88.360151)
        (xy 165.498233 88.360154)
        (xy 165.493251 88.362477)
        (xy 165.388389 88.435902)
        (xy 165.310211 88.490643)
        (xy 165.310208 88.490645)
        (xy 165.3057 88.493802)
        (xy 165.143802 88.6557)
        (xy 165.140645 88.660208)
        (xy 165.140643 88.660211)
        (xy 165.089341 88.733478)
        (xy 165.012477 88.843251)
        (xy 165.010154 88.848233)
        (xy 165.010151 88.848238)
        (xy 164.936831 89.005475)
        (xy 164.915716 89.050757)
        (xy 164.914294 89.056065)
        (xy 164.914293 89.056067)
        (xy 164.857881 89.266598)
        (xy 164.856457 89.271913)
        (xy 164.836502 89.5)
        (xy 164.393498 89.5)
        (xy 164.373543 89.271913)
        (xy 164.372119 89.266598)
        (xy 164.315707 89.056067)
        (xy 164.315706 89.056065)
        (xy 164.314284 89.050757)
        (xy 164.293169 89.005475)
        (xy 164.219849 88.848238)
        (xy 164.219846 88.848233)
        (xy 164.217523 88.843251)
        (xy 164.140659 88.733478)
        (xy 164.089357 88.660211)
        (xy 164.089355 88.660208)
        (xy 164.086198 88.6557)
        (xy 163.9243 88.493802)
        (xy 163.919792 88.490645)
        (xy 163.919789 88.490643)
        (xy 163.841611 88.435902)
        (xy 163.736749 88.362477)
        (xy 163.731767 88.360154)
        (xy 163.731762 88.360151)
        (xy 163.534225 88.268039)
        (xy 163.534224 88.268039)
        (xy 163.529243 88.265716)
        (xy 163.523935 88.264294)
        (xy 163.523933 88.264293)
        (xy 163.313402 88.207881)
        (xy 163.3134 88.207881)
        (xy 163.308087 88.206457)
        (xy 163.08 88.186502)
        (xy 162.851913 88.206457)
        (xy 162.8466 88.207881)
        (xy 162.846598 88.207881)
        (xy 162.636067 88.264293)
        (xy 162.636065 88.264294)
        (xy 162.630757 88.265716)
        (xy 162.625776 88.268039)
        (xy 162.625775 88.268039)
        (xy 162.428238 88.360151)
        (xy 162.428233 88.360154)
        (xy 162.423251 88.362477)
        (xy 162.318389 88.435902)
        (xy 162.240211 88.490643)
        (xy 162.240208 88.490645)
        (xy 162.2357 88.493802)
        (xy 162.073802 88.6557)
        (xy 162.070645 88.660208)
        (xy 162.070643 88.660211)
        (xy 162.019341 88.733478)
        (xy 161.942477 88.843251)
        (xy 161.940154 88.848233)
        (xy 161.940151 88.848238)
        (xy 161.866831 89.005475)
        (xy 161.845716 89.050757)
        (xy 161.844294 89.056065)
        (xy 161.844293 89.056067)
        (xy 161.787881 89.266598)
        (xy 161.786457 89.271913)
        (xy 161.766502 89.5)
        (xy 161.313498 89.5)
        (xy 161.293543 89.271913)
        (xy 161.292119 89.266598)
        (xy 161.235707 89.056067)
        (xy 161.235706 89.056065)
        (xy 161.234284 89.050757)
        (xy 161.213169 89.005475)
        (xy 161.139849 88.848238)
        (xy 161.139846 88.848233)
        (xy 161.137523 88.843251)
        (xy 161.060659 88.733478)
        (xy 161.009357 88.660211)
        (xy 161.009355 88.660208)
        (xy 161.006198 88.6557)
        (xy 160.8443 88.493802)
        (xy 160.839792 88.490645)
        (xy 160.839789 88.490643)
        (xy 160.761611 88.435902)
        (xy 160.656749 88.362477)
        (xy 160.651767 88.360154)
        (xy 160.651762 88.360151)
        (xy 160.454225 88.268039)
        (xy 160.454224 88.268039)
        (xy 160.449243 88.265716)
        (xy 160.443935 88.264294)
        (xy 160.443933 88.264293)
        (xy 160.233402 88.207881)
        (xy 160.2334 88.207881)
        (xy 160.228087 88.206457)
        (xy 160 88.186502)
        (xy 159.771913 88.206457)
        (xy 159.7666 88.207881)
        (xy 159.766598 88.207881)
        (xy 159.556067 88.264293)
        (xy 159.556065 88.264294)
        (xy 159.550757 88.265716)
        (xy 159.545776 88.268039)
        (xy 159.545775 88.268039)
        (xy 159.348238 88.360151)
        (xy 159.348233 88.360154)
        (xy 159.343251 88.362477)
        (xy 159.238389 88.435902)
        (xy 159.160211 88.490643)
        (xy 159.160208 88.490645)
        (xy 159.1557 88.493802)
        (xy 158.993802 88.6557)
        (xy 158.990645 88.660208)
        (xy 158.990643 88.660211)
        (xy 158.939341 88.733478)
        (xy 158.862477 88.843251)
        (xy 158.860154 88.848233)
        (xy 158.860151 88.848238)
        (xy 158.786831 89.005475)
        (xy 158.765716 89.050757)
        (xy 158.764294 89.056065)
        (xy 158.764293 89.056067)
        (xy 158.707881 89.266598)
        (xy 158.706457 89.271913)
        (xy 158.686502 89.5)
        (xy 146.143392 89.5)
        (xy 144.87136 88.227968)
        (xy 144.837334 88.165656)
        (xy 144.834934 88.127892)
        (xy 144.843019 88.035476)
        (xy 144.843019 88.035475)
        (xy 144.843498 88.03)
        (xy 144.832655 87.906062)
        (xy 171.248493 87.906062)
        (xy 171.257789 87.918077)
        (xy 171.308994 87.953931)
        (xy 171.318489 87.959414)
        (xy 171.515947 88.05149)
        (xy 171.526239 88.055236)
        (xy 171.736688 88.111625)
        (xy 171.747481 88.113528)
        (xy 171.964525 88.132517)
        (xy 171.975475 88.132517)
        (xy 172.192519 88.113528)
        (xy 172.203312 88.111625)
        (xy 172.413761 88.055236)
        (xy 172.424053 88.05149)
        (xy 172.621511 87.959414)
        (xy 172.631006 87.953931)
        (xy 172.683048 87.917491)
        (xy 172.691424 87.907012)
        (xy 172.684356 87.893566)
        (xy 171.982812 87.192022)
        (xy 171.968868 87.184408)
        (xy 171.967035 87.184539)
        (xy 171.96042 87.18879)
        (xy 171.254923 87.894287)
        (xy 171.248493 87.906062)
        (xy 144.832655 87.906062)
        (xy 144.823543 87.801913)
        (xy 144.820919 87.792119)
        (xy 144.765707 87.586067)
        (xy 144.765706 87.586065)
        (xy 144.764284 87.580757)
        (xy 144.751756 87.553891)
        (xy 144.669849 87.378238)
        (xy 144.669846 87.378233)
        (xy 144.667523 87.373251)
        (xy 144.571989 87.236815)
        (xy 144.539357 87.190211)
        (xy 144.539355 87.190208)
        (xy 144.536198 87.1857)
        (xy 144.3743 87.023802)
        (xy 144.369792 87.020645)
        (xy 144.369789 87.020643)
        (xy 144.267819 86.949243)
        (xy 144.186749 86.892477)
        (xy 144.181767 86.890154)
        (xy 144.181762 86.890151)
        (xy 143.984225 86.798039)
        (xy 143.984224 86.798039)
        (xy 143.979243 86.795716)
        (xy 143.973935 86.794294)
        (xy 143.973933 86.794293)
        (xy 143.763402 86.737881)
        (xy 143.7634 86.737881)
        (xy 143.758087 86.736457)
        (xy 143.53 86.716502)
        (xy 143.301913 86.736457)
        (xy 143.2966 86.737881)
        (xy 143.296598 86.737881)
        (xy 143.086067 86.794293)
        (xy 143.086065 86.794294)
        (xy 143.080757 86.795716)
        (xy 143.075776 86.798039)
        (xy 143.075775 86.798039)
        (xy 142.878238 86.890151)
        (xy 142.878233 86.890154)
        (xy 142.873251 86.892477)
        (xy 142.792181 86.949243)
        (xy 142.690211 87.020643)
        (xy 142.690208 87.020645)
        (xy 142.6857 87.023802)
        (xy 142.523802 87.1857)
        (xy 142.520645 87.190208)
        (xy 142.520643 87.190211)
        (xy 142.488011 87.236815)
        (xy 142.392477 87.373251)
        (xy 142.390154 87.378233)
        (xy 142.390151 87.378238)
        (xy 142.308244 87.553891)
        (xy 142.295716 87.580757)
        (xy 142.294294 87.586065)
        (xy 142.294293 87.586067)
        (xy 142.239081 87.792119)
        (xy 142.236457 87.801913)
        (xy 142.216502 88.03)
        (xy 142.236457 88.258087)
        (xy 142.237881 88.2634)
        (xy 142.237881 88.263402)
        (xy 142.258565 88.340593)
        (xy 142.295716 88.479243)
        (xy 142.298039 88.484224)
        (xy 142.298039 88.484225)
        (xy 142.390151 88.681762)
        (xy 142.390154 88.681767)
        (xy 142.392477 88.686749)
        (xy 142.440107 88.754771)
        (xy 142.498905 88.838743)
        (xy 142.523802 88.8743)
        (xy 142.6857 89.036198)
        (xy 142.690208 89.039355)
        (xy 142.690211 89.039357)
        (xy 142.751519 89.082285)
        (xy 142.873251 89.167523)
        (xy 142.878233 89.169846)
        (xy 142.878238 89.169849)
        (xy 143.075775 89.261961)
        (xy 143.080757 89.264284)
        (xy 143.086065 89.265706)
        (xy 143.086067 89.265707)
        (xy 143.296598 89.322119)
        (xy 143.2966 89.322119)
        (xy 143.301913 89.323543)
        (xy 143.53 89.343498)
        (xy 143.535475 89.343019)
        (xy 143.535476 89.343019)
        (xy 143.627891 89.334934)
        (xy 143.697495 89.348923)
        (xy 143.727967 89.37136)
        (xy 143.838888 89.482281)
        (xy 143.872914 89.544593)
        (xy 143.867849 89.615408)
        (xy 143.825302 89.672244)
        (xy 143.758782 89.697055)
        (xy 143.738811 89.696896)
        (xy 143.625486 89.686981)
        (xy 143.625475 89.686981)
        (xy 143.62 89.686502)
        (xy 143.391913 89.706457)
        (xy 143.3866 89.707881)
        (xy 143.386598 89.707881)
        (xy 143.176067 89.764293)
        (xy 143.176065 89.764294)
        (xy 143.170757 89.765716)
        (xy 143.165776 89.768039)
        (xy 143.165775 89.768039)
        (xy 142.968238 89.860151)
        (xy 142.968233 89.860154)
        (xy 142.963251 89.862477)
        (xy 142.882914 89.91873)
        (xy 142.780211 89.990643)
        (xy 142.780208 89.990645)
        (xy 142.7757 89.993802)
        (xy 142.613802 90.1557)
        (xy 142.610645 90.160208)
        (xy 142.610643 90.160211)
        (xy 142.560733 90.23149)
        (xy 142.482477 90.343251)
        (xy 142.480154 90.348233)
        (xy 142.480151 90.348238)
        (xy 142.463919 90.383049)
        (xy 142.417002 90.436334)
        (xy 142.348725 90.455795)
        (xy 142.280765 90.435253)
        (xy 142.235529 90.383049)
        (xy 142.219414 90.348489)
        (xy 142.213931 90.338993)
        (xy 142.088972 90.160533)
        (xy 142.081916 90.152125)
        (xy 141.927875 89.998084)
        (xy 141.919467 89.991028)
        (xy 141.741007 89.866069)
        (xy 141.731511 89.860586)
        (xy 141.534053 89.76851)
        (xy 141.523761 89.764764)
        (xy 141.351497 89.718606)
        (xy 141.337401 89.718942)
        (xy 141.334 89.726884)
        (xy 141.334 92.267967)
        (xy 141.337973 92.281498)
        (xy 141.346522 92.282727)
        (xy 141.523761 92.235236)
        (xy 141.534053 92.23149)
        (xy 141.731511 92.139414)
        (xy 141.741007 92.133931)
        (xy 141.919467 92.008972)
        (xy 141.927875 92.001916)
        (xy 142.081916 91.847875)
        (xy 142.088972 91.839467)
        (xy 142.213931 91.661007)
        (xy 142.219414 91.651511)
        (xy 142.235529 91.616951)
        (xy 142.282446 91.563666)
        (xy 142.350723 91.544205)
        (xy 142.418683 91.564747)
        (xy 142.463919 91.616951)
        (xy 142.480151 91.651762)
        (xy 142.480154 91.651767)
        (xy 142.482477 91.656749)
        (xy 142.523341 91.715108)
        (xy 142.610087 91.838994)
        (xy 142.613802 91.8443)
        (xy 142.7757 92.006198)
        (xy 142.780208 92.009355)
        (xy 142.780211 92.009357)
        (xy 142.832467 92.045947)
        (xy 142.963251 92.137523)
        (xy 142.968233 92.139846)
        (xy 142.968238 92.139849)
        (xy 143.164765 92.23149)
        (xy 143.170757 92.234284)
        (xy 143.176065 92.235706)
        (xy 143.176067 92.235707)
        (xy 143.386598 92.292119)
        (xy 143.3866 92.292119)
        (xy 143.391913 92.293543)
        (xy 143.62 92.313498)
        (xy 143.848087 92.293543)
        (xy 143.8534 92.292119)
        (xy 143.853402 92.292119)
        (xy 144.063933 92.235707)
        (xy 144.063935 92.235706)
        (xy 144.069243 92.234284)
        (xy 144.075235 92.23149)
        (xy 144.271762 92.139849)
        (xy 144.271767 92.139846)
        (xy 144.276749 92.137523)
        (xy 144.407533 92.045947)
        (xy 144.459789 92.009357)
        (xy 144.459792 92.009355)
        (xy 144.4643 92.006198)
        (xy 144.626198 91.8443)
        (xy 144.629914 91.838994)
        (xy 144.716659 91.715108)
        (xy 144.757523 91.656749)
        (xy 144.759846 91.651767)
        (xy 144.759849 91.651762)
        (xy 144.851961 91.454225)
        (xy 144.851961 91.454224)
        (xy 144.854284 91.449243)
        (xy 144.870629 91.388245)
        (xy 144.912119 91.233402)
        (xy 144.912119 91.2334)
        (xy 144.913543 91.228087)
        (xy 144.933498 91)
        (xy 144.923103 90.881187)
        (xy 144.937092 90.811583)
        (xy 144.986491 90.760591)
        (xy 145.055617 90.7444)
        (xy 145.122523 90.768152)
        (xy 145.137719 90.781111)
        (xy 150.394595 96.037986)
        (xy 150.428621 96.100298)
        (xy 150.4315 96.127081)
        (xy 150.4315 97.525812)
        (xy 150.411498 97.593933)
        (xy 150.394595 97.614907)
        (xy 150.233802 97.7757)
        (xy 150.230643 97.780211)
        (xy 150.227108 97.784424)
        (xy 150.225974 97.783473)
        (xy 150.175929 97.823471)
        (xy 150.10531 97.830776)
        (xy 150.041951 97.798742)
        (xy 150.00597 97.737538)
        (xy 150.002918 97.720483)
        (xy 150.001745 97.709684)
        (xy 149.950615 97.573295)
        (xy 149.863261 97.456739)
        (xy 149.746705 97.369385)
        (xy 149.610316 97.318255)
        (xy 149.548134 97.3115)
        (xy 147.851866 97.3115)
        (xy 147.789684 97.318255)
        (xy 147.653295 97.369385)
        (xy 147.536739 97.456739)
        (xy 147.449385 97.573295)
        (xy 147.398255 97.709684)
        (xy 147.3915 97.771866)
        (xy 147.3915 99.468134)
        (xy 147.398255 99.530316)
        (xy 147.449385 99.666705)
        (xy 147.489279 99.719935)
        (xy 147.514127 99.786441)
        (xy 147.499074 99.855823)
        (xy 147.4489 99.906054)
        (xy 147.388453 99.9215)
        (xy 144.442186 99.9215)
        (xy 144.374065 99.901498)
        (xy 144.327572 99.847842)
        (xy 144.317468 99.777568)
        (xy 144.346962 99.712988)
        (xy 144.369915 99.692287)
        (xy 144.396188 99.673891)
        (xy 144.455276 99.632517)
        (xy 144.459789 99.629357)
        (xy 144.459792 99.629355)
        (xy 144.4643 99.626198)
        (xy 144.626198 99.4643)
        (xy 144.62962 99.459414)
        (xy 144.73444 99.309715)
        (xy 144.757523 99.276749)
        (xy 144.759846 99.271767)
        (xy 144.759849 99.271762)
        (xy 144.851961 99.074225)
        (xy 144.851961 99.074224)
        (xy 144.854284 99.069243)
        (xy 144.863983 99.033048)
        (xy 144.912119 98.853402)
        (xy 144.912119 98.8534)
        (xy 144.913543 98.848087)
        (xy 144.933498 98.62)
        (xy 144.913543 98.391913)
        (xy 144.912119 98.386598)
        (xy 144.855707 98.176067)
        (xy 144.855706 98.176065)
        (xy 144.854284 98.170757)
        (xy 144.838707 98.137352)
        (xy 144.759849 97.968238)
        (xy 144.759846 97.968233)
        (xy 144.757523 97.963251)
        (xy 144.635231 97.7886)
        (xy 144.629357 97.780211)
        (xy 144.629355 97.780208)
        (xy 144.626198 97.7757)
        (xy 144.4643 97.613802)
        (xy 144.459792 97.610645)
        (xy 144.459789 97.610643)
        (xy 144.342361 97.528419)
        (xy 144.276749 97.482477)
        (xy 144.271767 97.480154)
        (xy 144.271762 97.480151)
        (xy 144.074225 97.388039)
        (xy 144.074224 97.388039)
        (xy 144.069243 97.385716)
        (xy 144.063935 97.384294)
        (xy 144.063933 97.384293)
        (xy 143.853402 97.327881)
        (xy 143.8534 97.327881)
        (xy 143.848087 97.326457)
        (xy 143.62 97.306502)
        (xy 143.391913 97.326457)
        (xy 143.3866 97.327881)
        (xy 143.386598 97.327881)
        (xy 143.176067 97.384293)
        (xy 143.176065 97.384294)
        (xy 143.170757 97.385716)
        (xy 143.165776 97.388039)
        (xy 143.165775 97.388039)
        (xy 142.968238 97.480151)
        (xy 142.968233 97.480154)
        (xy 142.963251 97.482477)
        (xy 142.897639 97.528419)
        (xy 142.780211 97.610643)
        (xy 142.780208 97.610645)
        (xy 142.7757 97.613802)
        (xy 142.613802 97.7757)
        (xy 142.610645 97.780208)
        (xy 142.610643 97.780211)
        (xy 142.604769 97.7886)
        (xy 142.482477 97.963251)
        (xy 142.480154 97.968233)
        (xy 142.480151 97.968238)
        (xy 142.463919 98.003049)
        (xy 142.417002 98.056334)
        (xy 142.348725 98.075795)
        (xy 142.280765 98.055253)
        (xy 142.235529 98.003049)
        (xy 142.219414 97.968489)
        (xy 142.213931 97.958993)
        (xy 142.088972 97.780533)
        (xy 142.081916 97.772125)
        (xy 141.927875 97.618084)
        (xy 141.919467 97.611028)
        (xy 141.741007 97.486069)
        (xy 141.731511 97.480586)
        (xy 141.534053 97.38851)
        (xy 141.523761 97.384764)
        (xy 141.351497 97.338606)
        (xy 141.337401 97.338942)
        (xy 141.334 97.346884)
        (xy 141.334 98.748)
        (xy 141.313998 98.816121)
        (xy 141.260342 98.862614)
        (xy 141.208 98.874)
        (xy 140.952 98.874)
        (xy 140.883879 98.853998)
        (xy 140.837386 98.800342)
        (xy 140.826 98.748)
        (xy 140.826 97.352033)
        (xy 140.822027 97.338502)
        (xy 140.813478 97.337273)
        (xy 140.636239 97.384764)
        (xy 140.625947 97.38851)
        (xy 140.428489 97.480586)
        (xy 140.418993 97.486069)
        (xy 140.240533 97.611028)
        (xy 140.232125 97.618084)
        (xy 140.078084 97.772125)
        (xy 140.071028 97.780533)
        (xy 139.946069 97.958993)
        (xy 139.940586 97.968489)
        (xy 139.924471 98.003049)
        (xy 139.877554 98.056334)
        (xy 139.809277 98.075795)
        (xy 139.741317 98.055253)
        (xy 139.696081 98.003049)
        (xy 139.679849 97.968238)
        (xy 139.679846 97.968233)
        (xy 139.677523 97.963251)
        (xy 139.555231 97.7886)
        (xy 139.549357 97.780211)
        (xy 139.549355 97.780208)
        (xy 139.546198 97.7757)
        (xy 139.3843 97.613802)
        (xy 139.379792 97.610645)
        (xy 139.379789 97.610643)
        (xy 139.262361 97.528419)
        (xy 139.196749 97.482477)
        (xy 139.191767 97.480154)
        (xy 139.191762 97.480151)
        (xy 138.994225 97.388039)
        (xy 138.994224 97.388039)
        (xy 138.989243 97.385716)
        (xy 138.983935 97.384294)
        (xy 138.983933 97.384293)
        (xy 138.773402 97.327881)
        (xy 138.7734 97.327881)
        (xy 138.768087 97.326457)
        (xy 138.54 97.306502)
        (xy 138.311913 97.326457)
        (xy 138.3066 97.327881)
        (xy 138.306598 97.327881)
        (xy 138.096067 97.384293)
        (xy 138.096065 97.384294)
        (xy 138.090757 97.385716)
        (xy 138.085776 97.388039)
        (xy 138.085775 97.388039)
        (xy 137.888238 97.480151)
        (xy 137.888233 97.480154)
        (xy 137.883251 97.482477)
        (xy 137.817639 97.528419)
        (xy 137.700211 97.610643)
        (xy 137.700208 97.610645)
        (xy 137.6957 97.613802)
        (xy 137.533802 97.7757)
        (xy 137.530643 97.780211)
        (xy 137.527108 97.784424)
        (xy 137.525974 97.783473)
        (xy 137.475929 97.823471)
        (xy 137.40531 97.830776)
        (xy 137.341951 97.798742)
        (xy 137.30597 97.737538)
        (xy 137.302918 97.720483)
        (xy 137.301745 97.709684)
        (xy 137.250615 97.573295)
        (xy 137.163261 97.456739)
        (xy 137.046705 97.369385)
        (xy 136.910316 97.318255)
        (xy 136.848134 97.3115)
        (xy 135.151866 97.3115)
        (xy 135.089684 97.318255)
        (xy 134.953295 97.369385)
        (xy 134.836739 97.456739)
        (xy 134.749385 97.573295)
        (xy 134.698255 97.709684)
        (xy 134.6915 97.771866)
        (xy 134.6915 99.468134)
        (xy 134.698255 99.530316)
        (xy 134.749385 99.666705)
        (xy 134.789279 99.719935)
        (xy 134.814127 99.786441)
        (xy 134.799074 99.855823)
        (xy 134.7489 99.906054)
        (xy 134.688453 99.9215)
        (xy 132.642186 99.9215)
        (xy 132.574065 99.901498)
        (xy 132.527572 99.847842)
        (xy 132.517468 99.777568)
        (xy 132.546962 99.712988)
        (xy 132.569915 99.692287)
        (xy 132.596188 99.673891)
        (xy 132.655276 99.632517)
        (xy 132.659789 99.629357)
        (xy 132.659792 99.629355)
        (xy 132.6643 99.626198)
        (xy 132.826198 99.4643)
        (xy 132.82962 99.459414)
        (xy 132.93444 99.309715)
        (xy 132.957523 99.276749)
        (xy 132.959846 99.271767)
        (xy 132.959849 99.271762)
        (xy 133.051961 99.074225)
        (xy 133.051961 99.074224)
        (xy 133.054284 99.069243)
        (xy 133.063983 99.033048)
        (xy 133.112119 98.853402)
        (xy 133.112119 98.8534)
        (xy 133.113543 98.848087)
        (xy 133.133498 98.62)
        (xy 133.113543 98.391913)
        (xy 133.112119 98.386598)
        (xy 133.055707 98.176067)
        (xy 133.055706 98.176065)
        (xy 133.054284 98.170757)
        (xy 133.038707 98.137352)
        (xy 132.959849 97.968238)
        (xy 132.959846 97.968233)
        (xy 132.957523 97.963251)
        (xy 132.835231 97.7886)
        (xy 132.829357 97.780211)
        (xy 132.829355 97.780208)
        (xy 132.826198 97.7757)
        (xy 132.6643 97.613802)
        (xy 132.659792 97.610645)
        (xy 132.659789 97.610643)
        (xy 132.542361 97.528419)
        (xy 132.476749 97.482477)
        (xy 132.471767 97.480154)
        (xy 132.471762 97.480151)
        (xy 132.274225 97.388039)
        (xy 132.274224 97.388039)
        (xy 132.269243 97.385716)
        (xy 132.263935 97.384294)
        (xy 132.263933 97.384293)
        (xy 132.053402 97.327881)
        (xy 132.0534 97.327881)
        (xy 132.048087 97.326457)
        (xy 131.82 97.306502)
        (xy 131.591913 97.326457)
        (xy 131.5866 97.327881)
        (xy 131.586598 97.327881)
        (xy 131.376067 97.384293)
        (xy 131.376065 97.384294)
        (xy 131.370757 97.385716)
        (xy 131.365776 97.388039)
        (xy 131.365775 97.388039)
        (xy 131.168238 97.480151)
        (xy 131.168233 97.480154)
        (xy 131.163251 97.482477)
        (xy 131.097639 97.528419)
        (xy 130.980211 97.610643)
        (xy 130.980208 97.610645)
        (xy 130.9757 97.613802)
        (xy 130.813802 97.7757)
        (xy 130.810645 97.780208)
        (xy 130.810643 97.780211)
        (xy 130.804769 97.7886)
        (xy 130.682477 97.963251)
        (xy 130.680154 97.968233)
        (xy 130.680151 97.968238)
        (xy 130.664195 98.002457)
        (xy 130.617278 98.055742)
        (xy 130.549001 98.075203)
        (xy 130.481041 98.054661)
        (xy 130.435805 98.002457)
        (xy 130.419849 97.968238)
        (xy 130.419846 97.968233)
        (xy 130.417523 97.963251)
        (xy 130.295231 97.7886)
        (xy 130.289357 97.780211)
        (xy 130.289355 97.780208)
        (xy 130.286198 97.7757)
        (xy 130.1243 97.613802)
        (xy 130.119792 97.610645)
        (xy 130.119789 97.610643)
        (xy 130.002361 97.528419)
        (xy 129.936749 97.482477)
        (xy 129.931767 97.480154)
        (xy 129.931762 97.480151)
        (xy 129.734225 97.388039)
        (xy 129.734224 97.388039)
        (xy 129.729243 97.385716)
        (xy 129.723935 97.384294)
        (xy 129.723933 97.384293)
        (xy 129.513402 97.327881)
        (xy 129.5134 97.327881)
        (xy 129.508087 97.326457)
        (xy 129.28 97.306502)
        (xy 129.051913 97.326457)
        (xy 129.0466 97.327881)
        (xy 129.046598 97.327881)
        (xy 128.836067 97.384293)
        (xy 128.836065 97.384294)
        (xy 128.830757 97.385716)
        (xy 128.825776 97.388039)
        (xy 128.825775 97.388039)
        (xy 128.628238 97.480151)
        (xy 128.628233 97.480154)
        (xy 128.623251 97.482477)
        (xy 128.557639 97.528419)
        (xy 128.440211 97.610643)
        (xy 128.440208 97.610645)
        (xy 128.4357 97.613802)
        (xy 128.273802 97.7757)
        (xy 128.270645 97.780208)
        (xy 128.270643 97.780211)
        (xy 128.264769 97.7886)
        (xy 128.142477 97.963251)
        (xy 128.140154 97.968233)
        (xy 128.140151 97.968238)
        (xy 128.124195 98.002457)
        (xy 128.077278 98.055742)
        (xy 128.009001 98.075203)
        (xy 127.941041 98.054661)
        (xy 127.895805 98.002457)
        (xy 127.879849 97.968238)
        (xy 127.879846 97.968233)
        (xy 127.877523 97.963251)
        (xy 127.755231 97.7886)
        (xy 127.749357 97.780211)
        (xy 127.749355 97.780208)
        (xy 127.746198 97.7757)
        (xy 127.5843 97.613802)
        (xy 127.579792 97.610645)
        (xy 127.579789 97.610643)
        (xy 127.462361 97.528419)
        (xy 127.396749 97.482477)
        (xy 127.391767 97.480154)
        (xy 127.391762 97.480151)
        (xy 127.194225 97.388039)
        (xy 127.194224 97.388039)
        (xy 127.189243 97.385716)
        (xy 127.183935 97.384294)
        (xy 127.183933 97.384293)
        (xy 126.973402 97.327881)
        (xy 126.9734 97.327881)
        (xy 126.968087 97.326457)
        (xy 126.74 97.306502)
        (xy 126.511913 97.326457)
        (xy 126.5066 97.327881)
        (xy 126.506598 97.327881)
        (xy 126.296067 97.384293)
        (xy 126.296065 97.384294)
        (xy 126.290757 97.385716)
        (xy 126.285776 97.388039)
        (xy 126.285775 97.388039)
        (xy 126.088238 97.480151)
        (xy 126.088233 97.480154)
        (xy 126.083251 97.482477)
        (xy 126.017639 97.528419)
        (xy 125.900211 97.610643)
        (xy 125.900208 97.610645)
        (xy 125.8957 97.613802)
        (xy 125.733802 97.7757)
        (xy 125.730643 97.780211)
        (xy 125.727108 97.784424)
        (xy 125.725974 97.783473)
        (xy 125.675929 97.823471)
        (xy 125.60531 97.830776)
        (xy 125.541951 97.798742)
        (xy 125.50597 97.737538)
        (xy 125.502918 97.720483)
        (xy 125.501745 97.709684)
        (xy 125.450615 97.573295)
        (xy 125.363261 97.456739)
        (xy 125.246705 97.369385)
        (xy 125.110316 97.318255)
        (xy 125.048134 97.3115)
        (xy 123.351866 97.3115)
        (xy 123.289684 97.318255)
        (xy 123.153295 97.369385)
        (xy 123.036739 97.456739)
        (xy 122.949385 97.573295)
        (xy 122.898255 97.709684)
        (xy 122.8915 97.771866)
        (xy 122.8915 99.468134)
        (xy 122.898255 99.530316)
        (xy 122.949385 99.666705)
        (xy 122.989279 99.719935)
        (xy 123.014127 99.786441)
        (xy 122.999074 99.855823)
        (xy 122.9489 99.906054)
        (xy 122.888453 99.9215)
        (xy 122.017082 99.9215)
        (xy 121.948961 99.901498)
        (xy 121.927987 99.884595)
        (xy 121.40136 99.357968)
        (xy 121.367334 99.295656)
        (xy 121.364934 99.257892)
        (xy 121.373019 99.165476)
        (xy 121.373019 99.165475)
        (xy 121.373498 99.16)
        (xy 121.353543 98.931913)
        (xy 121.336875 98.869707)
        (xy 121.295707 98.716067)
        (xy 121.295706 98.716065)
        (xy 121.294284 98.710757)
        (xy 121.282609 98.68572)
        (xy 121.199849 98.508238)
        (xy 121.199846 98.508233)
        (xy 121.197523 98.503251)
        (xy 121.116042 98.386884)
        (xy 121.069357 98.320211)
        (xy 121.069355 98.320208)
        (xy 121.066198 98.3157)
        (xy 120.9043 98.153802)
        (xy 120.899792 98.150645)
        (xy 120.899789 98.150643)
        (xy 120.809313 98.087291)
        (xy 120.716749 98.022477)
        (xy 120.711767 98.020154)
        (xy 120.711762 98.020151)
        (xy 120.514225 97.928039)
        (xy 120.514224 97.928039)
        (xy 120.509243 97.925716)
        (xy 120.503935 97.924294)
        (xy 120.503933 97.924293)
        (xy 120.293402 97.867881)
        (xy 120.2934 97.867881)
        (xy 120.288087 97.866457)
        (xy 120.06 97.846502)
        (xy 119.831913 97.866457)
        (xy 119.8266 97.867881)
        (xy 119.826598 97.867881)
        (xy 119.616067 97.924293)
        (xy 119.616065 97.924294)
        (xy 119.610757 97.925716)
        (xy 119.605776 97.928039)
        (xy 119.605775 97.928039)
        (xy 119.408238 98.020151)
        (xy 119.408233 98.020154)
        (xy 119.403251 98.022477)
        (xy 119.310687 98.087291)
        (xy 119.220211 98.150643)
        (xy 119.220208 98.150645)
        (xy 119.2157 98.153802)
        (xy 119.053802 98.3157)
        (xy 119.050645 98.320208)
        (xy 119.050643 98.320211)
        (xy 119.003958 98.386884)
        (xy 118.922477 98.503251)
        (xy 118.920154 98.508233)
        (xy 118.920151 98.508238)
        (xy 118.837391 98.68572)
        (xy 118.825716 98.710757)
        (xy 118.824294 98.716065)
        (xy 118.824293 98.716067)
        (xy 118.783125 98.869707)
        (xy 118.766457 98.931913)
        (xy 118.746502 99.16)
        (xy 118.766457 99.388087)
        (xy 118.767881 99.3934)
        (xy 118.767881 99.393402)
        (xy 118.805133 99.532425)
        (xy 118.825716 99.609243)
        (xy 118.828039 99.614224)
        (xy 118.828039 99.614225)
        (xy 118.920151 99.811762)
        (xy 118.920154 99.811767)
        (xy 118.922477 99.816749)
        (xy 119.053802 100.0043)
        (xy 119.214595 100.165093)
        (xy 119.248621 100.227405)
        (xy 119.2515 100.254188)
        (xy 119.2515 100.915812)
        (xy 119.231498 100.983933)
        (xy 119.214595 101.004907)
        (xy 119.053802 101.1657)
        (xy 118.922477 101.353251)
        (xy 118.920154 101.358233)
        (xy 118.919118 101.360027)
        (xy 118.867734 101.409019)
        (xy 118.798021 101.422454)
        (xy 118.73211 101.396066)
        (xy 118.700882 101.360027)
        (xy 118.699846 101.358233)
        (xy 118.697523 101.353251)
        (xy 118.566198 101.1657)
        (xy 118.4043 101.003802)
        (xy 118.399792 101.000645)
        (xy 118.399789 101.000643)
        (xy 118.321611 100.945902)
        (xy 118.216749 100.872477)
        (xy 118.211767 100.870154)
        (xy 118.211762 100.870151)
        (xy 118.014225 100.778039)
        (xy 118.014224 100.778039)
        (xy 118.009243 100.775716)
        (xy 118.003935 100.774294)
        (xy 118.003933 100.774293)
        (xy 117.793402 100.717881)
        (xy 117.7934 100.717881)
        (xy 117.788087 100.716457)
        (xy 117.56 100.696502)
        (xy 117.331913 100.716457)
        (xy 117.3266 100.717881)
        (xy 117.326598 100.717881)
        (xy 117.116067 100.774293)
        (xy 117.116065 100.774294)
        (xy 117.110757 100.775716)
        (xy 117.105776 100.778039)
        (xy 117.105775 100.778039)
        (xy 116.908238 100.870151)
        (xy 116.908233 100.870154)
        (xy 116.903251 100.872477)
        (xy 116.798389 100.945902)
        (xy 116.720211 101.000643)
        (xy 116.720208 101.000645)
        (xy 116.7157 101.003802)
        (xy 116.553802 101.1657)
        (xy 116.422477 101.353251)
        (xy 116.420154 101.358233)
        (xy 116.420151 101.358238)
        (xy 116.334752 101.541379)
        (xy 116.325716 101.560757)
        (xy 116.324294 101.566065)
        (xy 116.324293 101.566067)
        (xy 116.270797 101.765716)
        (xy 116.266457 101.781913)
        (xy 116.246502 102.01)
        (xy 102.5085 102.01)
        (xy 102.5085 99.086695)
        (xy 109.137251 99.086695)
        (xy 109.137548 99.091848)
        (xy 109.137548 99.091851)
        (xy 109.145949 99.237543)
        (xy 109.15011 99.309715)
        (xy 109.151247 99.314761)
        (xy 109.151248 99.314767)
        (xy 109.170914 99.402027)
        (xy 109.199222 99.527639)
        (xy 109.283266 99.734616)
        (xy 109.297529 99.757891)
        (xy 109.393206 99.914022)
        (xy 109.399987 99.925088)
        (xy 109.54625 100.093938)
        (xy 109.718126 100.236632)
        (xy 109.911 100.349338)
        (xy 110.119692 100.42903)
        (xy 110.12476 100.430061)
        (xy 110.124763 100.430062)
        (xy 110.179612 100.441221)
        (xy 110.338597 100.473567)
        (xy 110.343772 100.473757)
        (xy 110.343774 100.473757)
        (xy 110.556673 100.481564)
        (xy 110.556677 100.481564)
        (xy 110.561837 100.481753)
        (xy 110.566957 100.481097)
        (xy 110.566959 100.481097)
        (xy 110.778288 100.454025)
        (xy 110.778289 100.454025)
        (xy 110.783416 100.453368)
        (xy 110.823904 100.441221)
        (xy 110.992429 100.390661)
        (xy 110.992434 100.390659)
        (xy 110.997384 100.389174)
        (xy 111.197994 100.290896)
        (xy 111.37986 100.161173)
        (xy 111.538096 100.003489)
        (xy 111.597594 99.920689)
        (xy 111.665435 99.826277)
        (xy 111.668453 99.822077)
        (xy 111.671087 99.816749)
        (xy 111.765136 99.626453)
        (xy 111.765137 99.626451)
        (xy 111.76743 99.621811)
        (xy 111.814121 99.468134)
        (xy 111.830865 99.413023)
        (xy 111.830865 99.413021)
        (xy 111.83237 99.408069)
        (xy 111.861529 99.18659)
        (xy 111.862045 99.165475)
        (xy 111.86214 99.1616)
        (xy 112.626702 99.1616)
        (xy 112.646657 99.389687)
        (xy 112.648081 99.395)
        (xy 112.648081 99.395002)
        (xy 112.667608 99.467875)
        (xy 112.705916 99.610843)
        (xy 112.708239 99.615824)
        (xy 112.708239 99.615825)
        (xy 112.800351 99.813362)
        (xy 112.800354 99.813367)
        (xy 112.802677 99.818349)
        (xy 112.828917 99.855823)
        (xy 112.902815 99.96136)
        (xy 112.934002 100.0059)
        (xy 113.0959 100.167798)
        (xy 113.100408 100.170955)
        (xy 113.100411 100.170957)
        (xy 113.131198 100.192514)
        (xy 113.283451 100.299123)
        (xy 113.288433 100.301446)
        (xy 113.288438 100.301449)
        (xy 113.39509 100.351181)
        (xy 113.490957 100.395884)
        (xy 113.496265 100.397306)
        (xy 113.496267 100.397307)
        (xy 113.706798 100.453719)
        (xy 113.7068 100.453719)
        (xy 113.712113 100.455143)
        (xy 113.9402 100.475098)
        (xy 114.168287 100.455143)
        (xy 114.1736 100.453719)
        (xy 114.173602 100.453719)
        (xy 114.384133 100.397307)
        (xy 114.384135 100.397306)
        (xy 114.389443 100.395884)
        (xy 114.48531 100.351181)
        (xy 114.591962 100.301449)
        (xy 114.591967 100.301446)
        (xy 114.596949 100.299123)
        (xy 114.749202 100.192514)
        (xy 114.779989 100.170957)
        (xy 114.779992 100.170955)
        (xy 114.7845 100.167798)
        (xy 114.946398 100.0059)
        (xy 114.977586 99.96136)
        (xy 115.051483 99.855823)
        (xy 115.077723 99.818349)
        (xy 115.080046 99.813367)
        (xy 115.080049 99.813362)
        (xy 115.172161 99.615825)
        (xy 115.172161 99.615824)
        (xy 115.174484 99.610843)
        (xy 115.212793 99.467875)
        (xy 115.232319 99.395002)
        (xy 115.232319 99.395)
        (xy 115.233743 99.389687)
        (xy 115.253698 99.1616)
        (xy 115.233743 98.933513)
        (xy 115.222711 98.892342)
        (xy 115.175907 98.717667)
        (xy 115.175906 98.717665)
        (xy 115.174484 98.712357)
        (xy 115.162063 98.68572)
        (xy 115.080049 98.509838)
        (xy 115.080046 98.509833)
        (xy 115.077723 98.504851)
        (xy 114.954997 98.32958)
        (xy 114.949557 98.321811)
        (xy 114.949555 98.321808)
        (xy 114.946398 98.3173)
        (xy 114.7845 98.155402)
        (xy 114.779992 98.152245)
        (xy 114.779989 98.152243)
        (xy 114.687228 98.087291)
        (xy 114.596949 98.024077)
        (xy 114.591967 98.021754)
        (xy 114.591962 98.021751)
        (xy 114.394425 97.929639)
        (xy 114.394424 97.929639)
        (xy 114.389443 97.927316)
        (xy 114.384135 97.925894)
        (xy 114.384133 97.925893)
        (xy 114.173602 97.869481)
        (xy 114.1736 97.869481)
        (xy 114.168287 97.868057)
        (xy 113.9402 97.848102)
        (xy 113.712113 97.868057)
        (xy 113.7068 97.869481)
        (xy 113.706798 97.869481)
        (xy 113.496267 97.925893)
        (xy 113.496265 97.925894)
        (xy 113.490957 97.927316)
        (xy 113.485976 97.929639)
        (xy 113.485975 97.929639)
        (xy 113.288438 98.021751)
        (xy 113.288433 98.021754)
        (xy 113.283451 98.024077)
        (xy 113.193172 98.087291)
        (xy 113.100411 98.152243)
        (xy 113.100408 98.152245)
        (xy 113.0959 98.155402)
        (xy 112.934002 98.3173)
        (xy 112.930845 98.321808)
        (xy 112.930843 98.321811)
        (xy 112.925403 98.32958)
        (xy 112.802677 98.504851)
        (xy 112.800354 98.509833)
        (xy 112.800351 98.509838)
        (xy 112.718337 98.68572)
        (xy 112.705916 98.712357)
        (xy 112.704494 98.717665)
        (xy 112.704493 98.717667)
        (xy 112.657689 98.892342)
        (xy 112.646657 98.933513)
        (xy 112.626702 99.1616)
        (xy 111.86214 99.1616)
        (xy 111.863074 99.123365)
        (xy 111.863074 99.123361)
        (xy 111.863156 99.12)
        (xy 111.844852 98.897361)
        (xy 111.790431 98.680702)
        (xy 111.701354 98.47584)
        (xy 111.638668 98.378942)
        (xy 111.582822 98.292617)
        (xy 111.58282 98.292614)
        (xy 111.580014 98.288277)
        (xy 111.42967 98.123051)
        (xy 111.425619 98.119852)
        (xy 111.425615 98.119848)
        (xy 111.258414 97.9878)
        (xy 111.25841 97.987798)
        (xy 111.254359 97.984598)
        (xy 111.213053 97.961796)
        (xy 111.163084 97.911364)
        (xy 111.148312 97.841921)
        (xy 111.173428 97.775516)
        (xy 111.20078 97.748909)
        (xy 111.262628 97.704793)
        (xy 111.37986 97.621173)
        (xy 111.394597 97.606488)
        (xy 111.515873 97.485634)
        (xy 111.538096 97.463489)
        (xy 111.542947 97.456739)
        (xy 111.665435 97.286277)
        (xy 111.668453 97.282077)
        (xy 111.690039 97.238402)
        (xy 111.765136 97.086453)
        (xy 111.765137 97.086451)
        (xy 111.76743 97.081811)
        (xy 111.829069 96.878935)
        (xy 111.830865 96.873023)
        (xy 111.830865 96.873021)
        (xy 111.83237 96.868069)
        (xy 111.861529 96.64659)
        (xy 111.861986 96.627875)
        (xy 111.863074 96.583365)
        (xy 111.863074 96.583361)
        (xy 111.863156 96.58)
        (xy 111.844852 96.357361)
        (xy 111.790431 96.140702)
        (xy 111.701354 95.93584)
        (xy 111.637514 95.837158)
        (xy 111.582822 95.752617)
        (xy 111.58282 95.752614)
        (xy 111.580014 95.748277)
        (xy 111.42967 95.583051)
        (xy 111.425619 95.579852)
        (xy 111.425615 95.579848)
        (xy 111.258414 95.4478)
        (xy 111.25841 95.447798)
        (xy 111.254359 95.444598)
        (xy 111.212569 95.421529)
        (xy 111.162598 95.371097)
        (xy 111.147826 95.301654)
        (xy 111.172942 95.235248)
        (xy 111.200294 95.208641)
        (xy 111.375328 95.083792)
        (xy 111.3832 95.077139)
        (xy 111.534052 94.926812)
        (xy 111.54073 94.918965)
        (xy 111.665003 94.74602)
        (xy 111.670313 94.737183)
        (xy 111.76467 94.546267)
        (xy 111.768469 94.536672)
        (xy 111.830376 94.332915)
        (xy 111.832555 94.322834)
        (xy 111.839561 94.269619)
        (xy 111.868283 94.204692)
        (xy 111.927548 94.1656)
        (xy 111.99854 94.164755)
        (xy 112.053578 94.19697)
        (xy 115.99396 98.137352)
        (xy 116.027986 98.199664)
        (xy 116.022921 98.270479)
        (xy 115.999822 98.306421)
        (xy 116.001226 98.3076)
        (xy 115.997699 98.311803)
        (xy 115.993802 98.3157)
        (xy 115.990645 98.320208)
        (xy 115.990643 98.320211)
        (xy 115.943958 98.386884)
        (xy 115.862477 98.503251)
        (xy 115.860154 98.508233)
        (xy 115.860151 98.508238)
        (xy 115.777391 98.68572)
        (xy 115.765716 98.710757)
        (xy 115.764294 98.716065)
        (xy 115.764293 98.716067)
        (xy 115.723125 98.869707)
        (xy 115.706457 98.931913)
        (xy 115.686502 99.16)
        (xy 115.706457 99.388087)
        (xy 115.707881 99.3934)
        (xy 115.707881 99.393402)
        (xy 115.745133 99.532425)
        (xy 115.765716 99.609243)
        (xy 115.768039 99.614224)
        (xy 115.768039 99.614225)
        (xy 115.860151 99.811762)
        (xy 115.860154 99.811767)
        (xy 115.862477 99.816749)
        (xy 115.993802 100.0043)
        (xy 116.1557 100.166198)
        (xy 116.160208 100.169355)
        (xy 116.160211 100.169357)
        (xy 116.193283 100.192514)
        (xy 116.343251 100.297523)
        (xy 116.348233 100.299846)
        (xy 116.348238 100.299849)
        (xy 116.534911 100.386895)
        (xy 116.550757 100.394284)
        (xy 116.556065 100.395706)
        (xy 116.556067 100.395707)
        (xy 116.766598 100.452119)
        (xy 116.7666 100.452119)
        (xy 116.771913 100.453543)
        (xy 117 100.473498)
        (xy 117.228087 100.453543)
        (xy 117.2334 100.452119)
        (xy 117.233402 100.452119)
        (xy 117.443933 100.395707)
        (xy 117.443935 100.395706)
        (xy 117.449243 100.394284)
        (xy 117.465089 100.386895)
        (xy 117.651762 100.299849)
        (xy 117.651767 100.299846)
        (xy 117.656749 100.297523)
        (xy 117.806717 100.192514)
        (xy 117.839789 100.169357)
        (xy 117.839792 100.169355)
        (xy 117.8443 100.166198)
        (xy 118.006198 100.0043)
        (xy 118.137523 99.816749)
        (xy 118.139846 99.811767)
        (xy 118.139849 99.811762)
        (xy 118.231961 99.614225)
        (xy 118.231961 99.614224)
        (xy 118.234284 99.609243)
        (xy 118.254868 99.532425)
        (xy 118.292119 99.393402)
        (xy 118.292119 99.3934)
        (xy 118.293543 99.388087)
        (xy 118.313498 99.16)
        (xy 118.293543 98.931913)
        (xy 118.276875 98.869707)
        (xy 118.235707 98.716067)
        (xy 118.235706 98.716065)
        (xy 118.234284 98.710757)
        (xy 118.222609 98.68572)
        (xy 118.139849 98.508238)
        (xy 118.139846 98.508233)
        (xy 118.137523 98.503251)
        (xy 118.056042 98.386884)
        (xy 118.009357 98.320211)
        (xy 118.009355 98.320208)
        (xy 118.006198 98.3157)
        (xy 117.845405 98.154907)
        (xy 117.811379 98.092595)
        (xy 117.8085 98.065812)
        (xy 117.8085 98.009165)
        (xy 117.808507 98.007846)
        (xy 117.80875 97.984598)
        (xy 117.80945 97.917779)
        (xy 117.807963 97.910901)
        (xy 117.807962 97.910891)
        (xy 117.800291 97.875413)
        (xy 117.79823 97.862831)
        (xy 117.79731 97.854623)
        (xy 117.793397 97.819745)
        (xy 117.782368 97.788074)
        (xy 117.778205 97.773265)
        (xy 117.772607 97.747371)
        (xy 117.772606 97.747368)
        (xy 117.771119 97.74049)
        (xy 117.752792 97.701187)
        (xy 117.74801 97.689411)
        (xy 117.733745 97.648448)
        (xy 117.73001 97.64247)
        (xy 117.715973 97.620005)
        (xy 117.708634 97.606488)
        (xy 117.697441 97.582486)
        (xy 117.69744 97.582485)
        (xy 117.694462 97.576098)
        (xy 117.667894 97.541847)
        (xy 117.660598 97.531388)
        (xy 117.641358 97.500596)
        (xy 117.641356 97.500593)
        (xy 117.637626 97.494624)
        (xy 117.609024 97.465821)
        (xy 117.608439 97.465196)
        (xy 117.607922 97.46453)
        (xy 117.581932 97.43854)
        (xy 117.509815 97.365918)
        (xy 117.508778 97.36526)
        (xy 117.507549 97.364157)
        (xy 111.895405 91.752013)
        (xy 111.861379 91.689701)
        (xy 111.8585 91.662918)
        (xy 111.8585 91.266522)
        (xy 122.917273 91.266522)
        (xy 122.964764 91.443761)
        (xy 122.96851 91.454053)
        (xy 123.060586 91.651511)
        (xy 123.066069 91.661007)
        (xy 123.191028 91.839467)
        (xy 123.198084 91.847875)
        (xy 123.352125 92.001916)
        (xy 123.360533 92.008972)
        (xy 123.538993 92.133931)
        (xy 123.548489 92.139414)
        (xy 123.745947 92.23149)
        (xy 123.756239 92.235236)
        (xy 123.928503 92.281394)
        (xy 123.942599 92.281058)
        (xy 123.946 92.273116)
        (xy 123.946 92.267967)
        (xy 124.454 92.267967)
        (xy 124.457973 92.281498)
        (xy 124.466522 92.282727)
        (xy 124.643761 92.235236)
        (xy 124.654053 92.23149)
        (xy 124.851511 92.139414)
        (xy 124.861007 92.133931)
        (xy 125.039467 92.008972)
        (xy 125.047875 92.001916)
        (xy 125.201916 91.847875)
        (xy 125.208972 91.839467)
        (xy 125.333931 91.661007)
        (xy 125.339414 91.651511)
        (xy 125.355529 91.616951)
        (xy 125.402446 91.563666)
        (xy 125.470723 91.544205)
        (xy 125.538683 91.564747)
        (xy 125.583919 91.616951)
        (xy 125.600151 91.651762)
        (xy 125.600154 91.651767)
        (xy 125.602477 91.656749)
        (xy 125.643341 91.715108)
        (xy 125.730087 91.838994)
        (xy 125.733802 91.8443)
        (xy 125.8957 92.006198)
        (xy 125.900208 92.009355)
        (xy 125.900211 92.009357)
        (xy 125.952467 92.045947)
        (xy 126.083251 92.137523)
        (xy 126.088233 92.139846)
        (xy 126.088238 92.139849)
        (xy 126.284765 92.23149)
        (xy 126.290757 92.234284)
        (xy 126.296065 92.235706)
        (xy 126.296067 92.235707)
        (xy 126.506598 92.292119)
        (xy 126.5066 92.292119)
        (xy 126.511913 92.293543)
        (xy 126.74 92.313498)
        (xy 126.968087 92.293543)
        (xy 126.9734 92.292119)
        (xy 126.973402 92.292119)
        (xy 127.183933 92.235707)
        (xy 127.183935 92.235706)
        (xy 127.189243 92.234284)
        (xy 127.195235 92.23149)
        (xy 127.391762 92.139849)
        (xy 127.391767 92.139846)
        (xy 127.396749 92.137523)
        (xy 127.527533 92.045947)
        (xy 127.579789 92.009357)
        (xy 127.579792 92.009355)
        (xy 127.5843 92.006198)
        (xy 127.746198 91.8443)
        (xy 127.749914 91.838994)
        (xy 127.836659 91.715108)
        (xy 127.877523 91.656749)
        (xy 127.879846 91.651767)
        (xy 127.879849 91.651762)
        (xy 127.895805 91.617543)
        (xy 127.942722 91.564258)
        (xy 128.010999 91.544797)
        (xy 128.078959 91.565339)
        (xy 128.124195 91.617543)
        (xy 128.140151 91.651762)
        (xy 128.140154 91.651767)
        (xy 128.142477 91.656749)
        (xy 128.183341 91.715108)
        (xy 128.270087 91.838994)
        (xy 128.273802 91.8443)
        (xy 128.4357 92.006198)
        (xy 128.440208 92.009355)
        (xy 128.440211 92.009357)
        (xy 128.492467 92.045947)
        (xy 128.623251 92.137523)
        (xy 128.628233 92.139846)
        (xy 128.628238 92.139849)
        (xy 128.824765 92.23149)
        (xy 128.830757 92.234284)
        (xy 128.836065 92.235706)
        (xy 128.836067 92.235707)
        (xy 129.046598 92.292119)
        (xy 129.0466 92.292119)
        (xy 129.051913 92.293543)
        (xy 129.28 92.313498)
        (xy 129.508087 92.293543)
        (xy 129.5134 92.292119)
        (xy 129.513402 92.292119)
        (xy 129.723933 92.235707)
        (xy 129.723935 92.235706)
        (xy 129.729243 92.234284)
        (xy 129.735235 92.23149)
        (xy 129.931762 92.139849)
        (xy 129.931767 92.139846)
        (xy 129.936749 92.137523)
        (xy 130.067533 92.045947)
        (xy 130.119789 92.009357)
        (xy 130.119792 92.009355)
        (xy 130.1243 92.006198)
        (xy 130.286198 91.8443)
        (xy 130.289914 91.838994)
        (xy 130.376659 91.715108)
        (xy 130.417523 91.656749)
        (xy 130.419846 91.651767)
        (xy 130.419849 91.651762)
        (xy 130.435805 91.617543)
        (xy 130.482722 91.564258)
        (xy 130.550999 91.544797)
        (xy 130.618959 91.565339)
        (xy 130.664195 91.617543)
        (xy 130.680151 91.651762)
        (xy 130.680154 91.651767)
        (xy 130.682477 91.656749)
        (xy 130.723341 91.715108)
        (xy 130.810087 91.838994)
        (xy 130.813802 91.8443)
        (xy 130.9757 92.006198)
        (xy 130.980208 92.009355)
        (xy 130.980211 92.009357)
        (xy 131.032467 92.045947)
        (xy 131.163251 92.137523)
        (xy 131.168233 92.139846)
        (xy 131.168238 92.139849)
        (xy 131.364765 92.23149)
        (xy 131.370757 92.234284)
        (xy 131.376065 92.235706)
        (xy 131.376067 92.235707)
        (xy 131.586598 92.292119)
        (xy 131.5866 92.292119)
        (xy 131.591913 92.293543)
        (xy 131.82 92.313498)
        (xy 132.048087 92.293543)
        (xy 132.0534 92.292119)
        (xy 132.053402 92.292119)
        (xy 132.263933 92.235707)
        (xy 132.263935 92.235706)
        (xy 132.269243 92.234284)
        (xy 132.275235 92.23149)
        (xy 132.471762 92.139849)
        (xy 132.471767 92.139846)
        (xy 132.476749 92.137523)
        (xy 132.607533 92.045947)
        (xy 132.659789 92.009357)
        (xy 132.659792 92.009355)
        (xy 132.6643 92.006198)
        (xy 132.826198 91.8443)
        (xy 132.829914 91.838994)
        (xy 132.916659 91.715108)
        (xy 132.957523 91.656749)
        (xy 132.959846 91.651767)
        (xy 132.959849 91.651762)
        (xy 133.051961 91.454225)
        (xy 133.051961 91.454224)
        (xy 133.054284 91.449243)
        (xy 133.070629 91.388245)
        (xy 133.112119 91.233402)
        (xy 133.112119 91.2334)
        (xy 133.113543 91.228087)
        (xy 133.133498 91)
        (xy 134.686502 91)
        (xy 134.706457 91.228087)
        (xy 134.707881 91.2334)
        (xy 134.707881 91.233402)
        (xy 134.749372 91.388245)
        (xy 134.765716 91.449243)
        (xy 134.768039 91.454224)
        (xy 134.768039 91.454225)
        (xy 134.860151 91.651762)
        (xy 134.860154 91.651767)
        (xy 134.862477 91.656749)
        (xy 134.903341 91.715108)
        (xy 134.990087 91.838994)
        (xy 134.993802 91.8443)
        (xy 135.1557 92.006198)
        (xy 135.160208 92.009355)
        (xy 135.160211 92.009357)
        (xy 135.212467 92.045947)
        (xy 135.343251 92.137523)
        (xy 135.348233 92.139846)
        (xy 135.348238 92.139849)
        (xy 135.544765 92.23149)
        (xy 135.550757 92.234284)
        (xy 135.556065 92.235706)
        (xy 135.556067 92.235707)
        (xy 135.766598 92.292119)
        (xy 135.7666 92.292119)
        (xy 135.771913 92.293543)
        (xy 136 92.313498)
        (xy 136.228087 92.293543)
        (xy 136.2334 92.292119)
        (xy 136.233402 92.292119)
        (xy 136.443933 92.235707)
        (xy 136.443935 92.235706)
        (xy 136.449243 92.234284)
        (xy 136.455235 92.23149)
        (xy 136.651762 92.139849)
        (xy 136.651767 92.139846)
        (xy 136.656749 92.137523)
        (xy 136.787533 92.045947)
        (xy 136.839789 92.009357)
        (xy 136.839792 92.009355)
        (xy 136.8443 92.006198)
        (xy 137.006198 91.8443)
        (xy 137.009914 91.838994)
        (xy 137.096659 91.715108)
        (xy 137.137523 91.656749)
        (xy 137.139846 91.651767)
        (xy 137.139849 91.651762)
        (xy 137.155805 91.617543)
        (xy 137.202722 91.564258)
        (xy 137.270999 91.544797)
        (xy 137.338959 91.565339)
        (xy 137.384195 91.617543)
        (xy 137.400151 91.651762)
        (xy 137.400154 91.651767)
        (xy 137.402477 91.656749)
        (xy 137.443341 91.715108)
        (xy 137.530087 91.838994)
        (xy 137.533802 91.8443)
        (xy 137.6957 92.006198)
        (xy 137.700208 92.009355)
        (xy 137.700211 92.009357)
        (xy 137.752467 92.045947)
        (xy 137.883251 92.137523)
        (xy 137.888233 92.139846)
        (xy 137.888238 92.139849)
        (xy 138.084765 92.23149)
        (xy 138.090757 92.234284)
        (xy 138.096065 92.235706)
        (xy 138.096067 92.235707)
        (xy 138.306598 92.292119)
        (xy 138.3066 92.292119)
        (xy 138.311913 92.293543)
        (xy 138.54 92.313498)
        (xy 138.768087 92.293543)
        (xy 138.7734 92.292119)
        (xy 138.773402 92.292119)
        (xy 138.983933 92.235707)
        (xy 138.983935 92.235706)
        (xy 138.989243 92.234284)
        (xy 138.995235 92.23149)
        (xy 139.191762 92.139849)
        (xy 139.191767 92.139846)
        (xy 139.196749 92.137523)
        (xy 139.327533 92.045947)
        (xy 139.379789 92.009357)
        (xy 139.379792 92.009355)
        (xy 139.3843 92.006198)
        (xy 139.546198 91.8443)
        (xy 139.549914 91.838994)
        (xy 139.636659 91.715108)
        (xy 139.677523 91.656749)
        (xy 139.679846 91.651767)
        (xy 139.679849 91.651762)
        (xy 139.696081 91.616951)
        (xy 139.742998 91.563666)
        (xy 139.811275 91.544205)
        (xy 139.879235 91.564747)
        (xy 139.924471 91.616951)
        (xy 139.940586 91.651511)
        (xy 139.946069 91.661007)
        (xy 140.071028 91.839467)
        (xy 140.078084 91.847875)
        (xy 140.232125 92.001916)
        (xy 140.240533 92.008972)
        (xy 140.418993 92.133931)
        (xy 140.428489 92.139414)
        (xy 140.625947 92.23149)
        (xy 140.636239 92.235236)
        (xy 140.808503 92.281394)
        (xy 140.822599 92.281058)
        (xy 140.826 92.273116)
        (xy 140.826 89.732033)
        (xy 140.822027 89.718502)
        (xy 140.813478 89.717273)
        (xy 140.636239 89.764764)
        (xy 140.625947 89.76851)
        (xy 140.428489 89.860586)
        (xy 140.418993 89.866069)
        (xy 140.240533 89.991028)
        (xy 140.232125 89.998084)
        (xy 140.078084 90.152125)
        (xy 140.071028 90.160533)
        (xy 139.946069 90.338993)
        (xy 139.940586 90.348489)
        (xy 139.924471 90.383049)
        (xy 139.877554 90.436334)
        (xy 139.809277 90.455795)
        (xy 139.741317 90.435253)
        (xy 139.696081 90.383049)
        (xy 139.679849 90.348238)
        (xy 139.679846 90.348233)
        (xy 139.677523 90.343251)
        (xy 139.599267 90.23149)
        (xy 139.549357 90.160211)
        (xy 139.549355 90.160208)
        (xy 139.546198 90.1557)
        (xy 139.3843 89.993802)
        (xy 139.379792 89.990645)
        (xy 139.379789 89.990643)
        (xy 139.277086 89.91873)
        (xy 139.196749 89.862477)
        (xy 139.191767 89.860154)
        (xy 139.191762 89.860151)
        (xy 138.994225 89.768039)
        (xy 138.994224 89.768039)
        (xy 138.989243 89.765716)
        (xy 138.983935 89.764294)
        (xy 138.983933 89.764293)
        (xy 138.773402 89.707881)
        (xy 138.7734 89.707881)
        (xy 138.768087 89.706457)
        (xy 138.54 89.686502)
        (xy 138.311913 89.706457)
        (xy 138.3066 89.707881)
        (xy 138.306598 89.707881)
        (xy 138.096067 89.764293)
        (xy 138.096065 89.764294)
        (xy 138.090757 89.765716)
        (xy 138.085776 89.768039)
        (xy 138.085775 89.768039)
        (xy 137.888238 89.860151)
        (xy 137.888233 89.860154)
        (xy 137.883251 89.862477)
        (xy 137.802914 89.91873)
        (xy 137.700211 89.990643)
        (xy 137.700208 89.990645)
        (xy 137.6957 89.993802)
        (xy 137.533802 90.1557)
        (xy 137.530645 90.160208)
        (xy 137.530643 90.160211)
        (xy 137.480733 90.23149)
        (xy 137.402477 90.343251)
        (xy 137.400154 90.348233)
        (xy 137.400151 90.348238)
        (xy 137.384195 90.382457)
        (xy 137.337278 90.435742)
        (xy 137.269001 90.455203)
        (xy 137.201041 90.434661)
        (xy 137.155805 90.382457)
        (xy 137.139849 90.348238)
        (xy 137.139846 90.348233)
        (xy 137.137523 90.343251)
        (xy 137.059267 90.23149)
        (xy 137.009357 90.160211)
        (xy 137.009355 90.160208)
        (xy 137.006198 90.1557)
        (xy 136.8443 89.993802)
        (xy 136.839792 89.990645)
        (xy 136.839789 89.990643)
        (xy 136.737086 89.91873)
        (xy 136.656749 89.862477)
        (xy 136.651767 89.860154)
        (xy 136.651762 89.860151)
        (xy 136.454225 89.768039)
        (xy 136.454224 89.768039)
        (xy 136.449243 89.765716)
        (xy 136.443935 89.764294)
        (xy 136.443933 89.764293)
        (xy 136.233402 89.707881)
        (xy 136.2334 89.707881)
        (xy 136.228087 89.706457)
        (xy 136 89.686502)
        (xy 135.771913 89.706457)
        (xy 135.7666 89.707881)
        (xy 135.766598 89.707881)
        (xy 135.556067 89.764293)
        (xy 135.556065 89.764294)
        (xy 135.550757 89.765716)
        (xy 135.545776 89.768039)
        (xy 135.545775 89.768039)
        (xy 135.348238 89.860151)
        (xy 135.348233 89.860154)
        (xy 135.343251 89.862477)
        (xy 135.262914 89.91873)
        (xy 135.160211 89.990643)
        (xy 135.160208 89.990645)
        (xy 135.1557 89.993802)
        (xy 134.993802 90.1557)
        (xy 134.990645 90.160208)
        (xy 134.990643 90.160211)
        (xy 134.940733 90.23149)
        (xy 134.862477 90.343251)
        (xy 134.860154 90.348233)
        (xy 134.860151 90.348238)
        (xy 134.770879 90.539684)
        (xy 134.765716 90.550757)
        (xy 134.764294 90.556065)
        (xy 134.764293 90.556067)
        (xy 134.71654 90.734284)
        (xy 134.706457 90.771913)
        (xy 134.686502 91)
        (xy 133.133498 91)
        (xy 133.113543 90.771913)
        (xy 133.10346 90.734284)
        (xy 133.055707 90.556067)
        (xy 133.055706 90.556065)
        (xy 133.054284 90.550757)
        (xy 133.049121 90.539684)
        (xy 132.959849 90.348238)
        (xy 132.959846 90.348233)
        (xy 132.957523 90.343251)
        (xy 132.879267 90.23149)
        (xy 132.829357 90.160211)
        (xy 132.829355 90.160208)
        (xy 132.826198 90.1557)
        (xy 132.6643 89.993802)
        (xy 132.659792 89.990645)
        (xy 132.659789 89.990643)
        (xy 132.557086 89.91873)
        (xy 132.476749 89.862477)
        (xy 132.471767 89.860154)
        (xy 132.471762 89.860151)
        (xy 132.274225 89.768039)
        (xy 132.274224 89.768039)
        (xy 132.269243 89.765716)
        (xy 132.263935 89.764294)
        (xy 132.263933 89.764293)
        (xy 132.053402 89.707881)
        (xy 132.0534 89.707881)
        (xy 132.048087 89.706457)
        (xy 131.82 89.686502)
        (xy 131.591913 89.706457)
        (xy 131.5866 89.707881)
        (xy 131.586598 89.707881)
        (xy 131.376067 89.764293)
        (xy 131.376065 89.764294)
        (xy 131.370757 89.765716)
        (xy 131.365776 89.768039)
        (xy 131.365775 89.768039)
        (xy 131.168238 89.860151)
        (xy 131.168233 89.860154)
        (xy 131.163251 89.862477)
        (xy 131.082914 89.91873)
        (xy 130.980211 89.990643)
        (xy 130.980208 89.990645)
        (xy 130.9757 89.993802)
        (xy 130.813802 90.1557)
        (xy 130.810645 90.160208)
        (xy 130.810643 90.160211)
        (xy 130.760733 90.23149)
        (xy 130.682477 90.343251)
        (xy 130.680154 90.348233)
        (xy 130.680151 90.348238)
        (xy 130.664195 90.382457)
        (xy 130.617278 90.435742)
        (xy 130.549001 90.455203)
        (xy 130.481041 90.434661)
        (xy 130.435805 90.382457)
        (xy 130.419849 90.348238)
        (xy 130.419846 90.348233)
        (xy 130.417523 90.343251)
        (xy 130.339267 90.23149)
        (xy 130.289357 90.160211)
        (xy 130.289355 90.160208)
        (xy 130.286198 90.1557)
        (xy 130.1243 89.993802)
        (xy 130.119792 89.990645)
        (xy 130.119789 89.990643)
        (xy 130.017086 89.91873)
        (xy 129.936749 89.862477)
        (xy 129.931767 89.860154)
        (xy 129.931762 89.860151)
        (xy 129.734225 89.768039)
        (xy 129.734224 89.768039)
        (xy 129.729243 89.765716)
        (xy 129.723935 89.764294)
        (xy 129.723933 89.764293)
        (xy 129.513402 89.707881)
        (xy 129.5134 89.707881)
        (xy 129.508087 89.706457)
        (xy 129.28 89.686502)
        (xy 129.051913 89.706457)
        (xy 129.0466 89.707881)
        (xy 129.046598 89.707881)
        (xy 128.836067 89.764293)
        (xy 128.836065 89.764294)
        (xy 128.830757 89.765716)
        (xy 128.825776 89.768039)
        (xy 128.825775 89.768039)
        (xy 128.628238 89.860151)
        (xy 128.628233 89.860154)
        (xy 128.623251 89.862477)
        (xy 128.542914 89.91873)
        (xy 128.440211 89.990643)
        (xy 128.440208 89.990645)
        (xy 128.4357 89.993802)
        (xy 128.273802 90.1557)
        (xy 128.270645 90.160208)
        (xy 128.270643 90.160211)
        (xy 128.220733 90.23149)
        (xy 128.142477 90.343251)
        (xy 128.140154 90.348233)
        (xy 128.140151 90.348238)
        (xy 128.124195 90.382457)
        (xy 128.077278 90.435742)
        (xy 128.009001 90.455203)
        (xy 127.941041 90.434661)
        (xy 127.895805 90.382457)
        (xy 127.879849 90.348238)
        (xy 127.879846 90.348233)
        (xy 127.877523 90.343251)
        (xy 127.799267 90.23149)
        (xy 127.749357 90.160211)
        (xy 127.749355 90.160208)
        (xy 127.746198 90.1557)
        (xy 127.5843 89.993802)
        (xy 127.579792 89.990645)
        (xy 127.579789 89.990643)
        (xy 127.477086 89.91873)
        (xy 127.396749 89.862477)
        (xy 127.391767 89.860154)
        (xy 127.391762 89.860151)
        (xy 127.194225 89.768039)
        (xy 127.194224 89.768039)
        (xy 127.189243 89.765716)
        (xy 127.183935 89.764294)
        (xy 127.183933 89.764293)
        (xy 126.973402 89.707881)
        (xy 126.9734 89.707881)
        (xy 126.968087 89.706457)
        (xy 126.74 89.686502)
        (xy 126.511913 89.706457)
        (xy 126.5066 89.707881)
        (xy 126.506598 89.707881)
        (xy 126.296067 89.764293)
        (xy 126.296065 89.764294)
        (xy 126.290757 89.765716)
        (xy 126.285776 89.768039)
        (xy 126.285775 89.768039)
        (xy 126.088238 89.860151)
        (xy 126.088233 89.860154)
        (xy 126.083251 89.862477)
        (xy 126.002914 89.91873)
        (xy 125.900211 89.990643)
        (xy 125.900208 89.990645)
        (xy 125.8957 89.993802)
        (xy 125.733802 90.1557)
        (xy 125.730645 90.160208)
        (xy 125.730643 90.160211)
        (xy 125.680733 90.23149)
        (xy 125.602477 90.343251)
        (xy 125.600154 90.348233)
        (xy 125.600151 90.348238)
        (xy 125.583919 90.383049)
        (xy 125.537002 90.436334)
        (xy 125.468725 90.455795)
        (xy 125.400765 90.435253)
        (xy 125.355529 90.383049)
        (xy 125.339414 90.348489)
        (xy 125.333931 90.338993)
        (xy 125.208972 90.160533)
        (xy 125.201916 90.152125)
        (xy 125.047875 89.998084)
        (xy 125.039467 89.991028)
        (xy 124.861007 89.866069)
        (xy 124.851511 89.860586)
        (xy 124.654053 89.76851)
        (xy 124.643761 89.764764)
        (xy 124.471497 89.718606)
        (xy 124.457401 89.718942)
        (xy 124.454 89.726884)
        (xy 124.454 92.267967)
        (xy 123.946 92.267967)
        (xy 123.946 91.272115)
        (xy 123.941525 91.256876)
        (xy 123.940135 91.255671)
        (xy 123.932452 91.254)
        (xy 122.932033 91.254)
        (xy 122.918502 91.257973)
        (xy 122.917273 91.266522)
        (xy 111.8585 91.266522)
        (xy 111.8585 90.728503)
        (xy 122.918606 90.728503)
        (xy 122.918942 90.742599)
        (xy 122.926884 90.746)
        (xy 123.927885 90.746)
        (xy 123.943124 90.741525)
        (xy 123.944329 90.740135)
        (xy 123.946 90.732452)
        (xy 123.946 89.732033)
        (xy 123.942027 89.718502)
        (xy 123.933478 89.717273)
        (xy 123.756239 89.764764)
        (xy 123.745947 89.76851)
        (xy 123.548489 89.860586)
        (xy 123.538993 89.866069)
        (xy 123.360533 89.991028)
        (xy 123.352125 89.998084)
        (xy 123.198084 90.152125)
        (xy 123.191028 90.160533)
        (xy 123.066069 90.338993)
        (xy 123.060586 90.348489)
        (xy 122.96851 90.545947)
        (xy 122.964764 90.556239)
        (xy 122.918606 90.728503)
        (xy 111.8585 90.728503)
        (xy 111.8585 90.601866)
        (xy 111.851745 90.539684)
        (xy 111.800615 90.403295)
        (xy 111.713261 90.286739)
        (xy 111.596705 90.199385)
        (xy 111.460316 90.148255)
        (xy 111.398134 90.1415)
        (xy 109.601866 90.1415)
        (xy 109.539684 90.148255)
        (xy 109.403295 90.199385)
        (xy 109.286739 90.286739)
        (xy 109.199385 90.403295)
        (xy 109.148255 90.539684)
        (xy 109.1415 90.601866)
        (xy 109.1415 92.398134)
        (xy 109.148255 92.460316)
        (xy 109.199385 92.596705)
        (xy 109.286739 92.713261)
        (xy 109.403295 92.800615)
        (xy 109.411704 92.803767)
        (xy 109.411705 92.803768)
        (xy 109.52096 92.844726)
        (xy 109.577725 92.887367)
        (xy 109.602425 92.953929)
        (xy 109.587218 93.023278)
        (xy 109.567825 93.049759)
        (xy 109.44459 93.178717)
        (xy 109.438104 93.186727)
        (xy 109.318098 93.362649)
        (xy 109.313 93.371623)
        (xy 109.223338 93.564783)
        (xy 109.219775 93.57447)
        (xy 109.164389 93.774183)
        (xy 109.165912 93.782607)
        (xy 109.178292 93.786)
        (xy 110.628 93.786)
        (xy 110.696121 93.806002)
        (xy 110.742614 93.859658)
        (xy 110.754 93.912)
        (xy 110.754 94.168)
        (xy 110.733998 94.236121)
        (xy 110.680342 94.282614)
        (xy 110.628 94.294)
        (xy 109.183225 94.294)
        (xy 109.169694 94.297973)
        (xy 109.168257 94.307966)
        (xy 109.198565 94.442446)
        (xy 109.201645 94.452275)
        (xy 109.28177 94.649603)
        (xy 109.286413 94.658794)
        (xy 109.397694 94.840388)
        (xy 109.403777 94.848699)
        (xy 109.543213 95.009667)
        (xy 109.55058 95.016883)
        (xy 109.714434 95.152916)
        (xy 109.722881 95.158831)
        (xy 109.791969 95.199203)
        (xy 109.840693 95.250842)
        (xy 109.853764 95.320625)
        (xy 109.827033 95.386396)
        (xy 109.786584 95.419752)
        (xy 109.773607 95.426507)
        (xy 109.769474 95.42961)
        (xy 109.769471 95.429612)
        (xy 109.5991 95.55753)
        (xy 109.594965 95.560635)
        (xy 109.591393 95.564373)
        (xy 109.449855 95.712484)
        (xy 109.440629 95.722138)
        (xy 109.314743 95.90668)
        (xy 109.220688 96.109305)
        (xy 109.160989 96.32457)
        (xy 109.137251 96.546695)
        (xy 109.137548 96.551848)
        (xy 109.137548 96.551851)
        (xy 109.143011 96.64659)
        (xy 109.15011 96.769715)
        (xy 109.151247 96.774761)
        (xy 109.151248 96.774767)
        (xy 109.170073 96.858297)
        (xy 109.199222 96.987639)
        (xy 109.283266 97.194616)
        (xy 109.288999 97.203971)
        (xy 109.393665 97.374771)
        (xy 109.399987 97.385088)
        (xy 109.54625 97.553938)
        (xy 109.718126 97.696632)
        (xy 109.7278 97.702285)
        (xy 109.791445 97.739476)
        (xy 109.840169 97.791114)
        (xy 109.85324 97.860897)
        (xy 109.826509 97.926669)
        (xy 109.786055 97.960027)
        (xy 109.773607 97.966507)
        (xy 109.769474 97.96961)
        (xy 109.769471 97.969612)
        (xy 109.5991 98.09753)
        (xy 109.594965 98.100635)
        (xy 109.440629 98.262138)
        (xy 109.437715 98.26641)
        (xy 109.437714 98.266411)
        (xy 109.410421 98.306421)
        (xy 109.314743 98.44668)
        (xy 109.220688 98.649305)
        (xy 109.160989 98.86457)
        (xy 109.137251 99.086695)
        (xy 102.5085 99.086695)
        (xy 102.5085 89.268122)
        (xy 112.657473 89.268122)
        (xy 112.704964 89.445361)
        (xy 112.70871 89.455653)
        (xy 112.800786 89.653111)
        (xy 112.806269 89.662607)
        (xy 112.931228 89.841067)
        (xy 112.938284 89.849475)
        (xy 113.092325 90.003516)
        (xy 113.100733 90.010572)
        (xy 113.279193 90.135531)
        (xy 113.288689 90.141014)
        (xy 113.486147 90.23309)
        (xy 113.496439 90.236836)
        (xy 113.668703 90.282994)
        (xy 113.682799 90.282658)
        (xy 113.6862 90.274716)
        (xy 113.6862 90.269567)
        (xy 114.1942 90.269567)
        (xy 114.198173 90.283098)
        (xy 114.206722 90.284327)
        (xy 114.383961 90.236836)
        (xy 114.394253 90.23309)
        (xy 114.591711 90.141014)
        (xy 114.601207 90.135531)
        (xy 114.671856 90.086062)
        (xy 116.278493 90.086062)
        (xy 116.287789 90.098077)
        (xy 116.338994 90.133931)
        (xy 116.348489 90.139414)
        (xy 116.545947 90.23149)
        (xy 116.556239 90.235236)
        (xy 116.766688 90.291625)
        (xy 116.777481 90.293528)
        (xy 116.994525 90.312517)
        (xy 117.005475 90.312517)
        (xy 117.222519 90.293528)
        (xy 117.233312 90.291625)
        (xy 117.443761 90.235236)
        (xy 117.454053 90.23149)
        (xy 117.651511 90.139414)
        (xy 117.661006 90.133931)
        (xy 117.713048 90.097491)
        (xy 117.721424 90.087012)
        (xy 117.714356 90.073566)
        (xy 117.012812 89.372022)
        (xy 116.998868 89.364408)
        (xy 116.997035 89.364539)
        (xy 116.99042 89.36879)
        (xy 116.284923 90.074287)
        (xy 116.278493 90.086062)
        (xy 114.671856 90.086062)
        (xy 114.779667 90.010572)
        (xy 114.788075 90.003516)
        (xy 114.942116 89.849475)
        (xy 114.949172 89.841067)
        (xy 115.074131 89.662607)
        (xy 115.079614 89.653111)
        (xy 115.17169 89.455653)
        (xy 115.175436 89.445361)
        (xy 115.221594 89.273097)
        (xy 115.221258 89.259001)
        (xy 115.213316 89.2556)
        (xy 114.212315 89.2556)
        (xy 114.197076 89.260075)
        (xy 114.195871 89.261465)
        (xy 114.1942 89.269148)
        (xy 114.1942 90.269567)
        (xy 113.6862 90.269567)
        (xy 113.6862 89.273715)
        (xy 113.681725 89.258476)
        (xy 113.680335 89.257271)
        (xy 113.672652 89.2556)
        (xy 112.672233 89.2556)
        (xy 112.658702 89.259573)
        (xy 112.657473 89.268122)
        (xy 102.5085 89.268122)
        (xy 102.5085 89.005475)
        (xy 115.687483 89.005475)
        (xy 115.706472 89.222519)
        (xy 115.708375 89.233312)
        (xy 115.764764 89.443761)
        (xy 115.76851 89.454053)
        (xy 115.860586 89.651511)
        (xy 115.866069 89.661006)
        (xy 115.902509 89.713048)
        (xy 115.912988 89.721424)
        (xy 115.926434 89.714356)
        (xy 116.627978 89.012812)
        (xy 116.634356 89.001132)
        (xy 117.364408 89.001132)
        (xy 117.364539 89.002965)
        (xy 117.36879 89.00958)
        (xy 118.074287 89.715077)
        (xy 118.086062 89.721507)
        (xy 118.098077 89.712211)
        (xy 118.133931 89.661006)
        (xy 118.139414 89.651511)
        (xy 118.23149 89.454053)
        (xy 118.235236 89.443761)
        (xy 118.282727 89.266522)
        (xy 118.777273 89.266522)
        (xy 118.824764 89.443761)
        (xy 118.82851 89.454053)
        (xy 118.920586 89.651511)
        (xy 118.926069 89.661007)
        (xy 119.051028 89.839467)
        (xy 119.058084 89.847875)
        (xy 119.212125 90.001916)
        (xy 119.220533 90.008972)
        (xy 119.398993 90.133931)
        (xy 119.408489 90.139414)
        (xy 119.605947 90.23149)
        (xy 119.616239 90.235236)
        (xy 119.788503 90.281394)
        (xy 119.802599 90.281058)
        (xy 119.806 90.273116)
        (xy 119.806 90.267967)
        (xy 120.314 90.267967)
        (xy 120.317973 90.281498)
        (xy 120.326522 90.282727)
        (xy 120.503761 90.235236)
        (xy 120.514053 90.23149)
        (xy 120.711511 90.139414)
        (xy 120.721007 90.133931)
        (xy 120.899467 90.008972)
        (xy 120.907875 90.001916)
        (xy 121.061916 89.847875)
        (xy 121.068972 89.839467)
        (xy 121.193931 89.661007)
        (xy 121.199414 89.651511)
        (xy 121.29149 89.454053)
        (xy 121.295236 89.443761)
        (xy 121.341394 89.271497)
        (xy 121.341058 89.257401)
        (xy 121.333116 89.254)
        (xy 120.332115 89.254)
        (xy 120.316876 89.258475)
        (xy 120.315671 89.259865)
        (xy 120.314 89.267548)
        (xy 120.314 90.267967)
        (xy 119.806 90.267967)
        (xy 119.806 89.272115)
        (xy 119.801525 89.256876)
        (xy 119.800135 89.255671)
        (xy 119.792452 89.254)
        (xy 118.792033 89.254)
        (xy 118.778502 89.257973)
        (xy 118.777273 89.266522)
        (xy 118.282727 89.266522)
        (xy 118.291625 89.233312)
        (xy 118.293528 89.222519)
        (xy 118.312517 89.005475)
        (xy 118.312517 88.994525)
        (xy 118.304084 88.898134)
        (xy 128.6415 88.898134)
        (xy 128.648255 88.960316)
        (xy 128.699385 89.096705)
        (xy 128.786739 89.213261)
        (xy 128.903295 89.300615)
        (xy 129.039684 89.351745)
        (xy 129.101866 89.3585)
        (xy 130.898134 89.3585)
        (xy 130.960316 89.351745)
        (xy 131.096705 89.300615)
        (xy 131.213261 89.213261)
        (xy 131.300615 89.096705)
        (xy 131.351745 88.960316)
        (xy 131.3585 88.898134)
        (xy 131.3585 88.03)
        (xy 132.056502 88.03)
        (xy 132.076457 88.258087)
        (xy 132.077881 88.2634)
        (xy 132.077881 88.263402)
        (xy 132.098565 88.340593)
        (xy 132.135716 88.479243)
        (xy 132.138039 88.484224)
        (xy 132.138039 88.484225)
        (xy 132.230151 88.681762)
        (xy 132.230154 88.681767)
        (xy 132.232477 88.686749)
        (xy 132.280107 88.754771)
        (xy 132.338905 88.838743)
        (xy 132.363802 88.8743)
        (xy 132.5257 89.036198)
        (xy 132.530208 89.039355)
        (xy 132.530211 89.039357)
        (xy 132.591519 89.082285)
        (xy 132.713251 89.167523)
        (xy 132.718233 89.169846)
        (xy 132.718238 89.169849)
        (xy 132.915775 89.261961)
        (xy 132.920757 89.264284)
        (xy 132.926065 89.265706)
        (xy 132.926067 89.265707)
        (xy 133.136598 89.322119)
        (xy 133.1366 89.322119)
        (xy 133.141913 89.323543)
        (xy 133.37 89.343498)
        (xy 133.598087 89.323543)
        (xy 133.6034 89.322119)
        (xy 133.603402 89.322119)
        (xy 133.813933 89.265707)
        (xy 133.813935 89.265706)
        (xy 133.819243 89.264284)
        (xy 133.824225 89.261961)
        (xy 134.021762 89.169849)
        (xy 134.021767 89.169846)
        (xy 134.026749 89.167523)
        (xy 134.148481 89.082285)
        (xy 134.209789 89.039357)
        (xy 134.209792 89.039355)
        (xy 134.2143 89.036198)
        (xy 134.376198 88.8743)
        (xy 134.401096 88.838743)
        (xy 134.459893 88.754771)
        (xy 134.507523 88.686749)
        (xy 134.509846 88.681767)
        (xy 134.509849 88.681762)
        (xy 134.601961 88.484225)
        (xy 134.601961 88.484224)
        (xy 134.604284 88.479243)
        (xy 134.641436 88.340593)
        (xy 134.662119 88.263402)
        (xy 134.662119 88.2634)
        (xy 134.663543 88.258087)
        (xy 134.683498 88.03)
        (xy 134.663543 87.801913)
        (xy 134.660919 87.792119)
        (xy 134.605707 87.586067)
        (xy 134.605706 87.586065)
        (xy 134.604284 87.580757)
        (xy 134.591756 87.553891)
        (xy 134.509849 87.378238)
        (xy 134.509846 87.378233)
        (xy 134.507523 87.373251)
        (xy 134.411989 87.236815)
        (xy 134.379357 87.190211)
        (xy 134.379355 87.190208)
        (xy 134.376198 87.1857)
        (xy 134.2143 87.023802)
        (xy 134.209792 87.020645)
        (xy 134.209789 87.020643)
        (xy 134.107819 86.949243)
        (xy 134.026749 86.892477)
        (xy 134.021767 86.890154)
        (xy 134.021762 86.890151)
        (xy 133.824225 86.798039)
        (xy 133.824224 86.798039)
        (xy 133.819243 86.795716)
        (xy 133.813935 86.794294)
        (xy 133.813933 86.794293)
        (xy 133.603402 86.737881)
        (xy 133.6034 86.737881)
        (xy 133.598087 86.736457)
        (xy 133.37 86.716502)
        (xy 133.141913 86.736457)
        (xy 133.1366 86.737881)
        (xy 133.136598 86.737881)
        (xy 132.926067 86.794293)
        (xy 132.926065 86.794294)
        (xy 132.920757 86.795716)
        (xy 132.915776 86.798039)
        (xy 132.915775 86.798039)
        (xy 132.718238 86.890151)
        (xy 132.718233 86.890154)
        (xy 132.713251 86.892477)
        (xy 132.632181 86.949243)
        (xy 132.530211 87.020643)
        (xy 132.530208 87.020645)
        (xy 132.5257 87.023802)
        (xy 132.363802 87.1857)
        (xy 132.360645 87.190208)
        (xy 132.360643 87.190211)
        (xy 132.328011 87.236815)
        (xy 132.232477 87.373251)
        (xy 132.230154 87.378233)
        (xy 132.230151 87.378238)
        (xy 132.148244 87.553891)
        (xy 132.135716 87.580757)
        (xy 132.134294 87.586065)
        (xy 132.134293 87.586067)
        (xy 132.079081 87.792119)
        (xy 132.076457 87.801913)
        (xy 132.056502 88.03)
        (xy 131.3585 88.03)
        (xy 131.3585 87.101866)
        (xy 131.351745 87.039684)
        (xy 131.300615 86.903295)
        (xy 131.213261 86.786739)
        (xy 131.096705 86.699385)
        (xy 130.977687 86.654767)
        (xy 130.920923 86.612125)
        (xy 130.896223 86.545564)
        (xy 130.91143 86.476215)
        (xy 130.932977 86.447535)
        (xy 131.034052 86.346812)
        (xy 131.04073 86.338965)
        (xy 131.165003 86.16602)
        (xy 131.170313 86.157183)
        (xy 131.26467 85.966267)
        (xy 131.268469 85.956672)
        (xy 131.330377 85.75291)
        (xy 131.332555 85.742837)
        (xy 131.333986 85.731962)
        (xy 131.331775 85.717778)
        (xy 131.318617 85.714)
        (xy 128.683225 85.714)
        (xy 128.669694 85.717973)
        (xy 128.668257 85.727966)
        (xy 128.698565 85.862446)
        (xy 128.701645 85.872275)
        (xy 128.78177 86.069603)
        (xy 128.786413 86.078794)
        (xy 128.897694 86.260388)
        (xy 128.903777 86.268699)
        (xy 129.043213 86.429667)
        (xy 129.050577 86.436879)
        (xy 129.055522 86.440985)
        (xy 129.095156 86.499889)
        (xy 129.096653 86.57087)
        (xy 129.059537 86.631392)
        (xy 129.019264 86.65591)
        (xy 128.911705 86.696232)
        (xy 128.911704 86.696233)
        (xy 128.903295 86.699385)
        (xy 128.786739 86.786739)
        (xy 128.699385 86.903295)
        (xy 128.648255 87.039684)
        (xy 128.6415 87.101866)
        (xy 128.6415 88.898134)
        (xy 118.304084 88.898134)
        (xy 118.293528 88.777481)
        (xy 118.291625 88.766688)
        (xy 118.281393 88.728503)
        (xy 118.778606 88.728503)
        (xy 118.778942 88.742599)
        (xy 118.786884 88.746)
        (xy 119.787885 88.746)
        (xy 119.803124 88.741525)
        (xy 119.804329 88.740135)
        (xy 119.806 88.732452)
        (xy 119.806 88.727885)
        (xy 120.314 88.727885)
        (xy 120.318475 88.743124)
        (xy 120.319865 88.744329)
        (xy 120.327548 88.746)
        (xy 121.327967 88.746)
        (xy 121.341498 88.742027)
        (xy 121.342727 88.733478)
        (xy 121.295236 88.556239)
        (xy 121.29149 88.545947)
        (xy 121.199414 88.348489)
        (xy 121.193931 88.338993)
        (xy 121.068972 88.160533)
        (xy 121.061916 88.152125)
        (xy 120.907875 87.998084)
        (xy 120.899467 87.991028)
        (xy 120.721007 87.866069)
        (xy 120.711511 87.860586)
        (xy 120.514053 87.76851)
        (xy 120.503761 87.764764)
        (xy 120.331497 87.718606)
        (xy 120.317401 87.718942)
        (xy 120.314 87.726884)
        (xy 120.314 88.727885)
        (xy 119.806 88.727885)
        (xy 119.806 87.732033)
        (xy 119.802027 87.718502)
        (xy 119.793478 87.717273)
        (xy 119.616239 87.764764)
        (xy 119.605947 87.76851)
        (xy 119.408489 87.860586)
        (xy 119.398993 87.866069)
        (xy 119.220533 87.991028)
        (xy 119.212125 87.998084)
        (xy 119.058084 88.152125)
        (xy 119.051028 88.160533)
        (xy 118.926069 88.338993)
        (xy 118.920586 88.348489)
        (xy 118.82851 88.545947)
        (xy 118.824764 88.556239)
        (xy 118.778606 88.728503)
        (xy 118.281393 88.728503)
        (xy 118.235236 88.556239)
        (xy 118.23149 88.545947)
        (xy 118.139414 88.348489)
        (xy 118.133931 88.338994)
        (xy 118.097491 88.286952)
        (xy 118.087012 88.278576)
        (xy 118.073566 88.285644)
        (xy 117.372022 88.987188)
        (xy 117.364408 89.001132)
        (xy 116.634356 89.001132)
        (xy 116.635592 88.998868)
        (xy 116.635461 88.997035)
        (xy 116.63121 88.99042)
        (xy 115.925713 88.284923)
        (xy 115.913938 88.278493)
        (xy 115.901923 88.287789)
        (xy 115.866069 88.338994)
        (xy 115.860586 88.348489)
        (xy 115.76851 88.545947)
        (xy 115.764764 88.556239)
        (xy 115.708375 88.766688)
        (xy 115.706472 88.777481)
        (xy 115.687483 88.994525)
        (xy 115.687483 89.005475)
        (xy 102.5085 89.005475)
        (xy 102.5085 88.730103)
        (xy 112.658806 88.730103)
        (xy 112.659142 88.744199)
        (xy 112.667084 88.7476)
        (xy 113.668085 88.7476)
        (xy 113.683324 88.743125)
        (xy 113.684529 88.741735)
        (xy 113.6862 88.734052)
        (xy 113.6862 88.729485)
        (xy 114.1942 88.729485)
        (xy 114.198675 88.744724)
        (xy 114.200065 88.745929)
        (xy 114.207748 88.7476)
        (xy 115.208167 88.7476)
        (xy 115.221698 88.743627)
        (xy 115.222927 88.735078)
        (xy 115.175436 88.557839)
        (xy 115.17169 88.547547)
        (xy 115.079614 88.350089)
        (xy 115.074131 88.340593)
        (xy 114.949172 88.162133)
        (xy 114.942116 88.153725)
        (xy 114.788075 87.999684)
        (xy 114.779667 87.992628)
        (xy 114.665929 87.912988)
        (xy 116.278576 87.912988)
        (xy 116.285644 87.926434)
        (xy 116.987188 88.627978)
        (xy 117.001132 88.635592)
        (xy 117.002965 88.635461)
        (xy 117.00958 88.63121)
        (xy 117.715077 87.925713)
        (xy 117.721507 87.913938)
        (xy 117.712211 87.901923)
        (xy 117.661006 87.866069)
        (xy 117.651511 87.860586)
        (xy 117.454053 87.76851)
        (xy 117.443761 87.764764)
        (xy 117.233312 87.708375)
        (xy 117.222519 87.706472)
        (xy 117.005475 87.687483)
        (xy 116.994525 87.687483)
        (xy 116.777481 87.706472)
        (xy 116.766688 87.708375)
        (xy 116.556239 87.764764)
        (xy 116.545947 87.76851)
        (xy 116.348489 87.860586)
        (xy 116.338994 87.866069)
        (xy 116.286952 87.902509)
        (xy 116.278576 87.912988)
        (xy 114.665929 87.912988)
        (xy 114.601207 87.867669)
        (xy 114.591711 87.862186)
        (xy 114.394253 87.77011)
        (xy 114.383961 87.766364)
        (xy 114.211697 87.720206)
        (xy 114.197601 87.720542)
        (xy 114.1942 87.728484)
        (xy 114.1942 88.729485)
        (xy 113.6862 88.729485)
        (xy 113.6862 87.733633)
        (xy 113.682227 87.720102)
        (xy 113.673678 87.718873)
        (xy 113.496439 87.766364)
        (xy 113.486147 87.77011)
        (xy 113.288689 87.862186)
        (xy 113.279193 87.867669)
        (xy 113.100733 87.992628)
        (xy 113.092325 87.999684)
        (xy 112.938284 88.153725)
        (xy 112.931228 88.162133)
        (xy 112.806269 88.340593)
        (xy 112.800786 88.350089)
        (xy 112.70871 88.547547)
        (xy 112.704964 88.557839)
        (xy 112.658806 88.730103)
        (xy 102.5085 88.730103)
        (xy 102.5085 86.658134)
        (xy 106.7015 86.658134)
        (xy 106.708255 86.720316)
        (xy 106.759385 86.856705)
        (xy 106.846739 86.973261)
        (xy 106.963295 87.060615)
        (xy 107.099684 87.111745)
        (xy 107.161866 87.1185)
        (xy 108.758134 87.1185)
        (xy 108.820316 87.111745)
        (xy 108.956705 87.060615)
        (xy 109.073261 86.973261)
        (xy 109.160615 86.856705)
        (xy 109.211745 86.720316)
        (xy 109.2185 86.658134)
        (xy 109.2185 86.623576)
        (xy 109.238502 86.555455)
        (xy 109.292158 86.508962)
        (xy 109.362432 86.498858)
        (xy 109.427012 86.528352)
        (xy 109.447713 86.551305)
        (xy 109.521546 86.656749)
        (xy 109.532251 86.672038)
        (xy 109.687962 86.827749)
        (xy 109.692471 86.830906)
        (xy 109.692473 86.830908)
        (xy 109.717307 86.848297)
        (xy 109.868346 86.954056)
        (xy 110.067924 87.04712)
        (xy 110.280629 87.104115)
        (xy 110.5 87.123307)
        (xy 110.719371 87.104115)
        (xy 110.932076 87.04712)
        (xy 111.131654 86.954056)
        (xy 111.282693 86.848297)
        (xy 111.307527 86.830908)
        (xy 111.307529 86.830906)
        (xy 111.312038 86.827749)
        (xy 111.467749 86.672038)
        (xy 111.478455 86.656749)
        (xy 111.590899 86.496162)
        (xy 111.5909 86.49616)
        (xy 111.594056 86.491653)
        (xy 111.596379 86.486671)
        (xy 111.596382 86.486666)
        (xy 111.655805 86.359231)
        (xy 111.702722 86.305946)
        (xy 111.770999 86.286485)
        (xy 111.838959 86.307027)
        (xy 111.884195 86.359231)
        (xy 111.943618 86.486666)
        (xy 111.943621 86.486671)
        (xy 111.945944 86.491653)
        (xy 111.9491 86.49616)
        (xy 111.949101 86.496162)
        (xy 112.061546 86.656749)
        (xy 112.072251 86.672038)
        (xy 112.227962 86.827749)
        (xy 112.232471 86.830906)
        (xy 112.232473 86.830908)
        (xy 112.257307 86.848297)
        (xy 112.408346 86.954056)
        (xy 112.607924 87.04712)
        (xy 112.820629 87.104115)
        (xy 113.04 87.123307)
        (xy 113.259371 87.104115)
        (xy 113.472076 87.04712)
        (xy 113.671654 86.954056)
        (xy 113.822693 86.848297)
        (xy 113.847527 86.830908)
        (xy 113.847529 86.830906)
        (xy 113.852038 86.827749)
        (xy 114.007749 86.672038)
        (xy 114.018455 86.656749)
        (xy 114.130899 86.496162)
        (xy 114.1309 86.49616)
        (xy 114.134056 86.491653)
        (xy 114.136379 86.486671)
        (xy 114.136382 86.486666)
        (xy 114.224795 86.297061)
        (xy 114.22712 86.292076)
        (xy 114.284115 86.079371)
        (xy 114.291059 86)
        (xy 115.186502 86)
        (xy 115.206457 86.228087)
        (xy 115.207881 86.2334)
        (xy 115.207881 86.233402)
        (xy 115.260471 86.429667)
        (xy 115.265716 86.449243)
        (xy 115.268039 86.454224)
        (xy 115.268039 86.454225)
        (xy 115.360151 86.651762)
        (xy 115.360154 86.651767)
        (xy 115.362477 86.656749)
        (xy 115.435902 86.761611)
        (xy 115.484425 86.830908)
        (xy 115.493802 86.8443)
        (xy 115.6557 87.006198)
        (xy 115.660208 87.009355)
        (xy 115.660211 87.009357)
        (xy 115.725723 87.055229)
        (xy 115.843251 87.137523)
        (xy 115.848233 87.139846)
        (xy 115.848238 87.139849)
        (xy 116.045775 87.231961)
        (xy 116.050757 87.234284)
        (xy 116.056065 87.235706)
        (xy 116.056067 87.235707)
        (xy 116.266598 87.292119)
        (xy 116.2666 87.292119)
        (xy 116.271913 87.293543)
        (xy 116.5 87.313498)
        (xy 116.728087 87.293543)
        (xy 116.7334 87.292119)
        (xy 116.733402 87.292119)
        (xy 116.943933 87.235707)
        (xy 116.943935 87.235706)
        (xy 116.949243 87.234284)
        (xy 116.954225 87.231961)
        (xy 117.151762 87.139849)
        (xy 117.151767 87.139846)
        (xy 117.156749 87.137523)
        (xy 117.274277 87.055229)
        (xy 117.339789 87.009357)
        (xy 117.339792 87.009355)
        (xy 117.3443 87.006198)
        (xy 117.506198 86.8443)
        (xy 117.515576 86.830908)
        (xy 117.564098 86.761611)
        (xy 117.637523 86.656749)
        (xy 117.639846 86.651767)
        (xy 117.639849 86.651762)
        (xy 117.731961 86.454225)
        (xy 117.731961 86.454224)
        (xy 117.734284 86.449243)
        (xy 117.73953 86.429667)
        (xy 117.792119 86.233402)
        (xy 117.792119 86.2334)
        (xy 117.793543 86.228087)
        (xy 117.813498 86)
        (xy 125.346502 86)
        (xy 125.366457 86.228087)
        (xy 125.367881 86.2334)
        (xy 125.367881 86.233402)
        (xy 125.420471 86.429667)
        (xy 125.425716 86.449243)
        (xy 125.428039 86.454224)
        (xy 125.428039 86.454225)
        (xy 125.520151 86.651762)
        (xy 125.520154 86.651767)
        (xy 125.522477 86.656749)
        (xy 125.595902 86.761611)
        (xy 125.644425 86.830908)
        (xy 125.653802 86.8443)
        (xy 125.8157 87.006198)
        (xy 125.820208 87.009355)
        (xy 125.820211 87.009357)
        (xy 125.885723 87.055229)
        (xy 126.003251 87.137523)
        (xy 126.008233 87.139846)
        (xy 126.008238 87.139849)
        (xy 126.205775 87.231961)
        (xy 126.210757 87.234284)
        (xy 126.216065 87.235706)
        (xy 126.216067 87.235707)
        (xy 126.426598 87.292119)
        (xy 126.4266 87.292119)
        (xy 126.431913 87.293543)
        (xy 126.66 87.313498)
        (xy 126.888087 87.293543)
        (xy 126.8934 87.292119)
        (xy 126.893402 87.292119)
        (xy 127.103933 87.235707)
        (xy 127.103935 87.235706)
        (xy 127.109243 87.234284)
        (xy 127.114225 87.231961)
        (xy 127.311762 87.139849)
        (xy 127.311767 87.139846)
        (xy 127.316749 87.137523)
        (xy 127.434277 87.055229)
        (xy 127.499789 87.009357)
        (xy 127.499792 87.009355)
        (xy 127.5043 87.006198)
        (xy 127.666198 86.8443)
        (xy 127.675576 86.830908)
        (xy 127.724098 86.761611)
        (xy 127.797523 86.656749)
        (xy 127.799846 86.651767)
        (xy 127.799849 86.651762)
        (xy 127.891961 86.454225)
        (xy 127.891961 86.454224)
        (xy 127.894284 86.449243)
        (xy 127.89953 86.429667)
        (xy 127.952119 86.233402)
        (xy 127.952119 86.2334)
        (xy 127.953543 86.228087)
        (xy 127.973498 86)
        (xy 127.953543 85.771913)
        (xy 127.942838 85.731962)
        (xy 127.895707 85.556067)
        (xy 127.895706 85.556065)
        (xy 127.894284 85.550757)
        (xy 127.866253 85.490643)
        (xy 127.799849 85.348238)
        (xy 127.799846 85.348233)
        (xy 127.797523 85.343251)
        (xy 127.722791 85.236522)
        (xy 132.097273 85.236522)
        (xy 132.144764 85.413761)
        (xy 132.14851 85.424053)
        (xy 132.240586 85.621511)
        (xy 132.246069 85.631007)
        (xy 132.371028 85.809467)
        (xy 132.378084 85.817875)
        (xy 132.532125 85.971916)
        (xy 132.540533 85.978972)
        (xy 132.718993 86.103931)
        (xy 132.728489 86.109414)
        (xy 132.925947 86.20149)
        (xy 132.936239 86.205236)
        (xy 133.108503 86.251394)
        (xy 133.122599 86.251058)
        (xy 133.126 86.243116)
        (xy 133.126 86.237967)
        (xy 133.634 86.237967)
        (xy 133.637973 86.251498)
        (xy 133.646522 86.252727)
        (xy 133.823761 86.205236)
        (xy 133.834053 86.20149)
        (xy 134.031511 86.109414)
        (xy 134.041007 86.103931)
        (xy 134.219467 85.978972)
        (xy 134.227875 85.971916)
        (xy 134.381916 85.817875)
        (xy 134.388972 85.809467)
        (xy 134.513931 85.631007)
        (xy 134.519414 85.621511)
        (xy 134.61149 85.424053)
[truncated: 238,546 more chars]
