# Supplementary material for: Monitoring multiple parameters in complex water scenarios using a low-cost open-source data acquisition platform
Source: HardwareX. 2023 Nov 28;16:e00492. doi: 10.1016/j.ohx.2023.e00492 (PMC10749909; doi:10.1016/j.ohx.2023.e00492)
Supplement: Supplementary Data 1 [file mmc1.zip › MONITORING MULTIPLE PARAMETERS IN COMPLEX WATER SCENARIOS USING A LOW COST OPEN SOURCE DATA ACQUISITION PLATFORM/Hardware files/Sensors/Suspended solids concentration /SSC.kicad_prl]

{
  "board": {
    "active_layer": 31,
    "active_layer_preset": "",
    "auto_track_width": true,
    "hidden_nets": [],
    "high_contrast_mode": 0,
    "net_color_mode": 1,
    "opacity": {
      "pads": 1.0,
      "tracks": 1.0,
      "vias": 1.0,
      "zones": 0.6
    },
    "ratsnest_display_mode": 0,
    "selection_filter": {
      "dimensions": true,
      "footprints": true,
      "graphics": true,
      "keepouts": true,
      "lockedItems": true,
      "otherItems": true,
      "pads": true,
      "text": true,
      "tracks": true,
      "vias": true,
      "zones": true
    },
    "visible_items": [
      0,
      1,
      2,
      3,
      4,
      5,
      6,
      7,
      8,
      9,
      10,
      11,
      12,
      13,
      14,
      15,
      16,
      17,
      18,
      19,
      20,
      21,
      22,
      23,
      24,
      25,
      26,
      27,
      28,
      29,
      30,
      32,
      33,
      34,
      35,
      36,
      37
    ],
    "visible_layers": "fffffff_ffffffff",
    "zone_display_mode": 1
  },
  "meta": {
    "filename": "OBS_PIC12F675.kicad_prl",
    "version": 3
  },
  "project": {
    "files": []
  }
}
