# Supplementary material for: Monitoring multiple parameters in complex water scenarios using a low-cost open-source data acquisition platform
Source: HardwareX. 2023 Nov 28;16:e00492. doi: 10.1016/j.ohx.2023.e00492 (PMC10749909; doi:10.1016/j.ohx.2023.e00492)
Supplement: Supplementary Data 1 [file mmc1.zip › MONITORING MULTIPLE PARAMETERS IN COMPLEX WATER SCENARIOS USING A LOW COST OPEN SOURCE DATA ACQUISITION PLATFORM/Hardware files/Sensors/Suspended solids concentration /SSC.kicad_sch]

(kicad_sch (version 20211123) (generator eeschema)

  (uuid 78cbdd6c-4878-4cc5-9a58-0e506478e37d)

  (paper "A4")

  (lib_symbols
    (symbol "Connector_Generic:Conn_01x02" (pin_names (offset 1.016) hide) (in_bom yes) (on_board yes)
      (property "Reference" "J" (id 0) (at 0 2.54 0)
        (effects (font (size 1.27 1.27)))
      )
      (property "Value" "Conn_01x02" (id 1) (at 0 -5.08 0)
        (effects (font (size 1.27 1.27)))
      )
      (property "Footprint" "" (id 2) (at 0 0 0)
        (effects (font (size 1.27 1.27)) hide)
      )
      (property "Datasheet" "~" (id 3) (at 0 0 0)
        (effects (font (size 1.27 1.27)) hide)
      )
      (property "ki_keywords" "connector" (id 4) (at 0 0 0)
        (effects (font (size 1.27 1.27)) hide)
      )
      (property "ki_description" "Generic connector, single row, 01x02, script generated (kicad-library-utils/schlib/autogen/connector/)" (id 5) (at 0 0 0)
        (effects (font (size 1.27 1.27)) hide)
      )
      (property "ki_fp_filters" "Connector*:*_1x??_*" (id 6) (at 0 0 0)
        (effects (font (size 1.27 1.27)) hide)
      )
      (symbol "Conn_01x02_1_1"
        (rectangle (start -1.27 -2.413) (end 0 -2.667)
          (stroke (width 0.1524) (type default) (color 0 0 0 0))
          (fill (type none))
        )
        (rectangle (start -1.27 0.127) (end 0 -0.127)
          (stroke (width 0.1524) (type default) (color 0 0 0 0))
          (fill (type none))
        )
        (rectangle (start -1.27 1.27) (end 1.27 -3.81)
          (stroke (width 0.254) (type default) (color 0 0 0 0))
          (fill (type background))
        )
        (pin passive line (at -5.08 0 0) (length 3.81)
          (name "Pin_1" (effects (font (size 1.27 1.27))))
          (number "1" (effects (font (size 1.27 1.27))))
        )
        (pin passive line (at -5.08 -2.54 0) (length 3.81)
          (name "Pin_2" (effects (font (size 1.27 1.27))))
          (number "2" (effects (font (size 1.27 1.27))))
        )
      )
    )
    (symbol "Connector_Generic:Conn_01x03" (pin_names (offset 1.016) hide) (in_bom yes) (on_board yes)
      (property "Reference" "J" (id 0) (at 0 5.08 0)
        (effects (font (size 1.27 1.27)))
      )
      (property "Value" "Conn_01x03" (id 1) (at 0 -5.08 0)
        (effects (font (size 1.27 1.27)))
      )
      (property "Footprint" "" (id 2) (at 0 0 0)
        (effects (font (size 1.27 1.27)) hide)
      )
      (property "Datasheet" "~" (id 3) (at 0 0 0)
        (effects (font (size 1.27 1.27)) hide)
      )
      (property "ki_keywords" "connector" (id 4) (at 0 0 0)
        (effects (font (size 1.27 1.27)) hide)
      )
      (property "ki_description" "Generic connector, single row, 01x03, script generated (kicad-library-utils/schlib/autogen/connector/)" (id 5) (at 0 0 0)
        (effects (font (size 1.27 1.27)) hide)
      )
      (property "ki_fp_filters" "Connector*:*_1x??_*" (id 6) (at 0 0 0)
        (effects (font (size 1.27 1.27)) hide)
      )
      (symbol "Conn_01x03_1_1"
        (rectangle (start -1.27 -2.413) (end 0 -2.667)
          (stroke (width 0.1524) (type default) (color 0 0 0 0))
          (fill (type none))
        )
        (rectangle (start -1.27 0.127) (end 0 -0.127)
          (stroke (width 0.1524) (type default) (color 0 0 0 0))
          (fill (type none))
        )
        (rectangle (start -1.27 2.667) (end 0 2.413)
          (stroke (width 0.1524) (type default) (color 0 0 0 0))
          (fill (type none))
        )
        (rectangle (start -1.27 3.81) (end 1.27 -3.81)
          (stroke (width 0.254) (type default) (color 0 0 0 0))
          (fill (type background))
        )
        (pin passive line (at -5.08 2.54 0) (length 3.81)
          (name "Pin_1" (effects (font (size 1.27 1.27))))
          (number "1" (effects (font (size 1.27 1.27))))
        )
        (pin passive line (at -5.08 0 0) (length 3.81)
          (name "Pin_2" (effects (font (size 1.27 1.27))))
          (number "2" (effects (font (size 1.27 1.27))))
        )
        (pin passive line (at -5.08 -2.54 0) (length 3.81)
          (name "Pin_3" (effects (font (size 1.27 1.27))))
          (number "3" (effects (font (size 1.27 1.27))))
        )
      )
    )
    (symbol "Connector_Generic:Conn_01x04" (pin_names (offset 1.016) hide) (in_bom yes) (on_board yes)
      (property "Reference" "J" (id 0) (at 0 5.08 0)
        (effects (font (size 1.27 1.27)))
      )
      (property "Value" "Conn_01x04" (id 1) (at 0 -7.62 0)
        (effects (font (size 1.27 1.27)))
      )
      (property "Footprint" "" (id 2) (at 0 0 0)
        (effects (font (size 1.27 1.27)) hide)
      )
      (property "Datasheet" "~" (id 3) (at 0 0 0)
        (effects (font (size 1.27 1.27)) hide)
      )
      (property "ki_keywords" "connector" (id 4) (at 0 0 0)
        (effects (font (size 1.27 1.27)) hide)
      )
      (property "ki_description" "Generic connector, single row, 01x04, script generated (kicad-library-utils/schlib/autogen/connector/)" (id 5) (at 0 0 0)
        (effects (font (size 1.27 1.27)) hide)
      )
      (property "ki_fp_filters" "Connector*:*_1x??_*" (id 6) (at 0 0 0)
        (effects (font (size 1.27 1.27)) hide)
      )
      (symbol "Conn_01x04_1_1"
        (rectangle (start -1.27 -4.953) (end 0 -5.207)
          (stroke (width 0.1524) (type default) (color 0 0 0 0))
          (fill (type none))
        )
        (rectangle (start -1.27 -2.413) (end 0 -2.667)
          (stroke (width 0.1524) (type default) (color 0 0 0 0))
          (fill (type none))
        )
        (rectangle (start -1.27 0.127) (end 0 -0.127)
          (stroke (width 0.1524) (type default) (color 0 0 0 0))
          (fill (type none))
        )
        (rectangle (start -1.27 2.667) (end 0 2.413)
          (stroke (width 0.1524) (type default) (color 0 0 0 0))
          (fill (type none))
        )
        (rectangle (start -1.27 3.81) (end 1.27 -6.35)
          (stroke (width 0.254) (type default) (color 0 0 0 0))
          (fill (type background))
        )
        (pin passive line (at -5.08 2.54 0) (length 3.81)
          (name "Pin_1" (effects (font (size 1.27 1.27))))
          (number "1" (effects (font (size 1.27 1.27))))
        )
        (pin passive line (at -5.08 0 0) (length 3.81)
          (name "Pin_2" (effects (font (size 1.27 1.27))))
          (number "2" (effects (font (size 1.27 1.27))))
        )
        (pin passive line (at -5.08 -2.54 0) (length 3.81)
          (name "Pin_3" (effects (font (size 1.27 1.27))))
          (number "3" (effects (font (size 1.27 1.27))))
        )
        (pin passive line (at -5.08 -5.08 0) (length 3.81)
          (name "Pin_4" (effects (font (size 1.27 1.27))))
          (number "4" (effects (font (size 1.27 1.27))))
        )
      )
    )
    (symbol "Diode:1N4148" (pin_numbers hide) (pin_names (offset 1.016) hide) (in_bom yes) (on_board yes)
      (property "Reference" "D" (id 0) (at 0 2.54 0)
        (effects (font (size 1.27 1.27)))
      )
      (property "Value" "1N4148" (id 1) (at 0 -2.54 0)
        (effects (font (size 1.27 1.27)))
      )
      (property "Footprint" "Diode_THT:D_DO-35_SOD27_P7.62mm_Horizontal" (id 2) (at 0 -4.445 0)
        (effects (font (size 1.27 1.27)) hide)
      )
      (property "Datasheet" "https://assets.nexperia.com/documents/data-sheet/1N4148_1N4448.pdf" (id 3) (at 0 0 0)
        (effects (font (size 1.27 1.27)) hide)
      )
      (property "ki_keywords" "diode" (id 4) (at 0 0 0)
        (effects (font (size 1.27 1.27)) hide)
      )
      (property "ki_description" "100V 0.15A standard switching diode, DO-35" (id 5) (at 0 0 0)
        (effects (font (size 1.27 1.27)) hide)
      )
      (property "ki_fp_filters" "D*DO?35*" (id 6) (at 0 0 0)
        (effects (font (size 1.27 1.27)) hide)
      )
      (symbol "1N4148_0_1"
        (polyline
          (pts
            (xy -1.27 1.27)
            (xy -1.27 -1.27)
          )
          (stroke (width 0.254) (type default) (color 0 0 0 0))
          (fill (type none))
        )
        (polyline
          (pts
            (xy 1.27 0)
            (xy -1.27 0)
          )
          (stroke (width 0) (type default) (color 0 0 0 0))
          (fill (type none))
        )
        (polyline
          (pts
            (xy 1.27 1.27)
            (xy 1.27 -1.27)
            (xy -1.27 0)
            (xy 1.27 1.27)
          )
          (stroke (width 0.254) (type default) (color 0 0 0 0))
          (fill (type none))
        )
      )
      (symbol "1N4148_1_1"
        (pin passive line (at -3.81 0 0) (length 2.54)
          (name "K" (effects (font (size 1.27 1.27))))
          (number "1" (effects (font (size 1.27 1.27))))
        )
        (pin passive line (at 3.81 0 180) (length 2.54)
          (name "A" (effects (font (size 1.27 1.27))))
          (number "2" (effects (font (size 1.27 1.27))))
        )
      )
    )
    (symbol "NPN_1" (pin_names (offset 0)) (in_bom yes) (on_board yes)
      (property "Reference" "Q1" (id 0) (at 3.81 0 0)
        (effects (font (size 1.27 1.27)))
      )
      (property "Value" "KSP2222ABU1" (id 1) (at -6.35 5.08 0)
        (effects (font (size 1.27 1.27)))
      )
      (property "Footprint" "Package_TO_SOT_THT:TO-92_Inline_Wide" (id 2) (at 0 0 0)
        (effects (font (size 1.524 1.524)) hide)
      )
      (property "Datasheet" "" (id 3) (at 0 0 0)
        (effects (font (size 1.524 1.524)))
      )
      (symbol "NPN_1_0_1"
        (polyline
          (pts
            (xy 0 0)
            (xy 2.54 2.54)
          )
          (stroke (width 0) (type default) (color 0 0 0 0))
          (fill (type none))
        )
        (polyline
          (pts
            (xy 0 1.905)
            (xy 0 -1.905)
            (xy 0 -1.905)
          )
          (stroke (width 0.254) (type default) (color 0 0 0 0))
          (fill (type none))
        )
        (polyline
          (pts
            (xy 1.27 -1.27)
            (xy 0 0)
            (xy 0 0)
          )
          (stroke (width 0) (type default) (color 0 0 0 0))
          (fill (type none))
        )
        (polyline
          (pts
            (xy 2.286 -2.286)
            (xy 2.54 -2.54)
            (xy 2.54 -2.54)
          )
          (stroke (width 0) (type default) (color 0 0 0 0))
          (fill (type none))
        )
        (polyline
          (pts
            (xy 2.286 -2.286)
            (xy 1.778 -0.762)
            (xy 0.762 -1.778)
            (xy 2.286 -2.286)
            (xy 2.286 -2.286)
          )
          (stroke (width 0) (type default) (color 0 0 0 0))
          (fill (type outline))
        )
        (circle (center 1.27 0) (radius 0.0001)
          (stroke (width 0) (type default) (color 0 0 0 0))
          (fill (type none))
        )
        (circle (center 1.27 0) (radius 2.8194)
          (stroke (width 0.254) (type default) (color 0 0 0 0))
          (fill (type none))
        )
      )
      (symbol "NPN_1_1_1"
        (pin passive line (at 2.54 5.08 270) (length 2.54)
          (name "C" (effects (font (size 1.016 1.016))))
          (number "1" (effects (font (size 1.016 1.016))))
        )
        (pin input line (at -5.08 0 0) (length 5.08)
          (name "B" (effects (font (size 1.016 1.016))))
          (number "2" (effects (font (size 1.016 1.016))))
        )
        (pin passive line (at 2.54 -5.08 90) (length 2.54)
          (name "E" (effects (font (size 1.016 1.016))))
          (number "3" (effects (font (size 1.016 1.016))))
        )
      )
    )
    (symbol "OBS_PIC12F675-rescue:+5V" (power) (pin_names (offset 1.016)) (in_bom yes) (on_board yes)
      (property "Reference" "#PWR" (id 0) (at 0 2.286 0)
        (effects (font (size 0.508 0.508)) hide)
      )
      (property "Value" "+5V" (id 1) (at 0 2.286 0)
        (effects (font (size 0.762 0.762)))
      )
      (property "Footprint" "" (id 2) (at 0 0 0)
        (effects (font (size 1.524 1.524)))
      )
      (property "Datasheet" "" (id 3) (at 0 0 0)
        (effects (font (size 1.524 1.524)))
      )
      (symbol "+5V_0_0"
        (pin power_in line (at 0 0 90) (length 0) hide
          (name "+5V" (effects (font (size 0.508 0.508))))
          (number "1" (effects (font (size 0.508 0.508))))
        )
      )
      (symbol "+5V_0_1"
        (polyline
          (pts
            (xy 0 0)
            (xy 0 0.762)
            (xy 0 0.762)
            (xy 0 0.762)
          )
          (stroke (width 0) (type default) (color 0 0 0 0))
          (fill (type none))
        )
        (circle (center 0 1.27) (radius 0.508)
          (stroke (width 0) (type default) (color 0 0 0 0))
          (fill (type none))
        )
      )
    )
    (symbol "OBS_PIC12F675-rescue:-5V" (power) (pin_names (offset 0)) (in_bom yes) (on_board yes)
      (property "Reference" "#PWR" (id 0) (at 0 3.556 0)
        (effects (font (size 0.508 0.508)) hide)
      )
      (property "Value" "-5V" (id 1) (at 0 2.794 0)
        (effects (font (size 0.762 0.762)))
      )
      (property "Footprint" "" (id 2) (at 0 0 0)
        (effects (font (size 1.524 1.524)))
      )
      (property "Datasheet" "" (id 3) (at 0 0 0)
        (effects (font (size 1.524 1.524)))
      )
      (symbol "-5V_0_0"
        (pin power_in line (at 0 0 90) (length 0) hide
          (name "-5V" (effects (font (size 0.508 0.508))))
          (number "1" (effects (font (size 0.508 0.508))))
        )
      )
      (symbol "-5V_0_1"
        (polyline
          (pts
            (xy 0 0)
            (xy 0 1.27)
            (xy 0 1.27)
          )
          (stroke (width 0) (type default) (color 0 0 0 0))
          (fill (type none))
        )
        (polyline
          (pts
            (xy 0 2.032)
            (xy 0.762 1.27)
            (xy -0.508 1.27)
            (xy -0.762 1.27)
            (xy 0 2.032)
            (xy 0 2.032)
            (xy 0 2.032)
          )
          (stroke (width 0) (type default) (color 0 0 0 0))
          (fill (type outline))
        )
      )
    )
    (symbol "OBS_PIC12F675-rescue:C" (pin_numbers hide) (pin_names (offset 0.254)) (in_bom yes) (on_board yes)
      (property "Reference" "C" (id 0) (at 1.27 2.54 0)
        (effects (font (size 1.27 1.27)) (justify left))
      )
      (property "Value" "C" (id 1) (at 1.27 -2.54 0)
        (effects (font (size 1.27 1.27)) (justify left))
      )
      (property "Footprint" "" (id 2) (at 0 0 0)
        (effects (font (size 1.524 1.524)))
      )
      (property "Datasheet" "" (id 3) (at 0 0 0)
        (effects (font (size 1.524 1.524)))
      )
      (property "ki_fp_filters" "SM* C? C1-1" (id 4) (at 0 0 0)
        (effects (font (size 1.27 1.27)) hide)
      )
      (symbol "C_0_1"
        (polyline
          (pts
            (xy -2.54 -0.762)
            (xy 2.54 -0.762)
          )
          (stroke (width 0.254) (type default) (color 0 0 0 0))
          (fill (type none))
        )
        (polyline
          (pts
            (xy -2.54 0.762)
            (xy 2.54 0.762)
          )
          (stroke (width 0.254) (type default) (color 0 0 0 0))
          (fill (type none))
        )
      )
      (symbol "C_1_1"
        (pin passive line (at 0 5.08 270) (length 4.318)
          (name "~" (effects (font (size 1.016 1.016))))
          (number "1" (effects (font (size 1.016 1.016))))
        )
        (pin passive line (at 0 -5.08 90) (length 4.318)
          (name "~" (effects (font (size 1.016 1.016))))
          (number "2" (effects (font (size 1.016 1.016))))
        )
      )
    )
    (symbol "OBS_PIC12F675-rescue:CAPAPOL" (pin_numbers hide) (pin_names (offset 0.254) hide) (in_bom yes) (on_board yes)
      (property "Reference" "C" (id 0) (at 1.27 2.54 0)
        (effects (font (size 1.27 1.27)) (justify left))
      )
      (property "Value" "CAPAPOL" (id 1) (at 1.27 -2.54 0)
        (effects (font (size 1.27 1.27)) (justify left))
      )
      (property "Footprint" "" (id 2) (at 0 0 0)
        (effects (font (size 1.524 1.524)))
      )
      (property "Datasheet" "" (id 3) (at 0 0 0)
        (effects (font (size 1.524 1.524)))
      )
      (property "ki_fp_filters" "CP* SM*" (id 4) (at 0 0 0)
        (effects (font (size 1.27 1.27)) hide)
      )
      (symbol "CAPAPOL_0_1"
        (polyline
          (pts
            (xy -2.54 1.27)
            (xy -2.54 -1.27)
            (xy 2.54 -1.27)
            (xy 2.54 1.27)
          )
          (stroke (width 0.2032) (type default) (color 0 0 0 0))
          (fill (type none))
        )
        (polyline
          (pts
            (xy -1.27 1.27)
            (xy -1.27 -0.508)
            (xy 1.27 -0.508)
            (xy 1.27 1.27)
          )
          (stroke (width 0) (type default) (color 0 0 0 0))
          (fill (type outline))
        )
      )
      (symbol "CAPAPOL_1_1"
        (pin passive line (at 0 5.08 270) (length 3.81)
          (name "~" (effects (font (size 1.016 1.016))))
          (number "1" (effects (font (size 1.016 1.016))))
        )
        (pin passive line (at 0 -5.08 90) (length 3.81)
          (name "~" (effects (font (size 1.016 1.016))))
          (number "2" (effects (font (size 1.016 1.016))))
        )
      )
    )
    (symbol "OBS_PIC12F675-rescue:GND" (power) (pin_names (offset 0)) (in_bom yes) (on_board yes)
      (property "Reference" "#PWR" (id 0) (at 0 0 0)
        (effects (font (size 0.762 0.762)) hide)
      )
      (property "Value" "GND" (id 1) (at 0 -1.778 0)
        (effects (font (size 0.762 0.762)) hide)
      )
      (property "Footprint" "" (id 2) (at 0 0 0)
        (effects (font (size 1.524 1.524)))
      )
      (property "Datasheet" "" (id 3) (at 0 0 0)
        (effects (font (size 1.524 1.524)))
      )
      (symbol "GND_0_1"
        (polyline
          (pts
            (xy -1.27 0)
            (xy 0 -1.27)
            (xy 1.27 0)
            (xy -1.27 0)
          )
          (stroke (width 0) (type default) (color 0 0 0 0))
          (fill (type none))
        )
      )
      (symbol "GND_1_1"
        (pin power_in line (at 0 0 90) (length 0) hide
          (name "GND" (effects (font (size 0.762 0.762))))
          (number "1" (effects (font (size 0.762 0.762))))
        )
      )
    )
    (symbol "OBS_PIC12F675-rescue:ICL7660" (pin_names (offset 1.016)) (in_bom yes) (on_board yes)
      (property "Reference" "U" (id 0) (at 5.08 10.16 0)
        (effects (font (size 1.778 1.778)) (justify left))
      )
      (property "Value" "ICL7660" (id 1) (at 1.27 -11.43 0)
        (effects (font (size 1.778 1.778)) (justify left))
      )
      (property "Footprint" "" (id 2) (at 0 0 0)
        (effects (font (size 1.524 1.524)))
      )
      (property "Datasheet" "" (id 3) (at 0 0 0)
        (effects (font (size 1.524 1.524)))
      )
      (symbol "ICL7660_0_1"
        (rectangle (start -13.97 -8.89) (end 13.97 8.89)
          (stroke (width 0) (type default) (color 0 0 0 0))
          (fill (type none))
        )
      )
      (symbol "ICL7660_1_1"
        (pin input line (at -21.59 6.35 0) (length 7.62)
          (name "CAP+" (effects (font (size 1.524 1.524))))
          (number "2" (effects (font (size 1.524 1.524))))
        )
        (pin power_in line (at -1.27 -16.51 90) (length 7.62)
          (name "GND" (effects (font (size 1.524 1.524))))
          (number "3" (effects (font (size 1.524 1.524))))
        )
        (pin input line (at -21.59 1.27 0) (length 7.62)
          (name "CAP-" (effects (font (size 1.524 1.524))))
          (number "4" (effects (font (size 1.524 1.524))))
        )
        (pin power_out line (at 21.59 3.81 180) (length 7.62)
          (name "VOUT" (effects (font (size 1.524 1.524))))
          (number "5" (effects (font (size 1.524 1.524))))
        )
        (pin input line (at 21.59 -3.81 180) (length 7.62)
          (name "LV" (effects (font (size 1.524 1.524))))
          (number "6" (effects (font (size 1.524 1.524))))
        )
        (pin input line (at -21.59 -3.81 0) (length 7.62)
          (name "OSC" (effects (font (size 1.524 1.524))))
          (number "7" (effects (font (size 1.524 1.524))))
        )
        (pin power_in line (at -1.27 16.51 270) (length 7.62)
          (name "V+" (effects (font (size 1.524 1.524))))
          (number "8" (effects (font (size 1.524 1.524))))
        )
      )
    )
    (symbol "OBS_PIC12F675-rescue:NPN" (pin_names (offset 0)) (in_bom yes) (on_board yes)
      (property "Reference" "Q" (id 0) (at 3.81 0 0)
        (effects (font (size 1.27 1.27)))
      )
      (property "Value" "NPN" (id 1) (at -2.4892 3.81 0)
        (effects (font (size 1.27 1.27)))
      )
      (property "Footprint" "" (id 2) (at 0 0 0)
        (effects (font (size 1.524 1.524)))
      )
      (property "Datasheet" "" (id 3) (at 0 0 0)
        (effects (font (size 1.524 1.524)))
      )
      (symbol "NPN_0_1"
        (polyline
          (pts
            (xy 0 0)
            (xy 2.54 2.54)
          )
          (stroke (width 0) (type default) (color 0 0 0 0))
          (fill (type none))
        )
        (polyline
          (pts
            (xy 0 1.905)
            (xy 0 -1.905)
            (xy 0 -1.905)
          )
          (stroke (width 0.254) (type default) (color 0 0 0 0))
          (fill (type none))
        )
        (polyline
          (pts
            (xy 1.27 -1.27)
            (xy 0 0)
            (xy 0 0)
          )
          (stroke (width 0) (type default) (color 0 0 0 0))
          (fill (type none))
        )
        (polyline
          (pts
            (xy 2.286 -2.286)
            (xy 2.54 -2.54)
            (xy 2.54 -2.54)
          )
          (stroke (width 0) (type default) (color 0 0 0 0))
          (fill (type none))
        )
        (polyline
          (pts
            (xy 2.286 -2.286)
            (xy 1.778 -0.762)
            (xy 0.762 -1.778)
            (xy 2.286 -2.286)
            (xy 2.286 -2.286)
          )
          (stroke (width 0) (type default) (color 0 0 0 0))
          (fill (type outline))
        )
        (circle (center 1.27 0) (radius 0.0001)
          (stroke (width 0) (type default) (color 0 0 0 0))
          (fill (type none))
        )
        (circle (center 1.27 0) (radius 2.8194)
          (stroke (width 0.254) (type default) (color 0 0 0 0))
          (fill (type none))
        )
      )
      (symbol "NPN_1_1"
        (pin passive line (at 2.54 -5.08 90) (length 2.54)
          (name "E" (effects (font (size 1.016 1.016))))
          (number "1" (effects (font (size 1.016 1.016))))
        )
        (pin input line (at -5.08 0 0) (length 5.08)
          (name "B" (effects (font (size 1.016 1.016))))
          (number "2" (effects (font (size 1.016 1.016))))
        )
        (pin passive line (at 2.54 5.08 270) (length 2.54)
          (name "C" (effects (font (size 1.016 1.016))))
          (number "3" (effects (font (size 1.016 1.016))))
        )
      )
    )
    (symbol "OBS_PIC12F675-rescue:PIC12F675-I_MC" (pin_names (offset 1.016)) (in_bom yes) (on_board yes)
      (property "Reference" "IC" (id 0) (at -16.51 13.97 0)
        (effects (font (size 1.27 1.27)) (justify left))
      )
      (property "Value" "PIC12F675-I_MC" (id 1) (at -16.51 11.43 0)
        (effects (font (size 1.27 1.27)) (justify left))
      )
      (property "Footprint" "" (id 2) (at 0 0 0)
        (effects (font (size 1.524 1.524)))
      )
      (property "Datasheet" "" (id 3) (at 0 0 0)
        (effects (font (size 1.524 1.524)))
      )
      (symbol "PIC12F675-I_MC_0_1"
        (rectangle (start 16.51 -10.16) (end -16.51 10.16)
          (stroke (width 0.254) (type default) (color 0 0 0 0))
          (fill (type background))
        )
      )
      (symbol "PIC12F675-I_MC_1_1"
        (pin power_in line (at -20.32 7.62 0) (length 3.81)
          (name "VDD" (effects (font (size 1.27 1.27))))
          (number "1" (effects (font (size 1.27 1.27))))
        )
        (pin bidirectional line (at 20.32 -5.08 180) (length 3.81)
          (name "T1CKI/CLKIN/OSC1/GP5" (effects (font (size 1.27 1.27))))
          (number "2" (effects (font (size 1.27 1.27))))
        )
        (pin bidirectional line (at 20.32 -2.54 180) (length 3.81)
          (name "AN3/~{T1G}/CLKOUT/OSC2/GP4" (effects (font (size 1.27 1.27))))
          (number "3" (effects (font (size 1.27 1.27))))
        )
        (pin input line (at 20.32 0 180) (length 3.81)
          (name "Vpp/~{MCLR}/GP3" (effects (font (size 1.27 1.27))))
          (number "4" (effects (font (size 1.27 1.27))))
        )
        (pin bidirectional line (at 20.32 2.54 180) (length 3.81)
          (name "AN2/T0CKI/INT/COUT/GP2" (effects (font (size 1.27 1.27))))
          (number "5" (effects (font (size 1.27 1.27))))
        )
        (pin bidirectional line (at 20.32 5.08 180) (length 3.81)
          (name "AN1/CIN-/Vref/ICSPCLK/GP1" (effects (font (size 1.27 1.27))))
          (number "6" (effects (font (size 1.27 1.27))))
        )
        (pin bidirectional line (at 20.32 7.62 180) (length 3.81)
          (name "AN0/CIN+/ICSPDAT/GP0" (effects (font (size 1.27 1.27))))
          (number "7" (effects (font (size 1.27 1.27))))
        )
        (pin power_in line (at -20.32 -7.62 0) (length 3.81)
          (name "VSS" (effects (font (size 1.27 1.27))))
          (number "8" (effects (font (size 1.27 1.27))))
        )
      )
    )
    (symbol "OBS_PIC12F675-rescue:PWR_FLAG" (power) (pin_numbers hide) (pin_names (offset 0) hide) (in_bom yes) (on_board yes)
      (property "Reference" "#FLG" (id 0) (at 0 6.858 0)
        (effects (font (size 0.762 0.762)) hide)
      )
      (property "Value" "PWR_FLAG" (id 1) (at 0 5.842 0)
        (effects (font (size 0.762 0.762)))
      )
      (property "Footprint" "" (id 2) (at 0 0 0)
        (effects (font (size 1.524 1.524)))
      )
      (property "Datasheet" "" (id 3) (at 0 0 0)
        (effects (font (size 1.524 1.524)))
      )
      (symbol "PWR_FLAG_0_0"
        (pin power_out line (at 0 0 90) (length 0)
          (name "pwr" (effects (font (size 0.508 0.508))))
          (number "1" (effects (font (size 0.508 0.508))))
        )
      )
      (symbol "PWR_FLAG_0_1"
        (polyline
          (pts
            (xy 0 0)
            (xy 0 2.54)
            (xy 0 2.54)
          )
          (stroke (width 0) (type default) (color 0 0 0 0))
          (fill (type none))
        )
        (polyline
          (pts
            (xy 0 2.54)
            (xy -2.54 3.81)
            (xy 0 5.08)
            (xy 2.54 3.81)
            (xy 0 2.54)
          )
          (stroke (width 0) (type default) (color 0 0 0 0))
          (fill (type none))
        )
      )
    )
    (symbol "OBS_PIC12F675-rescue:R" (pin_numbers hide) (pin_names (offset 0)) (in_bom yes) (on_board yes)
      (property "Reference" "R" (id 0) (at 2.032 0 90)
        (effects (font (size 1.27 1.27)))
      )
      (property "Value" "R" (id 1) (at 0 0 90)
        (effects (font (size 1.27 1.27)))
      )
      (property "Footprint" "" (id 2) (at 0 0 0)
        (effects (font (size 1.524 1.524)))
      )
      (property "Datasheet" "" (id 3) (at 0 0 0)
        (effects (font (size 1.524 1.524)))
      )
      (property "ki_fp_filters" "R? SM0603 SM0805" (id 4) (at 0 0 0)
        (effects (font (size 1.27 1.27)) hide)
      )
      (symbol "R_0_1"
        (rectangle (start -1.016 3.81) (end 1.016 -3.81)
          (stroke (width 0.2032) (type default) (color 0 0 0 0))
          (fill (type none))
        )
      )
      (symbol "R_1_1"
        (pin passive line (at 0 6.35 270) (length 2.54)
          (name "~" (effects (font (size 1.524 1.524))))
          (number "1" (effects (font (size 1.524 1.524))))
        )
        (pin passive line (at 0 -6.35 90) (length 2.54)
          (name "~" (effects (font (size 1.524 1.524))))
          (number "2" (effects (font (size 1.524 1.524))))
        )
      )
    )
    (symbol "OBS_PIC12F675-rescue:TL082" (in_bom yes) (on_board yes)
      (property "Reference" "U" (id 0) (at -1.27 5.08 0)
        (effects (font (size 1.524 1.524)) (justify left))
      )
      (property "Value" "TL082" (id 1) (at -1.27 -6.35 0)
        (effects (font (size 1.524 1.524)) (justify left))
      )
      (property "Footprint" "" (id 2) (at 0 0 0)
        (effects (font (size 1.524 1.524)))
      )
      (property "Datasheet" "" (id 3) (at 0 0 0)
        (effects (font (size 1.524 1.524)))
      )
      (symbol "TL082_0_1"
        (polyline
          (pts
            (xy -5.08 5.08)
            (xy 5.08 0)
            (xy -5.08 -5.08)
            (xy -5.08 5.08)
          )
          (stroke (width 0.1524) (type default) (color 0 0 0 0))
          (fill (type background))
        )
        (pin power_in line (at -2.54 -10.16 90) (length 6.35)
          (name "V-" (effects (font (size 1.016 1.016))))
          (number "4" (effects (font (size 1.016 1.016))))
        )
        (pin power_in line (at -2.54 10.16 270) (length 6.35)
          (name "V+" (effects (font (size 1.016 1.016))))
          (number "8" (effects (font (size 1.016 1.016))))
        )
      )
      (symbol "TL082_1_1"
        (pin output line (at 12.7 0 180) (length 7.62)
          (name "~" (effects (font (size 1.016 1.016))))
          (number "1" (effects (font (size 1.016 1.016))))
        )
        (pin input line (at -12.7 -2.54 0) (length 7.62)
          (name "-" (effects (font (size 1.016 1.016))))
          (number "2" (effects (font (size 1.016 1.016))))
        )
        (pin input line (at -12.7 2.54 0) (length 7.62)
          (name "+" (effects (font (size 1.016 1.016))))
          (number "3" (effects (font (size 1.016 1.016))))
        )
      )
      (symbol "TL082_2_1"
        (pin input line (at -12.7 2.54 0) (length 7.62)
          (name "+" (effects (font (size 1.016 1.016))))
          (number "5" (effects (font (size 1.016 1.016))))
        )
        (pin input line (at -12.7 -2.54 0) (length 7.62)
          (name "-" (effects (font (size 1.016 1.016))))
          (number "6" (effects (font (size 1.016 1.016))))
        )
        (pin output line (at 12.7 0 180) (length 7.62)
          (name "~" (effects (font (size 1.016 1.016))))
          (number "7" (effects (font (size 1.016 1.016))))
        )
      )
    )
    (symbol "OBS_PIC12F675-rescue:VCC" (power) (pin_names (offset 0)) (in_bom yes) (on_board yes)
      (property "Reference" "#PWR" (id 0) (at 0 2.54 0)
        (effects (font (size 0.762 0.762)) hide)
      )
      (property "Value" "VCC" (id 1) (at 0 2.54 0)
        (effects (font (size 0.762 0.762)))
      )
      (property "Footprint" "" (id 2) (at 0 0 0)
        (effects (font (size 1.524 1.524)))
      )
      (property "Datasheet" "" (id 3) (at 0 0 0)
        (effects (font (size 1.524 1.524)))
      )
      (symbol "VCC_0_0"
        (pin power_in line (at 0 0 90) (length 0) hide
          (name "VCC" (effects (font (size 0.508 0.508))))
          (number "1" (effects (font (size 0.508 0.508))))
        )
      )
      (symbol "VCC_0_1"
        (polyline
          (pts
            (xy 0 0)
            (xy 0 0.762)
            (xy 0 0.762)
          )
          (stroke (width 0) (type default) (color 0 0 0 0))
          (fill (type none))
        )
        (circle (center 0 1.27) (radius 0.508)
          (stroke (width 0) (type default) (color 0 0 0 0))
          (fill (type none))
        )
      )
    )
  )

  (junction (at 33.02 48.26) (diameter 0) (color 0 0 0 0)
    (uuid 057af6bb-cf6f-4bfb-b0c0-2e92a2c09a47)
  )
  (junction (at 110.49 138.43) (diameter 0) (color 0 0 0 0)
    (uuid 0cc45b5b-96b3-4284-9cae-a3a9e324a916)
  )
  (junction (at 162.56 57.15) (diameter 0) (color 0 0 0 0)
    (uuid 0e1ed1c5-7428-4dc7-b76e-49b2d5f8177d)
  )
  (junction (at 139.7 57.15) (diameter 0) (color 0 0 0 0)
    (uuid 0e8f7fc0-2ef2-4b90-9c15-8a3a601ee459)
  )
  (junction (at 167.64 36.83) (diameter 0) (color 0 0 0 0)
    (uuid 14c51520-6d91-4098-a59a-5121f2a898f7)
  )
  (junction (at 138.43 107.95) (diameter 0) (color 0 0 0 0)
    (uuid 15fe8f3d-6077-4e0e-81d0-8ec3f4538981)
  )
  (junction (at 48.26 38.1) (diameter 0) (color 0 0 0 0)
    (uuid 18f1018d-5857-4c32-a072-f3de80352f74)
  )
  (junction (at 62.23 48.26) (diameter 0) (color 0 0 0 0)
    (uuid 275aa44a-b61f-489f-9e2a-819a0fe0d1eb)
  )
  (junction (at 160.02 107.95) (diameter 0) (color 0 0 0 0)
    (uuid 3a52f112-cb97-43db-aaeb-20afe27664d7)
  )
  (junction (at 110.49 132.08) (diameter 0) (color 0 0 0 0)
    (uuid 644ae9fc-3c8e-4089-866e-a12bf371c3e9)
  )
  (junction (at 76.2 38.1) (diameter 0) (color 0 0 0 0)
    (uuid 6c67e4f6-9d04-4539-b356-b76e915ce848)
  )
  (junction (at 165.1 124.46) (diameter 0) (color 0 0 0 0)
    (uuid 7f2301df-e4bc-479e-a681-cc59c9a2dbbb)
  )
  (junction (at 170.18 107.95) (diameter 0) (color 0 0 0 0)
    (uuid 7f52d787-caa3-4a92-b1b2-19d554dc29a4)
  )
  (junction (at 219.71 110.49) (diameter 0) (color 0 0 0 0)
    (uuid 82be7aae-5d06-4178-8c3e-98760c41b054)
  )
  (junction (at 101.6 105.41) (diameter 0) (color 0 0 0 0)
    (uuid 87d7448e-e139-4209-ae0b-372f805267da)
  )
  (junction (at 110.49 124.46) (diameter 0) (color 0 0 0 0)
    (uuid 9193c41e-d425-447d-b95c-6986d66ea01c)
  )
  (junction (at 247.65 110.49) (diameter 0) (color 0 0 0 0)
    (uuid a6b7df29-bcf8-46a9-b623-7eaac47f5110)
  )
  (junction (at 81.28 105.41) (diameter 0) (color 0 0 0 0)
    (uuid b21fa4cd-bc3d-4d72-89af-16312f115d84)
  )
  (junction (at 101.6 125.73) (diameter 0) (color 0 0 0 0)
    (uuid ca5a4651-0d1d-441b-b17d-01518ef3b656)
  )
  (junction (at 33.02 35.56) (diameter 0) (color 0 0 0 0)
    (uuid cb16d05e-318b-4e51-867b-70d791d75bea)
  )
  (junction (at 59.69 104.14) (diameter 0) (color 0 0 0 0)
    (uuid db1ed10a-ef86-43bf-93dc-9be76327f6d2)
  )
  (junction (at 226.06 110.49) (diameter 0) (color 0 0 0 0)
    (uuid e1535036-5d36-405f-bb86-3819621c4f23)
  )
  (junction (at 115.57 157.48) (diameter 0) (color 0 0 0 0)
    (uuid edc40eb1-4e8d-4e08-bac8-906a0388b20e)
  )

  (no_connect (at 250.19 38.1) (uuid 20cca02e-4c4d-4961-b6b4-b40a1731b220))
  (no_connect (at 250.19 45.72) (uuid 789ca812-3e0c-4a3f-97bc-a916dd9bce80))
  (no_connect (at 119.38 44.45) (uuid 7dc880bc-e7eb-4cce-8d8c-0b65a9dd788e))
  (no_connect (at 250.19 40.64) (uuid db36f6e3-e72a-487f-bda9-88cc84536f62))
  (no_connect (at 250.19 43.18) (uuid e4c6fdbb-fdc7-4ad4-a516-240d84cdc120))
  (no_connect (at 250.19 48.26) (uuid e6b860cc-cb76-4220-acfb-68f1eb348bfa))

  (wire (pts (xy 113.03 39.37) (xy 119.38 39.37))
    (stroke (width 0) (type default) (color 0 0 0 0))
    (uuid 0351df45-d042-41d4-ba35-88092c7be2fc)
  )
  (wire (pts (xy 110.49 132.08) (xy 110.49 138.43))
    (stroke (width 0) (type default) (color 0 0 0 0))
    (uuid 03c7f780-fc1b-487a-b30d-567d6c09fdc8)
  )
  (wire (pts (xy 204.47 50.8) (xy 204.47 53.34))
    (stroke (width 0) (type default) (color 0 0 0 0))
    (uuid 097edb1b-8998-4e70-b670-bba125982348)
  )
  (wire (pts (xy 97.79 105.41) (xy 101.6 105.41))
    (stroke (width 0) (type default) (color 0 0 0 0))
    (uuid 099096e4-8c2a-4d84-a16f-06b4b6330e7a)
  )
  (wire (pts (xy 219.71 110.49) (xy 226.06 110.49))
    (stroke (width 0) (type default) (color 0 0 0 0))
    (uuid 0ae82096-0994-4fb0-9a2a-d4ac4804abac)
  )
  (polyline (pts (xy 19.05 64.77) (xy 195.58 64.77))
    (stroke (width 0) (type default) (color 0 0 0 0))
    (uuid 0ce8d3ab-2662-4158-8a2a-18b782908fc5)
  )

  (wire (pts (xy 33.02 48.26) (xy 38.1 48.26))
    (stroke (width 0) (type default) (color 0 0 0 0))
    (uuid 0f324b67-75ef-407f-8dbc-3c1fc5c2abba)
  )
  (wire (pts (xy 138.43 107.95) (xy 140.97 107.95))
    (stroke (width 0) (type default) (color 0 0 0 0))
    (uuid 0fdc6f30-77bc-4e9b-8665-c8aa9acf5bf9)
  )
  (wire (pts (xy 201.93 120.65) (xy 201.93 121.92))
    (stroke (width 0) (type default) (color 0 0 0 0))
    (uuid 101ef598-601d-400e-9ef6-d655fbb1dbfa)
  )
  (wire (pts (xy 62.23 48.26) (xy 62.23 52.07))
    (stroke (width 0) (type default) (color 0 0 0 0))
    (uuid 1f8b2c0c-b042-4e2e-80f6-4959a27b238f)
  )
  (wire (pts (xy 110.49 132.08) (xy 151.13 132.08))
    (stroke (width 0) (type default) (color 0 0 0 0))
    (uuid 20c315f4-1e4f-49aa-8d61-778a7389df7e)
  )
  (wire (pts (xy 139.7 57.15) (xy 139.7 60.96))
    (stroke (width 0) (type default) (color 0 0 0 0))
    (uuid 240e5dac-6242-47a5-bbef-f76d11c715c0)
  )
  (wire (pts (xy 67.31 38.1) (xy 76.2 38.1))
    (stroke (width 0) (type default) (color 0 0 0 0))
    (uuid 262f1ea9-0133-4b43-be36-456207ea857c)
  )
  (wire (pts (xy 59.69 87.63) (xy 59.69 91.44))
    (stroke (width 0) (type default) (color 0 0 0 0))
    (uuid 27d56953-c620-4d5b-9c1c-e48bc3d9684a)
  )
  (polyline (pts (xy 195.58 64.77) (xy 195.58 16.51))
    (stroke (width 0) (type default) (color 0 0 0 0))
    (uuid 29195ea4-8218-44a1-b4bf-466bee0082e4)
  )

  (wire (pts (xy 38.1 48.26) (xy 38.1 52.07))
    (stroke (width 0) (type default) (color 0 0 0 0))
    (uuid 29e058a7-50a3-43e5-81c3-bfee53da08be)
  )
  (wire (pts (xy 139.7 21.59) (xy 139.7 24.13))
    (stroke (width 0) (type default) (color 0 0 0 0))
    (uuid 2d67a417-188f-4014-9282-000265d80009)
  )
  (wire (pts (xy 120.65 95.25) (xy 120.65 97.79))
    (stroke (width 0) (type default) (color 0 0 0 0))
    (uuid 34a74736-156e-4bf3-9200-cd137cfa59da)
  )
  (wire (pts (xy 187.96 113.03) (xy 187.96 127))
    (stroke (width 0) (type default) (color 0 0 0 0))
    (uuid 35a9f71f-ba35-47f6-814e-4106ac36c51e)
  )
  (wire (pts (xy 113.03 34.29) (xy 113.03 31.75))
    (stroke (width 0) (type default) (color 0 0 0 0))
    (uuid 37e8181c-a81e-498b-b2e2-0aef0c391059)
  )
  (wire (pts (xy 139.7 57.15) (xy 162.56 57.15))
    (stroke (width 0) (type default) (color 0 0 0 0))
    (uuid 382ca670-6ae8-4de6-90f9-f241d1337171)
  )
  (wire (pts (xy 123.19 124.46) (xy 127 124.46))
    (stroke (width 0) (type default) (color 0 0 0 0))
    (uuid 3f53f2d5-cbba-4c40-94cf-aa48a34ad4dd)
  )
  (wire (pts (xy 48.26 48.26) (xy 62.23 48.26))
    (stroke (width 0) (type default) (color 0 0 0 0))
    (uuid 3fd54105-4b7e-4004-9801-76ec66108a22)
  )
  (wire (pts (xy 134.62 124.46) (xy 138.43 124.46))
    (stroke (width 0) (type default) (color 0 0 0 0))
    (uuid 406b0538-e407-42dc-b3f5-635fd43e5eaf)
  )
  (wire (pts (xy 170.18 107.95) (xy 191.77 107.95))
    (stroke (width 0) (type default) (color 0 0 0 0))
    (uuid 4107d40a-e5df-4255-aacc-13f9928e090c)
  )
  (wire (pts (xy 160.02 109.22) (xy 160.02 107.95))
    (stroke (width 0) (type default) (color 0 0 0 0))
    (uuid 41acfe41-fac7-432a-a7a3-946566e2d504)
  )
  (wire (pts (xy 81.28 91.44) (xy 83.82 91.44))
    (stroke (width 0) (type default) (color 0 0 0 0))
    (uuid 41ea088b-2001-4f7a-b6e9-3c7aecf57bee)
  )
  (wire (pts (xy 204.47 35.56) (xy 209.55 35.56))
    (stroke (width 0) (type default) (color 0 0 0 0))
    (uuid 477311b9-8f81-40c8-9c55-fd87e287247a)
  )
  (wire (pts (xy 81.28 125.73) (xy 101.6 125.73))
    (stroke (width 0) (type default) (color 0 0 0 0))
    (uuid 4a850cb6-bb24-4274-a902-e49f34f0a0e3)
  )
  (wire (pts (xy 110.49 73.66) (xy 113.03 73.66))
    (stroke (width 0) (type default) (color 0 0 0 0))
    (uuid 4df7e82d-5921-420b-929e-052760187931)
  )
  (wire (pts (xy 59.69 116.84) (xy 59.69 120.65))
    (stroke (width 0) (type default) (color 0 0 0 0))
    (uuid 5249af4a-6ea1-4113-92b3-00d666ff9ad6)
  )
  (wire (pts (xy 62.23 104.14) (xy 59.69 104.14))
    (stroke (width 0) (type default) (color 0 0 0 0))
    (uuid 55b03711-746f-47c8-963f-6dc099b15f82)
  )
  (wire (pts (xy 81.28 88.9) (xy 83.82 88.9))
    (stroke (width 0) (type default) (color 0 0 0 0))
    (uuid 5a7244b7-faa2-4c11-a8b4-0a6135400a53)
  )
  (wire (pts (xy 191.77 113.03) (xy 187.96 113.03))
    (stroke (width 0) (type default) (color 0 0 0 0))
    (uuid 5b34a16c-5a14-4291-8242-ea6d6ac54372)
  )
  (wire (pts (xy 81.28 96.52) (xy 81.28 105.41))
    (stroke (width 0) (type default) (color 0 0 0 0))
    (uuid 5bba22b9-ab33-49fa-9615-f36a65a3a10c)
  )
  (wire (pts (xy 62.23 45.72) (xy 62.23 48.26))
    (stroke (width 0) (type default) (color 0 0 0 0))
    (uuid 5ca4be1c-537e-4a4a-b344-d0c8ffde8546)
  )
  (wire (pts (xy 30.48 48.26) (xy 33.02 48.26))
    (stroke (width 0) (type default) (color 0 0 0 0))
    (uuid 5cf2db29-f7ab-499a-9907-cdeba64bf0f3)
  )
  (wire (pts (xy 101.6 121.92) (xy 101.6 125.73))
    (stroke (width 0) (type default) (color 0 0 0 0))
    (uuid 6284122b-79c3-4e04-925e-3d32cc3ec077)
  )
  (wire (pts (xy 165.1 124.46) (xy 165.1 127))
    (stroke (width 0) (type default) (color 0 0 0 0))
    (uuid 65134029-dbd2-409a-85a8-13c2a33ff019)
  )
  (wire (pts (xy 99.06 154.94) (xy 105.41 154.94))
    (stroke (width 0) (type default) (color 0 0 0 0))
    (uuid 66b6abe3-214b-42e2-b4a4-dc620e7ef771)
  )
  (wire (pts (xy 113.03 31.75) (xy 104.14 31.75))
    (stroke (width 0) (type default) (color 0 0 0 0))
    (uuid 676efd2f-1c48-4786-9e4b-2444f1e8f6ff)
  )
  (wire (pts (xy 33.02 96.52) (xy 36.83 96.52))
    (stroke (width 0) (type default) (color 0 0 0 0))
    (uuid 67763d19-f622-4e1e-81e5-5b24da7c3f99)
  )
  (wire (pts (xy 226.06 132.08) (xy 226.06 110.49))
    (stroke (width 0) (type default) (color 0 0 0 0))
    (uuid 6781326c-6e0d-4753-8f28-0f5c687e01f9)
  )
  (wire (pts (xy 110.49 71.12) (xy 113.03 71.12))
    (stroke (width 0) (type default) (color 0 0 0 0))
    (uuid 6a3f9219-ca42-40c1-ac0c-3514bd0b46bd)
  )
  (wire (pts (xy 81.28 121.92) (xy 81.28 125.73))
    (stroke (width 0) (type default) (color 0 0 0 0))
    (uuid 6b7c1048-12b6-46b2-b762-fa3ad30472dd)
  )
  (wire (pts (xy 48.26 38.1) (xy 57.15 38.1))
    (stroke (width 0) (type default) (color 0 0 0 0))
    (uuid 6fd4442e-30b3-428b-9306-61418a63d311)
  )
  (wire (pts (xy 62.23 48.26) (xy 76.2 48.26))
    (stroke (width 0) (type default) (color 0 0 0 0))
    (uuid 700e8b73-5976-423f-a3f3-ab3d9f3e9760)
  )
  (wire (pts (xy 162.56 57.15) (xy 167.64 57.15))
    (stroke (width 0) (type default) (color 0 0 0 0))
    (uuid 79e31048-072a-4a40-a625-26bb0b5f046b)
  )
  (wire (pts (xy 162.56 36.83) (xy 167.64 36.83))
    (stroke (width 0) (type default) (color 0 0 0 0))
    (uuid 7a4ce4b3-518a-4819-b8b2-5127b3347c64)
  )
  (wire (pts (xy 163.83 132.08) (xy 226.06 132.08))
    (stroke (width 0) (type default) (color 0 0 0 0))
    (uuid 7e0a03ae-d054-4f76-a131-5c09b8dc1636)
  )
  (wire (pts (xy 160.02 124.46) (xy 165.1 124.46))
    (stroke (width 0) (type default) (color 0 0 0 0))
    (uuid 8087f566-a94d-4bbc-985b-e49ee7762296)
  )
  (wire (pts (xy 247.65 110.49) (xy 252.73 110.49))
    (stroke (width 0) (type default) (color 0 0 0 0))
    (uuid 8195a7cf-4576-44dd-9e0e-ee048fdb93dd)
  )
  (wire (pts (xy 105.41 151.13) (xy 105.41 154.94))
    (stroke (width 0) (type default) (color 0 0 0 0))
    (uuid 823412eb-5cad-4019-824b-46a0957eb352)
  )
  (wire (pts (xy 204.47 34.29) (xy 204.47 35.56))
    (stroke (width 0) (type default) (color 0 0 0 0))
    (uuid 84e5506c-143e-495f-9aa4-d3a71622f213)
  )
  (wire (pts (xy 110.49 76.2) (xy 113.03 76.2))
    (stroke (width 0) (type default) (color 0 0 0 0))
    (uuid 8a9afd38-1254-42cb-a111-63d73f55032a)
  )
  (wire (pts (xy 48.26 34.29) (xy 48.26 38.1))
    (stroke (width 0) (type default) (color 0 0 0 0))
    (uuid 8d0c1d66-35ef-4a53-a28f-436a11b54f42)
  )
  (wire (pts (xy 104.14 41.91) (xy 113.03 41.91))
    (stroke (width 0) (type default) (color 0 0 0 0))
    (uuid 8d9a3ecc-539f-41da-8099-d37cea9c28e7)
  )
  (wire (pts (xy 115.57 151.13) (xy 115.57 157.48))
    (stroke (width 0) (type default) (color 0 0 0 0))
    (uuid 935f462d-8b1e-4005-9f1e-17f537ab1756)
  )
  (wire (pts (xy 170.18 124.46) (xy 170.18 120.65))
    (stroke (width 0) (type default) (color 0 0 0 0))
    (uuid 98c78427-acd5-4f90-9ad6-9f61c4809aec)
  )
  (wire (pts (xy 250.19 35.56) (xy 262.89 35.56))
    (stroke (width 0) (type default) (color 0 0 0 0))
    (uuid 994b6220-4755-4d84-91b3-6122ac1c2c5e)
  )
  (wire (pts (xy 135.89 107.95) (xy 138.43 107.95))
    (stroke (width 0) (type default) (color 0 0 0 0))
    (uuid 9b3c58a7-a9b9-4498-abc0-f9f43e4f0292)
  )
  (wire (pts (xy 99.06 157.48) (xy 115.57 157.48))
    (stroke (width 0) (type default) (color 0 0 0 0))
    (uuid 9c2fda88-0886-4e8f-afcb-866974d3a250)
  )
  (wire (pts (xy 101.6 109.22) (xy 101.6 105.41))
    (stroke (width 0) (type default) (color 0 0 0 0))
    (uuid a13ab237-8f8d-4e16-8c47-4440653b8534)
  )
  (wire (pts (xy 81.28 93.98) (xy 83.82 93.98))
    (stroke (width 0) (type default) (color 0 0 0 0))
    (uuid a54fa56e-4a6c-4f0e-850a-047d0628bcaf)
  )
  (wire (pts (xy 170.18 110.49) (xy 170.18 107.95))
    (stroke (width 0) (type default) (color 0 0 0 0))
    (uuid a8447faf-e0a0-4c4a-ae53-4d4b28669151)
  )
  (wire (pts (xy 247.65 124.46) (xy 247.65 130.81))
    (stroke (width 0) (type default) (color 0 0 0 0))
    (uuid a9b3f6e4-7a6d-4ae8-ad28-3d8458e0ca1a)
  )
  (wire (pts (xy 162.56 57.15) (xy 162.56 44.45))
    (stroke (width 0) (type default) (color 0 0 0 0))
    (uuid aa2ea573-3f20-43c1-aa99-1f9c6031a9aa)
  )
  (wire (pts (xy 148.59 107.95) (xy 160.02 107.95))
    (stroke (width 0) (type default) (color 0 0 0 0))
    (uuid ab7d1e78-da37-4961-b047-829163e64cac)
  )
  (polyline (pts (xy 19.05 16.51) (xy 19.05 64.77))
    (stroke (width 0) (type default) (color 0 0 0 0))
    (uuid b0906e10-2fbc-4309-a8b4-6fc4cd1a5490)
  )

  (wire (pts (xy 76.2 38.1) (xy 87.63 38.1))
    (stroke (width 0) (type default) (color 0 0 0 0))
    (uuid b4300db7-1220-431a-b7c3-2edbdf8fa6fc)
  )
  (wire (pts (xy 87.63 38.1) (xy 87.63 36.83))
    (stroke (width 0) (type default) (color 0 0 0 0))
    (uuid b447dbb1-d38e-4a15-93cb-12c25382ea53)
  )
  (wire (pts (xy 110.49 138.43) (xy 115.57 138.43))
    (stroke (width 0) (type default) (color 0 0 0 0))
    (uuid b5071759-a4d7-4769-be02-251f23cd4454)
  )
  (wire (pts (xy 81.28 105.41) (xy 81.28 109.22))
    (stroke (width 0) (type default) (color 0 0 0 0))
    (uuid b7867831-ef82-4f33-a926-59e5c1c09b91)
  )
  (wire (pts (xy 101.6 105.41) (xy 110.49 105.41))
    (stroke (width 0) (type default) (color 0 0 0 0))
    (uuid b873bc5d-a9af-4bd9-afcb-87ce4d417120)
  )
  (wire (pts (xy 48.26 25.4) (xy 48.26 26.67))
    (stroke (width 0) (type default) (color 0 0 0 0))
    (uuid b993f1e1-6ce3-4d4a-90a7-631d6ca6854b)
  )
  (wire (pts (xy 165.1 124.46) (xy 170.18 124.46))
    (stroke (width 0) (type default) (color 0 0 0 0))
    (uuid b9bb0e73-161a-4d06-b6eb-a9f66d8a95f5)
  )
  (wire (pts (xy 160.02 107.95) (xy 170.18 107.95))
    (stroke (width 0) (type default) (color 0 0 0 0))
    (uuid c04386e0-b49e-4fff-b380-675af13a62cb)
  )
  (wire (pts (xy 187.96 127) (xy 219.71 127))
    (stroke (width 0) (type default) (color 0 0 0 0))
    (uuid c094494a-f6f7-43fc-a007-4951484ddf3a)
  )
  (wire (pts (xy 217.17 110.49) (xy 219.71 110.49))
    (stroke (width 0) (type default) (color 0 0 0 0))
    (uuid c701ee8e-1214-4781-a973-17bef7b6e3eb)
  )
  (wire (pts (xy 167.64 36.83) (xy 185.42 36.83))
    (stroke (width 0) (type default) (color 0 0 0 0))
    (uuid c76d4423-ef1b-4a6f-8176-33d65f2877bb)
  )
  (wire (pts (xy 201.93 100.33) (xy 201.93 99.06))
    (stroke (width 0) (type default) (color 0 0 0 0))
    (uuid c8029a4c-945d-42ca-871a-dd73ff50a1a3)
  )
  (wire (pts (xy 49.53 96.52) (xy 52.07 96.52))
    (stroke (width 0) (type default) (color 0 0 0 0))
    (uuid cada57e2-1fa7-4b9d-a2a0-2218773d5c50)
  )
  (wire (pts (xy 242.57 110.49) (xy 247.65 110.49))
    (stroke (width 0) (type default) (color 0 0 0 0))
    (uuid cb614b23-9af3-4aec-bed8-c1374e001510)
  )
  (wire (pts (xy 119.38 34.29) (xy 113.03 34.29))
    (stroke (width 0) (type default) (color 0 0 0 0))
    (uuid cfa5c16e-7859-460d-a0b8-cea7d7ea629c)
  )
  (wire (pts (xy 204.47 50.8) (xy 209.55 50.8))
    (stroke (width 0) (type default) (color 0 0 0 0))
    (uuid cff34251-839c-4da9-a0ad-85d0fc4e32af)
  )
  (wire (pts (xy 120.65 118.11) (xy 120.65 119.38))
    (stroke (width 0) (type default) (color 0 0 0 0))
    (uuid d0d2eee9-31f6-44fa-8149-ebb4dc2dc0dc)
  )
  (polyline (pts (xy 195.58 16.51) (xy 19.05 16.51))
    (stroke (width 0) (type default) (color 0 0 0 0))
    (uuid d0fb0864-e79b-4bdc-8e8e-eed0cabe6d56)
  )

  (wire (pts (xy 33.02 35.56) (xy 38.1 35.56))
    (stroke (width 0) (type default) (color 0 0 0 0))
    (uuid d2d7bea6-0c22-495f-8666-323b30e03150)
  )
  (wire (pts (xy 110.49 110.49) (xy 110.49 124.46))
    (stroke (width 0) (type default) (color 0 0 0 0))
    (uuid d6fb27cf-362d-4568-967c-a5bf49d5931b)
  )
  (wire (pts (xy 247.65 114.3) (xy 247.65 110.49))
    (stroke (width 0) (type default) (color 0 0 0 0))
    (uuid d9c6d5d2-0b49-49ba-a970-cd2c32f74c54)
  )
  (wire (pts (xy 226.06 110.49) (xy 229.87 110.49))
    (stroke (width 0) (type default) (color 0 0 0 0))
    (uuid e0f06b5c-de63-4833-a591-ca9e19217a35)
  )
  (wire (pts (xy 138.43 124.46) (xy 138.43 107.95))
    (stroke (width 0) (type default) (color 0 0 0 0))
    (uuid e40e8cef-4fb0-4fc3-be09-3875b2cc8469)
  )
  (wire (pts (xy 113.03 41.91) (xy 113.03 39.37))
    (stroke (width 0) (type default) (color 0 0 0 0))
    (uuid e472dac4-5b65-4920-b8b2-6065d140a69d)
  )
  (wire (pts (xy 87.63 105.41) (xy 81.28 105.41))
    (stroke (width 0) (type default) (color 0 0 0 0))
    (uuid e54e5e19-1deb-49a9-8629-617db8e434c0)
  )
  (wire (pts (xy 219.71 127) (xy 219.71 110.49))
    (stroke (width 0) (type default) (color 0 0 0 0))
    (uuid e65b62be-e01b-4688-a999-1d1be370c4ae)
  )
  (wire (pts (xy 110.49 124.46) (xy 110.49 132.08))
    (stroke (width 0) (type default) (color 0 0 0 0))
    (uuid e7bb7815-0d52-4bb8-b29a-8cf960bd2905)
  )
  (wire (pts (xy 59.69 104.14) (xy 59.69 101.6))
    (stroke (width 0) (type default) (color 0 0 0 0))
    (uuid eee16674-2d21-45b6-ab5e-d669125df26c)
  )
  (wire (pts (xy 115.57 157.48) (xy 115.57 162.56))
    (stroke (width 0) (type default) (color 0 0 0 0))
    (uuid f12c9f3e-6678-4dae-9d71-1eeeea754f74)
  )
  (wire (pts (xy 167.64 57.15) (xy 167.64 46.99))
    (stroke (width 0) (type default) (color 0 0 0 0))
    (uuid f40d350f-0d3e-4f8a-b004-d950f2f8f1ba)
  )
  (wire (pts (xy 160.02 121.92) (xy 160.02 124.46))
    (stroke (width 0) (type default) (color 0 0 0 0))
    (uuid f4eb0267-179f-46c9-b516-9bfb06bac1ba)
  )
  (wire (pts (xy 105.41 138.43) (xy 110.49 138.43))
    (stroke (width 0) (type default) (color 0 0 0 0))
    (uuid f6c644f4-3036-41a6-9e14-2c08c079c6cd)
  )
  (wire (pts (xy 101.6 125.73) (xy 101.6 129.54))
    (stroke (width 0) (type default) (color 0 0 0 0))
    (uuid f7667b23-296e-4362-a7e3-949632c8954b)
  )
  (wire (pts (xy 30.48 35.56) (xy 33.02 35.56))
    (stroke (width 0) (type default) (color 0 0 0 0))
    (uuid feb26ecb-9193-46ea-a41b-d09305bf0a3e)
  )
  (wire (pts (xy 83.82 96.52) (xy 81.28 96.52))
    (stroke (width 0) (type default) (color 0 0 0 0))
    (uuid ff1f686a-8bee-4ea1-9cd3-624df0168d4c)
  )

  (global_label "Vcc1" (shape input) (at 110.49 71.12 180) (fields_autoplaced)
    (effects (font (size 1.27 1.27)) (justify right))
    (uuid 0136353c-4935-4e25-9dae-8cd9bd5179ec)
    (property "Intersheet References" "${INTERSHEET_REFS}" (id 0) (at 103.6906 71.0406 0)
      (effects (font (size 1.27 1.27)) (justify right) hide)
    )
  )
  (global_label "Out" (shape input) (at 110.49 76.2 180) (fields_autoplaced)
    (effects (font (size 1.27 1.27)) (justify right))
    (uuid 1feea9e4-54ca-4b06-92a4-ca8848886cf5)
    (property "Intersheet References" "${INTERSHEET_REFS}" (id 0) (at 104.9606 76.1206 0)
      (effects (font (size 1.27 1.27)) (justify right) hide)
    )
  )
  (global_label "Gnd" (shape input) (at 110.49 73.66 180) (fields_autoplaced)
    (effects (font (size 1.27 1.27)) (justify right))
    (uuid 2968ed8c-2587-4408-a9c2-bb54a7d86876)
    (property "Intersheet References" "${INTERSHEET_REFS}" (id 0) (at 104.5977 73.5806 0)
      (effects (font (size 1.27 1.27)) (justify right) hide)
    )
  )
  (global_label "PIN_A" (shape input) (at 262.89 35.56 0) (fields_autoplaced)
    (effects (font (size 1.524 1.524)) (justify left))
    (uuid 2d210a96-f81f-42a9-8bf4-1b43c11086f3)
    (property "Intersheet References" "${INTERSHEET_REFS}" (id 0) (at 0 0 0)
      (effects (font (size 1.27 1.27)) hide)
    )
  )
  (global_label "Out" (shape input) (at 252.73 110.49 0) (fields_autoplaced)
    (effects (font (size 1.27 1.27)) (justify left))
    (uuid 4734e8c7-a7df-48da-917f-a5e4b4cdb9f5)
    (property "Intersheet References" "${INTERSHEET_REFS}" (id 0) (at 258.2594 110.5694 0)
      (effects (font (size 1.27 1.27)) (justify left) hide)
    )
  )
  (global_label "PIN_A" (shape input) (at 33.02 96.52 180) (fields_autoplaced)
    (effects (font (size 1.524 1.524)) (justify right))
    (uuid 6c2e273e-743c-4f1e-a647-4171f8122550)
    (property "Intersheet References" "${INTERSHEET_REFS}" (id 0) (at 0 0 0)
      (effects (font (size 1.27 1.27)) hide)
    )
  )
  (global_label "DLED1+" (shape input) (at 62.23 104.14 0) (fields_autoplaced)
    (effects (font (size 1.27 1.27)) (justify left))
    (uuid 8e420fdd-5e41-4a16-9dae-88ad6fe7aba8)
    (property "Intersheet References" "${INTERSHEET_REFS}" (id 0) (at 72.0532 104.0606 0)
      (effects (font (size 1.27 1.27)) (justify left) hide)
    )
  )
  (global_label "DLED1+" (shape input) (at 81.28 88.9 180) (fields_autoplaced)
    (effects (font (size 1.27 1.27)) (justify right))
    (uuid bbc5092a-bff3-4a4e-a114-9d8f898179f5)
    (property "Intersheet References" "${INTERSHEET_REFS}" (id 0) (at 71.4568 88.9794 0)
      (effects (font (size 1.27 1.27)) (justify right) hide)
    )
  )
  (global_label "Gnd" (shape input) (at 30.48 48.26 180) (fields_autoplaced)
    (effects (font (size 1.27 1.27)) (justify right))
    (uuid cb47f31a-6344-451b-8a59-6ab30dfd0440)
    (property "Intersheet References" "${INTERSHEET_REFS}" (id 0) (at 24.5877 48.1806 0)
      (effects (font (size 1.27 1.27)) (justify right) hide)
    )
  )
  (global_label "Vcc1" (shape input) (at 30.48 35.56 180) (fields_autoplaced)
    (effects (font (size 1.27 1.27)) (justify right))
    (uuid d8ca6c8e-6a4f-4f9e-bebe-617a6248b307)
    (property "Intersheet References" "${INTERSHEET_REFS}" (id 0) (at 23.6806 35.4806 0)
      (effects (font (size 1.27 1.27)) (justify right) hide)
    )
  )

  (symbol (lib_id "OBS_PIC12F675-rescue:TL082") (at 123.19 107.95 0) (unit 1)
    (in_bom yes) (on_board yes)
    (uuid 00000000-0000-0000-0000-000055808aa2)
    (property "Reference" "O1" (id 0) (at 121.92 102.87 0)
      (effects (font (size 1.524 1.524)) (justify left))
    )
    (property "Value" "TL082" (id 1) (at 121.92 114.3 0)
      (effects (font (size 1.524 1.524)) (justify left))
    )
    (property "Footprint" "Package_DIP:DIP-8_W7.62mm" (id 2) (at 123.19 107.95 0)
      (effects (font (size 1.524 1.524)) hide)
    )
    (property "Datasheet" "" (id 3) (at 123.19 107.95 0)
      (effects (font (size 1.524 1.524)))
    )
    (pin "4" (uuid e36988d2-ecb2-461b-a443-7006f447e828))
    (pin "8" (uuid d102186a-5b58-41d0-9985-3dbb3593f397))
    (pin "1" (uuid 7c2008c8-0626-4a09-a873-065e83502a0e))
    (pin "2" (uuid f4a8afbe-ed68-4253-959f-6be4d2cbf8c5))
    (pin "3" (uuid 7c411b3e-aca2-424f-b644-2d21c9d80fa7))
    (pin "5" (uuid 6d0c9e39-9878-44c8-8283-9a59e45006fa))
    (pin "6" (uuid 9c607e49-ee5c-4e85-a7da-6fede9912412))
    (pin "7" (uuid e5e5220d-5b7e-47da-a902-b997ec8d4d58))
  )

  (symbol (lib_id "OBS_PIC12F675-rescue:TL082") (at 204.47 110.49 0) (unit 2)
    (in_bom yes) (on_board yes)
    (uuid 00000000-0000-0000-0000-000055808ad1)
    (property "Reference" "O1" (id 0) (at 203.2 105.41 0)
      (effects (font (size 1.524 1.524)) (justify left))
    )
    (property "Value" "TL082" (id 1) (at 203.2 116.84 0)
      (effects (font (size 1.524 1.524)) (justify left))
    )
    (property "Footprint" "Package_DIP:DIP-8_W7.62mm" (id 2) (at 204.47 110.49 0)
      (effects (font (size 1.524 1.524)) hide)
    )
    (property "Datasheet" "" (id 3) (at 204.47 110.49 0)
      (effects (font (size 1.524 1.524)))
    )
    (pin "4" (uuid 25bc3602-3fb4-4a04-94e3-21ba22562c24))
    (pin "8" (uuid 7760a75a-d74b-4185-b34e-cbc7b2c339b6))
    (pin "1" (uuid c1bac86f-cbf6-4c5b-b60d-c26fa73d9c09))
    (pin "2" (uuid 283c990c-ae5a-4e41-a3ad-b40ca29fe90e))
    (pin "3" (uuid 49575217-40b0-4890-8acf-12982cca52b5))
    (pin "5" (uuid 4cafb73d-1ad8-4d24-acf7-63d78095ae46))
    (pin "6" (uuid be4b72db-0e02-4d9b-844a-aff689b4e648))
    (pin "7" (uuid 5889287d-b845-4684-b23e-663811b25d27))
  )

  (symbol (lib_id "OBS_PIC12F675-rescue:GND") (at 62.23 52.07 0) (unit 1)
    (in_bom yes) (on_board yes)
    (uuid 00000000-0000-0000-0000-000055808dcb)
    (property "Reference" "#PWR01" (id 0) (at 62.23 52.07 0)
      (effects (font (size 0.762 0.762)) hide)
    )
    (property "Value" "GND" (id 1) (at 62.23 53.848 0)
      (effects (font (size 0.762 0.762)) hide)
    )
    (property "Footprint" "" (id 2) (at 62.23 52.07 0)
      (effects (font (size 1.524 1.524)))
    )
    (property "Datasheet" "" (id 3) (at 62.23 52.07 0)
      (effects (font (size 1.524 1.524)))
    )
    (pin "1" (uuid cf21dfe3-ab4f-4ad9-b7cf-dc892d833b13))
  )

  (symbol (lib_id "OBS_PIC12F675-rescue:VCC") (at 48.26 25.4 0) (unit 1)
    (in_bom yes) (on_board yes)
    (uuid 00000000-0000-0000-0000-000055808e06)
    (property "Reference" "#PWR02" (id 0) (at 48.26 22.86 0)
      (effects (font (size 0.762 0.762)) hide)
    )
    (property "Value" "VCC" (id 1) (at 48.26 22.86 0)
      (effects (font (size 0.762 0.762)))
    )
    (property "Footprint" "" (id 2) (at 48.26 25.4 0)
      (effects (font (size 1.524 1.524)))
    )
    (property "Datasheet" "" (id 3) (at 48.26 25.4 0)
      (effects (font (size 1.524 1.524)))
    )
    (pin "1" (uuid 70d34adf-9bd8-469e-8c77-5c0d7adf511e))
  )

  (symbol (lib_id "OBS_PIC12F675-rescue:+5V") (at 87.63 36.83 0) (unit 1)
    (in_bom yes) (on_board yes)
    (uuid 00000000-0000-0000-0000-000055809c77)
    (property "Reference" "#PWR03" (id 0) (at 87.63 34.544 0)
      (effects (font (size 0.508 0.508)) hide)
    )
    (property "Value" "+5V" (id 1) (at 87.63 34.544 0)
      (effects (font (size 0.762 0.762)))
    )
    (property "Footprint" "" (id 2) (at 87.63 36.83 0)
      (effects (font (size 1.524 1.524)))
    )
    (property "Datasheet" "" (id 3) (at 87.63 36.83 0)
      (effects (font (size 1.524 1.524)))
    )
    (pin "1" (uuid f1e619ac-5067-41df-8384-776ec70a6093))
  )

  (symbol (lib_id "OBS_PIC12F675-rescue:GND") (at 139.7 60.96 0) (unit 1)
    (in_bom yes) (on_board yes)
    (uuid 00000000-0000-0000-0000-000055809c79)
    (property "Reference" "#PWR04" (id 0) (at 139.7 60.96 0)
      (effects (font (size 0.762 0.762)) hide)
    )
    (property "Value" "GND" (id 1) (at 139.7 62.738 0)
      (effects (font (size 0.762 0.762)) hide)
    )
    (property "Footprint" "" (id 2) (at 139.7 60.96 0)
      (effects (font (size 1.524 1.524)))
    )
    (property "Datasheet" "" (id 3) (at 139.7 60.96 0)
      (effects (font (size 1.524 1.524)))
    )
    (pin "1" (uuid 30c33e3e-fb78-498d-bffe-76273d527004))
  )

  (symbol (lib_id "OBS_PIC12F675-rescue:ICL7660") (at 140.97 40.64 0) (unit 1)
    (in_bom yes) (on_board yes)
    (uuid 00000000-0000-0000-0000-000055809eb5)
    (property "Reference" "U1" (id 0) (at 146.05 30.48 0)
      (effects (font (size 1.778 1.778)) (justify left))
    )
    (property "Value" "ICL7660" (id 1) (at 142.24 52.07 0)
      (effects (font (size 1.778 1.778)) (justify left))
    )
    (property "Footprint" "Package_DIP:DIP-8_W7.62mm" (id 2) (at 140.97 40.64 0)
      (effects (font (size 1.524 1.524)) hide)
    )
    (property "Datasheet" "" (id 3) (at 140.97 40.64 0)
      (effects (font (size 1.524 1.524)))
    )
    (pin "2" (uuid c8a44971-63c1-4a19-879d-b6647b2dc08d))
    (pin "3" (uuid 2b5a9ad3-7ec4-447d-916c-47adf5f9674f))
    (pin "4" (uuid f1782535-55f4-4299-bd4f-6f51b0b7259c))
    (pin "5" (uuid da6f4122-0ecc-496f-b0fd-e4abef534976))
    (pin "6" (uuid 9f782c92-a5e8-49db-bfda-752b35522ce4))
    (pin "7" (uuid ccc4cc25-ac17-45ef-825c-e079951ffb21))
    (pin "8" (uuid 626679e8-6101-4722-ac57-5b8d9dab4c8b))
  )

  (symbol (lib_id "OBS_PIC12F675-rescue:-5V") (at 185.42 36.83 0) (unit 1)
    (in_bom yes) (on_board yes)
    (uuid 00000000-0000-0000-0000-00005580a2d0)
    (property "Reference" "#PWR05" (id 0) (at 185.42 33.274 0)
      (effects (font (size 0.508 0.508)) hide)
    )
    (property "Value" "-5V" (id 1) (at 185.42 34.036 0)
      (effects (font (size 0.762 0.762)))
    )
    (property "Footprint" "" (id 2) (at 185.42 36.83 0)
      (effects (font (size 1.524 1.524)))
    )
    (property "Datasheet" "" (id 3) (at 185.42 36.83 0)
      (effects (font (size 1.524 1.524)))
    )
    (pin "1" (uuid 07d160b6-23e1-4aa0-95cb-440482e6fc15))
  )

  (symbol (lib_id "OBS_PIC12F675-rescue:+5V") (at 139.7 21.59 0) (unit 1)
    (in_bom yes) (on_board yes)
    (uuid 00000000-0000-0000-0000-00005580a592)
    (property "Reference" "#PWR06" (id 0) (at 139.7 19.304 0)
      (effects (font (size 0.508 0.508)) hide)
    )
    (property "Value" "+5V" (id 1) (at 139.7 19.304 0)
      (effects (font (size 0.762 0.762)))
    )
    (property "Footprint" "" (id 2) (at 139.7 21.59 0)
      (effects (font (size 1.524 1.524)))
    )
    (property "Datasheet" "" (id 3) (at 139.7 21.59 0)
      (effects (font (size 1.524 1.524)))
    )
    (pin "1" (uuid 5a222fb6-5159-4931-9015-19df65643140))
  )

  (symbol (lib_id "OBS_PIC12F675-rescue:PIC12F675-I_MC") (at 229.87 43.18 0) (unit 1)
    (in_bom yes) (on_board yes)
    (uuid 00000000-0000-0000-0000-00005580bcca)
    (property "Reference" "IC1" (id 0) (at 213.36 29.21 0)
      (effects (font (size 1.27 1.27)) (justify left))
    )
    (property "Value" "PIC12F675-I/MC" (id 1) (at 213.36 31.75 0)
      (effects (font (size 1.27 1.27)) (justify left))
    )
    (property "Footprint" "Package_DIP:DIP-8_W7.62mm" (id 2) (at 229.87 43.18 0)
      (effects (font (size 1.524 1.524)) hide)
    )
    (property "Datasheet" "" (id 3) (at 229.87 43.18 0)
      (effects (font (size 1.524 1.524)))
    )
    (pin "1" (uuid 84d296ba-3d39-4264-ad19-947f90c54396))
    (pin "2" (uuid 6afc19cf-38b4-47a3-bc2b-445b18724310))
    (pin "3" (uuid fe14c012-3d58-4e5e-9a37-4b9765a7f764))
    (pin "4" (uuid d01102e9-b170-4eb1-a0a4-9a31feb850b7))
    (pin "5" (uuid c8a7af6e-c432-4fa3-91ee-c8bf0c5a9ebe))
    (pin "6" (uuid 91fe070a-a49b-4bc5-805a-42f23e10d114))
    (pin "7" (uuid 501880c3-8633-456f-9add-0e8fa1932ba6))
    (pin "8" (uuid c454102f-dc92-4550-9492-797fc8e6b49c))
  )

  (symbol (lib_id "OBS_PIC12F675-rescue:GND") (at 204.47 53.34 0) (unit 1)
    (in_bom yes) (on_board yes)
    (uuid 00000000-0000-0000-0000-00005580bf99)
    (property "Reference" "#PWR07" (id 0) (at 204.47 53.34 0)
      (effects (font (size 0.762 0.762)) hide)
    )
    (property "Value" "GND" (id 1) (at 204.47 55.118 0)
      (effects (font (size 0.762 0.762)) hide)
    )
    (property "Footprint" "" (id 2) (at 204.47 53.34 0)
      (effects (font (size 1.524 1.524)))
    )
    (property "Datasheet" "" (id 3) (at 204.47 53.34 0)
      (effects (font (size 1.524 1.524)))
    )
    (pin "1" (uuid f9b1563b-384a-447c-9f47-736504e995c8))
  )

  (symbol (lib_id "OBS_PIC12F675-rescue:+5V") (at 204.47 34.29 0) (unit 1)
    (in_bom yes) (on_board yes)
    (uuid 00000000-0000-0000-0000-00005580bfc1)
    (property "Reference" "#PWR08" (id 0) (at 204.47 32.004 0)
      (effects (font (size 0.508 0.508)) hide)
    )
    (property "Value" "+5V" (id 1) (at 204.47 32.004 0)
      (effects (font (size 0.762 0.762)))
    )
    (property "Footprint" "" (id 2) (at 204.47 34.29 0)
      (effects (font (size 1.524 1.524)))
    )
    (property "Datasheet" "" (id 3) (at 204.47 34.29 0)
      (effects (font (size 1.524 1.524)))
    )
    (pin "1" (uuid d1a9be32-38ba-44e6-bc35-f031541ab1fe))
  )

  (symbol (lib_name "NPN_1") (lib_id "OBS_PIC12F675-rescue:NPN") (at 57.15 96.52 0) (unit 1)
    (in_bom yes) (on_board yes)
    (uuid 00000000-0000-0000-0000-00005580cc63)
    (property "Reference" "Q1" (id 0) (at 60.96 96.52 0))
    (property "Value" "KSP2222ABU1" (id 1) (at 50.8 91.44 0))
    (property "Footprint" "Package_TO_SOT_THT:TO-92_Inline_Wide" (id 2) (at 57.15 96.52 0)
      (effects (font (size 1.524 1.524)) hide)
    )
    (property "Datasheet" "" (id 3) (at 57.15 96.52 0)
      (effects (font (size 1.524 1.524)))
    )
    (pin "1" (uuid 5f38bdb2-3657-474e-8e86-d6bb0b298110))
    (pin "2" (uuid d72c89a6-7578-4468-964e-2a845431195f))
    (pin "3" (uuid 282c8e53-3acc-42f0-a92a-6aa976b97a93))
  )

  (symbol (lib_id "OBS_PIC12F675-rescue:R") (at 43.18 96.52 270) (unit 1)
    (in_bom yes) (on_board yes)
    (uuid 00000000-0000-0000-0000-00005580d085)
    (property "Reference" "R1" (id 0) (at 43.18 98.552 90))
    (property "Value" "22k" (id 1) (at 43.18 96.52 90))
    (property "Footprint" "Resistor_THT:R_Axial_DIN0207_L6.3mm_D2.5mm_P10.16mm_Horizontal" (id 2) (at 43.18 96.52 0)
      (effects (font (size 1.524 1.524)) hide)
    )
    (property "Datasheet" "" (id 3) (at 43.18 96.52 0)
      (effects (font (size 1.524 1.524)))
    )
    (pin "1" (uuid 8f12311d-6f4c-4d28-a5bc-d6cb462bade7))
    (pin "2" (uuid db742b9e-1fed-4e0c-b783-f911ab5116aa))
  )

  (symbol (lib_id "OBS_PIC12F675-rescue:GND") (at 59.69 120.65 0) (unit 1)
    (in_bom yes) (on_board yes)
    (uuid 00000000-0000-0000-0000-00005580d1d8)
    (property "Reference" "#PWR09" (id 0) (at 59.69 120.65 0)
      (effects (font (size 0.762 0.762)) hide)
    )
    (property "Value" "GND" (id 1) (at 59.69 122.428 0)
      (effects (font (size 0.762 0.762)) hide)
    )
    (property "Footprint" "" (id 2) (at 59.69 120.65 0)
      (effects (font (size 1.524 1.524)))
    )
    (property "Datasheet" "" (id 3) (at 59.69 120.65 0)
      (effects (font (size 1.524 1.524)))
    )
    (pin "1" (uuid aee7520e-3bfc-435f-a66b-1dd1f5aa6a87))
  )

  (symbol (lib_id "OBS_PIC12F675-rescue:R") (at 101.6 115.57 0) (unit 1)
    (in_bom yes) (on_board yes)
    (uuid 00000000-0000-0000-0000-000055813ffd)
    (property "Reference" "R3" (id 0) (at 103.632 115.57 90))
    (property "Value" "270K" (id 1) (at 101.6 115.57 90))
    (property "Footprint" "Resistor_THT:R_Axial_DIN0207_L6.3mm_D2.5mm_P10.16mm_Horizontal" (id 2) (at 101.6 115.57 0)
      (effects (font (size 1.524 1.524)) hide)
    )
    (property "Datasheet" "" (id 3) (at 101.6 115.57 0)
      (effects (font (size 1.524 1.524)))
    )
    (pin "1" (uuid 71f8d568-0f23-4ff2-8e60-1600ce517a48))
    (pin "2" (uuid 7c00778a-4692-4f9b-87d5-2d355077ce1e))
  )

  (symbol (lib_id "OBS_PIC12F675-rescue:C") (at 92.71 105.41 90) (unit 1)
    (in_bom yes) (on_board yes)
    (uuid 00000000-0000-0000-0000-0000558140d4)
    (property "Reference" "C22" (id 0) (at 92.71 101.6 90)
      (effects (font (size 1.27 1.27)) (justify left))
    )
    (property "Value" "" (id 1) (at 95.25 109.22 90)
      (effects (font (size 1.27 1.27)) (justify left))
    )
    (property "Footprint" "" (id 2) (at 92.71 105.41 0)
      (effects (font (size 1.524 1.524)) hide)
    )
    (property "Datasheet" "" (id 3) (at 92.71 105.41 0)
      (effects (font (size 1.524 1.524)))
    )
    (pin "1" (uuid be41ac9e-b8ba-4089-983b-b84269707f1c))
    (pin "2" (uuid 98861672-254d-432b-8e5a-10d885a5ffdc))
  )

  (symbol (lib_id "OBS_PIC12F675-rescue:GND") (at 101.6 129.54 0) (unit 1)
    (in_bom yes) (on_board yes)
    (uuid 00000000-0000-0000-0000-00005581486b)
    (property "Reference" "#PWR010" (id 0) (at 101.6 129.54 0)
      (effects (font (size 0.762 0.762)) hide)
    )
    (property "Value" "GND" (id 1) (at 101.6 131.318 0)
      (effects (font (size 0.762 0.762)) hide)
    )
    (property "Footprint" "" (id 2) (at 101.6 129.54 0)
      (effects (font (size 1.524 1.524)))
    )
    (property "Datasheet" "" (id 3) (at 101.6 129.54 0)
      (effects (font (size 1.524 1.524)))
    )
    (pin "1" (uuid cd5e758d-cb66-484a-ae8b-21f53ceee49e))
  )

  (symbol (lib_id "OBS_PIC12F675-rescue:+5V") (at 120.65 95.25 0) (unit 1)
    (in_bom yes) (on_board yes)
    (uuid 00000000-0000-0000-0000-000055815b95)
    (property "Reference" "#PWR011" (id 0) (at 120.65 92.964 0)
      (effects (font (size 0.508 0.508)) hide)
    )
    (property "Value" "+5V" (id 1) (at 120.65 92.964 0)
      (effects (font (size 0.762 0.762)))
    )
    (property "Footprint" "" (id 2) (at 120.65 95.25 0)
      (effects (font (size 1.524 1.524)))
    )
    (property "Datasheet" "" (id 3) (at 120.65 95.25 0)
      (effects (font (size 1.524 1.524)))
    )
    (pin "1" (uuid 802c2dc3-ca9f-491e-9d66-7893e89ac34c))
  )

  (symbol (lib_id "OBS_PIC12F675-rescue:-5V") (at 120.65 119.38 180) (unit 1)
    (in_bom yes) (on_board yes)
    (uuid 00000000-0000-0000-0000-000055815c11)
    (property "Reference" "#PWR012" (id 0) (at 120.65 122.936 0)
      (effects (font (size 0.508 0.508)) hide)
    )
    (property "Value" "-5V" (id 1) (at 120.65 122.174 0)
      (effects (font (size 0.762 0.762)))
    )
    (property "Footprint" "" (id 2) (at 120.65 119.38 0)
      (effects (font (size 1.524 1.524)))
    )
    (property "Datasheet" "" (id 3) (at 120.65 119.38 0)
      (effects (font (size 1.524 1.524)))
    )
    (pin "1" (uuid eac8d865-0226-4958-b547-6b5592f39713))
  )

  (symbol (lib_id "OBS_PIC12F675-rescue:R") (at 115.57 144.78 0) (unit 1)
    (in_bom yes) (on_board yes)
    (uuid 00000000-0000-0000-0000-000055816cec)
    (property "Reference" "R5" (id 0) (at 117.602 144.78 90))
    (property "Value" "22k" (id 1) (at 115.57 144.78 90))
    (property "Footprint" "Resistor_THT:R_Axial_DIN0207_L6.3mm_D2.5mm_P10.16mm_Horizontal" (id 2) (at 115.57 144.78 0)
      (effects (font (size 1.524 1.524)) hide)
    )
    (property "Datasheet" "" (id 3) (at 115.57 144.78 0)
      (effects (font (size 1.524 1.524)))
    )
    (pin "1" (uuid be2983fa-f06e-485e-bea1-3dd96b916ec5))
    (pin "2" (uuid 212bf70c-2324-47d9-8700-59771063baeb))
  )

  (symbol (lib_id "OBS_PIC12F675-rescue:R") (at 105.41 144.78 0) (unit 1)
    (in_bom yes) (on_board yes)
    (uuid 00000000-0000-0000-0000-000055816da7)
    (property "Reference" "RG1" (id 0) (at 107.442 144.78 90))
    (property "Value" "4.7k" (id 1) (at 105.41 144.78 90))
    (property "Footprint" "Resistor_THT:R_Axial_DIN0207_L6.3mm_D2.5mm_P10.16mm_Horizontal" (id 2) (at 105.41 144.78 0)
      (effects (font (size 1.524 1.524)) hide)
    )
    (property "Datasheet" "" (id 3) (at 105.41 144.78 0)
      (effects (font (size 1.524 1.524)))
    )
    (pin "1" (uuid 87a1984f-543d-4f2e-ad8a-7a3a24ee6047))
    (pin "2" (uuid 5d49e9a6-41dd-4072-adde-ef1036c1979b))
  )

  (symbol (lib_id "OBS_PIC12F675-rescue:GND") (at 115.57 162.56 0) (unit 1)
    (in_bom yes) (on_board yes)
    (uuid 00000000-0000-0000-0000-000055816e80)
    (property "Reference" "#PWR013" (id 0) (at 115.57 162.56 0)
      (effects (font (size 0.762 0.762)) hide)
    )
    (property "Value" "GND" (id 1) (at 115.57 164.338 0)
      (effects (font (size 0.762 0.762)) hide)
    )
    (property "Footprint" "" (id 2) (at 115.57 162.56 0)
      (effects (font (size 1.524 1.524)))
    )
    (property "Datasheet" "" (id 3) (at 115.57 162.56 0)
      (effects (font (size 1.524 1.524)))
    )
    (pin "1" (uuid a7f2e97b-29f3-44fd-bf8a-97a3c1528b61))
  )

  (symbol (lib_id "OBS_PIC12F675-rescue:R") (at 116.84 124.46 270) (unit 1)
    (in_bom yes) (on_board yes)
    (uuid 00000000-0000-0000-0000-00005581992d)
    (property "Reference" "R7" (id 0) (at 116.84 126.492 90))
    (property "Value" "10K" (id 1) (at 116.84 124.46 90))
    (property "Footprint" "Resistor_THT:R_Axial_DIN0207_L6.3mm_D2.5mm_P10.16mm_Horizontal" (id 2) (at 116.84 124.46 0)
      (effects (font (size 1.524 1.524)) hide)
    )
    (property "Datasheet" "" (id 3) (at 116.84 124.46 0)
      (effects (font (size 1.524 1.524)))
    )
    (pin "1" (uuid 014d13cd-26ad-4d0e-86ad-a43b541cab14))
    (pin "2" (uuid 7744b6ee-910d-401d-b730-65c35d3d8092))
  )

  (symbol (lib_id "OBS_PIC12F675-rescue:R") (at 157.48 132.08 270) (unit 1)
    (in_bom yes) (on_board yes)
    (uuid 00000000-0000-0000-0000-00005581b3e4)
    (property "Reference" "R9" (id 0) (at 157.48 134.112 90))
    (property "Value" "270K" (id 1) (at 157.48 132.08 90))
    (property "Footprint" "Resistor_THT:R_Axial_DIN0207_L6.3mm_D2.5mm_P10.16mm_Horizontal" (id 2) (at 157.48 132.08 0)
      (effects (font (size 1.524 1.524)) hide)
    )
    (property "Datasheet" "" (id 3) (at 157.48 132.08 0)
      (effects (font (size 1.524 1.524)))
    )
    (pin "1" (uuid 3a41dd27-ec14-44d5-b505-aad1d829f79a))
    (pin "2" (uuid 0dfdfa9f-1e3f-4e14-b64b-12bde76a80c7))
  )

  (symbol (lib_id "OBS_PIC12F675-rescue:R") (at 160.02 115.57 0) (unit 1)
    (in_bom yes) (on_board yes)
    (uuid 00000000-0000-0000-0000-00005581c2d6)
    (property "Reference" "R10" (id 0) (at 162.052 115.57 90))
    (property "Value" "100K" (id 1) (at 160.02 115.57 90))
    (property "Footprint" "Resistor_THT:R_Axial_DIN0207_L6.3mm_D2.5mm_P10.16mm_Horizontal" (id 2) (at 160.02 115.57 0)
      (effects (font (size 1.524 1.524)) hide)
    )
    (property "Datasheet" "" (id 3) (at 160.02 115.57 0)
      (effects (font (size 1.524 1.524)))
    )
    (pin "1" (uuid 96db52e2-6336-4f5e-846e-528c594d0509))
    (pin "2" (uuid 59fc765e-1357-4c94-9529-5635418c7d73))
  )

  (symbol (lib_id "OBS_PIC12F675-rescue:GND") (at 165.1 127 0) (unit 1)
    (in_bom yes) (on_board yes)
    (uuid 00000000-0000-0000-0000-00005581c847)
    (property "Reference" "#PWR014" (id 0) (at 165.1 127 0)
      (effects (font (size 0.762 0.762)) hide)
    )
    (property "Value" "GND" (id 1) (at 165.1 128.778 0)
      (effects (font (size 0.762 0.762)) hide)
    )
    (property "Footprint" "" (id 2) (at 165.1 127 0)
      (effects (font (size 1.524 1.524)))
    )
    (property "Datasheet" "" (id 3) (at 165.1 127 0)
      (effects (font (size 1.524 1.524)))
    )
    (pin "1" (uuid b13e8448-bf35-4ec0-9c70-3f2250718cc2))
  )

  (symbol (lib_id "OBS_PIC12F675-rescue:CAPAPOL") (at 48.26 43.18 0) (unit 1)
    (in_bom yes) (on_board yes)
    (uuid 00000000-0000-0000-0000-00005581c8f5)
    (property "Reference" "C1" (id 0) (at 49.53 40.64 0)
      (effects (font (size 1.27 1.27)) (justify left))
    )
    (property "Value" "" (id 1) (at 49.53 45.72 0)
      (effects (font (size 1.27 1.27)) (justify left))
    )
    (property "Footprint" "" (id 2) (at 48.26 43.18 0)
      (effects (font (size 1.524 1.524)) hide)
    )
    (property "Datasheet" "" (id 3) (at 48.26 43.18 0)
      (effects (font (size 1.524 1.524)))
    )
    (pin "1" (uuid 3249bd81-9fd4-4194-9b4f-2e333b2195b8))
    (pin "2" (uuid 718e5c6d-0e4c-46d8-a149-2f2bfc54c7f1))
  )

  (symbol (lib_id "OBS_PIC12F675-rescue:CAPAPOL") (at 76.2 43.18 0) (unit 1)
    (in_bom yes) (on_board yes)
    (uuid 00000000-0000-0000-0000-00005581c976)
    (property "Reference" "C4" (id 0) (at 77.47 40.64 0)
      (effects (font (size 1.27 1.27)) (justify left))
    )
    (property "Value" "" (id 1) (at 77.47 45.72 0)
      (effects (font (size 1.27 1.27)) (justify left))
    )
    (property "Footprint" "" (id 2) (at 76.2 43.18 0)
      (effects (font (size 1.524 1.524)) hide)
    )
    (property "Datasheet" "" (id 3) (at 76.2 43.18 0)
      (effects (font (size 1.524 1.524)))
    )
    (pin "1" (uuid a5be2cb8-c68d-4180-8412-69a6b4c5b1d4))
    (pin "2" (uuid 7e1217ba-8a3d-4079-8d7b-b45f90cfbf53))
  )

  (symbol (lib_id "OBS_PIC12F675-rescue:CAPAPOL") (at 104.14 36.83 0) (unit 1)
    (in_bom yes) (on_board yes)
    (uuid 00000000-0000-0000-0000-00005581d683)
    (property "Reference" "C6" (id 0) (at 105.41 34.29 0)
      (effects (font (size 1.27 1.27)) (justify left))
    )
    (property "Value" "" (id 1) (at 105.41 39.37 0)
      (effects (font (size 1.27 1.27)) (justify left))
    )
    (property "Footprint" "" (id 2) (at 104.14 36.83 0)
      (effects (font (size 1.524 1.524)) hide)
    )
    (property "Datasheet" "" (id 3) (at 104.14 36.83 0)
      (effects (font (size 1.524 1.524)))
    )
    (pin "1" (uuid 955cc99e-a129-42cf-abc7-aa99813fdb5f))
    (pin "2" (uuid 04cf2f2c-74bf-400d-b4f6-201720df00ed))
  )

  (symbol (lib_id "OBS_PIC12F675-rescue:+5V") (at 201.93 99.06 0) (unit 1)
    (in_bom yes) (on_board yes)
    (uuid 00000000-0000-0000-0000-00005581ea3a)
    (property "Reference" "#PWR015" (id 0) (at 201.93 96.774 0)
      (effects (font (size 0.508 0.508)) hide)
    )
    (property "Value" "+5V" (id 1) (at 201.93 96.774 0)
      (effects (font (size 0.762 0.762)))
    )
    (property "Footprint" "" (id 2) (at 201.93 99.06 0)
      (effects (font (size 1.524 1.524)))
    )
    (property "Datasheet" "" (id 3) (at 201.93 99.06 0)
      (effects (font (size 1.524 1.524)))
    )
    (pin "1" (uuid d3e133b7-2c84-4206-a2b1-e693cb57fe56))
  )

  (symbol (lib_id "OBS_PIC12F675-rescue:-5V") (at 201.93 121.92 180) (unit 1)
    (in_bom yes) (on_board yes)
    (uuid 00000000-0000-0000-0000-00005581ee06)
    (property "Reference" "#PWR016" (id 0) (at 201.93 125.476 0)
      (effects (font (size 0.508 0.508)) hide)
    )
    (property "Value" "-5V" (id 1) (at 201.93 124.714 0)
      (effects (font (size 0.762 0.762)))
    )
    (property "Footprint" "" (id 2) (at 201.93 121.92 0)
      (effects (font (size 1.524 1.524)))
    )
    (property "Datasheet" "" (id 3) (at 201.93 121.92 0)
      (effects (font (size 1.524 1.524)))
    )
    (pin "1" (uuid d7e5a060-eb57-4238-9312-26bc885fc97d))
  )

  (symbol (lib_id "OBS_PIC12F675-rescue:CAPAPOL") (at 167.64 41.91 180) (unit 1)
    (in_bom yes) (on_board yes)
    (uuid 00000000-0000-0000-0000-00005581f190)
    (property "Reference" "C8" (id 0) (at 166.37 44.45 0)
      (effects (font (size 1.27 1.27)) (justify left))
    )
    (property "Value" "" (id 1) (at 166.37 39.37 0)
      (effects (font (size 1.27 1.27)) (justify left))
    )
    (property "Footprint" "" (id 2) (at 167.64 41.91 0)
      (effects (font (size 1.524 1.524)) hide)
    )
    (property "Datasheet" "" (id 3) (at 167.64 41.91 0)
      (effects (font (size 1.524 1.524)))
    )
    (pin "1" (uuid 05f2859d-2820-4e84-b395-696011feb13b))
    (pin "2" (uuid a8fb8ee0-623f-4870-a716-ecc88f37ef9a))
  )

  (symbol (lib_id "OBS_PIC12F675-rescue:VCC") (at 38.1 35.56 0) (unit 1)
    (in_bom yes) (on_board yes)
    (uuid 00000000-0000-0000-0000-000055820b66)
    (property "Reference" "#PWR019" (id 0) (at 38.1 33.02 0)
      (effects (font (size 0.762 0.762)) hide)
    )
    (property "Value" "VCC" (id 1) (at 38.1 33.02 0)
      (effects (font (size 0.762 0.762)))
    )
    (property "Footprint" "" (id 2) (at 38.1 35.56 0)
      (effects (font (size 1.524 1.524)))
    )
    (property "Datasheet" "" (id 3) (at 38.1 35.56 0)
      (effects (font (size 1.524 1.524)))
    )
    (pin "1" (uuid 123968c6-74e7-4754-8c36-08ea08e42555))
  )

  (symbol (lib_id "OBS_PIC12F675-rescue:GND") (at 38.1 52.07 0) (unit 1)
    (in_bom yes) (on_board yes)
    (uuid 00000000-0000-0000-0000-000055820f28)
    (property "Reference" "#PWR018" (id 0) (at 38.1 52.07 0)
      (effects (font (size 0.762 0.762)) hide)
    )
    (property "Value" "GND" (id 1) (at 38.1 53.848 0)
      (effects (font (size 0.762 0.762)) hide)
    )
    (property "Footprint" "" (id 2) (at 38.1 52.07 0)
      (effects (font (size 1.524 1.524)))
    )
    (property "Datasheet" "" (id 3) (at 38.1 52.07 0)
      (effects (font (size 1.524 1.524)))
    )
    (pin "1" (uuid 10d8ad0e-6a08-4053-92aa-23a15910fd21))
  )

  (symbol (lib_id "OBS_PIC12F675-rescue:CAPAPOL") (at 170.18 115.57 0) (unit 1)
    (in_bom yes) (on_board yes)
    (uuid 00000000-0000-0000-0000-000055822640)
    (property "Reference" "C7" (id 0) (at 171.45 113.03 0)
      (effects (font (size 1.27 1.27)) (justify left))
    )
    (property "Value" "" (id 1) (at 171.45 118.11 0)
      (effects (font (size 1.27 1.27)) (justify left))
    )
    (property "Footprint" "" (id 2) (at 170.18 115.57 0)
      (effects (font (size 1.524 1.524)) hide)
    )
    (property "Datasheet" "" (id 3) (at 170.18 115.57 0)
      (effects (font (size 1.524 1.524)))
    )
    (pin "1" (uuid 252f1275-081d-4d77-8bd5-3b9e6916ef42))
    (pin "2" (uuid 6b91a3ee-fdcd-4bfe-ad57-c8d5ea9903a8))
  )

  (symbol (lib_id "OBS_PIC12F675-rescue:CAPAPOL") (at 247.65 119.38 0) (unit 1)
    (in_bom yes) (on_board yes)
    (uuid 00000000-0000-0000-0000-000055823099)
    (property "Reference" "C9" (id 0) (at 248.92 116.84 0)
      (effects (font (size 1.27 1.27)) (justify left))
    )
    (property "Value" "" (id 1) (at 248.92 121.92 0)
      (effects (font (size 1.27 1.27)) (justify left))
    )
    (property "Footprint" "" (id 2) (at 247.65 119.38 0)
      (effects (font (size 1.524 1.524)) hide)
    )
    (property "Datasheet" "" (id 3) (at 247.65 119.38 0)
      (effects (font (size 1.524 1.524)))
    )
    (pin "1" (uuid 2f291a4b-4ecb-4692-9ad2-324f9784c0d4))
    (pin "2" (uuid f447e585-df78-4239-b8cb-4653b3837bb1))
  )

  (symbol (lib_id "OBS_PIC12F675-rescue:R") (at 236.22 110.49 270) (unit 1)
    (in_bom yes) (on_board yes)
    (uuid 00000000-0000-0000-0000-000055823dbd)
    (property "Reference" "R11" (id 0) (at 236.22 112.522 90))
    (property "Value" "22K" (id 1) (at 236.22 110.49 90))
    (property "Footprint" "Resistor_THT:R_Axial_DIN0207_L6.3mm_D2.5mm_P10.16mm_Horizontal" (id 2) (at 236.22 110.49 0)
      (effects (font (size 1.524 1.524)) hide)
    )
    (property "Datasheet" "" (id 3) (at 236.22 110.49 0)
      (effects (font (size 1.524 1.524)))
    )
    (pin "1" (uuid a5c8e189-1ddc-4a66-984b-e0fd1529d346))
    (pin "2" (uuid c71f56c1-5b7c-4373-9716-fffac482104c))
  )

  (symbol (lib_id "OBS_PIC12F675-rescue:GND") (at 247.65 130.81 0) (unit 1)
    (in_bom yes) (on_board yes)
    (uuid 00000000-0000-0000-0000-000055823f1d)
    (property "Reference" "#PWR017" (id 0) (at 247.65 130.81 0)
      (effects (font (size 0.762 0.762)) hide)
    )
    (property "Value" "GND" (id 1) (at 247.65 132.588 0)
      (effects (font (size 0.762 0.762)) hide)
    )
    (property "Footprint" "" (id 2) (at 247.65 130.81 0)
      (effects (font (size 1.524 1.524)))
    )
    (property "Datasheet" "" (id 3) (at 247.65 130.81 0)
      (effects (font (size 1.524 1.524)))
    )
    (pin "1" (uuid 3c8d03bf-f31d-4aa0-b8db-a227ffd7d8d6))
  )

  (symbol (lib_id "OBS_PIC12F675-rescue:NPN") (at 62.23 40.64 90) (unit 1)
    (in_bom yes) (on_board yes)
    (uuid 00000000-0000-0000-0000-0000558372ba)
    (property "Reference" "Q3" (id 0) (at 62.23 36.83 0))
    (property "Value" "7805" (id 1) (at 58.42 43.1292 0))
    (property "Footprint" "Package_TO_SOT_THT:TO-92_Inline_Wide" (id 2) (at 62.23 40.64 0)
      (effects (font (size 1.524 1.524)) hide)
    )
    (property "Datasheet" "" (id 3) (at 62.23 40.64 0)
      (effects (font (size 1.524 1.524)))
    )
    (pin "1" (uuid 02538207-54a8-4266-8d51-23871852b2ff))
    (pin "2" (uuid 17ed3508-fa2e-4593-a799-bfd39a6cc14d))
    (pin "3" (uuid 0f560957-a8c5-442f-b20c-c2d88613742c))
  )

  (symbol (lib_id "OBS_PIC12F675-rescue:PWR_FLAG") (at 33.02 35.56 0) (unit 1)
    (in_bom yes) (on_board yes)
    (uuid 00000000-0000-0000-0000-00005584e347)
    (property "Reference" "#FLG020" (id 0) (at 33.02 28.702 0)
      (effects (font (size 0.762 0.762)) hide)
    )
    (property "Value" "PWR_FLAG" (id 1) (at 33.02 29.718 0)
      (effects (font (size 0.762 0.762)))
    )
    (property "Footprint" "" (id 2) (at 33.02 35.56 0)
      (effects (font (size 1.524 1.524)))
    )
    (property "Datasheet" "" (id 3) (at 33.02 35.56 0)
      (effects (font (size 1.524 1.524)))
    )
    (pin "1" (uuid a92f3b72-ed6d-4d99-9da6-35771bec3c77))
  )

  (symbol (lib_id "OBS_PIC12F675-rescue:PWR_FLAG") (at 33.02 48.26 0) (unit 1)
    (in_bom yes) (on_board yes)
    (uuid 00000000-0000-0000-0000-00005584e3cd)
    (property "Reference" "#FLG021" (id 0) (at 33.02 41.402 0)
      (effects (font (size 0.762 0.762)) hide)
    )
    (property "Value" "PWR_FLAG" (id 1) (at 33.02 42.418 0)
      (effects (font (size 0.762 0.762)))
    )
    (property "Footprint" "" (id 2) (at 33.02 48.26 0)
      (effects (font (size 1.524 1.524)))
    )
    (property "Datasheet" "" (id 3) (at 33.02 48.26 0)
      (effects (font (size 1.524 1.524)))
    )
    (pin "1" (uuid 35c09d1f-2914-4d1e-a002-df30af772f3b))
  )

  (symbol (lib_id "OBS_PIC12F675-rescue:R") (at 59.69 110.49 180) (unit 1)
    (in_bom yes) (on_board yes)
    (uuid 00000000-0000-0000-0000-00005584f578)
    (property "Reference" "RL1" (id 0) (at 57.658 110.49 90))
    (property "Value" "1K" (id 1) (at 59.69 110.49 90))
    (property "Footprint" "Resistor_THT:R_Axial_DIN0207_L6.3mm_D2.5mm_P10.16mm_Horizontal" (id 2) (at 59.69 110.49 0)
      (effects (font (size 1.524 1.524)) hide)
    )
    (property "Datasheet" "" (id 3) (at 59.69 110.49 0)
      (effects (font (size 1.524 1.524)))
    )
    (pin "1" (uuid 99e6b8eb-b08e-4d42-84dd-8b7f6765b7b7))
    (pin "2" (uuid db851147-6a1e-4d19-898c-0ba71182359b))
  )

  (symbol (lib_id "OBS_PIC12F675-rescue:+5V") (at 59.69 87.63 0) (unit 1)
    (in_bom yes) (on_board yes)
    (uuid 00000000-0000-0000-0000-000055851c5d)
    (property "Reference" "#PWR022" (id 0) (at 59.69 85.344 0)
      (effects (font (size 0.508 0.508)) hide)
    )
    (property "Value" "+5V" (id 1) (at 59.69 85.344 0)
      (effects (font (size 0.762 0.762)))
    )
    (property "Footprint" "" (id 2) (at 59.69 87.63 0)
      (effects (font (size 1.524 1.524)))
    )
    (property "Datasheet" "" (id 3) (at 59.69 87.63 0)
      (effects (font (size 1.524 1.524)))
    )
    (pin "1" (uuid f699494a-77d6-4c73-bd50-29c1c1c5b879))
  )

  (symbol (lib_id "OBS_PIC12F675-rescue:R") (at 81.28 115.57 0) (unit 1)
    (in_bom yes) (on_board yes)
    (uuid 00000000-0000-0000-0000-000055854978)
    (property "Reference" "R33" (id 0) (at 83.312 115.57 90))
    (property "Value" "330" (id 1) (at 81.28 115.57 90))
    (property "Footprint" "Resistor_THT:R_Axial_DIN0207_L6.3mm_D2.5mm_P10.16mm_Horizontal" (id 2) (at 81.28 115.57 0)
      (effects (font (size 1.524 1.524)) hide)
    )
    (property "Datasheet" "" (id 3) (at 81.28 115.57 0)
      (effects (font (size 1.524 1.524)))
    )
    (pin "1" (uuid bac7c5b3-99df-445a-ade9-1e608bbbe27e))
    (pin "2" (uuid 75b944f9-bf25-4dc7-8104-e9f80b4f359b))
  )

  (symbol (lib_id "OBS_PIC12F675-rescue:+5V") (at 81.28 93.98 90) (unit 1)
    (in_bom yes) (on_board yes)
    (uuid 00000000-0000-0000-0000-000055856364)
    (property "Reference" "#PWR023" (id 0) (at 78.994 93.98 0)
      (effects (font (size 0.508 0.508)) hide)
    )
    (property "Value" "+5V" (id 1) (at 78.994 93.98 0)
      (effects (font (size 0.762 0.762)))
    )
    (property "Footprint" "" (id 2) (at 81.28 93.98 0)
      (effects (font (size 1.524 1.524)))
    )
    (property "Datasheet" "" (id 3) (at 81.28 93.98 0)
      (effects (font (size 1.524 1.524)))
    )
    (pin "1" (uuid 63c56ea4-91a3-4172-b9de-a4388cc8f894))
  )

  (symbol (lib_id "Connector_Generic:Conn_01x04") (at 88.9 91.44 0) (unit 1)
    (in_bom yes) (on_board yes) (fields_autoplaced)
    (uuid 182f5283-ea7a-4ceb-8037-13265709e6bf)
    (property "Reference" "J3" (id 0) (at 91.44 91.4399 0)
      (effects (font (size 1.27 1.27)) (justify left))
    )
    (property "Value" "Conn_01x04" (id 1) (at 91.44 93.9799 0)
      (effects (font (size 1.27 1.27)) (justify left))
    )
    (property "Footprint" "Connector_PinHeader_2.54mm:PinHeader_1x04_P2.54mm_Vertical" (id 2) (at 88.9 91.44 0)
      (effects (font (size 1.27 1.27)) hide)
    )
    (property "Datasheet" "~" (id 3) (at 88.9 91.44 0)
      (effects (font (size 1.27 1.27)) hide)
    )
    (pin "1" (uuid 35994bfd-8c30-4e24-91f4-5e25fa06b3df))
    (pin "2" (uuid 9a3519d7-ebfa-46a5-a572-5252a6310af5))
    (pin "3" (uuid 62f05b82-c85f-41b9-8363-9550f11ac4f3))
    (pin "4" (uuid c1790502-a8e6-452b-a29e-f8ba7c05abc9))
  )

  (symbol (lib_id "Diode:1N4148") (at 144.78 107.95 180) (unit 1)
    (in_bom yes) (on_board yes) (fields_autoplaced)
    (uuid 4e75b0c2-b14e-4dc5-ab75-21a67ea38904)
    (property "Reference" "D1" (id 0) (at 144.78 101.6 0))
    (property "Value" "1N4148" (id 1) (at 144.78 104.14 0))
    (property "Footprint" "Diode_THT:D_DO-35_SOD27_P7.62mm_Horizontal" (id 2) (at 144.78 103.505 0)
      (effects (font (size 1.27 1.27)) hide)
    )
    (property "Datasheet" "https://assets.nexperia.com/documents/data-sheet/1N4148_1N4448.pdf" (id 3) (at 144.78 107.95 0)
      (effects (font (size 1.27 1.27)) hide)
    )
    (pin "1" (uuid ea17384f-96f5-440c-89c7-f5a1bb809037))
    (pin "2" (uuid eb0370c7-231d-49c7-b578-56e3cc7d1cd6))
  )

  (symbol (lib_id "Connector_Generic:Conn_01x03") (at 118.11 73.66 0) (unit 1)
    (in_bom yes) (on_board yes) (fields_autoplaced)
    (uuid 8ad86bd6-4484-4a0b-a42a-19c16fd04fe6)
    (property "Reference" "J1" (id 0) (at 120.65 72.3899 0)
      (effects (font (size 1.27 1.27)) (justify left))
    )
    (property "Value" "Conn_01x03" (id 1) (at 120.65 74.9299 0)
      (effects (font (size 1.27 1.27)) (justify left))
    )
    (property "Footprint" "Connector_PinHeader_2.54mm:PinHeader_1x03_P2.54mm_Horizontal" (id 2) (at 118.11 73.66 0)
      (effects (font (size 1.27 1.27)) hide)
    )
    (property "Datasheet" "~" (id 3) (at 118.11 73.66 0)
      (effects (font (size 1.27 1.27)) hide)
    )
    (pin "1" (uuid 472a71f8-24f9-4132-8fdf-4b9ba47c376e))
    (pin "2" (uuid 1fa55ac0-fd30-4a39-99b2-2303d9b92e3d))
    (pin "3" (uuid efb55866-6ded-4a77-972e-3587a13a1f59))
  )

  (symbol (lib_id "OBS_PIC12F675-rescue:GND") (at 81.28 91.44 270) (unit 1)
    (in_bom yes) (on_board yes)
    (uuid 920b1566-9775-4a0f-87ef-e76c57484711)
    (property "Reference" "#PWR0101" (id 0) (at 81.28 91.44 0)
      (effects (font (size 0.762 0.762)) hide)
    )
    (property "Value" "GND" (id 1) (at 79.502 91.44 0)
      (effects (font (size 0.762 0.762)) hide)
    )
    (property "Footprint" "" (id 2) (at 81.28 91.44 0)
      (effects (font (size 1.524 1.524)))
    )
    (property "Datasheet" "" (id 3) (at 81.28 91.44 0)
      (effects (font (size 1.524 1.524)))
    )
    (pin "1" (uuid e0b7f899-9704-4714-ac7e-6f176d9f76bb))
  )

  (symbol (lib_id "Diode:1N4148") (at 48.26 30.48 90) (unit 1)
    (in_bom yes) (on_board yes) (fields_autoplaced)
    (uuid 925ce923-1ccb-4e7d-8d1a-f6758963d3bd)
    (property "Reference" "D3" (id 0) (at 50.8 29.2099 90)
      (effects (font (size 1.27 1.27)) (justify right))
    )
    (property "Value" "1N4148" (id 1) (at 50.8 31.7499 90)
      (effects (font (size 1.27 1.27)) (justify right))
    )
    (property "Footprint" "Diode_THT:D_DO-35_SOD27_P7.62mm_Horizontal" (id 2) (at 52.705 30.48 0)
      (effects (font (size 1.27 1.27)) hide)
    )
    (property "Datasheet" "https://assets.nexperia.com/documents/data-sheet/1N4148_1N4448.pdf" (id 3) (at 48.26 30.48 0)
      (effects (font (size 1.27 1.27)) hide)
    )
    (pin "1" (uuid 501bd205-f6e2-4682-8a45-675d34cee38a))
    (pin "2" (uuid 77134455-401a-4cc3-bf4a-59ed8186ceda))
  )

  (symbol (lib_id "Connector_Generic:Conn_01x02") (at 93.98 154.94 0) (mirror y) (unit 1)
    (in_bom yes) (on_board yes) (fields_autoplaced)
    (uuid a7feb8b1-115c-42b0-bd2c-58276042ef0a)
    (property "Reference" "J2" (id 0) (at 93.98 148.59 0))
    (property "Value" "Conn_01x02" (id 1) (at 93.98 151.13 0))
    (property "Footprint" "Connector_PinHeader_2.54mm:PinHeader_1x02_P2.54mm_Vertical" (id 2) (at 93.98 154.94 0)
      (effects (font (size 1.27 1.27)) hide)
    )
    (property "Datasheet" "~" (id 3) (at 93.98 154.94 0)
      (effects (font (size 1.27 1.27)) hide)
    )
    (pin "1" (uuid 7b1707eb-dec6-4c3b-8a89-21899d86e7a0))
    (pin "2" (uuid 88437f4a-27c1-4b04-98c4-1a971c51d440))
  )

  (symbol (lib_id "Diode:1N4148") (at 130.81 124.46 180) (unit 1)
    (in_bom yes) (on_board yes) (fields_autoplaced)
    (uuid e2858b6c-d9d5-4bfd-a26d-d7110c9ff81c)
    (property "Reference" "D2" (id 0) (at 130.81 118.11 0))
    (property "Value" "1N4148" (id 1) (at 130.81 120.65 0))
    (property "Footprint" "Diode_THT:D_DO-35_SOD27_P7.62mm_Horizontal" (id 2) (at 130.81 120.015 0)
      (effects (font (size 1.27 1.27)) hide)
    )
    (property "Datasheet" "https://assets.nexperia.com/documents/data-sheet/1N4148_1N4448.pdf" (id 3) (at 130.81 124.46 0)
      (effects (font (size 1.27 1.27)) hide)
    )
    (pin "1" (uuid 3be6efa8-f2a4-4ee3-9dc6-8913a74d2883))
    (pin "2" (uuid ad9a4e6e-e114-4acf-82c1-3df107e19418))
  )

  (sheet_instances
    (path "/" (page "1"))
  )

  (symbol_instances
    (path "/00000000-0000-0000-0000-00005584e347"
      (reference "#FLG020") (unit 1) (value "PWR_FLAG") (footprint "")
    )
    (path "/00000000-0000-0000-0000-00005584e3cd"
      (reference "#FLG021") (unit 1) (value "PWR_FLAG") (footprint "")
    )
    (path "/00000000-0000-0000-0000-000055808dcb"
      (reference "#PWR01") (unit 1) (value "GND") (footprint "")
    )
    (path "/00000000-0000-0000-0000-000055808e06"
      (reference "#PWR02") (unit 1) (value "VCC") (footprint "")
    )
    (path "/00000000-0000-0000-0000-000055809c77"
      (reference "#PWR03") (unit 1) (value "+5V") (footprint "")
    )
    (path "/00000000-0000-0000-0000-000055809c79"
      (reference "#PWR04") (unit 1) (value "GND") (footprint "")
    )
    (path "/00000000-0000-0000-0000-00005580a2d0"
      (reference "#PWR05") (unit 1) (value "-5V") (footprint "")
    )
    (path "/00000000-0000-0000-0000-00005580a592"
      (reference "#PWR06") (unit 1) (value "+5V") (footprint "")
    )
    (path "/00000000-0000-0000-0000-00005580bf99"
      (reference "#PWR07") (unit 1) (value "GND") (footprint "")
    )
    (path "/00000000-0000-0000-0000-00005580bfc1"
      (reference "#PWR08") (unit 1) (value "+5V") (footprint "")
    )
    (path "/00000000-0000-0000-0000-00005580d1d8"
      (reference "#PWR09") (unit 1) (value "GND") (footprint "")
    )
    (path "/00000000-0000-0000-0000-00005581486b"
      (reference "#PWR010") (unit 1) (value "GND") (footprint "")
    )
    (path "/00000000-0000-0000-0000-000055815b95"
      (reference "#PWR011") (unit 1) (value "+5V") (footprint "")
    )
    (path "/00000000-0000-0000-0000-000055815c11"
      (reference "#PWR012") (unit 1) (value "-5V") (footprint "")
    )
    (path "/00000000-0000-0000-0000-000055816e80"
      (reference "#PWR013") (unit 1) (value "GND") (footprint "")
    )
    (path "/00000000-0000-0000-0000-00005581c847"
      (reference "#PWR014") (unit 1) (value "GND") (footprint "")
    )
    (path "/00000000-0000-0000-0000-00005581ea3a"
      (reference "#PWR015") (unit 1) (value "+5V") (footprint "")
    )
    (path "/00000000-0000-0000-0000-00005581ee06"
      (reference "#PWR016") (unit 1) (value "-5V") (footprint "")
    )
    (path "/00000000-0000-0000-0000-000055823f1d"
      (reference "#PWR017") (unit 1) (value "GND") (footprint "")
    )
    (path "/00000000-0000-0000-0000-000055820f28"
      (reference "#PWR018") (unit 1) (value "GND") (footprint "")
    )
    (path "/00000000-0000-0000-0000-000055820b66"
      (reference "#PWR019") (unit 1) (value "VCC") (footprint "")
    )
    (path "/00000000-0000-0000-0000-000055851c5d"
      (reference "#PWR022") (unit 1) (value "+5V") (footprint "")
    )
    (path "/00000000-0000-0000-0000-000055856364"
      (reference "#PWR023") (unit 1) (value "+5V") (footprint "")
    )
    (path "/920b1566-9775-4a0f-87ef-e76c57484711"
      (reference "#PWR0101") (unit 1) (value "GND") (footprint "")
    )
    (path "/00000000-0000-0000-0000-00005581c8f5"
      (reference "C1") (unit 1) (value "100uf") (footprint "Capacitor_THT:CP_Radial_D5.0mm_P2.50mm")
    )
    (path "/00000000-0000-0000-0000-00005581c976"
      (reference "C4") (unit 1) (value "100uf") (footprint "Capacitor_THT:CP_Radial_D5.0mm_P2.50mm")
    )
    (path "/00000000-0000-0000-0000-00005581d683"
      (reference "C6") (unit 1) (value "10uf") (footprint "Capacitor_THT:CP_Radial_D5.0mm_P2.50mm")
    )
    (path "/00000000-0000-0000-0000-000055822640"
      (reference "C7") (unit 1) (value "10uF") (footprint "Capacitor_THT:CP_Radial_D5.0mm_P2.50mm")
    )
    (path "/00000000-0000-0000-0000-00005581f190"
      (reference "C8") (unit 1) (value "10uf") (footprint "Capacitor_THT:CP_Radial_D5.0mm_P2.50mm")
    )
    (path "/00000000-0000-0000-0000-000055823099"
      (reference "C9") (unit 1) (value "10uF") (footprint "Capacitor_THT:CP_Radial_D5.0mm_P2.50mm")
    )
    (path "/00000000-0000-0000-0000-0000558140d4"
      (reference "C22") (unit 1) (value "10nF") (footprint "Capacitor_THT:C_Disc_D3.0mm_W2.0mm_P2.50mm")
    )
    (path "/4e75b0c2-b14e-4dc5-ab75-21a67ea38904"
      (reference "D1") (unit 1) (value "1N4148") (footprint "Diode_THT:D_DO-35_SOD27_P7.62mm_Horizontal")
    )
    (path "/e2858b6c-d9d5-4bfd-a26d-d7110c9ff81c"
      (reference "D2") (unit 1) (value "1N4148") (footprint "Diode_THT:D_DO-35_SOD27_P7.62mm_Horizontal")
    )
    (path "/925ce923-1ccb-4e7d-8d1a-f6758963d3bd"
      (reference "D3") (unit 1) (value "1N4148") (footprint "Diode_THT:D_DO-35_SOD27_P7.62mm_Horizontal")
    )
    (path "/00000000-0000-0000-0000-00005580bcca"
      (reference "IC1") (unit 1) (value "PIC12F675-I/MC") (footprint "Package_DIP:DIP-8_W7.62mm")
    )
    (path "/8ad86bd6-4484-4a0b-a42a-19c16fd04fe6"
      (reference "J1") (unit 1) (value "Conn_01x03") (footprint "Connector_PinHeader_2.54mm:PinHeader_1x03_P2.54mm_Horizontal")
    )
    (path "/a7feb8b1-115c-42b0-bd2c-58276042ef0a"
      (reference "J2") (unit 1) (value "Conn_01x02") (footprint "Connector_PinHeader_2.54mm:PinHeader_1x02_P2.54mm_Vertical")
    )
    (path "/182f5283-ea7a-4ceb-8037-13265709e6bf"
      (reference "J3") (unit 1) (value "Conn_01x04") (footprint "Connector_PinHeader_2.54mm:PinHeader_1x04_P2.54mm_Vertical")
    )
    (path "/00000000-0000-0000-0000-000055808aa2"
      (reference "O1") (unit 1) (value "TL082") (footprint "Package_DIP:DIP-8_W7.62mm")
    )
    (path "/00000000-0000-0000-0000-000055808ad1"
      (reference "O1") (unit 2) (value "TL082") (footprint "Package_DIP:DIP-8_W7.62mm")
    )
    (path "/00000000-0000-0000-0000-00005580cc63"
      (reference "Q1") (unit 1) (value "KSP2222ABU1") (footprint "Package_TO_SOT_THT:TO-92_Inline_Wide")
    )
    (path "/00000000-0000-0000-0000-0000558372ba"
      (reference "Q3") (unit 1) (value "7805") (footprint "Package_TO_SOT_THT:TO-92_Inline_Wide")
    )
    (path "/00000000-0000-0000-0000-00005580d085"
      (reference "R1") (unit 1) (value "22k") (footprint "Resistor_THT:R_Axial_DIN0207_L6.3mm_D2.5mm_P10.16mm_Horizontal")
    )
    (path "/00000000-0000-0000-0000-000055813ffd"
      (reference "R3") (unit 1) (value "270K") (footprint "Resistor_THT:R_Axial_DIN0207_L6.3mm_D2.5mm_P10.16mm_Horizontal")
    )
    (path "/00000000-0000-0000-0000-000055816cec"
      (reference "R5") (unit 1) (value "22k") (footprint "Resistor_THT:R_Axial_DIN0207_L6.3mm_D2.5mm_P10.16mm_Horizontal")
    )
    (path "/00000000-0000-0000-0000-00005581992d"
      (reference "R7") (unit 1) (value "10K") (footprint "Resistor_THT:R_Axial_DIN0207_L6.3mm_D2.5mm_P10.16mm_Horizontal")
    )
    (path "/00000000-0000-0000-0000-00005581b3e4"
      (reference "R9") (unit 1) (value "270K") (footprint "Resistor_THT:R_Axial_DIN0207_L6.3mm_D2.5mm_P10.16mm_Horizontal")
    )
    (path "/00000000-0000-0000-0000-00005581c2d6"
      (reference "R10") (unit 1) (value "100K") (footprint "Resistor_THT:R_Axial_DIN0207_L6.3mm_D2.5mm_P10.16mm_Horizontal")
    )
    (path "/00000000-0000-0000-0000-000055823dbd"
      (reference "R11") (unit 1) (value "22K") (footprint "Resistor_THT:R_Axial_DIN0207_L6.3mm_D2.5mm_P10.16mm_Horizontal")
    )
    (path "/00000000-0000-0000-0000-000055854978"
      (reference "R33") (unit 1) (value "330") (footprint "Resistor_THT:R_Axial_DIN0207_L6.3mm_D2.5mm_P10.16mm_Horizontal")
    )
    (path "/00000000-0000-0000-0000-000055816da7"
      (reference "RG1") (unit 1) (value "4.7k") (footprint "Resistor_THT:R_Axial_DIN0207_L6.3mm_D2.5mm_P10.16mm_Horizontal")
    )
    (path "/00000000-0000-0000-0000-00005584f578"
      (reference "RL1") (unit 1) (value "1K") (footprint "Resistor_THT:R_Axial_DIN0207_L6.3mm_D2.5mm_P10.16mm_Horizontal")
    )
    (path "/00000000-0000-0000-0000-000055809eb5"
      (reference "U1") (unit 1) (value "ICL7660") (footprint "Package_DIP:DIP-8_W7.62mm")
    )
  )
)
