# Supplementary material for: Monitoring multiple parameters in complex water scenarios using a low-cost open-source data acquisition platform
Source: HardwareX. 2023 Nov 28;16:e00492. doi: 10.1016/j.ohx.2023.e00492 (PMC10749909; doi:10.1016/j.ohx.2023.e00492)
Supplement: Supplementary Data 1 [file mmc1.zip › MONITORING MULTIPLE PARAMETERS IN COMPLEX WATER SCENARIOS USING A LOW COST OPEN SOURCE DATA ACQUISITION PLATFORM/Hardware files/Sensors/Temperature/Temperature.kicad_sch]

(kicad_sch (version 20211123) (generator eeschema)

  (uuid 983c426c-24e0-4c65-ab69-1f1824adc5c6)

  (paper "A4")

  (lib_symbols
    (symbol "ConductimeterPIC12F675-rescue:+5V" (power) (pin_names (offset 0)) (in_bom yes) (on_board yes)
      (property "Reference" "#PWR" (id 0) (at 0 -3.81 0)
        (effects (font (size 1.27 1.27)) hide)
      )
      (property "Value" "+5V" (id 1) (at 0 3.556 0)
        (effects (font (size 1.27 1.27)))
      )
      (property "Footprint" "" (id 2) (at 0 0 0)
        (effects (font (size 1.27 1.27)) hide)
      )
      (property "Datasheet" "" (id 3) (at 0 0 0)
        (effects (font (size 1.27 1.27)) hide)
      )
      (symbol "+5V_0_1"
        (polyline
          (pts
            (xy -0.762 1.27)
            (xy 0 2.54)
          )
          (stroke (width 0) (type default) (color 0 0 0 0))
          (fill (type none))
        )
        (polyline
          (pts
            (xy 0 0)
            (xy 0 2.54)
          )
          (stroke (width 0) (type default) (color 0 0 0 0))
          (fill (type none))
        )
        (polyline
          (pts
            (xy 0 2.54)
            (xy 0.762 1.27)
          )
          (stroke (width 0) (type default) (color 0 0 0 0))
          (fill (type none))
        )
      )
      (symbol "+5V_1_1"
        (pin power_in line (at 0 0 90) (length 0) hide
          (name "+5V" (effects (font (size 1.27 1.27))))
          (number "1" (effects (font (size 1.27 1.27))))
        )
      )
    )
    (symbol "ConductimeterPIC12F675-rescue:-5V" (pin_names (offset 0)) (in_bom yes) (on_board yes)
      (property "Reference" "#PWR" (id 0) (at 0 2.54 0)
        (effects (font (size 1.27 1.27)) hide)
      )
      (property "Value" "-5V" (id 1) (at 0 3.81 0)
        (effects (font (size 1.27 1.27)))
      )
      (property "Footprint" "" (id 2) (at 0 0 0)
        (effects (font (size 1.27 1.27)) hide)
      )
      (property "Datasheet" "" (id 3) (at 0 0 0)
        (effects (font (size 1.27 1.27)) hide)
      )
      (symbol "-5V_0_0"
        (pin power_in line (at 0 0 90) (length 0) hide
          (name "-5V" (effects (font (size 1.27 1.27))))
          (number "1" (effects (font (size 1.27 1.27))))
        )
      )
      (symbol "-5V_0_1"
        (polyline
          (pts
            (xy 0 0)
            (xy 0 1.27)
            (xy 0.762 1.27)
            (xy 0 2.54)
            (xy -0.762 1.27)
            (xy 0 1.27)
          )
          (stroke (width 0) (type default) (color 0 0 0 0))
          (fill (type outline))
        )
      )
    )
    (symbol "ConductimeterPIC12F675-rescue:C-RESCUE-ConductimeterPIC12F675" (pin_numbers hide) (pin_names (offset 0.254)) (in_bom yes) (on_board yes)
      (property "Reference" "C" (id 0) (at 1.27 2.54 0)
        (effects (font (size 1.27 1.27)) (justify left))
      )
      (property "Value" "C-RESCUE-ConductimeterPIC12F675" (id 1) (at 1.27 -2.54 0)
        (effects (font (size 1.27 1.27)) (justify left))
      )
      (property "Footprint" "" (id 2) (at 0 0 0)
        (effects (font (size 1.524 1.524)))
      )
      (property "Datasheet" "" (id 3) (at 0 0 0)
        (effects (font (size 1.524 1.524)))
      )
      (property "ki_fp_filters" "SM* C? C1-1" (id 4) (at 0 0 0)
        (effects (font (size 1.27 1.27)) hide)
      )
      (symbol "C-RESCUE-ConductimeterPIC12F675_0_1"
        (polyline
          (pts
            (xy -2.54 -0.762)
            (xy 2.54 -0.762)
          )
          (stroke (width 0.254) (type default) (color 0 0 0 0))
          (fill (type none))
        )
        (polyline
          (pts
            (xy -2.54 0.762)
            (xy 2.54 0.762)
          )
          (stroke (width 0.254) (type default) (color 0 0 0 0))
          (fill (type none))
        )
      )
      (symbol "C-RESCUE-ConductimeterPIC12F675_1_1"
        (pin passive line (at 0 5.08 270) (length 4.318)
          (name "~" (effects (font (size 1.016 1.016))))
          (number "1" (effects (font (size 1.016 1.016))))
        )
        (pin passive line (at 0 -5.08 90) (length 4.318)
          (name "~" (effects (font (size 1.016 1.016))))
          (number "2" (effects (font (size 1.016 1.016))))
        )
      )
    )
    (symbol "ConductimeterPIC12F675-rescue:CAPAPOL" (pin_numbers hide) (pin_names (offset 0.254) hide) (in_bom yes) (on_board yes)
      (property "Reference" "C" (id 0) (at 1.27 2.54 0)
        (effects (font (size 1.27 1.27)) (justify left))
      )
      (property "Value" "CAPAPOL" (id 1) (at 1.27 -2.54 0)
        (effects (font (size 1.27 1.27)) (justify left))
      )
      (property "Footprint" "" (id 2) (at 0 0 0)
        (effects (font (size 1.524 1.524)))
      )
      (property "Datasheet" "" (id 3) (at 0 0 0)
        (effects (font (size 1.524 1.524)))
      )
      (property "ki_fp_filters" "CP* SM*" (id 4) (at 0 0 0)
        (effects (font (size 1.27 1.27)) hide)
      )
      (symbol "CAPAPOL_0_1"
        (polyline
          (pts
            (xy -2.54 1.27)
            (xy -2.54 -1.27)
            (xy 2.54 -1.27)
            (xy 2.54 1.27)
          )
          (stroke (width 0.2032) (type default) (color 0 0 0 0))
          (fill (type none))
        )
        (polyline
          (pts
            (xy -1.27 1.27)
            (xy -1.27 -0.508)
            (xy 1.27 -0.508)
            (xy 1.27 1.27)
          )
          (stroke (width 0) (type default) (color 0 0 0 0))
          (fill (type outline))
        )
      )
      (symbol "CAPAPOL_1_1"
        (pin passive line (at 0 5.08 270) (length 3.81)
          (name "~" (effects (font (size 1.016 1.016))))
          (number "1" (effects (font (size 1.016 1.016))))
        )
        (pin passive line (at 0 -5.08 90) (length 3.81)
          (name "~" (effects (font (size 1.016 1.016))))
          (number "2" (effects (font (size 1.016 1.016))))
        )
      )
    )
    (symbol "ConductimeterPIC12F675-rescue:GND-RESCUE-ConductimeterPIC12F675" (power) (pin_names (offset 0)) (in_bom yes) (on_board yes)
      (property "Reference" "#PWR" (id 0) (at 0 0 0)
        (effects (font (size 0.762 0.762)) hide)
      )
      (property "Value" "GND-RESCUE-ConductimeterPIC12F675" (id 1) (at 0 -1.778 0)
        (effects (font (size 0.762 0.762)) hide)
      )
      (property "Footprint" "" (id 2) (at 0 0 0)
        (effects (font (size 1.524 1.524)))
      )
      (property "Datasheet" "" (id 3) (at 0 0 0)
        (effects (font (size 1.524 1.524)))
      )
      (symbol "GND-RESCUE-ConductimeterPIC12F675_0_1"
        (polyline
          (pts
            (xy -1.27 0)
            (xy 0 -1.27)
            (xy 1.27 0)
            (xy -1.27 0)
          )
          (stroke (width 0) (type default) (color 0 0 0 0))
          (fill (type none))
        )
      )
      (symbol "GND-RESCUE-ConductimeterPIC12F675_1_1"
        (pin power_in line (at 0 0 90) (length 0) hide
          (name "GND" (effects (font (size 0.762 0.762))))
          (number "1" (effects (font (size 0.762 0.762))))
        )
      )
    )
    (symbol "ConductimeterPIC12F675-rescue:ICL7660-RESCUE-ConductimeterPIC12F675" (pin_names (offset 1.016)) (in_bom yes) (on_board yes)
      (property "Reference" "U" (id 0) (at 5.08 10.16 0)
        (effects (font (size 1.778 1.778)) (justify left))
      )
      (property "Value" "ICL7660-RESCUE-ConductimeterPIC12F675" (id 1) (at 1.27 -11.43 0)
        (effects (font (size 1.778 1.778)) (justify left))
      )
      (property "Footprint" "" (id 2) (at 0 0 0)
        (effects (font (size 1.524 1.524)))
      )
      (property "Datasheet" "" (id 3) (at 0 0 0)
        (effects (font (size 1.524 1.524)))
      )
      (symbol "ICL7660-RESCUE-ConductimeterPIC12F675_0_1"
        (rectangle (start -13.97 -8.89) (end 13.97 8.89)
          (stroke (width 0) (type default) (color 0 0 0 0))
          (fill (type none))
        )
      )
      (symbol "ICL7660-RESCUE-ConductimeterPIC12F675_1_1"
        (pin input line (at -21.59 6.35 0) (length 7.62)
          (name "CAP+" (effects (font (size 1.524 1.524))))
          (number "2" (effects (font (size 1.524 1.524))))
        )
        (pin power_in line (at -1.27 -16.51 90) (length 7.62)
          (name "GND" (effects (font (size 1.524 1.524))))
          (number "3" (effects (font (size 1.524 1.524))))
        )
        (pin input line (at -21.59 1.27 0) (length 7.62)
          (name "CAP-" (effects (font (size 1.524 1.524))))
          (number "4" (effects (font (size 1.524 1.524))))
        )
        (pin power_out line (at 21.59 3.81 180) (length 7.62)
          (name "VOUT" (effects (font (size 1.524 1.524))))
          (number "5" (effects (font (size 1.524 1.524))))
        )
        (pin input line (at 21.59 -3.81 180) (length 7.62)
          (name "LV" (effects (font (size 1.524 1.524))))
          (number "6" (effects (font (size 1.524 1.524))))
        )
        (pin input line (at -21.59 -3.81 0) (length 7.62)
          (name "OSC" (effects (font (size 1.524 1.524))))
          (number "7" (effects (font (size 1.524 1.524))))
        )
        (pin power_in line (at -1.27 16.51 270) (length 7.62)
          (name "V+" (effects (font (size 1.524 1.524))))
          (number "8" (effects (font (size 1.524 1.524))))
        )
      )
    )
    (symbol "ConductimeterPIC12F675-rescue:NPN" (pin_names (offset 0)) (in_bom yes) (on_board yes)
      (property "Reference" "Q" (id 0) (at 3.81 0 0)
        (effects (font (size 1.27 1.27)))
      )
      (property "Value" "NPN" (id 1) (at -2.4892 3.81 0)
        (effects (font (size 1.27 1.27)))
      )
      (property "Footprint" "" (id 2) (at 0 0 0)
        (effects (font (size 1.524 1.524)))
      )
      (property "Datasheet" "" (id 3) (at 0 0 0)
        (effects (font (size 1.524 1.524)))
      )
      (symbol "NPN_0_1"
        (polyline
          (pts
            (xy 0 0)
            (xy 2.54 2.54)
          )
          (stroke (width 0) (type default) (color 0 0 0 0))
          (fill (type none))
        )
        (polyline
          (pts
            (xy 0 1.905)
            (xy 0 -1.905)
            (xy 0 -1.905)
          )
          (stroke (width 0.254) (type default) (color 0 0 0 0))
          (fill (type none))
        )
        (polyline
          (pts
            (xy 1.27 -1.27)
            (xy 0 0)
            (xy 0 0)
          )
          (stroke (width 0) (type default) (color 0 0 0 0))
          (fill (type none))
        )
        (polyline
          (pts
            (xy 2.286 -2.286)
            (xy 2.54 -2.54)
            (xy 2.54 -2.54)
          )
          (stroke (width 0) (type default) (color 0 0 0 0))
          (fill (type none))
        )
        (polyline
          (pts
            (xy 2.286 -2.286)
            (xy 1.778 -0.762)
            (xy 0.762 -1.778)
            (xy 2.286 -2.286)
            (xy 2.286 -2.286)
          )
          (stroke (width 0) (type default) (color 0 0 0 0))
          (fill (type outline))
        )
        (circle (center 1.27 0) (radius 0.0001)
          (stroke (width 0) (type default) (color 0 0 0 0))
          (fill (type none))
        )
        (circle (center 1.27 0) (radius 2.8194)
          (stroke (width 0.254) (type default) (color 0 0 0 0))
          (fill (type none))
        )
      )
      (symbol "NPN_1_1"
        (pin passive line (at 2.54 -5.08 90) (length 2.54)
          (name "E" (effects (font (size 1.016 1.016))))
          (number "1" (effects (font (size 1.016 1.016))))
        )
        (pin input line (at -5.08 0 0) (length 5.08)
          (name "B" (effects (font (size 1.016 1.016))))
          (number "2" (effects (font (size 1.016 1.016))))
        )
        (pin passive line (at 2.54 5.08 270) (length 2.54)
          (name "C" (effects (font (size 1.016 1.016))))
          (number "3" (effects (font (size 1.016 1.016))))
        )
      )
    )
    (symbol "ConductimeterPIC12F675-rescue:PIC12F675-I_MC" (pin_names (offset 1.016)) (in_bom yes) (on_board yes)
      (property "Reference" "U" (id 0) (at -16.51 13.97 0)
        (effects (font (size 1.27 1.27)) (justify left))
      )
      (property "Value" "PIC12F675-I_MC" (id 1) (at -16.51 11.43 0)
        (effects (font (size 1.27 1.27)) (justify left))
      )
      (property "Footprint" "" (id 2) (at 0 0 0)
        (effects (font (size 1.27 1.27)) hide)
      )
      (property "Datasheet" "" (id 3) (at 0 0 0)
        (effects (font (size 1.27 1.27)) hide)
      )
      (symbol "PIC12F675-I_MC_0_1"
        (rectangle (start 16.51 -10.16) (end -16.51 10.16)
          (stroke (width 0.254) (type default) (color 0 0 0 0))
          (fill (type background))
        )
      )
      (symbol "PIC12F675-I_MC_1_1"
        (pin power_in line (at -20.32 7.62 0) (length 3.81)
          (name "VDD" (effects (font (size 1.27 1.27))))
          (number "1" (effects (font (size 1.27 1.27))))
        )
        (pin bidirectional line (at 20.32 -5.08 180) (length 3.81)
          (name "T1CKI/CLKIN/OSC1/GP5" (effects (font (size 1.27 1.27))))
          (number "2" (effects (font (size 1.27 1.27))))
        )
        (pin bidirectional line (at 20.32 -2.54 180) (length 3.81)
          (name "AN3/~{T1G}/CLKOUT/OSC2/GP4" (effects (font (size 1.27 1.27))))
          (number "3" (effects (font (size 1.27 1.27))))
        )
        (pin input line (at 20.32 0 180) (length 3.81)
          (name "Vpp/~{MCLR}/GP3" (effects (font (size 1.27 1.27))))
          (number "4" (effects (font (size 1.27 1.27))))
        )
        (pin bidirectional line (at 20.32 2.54 180) (length 3.81)
          (name "AN2/T0CKI/INT/COUT/GP2" (effects (font (size 1.27 1.27))))
          (number "5" (effects (font (size 1.27 1.27))))
        )
        (pin bidirectional line (at 20.32 5.08 180) (length 3.81)
          (name "AN1/CIN-/Vref/ICSPCLK/GP1" (effects (font (size 1.27 1.27))))
          (number "6" (effects (font (size 1.27 1.27))))
        )
        (pin bidirectional line (at 20.32 7.62 180) (length 3.81)
          (name "AN0/CIN+/ICSPDAT/GP0" (effects (font (size 1.27 1.27))))
          (number "7" (effects (font (size 1.27 1.27))))
        )
        (pin power_in line (at -20.32 -7.62 0) (length 3.81)
          (name "VSS" (effects (font (size 1.27 1.27))))
          (number "8" (effects (font (size 1.27 1.27))))
        )
      )
    )
    (symbol "ConductimeterPIC12F675-rescue:PWR_FLAG" (power) (pin_numbers hide) (pin_names (offset 0) hide) (in_bom yes) (on_board yes)
      (property "Reference" "#FLG" (id 0) (at 0 1.905 0)
        (effects (font (size 1.27 1.27)) hide)
      )
      (property "Value" "PWR_FLAG" (id 1) (at 0 3.81 0)
        (effects (font (size 1.27 1.27)))
      )
      (property "Footprint" "" (id 2) (at 0 0 0)
        (effects (font (size 1.27 1.27)) hide)
      )
      (property "Datasheet" "" (id 3) (at 0 0 0)
        (effects (font (size 1.27 1.27)) hide)
      )
      (symbol "PWR_FLAG_0_0"
        (pin power_out line (at 0 0 90) (length 0)
          (name "pwr" (effects (font (size 1.27 1.27))))
          (number "1" (effects (font (size 1.27 1.27))))
        )
      )
      (symbol "PWR_FLAG_0_1"
        (polyline
          (pts
            (xy 0 0)
            (xy 0 1.27)
            (xy -1.016 1.905)
            (xy 0 2.54)
            (xy 1.016 1.905)
            (xy 0 1.27)
          )
          (stroke (width 0) (type default) (color 0 0 0 0))
          (fill (type none))
        )
      )
    )
    (symbol "ConductimeterPIC12F675-rescue:R-RESCUE-ConductimeterPIC12F675" (pin_numbers hide) (pin_names (offset 0)) (in_bom yes) (on_board yes)
      (property "Reference" "R" (id 0) (at 2.032 0 90)
        (effects (font (size 1.27 1.27)))
      )
      (property "Value" "R-RESCUE-ConductimeterPIC12F675" (id 1) (at 0 0 90)
        (effects (font (size 1.27 1.27)))
      )
      (property "Footprint" "" (id 2) (at 0 0 0)
        (effects (font (size 1.524 1.524)))
      )
      (property "Datasheet" "" (id 3) (at 0 0 0)
        (effects (font (size 1.524 1.524)))
      )
      (property "ki_fp_filters" "R? SM0603 SM0805" (id 4) (at 0 0 0)
        (effects (font (size 1.27 1.27)) hide)
      )
      (symbol "R-RESCUE-ConductimeterPIC12F675_0_1"
        (rectangle (start -1.016 3.81) (end 1.016 -3.81)
          (stroke (width 0.2032) (type default) (color 0 0 0 0))
          (fill (type none))
        )
      )
      (symbol "R-RESCUE-ConductimeterPIC12F675_1_1"
        (pin passive line (at 0 6.35 270) (length 2.54)
          (name "~" (effects (font (size 1.524 1.524))))
          (number "1" (effects (font (size 1.524 1.524))))
        )
        (pin passive line (at 0 -6.35 90) (length 2.54)
          (name "~" (effects (font (size 1.524 1.524))))
          (number "2" (effects (font (size 1.524 1.524))))
        )
      )
    )
    (symbol "ConductimeterPIC12F675-rescue:TL082-RESCUE-ConductimeterPIC12F675" (in_bom yes) (on_board yes)
      (property "Reference" "U" (id 0) (at -1.27 5.08 0)
        (effects (font (size 1.524 1.524)) (justify left))
      )
      (property "Value" "TL082-RESCUE-ConductimeterPIC12F675" (id 1) (at -1.27 -6.35 0)
        (effects (font (size 1.524 1.524)) (justify left))
      )
      (property "Footprint" "" (id 2) (at 0 0 0)
        (effects (font (size 1.524 1.524)))
      )
      (property "Datasheet" "" (id 3) (at 0 0 0)
        (effects (font (size 1.524 1.524)))
      )
      (symbol "TL082-RESCUE-ConductimeterPIC12F675_0_1"
        (polyline
          (pts
            (xy -5.08 5.08)
            (xy 5.08 0)
            (xy -5.08 -5.08)
            (xy -5.08 5.08)
          )
          (stroke (width 0.1524) (type default) (color 0 0 0 0))
          (fill (type background))
        )
        (pin power_in line (at -2.54 -10.16 90) (length 6.35)
          (name "V-" (effects (font (size 1.016 1.016))))
          (number "4" (effects (font (size 1.016 1.016))))
        )
        (pin power_in line (at -2.54 10.16 270) (length 6.35)
          (name "V+" (effects (font (size 1.016 1.016))))
          (number "8" (effects (font (size 1.016 1.016))))
        )
      )
      (symbol "TL082-RESCUE-ConductimeterPIC12F675_1_1"
        (pin output line (at 12.7 0 180) (length 7.62)
          (name "~" (effects (font (size 1.016 1.016))))
          (number "1" (effects (font (size 1.016 1.016))))
        )
        (pin input line (at -12.7 -2.54 0) (length 7.62)
          (name "-" (effects (font (size 1.016 1.016))))
          (number "2" (effects (font (size 1.016 1.016))))
        )
        (pin input line (at -12.7 2.54 0) (length 7.62)
          (name "+" (effects (font (size 1.016 1.016))))
          (number "3" (effects (font (size 1.016 1.016))))
        )
      )
      (symbol "TL082-RESCUE-ConductimeterPIC12F675_2_1"
        (pin input line (at -12.7 2.54 0) (length 7.62)
          (name "+" (effects (font (size 1.016 1.016))))
          (number "5" (effects (font (size 1.016 1.016))))
        )
        (pin input line (at -12.7 -2.54 0) (length 7.62)
          (name "-" (effects (font (size 1.016 1.016))))
          (number "6" (effects (font (size 1.016 1.016))))
        )
        (pin output line (at 12.7 0 180) (length 7.62)
          (name "~" (effects (font (size 1.016 1.016))))
          (number "7" (effects (font (size 1.016 1.016))))
        )
      )
    )
    (symbol "ConductimeterPIC12F675-rescue:VCC" (power) (pin_names (offset 0)) (in_bom yes) (on_board yes)
      (property "Reference" "#PWR" (id 0) (at 0 -3.81 0)
        (effects (font (size 1.27 1.27)) hide)
      )
      (property "Value" "VCC" (id 1) (at 0 3.81 0)
        (effects (font (size 1.27 1.27)))
      )
      (property "Footprint" "" (id 2) (at 0 0 0)
        (effects (font (size 1.27 1.27)) hide)
      )
      (property "Datasheet" "" (id 3) (at 0 0 0)
        (effects (font (size 1.27 1.27)) hide)
      )
      (symbol "VCC_0_1"
        (polyline
          (pts
            (xy 0 0)
            (xy 0 1.27)
          )
          (stroke (width 0) (type default) (color 0 0 0 0))
          (fill (type none))
        )
        (circle (center 0 1.905) (radius 0.635)
          (stroke (width 0) (type default) (color 0 0 0 0))
          (fill (type none))
        )
      )
      (symbol "VCC_1_1"
        (pin power_in line (at 0 0 90) (length 0) hide
          (name "VCC" (effects (font (size 1.27 1.27))))
          (number "1" (effects (font (size 1.27 1.27))))
        )
      )
    )
    (symbol "Connector_Generic:Conn_01x03" (pin_names (offset 1.016) hide) (in_bom yes) (on_board yes)
      (property "Reference" "J" (id 0) (at 0 5.08 0)
        (effects (font (size 1.27 1.27)))
      )
      (property "Value" "Conn_01x03" (id 1) (at 0 -5.08 0)
        (effects (font (size 1.27 1.27)))
      )
      (property "Footprint" "" (id 2) (at 0 0 0)
        (effects (font (size 1.27 1.27)) hide)
      )
      (property "Datasheet" "~" (id 3) (at 0 0 0)
        (effects (font (size 1.27 1.27)) hide)
      )
      (property "ki_keywords" "connector" (id 4) (at 0 0 0)
        (effects (font (size 1.27 1.27)) hide)
      )
      (property "ki_description" "Generic connector, single row, 01x03, script generated (kicad-library-utils/schlib/autogen/connector/)" (id 5) (at 0 0 0)
        (effects (font (size 1.27 1.27)) hide)
      )
      (property "ki_fp_filters" "Connector*:*_1x??_*" (id 6) (at 0 0 0)
        (effects (font (size 1.27 1.27)) hide)
      )
      (symbol "Conn_01x03_1_1"
        (rectangle (start -1.27 -2.413) (end 0 -2.667)
          (stroke (width 0.1524) (type default) (color 0 0 0 0))
          (fill (type none))
        )
        (rectangle (start -1.27 0.127) (end 0 -0.127)
          (stroke (width 0.1524) (type default) (color 0 0 0 0))
          (fill (type none))
        )
        (rectangle (start -1.27 2.667) (end 0 2.413)
          (stroke (width 0.1524) (type default) (color 0 0 0 0))
          (fill (type none))
        )
        (rectangle (start -1.27 3.81) (end 1.27 -3.81)
          (stroke (width 0.254) (type default) (color 0 0 0 0))
          (fill (type background))
        )
        (pin passive line (at -5.08 2.54 0) (length 3.81)
          (name "Pin_1" (effects (font (size 1.27 1.27))))
          (number "1" (effects (font (size 1.27 1.27))))
        )
        (pin passive line (at -5.08 0 0) (length 3.81)
          (name "Pin_2" (effects (font (size 1.27 1.27))))
          (number "2" (effects (font (size 1.27 1.27))))
        )
        (pin passive line (at -5.08 -2.54 0) (length 3.81)
          (name "Pin_3" (effects (font (size 1.27 1.27))))
          (number "3" (effects (font (size 1.27 1.27))))
        )
      )
    )
    (symbol "Connector_Generic:Conn_01x05" (pin_names (offset 1.016) hide) (in_bom yes) (on_board yes)
      (property "Reference" "J" (id 0) (at 0 7.62 0)
        (effects (font (size 1.27 1.27)))
      )
      (property "Value" "Conn_01x05" (id 1) (at 0 -7.62 0)
        (effects (font (size 1.27 1.27)))
      )
      (property "Footprint" "" (id 2) (at 0 0 0)
        (effects (font (size 1.27 1.27)) hide)
      )
      (property "Datasheet" "~" (id 3) (at 0 0 0)
        (effects (font (size 1.27 1.27)) hide)
      )
      (property "ki_keywords" "connector" (id 4) (at 0 0 0)
        (effects (font (size 1.27 1.27)) hide)
      )
      (property "ki_description" "Generic connector, single row, 01x05, script generated (kicad-library-utils/schlib/autogen/connector/)" (id 5) (at 0 0 0)
        (effects (font (size 1.27 1.27)) hide)
      )
      (property "ki_fp_filters" "Connector*:*_1x??_*" (id 6) (at 0 0 0)
        (effects (font (size 1.27 1.27)) hide)
      )
      (symbol "Conn_01x05_1_1"
        (rectangle (start -1.27 -4.953) (end 0 -5.207)
          (stroke (width 0.1524) (type default) (color 0 0 0 0))
          (fill (type none))
        )
        (rectangle (start -1.27 -2.413) (end 0 -2.667)
          (stroke (width 0.1524) (type default) (color 0 0 0 0))
          (fill (type none))
        )
        (rectangle (start -1.27 0.127) (end 0 -0.127)
          (stroke (width 0.1524) (type default) (color 0 0 0 0))
          (fill (type none))
        )
        (rectangle (start -1.27 2.667) (end 0 2.413)
          (stroke (width 0.1524) (type default) (color 0 0 0 0))
          (fill (type none))
        )
        (rectangle (start -1.27 5.207) (end 0 4.953)
          (stroke (width 0.1524) (type default) (color 0 0 0 0))
          (fill (type none))
        )
        (rectangle (start -1.27 6.35) (end 1.27 -6.35)
          (stroke (width 0.254) (type default) (color 0 0 0 0))
          (fill (type background))
        )
        (pin passive line (at -5.08 5.08 0) (length 3.81)
          (name "Pin_1" (effects (font (size 1.27 1.27))))
          (number "1" (effects (font (size 1.27 1.27))))
        )
        (pin passive line (at -5.08 2.54 0) (length 3.81)
          (name "Pin_2" (effects (font (size 1.27 1.27))))
          (number "2" (effects (font (size 1.27 1.27))))
        )
        (pin passive line (at -5.08 0 0) (length 3.81)
          (name "Pin_3" (effects (font (size 1.27 1.27))))
          (number "3" (effects (font (size 1.27 1.27))))
        )
        (pin passive line (at -5.08 -2.54 0) (length 3.81)
          (name "Pin_4" (effects (font (size 1.27 1.27))))
          (number "4" (effects (font (size 1.27 1.27))))
        )
        (pin passive line (at -5.08 -5.08 0) (length 3.81)
          (name "Pin_5" (effects (font (size 1.27 1.27))))
          (number "5" (effects (font (size 1.27 1.27))))
        )
      )
    )
    (symbol "Device:R_Potentiometer" (pin_names (offset 1.016) hide) (in_bom yes) (on_board yes)
      (property "Reference" "RV" (id 0) (at -4.445 0 90)
        (effects (font (size 1.27 1.27)))
      )
      (property "Value" "R_Potentiometer" (id 1) (at -2.54 0 90)
        (effects (font (size 1.27 1.27)))
      )
      (property "Footprint" "" (id 2) (at 0 0 0)
        (effects (font (size 1.27 1.27)) hide)
      )
      (property "Datasheet" "~" (id 3) (at 0 0 0)
        (effects (font (size 1.27 1.27)) hide)
      )
      (property "ki_keywords" "resistor variable" (id 4) (at 0 0 0)
        (effects (font (size 1.27 1.27)) hide)
      )
      (property "ki_description" "Potentiometer" (id 5) (at 0 0 0)
        (effects (font (size 1.27 1.27)) hide)
      )
      (property "ki_fp_filters" "Potentiometer*" (id 6) (at 0 0 0)
        (effects (font (size 1.27 1.27)) hide)
      )
      (symbol "R_Potentiometer_0_1"
        (polyline
          (pts
            (xy 2.54 0)
            (xy 1.524 0)
          )
          (stroke (width 0) (type default) (color 0 0 0 0))
          (fill (type none))
        )
        (polyline
          (pts
            (xy 1.143 0)
            (xy 2.286 0.508)
            (xy 2.286 -0.508)
            (xy 1.143 0)
          )
          (stroke (width 0) (type default) (color 0 0 0 0))
          (fill (type outline))
        )
        (rectangle (start 1.016 2.54) (end -1.016 -2.54)
          (stroke (width 0.254) (type default) (color 0 0 0 0))
          (fill (type none))
        )
      )
      (symbol "R_Potentiometer_1_1"
        (pin passive line (at 0 3.81 270) (length 1.27)
          (name "1" (effects (font (size 1.27 1.27))))
          (number "1" (effects (font (size 1.27 1.27))))
        )
        (pin passive line (at 3.81 0 180) (length 1.27)
          (name "2" (effects (font (size 1.27 1.27))))
          (number "2" (effects (font (size 1.27 1.27))))
        )
        (pin passive line (at 0 -3.81 90) (length 1.27)
          (name "3" (effects (font (size 1.27 1.27))))
          (number "3" (effects (font (size 1.27 1.27))))
        )
      )
    )
    (symbol "Diode:1N4148" (pin_numbers hide) (pin_names (offset 1.016) hide) (in_bom yes) (on_board yes)
      (property "Reference" "D" (id 0) (at 0 2.54 0)
        (effects (font (size 1.27 1.27)))
      )
      (property "Value" "1N4148" (id 1) (at 0 -2.54 0)
        (effects (font (size 1.27 1.27)))
      )
      (property "Footprint" "Diode_THT:D_DO-35_SOD27_P7.62mm_Horizontal" (id 2) (at 0 -4.445 0)
        (effects (font (size 1.27 1.27)) hide)
      )
      (property "Datasheet" "https://assets.nexperia.com/documents/data-sheet/1N4148_1N4448.pdf" (id 3) (at 0 0 0)
        (effects (font (size 1.27 1.27)) hide)
      )
      (property "ki_keywords" "diode" (id 4) (at 0 0 0)
        (effects (font (size 1.27 1.27)) hide)
      )
      (property "ki_description" "100V 0.15A standard switching diode, DO-35" (id 5) (at 0 0 0)
        (effects (font (size 1.27 1.27)) hide)
      )
      (property "ki_fp_filters" "D*DO?35*" (id 6) (at 0 0 0)
        (effects (font (size 1.27 1.27)) hide)
      )
      (symbol "1N4148_0_1"
        (polyline
          (pts
            (xy -1.27 1.27)
            (xy -1.27 -1.27)
          )
          (stroke (width 0.254) (type default) (color 0 0 0 0))
          (fill (type none))
        )
        (polyline
          (pts
            (xy 1.27 0)
            (xy -1.27 0)
          )
          (stroke (width 0) (type default) (color 0 0 0 0))
          (fill (type none))
        )
        (polyline
          (pts
            (xy 1.27 1.27)
            (xy 1.27 -1.27)
            (xy -1.27 0)
            (xy 1.27 1.27)
          )
          (stroke (width 0.254) (type default) (color 0 0 0 0))
          (fill (type none))
        )
      )
      (symbol "1N4148_1_1"
        (pin passive line (at -3.81 0 0) (length 2.54)
          (name "K" (effects (font (size 1.27 1.27))))
          (number "1" (effects (font (size 1.27 1.27))))
        )
        (pin passive line (at 3.81 0 180) (length 2.54)
          (name "A" (effects (font (size 1.27 1.27))))
          (number "2" (effects (font (size 1.27 1.27))))
        )
      )
    )
    (symbol "Regulator_Linear:LM78L05_TO92" (pin_names (offset 0.254)) (in_bom yes) (on_board yes)
      (property "Reference" "U" (id 0) (at -3.81 3.175 0)
        (effects (font (size 1.27 1.27)))
      )
      (property "Value" "LM78L05_TO92" (id 1) (at 0 3.175 0)
        (effects (font (size 1.27 1.27)) (justify left))
      )
      (property "Footprint" "Package_TO_SOT_THT:TO-92_Inline" (id 2) (at 0 5.715 0)
        (effects (font (size 1.27 1.27) italic) hide)
      )
      (property "Datasheet" "https://www.onsemi.com/pub/Collateral/MC78L06A-D.pdf" (id 3) (at 0 -1.27 0)
        (effects (font (size 1.27 1.27)) hide)
      )
      (property "ki_keywords" "Voltage Regulator 100mA Positive" (id 4) (at 0 0 0)
        (effects (font (size 1.27 1.27)) hide)
      )
      (property "ki_description" "Positive 100mA 30V Linear Regulator, Fixed Output 5V, TO-92" (id 5) (at 0 0 0)
        (effects (font (size 1.27 1.27)) hide)
      )
      (property "ki_fp_filters" "TO?92*" (id 6) (at 0 0 0)
        (effects (font (size 1.27 1.27)) hide)
      )
      (symbol "LM78L05_TO92_0_1"
        (rectangle (start -5.08 -5.08) (end 5.08 1.905)
          (stroke (width 0.254) (type default) (color 0 0 0 0))
          (fill (type background))
        )
      )
      (symbol "LM78L05_TO92_1_1"
        (pin power_out line (at 7.62 0 180) (length 2.54)
          (name "VO" (effects (font (size 1.27 1.27))))
          (number "1" (effects (font (size 1.27 1.27))))
        )
        (pin power_in line (at 0 -7.62 90) (length 2.54)
          (name "GND" (effects (font (size 1.27 1.27))))
          (number "2" (effects (font (size 1.27 1.27))))
        )
        (pin power_in line (at -7.62 0 0) (length 2.54)
          (name "VI" (effects (font (size 1.27 1.27))))
          (number "3" (effects (font (size 1.27 1.27))))
        )
      )
    )
  )

  (junction (at 190.5 138.43) (diameter 0) (color 0 0 0 0)
    (uuid 109caac1-5036-4f23-9a66-f569d871501b)
  )
  (junction (at 53.34 100.33) (diameter 0) (color 0 0 0 0)
    (uuid 22999e73-da32-43a5-9163-4b3a41614f25)
  )
  (junction (at 130.81 135.89) (diameter 0) (color 0 0 0 0)
    (uuid 25e5aa8e-2696-44a3-8d3c-c2c53f2923cf)
  )
  (junction (at 162.56 57.15) (diameter 0) (color 0 0 0 0)
    (uuid 262f1ea9-0133-4b43-be36-456207ea857c)
  )
  (junction (at 58.42 110.49) (diameter 0) (color 0 0 0 0)
    (uuid 2d697cf0-e02e-4ed1-a048-a704dab0ee43)
  )
  (junction (at 76.2 38.1) (diameter 0) (color 0 0 0 0)
    (uuid 2e842263-c0ba-46fd-a760-6624d4c78278)
  )
  (junction (at 196.85 138.43) (diameter 0) (color 0 0 0 0)
    (uuid 31540a7e-dc9e-4e4d-96b1-dab15efa5f4b)
  )
  (junction (at 139.7 57.15) (diameter 0) (color 0 0 0 0)
    (uuid 4107d40a-e5df-4255-aacc-13f9928e090c)
  )
  (junction (at 91.44 110.49) (diameter 0) (color 0 0 0 0)
    (uuid 592f25e6-a01b-47fd-8172-3da01117d00a)
  )
  (junction (at 95.25 100.33) (diameter 0) (color 0 0 0 0)
    (uuid 658dad07-97fd-466c-8b49-21892ac96ea4)
  )
  (junction (at 140.97 135.89) (diameter 0) (color 0 0 0 0)
    (uuid 6d1d60ff-408a-47a7-892f-c5cf9ef6ca75)
  )
  (junction (at 81.28 152.4) (diameter 0) (color 0 0 0 0)
    (uuid 700e8b73-5976-423f-a3f3-ab3d9f3e9760)
  )
  (junction (at 48.26 38.1) (diameter 0) (color 0 0 0 0)
    (uuid 751d823e-1d7b-4501-9658-d06d459b0e16)
  )
  (junction (at 109.22 135.89) (diameter 0) (color 0 0 0 0)
    (uuid 7c04618d-9115-4179-b234-a8faf854ea92)
  )
  (junction (at 38.1 153.67) (diameter 0) (color 0 0 0 0)
    (uuid 88668202-3f0b-4d07-84d4-dcd790f57272)
  )
  (junction (at 33.02 48.26) (diameter 0) (color 0 0 0 0)
    (uuid 88d2c4b8-79f2-4e8b-9f70-b7e0ed9c70f8)
  )
  (junction (at 62.23 48.26) (diameter 0) (color 0 0 0 0)
    (uuid 8c0807a7-765b-4fa5-baaa-e09a2b610e6b)
  )
  (junction (at 135.89 152.4) (diameter 0) (color 0 0 0 0)
    (uuid 970e0f64-111f-41e3-9f5a-fb0d0f6fa101)
  )
  (junction (at 81.28 160.02) (diameter 0) (color 0 0 0 0)
    (uuid b7867831-ef82-4f33-a926-59e5c1c09b91)
  )
  (junction (at 41.91 133.35) (diameter 0) (color 0 0 0 0)
    (uuid c106154f-d948-43e5-abfa-e1b96055d91b)
  )
  (junction (at 167.64 36.83) (diameter 0) (color 0 0 0 0)
    (uuid c1c799a0-3c93-493a-9ad7-8a0561bc69ee)
  )
  (junction (at 73.66 78.74) (diameter 0) (color 0 0 0 0)
    (uuid e10621e7-d28c-4035-80cd-ba052d9b39ec)
  )
  (junction (at 33.02 35.56) (diameter 0) (color 0 0 0 0)
    (uuid e1c30a32-820e-4b17-aec9-5cb8b76f0ccc)
  )
  (junction (at 41.91 153.67) (diameter 0) (color 0 0 0 0)
    (uuid eee16674-2d21-45b6-ab5e-d669125df26c)
  )
  (junction (at 218.44 138.43) (diameter 0) (color 0 0 0 0)
    (uuid f88cfe11-f701-43b0-93aa-b9d32a64ae1b)
  )

  (no_connect (at 250.19 40.64) (uuid 82be7aae-5d06-4178-8c3e-98760c41b054))
  (no_connect (at 250.19 48.26) (uuid a6b7df29-bcf8-46a9-b623-7eaac47f5110))
  (no_connect (at 119.38 44.45) (uuid c0eca5ed-bc5e-4618-9bcd-80945bea41ed))
  (no_connect (at 250.19 45.72) (uuid d9c6d5d2-0b49-49ba-a970-cd2c32f74c54))
  (no_connect (at 250.19 43.18) (uuid e1535036-5d36-405f-bb86-3819621c4f23))

  (wire (pts (xy 91.44 110.49) (xy 95.25 110.49))
    (stroke (width 0) (type default) (color 0 0 0 0))
    (uuid 00e38d63-5436-49db-81f5-697421f168fc)
  )
  (wire (pts (xy 113.03 41.91) (xy 113.03 39.37))
    (stroke (width 0) (type default) (color 0 0 0 0))
    (uuid 0325ec43-0390-4ae2-b055-b1ec6ce17b1c)
  )
  (wire (pts (xy 30.48 48.26) (xy 33.02 48.26))
    (stroke (width 0) (type default) (color 0 0 0 0))
    (uuid 03c7f780-fc1b-487a-b30d-567d6c09fdc8)
  )
  (wire (pts (xy 113.03 31.75) (xy 104.14 31.75))
    (stroke (width 0) (type default) (color 0 0 0 0))
    (uuid 057af6bb-cf6f-4bfb-b0c0-2e92a2c09a47)
  )
  (wire (pts (xy 140.97 152.4) (xy 140.97 148.59))
    (stroke (width 0) (type default) (color 0 0 0 0))
    (uuid 065b9982-55f2-4822-977e-07e8a06e7b35)
  )
  (wire (pts (xy 41.91 146.05) (xy 41.91 153.67))
    (stroke (width 0) (type default) (color 0 0 0 0))
    (uuid 071522c0-d0ed-49b9-906e-6295f67fb0dc)
  )
  (wire (pts (xy 58.42 110.49) (xy 58.42 113.03))
    (stroke (width 0) (type default) (color 0 0 0 0))
    (uuid 0ae82096-0994-4fb0-9a2a-d4ac4804abac)
  )
  (wire (pts (xy 120.65 83.82) (xy 123.19 83.82))
    (stroke (width 0) (type default) (color 0 0 0 0))
    (uuid 0c31b35b-697a-4567-9ea8-361627020860)
  )
  (wire (pts (xy 218.44 152.4) (xy 218.44 158.75))
    (stroke (width 0) (type default) (color 0 0 0 0))
    (uuid 0cc45b5b-96b3-4284-9cae-a3a9e324a916)
  )
  (wire (pts (xy 158.75 140.97) (xy 158.75 154.94))
    (stroke (width 0) (type default) (color 0 0 0 0))
    (uuid 0f31f11f-c374-4640-b9a4-07bbdba8d354)
  )
  (wire (pts (xy 204.47 50.8) (xy 209.55 50.8))
    (stroke (width 0) (type default) (color 0 0 0 0))
    (uuid 0f324b67-75ef-407f-8dbc-3c1fc5c2abba)
  )
  (wire (pts (xy 91.44 110.49) (xy 91.44 113.03))
    (stroke (width 0) (type default) (color 0 0 0 0))
    (uuid 0fdc6f30-77bc-4e9b-8665-c8aa9acf5bf9)
  )
  (wire (pts (xy 81.28 152.4) (xy 81.28 160.02))
    (stroke (width 0) (type default) (color 0 0 0 0))
    (uuid 143ed874-a01f-4ced-ba4e-bbb66ddd1f70)
  )
  (wire (pts (xy 53.34 100.33) (xy 54.61 100.33))
    (stroke (width 0) (type default) (color 0 0 0 0))
    (uuid 155b0b7c-70b4-4a26-a550-bac13cab0aa4)
  )
  (wire (pts (xy 87.63 38.1) (xy 87.63 36.83))
    (stroke (width 0) (type default) (color 0 0 0 0))
    (uuid 173f6f06-e7d0-42ac-ab03-ce6b79b9eeee)
  )
  (wire (pts (xy 162.56 140.97) (xy 158.75 140.97))
    (stroke (width 0) (type default) (color 0 0 0 0))
    (uuid 18b7e157-ae67-48ad-bd7c-9fef6fe45b22)
  )
  (wire (pts (xy 190.5 154.94) (xy 190.5 138.43))
    (stroke (width 0) (type default) (color 0 0 0 0))
    (uuid 19b0959e-a79b-43b2-a5ad-525ced7e9131)
  )
  (wire (pts (xy 86.36 78.74) (xy 92.71 78.74))
    (stroke (width 0) (type default) (color 0 0 0 0))
    (uuid 1ef003bd-4373-4f37-9e74-8904dd1bc519)
  )
  (wire (pts (xy 81.28 138.43) (xy 81.28 152.4))
    (stroke (width 0) (type default) (color 0 0 0 0))
    (uuid 1f8b2c0c-b042-4e2e-80f6-4959a27b238f)
  )
  (wire (pts (xy 167.64 36.83) (xy 185.42 36.83))
    (stroke (width 0) (type default) (color 0 0 0 0))
    (uuid 1fa508ef-df83-4c99-846b-9acf535b3ad9)
  )
  (wire (pts (xy 250.19 38.1) (xy 257.81 38.1))
    (stroke (width 0) (type default) (color 0 0 0 0))
    (uuid 20cca02e-4c4d-4961-b6b4-b40a1731b220)
  )
  (wire (pts (xy 86.36 105.41) (xy 86.36 110.49))
    (stroke (width 0) (type default) (color 0 0 0 0))
    (uuid 240c10af-51b5-420e-a6f4-a2c8f5db1db5)
  )
  (wire (pts (xy 190.5 138.43) (xy 196.85 138.43))
    (stroke (width 0) (type default) (color 0 0 0 0))
    (uuid 2891767f-251c-48c4-91c0-deb1b368f45c)
  )
  (wire (pts (xy 62.23 45.72) (xy 62.23 48.26))
    (stroke (width 0) (type default) (color 0 0 0 0))
    (uuid 309b3bff-19c8-41ec-a84d-63399c649f46)
  )
  (wire (pts (xy 163.83 80.01) (xy 166.37 80.01))
    (stroke (width 0) (type default) (color 0 0 0 0))
    (uuid 3160c383-cfa8-462b-b11d-e154d0a2b940)
  )
  (wire (pts (xy 21.59 153.67) (xy 38.1 153.67))
    (stroke (width 0) (type default) (color 0 0 0 0))
    (uuid 37f31dec-63fc-4634-a141-5dc5d2b60fe4)
  )
  (wire (pts (xy 95.25 100.33) (xy 96.52 100.33))
    (stroke (width 0) (type default) (color 0 0 0 0))
    (uuid 399fc36a-ed5d-44b5-82f7-c6f83d9acc14)
  )
  (wire (pts (xy 120.65 76.2) (xy 123.19 76.2))
    (stroke (width 0) (type default) (color 0 0 0 0))
    (uuid 3adad95e-756c-4269-bcda-1d0928a3b491)
  )
  (wire (pts (xy 53.34 110.49) (xy 58.42 110.49))
    (stroke (width 0) (type default) (color 0 0 0 0))
    (uuid 40b14a16-fb82-4b9d-89dd-55cd98abb5cc)
  )
  (wire (pts (xy 119.38 34.29) (xy 113.03 34.29))
    (stroke (width 0) (type default) (color 0 0 0 0))
    (uuid 4632212f-13ce-4392-bc68-ccb9ba333770)
  )
  (wire (pts (xy 81.28 160.02) (xy 121.92 160.02))
    (stroke (width 0) (type default) (color 0 0 0 0))
    (uuid 4a850cb6-bb24-4274-a902-e49f34f0a0e3)
  )
  (wire (pts (xy 162.56 57.15) (xy 167.64 57.15))
    (stroke (width 0) (type default) (color 0 0 0 0))
    (uuid 4f411f68-04bd-4175-a406-bcaa4cf6601e)
  )
  (wire (pts (xy 86.36 110.49) (xy 91.44 110.49))
    (stroke (width 0) (type default) (color 0 0 0 0))
    (uuid 503dbd88-3e6b-48cc-a2ea-a6e28b52a1f7)
  )
  (wire (pts (xy 257.81 38.1) (xy 257.81 39.37))
    (stroke (width 0) (type default) (color 0 0 0 0))
    (uuid 5487601b-81d3-4c70-8f3d-cf9df9c63302)
  )
  (wire (pts (xy 139.7 57.15) (xy 139.7 60.96))
    (stroke (width 0) (type default) (color 0 0 0 0))
    (uuid 576c6616-e95d-4f1e-8ead-dea30fcdc8c2)
  )
  (wire (pts (xy 257.81 35.56) (xy 257.81 34.29))
    (stroke (width 0) (type default) (color 0 0 0 0))
    (uuid 597a11f2-5d2c-4a65-ac95-38ad106e1367)
  )
  (wire (pts (xy 35.56 100.33) (xy 39.37 100.33))
    (stroke (width 0) (type default) (color 0 0 0 0))
    (uuid 59ec3156-036e-4049-89db-91a9dd07095f)
  )
  (wire (pts (xy 204.47 34.29) (xy 204.47 35.56))
    (stroke (width 0) (type default) (color 0 0 0 0))
    (uuid 5edcefbe-9766-42c8-9529-28d0ec865573)
  )
  (wire (pts (xy 120.65 81.28) (xy 123.19 81.28))
    (stroke (width 0) (type default) (color 0 0 0 0))
    (uuid 5ee6cd34-2338-4610-a79c-212bd72b63ac)
  )
  (wire (pts (xy 187.96 138.43) (xy 190.5 138.43))
    (stroke (width 0) (type default) (color 0 0 0 0))
    (uuid 5fc9acb6-6dbb-4598-825b-4b9e7c4c67c4)
  )
  (wire (pts (xy 105.41 152.4) (xy 109.22 152.4))
    (stroke (width 0) (type default) (color 0 0 0 0))
    (uuid 609b9e1b-4e3b-42b7-ac76-a62ec4d0e7c7)
  )
  (wire (pts (xy 38.1 153.67) (xy 41.91 153.67))
    (stroke (width 0) (type default) (color 0 0 0 0))
    (uuid 61fe4c73-be59-4519-98f1-a634322a841d)
  )
  (wire (pts (xy 162.56 36.83) (xy 167.64 36.83))
    (stroke (width 0) (type default) (color 0 0 0 0))
    (uuid 6b7c1048-12b6-46b2-b762-fa3ad30472dd)
  )
  (wire (pts (xy 130.81 137.16) (xy 130.81 135.89))
    (stroke (width 0) (type default) (color 0 0 0 0))
    (uuid 6bf05d19-ba3e-4ba6-8a6f-4e0bc45ea3b2)
  )
  (wire (pts (xy 93.98 100.33) (xy 95.25 100.33))
    (stroke (width 0) (type default) (color 0 0 0 0))
    (uuid 6e68f0cd-800e-4167-9553-71fc59da1eeb)
  )
  (wire (pts (xy 48.26 35.56) (xy 48.26 38.1))
    (stroke (width 0) (type default) (color 0 0 0 0))
    (uuid 6f675e5f-8fe6-4148-baf1-da97afc770f8)
  )
  (wire (pts (xy 41.91 153.67) (xy 41.91 157.48))
    (stroke (width 0) (type default) (color 0 0 0 0))
    (uuid 70e4263f-d95a-4431-b3f3-cfc800c82056)
  )
  (wire (pts (xy 91.44 123.19) (xy 91.44 125.73))
    (stroke (width 0) (type default) (color 0 0 0 0))
    (uuid 70fb572d-d5ec-41e7-9482-63d4578b4f47)
  )
  (wire (pts (xy 139.7 21.59) (xy 139.7 24.13))
    (stroke (width 0) (type default) (color 0 0 0 0))
    (uuid 721d1be9-236e-470b-ba69-f1cc6c43faf9)
  )
  (wire (pts (xy 163.83 82.55) (xy 166.37 82.55))
    (stroke (width 0) (type default) (color 0 0 0 0))
    (uuid 773b955c-e82e-4734-b29e-86e5c80957ba)
  )
  (wire (pts (xy 33.02 35.56) (xy 38.1 35.56))
    (stroke (width 0) (type default) (color 0 0 0 0))
    (uuid 795e68e2-c9ba-45cf-9bff-89b8fae05b5a)
  )
  (wire (pts (xy 86.36 93.98) (xy 86.36 95.25))
    (stroke (width 0) (type default) (color 0 0 0 0))
    (uuid 79e31048-072a-4a40-a625-26bb0b5f046b)
  )
  (wire (pts (xy 91.44 146.05) (xy 91.44 147.32))
    (stroke (width 0) (type default) (color 0 0 0 0))
    (uuid 7afa54c4-2181-41d3-81f7-39efc497ecae)
  )
  (wire (pts (xy 113.03 39.37) (xy 119.38 39.37))
    (stroke (width 0) (type default) (color 0 0 0 0))
    (uuid 7b044939-8c4d-444f-b9e0-a15fcdeb5a86)
  )
  (polyline (pts (xy 19.05 64.77) (xy 195.58 64.77))
    (stroke (width 0) (type default) (color 0 0 0 0))
    (uuid 8195a7cf-4576-44dd-9e0e-ee048fdb93dd)
  )

  (wire (pts (xy 204.47 50.8) (xy 204.47 53.34))
    (stroke (width 0) (type default) (color 0 0 0 0))
    (uuid 81a15393-727e-448b-a777-b18773023d89)
  )
  (wire (pts (xy 162.56 57.15) (xy 162.56 44.45))
    (stroke (width 0) (type default) (color 0 0 0 0))
    (uuid 89e83c2e-e90a-4a50-b278-880bac0cfb49)
  )
  (wire (pts (xy 41.91 133.35) (xy 41.91 138.43))
    (stroke (width 0) (type default) (color 0 0 0 0))
    (uuid 8bc2c25a-a1f1-4ce8-b96a-a4f8f4c35079)
  )
  (wire (pts (xy 213.36 138.43) (xy 218.44 138.43))
    (stroke (width 0) (type default) (color 0 0 0 0))
    (uuid 8c1605f9-6c91-4701-96bf-e753661d5e23)
  )
  (wire (pts (xy 76.2 38.1) (xy 87.63 38.1))
    (stroke (width 0) (type default) (color 0 0 0 0))
    (uuid 8fc062a7-114d-48eb-a8f8-71128838f380)
  )
  (wire (pts (xy 33.02 48.26) (xy 38.1 48.26))
    (stroke (width 0) (type default) (color 0 0 0 0))
    (uuid 8fcec304-c6b1-4655-8326-beacd0476953)
  )
  (wire (pts (xy 62.23 48.26) (xy 76.2 48.26))
    (stroke (width 0) (type default) (color 0 0 0 0))
    (uuid 917920ab-0c6e-4927-974d-ef342cdd4f63)
  )
  (wire (pts (xy 257.81 34.29) (xy 266.7 34.29))
    (stroke (width 0) (type default) (color 0 0 0 0))
    (uuid 926001fd-2747-4639-8c0f-4fc46ff7218d)
  )
  (wire (pts (xy 104.14 41.91) (xy 113.03 41.91))
    (stroke (width 0) (type default) (color 0 0 0 0))
    (uuid 935f462d-8b1e-4005-9f1e-17f537ab1756)
  )
  (wire (pts (xy 158.75 154.94) (xy 190.5 154.94))
    (stroke (width 0) (type default) (color 0 0 0 0))
    (uuid 998b7fa5-31a5-472e-9572-49d5226d6098)
  )
  (wire (pts (xy 109.22 135.89) (xy 111.76 135.89))
    (stroke (width 0) (type default) (color 0 0 0 0))
    (uuid 9bac9ad3-a7b9-47f0-87c7-d8630653df68)
  )
  (wire (pts (xy 120.65 73.66) (xy 123.19 73.66))
    (stroke (width 0) (type default) (color 0 0 0 0))
    (uuid 9f414966-4724-499f-a186-d65abe9bb0c8)
  )
  (wire (pts (xy 130.81 149.86) (xy 130.81 152.4))
    (stroke (width 0) (type default) (color 0 0 0 0))
    (uuid a24ddb4f-c217-42ca-b6cb-d12da84fb2b9)
  )
  (wire (pts (xy 257.81 39.37) (xy 266.7 39.37))
    (stroke (width 0) (type default) (color 0 0 0 0))
    (uuid a29f8df0-3fae-4edf-8d9c-bd5a875b13e3)
  )
  (wire (pts (xy 52.07 100.33) (xy 53.34 100.33))
    (stroke (width 0) (type default) (color 0 0 0 0))
    (uuid a4f86a46-3bc8-4daa-9125-a63f297eb114)
  )
  (wire (pts (xy 196.85 138.43) (xy 196.85 160.02))
    (stroke (width 0) (type default) (color 0 0 0 0))
    (uuid a53767ed-bb28-4f90-abe0-e0ea734812a4)
  )
  (wire (pts (xy 167.64 57.15) (xy 167.64 46.99))
    (stroke (width 0) (type default) (color 0 0 0 0))
    (uuid a5e521b9-814e-4853-a5ac-f158785c6269)
  )
  (wire (pts (xy 130.81 152.4) (xy 135.89 152.4))
    (stroke (width 0) (type default) (color 0 0 0 0))
    (uuid a6ccc556-da88-4006-ae1a-cc35733efef3)
  )
  (wire (pts (xy 81.28 187.96) (xy 81.28 189.23))
    (stroke (width 0) (type default) (color 0 0 0 0))
    (uuid a7531a95-7ca1-4f34-955e-18120cec99e6)
  )
  (wire (pts (xy 135.89 152.4) (xy 140.97 152.4))
    (stroke (width 0) (type default) (color 0 0 0 0))
    (uuid af347946-e3da-4427-87ab-77b747929f50)
  )
  (wire (pts (xy 38.1 142.24) (xy 38.1 153.67))
    (stroke (width 0) (type default) (color 0 0 0 0))
    (uuid b1ddb058-f7b2-429c-9489-f4e2242ad7e5)
  )
  (wire (pts (xy 62.23 93.98) (xy 62.23 95.25))
    (stroke (width 0) (type default) (color 0 0 0 0))
    (uuid b4300db7-1220-431a-b7c3-2edbdf8fa6fc)
  )
  (wire (pts (xy 140.97 135.89) (xy 140.97 138.43))
    (stroke (width 0) (type default) (color 0 0 0 0))
    (uuid b6135480-ace6-42b2-9c47-856ef57cded1)
  )
  (wire (pts (xy 130.81 135.89) (xy 140.97 135.89))
    (stroke (width 0) (type default) (color 0 0 0 0))
    (uuid b6cd701f-4223-4e72-a305-466869ccb250)
  )
  (wire (pts (xy 38.1 48.26) (xy 38.1 52.07))
    (stroke (width 0) (type default) (color 0 0 0 0))
    (uuid b873bc5d-a9af-4bd9-afcb-87ce4d417120)
  )
  (wire (pts (xy 139.7 57.15) (xy 162.56 57.15))
    (stroke (width 0) (type default) (color 0 0 0 0))
    (uuid b9bb0e73-161a-4d06-b6eb-a9f66d8a95f5)
  )
  (wire (pts (xy 30.48 35.56) (xy 33.02 35.56))
    (stroke (width 0) (type default) (color 0 0 0 0))
    (uuid c04386e0-b49e-4fff-b380-675af13a62cb)
  )
  (wire (pts (xy 62.23 110.49) (xy 62.23 105.41))
    (stroke (width 0) (type default) (color 0 0 0 0))
    (uuid c09938fd-06b9-4771-9f63-2311626243b3)
  )
  (wire (pts (xy 73.66 78.74) (xy 73.66 86.36))
    (stroke (width 0) (type default) (color 0 0 0 0))
    (uuid c213e9eb-c687-410b-be58-bfd1b9440316)
  )
  (wire (pts (xy 21.59 127) (xy 21.59 153.67))
    (stroke (width 0) (type default) (color 0 0 0 0))
    (uuid c24d6ac8-802d-4df3-a210-9cb1f693e865)
  )
  (wire (pts (xy 113.03 34.29) (xy 113.03 31.75))
    (stroke (width 0) (type default) (color 0 0 0 0))
    (uuid cb16d05e-318b-4e51-867b-70d791d75bea)
  )
  (wire (pts (xy 73.66 69.85) (xy 73.66 78.74))
    (stroke (width 0) (type default) (color 0 0 0 0))
    (uuid cb614b23-9af3-4aec-bed8-c1374e001510)
  )
  (polyline (pts (xy 195.58 16.51) (xy 19.05 16.51))
    (stroke (width 0) (type default) (color 0 0 0 0))
    (uuid d2d7bea6-0c22-495f-8666-323b30e03150)
  )

  (wire (pts (xy 111.76 100.33) (xy 109.22 100.33))
    (stroke (width 0) (type default) (color 0 0 0 0))
    (uuid d39d813e-3e64-490c-ba5c-a64bb5ad6bd0)
  )
  (wire (pts (xy 218.44 138.43) (xy 223.52 138.43))
    (stroke (width 0) (type default) (color 0 0 0 0))
    (uuid d3dc1a6c-5c30-4957-af80-0262cccc53b6)
  )
  (wire (pts (xy 73.66 78.74) (xy 76.2 78.74))
    (stroke (width 0) (type default) (color 0 0 0 0))
    (uuid d607f42f-61f4-4032-b92b-be8c8fb0d895)
  )
  (wire (pts (xy 62.23 48.26) (xy 62.23 52.07))
    (stroke (width 0) (type default) (color 0 0 0 0))
    (uuid d69a5fdf-de15-4ec9-94f6-f9ee2f4b69fa)
  )
  (wire (pts (xy 81.28 160.02) (xy 81.28 162.56))
    (stroke (width 0) (type default) (color 0 0 0 0))
    (uuid d88958ac-68cd-4955-a63f-0eaa329dec86)
  )
  (wire (pts (xy 135.89 152.4) (xy 135.89 154.94))
    (stroke (width 0) (type default) (color 0 0 0 0))
    (uuid dc2801a1-d539-4721-b31f-fe196b9f13df)
  )
  (polyline (pts (xy 19.05 16.51) (xy 19.05 64.77))
    (stroke (width 0) (type default) (color 0 0 0 0))
    (uuid e0f06b5c-de63-4833-a591-ca9e19217a35)
  )

  (wire (pts (xy 250.19 35.56) (xy 257.81 35.56))
    (stroke (width 0) (type default) (color 0 0 0 0))
    (uuid e3fc1e69-a11c-4c84-8952-fefb9372474e)
  )
  (wire (pts (xy 172.72 148.59) (xy 172.72 149.86))
    (stroke (width 0) (type default) (color 0 0 0 0))
    (uuid e4aa537c-eb9d-4dbb-ac87-fae46af42391)
  )
  (wire (pts (xy 106.68 135.89) (xy 109.22 135.89))
    (stroke (width 0) (type default) (color 0 0 0 0))
    (uuid e4d2f565-25a0-48c6-be59-f4bf31ad2558)
  )
  (wire (pts (xy 109.22 152.4) (xy 109.22 135.89))
    (stroke (width 0) (type default) (color 0 0 0 0))
    (uuid e502d1d5-04b0-4d4b-b5c3-8c52d09668e7)
  )
  (wire (pts (xy 196.85 160.02) (xy 134.62 160.02))
    (stroke (width 0) (type default) (color 0 0 0 0))
    (uuid e5203297-b913-4288-a576-12a92185cb52)
  )
  (wire (pts (xy 93.98 152.4) (xy 97.79 152.4))
    (stroke (width 0) (type default) (color 0 0 0 0))
    (uuid e54e5e19-1deb-49a9-8629-617db8e434c0)
  )
  (wire (pts (xy 119.38 135.89) (xy 130.81 135.89))
    (stroke (width 0) (type default) (color 0 0 0 0))
    (uuid e67b9f8c-019b-4145-98a4-96545f6bb128)
  )
  (polyline (pts (xy 195.58 64.77) (xy 195.58 16.51))
    (stroke (width 0) (type default) (color 0 0 0 0))
    (uuid e7bb7815-0d52-4bb8-b29a-8cf960bd2905)
  )

  (wire (pts (xy 140.97 135.89) (xy 162.56 135.89))
    (stroke (width 0) (type default) (color 0 0 0 0))
    (uuid e7e08b48-3d04-49da-8349-6de530a20c67)
  )
  (wire (pts (xy 30.48 133.35) (xy 41.91 133.35))
    (stroke (width 0) (type default) (color 0 0 0 0))
    (uuid eae0ab9f-65b2-44d3-aba7-873c3227fba7)
  )
  (wire (pts (xy 204.47 35.56) (xy 209.55 35.56))
    (stroke (width 0) (type default) (color 0 0 0 0))
    (uuid ec5c2062-3a41-4636-8803-069e60a1641a)
  )
  (wire (pts (xy 163.83 77.47) (xy 166.37 77.47))
    (stroke (width 0) (type default) (color 0 0 0 0))
    (uuid ecadd809-6f12-47ed-8ef4-6cbf4d8f559c)
  )
  (wire (pts (xy 218.44 142.24) (xy 218.44 138.43))
    (stroke (width 0) (type default) (color 0 0 0 0))
    (uuid f1447ad6-651c-45be-a2d6-33bddf672c2c)
  )
  (wire (pts (xy 120.65 78.74) (xy 123.19 78.74))
    (stroke (width 0) (type default) (color 0 0 0 0))
    (uuid f2f6e1af-9def-4d13-bf66-e26042dd64f1)
  )
  (wire (pts (xy 30.48 127) (xy 30.48 133.35))
    (stroke (width 0) (type default) (color 0 0 0 0))
    (uuid f449bd37-cc90-4487-aee6-2a20b8d2843a)
  )
  (wire (pts (xy 48.26 38.1) (xy 54.61 38.1))
    (stroke (width 0) (type default) (color 0 0 0 0))
    (uuid f66398f1-1ae7-4d4d-939f-958c174c6bce)
  )
  (wire (pts (xy 48.26 48.26) (xy 62.23 48.26))
    (stroke (width 0) (type default) (color 0 0 0 0))
    (uuid f7667b23-296e-4362-a7e3-949632c8954b)
  )
  (wire (pts (xy 69.85 38.1) (xy 76.2 38.1))
    (stroke (width 0) (type default) (color 0 0 0 0))
    (uuid f8fc38ec-0b98-40bc-ae2f-e5cc29973bca)
  )
  (wire (pts (xy 172.72 128.27) (xy 172.72 127))
    (stroke (width 0) (type default) (color 0 0 0 0))
    (uuid f9403623-c00c-4b71-bc5c-d763ff009386)
  )
  (wire (pts (xy 41.91 133.35) (xy 81.28 133.35))
    (stroke (width 0) (type default) (color 0 0 0 0))
    (uuid f9c81c26-f253-4227-a69f-53e64841cfbe)
  )
  (wire (pts (xy 58.42 110.49) (xy 62.23 110.49))
    (stroke (width 0) (type default) (color 0 0 0 0))
    (uuid fbe8ebfc-2a8e-4eb8-85c5-38ddeaa5dd00)
  )
  (wire (pts (xy 196.85 138.43) (xy 200.66 138.43))
    (stroke (width 0) (type default) (color 0 0 0 0))
    (uuid fd3499d5-6fd2-49a4-bdb0-109cee899fde)
  )

  (global_label "Vcc1" (shape input) (at 30.48 35.56 180) (fields_autoplaced)
    (effects (font (size 1.27 1.27)) (justify right))
    (uuid 0776c453-0e4a-4c02-8686-e5321eb8debf)
    (property "Intersheet References" "${INTERSHEET_REFS}" (id 0) (at 23.6806 35.4806 0)
      (effects (font (size 1.27 1.27)) (justify right) hide)
    )
  )
  (global_label "Out1" (shape input) (at 163.83 82.55 180) (fields_autoplaced)
    (effects (font (size 1.27 1.27)) (justify right))
    (uuid 2268b53e-618e-44e0-82f5-d5fe9aa409c4)
    (property "Intersheet References" "${INTERSHEET_REFS}" (id 0) (at 157.091 82.4706 0)
      (effects (font (size 1.27 1.27)) (justify right) hide)
    )
  )
  (global_label "BSec_POS1" (shape input) (at 120.65 83.82 180) (fields_autoplaced)
    (effects (font (size 1.27 1.27)) (justify right))
    (uuid 2db6c732-fdbd-45eb-b880-762c1df0f721)
    (property "Intersheet References" "${INTERSHEET_REFS}" (id 0) (at 107.682 83.7406 0)
      (effects (font (size 1.27 1.27)) (justify right) hide)
    )
  )
  (global_label "PIN_A" (shape input) (at 35.56 100.33 180) (fields_autoplaced)
    (effects (font (size 1.524 1.524)) (justify right))
    (uuid 2f215f15-3d52-4c91-93e6-3ea03a95622f)
    (property "Intersheet References" "${INTERSHEET_REFS}" (id 0) (at 0 0 0)
      (effects (font (size 1.27 1.27)) hide)
    )
  )
  (global_label "BSec_POS1" (shape input) (at 30.48 127 90) (fields_autoplaced)
    (effects (font (size 1.27 1.27)) (justify left))
    (uuid 4523d36d-3705-49ba-9d7a-a8eaa3a8a754)
    (property "Intersheet References" "${INTERSHEET_REFS}" (id 0) (at 30.4006 114.032 90)
      (effects (font (size 1.27 1.27)) (justify left) hide)
    )
  )
  (global_label "BPrim_2" (shape input) (at 86.36 93.98 90) (fields_autoplaced)
    (effects (font (size 1.27 1.27)) (justify left))
    (uuid 45346e5b-30f3-4f2d-93bb-00c0cc954be9)
    (property "Intersheet References" "${INTERSHEET_REFS}" (id 0) (at 86.4394 83.8544 90)
      (effects (font (size 1.27 1.27)) (justify left) hide)
    )
  )
  (global_label "GND1" (shape input) (at 30.48 48.26 180) (fields_autoplaced)
    (effects (font (size 1.27 1.27)) (justify right))
    (uuid 48ea79e8-f51e-47bc-8414-f95f145a019d)
    (property "Intersheet References" "${INTERSHEET_REFS}" (id 0) (at 23.0758 48.1806 0)
      (effects (font (size 1.27 1.27)) (justify right) hide)
    )
  )
  (global_label "Vcc1" (shape input) (at 163.83 77.47 180) (fields_autoplaced)
    (effects (font (size 1.27 1.27)) (justify right))
    (uuid 4d182f12-6e1d-4855-86c1-1ac6c48d81e6)
    (property "Intersheet References" "${INTERSHEET_REFS}" (id 0) (at 157.0306 77.3906 0)
      (effects (font (size 1.27 1.27)) (justify right) hide)
    )
  )
  (global_label "Out1" (shape input) (at 223.52 138.43 0) (fields_autoplaced)
    (effects (font (size 1.27 1.27)) (justify left))
    (uuid 4d7b5edf-a7e9-4fb9-b016-792cd29d3c1f)
    (property "Intersheet References" "${INTERSHEET_REFS}" (id 0) (at 230.259 138.5094 0)
      (effects (font (size 1.27 1.27)) (justify left) hide)
    )
  )
  (global_label "BPrim_1" (shape input) (at 120.65 78.74 180) (fields_autoplaced)
    (effects (font (size 1.27 1.27)) (justify right))
    (uuid 4fb27873-7da5-41f4-a6c5-5c03f9377379)
    (property "Intersheet References" "${INTERSHEET_REFS}" (id 0) (at 110.5244 78.6606 0)
      (effects (font (size 1.27 1.27)) (justify right) hide)
    )
  )
  (global_label "BSec_GND1" (shape input) (at 119.38 92.71 180) (fields_autoplaced)
    (effects (font (size 1.27 1.27)) (justify right))
    (uuid 5aa4d2c8-72a5-4cb0-bdc1-0e9daae6726c)
    (property "Intersheet References" "${INTERSHEET_REFS}" (id 0) (at 106.3515 92.6306 0)
      (effects (font (size 1.27 1.27)) (justify right) hide)
    )
  )
  (global_label "BSec_GND1" (shape input) (at 120.65 81.28 180) (fields_autoplaced)
    (effects (font (size 1.27 1.27)) (justify right))
    (uuid 71d546e2-3034-4b1e-b90e-e881433f4315)
    (property "Intersheet References" "${INTERSHEET_REFS}" (id 0) (at 107.6215 81.3594 0)
      (effects (font (size 1.27 1.27)) (justify right) hide)
    )
  )
  (global_label "BPrim_2" (shape input) (at 120.65 76.2 180) (fields_autoplaced)
    (effects (font (size 1.27 1.27)) (justify right))
    (uuid 94a74d6e-9ab3-44e7-95ce-4ffda6eaa1bc)
    (property "Intersheet References" "${INTERSHEET_REFS}" (id 0) (at 110.5244 76.1206 0)
      (effects (font (size 1.27 1.27)) (justify right) hide)
    )
  )
  (global_label "PIN_A" (shape input) (at 266.7 34.29 0) (fields_autoplaced)
    (effects (font (size 1.524 1.524)) (justify left))
    (uuid 9e1b837f-0d34-4a18-9644-9ee68f141f46)
    (property "Intersheet References" "${INTERSHEET_REFS}" (id 0) (at 0 0 0)
      (effects (font (size 1.27 1.27)) hide)
    )
  )
  (global_label "BPrim_Center1" (shape input) (at 120.65 73.66 180) (fields_autoplaced)
    (effects (font (size 1.27 1.27)) (justify right))
    (uuid a6f77b9f-e435-47cc-bc4b-67470075c104)
    (property "Intersheet References" "${INTERSHEET_REFS}" (id 0) (at 104.4163 73.5806 0)
      (effects (font (size 1.27 1.27)) (justify right) hide)
    )
  )
  (global_label "BPrim_1" (shape input) (at 62.23 93.98 90) (fields_autoplaced)
    (effects (font (size 1.27 1.27)) (justify left))
    (uuid a8d5695d-f565-4f78-85a2-8fa74883caa5)
    (property "Intersheet References" "${INTERSHEET_REFS}" (id 0) (at 62.3094 83.8544 90)
      (effects (font (size 1.27 1.27)) (justify left) hide)
    )
  )
  (global_label "PIN_B" (shape input) (at 266.7 39.37 0) (fields_autoplaced)
    (effects (font (size 1.524 1.524)) (justify left))
    (uuid b88717bd-086f-46cd-9d3f-0396009d0996)
    (property "Intersheet References" "${INTERSHEET_REFS}" (id 0) (at 0 0 0)
      (effects (font (size 1.27 1.27)) hide)
    )
  )
  (global_label "BPrim_Center1" (shape input) (at 73.66 86.36 270) (fields_autoplaced)
    (effects (font (size 1.27 1.27)) (justify right))
    (uuid b934ebd8-a4b2-450b-9ece-92f85fe14b94)
    (property "Intersheet References" "${INTERSHEET_REFS}" (id 0) (at 73.5806 102.5937 90)
      (effects (font (size 1.27 1.27)) (justify right) hide)
    )
  )
  (global_label "PIN_B" (shape input) (at 111.76 100.33 0) (fields_autoplaced)
    (effects (font (size 1.524 1.524)) (justify left))
    (uuid bd5408e4-362d-4e43-9d39-78fb99eb52c8)
    (property "Intersheet References" "${INTERSHEET_REFS}" (id 0) (at 0 0 0)
      (effects (font (size 1.27 1.27)) hide)
    )
  )
  (global_label "BSec_GND1" (shape input) (at 21.59 127 90) (fields_autoplaced)
    (effects (font (size 1.27 1.27)) (justify left))
    (uuid e086d187-739f-475c-8d73-d34be351922a)
    (property "Intersheet References" "${INTERSHEET_REFS}" (id 0) (at 21.5106 113.9715 90)
      (effects (font (size 1.27 1.27)) (justify left) hide)
    )
  )
  (global_label "GND1" (shape input) (at 163.83 80.01 180) (fields_autoplaced)
    (effects (font (size 1.27 1.27)) (justify right))
    (uuid f5461521-bbc3-4fe4-88d7-525856b6b8e3)
    (property "Intersheet References" "${INTERSHEET_REFS}" (id 0) (at 156.4258 79.9306 0)
      (effects (font (size 1.27 1.27)) (justify right) hide)
    )
  )

  (symbol (lib_id "ConductimeterPIC12F675-rescue:TL082-RESCUE-ConductimeterPIC12F675") (at 93.98 135.89 0) (unit 1)
    (in_bom yes) (on_board yes)
    (uuid 00000000-0000-0000-0000-000055808aa2)
    (property "Reference" "O1" (id 0) (at 92.71 130.81 0)
      (effects (font (size 1.524 1.524)) (justify left))
    )
    (property "Value" "TL082" (id 1) (at 92.71 142.24 0)
      (effects (font (size 1.524 1.524)) (justify left))
    )
    (property "Footprint" "Package_DIP:DIP-8_W7.62mm" (id 2) (at 93.98 135.89 0)
      (effects (font (size 1.524 1.524)) hide)
    )
    (property "Datasheet" "" (id 3) (at 93.98 135.89 0)
      (effects (font (size 1.524 1.524)))
    )
    (pin "4" (uuid 7c5f3091-7791-43b3-8d50-43f6a72274c9))
    (pin "8" (uuid 8ac400bf-c9b3-4af4-b0a7-9aa9ab4ad17e))
    (pin "1" (uuid 97dcf785-3264-40a1-a36e-8842acab24fb))
    (pin "2" (uuid 363945f6-fbef-42be-99cf-4a8a48434d92))
    (pin "3" (uuid 0cc9bf07-55b9-458f-b8aa-41b2f51fa940))
    (pin "5" (uuid 241e0c85-4796-48eb-a5a0-1c0f2d6e5910))
    (pin "6" (uuid 386ad9e3-71fa-420f-8722-88548b024fc5))
    (pin "7" (uuid 8cb2cd3a-4ef9-4ae5-b6bc-2b1d16f657d6))
  )

  (symbol (lib_id "ConductimeterPIC12F675-rescue:TL082-RESCUE-ConductimeterPIC12F675") (at 175.26 138.43 0) (unit 2)
    (in_bom yes) (on_board yes)
    (uuid 00000000-0000-0000-0000-000055808ad1)
    (property "Reference" "O1" (id 0) (at 173.99 133.35 0)
      (effects (font (size 1.524 1.524)) (justify left))
    )
    (property "Value" "TL082" (id 1) (at 173.99 144.78 0)
      (effects (font (size 1.524 1.524)) (justify left))
    )
    (property "Footprint" "Package_DIP:DIP-8_W7.62mm" (id 2) (at 175.26 138.43 0)
      (effects (font (size 1.524 1.524)) hide)
    )
    (property "Datasheet" "" (id 3) (at 175.26 138.43 0)
      (effects (font (size 1.524 1.524)))
    )
    (pin "4" (uuid 051b8cb0-ae77-4e09-98a7-bf2103319e66))
    (pin "8" (uuid 35c09d1f-2914-4d1e-a002-df30af772f3b))
    (pin "1" (uuid e2b24e25-1a0d-434a-876b-c595b47d80d2))
    (pin "2" (uuid fad4c712-0a2e-465d-a9f8-83d26bd66e37))
    (pin "3" (uuid 422b10b9-e829-44a2-8808-05edd8cb3050))
    (pin "5" (uuid 20901d7e-a300-4069-8967-a6a7e97a68bc))
    (pin "6" (uuid cf21dfe3-ab4f-4ad9-b7cf-dc892d833b13))
    (pin "7" (uuid 0d993e48-cea3-4104-9c5a-d8f97b64a3ac))
  )

  (symbol (lib_id "ConductimeterPIC12F675-rescue:GND-RESCUE-ConductimeterPIC12F675") (at 62.23 52.07 0) (unit 1)
    (in_bom yes) (on_board yes)
    (uuid 00000000-0000-0000-0000-000055808dcb)
    (property "Reference" "#PWR05" (id 0) (at 62.23 52.07 0)
      (effects (font (size 0.762 0.762)) hide)
    )
    (property "Value" "GND" (id 1) (at 62.23 53.848 0)
      (effects (font (size 0.762 0.762)) hide)
    )
    (property "Footprint" "" (id 2) (at 62.23 52.07 0)
      (effects (font (size 1.524 1.524)))
    )
    (property "Datasheet" "" (id 3) (at 62.23 52.07 0)
      (effects (font (size 1.524 1.524)))
    )
    (pin "1" (uuid 35ef9c4a-35f6-467b-a704-b1d9354880cf))
  )

  (symbol (lib_id "ConductimeterPIC12F675-rescue:VCC") (at 48.26 27.94 0) (unit 1)
    (in_bom yes) (on_board yes)
    (uuid 00000000-0000-0000-0000-000055808e06)
    (property "Reference" "#PWR03" (id 0) (at 48.26 25.4 0)
      (effects (font (size 0.762 0.762)) hide)
    )
    (property "Value" "VCC" (id 1) (at 48.26 25.4 0)
      (effects (font (size 0.762 0.762)))
    )
    (property "Footprint" "" (id 2) (at 48.26 27.94 0)
      (effects (font (size 1.524 1.524)))
    )
    (property "Datasheet" "" (id 3) (at 48.26 27.94 0)
      (effects (font (size 1.524 1.524)))
    )
    (pin "1" (uuid f1782535-55f4-4299-bd4f-6f51b0b7259c))
  )

  (symbol (lib_id "ConductimeterPIC12F675-rescue:+5V") (at 87.63 36.83 0) (unit 1)
    (in_bom yes) (on_board yes)
    (uuid 00000000-0000-0000-0000-000055809c77)
    (property "Reference" "#PWR09" (id 0) (at 87.63 34.544 0)
      (effects (font (size 0.508 0.508)) hide)
    )
    (property "Value" "+5V" (id 1) (at 87.63 34.544 0)
      (effects (font (size 0.762 0.762)))
    )
    (property "Footprint" "" (id 2) (at 87.63 36.83 0)
      (effects (font (size 1.524 1.524)))
    )
    (property "Datasheet" "" (id 3) (at 87.63 36.83 0)
      (effects (font (size 1.524 1.524)))
    )
    (pin "1" (uuid f9b1563b-384a-447c-9f47-736504e995c8))
  )

  (symbol (lib_id "ConductimeterPIC12F675-rescue:GND-RESCUE-ConductimeterPIC12F675") (at 139.7 60.96 0) (unit 1)
    (in_bom yes) (on_board yes)
    (uuid 00000000-0000-0000-0000-000055809c79)
    (property "Reference" "#PWR015" (id 0) (at 139.7 60.96 0)
      (effects (font (size 0.762 0.762)) hide)
    )
    (property "Value" "GND" (id 1) (at 139.7 62.738 0)
      (effects (font (size 0.762 0.762)) hide)
    )
    (property "Footprint" "" (id 2) (at 139.7 60.96 0)
      (effects (font (size 1.524 1.524)))
    )
    (property "Datasheet" "" (id 3) (at 139.7 60.96 0)
      (effects (font (size 1.524 1.524)))
    )
    (pin "1" (uuid 901440f4-e2a6-4447-83cc-f58a2b26f5c4))
  )

  (symbol (lib_id "ConductimeterPIC12F675-rescue:ICL7660-RESCUE-ConductimeterPIC12F675") (at 140.97 40.64 0) (unit 1)
    (in_bom yes) (on_board yes)
    (uuid 00000000-0000-0000-0000-000055809eb5)
    (property "Reference" "U1" (id 0) (at 146.05 30.48 0)
      (effects (font (size 1.778 1.778)) (justify left))
    )
    (property "Value" "ICL7660" (id 1) (at 142.24 52.07 0)
      (effects (font (size 1.778 1.778)) (justify left))
    )
    (property "Footprint" "Package_DIP:DIP-8_W7.62mm" (id 2) (at 140.97 40.64 0)
      (effects (font (size 1.524 1.524)) hide)
    )
    (property "Datasheet" "" (id 3) (at 140.97 40.64 0)
      (effects (font (size 1.524 1.524)))
    )
    (pin "2" (uuid 6ac3ab53-7523-4805-bfd2-5de19dff127e))
    (pin "3" (uuid a8219a78-6b33-4efa-a789-6a67ce8f7a50))
    (pin "4" (uuid 2a1de22d-6451-488d-af77-0bf8841bd695))
    (pin "5" (uuid f3044f68-903d-4063-b253-30d8e3a83eae))
    (pin "6" (uuid 05f2859d-2820-4e84-b395-696011feb13b))
    (pin "7" (uuid a8fb8ee0-623f-4870-a716-ecc88f37ef9a))
    (pin "8" (uuid 713e0777-58b2-4487-baca-60d0ebed27c3))
  )

  (symbol (lib_id "ConductimeterPIC12F675-rescue:-5V") (at 185.42 36.83 0) (unit 1)
    (in_bom yes) (on_board yes)
    (uuid 00000000-0000-0000-0000-00005580a2d0)
    (property "Reference" "#PWR18" (id 0) (at 185.42 33.274 0)
      (effects (font (size 0.508 0.508)) hide)
    )
    (property "Value" "-5V" (id 1) (at 185.42 34.036 0)
      (effects (font (size 0.762 0.762)))
    )
    (property "Footprint" "" (id 2) (at 185.42 36.83 0)
      (effects (font (size 1.524 1.524)))
    )
    (property "Datasheet" "" (id 3) (at 185.42 36.83 0)
      (effects (font (size 1.524 1.524)))
    )
    (pin "1" (uuid 7c2008c8-0626-4a09-a873-065e83502a0e))
  )

  (symbol (lib_id "ConductimeterPIC12F675-rescue:+5V") (at 139.7 21.59 0) (unit 1)
    (in_bom yes) (on_board yes)
    (uuid 00000000-0000-0000-0000-00005580a592)
    (property "Reference" "#PWR014" (id 0) (at 139.7 19.304 0)
      (effects (font (size 0.508 0.508)) hide)
    )
    (property "Value" "+5V" (id 1) (at 139.7 19.304 0)
      (effects (font (size 0.762 0.762)))
    )
    (property "Footprint" "" (id 2) (at 139.7 21.59 0)
      (effects (font (size 1.524 1.524)))
    )
    (property "Datasheet" "" (id 3) (at 139.7 21.59 0)
      (effects (font (size 1.524 1.524)))
    )
    (pin "1" (uuid e1b88aa4-d887-4eea-83ff-5c009f4390c4))
  )

  (symbol (lib_id "ConductimeterPIC12F675-rescue:PIC12F675-I_MC") (at 229.87 43.18 0) (unit 1)
    (in_bom yes) (on_board yes)
    (uuid 00000000-0000-0000-0000-00005580bcca)
    (property "Reference" "IC1" (id 0) (at 213.36 29.21 0)
      (effects (font (size 1.27 1.27)) (justify left))
    )
    (property "Value" "PIC12F675-I/MC" (id 1) (at 213.36 31.75 0)
      (effects (font (size 1.27 1.27)) (justify left))
    )
    (property "Footprint" "Package_DIP:DIP-8_W7.62mm" (id 2) (at 229.87 43.18 0)
      (effects (font (size 1.524 1.524)) hide)
    )
    (property "Datasheet" "" (id 3) (at 229.87 43.18 0)
      (effects (font (size 1.524 1.524)))
    )
    (pin "1" (uuid f2480d0c-9b08-4037-9175-b2369af04d4c))
    (pin "2" (uuid eac8d865-0226-4958-b547-6b5592f39713))
    (pin "3" (uuid 443bc73a-8dc0-4e2f-a292-a5eff00efa5b))
    (pin "4" (uuid cc75e5ae-3348-4e7a-bd16-4df685ee47bd))
    (pin "5" (uuid 83021f70-e61e-4ad3-bae7-b9f02b28be4f))
    (pin "6" (uuid a25b7e01-1754-4cc9-8a14-3d9c461e5af5))
    (pin "7" (uuid 014d13cd-26ad-4d0e-86ad-a43b541cab14))
    (pin "8" (uuid 7744b6ee-910d-401d-b730-65c35d3d8092))
  )

  (symbol (lib_id "ConductimeterPIC12F675-rescue:GND-RESCUE-ConductimeterPIC12F675") (at 204.47 53.34 0) (unit 1)
    (in_bom yes) (on_board yes)
    (uuid 00000000-0000-0000-0000-00005580bf99)
    (property "Reference" "#PWR020" (id 0) (at 204.47 53.34 0)
      (effects (font (size 0.762 0.762)) hide)
    )
    (property "Value" "GND" (id 1) (at 204.47 55.118 0)
      (effects (font (size 0.762 0.762)) hide)
    )
    (property "Footprint" "" (id 2) (at 204.47 53.34 0)
      (effects (font (size 1.524 1.524)))
    )
    (property "Datasheet" "" (id 3) (at 204.47 53.34 0)
      (effects (font (size 1.524 1.524)))
    )
    (pin "1" (uuid f5bf5b4a-5213-48af-a5cd-0d67969d2de6))
  )

  (symbol (lib_id "ConductimeterPIC12F675-rescue:+5V") (at 204.47 34.29 0) (unit 1)
    (in_bom yes) (on_board yes)
    (uuid 00000000-0000-0000-0000-00005580bfc1)
    (property "Reference" "#PWR019" (id 0) (at 204.47 32.004 0)
      (effects (font (size 0.508 0.508)) hide)
    )
    (property "Value" "+5V" (id 1) (at 204.47 32.004 0)
      (effects (font (size 0.762 0.762)))
    )
    (property "Footprint" "" (id 2) (at 204.47 34.29 0)
      (effects (font (size 1.524 1.524)))
    )
    (property "Datasheet" "" (id 3) (at 204.47 34.29 0)
      (effects (font (size 1.524 1.524)))
    )
    (pin "1" (uuid 59cb2966-1e9c-4b3b-b3c8-7499378d8dde))
  )

  (symbol (lib_id "ConductimeterPIC12F675-rescue:NPN") (at 59.69 100.33 0) (unit 1)
    (in_bom yes) (on_board yes)
    (uuid 00000000-0000-0000-0000-00005580cc63)
    (property "Reference" "Q1" (id 0) (at 63.5 100.33 0))
    (property "Value" "KSP2222ABU1" (id 1) (at 57.2008 96.52 0))
    (property "Footprint" "Package_TO_SOT_THT:TO-92_Inline_Wide" (id 2) (at 59.69 100.33 0)
      (effects (font (size 1.524 1.524)) hide)
    )
    (property "Datasheet" "" (id 3) (at 59.69 100.33 0)
      (effects (font (size 1.524 1.524)))
    )
    (pin "1" (uuid be4b72db-0e02-4d9b-844a-aff689b4e648))
    (pin "2" (uuid 5889287d-b845-4684-b23e-663811b25d27))
    (pin "3" (uuid 38cfe839-c630-43d3-a9ec-6a89ba9e318a))
  )

  (symbol (lib_id "ConductimeterPIC12F675-rescue:NPN") (at 88.9 100.33 0) (mirror y) (unit 1)
    (in_bom yes) (on_board yes)
    (uuid 00000000-0000-0000-0000-00005580cd6f)
    (property "Reference" "Q2" (id 0) (at 85.09 100.33 0))
    (property "Value" "KSP2222ABU2" (id 1) (at 91.3892 96.52 0))
    (property "Footprint" "Package_TO_SOT_THT:TO-92_Inline_Wide" (id 2) (at 88.9 100.33 0)
      (effects (font (size 1.524 1.524)) hide)
    )
    (property "Datasheet" "" (id 3) (at 88.9 100.33 0)
      (effects (font (size 1.524 1.524)))
    )
    (pin "1" (uuid 1cb22080-0f59-4c18-a6e6-8685ef44ec53))
    (pin "2" (uuid 701e1517-e8cf-46f4-b538-98e721c97380))
    (pin "3" (uuid 235067e2-1686-40fe-a9a0-61704311b2b1))
  )

  (symbol (lib_id "ConductimeterPIC12F675-rescue:R-RESCUE-ConductimeterPIC12F675") (at 45.72 100.33 270) (unit 1)
    (in_bom yes) (on_board yes)
    (uuid 00000000-0000-0000-0000-00005580d085)
    (property "Reference" "R1" (id 0) (at 45.72 102.362 90))
    (property "Value" "120" (id 1) (at 45.72 100.33 90))
    (property "Footprint" "Resistor_THT:R_Axial_DIN0207_L6.3mm_D2.5mm_P10.16mm_Horizontal" (id 2) (at 45.72 100.33 0)
      (effects (font (size 1.524 1.524)) hide)
    )
    (property "Datasheet" "" (id 3) (at 45.72 100.33 0)
      (effects (font (size 1.524 1.524)))
    )
    (pin "1" (uuid 3a41dd27-ec14-44d5-b505-aad1d829f79a))
    (pin "2" (uuid 0dfdfa9f-1e3f-4e14-b64b-12bde76a80c7))
  )

  (symbol (lib_id "ConductimeterPIC12F675-rescue:R-RESCUE-ConductimeterPIC12F675") (at 102.87 100.33 270) (unit 1)
    (in_bom yes) (on_board yes)
    (uuid 00000000-0000-0000-0000-00005580d0de)
    (property "Reference" "R8" (id 0) (at 102.87 102.362 90))
    (property "Value" "120" (id 1) (at 102.87 100.33 90))
    (property "Footprint" "Resistor_THT:R_Axial_DIN0207_L6.3mm_D2.5mm_P10.16mm_Horizontal" (id 2) (at 102.87 100.33 0)
      (effects (font (size 1.524 1.524)) hide)
    )
    (property "Datasheet" "" (id 3) (at 102.87 100.33 0)
      (effects (font (size 1.524 1.524)))
    )
    (pin "1" (uuid 5f31b97b-d794-46d6-bbd9-7a5638bcf704))
    (pin "2" (uuid 3c9169cc-3a77-4ae0-8afc-cbfc472a28c5))
  )

  (symbol (lib_id "ConductimeterPIC12F675-rescue:GND-RESCUE-ConductimeterPIC12F675") (at 58.42 113.03 0) (unit 1)
    (in_bom yes) (on_board yes)
    (uuid 00000000-0000-0000-0000-00005580d1d8)
    (property "Reference" "#PWR04" (id 0) (at 58.42 113.03 0)
      (effects (font (size 0.762 0.762)) hide)
    )
    (property "Value" "GND" (id 1) (at 58.42 114.808 0)
      (effects (font (size 0.762 0.762)) hide)
    )
    (property "Footprint" "" (id 2) (at 58.42 113.03 0)
      (effects (font (size 1.524 1.524)))
    )
    (property "Datasheet" "" (id 3) (at 58.42 113.03 0)
      (effects (font (size 1.524 1.524)))
    )
    (pin "1" (uuid 9aaeec6e-84fe-4644-b0bc-5de24626ff48))
  )

  (symbol (lib_id "ConductimeterPIC12F675-rescue:C-RESCUE-ConductimeterPIC12F675") (at 53.34 105.41 0) (unit 1)
    (in_bom yes) (on_board yes)
    (uuid 00000000-0000-0000-0000-00005580d246)
    (property "Reference" "C3" (id 0) (at 54.61 102.87 0)
      (effects (font (size 1.27 1.27)) (justify left))
    )
    (property "Value" "100nf" (id 1) (at 54.61 107.95 0)
      (effects (font (size 1.27 1.27)) (justify left))
    )
    (property "Footprint" "Capacitor_THT:C_Disc_D5.1mm_W3.2mm_P5.00mm" (id 2) (at 53.34 105.41 0)
      (effects (font (size 1.524 1.524)) hide)
    )
    (property "Datasheet" "" (id 3) (at 53.34 105.41 0)
      (effects (font (size 1.524 1.524)))
    )
    (pin "1" (uuid 59fc765e-1357-4c94-9529-5635418c7d73))
    (pin "2" (uuid 89a8e170-a222-41c0-b545-c9f4c5604011))
  )

  (symbol (lib_id "ConductimeterPIC12F675-rescue:C-RESCUE-ConductimeterPIC12F675") (at 95.25 105.41 0) (unit 1)
    (in_bom yes) (on_board yes)
    (uuid 00000000-0000-0000-0000-00005580d2a7)
    (property "Reference" "C5" (id 0) (at 96.52 102.87 0)
      (effects (font (size 1.27 1.27)) (justify left))
    )
    (property "Value" "100nf" (id 1) (at 96.52 107.95 0)
      (effects (font (size 1.27 1.27)) (justify left))
    )
    (property "Footprint" "Capacitor_THT:C_Disc_D5.1mm_W3.2mm_P5.00mm" (id 2) (at 95.25 105.41 0)
      (effects (font (size 1.524 1.524)) hide)
    )
    (property "Datasheet" "" (id 3) (at 95.25 105.41 0)
      (effects (font (size 1.524 1.524)))
    )
    (pin "1" (uuid 84d4e166-b429-409a-ab37-c6a10fd82ff5))
    (pin "2" (uuid e87738fc-e372-4c48-9de9-398fd8b4874c))
  )

  (symbol (lib_id "ConductimeterPIC12F675-rescue:+5V") (at 73.66 69.85 0) (unit 1)
    (in_bom yes) (on_board yes)
    (uuid 00000000-0000-0000-0000-00005580ddba)
    (property "Reference" "#PWR07" (id 0) (at 73.66 67.564 0)
      (effects (font (size 0.508 0.508)) hide)
    )
    (property "Value" "+5V" (id 1) (at 73.66 67.564 0)
      (effects (font (size 0.762 0.762)))
    )
    (property "Footprint" "" (id 2) (at 73.66 69.85 0)
      (effects (font (size 1.524 1.524)))
    )
    (property "Datasheet" "" (id 3) (at 73.66 69.85 0)
      (effects (font (size 1.524 1.524)))
    )
    (pin "1" (uuid 6afc19cf-38b4-47a3-bc2b-445b18724310))
  )

  (symbol (lib_id "ConductimeterPIC12F675-rescue:GND-RESCUE-ConductimeterPIC12F675") (at 41.91 157.48 0) (unit 1)
    (in_bom yes) (on_board yes)
    (uuid 00000000-0000-0000-0000-00005581486b)
    (property "Reference" "#PWR06" (id 0) (at 41.91 157.48 0)
      (effects (font (size 0.762 0.762)) hide)
    )
    (property "Value" "GND" (id 1) (at 41.91 159.258 0)
      (effects (font (size 0.762 0.762)) hide)
    )
    (property "Footprint" "" (id 2) (at 41.91 157.48 0)
      (effects (font (size 1.524 1.524)))
    )
    (property "Datasheet" "" (id 3) (at 41.91 157.48 0)
      (effects (font (size 1.524 1.524)))
    )
    (pin "1" (uuid 22962957-1efd-404d-83db-5b233b6c15b0))
  )

  (symbol (lib_id "ConductimeterPIC12F675-rescue:+5V") (at 91.44 123.19 0) (unit 1)
    (in_bom yes) (on_board yes)
    (uuid 00000000-0000-0000-0000-000055815b95)
    (property "Reference" "#PWR011" (id 0) (at 91.44 120.904 0)
      (effects (font (size 0.508 0.508)) hide)
    )
    (property "Value" "+5V" (id 1) (at 91.44 120.904 0)
      (effects (font (size 0.762 0.762)))
    )
    (property "Footprint" "" (id 2) (at 91.44 123.19 0)
      (effects (font (size 1.524 1.524)))
    )
    (property "Datasheet" "" (id 3) (at 91.44 123.19 0)
      (effects (font (size 1.524 1.524)))
    )
    (pin "1" (uuid 475ed8b3-90bf-48cd-bce5-d8f48b689541))
  )

  (symbol (lib_id "ConductimeterPIC12F675-rescue:-5V") (at 91.44 147.32 180) (unit 1)
    (in_bom yes) (on_board yes)
    (uuid 00000000-0000-0000-0000-000055815c11)
    (property "Reference" "#PWR12" (id 0) (at 91.44 150.876 0)
      (effects (font (size 0.508 0.508)) hide)
    )
    (property "Value" "-5V" (id 1) (at 91.44 150.114 0)
      (effects (font (size 0.762 0.762)))
    )
    (property "Footprint" "" (id 2) (at 91.44 147.32 0)
      (effects (font (size 1.524 1.524)))
    )
    (property "Datasheet" "" (id 3) (at 91.44 147.32 0)
      (effects (font (size 1.524 1.524)))
    )
    (pin "1" (uuid 7f9683c1-2203-43df-8fa1-719a0dc360df))
  )

  (symbol (lib_id "ConductimeterPIC12F675-rescue:R-RESCUE-ConductimeterPIC12F675") (at 81.28 168.91 0) (unit 1)
    (in_bom yes) (on_board yes)
    (uuid 00000000-0000-0000-0000-000055816cec)
    (property "Reference" "R5" (id 0) (at 83.312 168.91 90))
    (property "Value" "100K" (id 1) (at 81.28 168.91 90))
    (property "Footprint" "Resistor_THT:R_Axial_DIN0207_L6.3mm_D2.5mm_P10.16mm_Horizontal" (id 2) (at 81.28 168.91 0)
      (effects (font (size 1.524 1.524)) hide)
    )
    (property "Datasheet" "" (id 3) (at 81.28 168.91 0)
      (effects (font (size 1.524 1.524)))
    )
    (pin "1" (uuid 91fc5800-6029-46b1-848d-ca0091f97267))
    (pin "2" (uuid 275b6416-db29-42cc-9307-bf426917c3b4))
  )

  (symbol (lib_id "ConductimeterPIC12F675-rescue:R-RESCUE-ConductimeterPIC12F675") (at 81.28 181.61 0) (unit 1)
    (in_bom yes) (on_board yes)
    (uuid 00000000-0000-0000-0000-000055816da7)
    (property "Reference" "R6" (id 0) (at 83.312 181.61 90))
    (property "Value" "10K" (id 1) (at 81.28 181.61 90))
    (property "Footprint" "Resistor_THT:R_Axial_DIN0207_L6.3mm_D2.5mm_P10.16mm_Horizontal" (id 2) (at 81.28 181.61 0)
      (effects (font (size 1.524 1.524)) hide)
    )
    (property "Datasheet" "" (id 3) (at 81.28 181.61 0)
      (effects (font (size 1.524 1.524)))
    )
    (pin "1" (uuid 761c8e29-382a-475c-a37a-7201cc9cd0f5))
    (pin "2" (uuid e50c80c5-80c4-46a3-8c1e-c9c3a71a0934))
  )

  (symbol (lib_id "ConductimeterPIC12F675-rescue:GND-RESCUE-ConductimeterPIC12F675") (at 81.28 189.23 0) (unit 1)
    (in_bom yes) (on_board yes)
    (uuid 00000000-0000-0000-0000-000055816e80)
    (property "Reference" "#PWR08" (id 0) (at 81.28 189.23 0)
      (effects (font (size 0.762 0.762)) hide)
    )
    (property "Value" "GND" (id 1) (at 81.28 191.008 0)
      (effects (font (size 0.762 0.762)) hide)
    )
    (property "Footprint" "" (id 2) (at 81.28 189.23 0)
      (effects (font (size 1.524 1.524)))
    )
    (property "Datasheet" "" (id 3) (at 81.28 189.23 0)
      (effects (font (size 1.524 1.524)))
    )
    (pin "1" (uuid 6a0919c2-460c-4229-b872-14e318e1ba8b))
  )

  (symbol (lib_id "ConductimeterPIC12F675-rescue:R-RESCUE-ConductimeterPIC12F675") (at 87.63 152.4 270) (unit 1)
    (in_bom yes) (on_board yes)
    (uuid 00000000-0000-0000-0000-00005581992d)
    (property "Reference" "R7" (id 0) (at 87.63 154.432 90))
    (property "Value" "10K" (id 1) (at 87.63 152.4 90))
    (property "Footprint" "Resistor_THT:R_Axial_DIN0207_L6.3mm_D2.5mm_P10.16mm_Horizontal" (id 2) (at 87.63 152.4 0)
      (effects (font (size 1.524 1.524)) hide)
    )
    (property "Datasheet" "" (id 3) (at 87.63 152.4 0)
      (effects (font (size 1.524 1.524)))
    )
    (pin "1" (uuid c2dd13db-24b6-40f1-b75b-b9ab893d92ea))
    (pin "2" (uuid d8200a86-aa75-47a3-ad2a-7f4c9c999a6f))
  )

  (symbol (lib_id "ConductimeterPIC12F675-rescue:R-RESCUE-ConductimeterPIC12F675") (at 128.27 160.02 270) (unit 1)
    (in_bom yes) (on_board yes)
    (uuid 00000000-0000-0000-0000-00005581b3e4)
    (property "Reference" "R9" (id 0) (at 128.27 162.052 90))
    (property "Value" "270K" (id 1) (at 128.27 160.02 90))
    (property "Footprint" "Resistor_THT:R_Axial_DIN0207_L6.3mm_D2.5mm_P10.16mm_Horizontal" (id 2) (at 128.27 160.02 0)
      (effects (font (size 1.524 1.524)) hide)
    )
    (property "Datasheet" "" (id 3) (at 128.27 160.02 0)
      (effects (font (size 1.524 1.524)))
    )
    (pin "1" (uuid cee2f43a-7d22-4585-a857-73949bd17a9d))
    (pin "2" (uuid c873689a-d206-42f5-aead-9199b4d63f51))
  )

  (symbol (lib_id "ConductimeterPIC12F675-rescue:R-RESCUE-ConductimeterPIC12F675") (at 130.81 143.51 0) (unit 1)
    (in_bom yes) (on_board yes)
    (uuid 00000000-0000-0000-0000-00005581c2d6)
    (property "Reference" "R10" (id 0) (at 132.842 143.51 90))
    (property "Value" "100K" (id 1) (at 130.81 143.51 90))
    (property "Footprint" "Resistor_THT:R_Axial_DIN0207_L6.3mm_D2.5mm_P10.16mm_Horizontal" (id 2) (at 130.81 143.51 0)
      (effects (font (size 1.524 1.524)) hide)
    )
    (property "Datasheet" "" (id 3) (at 130.81 143.51 0)
      (effects (font (size 1.524 1.524)))
    )
    (pin "1" (uuid cbde200f-1075-469a-89f8-abbdcf30e36a))
    (pin "2" (uuid 3249bd81-9fd4-4194-9b4f-2e333b2195b8))
  )

  (symbol (lib_id "ConductimeterPIC12F675-rescue:GND-RESCUE-ConductimeterPIC12F675") (at 135.89 154.94 0) (unit 1)
    (in_bom yes) (on_board yes)
    (uuid 00000000-0000-0000-0000-00005581c847)
    (property "Reference" "#PWR013" (id 0) (at 135.89 154.94 0)
      (effects (font (size 0.762 0.762)) hide)
    )
    (property "Value" "GND" (id 1) (at 135.89 156.718 0)
      (effects (font (size 0.762 0.762)) hide)
    )
    (property "Footprint" "" (id 2) (at 135.89 154.94 0)
      (effects (font (size 1.524 1.524)))
    )
    (property "Datasheet" "" (id 3) (at 135.89 154.94 0)
      (effects (font (size 1.524 1.524)))
    )
    (pin "1" (uuid 3efa2ece-8f3f-4a8c-96e9-6ab3ec6f1f70))
  )

  (symbol (lib_id "ConductimeterPIC12F675-rescue:CAPAPOL") (at 48.26 43.18 0) (unit 1)
    (in_bom yes) (on_board yes)
    (uuid 00000000-0000-0000-0000-00005581c8f5)
    (property "Reference" "C1" (id 0) (at 49.53 40.64 0)
      (effects (font (size 1.27 1.27)) (justify left))
    )
    (property "Value" "100uf" (id 1) (at 49.53 45.72 0)
      (effects (font (size 1.27 1.27)) (justify left))
    )
    (property "Footprint" "Capacitor_THT:CP_Radial_D5.0mm_P2.50mm" (id 2) (at 48.26 43.18 0)
      (effects (font (size 1.524 1.524)) hide)
    )
    (property "Datasheet" "" (id 3) (at 48.26 43.18 0)
      (effects (font (size 1.524 1.524)))
    )
    (pin "1" (uuid 5a222fb6-5159-4931-9015-19df65643140))
    (pin "2" (uuid 88002554-c459-46e5-8b22-6ea6fe07fd4c))
  )

  (symbol (lib_id "ConductimeterPIC12F675-rescue:CAPAPOL") (at 76.2 43.18 0) (unit 1)
    (in_bom yes) (on_board yes)
    (uuid 00000000-0000-0000-0000-00005581c976)
    (property "Reference" "C4" (id 0) (at 77.47 40.64 0)
      (effects (font (size 1.27 1.27)) (justify left))
    )
    (property "Value" "100uf" (id 1) (at 77.47 45.72 0)
      (effects (font (size 1.27 1.27)) (justify left))
    )
    (property "Footprint" "Capacitor_THT:CP_Radial_D5.0mm_P2.50mm" (id 2) (at 76.2 43.18 0)
      (effects (font (size 1.524 1.524)) hide)
    )
    (property "Datasheet" "" (id 3) (at 76.2 43.18 0)
      (effects (font (size 1.524 1.524)))
    )
    (pin "1" (uuid 501880c3-8633-456f-9add-0e8fa1932ba6))
    (pin "2" (uuid c454102f-dc92-4550-9492-797fc8e6b49c))
  )

  (symbol (lib_id "ConductimeterPIC12F675-rescue:CAPAPOL") (at 104.14 36.83 0) (unit 1)
    (in_bom yes) (on_board yes)
    (uuid 00000000-0000-0000-0000-00005581d683)
    (property "Reference" "C6" (id 0) (at 105.41 34.29 0)
      (effects (font (size 1.27 1.27)) (justify left))
    )
    (property "Value" "10uf" (id 1) (at 105.41 39.37 0)
      (effects (font (size 1.27 1.27)) (justify left))
    )
    (property "Footprint" "Capacitor_THT:CP_Radial_D5.0mm_P2.50mm" (id 2) (at 104.14 36.83 0)
      (effects (font (size 1.524 1.524)) hide)
    )
    (property "Datasheet" "" (id 3) (at 104.14 36.83 0)
      (effects (font (size 1.524 1.524)))
    )
    (pin "1" (uuid 24b72b0d-63b8-4e06-89d0-e94dcf39a600))
    (pin "2" (uuid a6738794-75ae-48a6-8949-ed8717400d71))
  )

  (symbol (lib_id "ConductimeterPIC12F675-rescue:+5V") (at 172.72 127 0) (unit 1)
    (in_bom yes) (on_board yes)
    (uuid 00000000-0000-0000-0000-00005581ea3a)
    (property "Reference" "#PWR016" (id 0) (at 172.72 124.714 0)
      (effects (font (size 0.508 0.508)) hide)
    )
    (property "Value" "+5V" (id 1) (at 172.72 124.714 0)
      (effects (font (size 0.762 0.762)))
    )
    (property "Footprint" "" (id 2) (at 172.72 127 0)
      (effects (font (size 1.524 1.524)))
    )
    (property "Datasheet" "" (id 3) (at 172.72 127 0)
      (effects (font (size 1.524 1.524)))
    )
    (pin "1" (uuid 888fd7cb-2fc6-480c-bcfa-0b71303087d3))
  )

  (symbol (lib_id "ConductimeterPIC12F675-rescue:-5V") (at 172.72 149.86 180) (unit 1)
    (in_bom yes) (on_board yes)
    (uuid 00000000-0000-0000-0000-00005581ee06)
    (property "Reference" "#PWR17" (id 0) (at 172.72 153.416 0)
      (effects (font (size 0.508 0.508)) hide)
    )
    (property "Value" "-5V" (id 1) (at 172.72 152.654 0)
      (effects (font (size 0.762 0.762)))
    )
    (property "Footprint" "" (id 2) (at 172.72 149.86 0)
      (effects (font (size 1.524 1.524)))
    )
    (property "Datasheet" "" (id 3) (at 172.72 149.86 0)
      (effects (font (size 1.524 1.524)))
    )
    (pin "1" (uuid 5f6afe3e-3cb2-473a-819c-dc94ae52a6be))
  )

  (symbol (lib_id "ConductimeterPIC12F675-rescue:CAPAPOL") (at 167.64 41.91 180) (unit 1)
    (in_bom yes) (on_board yes)
    (uuid 00000000-0000-0000-0000-00005581f190)
    (property "Reference" "C8" (id 0) (at 166.37 44.45 0)
      (effects (font (size 1.27 1.27)) (justify left))
    )
    (property "Value" "10uf" (id 1) (at 166.37 39.37 0)
      (effects (font (size 1.27 1.27)) (justify left))
    )
    (property "Footprint" "Capacitor_THT:CP_Radial_D5.0mm_P2.50mm" (id 2) (at 167.64 41.91 0)
      (effects (font (size 1.524 1.524)) hide)
    )
    (property "Datasheet" "" (id 3) (at 167.64 41.91 0)
      (effects (font (size 1.524 1.524)))
    )
    (pin "1" (uuid 637f12be-fa48-4ce4-96b2-04c21a8795c8))
    (pin "2" (uuid 5ff19d63-2cb4-438b-93c4-e66d37a05329))
  )

  (symbol (lib_id "ConductimeterPIC12F675-rescue:VCC") (at 38.1 35.56 0) (unit 1)
    (in_bom yes) (on_board yes)
    (uuid 00000000-0000-0000-0000-000055820b66)
    (property "Reference" "#PWR01" (id 0) (at 38.1 33.02 0)
      (effects (font (size 0.762 0.762)) hide)
    )
    (property "Value" "VCC" (id 1) (at 38.1 33.02 0)
      (effects (font (size 0.762 0.762)))
    )
    (property "Footprint" "" (id 2) (at 38.1 35.56 0)
      (effects (font (size 1.524 1.524)))
    )
    (property "Datasheet" "" (id 3) (at 38.1 35.56 0)
      (effects (font (size 1.524 1.524)))
    )
    (pin "1" (uuid 3d552623-2969-4b15-8623-368144f225e9))
  )

  (symbol (lib_id "ConductimeterPIC12F675-rescue:GND-RESCUE-ConductimeterPIC12F675") (at 38.1 52.07 0) (unit 1)
    (in_bom yes) (on_board yes)
    (uuid 00000000-0000-0000-0000-000055820f28)
    (property "Reference" "#PWR02" (id 0) (at 38.1 52.07 0)
      (effects (font (size 0.762 0.762)) hide)
    )
    (property "Value" "GND" (id 1) (at 38.1 53.848 0)
      (effects (font (size 0.762 0.762)) hide)
    )
    (property "Footprint" "" (id 2) (at 38.1 52.07 0)
      (effects (font (size 1.524 1.524)))
    )
    (property "Datasheet" "" (id 3) (at 38.1 52.07 0)
      (effects (font (size 1.524 1.524)))
    )
    (pin "1" (uuid 992a2b00-5e28-4edd-88b5-994891512d8d))
  )

  (symbol (lib_id "ConductimeterPIC12F675-rescue:CAPAPOL") (at 140.97 143.51 0) (unit 1)
    (in_bom yes) (on_board yes)
    (uuid 00000000-0000-0000-0000-000055822640)
    (property "Reference" "C7" (id 0) (at 142.24 140.97 0)
      (effects (font (size 1.27 1.27)) (justify left))
    )
    (property "Value" "1uF" (id 1) (at 142.24 146.05 0)
      (effects (font (size 1.27 1.27)) (justify left))
    )
    (property "Footprint" "Capacitor_THT:CP_Radial_D5.0mm_P2.50mm" (id 2) (at 140.97 143.51 0)
      (effects (font (size 1.524 1.524)) hide)
    )
    (property "Datasheet" "" (id 3) (at 140.97 143.51 0)
      (effects (font (size 1.524 1.524)))
    )
    (pin "1" (uuid 86ad0555-08b3-4dde-9a3e-c1e5e29b6615))
    (pin "2" (uuid 73fbe87f-3928-49c2-bf87-839d907c6aef))
  )

  (symbol (lib_id "ConductimeterPIC12F675-rescue:CAPAPOL") (at 218.44 147.32 0) (unit 1)
    (in_bom yes) (on_board yes)
    (uuid 00000000-0000-0000-0000-000055823099)
    (property "Reference" "C9" (id 0) (at 219.71 144.78 0)
      (effects (font (size 1.27 1.27)) (justify left))
    )
    (property "Value" "10uF" (id 1) (at 219.71 149.86 0)
      (effects (font (size 1.27 1.27)) (justify left))
    )
    (property "Footprint" "Capacitor_THT:CP_Radial_D5.0mm_P2.50mm" (id 2) (at 218.44 147.32 0)
      (effects (font (size 1.524 1.524)) hide)
    )
    (property "Datasheet" "" (id 3) (at 218.44 147.32 0)
      (effects (font (size 1.524 1.524)))
    )
    (pin "1" (uuid ea2ea877-1ce1-4cd6-ad19-1da87f51601d))
    (pin "2" (uuid f699494a-77d6-4c73-bd50-29c1c1c5b879))
  )

  (symbol (lib_id "ConductimeterPIC12F675-rescue:R-RESCUE-ConductimeterPIC12F675") (at 207.01 138.43 270) (unit 1)
    (in_bom yes) (on_board yes)
    (uuid 00000000-0000-0000-0000-000055823dbd)
    (property "Reference" "R11" (id 0) (at 207.01 140.462 90))
    (property "Value" "22K" (id 1) (at 207.01 138.43 90))
    (property "Footprint" "Resistor_THT:R_Axial_DIN0207_L6.3mm_D2.5mm_P10.16mm_Horizontal" (id 2) (at 207.01 138.43 0)
      (effects (font (size 1.524 1.524)) hide)
    )
    (property "Datasheet" "" (id 3) (at 207.01 138.43 0)
      (effects (font (size 1.524 1.524)))
    )
    (pin "1" (uuid db742b9e-1fed-4e0c-b783-f911ab5116aa))
    (pin "2" (uuid 4344bc11-e822-474b-8d61-d12211e719b1))
  )

  (symbol (lib_id "ConductimeterPIC12F675-rescue:GND-RESCUE-ConductimeterPIC12F675") (at 218.44 158.75 0) (unit 1)
    (in_bom yes) (on_board yes)
    (uuid 00000000-0000-0000-0000-000055823f1d)
    (property "Reference" "#PWR021" (id 0) (at 218.44 158.75 0)
      (effects (font (size 0.762 0.762)) hide)
    )
    (property "Value" "GND" (id 1) (at 218.44 160.528 0)
      (effects (font (size 0.762 0.762)) hide)
    )
    (property "Footprint" "" (id 2) (at 218.44 158.75 0)
      (effects (font (size 1.524 1.524)))
    )
    (property "Datasheet" "" (id 3) (at 218.44 158.75 0)
      (effects (font (size 1.524 1.524)))
    )
    (pin "1" (uuid d72c89a6-7578-4468-964e-2a845431195f))
  )

  (symbol (lib_id "ConductimeterPIC12F675-rescue:GND-RESCUE-ConductimeterPIC12F675") (at 91.44 113.03 0) (unit 1)
    (in_bom yes) (on_board yes)
    (uuid 00000000-0000-0000-0000-00005582d30a)
    (property "Reference" "#PWR010" (id 0) (at 91.44 113.03 0)
      (effects (font (size 0.762 0.762)) hide)
    )
    (property "Value" "GND" (id 1) (at 91.44 114.808 0)
      (effects (font (size 0.762 0.762)) hide)
    )
    (property "Footprint" "" (id 2) (at 91.44 113.03 0)
      (effects (font (size 1.524 1.524)))
    )
    (property "Datasheet" "" (id 3) (at 91.44 113.03 0)
      (effects (font (size 1.524 1.524)))
    )
    (pin "1" (uuid 5f312b85-6822-40a3-b417-2df49696ca2d))
  )

  (symbol (lib_id "ConductimeterPIC12F675-rescue:PWR_FLAG") (at 33.02 35.56 0) (unit 1)
    (in_bom yes) (on_board yes)
    (uuid 00000000-0000-0000-0000-00005584e347)
    (property "Reference" "#FLG01" (id 0) (at 33.02 28.702 0)
      (effects (font (size 0.762 0.762)) hide)
    )
    (property "Value" "PWR_FLAG" (id 1) (at 33.02 29.718 0)
      (effects (font (size 0.762 0.762)))
    )
    (property "Footprint" "" (id 2) (at 33.02 35.56 0)
      (effects (font (size 1.524 1.524)))
    )
    (property "Datasheet" "" (id 3) (at 33.02 35.56 0)
      (effects (font (size 1.524 1.524)))
    )
    (pin "1" (uuid f4a1ab68-998b-43e3-aa33-40b58210bc99))
  )

  (symbol (lib_id "ConductimeterPIC12F675-rescue:PWR_FLAG") (at 33.02 48.26 0) (unit 1)
    (in_bom yes) (on_board yes)
    (uuid 00000000-0000-0000-0000-00005584e3cd)
    (property "Reference" "#FLG02" (id 0) (at 33.02 41.402 0)
      (effects (font (size 0.762 0.762)) hide)
    )
    (property "Value" "PWR_FLAG" (id 1) (at 33.02 42.418 0)
      (effects (font (size 0.762 0.762)))
    )
    (property "Footprint" "" (id 2) (at 33.02 48.26 0)
      (effects (font (size 1.524 1.524)))
    )
    (property "Datasheet" "" (id 3) (at 33.02 48.26 0)
      (effects (font (size 1.524 1.524)))
    )
    (pin "1" (uuid d13b0eae-4711-4325-a6bb-aa8e3646e86e))
  )

  (symbol (lib_id "Diode:1N4148") (at 115.57 135.89 180) (unit 1)
    (in_bom yes) (on_board yes) (fields_autoplaced)
    (uuid 2b50abee-358f-4eaa-94f8-3cee5a069d58)
    (property "Reference" "D2" (id 0) (at 115.57 129.54 0))
    (property "Value" "1N4148" (id 1) (at 115.57 132.08 0))
    (property "Footprint" "Diode_THT:D_DO-35_SOD27_P7.62mm_Horizontal" (id 2) (at 115.57 131.445 0)
      (effects (font (size 1.27 1.27)) hide)
    )
    (property "Datasheet" "https://assets.nexperia.com/documents/data-sheet/1N4148_1N4448.pdf" (id 3) (at 115.57 135.89 0)
      (effects (font (size 1.27 1.27)) hide)
    )
    (pin "1" (uuid 288386b4-bc86-40e8-9e0f-14604265c5ff))
    (pin "2" (uuid 153fff4e-99da-4205-91b2-e678163ec285))
  )

  (symbol (lib_id "ConductimeterPIC12F675-rescue:GND-RESCUE-ConductimeterPIC12F675") (at 92.71 78.74 90) (unit 1)
    (in_bom yes) (on_board yes)
    (uuid 43db18ef-16bb-49c5-af0a-d68912ce76bf)
    (property "Reference" "#PWR0101" (id 0) (at 92.71 78.74 0)
      (effects (font (size 0.762 0.762)) hide)
    )
    (property "Value" "GND" (id 1) (at 94.488 78.74 0)
      (effects (font (size 0.762 0.762)) hide)
    )
    (property "Footprint" "" (id 2) (at 92.71 78.74 0)
      (effects (font (size 1.524 1.524)))
    )
    (property "Datasheet" "" (id 3) (at 92.71 78.74 0)
      (effects (font (size 1.524 1.524)))
    )
    (pin "1" (uuid c7ed5737-dba0-4118-915b-37971b9e8d6f))
  )

  (symbol (lib_id "Device:R_Potentiometer") (at 41.91 142.24 180) (unit 1)
    (in_bom yes) (on_board yes) (fields_autoplaced)
    (uuid 517d691f-7ae7-4e72-9ea4-f5d2ae6754ea)
    (property "Reference" "POT1" (id 0) (at 44.45 140.9699 0)
      (effects (font (size 1.27 1.27)) (justify right))
    )
    (property "Value" "" (id 1) (at 44.45 143.5099 0)
      (effects (font (size 1.27 1.27)) (justify right))
    )
    (property "Footprint" "" (id 2) (at 41.91 142.24 0)
      (effects (font (size 1.27 1.27)) hide)
    )
    (property "Datasheet" "~" (id 3) (at 41.91 142.24 0)
      (effects (font (size 1.27 1.27)) hide)
    )
    (pin "1" (uuid 97181880-94fa-42d4-b759-0e5452e90cce))
    (pin "2" (uuid a79487e1-0b36-4373-aef9-c4f8e31f78af))
    (pin "3" (uuid 15e6da14-57da-4fcd-a7a8-a004cc23da9e))
  )

  (symbol (lib_id "Diode:1N4148") (at 48.26 31.75 90) (unit 1)
    (in_bom yes) (on_board yes) (fields_autoplaced)
    (uuid 5a5e53f1-f747-448f-b33b-e8391e49dfc1)
    (property "Reference" "D1" (id 0) (at 50.8 30.4799 90)
      (effects (font (size 1.27 1.27)) (justify right))
    )
    (property "Value" "1N4148" (id 1) (at 50.8 33.0199 90)
      (effects (font (size 1.27 1.27)) (justify right))
    )
    (property "Footprint" "Diode_THT:D_DO-35_SOD27_P7.62mm_Horizontal" (id 2) (at 52.705 31.75 0)
      (effects (font (size 1.27 1.27)) hide)
    )
    (property "Datasheet" "https://assets.nexperia.com/documents/data-sheet/1N4148_1N4448.pdf" (id 3) (at 48.26 31.75 0)
      (effects (font (size 1.27 1.27)) hide)
    )
    (pin "1" (uuid 75a3bebf-5753-45b2-bbd4-8b664b6e1a52))
    (pin "2" (uuid 04684ee2-3a45-4439-8149-f07c290b3fa5))
  )

  (symbol (lib_id "Connector_Generic:Conn_01x05") (at 128.27 78.74 0) (unit 1)
    (in_bom yes) (on_board yes) (fields_autoplaced)
    (uuid 5db5b3b9-e7d7-4c18-97bb-7ee20565f942)
    (property "Reference" "J1" (id 0) (at 130.81 77.4699 0)
      (effects (font (size 1.27 1.27)) (justify left))
    )
    (property "Value" "" (id 1) (at 130.81 80.0099 0)
      (effects (font (size 1.27 1.27)) (justify left))
    )
    (property "Footprint" "" (id 2) (at 128.27 78.74 0)
      (effects (font (size 1.27 1.27)) hide)
    )
    (property "Datasheet" "~" (id 3) (at 128.27 78.74 0)
      (effects (font (size 1.27 1.27)) hide)
    )
    (pin "1" (uuid e94f01ae-8487-44dc-9b56-b112e7e5acdc))
    (pin "2" (uuid a7f03f75-b8c0-4a89-8968-b410fb3389a7))
    (pin "3" (uuid a922b958-0255-4379-a576-b39891301a10))
    (pin "4" (uuid d1ecf0f6-bc35-4a24-9d92-fadb9efa1ca5))
    (pin "5" (uuid c6c91bfc-6249-42c2-b70b-693b7837c192))
  )

  (symbol (lib_id "Diode:1N4148") (at 101.6 152.4 180) (unit 1)
    (in_bom yes) (on_board yes) (fields_autoplaced)
    (uuid 7fbeb41d-8859-4c24-84a9-85a86b6296f0)
    (property "Reference" "D3" (id 0) (at 101.6 146.05 0))
    (property "Value" "1N4148" (id 1) (at 101.6 148.59 0))
    (property "Footprint" "Diode_THT:D_DO-35_SOD27_P7.62mm_Horizontal" (id 2) (at 101.6 147.955 0)
      (effects (font (size 1.27 1.27)) hide)
    )
    (property "Datasheet" "https://assets.nexperia.com/documents/data-sheet/1N4148_1N4448.pdf" (id 3) (at 101.6 152.4 0)
      (effects (font (size 1.27 1.27)) hide)
    )
    (pin "1" (uuid 9c7f6c56-ebd0-45f8-9877-b6b0f8fd0973))
    (pin "2" (uuid 3f6e24b3-6245-4a46-b629-97c2aaa6e4f4))
  )

  (symbol (lib_id "Regulator_Linear:LM78L05_TO92") (at 62.23 38.1 0) (unit 1)
    (in_bom yes) (on_board yes) (fields_autoplaced)
    (uuid a6522efe-efaa-4294-8978-e8c504504a39)
    (property "Reference" "U2" (id 0) (at 62.23 30.48 0))
    (property "Value" "LM78L05_TO92" (id 1) (at 62.23 33.02 0))
    (property "Footprint" "Package_TO_SOT_THT:TO-92_Inline_Wide" (id 2) (at 62.23 32.385 0)
      (effects (font (size 1.27 1.27) italic) hide)
    )
    (property "Datasheet" "https://www.onsemi.com/pub/Collateral/MC78L06A-D.pdf" (id 3) (at 62.23 39.37 0)
      (effects (font (size 1.27 1.27)) hide)
    )
    (pin "1" (uuid decc1120-527f-4db0-bbf7-5cd6825d374e))
    (pin "2" (uuid 5ec0eab3-d17e-4a75-a0fd-484b9f8a2298))
    (pin "3" (uuid 1f6dc4c0-95ef-489e-9315-edd5a136afd5))
  )

  (symbol (lib_id "ConductimeterPIC12F675-rescue:CAPAPOL") (at 81.28 78.74 90) (unit 1)
    (in_bom yes) (on_board yes)
    (uuid c6478f53-c275-4590-95a2-f76a01796494)
    (property "Reference" "C10" (id 0) (at 78.74 77.47 0)
      (effects (font (size 1.27 1.27)) (justify left))
    )
    (property "Value" "100uf" (id 1) (at 83.82 77.47 0)
      (effects (font (size 1.27 1.27)) (justify left))
    )
    (property "Footprint" "Capacitor_THT:CP_Radial_D5.0mm_P2.50mm" (id 2) (at 81.28 78.74 0)
      (effects (font (size 1.524 1.524)) hide)
    )
    (property "Datasheet" "" (id 3) (at 81.28 78.74 0)
      (effects (font (size 1.524 1.524)))
    )
    (pin "1" (uuid a1e4b2e1-3e43-4a3d-9771-adfa540d99dd))
    (pin "2" (uuid 6f9aabdf-c35f-498e-bebf-e304cda9fa75))
  )

  (symbol (lib_id "Connector_Generic:Conn_01x03") (at 171.45 80.01 0) (unit 1)
    (in_bom yes) (on_board yes) (fields_autoplaced)
    (uuid cf400ce4-3e65-410a-a972-f201cf70b7c7)
    (property "Reference" "J2" (id 0) (at 173.99 78.7399 0)
      (effects (font (size 1.27 1.27)) (justify left))
    )
    (property "Value" "" (id 1) (at 173.99 81.2799 0)
      (effects (font (size 1.27 1.27)) (justify left))
    )
    (property "Footprint" "" (id 2) (at 171.45 80.01 0)
      (effects (font (size 1.27 1.27)) hide)
    )
    (property "Datasheet" "~" (id 3) (at 171.45 80.01 0)
      (effects (font (size 1.27 1.27)) hide)
    )
    (pin "1" (uuid dff29163-a387-4d0a-a007-f5f73c694358))
    (pin "2" (uuid a9750760-43d2-4f86-9f68-15c8b424e5f8))
    (pin "3" (uuid 1467f436-d107-4be1-94af-855d488f1bc8))
  )

  (sheet_instances
    (path "/" (page "1"))
  )

  (symbol_instances
    (path "/00000000-0000-0000-0000-00005584e347"
      (reference "#FLG01") (unit 1) (value "PWR_FLAG") (footprint "")
    )
    (path "/00000000-0000-0000-0000-00005584e3cd"
      (reference "#FLG02") (unit 1) (value "PWR_FLAG") (footprint "")
    )
    (path "/00000000-0000-0000-0000-000055820b66"
      (reference "#PWR01") (unit 1) (value "VCC") (footprint "")
    )
    (path "/00000000-0000-0000-0000-000055820f28"
      (reference "#PWR02") (unit 1) (value "GND") (footprint "")
    )
    (path "/00000000-0000-0000-0000-000055808e06"
      (reference "#PWR03") (unit 1) (value "VCC") (footprint "")
    )
    (path "/00000000-0000-0000-0000-00005580d1d8"
      (reference "#PWR04") (unit 1) (value "GND") (footprint "")
    )
    (path "/00000000-0000-0000-0000-000055808dcb"
      (reference "#PWR05") (unit 1) (value "GND") (footprint "")
    )
    (path "/00000000-0000-0000-0000-00005581486b"
      (reference "#PWR06") (unit 1) (value "GND") (footprint "")
    )
    (path "/00000000-0000-0000-0000-00005580ddba"
      (reference "#PWR07") (unit 1) (value "+5V") (footprint "")
    )
    (path "/00000000-0000-0000-0000-000055816e80"
      (reference "#PWR08") (unit 1) (value "GND") (footprint "")
    )
    (path "/00000000-0000-0000-0000-000055809c77"
      (reference "#PWR09") (unit 1) (value "+5V") (footprint "")
    )
    (path "/00000000-0000-0000-0000-00005582d30a"
      (reference "#PWR010") (unit 1) (value "GND") (footprint "")
    )
    (path "/00000000-0000-0000-0000-000055815b95"
      (reference "#PWR011") (unit 1) (value "+5V") (footprint "")
    )
    (path "/00000000-0000-0000-0000-000055815c11"
      (reference "#PWR12") (unit 1) (value "-5V") (footprint "")
    )
    (path "/00000000-0000-0000-0000-00005581c847"
      (reference "#PWR013") (unit 1) (value "GND") (footprint "")
    )
    (path "/00000000-0000-0000-0000-00005580a592"
      (reference "#PWR014") (unit 1) (value "+5V") (footprint "")
    )
    (path "/00000000-0000-0000-0000-000055809c79"
      (reference "#PWR015") (unit 1) (value "GND") (footprint "")
    )
    (path "/00000000-0000-0000-0000-00005581ea3a"
      (reference "#PWR016") (unit 1) (value "+5V") (footprint "")
    )
    (path "/00000000-0000-0000-0000-00005581ee06"
      (reference "#PWR17") (unit 1) (value "-5V") (footprint "")
    )
    (path "/00000000-0000-0000-0000-00005580a2d0"
      (reference "#PWR18") (unit 1) (value "-5V") (footprint "")
    )
    (path "/00000000-0000-0000-0000-00005580bfc1"
      (reference "#PWR019") (unit 1) (value "+5V") (footprint "")
    )
    (path "/00000000-0000-0000-0000-00005580bf99"
      (reference "#PWR020") (unit 1) (value "GND") (footprint "")
    )
    (path "/00000000-0000-0000-0000-000055823f1d"
      (reference "#PWR021") (unit 1) (value "GND") (footprint "")
    )
    (path "/43db18ef-16bb-49c5-af0a-d68912ce76bf"
      (reference "#PWR0101") (unit 1) (value "GND") (footprint "")
    )
    (path "/00000000-0000-0000-0000-00005581c8f5"
      (reference "C1") (unit 1) (value "100uf") (footprint "Capacitor_THT:CP_Radial_D5.0mm_P2.50mm")
    )
    (path "/00000000-0000-0000-0000-00005580d246"
      (reference "C3") (unit 1) (value "100nf") (footprint "Capacitor_THT:C_Disc_D5.1mm_W3.2mm_P5.00mm")
    )
    (path "/00000000-0000-0000-0000-00005581c976"
      (reference "C4") (unit 1) (value "100uf") (footprint "Capacitor_THT:CP_Radial_D5.0mm_P2.50mm")
    )
    (path "/00000000-0000-0000-0000-00005580d2a7"
      (reference "C5") (unit 1) (value "100nf") (footprint "Capacitor_THT:C_Disc_D5.1mm_W3.2mm_P5.00mm")
    )
    (path "/00000000-0000-0000-0000-00005581d683"
      (reference "C6") (unit 1) (value "10uf") (footprint "Capacitor_THT:CP_Radial_D5.0mm_P2.50mm")
    )
    (path "/00000000-0000-0000-0000-000055822640"
      (reference "C7") (unit 1) (value "1uF") (footprint "Capacitor_THT:CP_Radial_D5.0mm_P2.50mm")
    )
    (path "/00000000-0000-0000-0000-00005581f190"
      (reference "C8") (unit 1) (value "10uf") (footprint "Capacitor_THT:CP_Radial_D5.0mm_P2.50mm")
    )
    (path "/00000000-0000-0000-0000-000055823099"
      (reference "C9") (unit 1) (value "10uF") (footprint "Capacitor_THT:CP_Radial_D5.0mm_P2.50mm")
    )
    (path "/c6478f53-c275-4590-95a2-f76a01796494"
      (reference "C10") (unit 1) (value "100uf") (footprint "Capacitor_THT:CP_Radial_D5.0mm_P2.50mm")
    )
    (path "/5a5e53f1-f747-448f-b33b-e8391e49dfc1"
      (reference "D1") (unit 1) (value "1N4148") (footprint "Diode_THT:D_DO-35_SOD27_P7.62mm_Horizontal")
    )
    (path "/2b50abee-358f-4eaa-94f8-3cee5a069d58"
      (reference "D2") (unit 1) (value "1N4148") (footprint "Diode_THT:D_DO-35_SOD27_P7.62mm_Horizontal")
    )
    (path "/7fbeb41d-8859-4c24-84a9-85a86b6296f0"
      (reference "D3") (unit 1) (value "1N4148") (footprint "Diode_THT:D_DO-35_SOD27_P7.62mm_Horizontal")
    )
    (path "/00000000-0000-0000-0000-00005580bcca"
      (reference "IC1") (unit 1) (value "PIC12F675-I/MC") (footprint "Package_DIP:DIP-8_W7.62mm")
    )
    (path "/5db5b3b9-e7d7-4c18-97bb-7ee20565f942"
      (reference "J1") (unit 1) (value "Conn_01x05") (footprint "Connector_PinHeader_2.54mm:PinHeader_1x05_P2.54mm_Horizontal")
    )
    (path "/cf400ce4-3e65-410a-a972-f201cf70b7c7"
      (reference "J2") (unit 1) (value "Conn_01x03") (footprint "Connector_PinHeader_2.54mm:PinHeader_1x03_P2.54mm_Horizontal")
    )
    (path "/00000000-0000-0000-0000-000055808aa2"
      (reference "O1") (unit 1) (value "TL082") (footprint "Package_DIP:DIP-8_W7.62mm")
    )
    (path "/00000000-0000-0000-0000-000055808ad1"
      (reference "O1") (unit 2) (value "TL082") (footprint "Package_DIP:DIP-8_W7.62mm")
    )
    (path "/517d691f-7ae7-4e72-9ea4-f5d2ae6754ea"
      (reference "POT1") (unit 1) (value "500K") (footprint "Potentiometer_THT:Potentiometer_Bourns_3296W_Vertical")
    )
    (path "/00000000-0000-0000-0000-00005580cc63"
      (reference "Q1") (unit 1) (value "KSP2222ABU1") (footprint "Package_TO_SOT_THT:TO-92_Inline_Wide")
    )
    (path "/00000000-0000-0000-0000-00005580cd6f"
      (reference "Q2") (unit 1) (value "KSP2222ABU2") (footprint "Package_TO_SOT_THT:TO-92_Inline_Wide")
    )
    (path "/00000000-0000-0000-0000-00005580d085"
      (reference "R1") (unit 1) (value "120") (footprint "Resistor_THT:R_Axial_DIN0207_L6.3mm_D2.5mm_P10.16mm_Horizontal")
    )
    (path "/00000000-0000-0000-0000-000055816cec"
      (reference "R5") (unit 1) (value "100K") (footprint "Resistor_THT:R_Axial_DIN0207_L6.3mm_D2.5mm_P10.16mm_Horizontal")
    )
    (path "/00000000-0000-0000-0000-000055816da7"
      (reference "R6") (unit 1) (value "10K") (footprint "Resistor_THT:R_Axial_DIN0207_L6.3mm_D2.5mm_P10.16mm_Horizontal")
    )
    (path "/00000000-0000-0000-0000-00005581992d"
      (reference "R7") (unit 1) (value "10K") (footprint "Resistor_THT:R_Axial_DIN0207_L6.3mm_D2.5mm_P10.16mm_Horizontal")
    )
    (path "/00000000-0000-0000-0000-00005580d0de"
      (reference "R8") (unit 1) (value "120") (footprint "Resistor_THT:R_Axial_DIN0207_L6.3mm_D2.5mm_P10.16mm_Horizontal")
    )
    (path "/00000000-0000-0000-0000-00005581b3e4"
      (reference "R9") (unit 1) (value "270K") (footprint "Resistor_THT:R_Axial_DIN0207_L6.3mm_D2.5mm_P10.16mm_Horizontal")
    )
    (path "/00000000-0000-0000-0000-00005581c2d6"
      (reference "R10") (unit 1) (value "100K") (footprint "Resistor_THT:R_Axial_DIN0207_L6.3mm_D2.5mm_P10.16mm_Horizontal")
    )
    (path "/00000000-0000-0000-0000-000055823dbd"
      (reference "R11") (unit 1) (value "22K") (footprint "Resistor_THT:R_Axial_DIN0207_L6.3mm_D2.5mm_P10.16mm_Horizontal")
    )
    (path "/00000000-0000-0000-0000-000055809eb5"
      (reference "U1") (unit 1) (value "ICL7660") (footprint "Package_DIP:DIP-8_W7.62mm")
    )
    (path "/a6522efe-efaa-4294-8978-e8c504504a39"
      (reference "U2") (unit 1) (value "LM78L05_TO92") (footprint "Package_TO_SOT_THT:TO-92_Inline_Wide")
    )
  )
)
