# Supplementary material for: Monitoring multiple parameters in complex water scenarios using a low-cost open-source data acquisition platform
Source: HardwareX. 2023 Nov 28;16:e00492. doi: 10.1016/j.ohx.2023.e00492 (PMC10749909; doi:10.1016/j.ohx.2023.e00492)
Supplement: Supplementary Data 1 [file mmc1.zip › MONITORING MULTIPLE PARAMETERS IN COMPLEX WATER SCENARIOS USING A LOW COST OPEN SOURCE DATA ACQUISITION PLATFORM/Hardware files/Sensors/Temperature/Temperature.kicad_pcb]

(kicad_pcb (version 20211014) (generator pcbnew)

  (general
    (thickness 1.6)
  )

  (paper "A4")
  (layers
    (0 "F.Cu" signal)
    (31 "B.Cu" signal)
    (32 "B.Adhes" user "B.Adhesive")
    (33 "F.Adhes" user "F.Adhesive")
    (34 "B.Paste" user)
    (35 "F.Paste" user)
    (36 "B.SilkS" user "B.Silkscreen")
    (37 "F.SilkS" user "F.Silkscreen")
    (38 "B.Mask" user)
    (39 "F.Mask" user)
    (40 "Dwgs.User" user "User.Drawings")
    (41 "Cmts.User" user "User.Comments")
    (42 "Eco1.User" user "User.Eco1")
    (43 "Eco2.User" user "User.Eco2")
    (44 "Edge.Cuts" user)
    (45 "Margin" user)
    (46 "B.CrtYd" user "B.Courtyard")
    (47 "F.CrtYd" user "F.Courtyard")
    (48 "B.Fab" user)
    (49 "F.Fab" user)
  )

  (setup
    (stackup
      (layer "F.SilkS" (type "Top Silk Screen"))
      (layer "F.Paste" (type "Top Solder Paste"))
      (layer "F.Mask" (type "Top Solder Mask") (thickness 0.01))
      (layer "F.Cu" (type "copper") (thickness 0.035))
      (layer "dielectric 1" (type "core") (thickness 1.51) (material "FR4") (epsilon_r 4.5) (loss_tangent 0.02))
      (layer "B.Cu" (type "copper") (thickness 0.035))
      (layer "B.Mask" (type "Bottom Solder Mask") (thickness 0.01))
      (layer "B.Paste" (type "Bottom Solder Paste"))
      (layer "B.SilkS" (type "Bottom Silk Screen"))
      (copper_finish "None")
      (dielectric_constraints no)
    )
    (pad_to_mask_clearance 0)
    (pcbplotparams
      (layerselection 0x0021020_80000001)
      (disableapertmacros false)
      (usegerberextensions false)
      (usegerberattributes false)
      (usegerberadvancedattributes false)
      (creategerberjobfile false)
      (svguseinch false)
      (svgprecision 6)
      (excludeedgelayer true)
      (plotframeref true)
      (viasonmask false)
      (mode 1)
      (useauxorigin false)
      (hpglpennumber 1)
      (hpglpenspeed 20)
      (hpglpendiameter 15.000000)
      (dxfpolygonmode true)
      (dxfimperialunits true)
      (dxfusepcbnewfont true)
      (psnegative false)
      (psa4output false)
      (plotreference true)
      (plotvalue true)
      (plotinvisibletext false)
      (sketchpadsonfab false)
      (subtractmaskfromsilk false)
      (outputformat 4)
      (mirror false)
      (drillshape 0)
      (scaleselection 1)
      (outputdirectory "")
    )
  )

  (net 0 "")
  (net 1 "BSec_GND1")
  (net 2 "BPrim_Center1")
  (net 3 "BPrim_2")
  (net 4 "BPrim_1")
  (net 5 "Net-(C3-Pad1)")
  (net 6 "Net-(C5-Pad1)")
  (net 7 "Net-(C6-Pad1)")
  (net 8 "Net-(C6-Pad2)")
  (net 9 "Net-(C7-Pad1)")
  (net 10 "-5V")
  (net 11 "PIN_B")
  (net 12 "PIN_A")
  (net 13 "Net-(O1-Pad2)")
  (net 14 "Net-(O1-Pad6)")
  (net 15 "Net-(R5-Pad2)")
  (net 16 "Net-(C1-Pad1)")
  (net 17 "unconnected-(IC1-Pad2)")
  (net 18 "unconnected-(IC1-Pad3)")
  (net 19 "unconnected-(IC1-Pad4)")
  (net 20 "unconnected-(IC1-Pad5)")
  (net 21 "unconnected-(U1-Pad7)")
  (net 22 "Net-(D2-Pad2)")
  (net 23 "Net-(D3-Pad2)")
  (net 24 "BSec_POS1")
  (net 25 "Out1")
  (net 26 "Vcc1")

  (footprint "Capacitor_THT:CP_Radial_D5.0mm_P2.50mm" (layer "F.Cu")
    (tedit 5AE50EF0) (tstamp 00000000-0000-0000-0000-00005582f410)
    (at 173.5 88.705113 90)
    (descr "CP, Radial series, Radial, pin pitch=2.50mm, , diameter=5mm, Electrolytic Capacitor")
    (tags "CP Radial series Radial pin pitch 2.50mm  diameter 5mm Electrolytic Capacitor")
    (property "Sheetfile" "ConductimeterPIC12F675.kicad_sch")
    (property "Sheetname" "")
    (path "/00000000-0000-0000-0000-00005581c8f5")
    (attr through_hole)
    (fp_text reference "C1" (at 1.256232 -19.67 90) (layer "F.SilkS")
      (effects (font (size 1 1) (thickness 0.15)))
      (tstamp 481fb8a7-264f-4a4e-b259-7f53038563c7)
    )
    (fp_text value "100uf" (at 1.25 3.75 90) (layer "F.Fab")
      (effects (font (size 1 1) (thickness 0.15)))
      (tstamp 8e8ceb36-ca35-4c9a-a846-688e15e77788)
    )
    (fp_text user "${REFERENCE}" (at 1.25 0 90) (layer "F.Fab")
      (effects (font (size 1 1) (thickness 0.15)))
      (tstamp fab35b9f-22b8-40b8-a34f-c3e78d31a80c)
    )
    (fp_line (start 1.69 1.04) (end 1.69 2.543) (layer "F.SilkS") (width 0.12) (tstamp 0115e92b-e21f-4f6c-952e-8e05a1e96c3f))
    (fp_line (start 2.331 1.04) (end 2.331 2.348) (layer "F.SilkS") (width 0.12) (tstamp 02f42abb-642f-4f8f-a9ee-8e404f7c8066))
    (fp_line (start 1.41 -2.576) (end 1.41 2.576) (layer "F.SilkS") (width 0.12) (tstamp 032ab517-1169-45b2-b246-7a5580a7a1e0))
    (fp_line (start 2.651 -2.175) (end 2.651 -1.04) (layer "F.SilkS") (width 0.12) (tstamp 06185b72-096b-4b50-80ec-d17b5cf56964))
    (fp_line (start 2.211 -2.398) (end 2.211 -1.04) (layer "F.SilkS") (width 0.12) (tstamp 095caabc-0606-4a88-9dcd-bf114a497ab6))
    (fp_line (start 3.491 1.04) (end 3.491 1.319) (layer "F.SilkS") (width 0.12) (tstamp 0ddf40b2-f9b3-4c33-b982-9cfe108ccea5))
    (fp_line (start 2.931 1.04) (end 2.931 1.971) (layer "F.SilkS") (width 0.12) (tstamp 0ecad54d-9f8c-4776-bc1a-33fd9fb811b7))
    (fp_line (start 1.29 -2.58) (end 1.29 2.58) (layer "F.SilkS") (width 0.12) (tstamp 0f81cf9d-3bbf-4965-873e-6eaea81e54a6))
    (fp_line (start 2.811 -2.065) (end 2.811 -1.04) (layer "F.SilkS") (width 0.12) (tstamp 1139daab-1b9a-4bf9-8bbc-4698889e2f9b))
    (fp_line (start 3.451 1.04) (end 3.451 1.383) (layer "F.SilkS") (width 0.12) (tstamp 122c3c8d-4abc-4a5b-b6af-f1d7b66944fa))
    (fp_line (start 2.531 1.04) (end 2.531 2.247) (layer "F.SilkS") (width 0.12) (tstamp 12a9d5de-655f-4e22-87e3-241a10bc31b7))
    (fp_line (start 3.731 -0.805) (end 3.731 0.805) (layer "F.SilkS") (width 0.12) (tstamp 16e9544c-c29d-4e7f-abf8-60084c39ffb9))
    (fp_line (start 2.251 -2.382) (end 2.251 -1.04) (layer "F.SilkS") (width 0.12) (tstamp 17a1a2b4-9c1c-41f7-8399-01b547d41db5))
    (fp_line (start 3.571 -1.178) (end 3.571 1.178) (layer "F.SilkS") (width 0.12) (tstamp 1815b8c7-754c-4744-bf8e-c8296d12701a))
    (fp_line (start 2.971 1.04) (end 2.971 1.937) (layer "F.SilkS") (width 0.12) (tstamp 1881b303-2ad1-4842-8ebf-ff21d665036d))
    (fp_line (start 1.33 -2.579) (end 1.33 2.579) (layer "F.SilkS") (width 0.12) (tstamp 1b44a1fd-5c76-4ec9-b847-5f1e1a71e94d))
    (fp_line (start 2.451 -2.29) (end 2.451 -1.04) (layer "F.SilkS") (width 0.12) (tstamp 1c88e93b-913d-418a-a3bb-bfc2097cc821))
    (fp_line (start 2.851 1.04) (end 2.851 2.035) (layer "F.SilkS") (width 0.12) (tstamp 1e720150-f681-4b76-b2c9-39e98b0fd32f))
    (fp_line (start 3.171 1.04) (end 3.171 1.743) (layer "F.SilkS") (width 0.12) (tstamp 1f346adf-e5fd-46a2-816c-4df750c44157))
    (fp_line (start 2.331 -2.348) (end 2.331 -1.04) (layer "F.SilkS") (width 0.12) (tstamp 21130743-d6f1-4c1b-bb85-0e88b784605e))
    (fp_line (start 2.131 1.04) (end 2.131 2.428) (layer "F.SilkS") (width 0.12) (tstamp 237ccbb3-cf42-4ed2-9d66-28b16feec95e))
    (fp_line (start 3.091 1.04) (end 3.091 1.826) (layer "F.SilkS") (width 0.12) (tstamp 2685c394-3647-4147-84a4-63c7c5c43787))
    (fp_line (start 2.531 -2.247) (end 2.531 -1.04) (layer "F.SilkS") (width 0.12) (tstamp 287bf2a1-29f9-4fa2-8806-5aae7b4ed0fd))
    (fp_line (start 1.73 1.04) (end 1.73 2.536) (layer "F.SilkS") (width 0.12) (tstamp 2958dd0f-a11c-4544-ac62-92f6e618d483))
    (fp_line (start 2.691 1.04) (end 2.691 2.149) (layer "F.SilkS") (width 0.12) (tstamp 2b266aed-50a4-4ec3-a415-7a17d939127f))
    (fp_line (start 3.291 1.04) (end 3.291 1.605) (layer "F.SilkS") (width 0.12) (tstamp 30ed58c5-09f8-444e-a2ab-8677e9129658))
    (fp_line (start 2.051 1.04) (end 2.051 2.455) (layer "F.SilkS") (width 0.12) (tstamp 31cc44ba-39cf-412e-b3f4-cf1aa20b2810))
    (fp_line (start 2.571 -2.224) (end 2.571 -1.04) (layer "F.SilkS") (width 0.12) (tstamp 3446888c-6f56-40c0-88fd-2f35cc29ff9c))
    (fp_line (start 2.371 1.04) (end 2.371 2.329) (layer "F.SilkS") (width 0.12) (tstamp 354e6d49-98c0-4e20-99d5-c2a8aa4b95b1))
    (fp_line (start 1.37 -2.578) (end 1.37 2.578) (layer "F.SilkS") (width 0.12) (tstamp 35be8f07-021e-43f0-b5be-f40ff51a1594))
    (fp_line (start 3.131 -1.785) (end 3.131 -1.04) (layer "F.SilkS") (width 0.12) (tstamp 386fa9f8-c350-435f-9688-444f9e6b547c))
    (fp_line (start 1.77 -2.528) (end 1.77 -1.04) (layer "F.SilkS") (width 0.12) (tstamp 3c09a5e5-de03-42b9-a9b6-651e83644a0f))
    (fp_line (start 3.611 -1.098) (end 3.611 1.098) (layer "F.SilkS") (width 0.12) (tstamp 3fe88271-cce0-4155-929c-85782924eb35))
    (fp_line (start 2.251 1.04) (end 2.251 2.382) (layer "F.SilkS") (width 0.12) (tstamp 426587b7-89d7-4e6b-84a2-e136c43108b5))
    (fp_line (start 2.891 -2.004) (end 2.891 -1.04) (layer "F.SilkS") (width 0.12) (tstamp 43eae9d4-745a-41df-8e45-f9aa79b0bce2))
    (fp_line (start 1.81 1.04) (end 1.81 2.52) (layer "F.SilkS") (width 0.12) (tstamp 4aafa279-741c-40fd-841a-b5dc81300d2f))
    (fp_line (start 2.971 -1.937) (end 2.971 -1.04) (layer "F.SilkS") (width 0.12) (tstamp 56e16b71-9dc8-4c94-95b2-d92b6dd00240))
    (fp_line (start 2.651 1.04) (end 2.651 2.175) (layer "F.SilkS") (width 0.12) (tstamp 57824949-51b5-400c-8843-b9d85082318c))
    (fp_line (start 3.331 1.04) (end 3.331 1.554) (layer "F.SilkS") (width 0.12) (tstamp 5803c448-014b-43e3-b8d2-231d69eaeb76))
    (fp_line (start 1.971 1.04) (end 1.971 2.48) (layer "F.SilkS") (width 0.12) (tstamp 5865e692-177b-4b49-b598-6ec077e178af))
    (fp_line (start 2.571 1.04) (end 2.571 2.224) (layer "F.SilkS") (width 0.12) (tstamp 5a91655e-394c-4b47-a372-7e14833fb45d))
    (fp_line (start 3.411 1.04) (end 3.411 1.443) (layer "F.SilkS") (width 0.12) (tstamp 5bc876a0-429b-44d0-beca-68b4c8526a9c))
    (fp_line (start 3.171 -1.743) (end 3.171 -1.04) (layer "F.SilkS") (width 0.12) (tstamp 5c543303-f126-4a09-9a83-6268e1c9fec3))
    (fp_line (start 1.57 -2.561) (end 1.57 -1.04) (layer "F.SilkS") (width 0.12) (tstamp 5dba7e7c-2ca3-4a88-8734-ecedb0eae17d))
    (fp_line (start 2.891 1.04) (end 2.891 2.004) (layer "F.SilkS") (width 0.12) (tstamp 5de1a19e-ed3a-402e-b640-c6e72163f139))
    (fp_line (start 3.211 1.04) (end 3.211 1.699) (layer "F.SilkS") (width 0.12) (tstamp 6046cb82-72a8-4b0f-a144-e713229bcf8d))
    (fp_line (start 3.011 -1.901) (end 3.011 -1.04) (layer "F.SilkS") (width 0.12) (tstamp 618e56bb-0e69-4193-bb6b-3b72811f51ca))
    (fp_line (start 2.491 1.04) (end 2.491 2.268) (layer "F.SilkS") (width 0.12) (tstamp 622f7638-cf1c-4f4b-b899-03ddcabb76fd))
    (fp_line (start 1.65 1.04) (end 1.65 2.55) (layer "F.SilkS") (width 0.12) (tstamp 62c9fef4-bc7f-40aa-b6a9-405bdcb01b0e))
    (fp_line (start 2.171 -2.414) (end 2.171 -1.04) (layer "F.SilkS") (width 0.12) (tstamp 63142c32-d538-4a5e-a542-53b49d9e802e))
    (fp_line (start 3.491 -1.319) (end 3.491 -1.04) (layer "F.SilkS") (width 0.12) (tstamp 642859c3-fe0f-4079-ae64-b78bb2b6f498))
    (fp_line (start 3.251 1.04) (end 3.251 1.653) (layer "F.SilkS") (width 0.12) (tstamp 67063a1b-6c96-4b06-9ccb-3791993224c4))
    (fp_line (start 1.81 -2.52) (end 1.81 -1.04) (layer "F.SilkS") (width 0.12) (tstamp 69ff2342-c2cf-4e5d-b02d-e78deea30ea6))
    (fp_line (start 3.651 -1.011) (end 3.651 1.011) (layer "F.SilkS") (width 0.12) (tstamp 6b71a22e-282e-4247-9317-41a5b013bb33))
    (fp_line (start 3.531 1.04) (end 3.531 1.251) (layer "F.SilkS") (width 0.12) (tstamp 6bc499fd-7438-4d81-86fa-8eb705ab34a8))
    (fp_line (start 3.691 -0.915) (end 3.691 0.915) (layer "F.SilkS") (width 0.12) (tstamp 6c203b5f-5035-43d6-a1ad-3a0164840bb8))
    (fp_line (start 3.411 -1.443) (end 3.411 -1.04) (layer "F.SilkS") (width 0.12) (tstamp 6cfddcae-7a35-4262-99b4-d40b80214a20))
    (fp_line (start 1.49 1.04) (end 1.49 2.569) (layer "F.SilkS") (width 0.12) (tstamp 6e05b8a2-376d-4b46-b83d-ba7e6ff52c0c))
    (fp_line (start 2.291 1.04) (end 2.291 2.365) (layer "F.SilkS") (width 0.12) (tstamp 6f3ec644-5ddd-4b1b-9364-ba57bc7664b8))
    (fp_line (start 1.65 -2.55) (end 1.65 -1.04) (layer "F.SilkS") (width 0.12) (tstamp 71d8af86-985c-4464-a70d-0172c8deafbb))
    (fp_line (start 3.131 1.04) (end 3.131 1.785) (layer "F.SilkS") (width 0.12) (tstamp 726cfd1c-0730-4392-af72-1060e1fd9890))
    (fp_line (start 3.331 -1.554) (end 3.331 -1.04) (layer "F.SilkS") (width 0.12) (tstamp 72a41670-657b-41e5-b1c6-b92f4a6e33d2))
    (fp_line (start 2.811 1.04) (end 2.811 2.065) (layer "F.SilkS") (width 0.12) (tstamp 7a233233-57da-46ab-b9d4-b1f15b9c72b9))
    (fp_line (start 1.57 1.04) (end 1.57 2.561) (layer "F.SilkS") (width 0.12) (tstamp 7b8dc063-6d61-47a1-baad-17bbcfef8920))
    (fp_line (start 3.371 -1.5) (end 3.371 -1.04) (layer "F.SilkS") (width 0.12) (tstamp 7c6d97f3-6a13-4835-853f-6c80d790093d))
    (fp_line (start 1.971 -2.48) (end 1.971 -1.04) (layer "F.SilkS") (width 0.12) (tstamp 7d176c82-e187-4ead-85be-1f09678736ce))
    (fp_line (start 3.091 -1.826) (end 3.091 -1.04) (layer "F.SilkS") (width 0.12) (tstamp 84abe218-e119-4582-b6cd-1fc58dea345c))
    (fp_line (start 2.611 1.04) (end 2.611 2.2) (layer "F.SilkS") (width 0.12) (tstamp 87618f07-2aa4-44f4-819e-87d57e1bd009))
    (fp_line (start 1.53 -2.565) (end 1.53 -1.04) (layer "F.SilkS") (width 0.12) (tstamp 87887f4f-3903-44a3-92f8-2933ef4e07b6))
    (fp_line (start 1.53 1.04) (end 1.53 2.565) (layer "F.SilkS") (width 0.12) (tstamp 8a3b4ca5-26e3-4606-9418-e7684ebbc261))
    (fp_line (start 2.171 1.04) (end 2.171 2.414) (layer "F.SilkS") (width 0.12) (tstamp 8ba7dad0-2eb5-49e6-9255-7e6e57651509))
    (fp_line (start 1.85 -2.511) (end 1.85 -1.04) (layer "F.SilkS") (width 0.12) (tstamp 8c3004fa-5eca-4621-8c8a-3fb2b1bf781b))
    (fp_line (start 1.85 1.04) (end 1.85 2.511) (layer "F.SilkS") (width 0.12) (tstamp 8c57389d-f846-4a8e-9448-4e2cdfcc5bb4))
    (fp_line (start 2.451 1.04) (end 2.451 2.29) (layer "F.SilkS") (width 0.12) (tstamp 90619477-3c43-415e-a3a8-b8303f59ea9e))
    (fp_line (start 2.851 -2.035) (end 2.851 -1.04) (layer "F.SilkS") (width 0.12) (tstamp 943d1257-4aa3-4702-bf13-a3d2da2fc4ac))
    (fp_line (start 1.61 1.04) (end 1.61 2.556) (layer "F.SilkS") (width 0.12) (tstamp 96f51c21-5e0e-4bce-a4c4-d7b4f6a8da0e))
    (fp_line (start 2.411 -2.31) (end 2.411 -1.04) (layer "F.SilkS") (width 0.12) (tstamp 973d468c-708b-4af9-b7a2-377b3ef9211d))
    (fp_line (start 2.731 -2.122) (end 2.731 -1.04) (layer "F.SilkS") (width 0.12) (tstamp 97a0a9fa-5e6e-4236-ba2d-2d234a8aa2a7))
    (fp_line (start 3.251 -1.653) (end 3.251 -1.04) (layer "F.SilkS") (width 0.12) (tstamp 98d1a670-b1e6-4009-becd-d3107e279073))
    (fp_line (start 3.451 -1.383) (end 3.451 -1.04) (layer "F.SilkS") (width 0.12) (tstamp 9c2b3b31-9d12-4078-9322-65ed33d4852f))
    (fp_line (start 2.091 1.04) (end 2.091 2.442) (layer "F.SilkS") (width 0.12) (tstamp 9c9ab0bf-a782-4510-babd-74ec29734d05))
    (fp_line (start 3.531 -1.251) (end 3.531 -1.04) (layer "F.SilkS") (width 0.12) (tstamp a5fc1f9e-ba65-4026-92ed-dedad5635be0))
    (fp_line (start 2.371 -2.329) (end 2.371 -1.04) (layer "F.SilkS") (width 0.12) (tstamp aa647c07-6180-4d0f-b4f1-f71da055a819))
    (fp_line (start 2.011 -2.468) (end 2.011 -1.04) (layer "F.SilkS") (width 0.12) (tstamp ae4bb2aa-e8c2-4792-8bb8-6e75f36963d7))
    (fp_line (start 3.011 1.04) (end 3.011 1.901) (layer "F.SilkS") (width 0.12) (tstamp ae9814c7-f475-48ad-b778-e7fe11fd9fbd))
    (fp_line (start 2.211 1.04) (end 2.211 2.398) (layer "F.SilkS") (width 0.12) (tstamp b596ad77-b6a2-48db-8a1d-213b012b0137))
    (fp_line (start 3.291 -1.605) (end 3.291 -1.04) (layer "F.SilkS") (width 0.12) (tstamp b68694c4-0f20-4ca1-a771-057a3ab0e1fd))
    (fp_line (start 1.25 -2.58) (end 1.25 2.58) (layer "F.SilkS") (width 0.12) (tstamp baf5a95f-9f89-4113-b4c6-92311dd8315a))
    (fp_line (start 2.771 -2.095) (end 2.771 -1.04) (layer "F.SilkS") (width 0.12) (tstamp bdede021-f687-44b9-bd6c-05e559b38d13))
    (fp_line (start 1.69 -2.543) (end 1.69 -1.04) (layer "F.SilkS") (width 0.12) (tstamp bf0e3a7e-1cba-4a6a-a1dd-da8c3d12cb4b))
    (fp_line (start 3.051 -1.864) (end 3.051 -1.04) (layer "F.SilkS") (width 0.12) (tstamp bfd15957-f6b4-44ce-ab45-9f39c2ddf833))
    (fp_line (start 1.61 -2.556) (end 1.61 -1.04) (layer "F.SilkS") (width 0.12) (tstamp c32f9000-aacb-4800-bcc9-237d05796e3c))
    (fp_line (start 2.771 1.04) (end 2.771 2.095) (layer "F.SilkS") (width 0.12) (tstamp c3e13bbc-20ea-4d1f-8b36-594e5447b13e))
    (fp_line (start 1.49 -2.569) (end 1.49 -1.04) (layer "F.SilkS") (width 0.12) (tstamp c78ed603-ce59-4cad-9269-d29295dbb96c))
    (fp_line (start 2.491 -2.268) (end 2.491 -1.04) (layer "F.SilkS") (width 0.12) (tstamp c85ff0cc-1132-4245-b9db-fd11ba035bad))
    (fp_line (start 1.73 -2.536) (end 1.73 -1.04) (layer "F.SilkS") (width 0.12) (tstamp ca988dcf-d9d5-4c6c-b248-a53b49e3a2f0))
    (fp_line (start 3.051 1.04) (end 3.051 1.864) (layer "F.SilkS") (width 0.12) (tstamp caf3a59c-cd21-45d7-ad4c-13888d1ed54e))
    (fp_line (start 1.93 1.04) (end 1.93 2.491) (layer "F.SilkS") (width 0.12) (tstamp cf0ee6a6-b81d-4e2f-84b4-746457464efb))
    (fp_line (start 2.011 1.04) (end 2.011 2.468) (layer "F.SilkS") (width 0.12) (tstamp cf3953d0-ed3e-41f8-85cc-1bb321f37ea0))
    (fp_line (start 2.931 -1.971) (end 2.931 -1.04) (layer "F.SilkS") (width 0.12) (tstamp d498f86d-02d4-471a-b3bf-e0f10dba1f75))
    (fp_line (start 1.45 -2.573) (end 1.45 2.573) (layer "F.SilkS") (width 0.12) (tstamp d5e44244-9c63-4e27-8422-b4ac03264d22))
    (fp_line (start 1.77 1.04) (end 1.77 2.528) (layer "F.SilkS") (width 0.12) (tstamp d752801d-c9ea-404c-8ff3-6b825797f064))
    (fp_line (start 3.371 1.04) (end 3.371 1.5) (layer "F.SilkS") (width 0.12) (tstamp d9db8933-83aa-4296-b221-15f349c056c0))
    (fp_line (start 2.611 -2.2) (end 2.611 -1.04) (layer "F.SilkS") (width 0.12) (tstamp db2110a5-31e0-4338-b8af-e28889a94857))
    (fp_line (start 2.091 -2.442) (end 2.091 -1.04) (layer "F.SilkS") (width 0.12) (tstamp db63a4a7-032a-434b-b623-25db3e2b36ed))
    (fp_line (start 3.811 -0.518) (end 3.811 0.518) (layer "F.SilkS") (width 0.12) (tstamp dc0c3b70-f296-48d6-9dcd-25fcfebdb8af))
    (fp_line (start -1.304775 -1.725) (end -1.304775 -1.225) (layer "F.SilkS") (width 0.12) (tstamp dc31a60b-2f4c-4d0b-b956-0a8c5759a550))
    (fp_line (start 2.691 -2.149) (end 2.691 -1.04) (layer "F.SilkS") (width 0.12) (tstamp dfa66097-0fe2-4c52-ac11-6ecb631d00e8))
    (fp_line (start 2.291 -2.365) (end 2.291 -1.04) (layer "F.SilkS") (width 0.12) (tstamp e3adbf01-8b14-4b39-a3af-b03a85547ed6))
    (fp_line (start 3.771 -0.677) (end 3.771 0.677) (layer "F.SilkS") (width 0.12) (tstamp e9fb847a-75f5-4afd-bd78-1763e405d978))
    (fp_line (start 1.93 -2.491) (end 1.93 -1.04) (layer "F.SilkS") (width 0.12) (tstamp ea62993c-54d0-4013-a623-8bd22acb7916))
    (fp_line (start 3.851 -0.284) (end 3.851 0.284) (layer "F.SilkS") (width 0.12) (tstamp f5644fbf-918a-451f-9c4b-7655c0a71d32))
    (fp_line (start 2.131 -2.428) (end 2.131 -1.04) (layer "F.SilkS") (width 0.12) (tstamp f5f8181b-b875-4c76-bf50-fee43ead3100))
    (fp_line (start 1.89 -2.501) (end 1.89 -1.04) (layer "F.SilkS") (width 0.12) (tstamp f60f9eea-9e06-4cd0-a56e-daae432b3ee3))
    (fp_line (start 2.411 1.04) (end 2.411 2.31) (layer "F.SilkS") (width 0.12) (tstamp f7093f0d-5e6c-467c-90cf-dad369d3e897))
    (fp_line (start -1.554775 -1.475) (end -1.054775 -1.475) (layer "F.SilkS") (width 0.12) (tstamp f7cd2a1e-d763-4a0f-a2d7-a518354bc49f))
    (fp_line (start 2.051 -2.455) (end 2.051 -1.04) (layer "F.SilkS") (width 0.12) (tstamp f89149d3-4057-4b2c-aea7-833cdb31f17f))
    (fp_line (start 3.211 -1.699) (end 3.211 -1.04) (layer "F.SilkS") (width 0.12) (tstamp f9696f94-a4b3-4aa6-99fc-f73ebd4e2c9f))
    (fp_line (start 2.731 1.04) (end 2.731 2.122) (layer "F.SilkS") (width 0.12) (tstamp f99da015-5b72-4d83-ab27-e6af0ccac84c))
    (fp_line (start 1.89 1.04) (end 1.89 2.501) (layer "F.SilkS") (width 0.12) (tstamp fa954b53-7376-47cc-b1c9-98fef7f74c43))
    (fp_circle (center 1.25 0) (end 3.87 0) (layer "F.SilkS") (width 0.12) (fill none) (tstamp 8ce58585-d78b-4d66-b1df-e06bcbe1d345))
    (fp_circle (center 1.25 0) (end 4 0) (layer "F.CrtYd") (width 0.05) (fill none) (tstamp bdde963a-afbd-4438-9a53-e9de71421e7a))
    (fp_line (start -0.883605 -1.0875) (end -0.383605 -1.0875) (layer "F.Fab") (width 0.1) (tstamp c0cd9b85-633b-4658-b9f0-c050d6bae3b2))
    (fp_line (start -0.633605 -1.3375) (end -0.633605 -0.8375) (layer "F.Fab") (width 0.1) (tstamp dc8f5a49-c38f-4c81-a2f6-ac3bc05572e8))
    (fp_circle (center 1.25 0) (end 3.75 0) (layer "F.Fab") (width 0.1) (fill none) (tstamp d0ce2c34-e492-436b-afa6-ff36d2d97826))
    (pad "1" thru_hole rect (at 0 0 90) (size 1.6 1.6) (drill 0.8) (layers *.Cu *.Mask)
      (net 16 "Net-(C1-Pad1)") (pintype "passive") (tstamp 25893c8b-7b5f-4ba0-9c89-675b6cdd6ddd))
    (pad "2" thru_hole circle (at 2.5 0 90) (size 1.6 1.6) (drill 0.8) (layers *.Cu *.Mask)
      (net 1 "BSec_GND1") (pintype "passive") (tstamp 0f9601bb-88b8-4714-9f1d-98599700677c))
    (model "${KICAD6_3DMODEL_DIR}/Capacitor_THT.3dshapes/CP_Radial_D5.0mm_P2.50mm.wrl"
      (offset (xyz 0 0 0))
      (scale (xyz 1 1 1))
      (rotate (xyz 0 0 0))
    )
  )

  (footprint "Capacitor_THT:C_Disc_D5.1mm_W3.2mm_P5.00mm" (layer "F.Cu")
    (tedit 5AE50EF0) (tstamp 00000000-0000-0000-0000-00005582f41c)
    (at 113.5 93.5)
    (descr "C, Disc series, Radial, pin pitch=5.00mm, , diameter*width=5.1*3.2mm^2, Capacitor, http://www.vishay.com/docs/45233/krseries.pdf")
    (tags "C Disc series Radial pin pitch 5.00mm  diameter 5.1mm width 3.2mm Capacitor")
    (property "Sheetfile" "ConductimeterPIC12F675.kicad_sch")
    (property "Sheetname" "")
    (path "/00000000-0000-0000-0000-00005580d246")
    (attr through_hole)
    (fp_text reference "C3" (at 2.5 -2.85) (layer "F.SilkS")
      (effects (font (size 1 1) (thickness 0.15)))
      (tstamp 0d26b996-abf5-4ddf-a528-872a70994972)
    )
    (fp_text value "100nf" (at 2.5 2.85) (layer "F.Fab")
      (effects (font (size 1 1) (thickness 0.15)))
      (tstamp 27e890b8-30f6-43dd-8942-20d5fd69b11e)
    )
    (fp_text user "${REFERENCE}" (at 2.5 0) (layer "F.Fab")
      (effects (font (size 1 1) (thickness 0.15)))
      (tstamp b5638c91-751d-4746-a98e-143586f4cbbd)
    )
    (fp_line (start -0.17 -1.721) (end 5.17 -1.721) (layer "F.SilkS") (width 0.12) (tstamp 00804942-d515-4726-a391-6faa01c1ab3e))
    (fp_line (start 5.17 1.055) (end 5.17 1.721) (layer "F.SilkS") (width 0.12) (tstamp 025e8e72-09d6-4626-9184-5641cbe16405))
    (fp_line (start 5.17 -1.721) (end 5.17 -1.055) (layer "F.SilkS") (width 0.12) (tstamp 4d9d3544-de82-4703-8d97-852b0bb32478))
    (fp_line (start -0.17 1.055) (end -0.17 1.721) (layer "F.SilkS") (width 0.12) (tstamp 6bd96f7b-90b5-4b08-b948-0b39833c3883))
    (fp_line (start -0.17 -1.721) (end -0.17 -1.055) (layer "F.SilkS") (width 0.12) (tstamp e39ec251-d2a9-4e53-871d-87e9d629d954))
    (fp_line (start -0.17 1.721) (end 5.17 1.721) (layer "F.SilkS") (width 0.12) (tstamp fa6b7a47-26c4-4289-99b7-4428e654d5c3))
    (fp_line (start 6.05 1.85) (end 6.05 -1.85) (layer "F.CrtYd") (width 0.05) (tstamp 504004ce-ff92-4bf2-acff-8920b6e84c1b))
    (fp_line (start -1.05 1.85) (end 6.05 1.85) (layer "F.CrtYd") (width 0.05) (tstamp 74576072-ab2d-4d4c-9f56-6d6fd68596ad))
    (fp_line (start -1.05 -1.85) (end -1.05 1.85) (layer "F.CrtYd") (width 0.05) (tstamp 9e7c478e-4a06-4f9b-9a33-7aab36b98209))
    (fp_line (start 6.05 -1.85) (end -1.05 -1.85) (layer "F.CrtYd") (width 0.05) (tstamp f9f2f148-a631-4d68-932c-98b592a66ec5))
    (fp_line (start -0.05 -1.6) (end -0.05 1.6) (layer "F.Fab") (width 0.1) (tstamp 294027fc-8965-4e32-9bf8-2a03705dac94))
    (fp_line (start 5.05 1.6) (end 5.05 -1.6) (layer "F.Fab") (width 0.1) (tstamp 6c6bd56c-546e-4ac2-8b90-ecf93c44dbf2))
    (fp_line (start -0.05 1.6) (end 5.05 1.6) (layer "F.Fab") (width 0.1) (tstamp 792be3d2-375b-4187-aa5a-155bd1a0654e))
    (fp_line (start 5.05 -1.6) (end -0.05 -1.6) (layer "F.Fab") (width 0.1) (tstamp 8999cb92-6709-4bfc-beec-8813f9e7b528))
    (pad "1" thru_hole circle (at 0 0) (size 1.6 1.6) (drill 0.8) (layers *.Cu *.Mask)
      (net 5 "Net-(C3-Pad1)") (pintype "passive") (tstamp eb544d52-f6b8-4022-bd9a-84fa45e78d23))
    (pad "2" thru_hole circle (at 5 0) (size 1.6 1.6) (drill 0.8) (layers *.Cu *.Mask)
      (net 1 "BSec_GND1") (pintype "passive") (tstamp cd8b65e9-4c3e-4529-a85f-f4df4d121997))
    (model "${KICAD6_3DMODEL_DIR}/Capacitor_THT.3dshapes/C_Disc_D5.1mm_W3.2mm_P5.00mm.wrl"
      (offset (xyz 0 0 0))
      (scale (xyz 1 1 1))
      (rotate (xyz 0 0 0))
    )
  )

  (footprint "Capacitor_THT:CP_Radial_D5.0mm_P2.50mm" (layer "F.Cu")
    (tedit 5AE50EF0) (tstamp 00000000-0000-0000-0000-00005582f422)
    (at 161 91.794888 -90)
    (descr "CP, Radial series, Radial, pin pitch=2.50mm, , diameter=5mm, Electrolytic Capacitor")
    (tags "CP Radial series Radial pin pitch 2.50mm  diameter 5mm Electrolytic Capacitor")
    (property "Sheetfile" "ConductimeterPIC12F675.kicad_sch")
    (property "Sheetname" "")
    (path "/00000000-0000-0000-0000-00005581c976")
    (attr through_hole)
    (fp_text reference "C4" (at 1.25 -3.75 90) (layer "F.SilkS")
      (effects (font (size 1 1) (thickness 0.15)))
      (tstamp e96cb502-4047-486c-b726-635a925b0ecd)
    )
    (fp_text value "100uf" (at 1.25 3.75 90) (layer "F.Fab")
      (effects (font (size 1 1) (thickness 0.15)))
      (tstamp 6f5d3b62-f3c0-43a2-b311-fc71c9b26ff8)
    )
    (fp_text user "${REFERENCE}" (at 1.25 0 90) (layer "F.Fab")
      (effects (font (size 1 1) (thickness 0.15)))
      (tstamp 8112f494-1adc-4fa7-9a5a-7b4adec2d91d)
    )
    (fp_line (start 1.89 1.04) (end 1.89 2.501) (layer "F.SilkS") (width 0.12) (tstamp 032dfcdc-1f4a-4bac-88e6-f4dd3e65d87b))
    (fp_line (start 3.491 -1.319) (end 3.491 -1.04) (layer "F.SilkS") (width 0.12) (tstamp 0413cae7-7a94-4631-9928-a2d7b49c9080))
    (fp_line (start 3.051 -1.864) (end 3.051 -1.04) (layer "F.SilkS") (width 0.12) (tstamp 06b186c0-3ce7-496c-b7af-0b096429b92e))
    (fp_line (start 2.371 -2.329) (end 2.371 -1.04) (layer "F.SilkS") (width 0.12) (tstamp 07119bdd-3d31-4ea6-904f-f917d61857e7))
    (fp_line (start 3.251 1.04) (end 3.251 1.653) (layer "F.SilkS") (width 0.12) (tstamp 08b49ede-40ae-4af2-a42c-fd392f9e9bde))
    (fp_line (start 2.331 1.04) (end 2.331 2.348) (layer "F.SilkS") (width 0.12) (tstamp 0e7cf05c-4fcc-4bdf-b582-6402349e059a))
    (fp_line (start 3.531 -1.251) (end 3.531 -1.04) (layer "F.SilkS") (width 0.12) (tstamp 0f231d49-8ca6-4e0b-b446-2fffc11f40e2))
    (fp_line (start 1.37 -2.578) (end 1.37 2.578) (layer "F.SilkS") (width 0.12) (tstamp 0fd6d980-f310-411d-9b76-bb0d70452f17))
    (fp_line (start -1.554775 -1.475) (end -1.054775 -1.475) (layer "F.SilkS") (width 0.12) (tstamp 0ff4b537-efa4-4a03-918a-f1d0e81a66d3))
    (fp_line (start 2.651 -2.175) (end 2.651 -1.04) (layer "F.SilkS") (width 0.12) (tstamp 12e53fbb-0d07-4e21-8cb2-c4dce72dc47d))
    (fp_line (start 1.73 1.04) (end 1.73 2.536) (layer "F.SilkS") (width 0.12) (tstamp 1853af2b-a59e-4fc4-bf95-187a034d70fa))
    (fp_line (start 1.85 1.04) (end 1.85 2.511) (layer "F.SilkS") (width 0.12) (tstamp 1a4e5e24-d0e7-446c-b969-2e42467376f2))
    (fp_line (start 1.69 -2.543) (end 1.69 -1.04) (layer "F.SilkS") (width 0.12) (tstamp 1b397cf5-3050-4d88-aaaa-82c53cd86b43))
    (fp_line (start 2.371 1.04) (end 2.371 2.329) (layer "F.SilkS") (width 0.12) (tstamp 1be6fbd7-cb06-4929-9edf-8b63a844f741))
    (fp_line (start 3.291 -1.605) (end 3.291 -1.04) (layer "F.SilkS") (width 0.12) (tstamp 1de0e9de-e276-482c-8ef8-721dcc970b4c))
    (fp_line (start 1.69 1.04) (end 1.69 2.543) (layer "F.SilkS") (width 0.12) (tstamp 1e3baec9-45ca-4da7-837f-e4f13ab39395))
    (fp_line (start 2.251 1.04) (end 2.251 2.382) (layer "F.SilkS") (width 0.12) (tstamp 1f18f85e-b3aa-4a0e-a637-a9f197153f7d))
    (fp_line (start -1.304775 -1.725) (end -1.304775 -1.225) (layer "F.SilkS") (width 0.12) (tstamp 200312eb-6d60-46eb-93ca-28a9ddd7fdda))
    (fp_line (start 3.171 1.04) (end 3.171 1.743) (layer "F.SilkS") (width 0.12) (tstamp 2023d705-a6a0-4a4f-a830-3fce7399cfb0))
    (fp_line (start 2.291 -2.365) (end 2.291 -1.04) (layer "F.SilkS") (width 0.12) (tstamp 21bf6174-e90a-48dd-a2f1-8e8eebe12a7b))
    (fp_line (start 3.171 -1.743) (end 3.171 -1.04) (layer "F.SilkS") (width 0.12) (tstamp 26cfe9d4-2cac-45ef-97db-b5712925962c))
    (fp_line (start 2.251 -2.382) (end 2.251 -1.04) (layer "F.SilkS") (width 0.12) (tstamp 28074a54-6561-4e67-aa20-b1bf7d22e0c2))
    (fp_line (start 1.65 1.04) (end 1.65 2.55) (layer "F.SilkS") (width 0.12) (tstamp 2a5e9d5e-9d95-4504-94c2-176373d07da3))
    (fp_line (start 1.29 -2.58) (end 1.29 2.58) (layer "F.SilkS") (width 0.12) (tstamp 2b287378-e0d7-47eb-93c4-a5b3f9cb35f9))
    (fp_line (start 3.731 -0.805) (end 3.731 0.805) (layer "F.SilkS") (width 0.12) (tstamp 2ba301cc-7350-456c-9f5e-a4bc22a477d0))
    (fp_line (start 3.491 1.04) (end 3.491 1.319) (layer "F.SilkS") (width 0.12) (tstamp 2d5609ec-5cb8-44ee-8176-6e268cc947af))
    (fp_line (start 1.61 1.04) (end 1.61 2.556) (layer "F.SilkS") (width 0.12) (tstamp 2f5333da-44cc-4d37-8b81-382e3408ce87))
    (fp_line (start 1.49 1.04) (end 1.49 2.569) (layer "F.SilkS") (width 0.12) (tstamp 314acd6d-21ad-4091-af0b-44298e98a101))
    (fp_line (start 2.851 -2.035) (end 2.851 -1.04) (layer "F.SilkS") (width 0.12) (tstamp 31a41881-b808-4e4d-bfc3-c466c26371bc))
    (fp_line (start 1.61 -2.556) (end 1.61 -1.04) (layer "F.SilkS") (width 0.12) (tstamp 32146ca4-90ca-4249-a442-71478374f98d))
    (fp_line (start 2.931 1.04) (end 2.931 1.971) (layer "F.SilkS") (width 0.12) (tstamp 32553fce-66cd-4024-915b-238f7b4746ea))
    (fp_line (start 2.451 1.04) (end 2.451 2.29) (layer "F.SilkS") (width 0.12) (tstamp 34298ac1-4edf-41b9-bef0-322b9a4bcb0e))
    (fp_line (start 2.691 1.04) (end 2.691 2.149) (layer "F.SilkS") (width 0.12) (tstamp 378375f1-34da-4403-b494-50653bfe8dfa))
    (fp_line (start 2.131 1.04) (end 2.131 2.428) (layer "F.SilkS") (width 0.12) (tstamp 392edca9-9d29-4a0d-a347-d8aae7cb3ab4))
    (fp_line (start 2.891 1.04) (end 2.891 2.004) (layer "F.SilkS") (width 0.12) (tstamp 3a9f5cf9-35b6-4fe1-b807-9dc23fab7842))
    (fp_line (start 1.89 -2.501) (end 1.89 -1.04) (layer "F.SilkS") (width 0.12) (tstamp 3c2c9729-6cfb-44b0-bd5e-8f7b417de5e1))
    (fp_line (start 2.291 1.04) (end 2.291 2.365) (layer "F.SilkS") (width 0.12) (tstamp 3e500576-f850-41ef-98a9-62c992a48600))
    (fp_line (start 2.731 1.04) (end 2.731 2.122) (layer "F.SilkS") (width 0.12) (tstamp 3f55a03e-e384-4d59-b885-d0ef6bcd48b9))
    (fp_line (start 1.77 -2.528) (end 1.77 -1.04) (layer "F.SilkS") (width 0.12) (tstamp 41c14c44-b883-4d05-bbde-71a5db92cc6a))
    (fp_line (start 3.651 -1.011) (end 3.651 1.011) (layer "F.SilkS") (width 0.12) (tstamp 4301b5e4-7c0d-45ba-8a2a-8ddd4ebf29ab))
    (fp_line (start 1.45 -2.573) (end 1.45 2.573) (layer "F.SilkS") (width 0.12) (tstamp 466e3b2f-b509-43c1-9ba7-3b7bfcafcccc))
    (fp_line (start 2.051 -2.455) (end 2.051 -1.04) (layer "F.SilkS") (width 0.12) (tstamp 48ddac82-d67f-4f61-858a-16bedde8aa51))
    (fp_line (start 3.011 1.04) (end 3.011 1.901) (layer "F.SilkS") (width 0.12) (tstamp 4d624793-e2a3-4885-89e9-276fa3f74aaa))
    (fp_line (start 2.491 -2.268) (end 2.491 -1.04) (layer "F.SilkS") (width 0.12) (tstamp 4d94ea29-0420-490a-9beb-d1a114897290))
    (fp_line (start 1.85 -2.511) (end 1.85 -1.04) (layer "F.SilkS") (width 0.12) (tstamp 4dfde338-e08c-4cce-b315-d04cda0aa9e2))
    (fp_line (start 1.49 -2.569) (end 1.49 -1.04) (layer "F.SilkS") (width 0.12) (tstamp 4fa61905-362b-4bf3-bb06-22ef782c7379))
    (fp_line (start 2.491 1.04) (end 2.491 2.268) (layer "F.SilkS") (width 0.12) (tstamp 5256d972-caf8-4d02-9fe7-6a89b5ddf925))
    (fp_line (start 2.331 -2.348) (end 2.331 -1.04) (layer "F.SilkS") (width 0.12) (tstamp 533b5a6d-b3ad-432f-962e-e45202cd33cb))
    (fp_line (start 2.411 1.04) (end 2.411 2.31) (layer "F.SilkS") (width 0.12) (tstamp 563f71e5-f63d-4e0e-9006-c3e6dcf120e3))
    (fp_line (start 2.171 1.04) (end 2.171 2.414) (layer "F.SilkS") (width 0.12) (tstamp 57f247fe-c689-4876-9a0f-507e72a70da0))
    (fp_line (start 3.131 -1.785) (end 3.131 -1.04) (layer "F.SilkS") (width 0.12) (tstamp 5962cf7a-fcae-4315-a7d3-4952ffed3fc2))
    (fp_line (start 2.891 -2.004) (end 2.891 -1.04) (layer "F.SilkS") (width 0.12) (tstamp 5c2a0884-e45b-4a39-932f-1eb9917e9fc9))
    (fp_line (start 3.371 -1.5) (end 3.371 -1.04) (layer "F.SilkS") (width 0.12) (tstamp 5cfda414-eca3-4023-8a8c-a19b2d9c4f9e))
    (fp_line (start 3.131 1.04) (end 3.131 1.785) (layer "F.SilkS") (width 0.12) (tstamp 5eaaecb1-0b57-4435-bb51-716cea79cde5))
    (fp_line (start 3.251 -1.653) (end 3.251 -1.04) (layer "F.SilkS") (width 0.12) (tstamp 606e90da-1e98-4e44-80b8-8cad649145fc))
    (fp_line (start 3.331 -1.554) (end 3.331 -1.04) (layer "F.SilkS") (width 0.12) (tstamp 65458f67-8bf0-4e52-b2bd-644e72f5e141))
    (fp_line (start 1.41 -2.576) (end 1.41 2.576) (layer "F.SilkS") (width 0.12) (tstamp 65c9cde5-ba2f-44cd-abd2-d02d6225deca))
    (fp_line (start 1.65 -2.55) (end 1.65 -1.04) (layer "F.SilkS") (width 0.12) (tstamp 6d2a9e48-091a-4fde-91a4-69593dee17d3))
    (fp_line (start 2.091 1.04) (end 2.091 2.442) (layer "F.SilkS") (width 0.12) (tstamp 6dab5701-6f82-45a4-8f43-9191fef38394))
    (fp_line (start 3.571 -1.178) (end 3.571 1.178) (layer "F.SilkS") (width 0.12) (tstamp 6f6ceb73-9671-4642-b4bc-a0bfa4c4fa52))
    (fp_line (start 1.53 1.04) (end 1.53 2.565) (layer "F.SilkS") (width 0.12) (tstamp 6f93f2c5-9de3-4bf4-9c6e-ffe85fbeac83))
    (fp_line (start 2.091 -2.442) (end 2.091 -1.04) (layer "F.SilkS") (width 0.12) (tstamp 71be493e-2bc3-4fdb-a274-72cbaaa3c49f))
    (fp_line (start 2.931 -1.971) (end 2.931 -1.04) (layer "F.SilkS") (width 0.12) (tstamp 7363dd19-0473-4f2b-92d7-1ba08dbfbffd))
    (fp_line (start 2.771 -2.095) (end 2.771 -1.04) (layer "F.SilkS") (width 0.12) (tstamp 74fff1ef-add4-482d-be3a-dce5dcca9104))
    (fp_line (start 2.211 1.04) (end 2.211 2.398) (layer "F.SilkS") (width 0.12) (tstamp 781fb94c-4cb6-41d5-a41f-45ead5ea8fe3))
    (fp_line (start 2.131 -2.428) (end 2.131 -1.04) (layer "F.SilkS") (width 0.12) (tstamp 786a6203-0d5d-4638-a78b-c25874bf9b51))
    (fp_line (start 2.971 -1.937) (end 2.971 -1.04) (layer "F.SilkS") (width 0.12) (tstamp 7e43ece6-10ff-4b84-9b23-d19a36f25b62))
    (fp_line (start 2.611 1.04) (end 2.611 2.2) (layer "F.SilkS") (width 0.12) (tstamp 7f1f05a0-e243-424d-a3ac-9b992ff6243d))
    (fp_line (start 3.411 -1.443) (end 3.411 -1.04) (layer "F.SilkS") (width 0.12) (tstamp 816a8a8f-9876-427d-8834-6710541f1c94))
    (fp_line (start 1.93 1.04) (end 1.93 2.491) (layer "F.SilkS") (width 0.12) (tstamp 8804647a-d2bf-4057-b8f2-928fa16353f7))
    (fp_line (start 3.291 1.04) (end 3.291 1.605) (layer "F.SilkS") (width 0.12) (tstamp 8c5f921d-7c26-4c75-9745-3fdebb44ca9d))
    (fp_line (start 2.171 -2.414) (end 2.171 -1.04) (layer "F.SilkS") (width 0.12) (tstamp 8dc9527d-1bdf-43e1-8f8f-26ac5068ba57))
    (fp_line (start 3.411 1.04) (end 3.411 1.443) (layer "F.SilkS") (width 0.12) (tstamp 908ffa52-f348-4a18-8bc5-7fac08da682e))
    (fp_line (start 2.531 1.04) (end 2.531 2.247) (layer "F.SilkS") (width 0.12) (tstamp 90c62780-43cd-479b-9f24-6c865f2d8d27))
    (fp_line (start 3.091 1.04) (end 3.091 1.826) (layer "F.SilkS") (width 0.12) (tstamp 938d2b76-38bf-4cd1-b554-a1dbcb60b2c1))
    (fp_line (start 2.211 -2.398) (end 2.211 -1.04) (layer "F.SilkS") (width 0.12) (tstamp 946871db-eacd-47b0-9152-335749d901bc))
    (fp_line (start 1.77 1.04) (end 1.77 2.528) (layer "F.SilkS") (width 0.12) (tstamp 99a801a0-20a2-461d-b0d8-47224b9a1ef0))
    (fp_line (start 2.571 1.04) (end 2.571 2.224) (layer "F.SilkS") (width 0.12) (tstamp 99cbe9b3-5282-41fd-b40f-7b4a08cacf31))
    (fp_line (start 2.011 1.04) (end 2.011 2.468) (layer "F.SilkS") (width 0.12) (tstamp 9a2204fb-9ca4-41a1-8c82-e6bf8f927415))
    (fp_line (start 2.811 1.04) (end 2.811 2.065) (layer "F.SilkS") (width 0.12) (tstamp 9c530541-b975-4e66-894e-1d4c12ebd63a))
    (fp_line (start 1.81 1.04) (end 1.81 2.52) (layer "F.SilkS") (width 0.12) (tstamp a673f924-516a-4093-be23-cbdb84fae0b9))
    (fp_line (start 3.211 -1.699) (end 3.211 -1.04) (layer "F.SilkS") (width 0.12) (tstamp a6df401d-94b6-4287-84f3-186d49a6fa7d))
    (fp_line (start 3.771 -0.677) (end 3.771 0.677) (layer "F.SilkS") (width 0.12) (tstamp a6fcb2a8-5313-48a6-8c8f-0bd79f2c2e92))
    (fp_line (start 1.25 -2.58) (end 1.25 2.58) (layer "F.SilkS") (width 0.12) (tstamp a720b202-7c9e-481a-8805-7c6a1e2a11a1))
    (fp_line (start 3.371 1.04) (end 3.371 1.5) (layer "F.SilkS") (width 0.12) (tstamp a7520964-6db7-4b02-9f12-7573aed5e574))
    (fp_line (start 2.971 1.04) (end 2.971 1.937) (layer "F.SilkS") (width 0.12) (tstamp a80f8464-a37f-4a81-a651-670a324f65d4))
    (fp_line (start 3.851 -0.284) (end 3.851 0.284) (layer "F.SilkS") (width 0.12) (tstamp a9eca239-91ca-44da-8035-a1113513a484))
    (fp_line (start 1.33 -2.579) (end 1.33 2.579) (layer "F.SilkS") (width 0.12) (tstamp aa1ba385-8e08-47b8-bfea-90b7e12b2f1b))
    (fp_line (start 1.971 -2.48) (end 1.971 -1.04) (layer "F.SilkS") (width 0.12) (tstamp aa9febe8-80c5-4d92-b6e4-df93bbc018c7))
    (fp_line (start 3.451 -1.383) (end 3.451 -1.04) (layer "F.SilkS") (width 0.12) (tstamp abbf7832-d890-4f60-96b7-45b57d947afa))
    (fp_line (start 1.57 -2.561) (end 1.57 -1.04) (layer "F.SilkS") (width 0.12) (tstamp ac84ca8c-8952-41f4-b081-d474e4c76964))
    (fp_line (start 1.53 -2.565) (end 1.53 -1.04) (layer "F.SilkS") (width 0.12) (tstamp ae6f0bed-ef5b-400f-a616-3fe2d1a9d650))
    (fp_line (start 1.81 -2.52) (end 1.81 -1.04) (layer "F.SilkS") (width 0.12) (tstamp aedcd674-4705-41ad-a62d-52ade5292149))
    (fp_line (start 2.531 -2.247) (end 2.531 -1.04) (layer "F.SilkS") (width 0.12) (tstamp b22cc31a-5686-47d2-8c1c-5db09b4ae942))
    (fp_line (start 3.051 1.04) (end 3.051 1.864) (layer "F.SilkS") (width 0.12) (tstamp b3b18c17-2731-4ae3-a481-fcb415395ba4))
    (fp_line (start 2.571 -2.224) (end 2.571 -1.04) (layer "F.SilkS") (width 0.12) (tstamp b7a0a820-3d3e-4091-aaa1-b0bfb950d8ba))
    (fp_line (start 2.411 -2.31) (end 2.411 -1.04) (layer "F.SilkS") (width 0.12) (tstamp bb4ff8c2-e65f-4ae1-9a48-681ee98667ef))
    (fp_line (start 1.57 1.04) (end 1.57 2.561) (layer "F.SilkS") (width 0.12) (tstamp bc6be25f-e2e3-4835-8994-9aad80985b4c))
    (fp_line (start 3.211 1.04) (end 3.211 1.699) (layer "F.SilkS") (width 0.12) (tstamp be23b60f-b1c4-46b5-bb35-cb556d77d15f))
    (fp_line (start 3.011 -1.901) (end 3.011 -1.04) (layer "F.SilkS") (width 0.12) (tstamp c098352e-5b9a-49ae-8a66-b01d7c0ce9a7))
    (fp_line (start 3.331 1.04) (end 3.331 1.554) (layer "F.SilkS") (width 0.12) (tstamp c0d262bc-4bc5-40f3-ac56-b0f869cf1ff3))
    (fp_line (start 2.771 1.04) (end 2.771 2.095) (layer "F.SilkS") (width 0.12) (tstamp c4be4324-f22f-424d-b8ea-e8e3a22fca81))
    (fp_line (start 1.73 -2.536) (end 1.73 -1.04) (layer "F.SilkS") (width 0.12) (tstamp c618bbca-16ca-402f-a820-192eeff8466c))
    (fp_line (start 3.091 -1.826) (end 3.091 -1.04) (layer "F.SilkS") (width 0.12) (tstamp cac9015d-94e0-4819-bc6a-cec166e7edcd))
    (fp_line (start 2.731 -2.122) (end 2.731 -1.04) (layer "F.SilkS") (width 0.12) (tstamp cae33e9b-f318-4e30-bba7-df35a28f83ac))
    (fp_line (start 2.051 1.04) (end 2.051 2.455) (layer "F.SilkS") (width 0.12) (tstamp cbf6b731-bbb1-4f35-a587-20f94483e4c6))
    (fp_line (start 3.451 1.04) (end 3.451 1.383) (layer "F.SilkS") (width 0.12) (tstamp d24428e2-2ac2-4886-85ab-72438cbb0cdd))
    (fp_line (start 2.611 -2.2) (end 2.611 -1.04) (layer "F.SilkS") (width 0.12) (tstamp d341051c-6a72-41f2-bd6e-ecb86303deb4))
    (fp_line (start 2.451 -2.29) (end 2.451 -1.04) (layer "F.SilkS") (width 0.12) (tstamp d772ed36-e811-475c-b053-67196a49392e))
    (fp_line (start 3.531 1.04) (end 3.531 1.251) (layer "F.SilkS") (width 0.12) (tstamp df6defe4-0472-4c0c-ad7e-dbb41f26f8a6))
    (fp_line (start 2.851 1.04) (end 2.851 2.035) (layer "F.SilkS") (width 0.12) (tstamp dfbb127d-c0b8-435b-be1f-ad918b79582c))
    (fp_line (start 3.611 -1.098) (end 3.611 1.098) (layer "F.SilkS") (width 0.12) (tstamp e37bb400-4118-427f-8c2a-630e001acee8))
    (fp_line (start 2.691 -2.149) (end 2.691 -1.04) (layer "F.SilkS") (width 0.12) (tstamp e91af8bb-c0bd-4d90-b0c4-032d34333b5a))
    (fp_line (start 1.971 1.04) (end 1.971 2.48) (layer "F.SilkS") (width 0.12) (tstamp eb067805-7760-454b-a72a-70f9e2e75fc5))
    (fp_line (start 3.811 -0.518) (end 3.811 0.518) (layer "F.SilkS") (width 0.12) (tstamp efdfce53-df7f-47e6-bb5f-240eaf5c50ce))
    (fp_line (start 3.691 -0.915) (end 3.691 0.915) (layer "F.SilkS") (width 0.12) (tstamp f0916750-84c1-4980-8ac9-7fcfb79f1ef8))
    (fp_line (start 2.011 -2.468) (end 2.011 -1.04) (layer "F.SilkS") (width 0.12) (tstamp f22aa178-dcfc-4bac-a326-5e3bfa36ec43))
    (fp_line (start 2.651 1.04) (end 2.651 2.175) (layer "F.SilkS") (width 0.12) (tstamp f36d667b-fd85-40f8-8919-b9744abbeae0))
    (fp_line (start 2.811 -2.065) (end 2.811 -1.04) (layer "F.SilkS") (width 0.12) (tstamp f37495e1-8012-4039-a13d-6364a6d23ed7))
    (fp_line (start 1.93 -2.491) (end 1.93 -1.04) (layer "F.SilkS") (width 0.12) (tstamp f91907f3-d879-4d59-8d42-e0bd92c30b84))
    (fp_circle (center 1.25 0) (end 3.87 0) (layer "F.SilkS") (width 0.12) (fill none) (tstamp a85b54bb-25d3-47fc-b134-242384c5bbd7))
    (fp_circle (center 1.25 0) (end 4 0) (layer "F.CrtYd") (width 0.05) (fill none) (tstamp 57089ba6-5a0c-40d0-bc43-795cd7796b0d))
    (fp_line (start -0.883605 -1.0875) (end -0.383605 -1.0875) (layer "F.Fab") (width 0.1) (tstamp 596e810d-8353-4be5-8e8e-86a542b8c679))
    (fp_line (start -0.633605 -1.3375) (end -0.633605 -0.8375) (layer "F.Fab") (width 0.1) (tstamp ec7d3489-5003-4c32-b1bc-58d59e1f044a))
    (fp_circle (center 1.25 0) (end 3.75 0) (layer "F.Fab") (width 0.1) (fill none) (tstamp e8816140-0fd4-4d75-819a-f65cd6bc4655))
    (pad "1" thru_hole rect (at 0 0 270) (size 1.6 1.6) (drill 0.8) (layers *.Cu *.Mask)
      (net 2 "BPrim_Center1") (pintype "passive") (tstamp d1fa87a6-5790-4d3d-9ea2-9a1d241433a1))
    (pad "2" thru_hole circle (at 2.5 0 270) (size 1.6 1.6) (drill 0.8) (layers *.Cu *.Mask)
      (net 1 "BSec_GND1") (pintype "passive") (tstamp 08ec7485-2df7-45dc-a083-28f542ab7cc8))
    (model "${KICAD6_3DMODEL_DIR}/Capacitor_THT.3dshapes/CP_Radial_D5.0mm_P2.50mm.wrl"
      (offset (xyz 0 0 0))
      (scale (xyz 1 1 1))
      (rotate (xyz 0 0 0))
    )
  )

  (footprint "Capacitor_THT:C_Disc_D5.1mm_W3.2mm_P5.00mm" (layer "F.Cu")
    (tedit 5AE50EF0) (tstamp 00000000-0000-0000-0000-00005582f428)
    (at 113.5 85 -90)
    (descr "C, Disc series, Radial, pin pitch=5.00mm, , diameter*width=5.1*3.2mm^2, Capacitor, http://www.vishay.com/docs/45233/krseries.pdf")
    (tags "C Disc series Radial pin pitch 5.00mm  diameter 5.1mm width 3.2mm Capacitor")
    (property "Sheetfile" "ConductimeterPIC12F675.kicad_sch")
    (property "Sheetname" "")
    (path "/00000000-0000-0000-0000-00005580d2a7")
    (attr through_hole)
    (fp_text reference "C5" (at 2.5 -2.85 90) (layer "F.SilkS")
      (effects (font (size 1 1) (thickness 0.15)))
      (tstamp 264fd200-6061-451d-b13a-77b37498d902)
    )
    (fp_text value "100nf" (at 2.5 2.85 90) (layer "F.Fab")
      (effects (font (size 1 1) (thickness 0.15)))
      (tstamp 568501b8-38c7-44eb-9493-83a76a832f9a)
    )
    (fp_text user "${REFERENCE}" (at 2.5 0 90) (layer "F.Fab")
      (effects (font (size 1 1) (thickness 0.15)))
      (tstamp 4663a78e-deaf-4b4a-b585-4a83de45aa15)
    )
    (fp_line (start -0.17 1.721) (end 5.17 1.721) (layer "F.SilkS") (width 0.12) (tstamp 089332ca-5efb-4251-8532-b867d14331ce))
    (fp_line (start -0.17 1.055) (end -0.17 1.721) (layer "F.SilkS") (width 0.12) (tstamp 1207e303-f2e6-4403-aa47-615f07450601))
    (fp_line (start 5.17 1.055) (end 5.17 1.721) (layer "F.SilkS") (width 0.12) (tstamp 45dddb66-f173-4643-b9c5-528b9d5a8cbf))
    (fp_line (start -0.17 -1.721) (end -0.17 -1.055) (layer "F.SilkS") (width 0.12) (tstamp 6ab1dcf6-eb1d-4b0a-a323-3114bde0d0bc))
    (fp_line (start -0.17 -1.721) (end 5.17 -1.721) (layer "F.SilkS") (width 0.12) (tstamp 8710ca5c-26f3-4e00-839f-634b80c5c75b))
    (fp_line (start 5.17 -1.721) (end 5.17 -1.055) (layer "F.SilkS") (width 0.12) (tstamp a7ee262b-91ba-49c7-a96f-737e58a63730))
    (fp_line (start 6.05 -1.85) (end -1.05 -1.85) (layer "F.CrtYd") (width 0.05) (tstamp 37e0c4c9-2805-44f6-be81-1594e723c215))
    (fp_line (start 6.05 1.85) (end 6.05 -1.85) (layer "F.CrtYd") (width 0.05) (tstamp 845c3758-3f28-4d50-a546-df60da471946))
    (fp_line (start -1.05 -1.85) (end -1.05 1.85) (layer "F.CrtYd") (width 0.05) (tstamp d9c7a517-d84b-4c09-9eb8-fc63ab13ac9b))
    (fp_line (start -1.05 1.85) (end 6.05 1.85) (layer "F.CrtYd") (width 0.05) (tstamp ecf25f8a-9d38-4d55-86d2-d0aaff84ff82))
    (fp_line (start -0.05 1.6) (end 5.05 1.6) (layer "F.Fab") (width 0.1) (tstamp 02e2ef37-ae56-49f3-bd6d-b45ba68c5ebc))
    (fp_line (start 5.05 -1.6) (end -0.05 -1.6) (layer "F.Fab") (width 0.1) (tstamp 2e7daabb-a5c5-4456-8ec4-2aa9796d2943))
    (fp_line (start -0.05 -1.6) (end -0.05 1.6) (layer "F.Fab") (width 0.1) (tstamp 9a53e8a6-f9cf-4652-93f9-29ec5e7ccc4b))
    (fp_line (start 5.05 1.6) (end 5.05 -1.6) (layer "F.Fab") (width 0.1) (tstamp b9432ae7-953d-40c0-9a11-e700669a02d2))
    (pad "1" thru_hole circle (at 0 0 270) (size 1.6 1.6) (drill 0.8) (layers *.Cu *.Mask)
      (net 6 "Net-(C5-Pad1)") (pintype "passive") (tstamp 714ed483-fdb1-4b98-bda2-15bb47bbb0bb))
    (pad "2" thru_hole circle (at 5 0 270) (size 1.6 1.6) (drill 0.8) (layers *.Cu *.Mask)
      (net 1 "BSec_GND1") (pintype "passive") (tstamp 36da26fa-ba74-4cfe-be3c-980d2fc178ae))
    (model "${KICAD6_3DMODEL_DIR}/Capacitor_THT.3dshapes/C_Disc_D5.1mm_W3.2mm_P5.00mm.wrl"
      (offset (xyz 0 0 0))
      (scale (xyz 1 1 1))
      (rotate (xyz 0 0 0))
    )
  )

  (footprint "Capacitor_THT:CP_Radial_D5.0mm_P2.50mm" (layer "F.Cu")
    (tedit 5AE50EF0) (tstamp 00000000-0000-0000-0000-00005582f42e)
    (at 149 100.294888 -90)
    (descr "CP, Radial series, Radial, pin pitch=2.50mm, , diameter=5mm, Electrolytic Capacitor")
    (tags "CP Radial series Radial pin pitch 2.50mm  diameter 5mm Electrolytic Capacitor")
    (property "Sheetfile" "ConductimeterPIC12F675.kicad_sch")
    (property "Sheetname" "")
    (path "/00000000-0000-0000-0000-00005581d683")
    (attr through_hole)
    (fp_text reference "C6" (at 1.25 -3.75 90) (layer "F.SilkS")
      (effects (font (size 1 1) (thickness 0.15)))
      (tstamp 0708f3c5-aa28-4709-802c-09bfabf9c4df)
    )
    (fp_text value "10uf" (at 1.25 3.75 90) (layer "F.Fab")
      (effects (font (size 1 1) (thickness 0.15)))
      (tstamp 6bf09916-6469-4d70-b971-ac60ce6eec80)
    )
    (fp_text user "${REFERENCE}" (at 1.25 0 90) (layer "F.Fab")
      (effects (font (size 1 1) (thickness 0.15)))
      (tstamp 6ff5047d-ad6d-4c40-aaf9-6f733fb52246)
    )
    (fp_line (start 3.651 -1.011) (end 3.651 1.011) (layer "F.SilkS") (width 0.12) (tstamp 018ac0ca-e905-4956-882d-cd184ed826bb))
    (fp_line (start 2.891 -2.004) (end 2.891 -1.04) (layer "F.SilkS") (width 0.12) (tstamp 02761095-aeec-4ac4-88ba-389d6b6debce))
    (fp_line (start 3.171 -1.743) (end 3.171 -1.04) (layer "F.SilkS") (width 0.12) (tstamp 03245ef0-2e82-4f5e-ae47-745b4b993b5f))
    (fp_line (start 2.731 1.04) (end 2.731 2.122) (layer "F.SilkS") (width 0.12) (tstamp 03b2b7fa-521d-4bb0-866c-16e207f72838))
    (fp_line (start 3.771 -0.677) (end 3.771 0.677) (layer "F.SilkS") (width 0.12) (tstamp 075e0cf7-3759-415d-9010-aa74090d0c88))
    (fp_line (start 2.171 -2.414) (end 2.171 -1.04) (layer "F.SilkS") (width 0.12) (tstamp 0ad26b5f-8598-4425-a3a1-22dba0263237))
    (fp_line (start 2.411 1.04) (end 2.411 2.31) (layer "F.SilkS") (width 0.12) (tstamp 0ae987d5-65df-46c2-a9cc-c121fafb280f))
    (fp_line (start 2.371 1.04) (end 2.371 2.329) (layer "F.SilkS") (width 0.12) (tstamp 0af56271-1514-4a65-921d-8988d5aa1108))
    (fp_line (start 3.491 1.04) (end 3.491 1.319) (layer "F.SilkS") (width 0.12) (tstamp 0b5b92fc-1bb0-40a5-903b-353bfc30d685))
    (fp_line (start 1.33 -2.579) (end 1.33 2.579) (layer "F.SilkS") (width 0.12) (tstamp 0bf0df4f-5cae-43a5-b8bc-25ca588b6de2))
    (fp_line (start 2.251 -2.382) (end 2.251 -1.04) (layer "F.SilkS") (width 0.12) (tstamp 0d97d0a7-1cd1-4f9c-8f0d-80354719c46f))
    (fp_line (start 1.69 -2.543) (end 1.69 -1.04) (layer "F.SilkS") (width 0.12) (tstamp 0f3a7693-4c1b-4aa5-8dda-74b3628918c4))
    (fp_line (start 3.331 1.04) (end 3.331 1.554) (layer "F.SilkS") (width 0.12) (tstamp 167466b2-b43f-4e0f-b8f8-b5a7d40d0306))
    (fp_line (start 3.451 -1.383) (end 3.451 -1.04) (layer "F.SilkS") (width 0.12) (tstamp 16b66ed3-cae7-4230-90a8-183b17fb494b))
    (fp_line (start 2.691 -2.149) (end 2.691 -1.04) (layer "F.SilkS") (width 0.12) (tstamp 1f49faeb-97c1-4475-8544-447aae1632a1))
    (fp_line (start 1.65 1.04) (end 1.65 2.55) (layer "F.SilkS") (width 0.12) (tstamp 20327333-565e-476a-93c8-6bb2da5b4ea1))
    (fp_line (start 2.331 -2.348) (end 2.331 -1.04) (layer "F.SilkS") (width 0.12) (tstamp 229fb90b-6d40-4e06-b36f-36e5d0d17946))
    (fp_line (start 2.131 1.04) (end 2.131 2.428) (layer "F.SilkS") (width 0.12) (tstamp 243be0f9-9dd8-4d43-a34e-0746d6525c73))
    (fp_line (start 1.69 1.04) (end 1.69 2.543) (layer "F.SilkS") (width 0.12) (tstamp 2745af75-8e29-4b4d-bcd9-f9616a5dc860))
    (fp_line (start 2.371 -2.329) (end 2.371 -1.04) (layer "F.SilkS") (width 0.12) (tstamp 281f9315-50b6-4d97-bd37-801e87d95f85))
    (fp_line (start 3.291 1.04) (end 3.291 1.605) (layer "F.SilkS") (width 0.12) (tstamp 287ac47b-db32-4a94-8cdc-fc4964081b5e))
    (fp_line (start 3.011 1.04) (end 3.011 1.901) (layer "F.SilkS") (width 0.12) (tstamp 28e4cea2-bc58-45f6-a2a9-a4645c15862a))
    (fp_line (start 3.211 -1.699) (end 3.211 -1.04) (layer "F.SilkS") (width 0.12) (tstamp 29ef1099-fb94-4c64-90f3-e92461350e92))
    (fp_line (start 2.571 1.04) (end 2.571 2.224) (layer "F.SilkS") (width 0.12) (tstamp 2ad00b42-9555-4c5b-99df-e36d4e59d274))
    (fp_line (start 1.85 1.04) (end 1.85 2.511) (layer "F.SilkS") (width 0.12) (tstamp 2fca7c4e-45f9-4507-93b1-6de47f287731))
    (fp_line (start -1.304775 -1.725) (end -1.304775 -1.225) (layer "F.SilkS") (width 0.12) (tstamp 30680471-c627-4e9c-a78f-b6551e74018b))
    (fp_line (start 2.491 1.04) (end 2.491 2.268) (layer "F.SilkS") (width 0.12) (tstamp 30ccc610-1103-4304-bc72-c447e671abfb))
    (fp_line (start 3.371 1.04) (end 3.371 1.5) (layer "F.SilkS") (width 0.12) (tstamp 3180e3f0-8a07-458d-87a0-2994968f60df))
    (fp_line (start 2.931 1.04) (end 2.931 1.971) (layer "F.SilkS") (width 0.12) (tstamp 326941bc-622e-41b6-bd7a-87a1c22d690e))
    (fp_line (start 2.971 -1.937) (end 2.971 -1.04) (layer "F.SilkS") (width 0.12) (tstamp 3746b144-586b-49cd-b4c0-a690acb4ecbb))
    (fp_line (start 1.81 1.04) (end 1.81 2.52) (layer "F.SilkS") (width 0.12) (tstamp 392d7fb1-696f-493b-92a0-a8171bdd5c1e))
    (fp_line (start 2.851 -2.035) (end 2.851 -1.04) (layer "F.SilkS") (width 0.12) (tstamp 411e7640-0eb8-43fa-94bf-185202ff3d14))
    (fp_line (start 1.53 1.04) (end 1.53 2.565) (layer "F.SilkS") (width 0.12) (tstamp 4386aa39-bb1f-46b5-9dd6-efabb8746d63))
    (fp_line (start 3.491 -1.319) (end 3.491 -1.04) (layer "F.SilkS") (width 0.12) (tstamp 46ba4921-56ba-412d-9e90-fcfc59aaf5e3))
    (fp_line (start 3.051 1.04) (end 3.051 1.864) (layer "F.SilkS") (width 0.12) (tstamp 48901213-ddba-454f-81ff-333a47ef299b))
    (fp_line (start 2.611 -2.2) (end 2.611 -1.04) (layer "F.SilkS") (width 0.12) (tstamp 494911de-32e7-413f-9b51-ac71676da46d))
    (fp_line (start 2.611 1.04) (end 2.611 2.2) (layer "F.SilkS") (width 0.12) (tstamp 4cb39cbb-c020-4528-ba72-46d1ff706434))
    (fp_line (start 3.611 -1.098) (end 3.611 1.098) (layer "F.SilkS") (width 0.12) (tstamp 4ce387c1-0826-42e7-b1d8-fbbacee6766f))
    (fp_line (start 1.61 -2.556) (end 1.61 -1.04) (layer "F.SilkS") (width 0.12) (tstamp 50e960c4-6d6f-4449-aef5-2fc7d5426fc8))
    (fp_line (start 1.65 -2.55) (end 1.65 -1.04) (layer "F.SilkS") (width 0.12) (tstamp 52b10da1-d858-4a3b-b810-cb4019703dd8))
    (fp_line (start 3.371 -1.5) (end 3.371 -1.04) (layer "F.SilkS") (width 0.12) (tstamp 54245ce5-0bab-4f4c-9c01-21ed50fcabef))
    (fp_line (start 1.41 -2.576) (end 1.41 2.576) (layer "F.SilkS") (width 0.12) (tstamp 570d66d5-2854-404a-b3ef-8a618d8c3fa9))
    (fp_line (start 1.73 1.04) (end 1.73 2.536) (layer "F.SilkS") (width 0.12) (tstamp 57ebb560-fa3b-40a3-a1ce-ba543ff09433))
    (fp_line (start 1.61 1.04) (end 1.61 2.556) (layer "F.SilkS") (width 0.12) (tstamp 5d133c97-8294-4402-ba65-95d05d8c373d))
    (fp_line (start 1.971 1.04) (end 1.971 2.48) (layer "F.SilkS") (width 0.12) (tstamp 5dfc3183-bcbc-4c62-8b8f-9ecfc21738b4))
    (fp_line (start 3.171 1.04) (end 3.171 1.743) (layer "F.SilkS") (width 0.12) (tstamp 5e3a2447-b256-4096-bb1e-87a46c861bb1))
    (fp_line (start 2.171 1.04) (end 2.171 2.414) (layer "F.SilkS") (width 0.12) (tstamp 5f418407-2237-440a-97e9-aa69e2f08c2c))
    (fp_line (start 3.291 -1.605) (end 3.291 -1.04) (layer "F.SilkS") (width 0.12) (tstamp 650c002e-01e1-4b71-a377-a8df94532bbd))
    (fp_line (start 2.771 1.04) (end 2.771 2.095) (layer "F.SilkS") (width 0.12) (tstamp 66fedc04-de7a-4497-abc9-395b377d53e5))
    (fp_line (start -1.554775 -1.475) (end -1.054775 -1.475) (layer "F.SilkS") (width 0.12) (tstamp 680c9338-b49d-4168-adf1-7ca0efc08cc2))
    (fp_line (start 2.691 1.04) (end 2.691 2.149) (layer "F.SilkS") (width 0.12) (tstamp 6853d3c8-8a86-4bb5-91fe-b2fa1e54d7b0))
    (fp_line (start 3.411 1.04) (end 3.411 1.443) (layer "F.SilkS") (width 0.12) (tstamp 6a6815ce-6c9c-44df-8b79-9ac749bf7d31))
    (fp_line (start 1.93 -2.491) (end 1.93 -1.04) (layer "F.SilkS") (width 0.12) (tstamp 6c415ef0-3f50-496e-9f0e-f33a967184a7))
    (fp_line (start 1.57 -2.561) (end 1.57 -1.04) (layer "F.SilkS") (width 0.12) (tstamp 731fc123-f9ee-497e-a05b-dc66b3aa4158))
    (fp_line (start 2.091 1.04) (end 2.091 2.442) (layer "F.SilkS") (width 0.12) (tstamp 75852742-e7c0-4ae3-bf5f-3e6d27110e7e))
    (fp_line (start 2.411 -2.31) (end 2.411 -1.04) (layer "F.SilkS") (width 0.12) (tstamp 75d86585-fa66-49f5-807e-6d684a59920c))
    (fp_line (start 1.45 -2.573) (end 1.45 2.573) (layer "F.SilkS") (width 0.12) (tstamp 7d59b625-3ba8-4d2a-ac26-706eb0829f73))
    (fp_line (start 1.29 -2.58) (end 1.29 2.58) (layer "F.SilkS") (width 0.12) (tstamp 7e3514c1-07c0-4b04-84b0-e42ae820b405))
    (fp_line (start 2.931 -1.971) (end 2.931 -1.04) (layer "F.SilkS") (width 0.12) (tstamp 7ef1bff5-e6a8-4394-a695-0eb4129fda27))
    (fp_line (start 2.531 1.04) (end 2.531 2.247) (layer "F.SilkS") (width 0.12) (tstamp 803e9b4f-7806-41fd-a8f4-c2cb3da5bebe))
    (fp_line (start 2.051 1.04) (end 2.051 2.455) (layer "F.SilkS") (width 0.12) (tstamp 81fe1463-89d2-4343-ba25-2acdf78bd5d6))
    (fp_line (start 3.131 -1.785) (end 3.131 -1.04) (layer "F.SilkS") (width 0.12) (tstamp 8294e1c3-d435-4f75-b8f5-004fb546e2a9))
    (fp_line (start 1.81 -2.52) (end 1.81 -1.04) (layer "F.SilkS") (width 0.12) (tstamp 82c81cb3-3539-4e2d-8028-99156bdf1daa))
    (fp_line (start 2.291 1.04) (end 2.291 2.365) (layer "F.SilkS") (width 0.12) (tstamp 84a84d60-fdc7-474d-ba62-a738cac994bf))
    (fp_line (start 3.051 -1.864) (end 3.051 -1.04) (layer "F.SilkS") (width 0.12) (tstamp 884d5ce3-cf31-470e-a79e-10e03dbe856c))
    (fp_line (start 2.011 -2.468) (end 2.011 -1.04) (layer "F.SilkS") (width 0.12) (tstamp 88b3551d-7a6c-4090-aa57-e471d30b314e))
    (fp_line (start 2.891 1.04) (end 2.891 2.004) (layer "F.SilkS") (width 0.12) (tstamp 88f48134-4661-4d9b-a934-b50250a04d4b))
    (fp_line (start 3.011 -1.901) (end 3.011 -1.04) (layer "F.SilkS") (width 0.12) (tstamp 8b68a30f-6014-453b-ba0c-deac0711dd03))
    (fp_line (start 1.89 -2.501) (end 1.89 -1.04) (layer "F.SilkS") (width 0.12) (tstamp 8e314bfd-d550-4b68-95bf-ec0edf94e0d3))
    (fp_line (start 1.77 1.04) (end 1.77 2.528) (layer "F.SilkS") (width 0.12) (tstamp 8f756916-5d57-49ae-a52b-23172f54a6bc))
    (fp_line (start 2.331 1.04) (end 2.331 2.348) (layer "F.SilkS") (width 0.12) (tstamp 90986e85-24a8-4d8d-b506-a676629c5013))
    (fp_line (start 2.091 -2.442) (end 2.091 -1.04) (layer "F.SilkS") (width 0.12) (tstamp 909cbb47-9e5f-42cf-83f3-656d7d25af3f))
    (fp_line (start 2.491 -2.268) (end 2.491 -1.04) (layer "F.SilkS") (width 0.12) (tstamp 9744e8ed-e4a2-4352-abd9-affb956dda69))
    (fp_line (start 2.811 1.04) (end 2.811 2.065) (layer "F.SilkS") (width 0.12) (tstamp 97e5dcfd-c8a0-4d08-9ec7-297c86da9ce3))
    (fp_line (start 3.211 1.04) (end 3.211 1.699) (layer "F.SilkS") (width 0.12) (tstamp 980b8b78-d6b8-4bba-aba5-ae9047d9a21e))
    (fp_line (start 1.25 -2.58) (end 1.25 2.58) (layer "F.SilkS") (width 0.12) (tstamp 9a03b90d-53d0-45c5-9943-4a68ef4cb1a5))
    (fp_line (start 2.811 -2.065) (end 2.811 -1.04) (layer "F.SilkS") (width 0.12) (tstamp 9bb96b4b-f248-446f-baa7-ba0d3b1fd45d))
    (fp_line (start 3.251 1.04) (end 3.251 1.653) (layer "F.SilkS") (width 0.12) (tstamp a0a8a96b-b779-4daf-97dd-7e5cf44be371))
    (fp_line (start 3.251 -1.653) (end 3.251 -1.04) (layer "F.SilkS") (width 0.12) (tstamp a4114195-75a4-47fb-9546-0cd2ee584a1c))
    (fp_line (start 1.77 -2.528) (end 1.77 -1.04) (layer "F.SilkS") (width 0.12) (tstamp a4fa321b-bf67-4550-84af-1aa6b788cd86))
    (fp_line (start 2.211 1.04) (end 2.211 2.398) (layer "F.SilkS") (width 0.12) (tstamp a8d53190-e910-498f-bd45-4346f0f093d2))
    (fp_line (start 3.731 -0.805) (end 3.731 0.805) (layer "F.SilkS") (width 0.12) (tstamp ab978915-8c30-40ee-9c70-59f4e5a53c03))
    (fp_line (start 2.771 -2.095) (end 2.771 -1.04) (layer "F.SilkS") (width 0.12) (tstamp ac54e68f-3856-48b9-84ae-658930835ca6))
    (fp_line (start 2.451 1.04) (end 2.451 2.29) (layer "F.SilkS") (width 0.12) (tstamp ae9dfd38-1a66-4e6c-a512-5f1bffbf9b45))
    (fp_line (start 1.49 1.04) (end 1.49 2.569) (layer "F.SilkS") (width 0.12) (tstamp afcbb004-9782-4470-952b-bffc9410e412))
    (fp_line (start 3.091 -1.826) (end 3.091 -1.04) (layer "F.SilkS") (width 0.12) (tstamp b16f6f24-33ec-43ab-b619-2c22c2efba22))
    (fp_line (start 2.211 -2.398) (end 2.211 -1.04) (layer "F.SilkS") (width 0.12) (tstamp b189398d-80b1-44ab-9f2d-2bb02a73b131))
    (fp_line (start 3.571 -1.178) (end 3.571 1.178) (layer "F.SilkS") (width 0.12) (tstamp b24fcf3e-3c28-42f1-aafd-05dd57b33f02))
    (fp_line (start 3.851 -0.284) (end 3.851 0.284) (layer "F.SilkS") (width 0.12) (tstamp b6463d1a-58cc-4e86-980d-5696f73b9bc3))
    (fp_line (start 2.051 -2.455) (end 2.051 -1.04) (layer "F.SilkS") (width 0.12) (tstamp bb7f27e8-cf73-4e7d-ac47-b323f5545217))
    (fp_line (start 3.131 1.04) (end 3.131 1.785) (layer "F.SilkS") (width 0.12) (tstamp bd52a347-67a1-48c0-9fa0-cd31697e7a79))
    (fp_line (start 2.291 -2.365) (end 2.291 -1.04) (layer "F.SilkS") (width 0.12) (tstamp be38b6b4-07fe-46cb-9636-991ca80eb1da))
    (fp_line (start 1.49 -2.569) (end 1.49 -1.04) (layer "F.SilkS") (width 0.12) (tstamp bf202eeb-8cde-478a-9c54-f57622ca78b3))
    (fp_line (start 3.811 -0.518) (end 3.811 0.518) (layer "F.SilkS") (width 0.12) (tstamp c11ab73f-c943-4f0b-8d02-06cae96925e8))
    (fp_line (start 1.971 -2.48) (end 1.971 -1.04) (layer "F.SilkS") (width 0.12) (tstamp c447dab3-6ebb-4140-9af0-5dbff255b6e3))
    (fp_line (start 2.531 -2.247) (end 2.531 -1.04) (layer "F.SilkS") (width 0.12) (tstamp c850e105-4140-4416-84c8-0755dac58534))
    (fp_line (start 3.331 -1.554) (end 3.331 -1.04) (layer "F.SilkS") (width 0.12) (tstamp c8c00ff7-6fd0-4486-aa39-d80bd1de3c11))
    (fp_line (start 2.451 -2.29) (end 2.451 -1.04) (layer "F.SilkS") (width 0.12) (tstamp d2b07926-2d1a-40e9-8d4d-cd832f289460))
    (fp_line (start 3.411 -1.443) (end 3.411 -1.04) (layer "F.SilkS") (width 0.12) (tstamp d2e11a8d-8c2f-439a-bfb5-1c0e0ed467d4))
    (fp_line (start 3.091 1.04) (end 3.091 1.826) (layer "F.SilkS") (width 0.12) (tstamp d5e73190-aaba-4d79-9b86-baa8927e6462))
    (fp_line (start 2.971 1.04) (end 2.971 1.937) (layer "F.SilkS") (width 0.12) (tstamp d66f75eb-2912-46cd-b5af-0a315fed9bc9))
    (fp_line (start 1.73 -2.536) (end 1.73 -1.04) (layer "F.SilkS") (width 0.12) (tstamp d9f34acf-443a-4bfe-aab0-302160d191fb))
    (fp_line (start 1.37 -2.578) (end 1.37 2.578) (layer "F.SilkS") (width 0.12) (tstamp da77077a-dbc7-47dc-bc2a-414d2f31f8db))
    (fp_line (start 2.251 1.04) (end 2.251 2.382) (layer "F.SilkS") (width 0.12) (tstamp de9c9519-6d1c-4e4f-9db6-124f4d69eec9))
    (fp_line (start 1.93 1.04) (end 1.93 2.491) (layer "F.SilkS") (width 0.12) (tstamp e1d19d1a-90fd-4b02-851d-0f8a39066db3))
    (fp_line (start 2.731 -2.122) (end 2.731 -1.04) (layer "F.SilkS") (width 0.12) (tstamp e5c9176f-d97d-4b80-a0e2-90a33b8ff078))
    (fp_line (start 2.011 1.04) (end 2.011 2.468) (layer "F.SilkS") (width 0.12) (tstamp e6151deb-87c1-43da-b9c4-8ed8c6e9b825))
    (fp_line (start 3.531 1.04) (end 3.531 1.251) (layer "F.SilkS") (width 0.12) (tstamp e865a6ee-d205-47ac-a097-f9c8ef1e4cff))
    (fp_line (start 1.57 1.04) (end 1.57 2.561) (layer "F.SilkS") (width 0.12) (tstamp eaa31b67-1027-4315-8ddc-54fc7a3f45d8))
    (fp_line (start 3.531 -1.251) (end 3.531 -1.04) (layer "F.SilkS") (width 0.12) (tstamp ee87a575-4c85-467a-9e60-819334432063))
    (fp_line (start 2.571 -2.224) (end 2.571 -1.04) (layer "F.SilkS") (width 0.12) (tstamp f26b28fc-4147-49d3-ad4c-3d008b92c85a))
    (fp_line (start 3.451 1.04) (end 3.451 1.383) (layer "F.SilkS") (width 0.12) (tstamp f30b0a6b-2579-402d-abfc-56f0a1e60b2d))
    (fp_line (start 2.131 -2.428) (end 2.131 -1.04) (layer "F.SilkS") (width 0.12) (tstamp f491419a-4a73-49a0-84d6-676e320ae74a))
    (fp_line (start 1.89 1.04) (end 1.89 2.501) (layer "F.SilkS") (width 0.12) (tstamp f52cbf36-51d1-4d33-8de4-637622a2b888))
    (fp_line (start 3.691 -0.915) (end 3.691 0.915) (layer "F.SilkS") (width 0.12) (tstamp f7d29e8d-9c52-4103-9fc7-bd0f5f77f0fe))
    (fp_line (start 1.85 -2.511) (end 1.85 -1.04) (layer "F.SilkS") (width 0.12) (tstamp f9797830-c002-4135-a444-8221c507eef7))
    (fp_line (start 2.851 1.04) (end 2.851 2.035) (layer "F.SilkS") (width 0.12) (tstamp fcf420d5-9724-420f-9a5b-8b335cf3fa2b))
    (fp_line (start 1.53 -2.565) (end 1.53 -1.04) (layer "F.SilkS") (width 0.12) (tstamp fd49dcce-3f18-43a1-b360-6cf40b05a559))
    (fp_line (start 2.651 -2.175) (end 2.651 -1.04) (layer "F.SilkS") (width 0.12) (tstamp fe092d9f-3324-4c7e-8189-2ddacb18ce97))
    (fp_line (start 2.651 1.04) (end 2.651 2.175) (layer "F.SilkS") (width 0.12) (tstamp ff6a6c0d-8c42-4206-ba80-8b05040ccf1c))
    (fp_circle (center 1.25 0) (end 3.87 0) (layer "F.SilkS") (width 0.12) (fill none) (tstamp 7359e87b-1ce2-4053-81b7-c102fe600e8e))
    (fp_circle (center 1.25 0) (end 4 0) (layer "F.CrtYd") (width 0.05) (fill none) (tstamp d952bdfb-55a7-4b6f-aaa2-c614b782c1c4))
    (fp_line (start -0.883605 -1.0875) (end -0.383605 -1.0875) (layer "F.Fab") (width 0.1) (tstamp 331d7d3c-05d7-4b13-ab96-ff752348f080))
    (fp_line (start -0.633605 -1.3375) (end -0.633605 -0.8375) (layer "F.Fab") (width 0.1) (tstamp 757f35be-cb08-43ed-b156-e7ba0cee922b))
    (fp_circle (center 1.25 0) (end 3.75 0) (layer "F.Fab") (width 0.1) (fill none) (tstamp 7beb14b3-1107-4a28-a839-d6abf616d9d7))
    (pad "1" thru_hole rect (at 0 0 270) (size 1.6 1.6) (drill 0.8) (layers *.Cu *.Mask)
      (net 7 "Net-(C6-Pad1)") (pintype "passive") (tstamp 5747539a-07f3-4d39-ad13-b2189a8c08de))
    (pad "2" thru_hole circle (at 2.5 0 270) (size 1.6 1.6) (drill 0.8) (layers *.Cu *.Mask)
      (net 8 "Net-(C6-Pad2)") (pintype "passive") (tstamp 81c919ac-b35f-493e-9f02-e91ff27b3cec))
    (model "${KICAD6_3DMODEL_DIR}/Capacitor_THT.3dshapes/CP_Radial_D5.0mm_P2.50mm.wrl"
      (offset (xyz 0 0 0))
      (scale (xyz 1 1 1))
      (rotate (xyz 0 0 0))
    )
  )

  (footprint "Capacitor_THT:CP_Radial_D5.0mm_P2.50mm" (layer "F.Cu")
    (tedit 5AE50EF0) (tstamp 00000000-0000-0000-0000-00005582f434)
    (at 149 91.788656 -90)
    (descr "CP, Radial series, Radial, pin pitch=2.50mm, , diameter=5mm, Electrolytic Capacitor")
    (tags "CP Radial series Radial pin pitch 2.50mm  diameter 5mm Electrolytic Capacitor")
    (property "Sheetfile" "ConductimeterPIC12F675.kicad_sch")
    (property "Sheetname" "")
    (path "/00000000-0000-0000-0000-000055822640")
    (attr through_hole)
    (fp_text reference "C7" (at 1.25 -3.75 90) (layer "F.SilkS")
      (effects (font (size 1 1) (thickness 0.15)))
      (tstamp 96166c18-4c6a-4313-8078-21219c4eadf9)
    )
    (fp_text value "1uF" (at 2.256232 3.75 90) (layer "F.Fab")
      (effects (font (size 1 1) (thickness 0.15)))
      (tstamp 85594956-cc3f-4ee2-9472-e5369109f594)
    )
    (fp_text user "${REFERENCE}" (at 1.25 0 90) (layer "F.Fab")
      (effects (font (size 1 1) (thickness 0.15)))
      (tstamp d9e6d6e1-d4d2-4f70-bf0c-7c94f88fbefa)
    )
    (fp_line (start 2.611 -2.2) (end 2.611 -1.04) (layer "F.SilkS") (width 0.12) (tstamp 01a5437c-805a-4a12-9d0d-a0473d7ad714))
    (fp_line (start 1.69 1.04) (end 1.69 2.543) (layer "F.SilkS") (width 0.12) (tstamp 040b6165-7057-4889-833b-984a7ee4ef0b))
    (fp_line (start 2.411 1.04) (end 2.411 2.31) (layer "F.SilkS") (width 0.12) (tstamp 04a9afa7-69b6-4ad9-8c98-02e6023f8500))
    (fp_line (start -1.304775 -1.725) (end -1.304775 -1.225) (layer "F.SilkS") (width 0.12) (tstamp 05c30cf8-6550-4fc3-8f1b-863a7d22e5bb))
    (fp_line (start 2.051 1.04) (end 2.051 2.455) (layer "F.SilkS") (width 0.12) (tstamp 06616167-0208-4ae3-b5c6-45a50744c78f))
    (fp_line (start 1.57 -2.561) (end 1.57 -1.04) (layer "F.SilkS") (width 0.12) (tstamp 06761d6a-d0f7-4522-90a5-02a9bff75dcc))
    (fp_line (start 1.49 1.04) (end 1.49 2.569) (layer "F.SilkS") (width 0.12) (tstamp 0d1b234a-3326-4b6e-a9b7-f47a2890ff64))
    (fp_line (start 2.691 -2.149) (end 2.691 -1.04) (layer "F.SilkS") (width 0.12) (tstamp 17505cfe-2092-4091-9942-4c37f0ac5f0b))
    (fp_line (start 2.651 -2.175) (end 2.651 -1.04) (layer "F.SilkS") (width 0.12) (tstamp 17db01c6-ca65-4294-8ad3-4668c8d70e78))
    (fp_line (start 2.571 -2.224) (end 2.571 -1.04) (layer "F.SilkS") (width 0.12) (tstamp 1852d03c-ef4b-40b1-96ab-ed33811f661e))
    (fp_line (start 2.011 -2.468) (end 2.011 -1.04) (layer "F.SilkS") (width 0.12) (tstamp 1956cb96-e1a4-4c99-8779-f36d1da9b478))
    (fp_line (start 1.77 1.04) (end 1.77 2.528) (layer "F.SilkS") (width 0.12) (tstamp 21067c43-c28f-4149-84fa-d290cd766c16))
    (fp_line (start 1.971 1.04) (end 1.971 2.48) (layer "F.SilkS") (width 0.12) (tstamp 22260e2e-af7a-4097-b752-818be707cb91))
    (fp_line (start 3.211 -1.699) (end 3.211 -1.04) (layer "F.SilkS") (width 0.12) (tstamp 2754f766-3c39-4d03-a4f8-25556e729994))
    (fp_line (start 3.091 -1.826) (end 3.091 -1.04) (layer "F.SilkS") (width 0.12) (tstamp 285105d6-f12c-4fe5-a075-27fed9ae53f2))
    (fp_line (start 2.251 -2.382) (end 2.251 -1.04) (layer "F.SilkS") (width 0.12) (tstamp 29779332-69a9-4411-a3b9-d8914d52a0c5))
    (fp_line (start 2.451 -2.29) (end 2.451 -1.04) (layer "F.SilkS") (width 0.12) (tstamp 2b711815-4fc8-4857-a3ef-afb9f8e87a68))
    (fp_line (start 2.731 1.04) (end 2.731 2.122) (layer "F.SilkS") (width 0.12) (tstamp 2b89f44b-e8ae-4b2e-a6ae-5128db5f6e78))
    (fp_line (start 1.73 1.04) (end 1.73 2.536) (layer "F.SilkS") (width 0.12) (tstamp 2bb13d74-6d85-45f2-8b22-58f81043df13))
    (fp_line (start 3.131 1.04) (end 3.131 1.785) (layer "F.SilkS") (width 0.12) (tstamp 2d4e14fe-2ed6-4d58-abf4-274c9170029b))
    (fp_line (start 1.53 -2.565) (end 1.53 -1.04) (layer "F.SilkS") (width 0.12) (tstamp 3218ff5b-7707-46ad-9c73-c4ee80de25d2))
    (fp_line (start 2.851 -2.035) (end 2.851 -1.04) (layer "F.SilkS") (width 0.12) (tstamp 3323e157-65fc-43dc-9b6d-b1470b444915))
    (fp_line (start 2.211 -2.398) (end 2.211 -1.04) (layer "F.SilkS") (width 0.12) (tstamp 35849f21-653e-47cc-93db-d2c5fa6bebfa))
    (fp_line (start 2.131 1.04) (end 2.131 2.428) (layer "F.SilkS") (width 0.12) (tstamp 38597305-d4ff-4258-ba7b-41c36d268bb1))
    (fp_line (start 3.731 -0.805) (end 3.731 0.805) (layer "F.SilkS") (width 0.12) (tstamp 38c2ea4b-00de-4218-b193-ee1c8cee054a))
    (fp_line (start 3.331 -1.554) (end 3.331 -1.04) (layer "F.SilkS") (width 0.12) (tstamp 3c591abc-9e82-4793-b0d4-0c47c2e29f9c))
    (fp_line (start 3.291 1.04) (end 3.291 1.605) (layer "F.SilkS") (width 0.12) (tstamp 3c979381-6c6f-4c78-9b55-c82377641bb3))
    (fp_line (start 2.851 1.04) (end 2.851 2.035) (layer "F.SilkS") (width 0.12) (tstamp 3cf8aa99-020b-4d84-9237-d659fd3322dc))
    (fp_line (start 3.571 -1.178) (end 3.571 1.178) (layer "F.SilkS") (width 0.12) (tstamp 3d24219d-effb-459f-8959-ba6bd956fd9a))
    (fp_line (start 2.931 1.04) (end 2.931 1.971) (layer "F.SilkS") (width 0.12) (tstamp 415d48c7-99d6-4520-9aa7-574618318b29))
    (fp_line (start 3.211 1.04) (end 3.211 1.699) (layer "F.SilkS") (width 0.12) (tstamp 41d0e4d1-f1f6-4b03-918d-cd3ce3c3d08f))
    (fp_line (start 3.611 -1.098) (end 3.611 1.098) (layer "F.SilkS") (width 0.12) (tstamp 45110b8d-ae47-416a-9624-a0a700a7e1df))
    (fp_line (start 1.85 1.04) (end 1.85 2.511) (layer "F.SilkS") (width 0.12) (tstamp 4d7e0e9b-c5a0-4389-9305-03636bfd485d))
    (fp_line (start 3.091 1.04) (end 3.091 1.826) (layer "F.SilkS") (width 0.12) (tstamp 5105a459-128a-4766-8179-a77dbf194e3a))
    (fp_line (start 2.331 -2.348) (end 2.331 -1.04) (layer "F.SilkS") (width 0.12) (tstamp 51899160-f15e-40c8-a415-ed1d677e33bf))
    (fp_line (start 2.931 -1.971) (end 2.931 -1.04) (layer "F.SilkS") (width 0.12) (tstamp 53d39d07-acab-40b5-b05b-c1caa3e06896))
    (fp_line (start 1.81 1.04) (end 1.81 2.52) (layer "F.SilkS") (width 0.12) (tstamp 540b566e-c971-458c-b863-39576bc3ffed))
    (fp_line (start 1.53 1.04) (end 1.53 2.565) (layer "F.SilkS") (width 0.12) (tstamp 56c8c686-ac51-4a23-b693-4f3b0978248a))
    (fp_line (start 2.811 1.04) (end 2.811 2.065) (layer "F.SilkS") (width 0.12) (tstamp 57ee41dc-08a6-4b1c-9111-80b9ea146515))
    (fp_line (start 2.291 1.04) (end 2.291 2.365) (layer "F.SilkS") (width 0.12) (tstamp 5905dc30-fa40-46f9-ac86-36afe93923a4))
    (fp_line (start 2.731 -2.122) (end 2.731 -1.04) (layer "F.SilkS") (width 0.12) (tstamp 5c75deb7-cfd1-4da1-a030-ccb6fccff9de))
    (fp_line (start 2.491 -2.268) (end 2.491 -1.04) (layer "F.SilkS") (width 0.12) (tstamp 5e1d14c3-e1b1-4935-9ed6-4f5eb5ec71dd))
    (fp_line (start 2.891 -2.004) (end 2.891 -1.04) (layer "F.SilkS") (width 0.12) (tstamp 5e237a3d-29cc-4a28-868d-50c3620b05a1))
    (fp_line (start 1.61 -2.556) (end 1.61 -1.04) (layer "F.SilkS") (width 0.12) (tstamp 5e37f118-3e65-4d19-bb61-a2c67155f68e))
    (fp_line (start 1.77 -2.528) (end 1.77 -1.04) (layer "F.SilkS") (width 0.12) (tstamp 6031b5ce-3921-4c7a-8452-d94bdac4f26e))
    (fp_line (start 3.011 1.04) (end 3.011 1.901) (layer "F.SilkS") (width 0.12) (tstamp 607ac08b-9efc-4f71-8c5b-ba69d80b73ed))
    (fp_line (start 2.491 1.04) (end 2.491 2.268) (layer "F.SilkS") (width 0.12) (tstamp 611791d1-4bb3-42c0-86b4-1207906dc8b7))
    (fp_line (start -1.554775 -1.475) (end -1.054775 -1.475) (layer "F.SilkS") (width 0.12) (tstamp 67c6c0d1-45d3-408a-9e2e-571a1dd06511))
    (fp_line (start 2.091 1.04) (end 2.091 2.442) (layer "F.SilkS") (width 0.12) (tstamp 6832f67c-23e3-4f71-ab10-4010d49a3fbc))
    (fp_line (start 3.451 -1.383) (end 3.451 -1.04) (layer "F.SilkS") (width 0.12) (tstamp 68a3e8cf-948e-4670-82d7-8f6b643c1c61))
    (fp_line (start 1.65 1.04) (end 1.65 2.55) (layer "F.SilkS") (width 0.12) (tstamp 6c408477-374e-46a4-b195-223418296e20))
    (fp_line (start 2.051 -2.455) (end 2.051 -1.04) (layer "F.SilkS") (width 0.12) (tstamp 6d8d629a-6303-43de-a40a-aaf8a451bbf3))
    (fp_line (start 3.491 1.04) (end 3.491 1.319) (layer "F.SilkS") (width 0.12) (tstamp 6e7ac942-c952-41ff-8cb1-5857c84d71d6))
    (fp_line (start 2.531 -2.247) (end 2.531 -1.04) (layer "F.SilkS") (width 0.12) (tstamp 72e83158-7ca3-42fe-bf23-6759e5cb5075))
    (fp_line (start 2.811 -2.065) (end 2.811 -1.04) (layer "F.SilkS") (width 0.12) (tstamp 73abb1c8-dae6-4fcd-9035-3cd634208c53))
    (fp_line (start 3.331 1.04) (end 3.331 1.554) (layer "F.SilkS") (width 0.12) (tstamp 745819a4-559e-4865-8825-4116d4aad920))
    (fp_line (start 2.451 1.04) (end 2.451 2.29) (layer "F.SilkS") (width 0.12) (tstamp 77369cc2-ea49-4f47-b626-d7b0968432d9))
    (fp_line (start 3.851 -0.284) (end 3.851 0.284) (layer "F.SilkS") (width 0.12) (tstamp 786e458e-d9ce-4c49-904a-a7692e6f5f91))
    (fp_line (start 2.171 -2.414) (end 2.171 -1.04) (layer "F.SilkS") (width 0.12) (tstamp 7974d523-67ab-43ca-ac39-ce7502ec835e))
    (fp_line (start 2.411 -2.31) (end 2.411 -1.04) (layer "F.SilkS") (width 0.12) (tstamp 7f44c739-d91b-4d03-87d8-c5f5476b9ee5))
    (fp_line (start 1.81 -2.52) (end 1.81 -1.04) (layer "F.SilkS") (width 0.12) (tstamp 8141875e-5111-4a29-816a-e7f55286ccb6))
    (fp_line (start 2.531 1.04) (end 2.531 2.247) (layer "F.SilkS") (width 0.12) (tstamp 83ac7f25-cacf-40c5-ad6c-faba1b6c1900))
    (fp_line (start 1.73 -2.536) (end 1.73 -1.04) (layer "F.SilkS") (width 0.12) (tstamp 85a9a8fc-8ca3-4501-9bd1-3bb1d05bf206))
    (fp_line (start 2.651 1.04) (end 2.651 2.175) (layer "F.SilkS") (width 0.12) (tstamp 86ee4b85-d074-458a-833d-73eaab36321a))
    (fp_line (start 3.531 1.04) (end 3.531 1.251) (layer "F.SilkS") (width 0.12) (tstamp 88b81b30-70c7-4297-94ed-613f7caf1abd))
    (fp_line (start 1.29 -2.58) (end 1.29 2.58) (layer "F.SilkS") (width 0.12) (tstamp 8bef91ce-f858-4a2d-a383-08df168e7aee))
    (fp_line (start 3.371 -1.5) (end 3.371 -1.04) (layer "F.SilkS") (width 0.12) (tstamp 8df572b2-b973-4244-bcf5-fbe5b17d689c))
    (fp_line (start 2.131 -2.428) (end 2.131 -1.04) (layer "F.SilkS") (width 0.12) (tstamp 8f1ada32-f58c-4337-b5b6-32b9f93aef81))
    (fp_line (start 2.171 1.04) (end 2.171 2.414) (layer "F.SilkS") (width 0.12) (tstamp 93fae4e3-5fee-4119-b3f1-aafaaabc58d4))
    (fp_line (start 2.771 1.04) (end 2.771 2.095) (layer "F.SilkS") (width 0.12) (tstamp 962533a5-e4f0-44fa-936a-731a0611d5bf))
    (fp_line (start 3.251 1.04) (end 3.251 1.653) (layer "F.SilkS") (width 0.12) (tstamp 99e0beb8-de02-49ca-b33e-e55028df94a5))
    (fp_line (start 3.651 -1.011) (end 3.651 1.011) (layer "F.SilkS") (width 0.12) (tstamp 9a00e072-9b76-4a4a-9ef1-c66976d443d9))
    (fp_line (start 2.611 1.04) (end 2.611 2.2) (layer "F.SilkS") (width 0.12) (tstamp 9a167b28-dfed-4f67-8431-828b29abfeab))
    (fp_line (start 3.051 -1.864) (end 3.051 -1.04) (layer "F.SilkS") (width 0.12) (tstamp 9b824cf7-5ad1-4e98-8cd4-be8e5e197338))
    (fp_line (start 3.131 -1.785) (end 3.131 -1.04) (layer "F.SilkS") (width 0.12) (tstamp 9bbca38d-bb5d-4679-b902-2c8880361ea3))
    (fp_line (start 1.89 1.04) (end 1.89 2.501) (layer "F.SilkS") (width 0.12) (tstamp a342730c-1a57-45b4-90e7-69c39214b88a))
    (fp_line (start 1.89 -2.501) (end 1.89 -1.04) (layer "F.SilkS") (width 0.12) (tstamp a3fa7b20-f4a5-4ed8-bde2-9da644460c46))
    (fp_line (start 3.811 -0.518) (end 3.811 0.518) (layer "F.SilkS") (width 0.12) (tstamp a48a3834-b302-4c0b-a025-fb20bd1d7b96))
    (fp_line (start 3.011 -1.901) (end 3.011 -1.04) (layer "F.SilkS") (width 0.12) (tstamp a79ac23e-3fc8-442b-ac52-0ad83f14d422))
    (fp_line (start 2.971 -1.937) (end 2.971 -1.04) (layer "F.SilkS") (width 0.12) (tstamp aa222ce6-8be0-4a40-bcb9-bf0b59f0b61b))
    (fp_line (start 2.771 -2.095) (end 2.771 -1.04) (layer "F.SilkS") (width 0.12) (tstamp ad0bbfa1-0b5c-48b3-80f8-4224ada35993))
    (fp_line (start 1.41 -2.576) (end 1.41 2.576) (layer "F.SilkS") (width 0.12) (tstamp adbadb76-150f-48ae-85ab-8afeb1369ca3))
    (fp_line (start 2.331 1.04) (end 2.331 2.348) (layer "F.SilkS") (width 0.12) (tstamp b0f105e9-896c-4dc5-873d-30fdbb11b55c))
    (fp_line (start 1.49 -2.569) (end 1.49 -1.04) (layer "F.SilkS") (width 0.12) (tstamp b258bd26-6bb6-4773-bb0f-1b685ede8a2d))
    (fp_line (start 2.011 1.04) (end 2.011 2.468) (layer "F.SilkS") (width 0.12) (tstamp b43bcc76-8f2e-49dc-9b02-a467d1747f4c))
    (fp_line (start 3.771 -0.677) (end 3.771 0.677) (layer "F.SilkS") (width 0.12) (tstamp b4ad8b54-b6e5-4cc6-89d0-ef09a77d03d4))
    (fp_line (start 3.051 1.04) (end 3.051 1.864) (layer "F.SilkS") (width 0.12) (tstamp b882a4a7-c752-4713-b046-198e3af5a1c1))
    (fp_line (start 2.371 -2.329) (end 2.371 -1.04) (layer "F.SilkS") (width 0.12) (tstamp b8eec1b2-1aa5-4b44-9d77-554cc9a4f130))
    (fp_line (start 1.93 -2.491) (end 1.93 -1.04) (layer "F.SilkS") (width 0.12) (tstamp bad1d581-39b6-4bd4-92e6-94de3621a57f))
    (fp_line (start 1.65 -2.55) (end 1.65 -1.04) (layer "F.SilkS") (width 0.12) (tstamp bb34c31f-5dfc-434d-970d-9a504773785a))
    (fp_line (start 2.691 1.04) (end 2.691 2.149) (layer "F.SilkS") (width 0.12) (tstamp bf11d6e8-fbcf-48a2-b959-55952f298e65))
    (fp_line (start 3.691 -0.915) (end 3.691 0.915) (layer "F.SilkS") (width 0.12) (tstamp bf2433d0-0301-4ea5-88b7-f76ad7abfe01))
    (fp_line (start 1.69 -2.543) (end 1.69 -1.04) (layer "F.SilkS") (width 0.12) (tstamp c42d8a7b-0f15-4f55-af25-fd7b59e8ba1a))
    (fp_line (start 2.091 -2.442) (end 2.091 -1.04) (layer "F.SilkS") (width 0.12) (tstamp c58f5260-e44c-4ea5-ae74-d4ac6523efe4))
    (fp_line (start 3.491 -1.319) (end 3.491 -1.04) (layer "F.SilkS") (width 0.12) (tstamp c67e2e18-b01b-4ba7-b781-c92c743e158d))
    (fp_line (start 1.37 -2.578) (end 1.37 2.578) (layer "F.SilkS") (width 0.12) (tstamp cdf6a34e-95c6-4d78-b097-59a4e9e00c97))
    (fp_line (start 3.411 1.04) (end 3.411 1.443) (layer "F.SilkS") (width 0.12) (tstamp d4a1f0fc-c21e-4917-9442-c75e16d6de04))
    (fp_line (start 1.33 -2.579) (end 1.33 2.579) (layer "F.SilkS") (width 0.12) (tstamp d637ec8a-3260-457f-b22f-46781fce308f))
    (fp_line (start 3.171 1.04) (end 3.171 1.743) (layer "F.SilkS") (width 0.12) (tstamp d7f9c33a-bcb4-4191-934c-4547da74c967))
    (fp_line (start 3.291 -1.605) (end 3.291 -1.04) (layer "F.SilkS") (width 0.12) (tstamp d9a03f5f-3205-45d7-ad68-e84ebe09bd78))
    (fp_line (start 2.891 1.04) (end 2.891 2.004) (layer "F.SilkS") (width 0.12) (tstamp d9b72871-3368-4cc0-8972-47c858fee25c))
    (fp_line (start 2.211 1.04) (end 2.211 2.398) (layer "F.SilkS") (width 0.12) (tstamp da0d05dd-5702-49d4-8c2b-e6dd5799955c))
    (fp_line (start 3.171 -1.743) (end 3.171 -1.04) (layer "F.SilkS") (width 0.12) (tstamp daf1ef4a-e576-41e2-a5da-5a30ced416d5))
    (fp_line (start 1.971 -2.48) (end 1.971 -1.04) (layer "F.SilkS") (width 0.12) (tstamp ddf0dbce-231d-40ef-bb21-d7bd056bc757))
    (fp_line (start 2.251 1.04) (end 2.251 2.382) (layer "F.SilkS") (width 0.12) (tstamp de7506de-4a81-4d95-b5ba-5d3137b4591a))
    (fp_line (start 1.61 1.04) (end 1.61 2.556) (layer "F.SilkS") (width 0.12) (tstamp df02f9a4-7ee0-43ad-972c-78e4ef65cf9a))
    (fp_line (start 2.571 1.04) (end 2.571 2.224) (layer "F.SilkS") (width 0.12) (tstamp dfc923b2-bb87-44cd-866b-7fff18cb054f))
    (fp_line (start 3.371 1.04) (end 3.371 1.5) (layer "F.SilkS") (width 0.12) (tstamp e1c3caa4-6013-478e-ae04-9506aed5b17c))
    (fp_line (start 3.251 -1.653) (end 3.251 -1.04) (layer "F.SilkS") (width 0.12) (tstamp e45cc9d6-c54e-47ea-9a2e-4848fe166f17))
    (fp_line (start 1.25 -2.58) (end 1.25 2.58) (layer "F.SilkS") (width 0.12) (tstamp e571d874-716b-4d9c-96cc-ccaeaa1efa28))
    (fp_line (start 1.57 1.04) (end 1.57 2.561) (layer "F.SilkS") (width 0.12) (tstamp ea52e1d4-a27a-4a2b-bf73-dc227df25b67))
    (fp_line (start 3.451 1.04) (end 3.451 1.383) (layer "F.SilkS") (width 0.12) (tstamp ecc9f5d0-e2fe-4577-b016-e14f3bddaf67))
    (fp_line (start 1.93 1.04) (end 1.93 2.491) (layer "F.SilkS") (width 0.12) (tstamp eefd11f7-f74c-4093-9663-3bffa89ec1de))
    (fp_line (start 1.45 -2.573) (end 1.45 2.573) (layer "F.SilkS") (width 0.12) (tstamp eff06d38-1edb-4c77-babe-367afb37761f))
    (fp_line (start 3.411 -1.443) (end 3.411 -1.04) (layer "F.SilkS") (width 0.12) (tstamp f7611e6b-01c2-456b-b25a-41fd12fafeb9))
    (fp_line (start 2.291 -2.365) (end 2.291 -1.04) (layer "F.SilkS") (width 0.12) (tstamp f8c7fc5c-496d-4ee7-beb5-76408dd77297))
    (fp_line (start 3.531 -1.251) (end 3.531 -1.04) (layer "F.SilkS") (width 0.12) (tstamp fadcdf93-9585-4085-b087-f7e3c908cc88))
    (fp_line (start 2.371 1.04) (end 2.371 2.329) (layer "F.SilkS") (width 0.12) (tstamp fbb14a3a-6053-43fc-9c29-a9df5ccc51ac))
    (fp_line (start 2.971 1.04) (end 2.971 1.937) (layer "F.SilkS") (width 0.12) (tstamp fcc54172-fb67-4472-8c35-0963d38d4e76))
    (fp_line (start 1.85 -2.511) (end 1.85 -1.04) (layer "F.SilkS") (width 0.12) (tstamp fd30fff2-6f15-4bf9-9e22-73c372b51a86))
    (fp_circle (center 1.25 0) (end 3.87 0) (layer "F.SilkS") (width 0.12) (fill none) (tstamp 74eb1ddd-ad0c-43bf-b2fd-f1d6adda1ccc))
    (fp_circle (center 1.25 0) (end 4 0) (layer "F.CrtYd") (width 0.05) (fill none) (tstamp dc0f6f86-0ba4-48c2-adce-e72e58666cf3))
    (fp_line (start -0.883605 -1.0875) (end -0.383605 -1.0875) (layer "F.Fab") (width 0.1) (tstamp db70cf01-e7cc-4a26-9453-02465bf7cbc5))
    (fp_line (start -0.633605 -1.3375) (end -0.633605 -0.8375) (layer "F.Fab") (width 0.1) (tstamp f54fd46d-5e57-48ea-b3f0-de4539281452))
    (fp_circle (center 1.25 0) (end 3.75 0) (layer "F.Fab") (width 0.1) (fill none) (tstamp d5889a5a-20a7-422b-86cd-072459a7d985))
    (pad "1" thru_hole rect (at 0 0 270) (size 1.6 1.6) (drill 0.8) (layers *.Cu *.Mask)
      (net 9 "Net-(C7-Pad1)") (pintype "passive") (tstamp 5ef69f6f-9ea1-4d7b-8519-4d4009e4d722))
    (pad "2" thru_hole circle (at 2.5 0 270) (size 1.6 1.6) (drill 0.8) (layers *.Cu *.Mask)
      (net 1 "BSec_GND1") (pintype "passive") (tstamp 014ae2f2-b147-41ea-b708-743fc3eb46b4))
    (model "${KICAD6_3DMODEL_DIR}/Capacitor_THT.3dshapes/CP_Radial_D5.0mm_P2.50mm.wrl"
      (offset (xyz 0 0 0))
      (scale (xyz 1 1 1))
      (rotate (xyz 0 0 0))
    )
  )

  (footprint "Capacitor_THT:CP_Radial_D5.0mm_P2.50mm" (layer "F.Cu")
    (tedit 5AE50EF0) (tstamp 00000000-0000-0000-0000-00005582f43a)
    (at 155 91.788656 -90)
    (descr "CP, Radial series, Radial, pin pitch=2.50mm, , diameter=5mm, Electrolytic Capacitor")
    (tags "CP Radial series Radial pin pitch 2.50mm  diameter 5mm Electrolytic Capacitor")
    (property "Sheetfile" "ConductimeterPIC12F675.kicad_sch")
    (property "Sheetname" "")
    (path "/00000000-0000-0000-0000-00005581f190")
    (attr through_hole)
    (fp_text reference "C8" (at 1.25 -3.75 90) (layer "F.SilkS")
      (effects (font (size 1 1) (thickness 0.15)))
      (tstamp 1e17f6de-84b5-47ae-a626-24dc38f0554e)
    )
    (fp_text value "10uf" (at 1.25 3.75 90) (layer "F.Fab")
      (effects (font (size 1 1) (thickness 0.15)))
      (tstamp d5a5a7f5-3c80-45cd-a86a-2699afb1d2f6)
    )
    (fp_text user "${REFERENCE}" (at 1.25 0 90) (layer "F.Fab")
      (effects (font (size 1 1) (thickness 0.15)))
      (tstamp cf33bbc7-5273-49fa-b60c-05eb7fea757a)
    )
    (fp_line (start 1.85 1.04) (end 1.85 2.511) (layer "F.SilkS") (width 0.12) (tstamp 0315f3e2-6449-4efa-b116-cdff3ca2a8c1))
    (fp_line (start 2.011 1.04) (end 2.011 2.468) (layer "F.SilkS") (width 0.12) (tstamp 03c63b1a-5fa1-4b18-b06f-d8d3e3d623b1))
    (fp_line (start 2.971 1.04) (end 2.971 1.937) (layer "F.SilkS") (width 0.12) (tstamp 0941c7a2-7c26-4482-8aa3-6c2ff89309e6))
    (fp_line (start 2.291 -2.365) (end 2.291 -1.04) (layer "F.SilkS") (width 0.12) (tstamp 09f515c6-a08e-484e-ae28-0a543db353d5))
    (fp_line (start 3.491 -1.319) (end 3.491 -1.04) (layer "F.SilkS") (width 0.12) (tstamp 0a80a1c6-b702-4cc5-96c4-a9011d2eb2fa))
    (fp_line (start 2.571 1.04) (end 2.571 2.224) (layer "F.SilkS") (width 0.12) (tstamp 0af33535-89b3-4404-a3cf-928b92d0c534))
    (fp_line (start 2.171 1.04) (end 2.171 2.414) (layer "F.SilkS") (width 0.12) (tstamp 1032d244-0ae6-45ed-93ed-da607741052d))
    (fp_line (start -1.304775 -1.725) (end -1.304775 -1.225) (layer "F.SilkS") (width 0.12) (tstamp 10342f7b-3185-49a0-a6a9-88c52f69cac9))
    (fp_line (start 3.131 -1.785) (end 3.131 -1.04) (layer "F.SilkS") (width 0.12) (tstamp 10fda391-8c45-4bb5-a08c-06be51f40127))
    (fp_line (start 3.011 1.04) (end 3.011 1.901) (layer "F.SilkS") (width 0.12) (tstamp 1169cdf7-ae1e-4f23-82a3-27e86f31f78a))
    (fp_line (start 1.69 -2.543) (end 1.69 -1.04) (layer "F.SilkS") (width 0.12) (tstamp 11c96817-07c2-41ca-9d0d-0d6e6652389c))
    (fp_line (start 2.091 1.04) (end 2.091 2.442) (layer "F.SilkS") (width 0.12) (tstamp 15d272bd-ba41-4ada-a5bb-5efe0abd0083))
    (fp_line (start 3.371 1.04) (end 3.371 1.5) (layer "F.SilkS") (width 0.12) (tstamp 1aa798ef-05b4-4b6b-8a42-14d04b18e64b))
    (fp_line (start 1.85 -2.511) (end 1.85 -1.04) (layer "F.SilkS") (width 0.12) (tstamp 1b4a2527-8a26-4809-9d07-0062e4a0cb87))
    (fp_line (start 2.291 1.04) (end 2.291 2.365) (layer "F.SilkS") (width 0.12) (tstamp 1b6b3222-c6c5-49c9-9c30-2679be89814e))
    (fp_line (start 1.53 -2.565) (end 1.53 -1.04) (layer "F.SilkS") (width 0.12) (tstamp 1ce2ffb7-ffc4-4e47-b214-2d2cac3c163f))
    (fp_line (start 2.571 -2.224) (end 2.571 -1.04) (layer "F.SilkS") (width 0.12) (tstamp 23973a07-e901-46e1-bad4-baa34a5afc7e))
    (fp_line (start 2.531 -2.247) (end 2.531 -1.04) (layer "F.SilkS") (width 0.12) (tstamp 23d937e2-5baa-46c7-86c9-a495bad8e666))
    (fp_line (start 3.411 -1.443) (end 3.411 -1.04) (layer "F.SilkS") (width 0.12) (tstamp 2489e6fb-63c0-4626-b971-24fa17256a18))
    (fp_line (start 2.651 -2.175) (end 2.651 -1.04) (layer "F.SilkS") (width 0.12) (tstamp 263e6951-36ab-40c1-9341-a64db2ecc11a))
    (fp_line (start 2.451 1.04) (end 2.451 2.29) (layer "F.SilkS") (width 0.12) (tstamp 26d81c8e-6e61-48dc-b30e-039b3b2364cf))
    (fp_line (start 1.89 -2.501) (end 1.89 -1.04) (layer "F.SilkS") (width 0.12) (tstamp 27b92e76-db31-4577-bc20-c938df96ef8b))
    (fp_line (start 3.771 -0.677) (end 3.771 0.677) (layer "F.SilkS") (width 0.12) (tstamp 28eac8c9-722d-4062-a031-6175151eccb6))
    (fp_line (start 2.891 1.04) (end 2.891 2.004) (layer "F.SilkS") (width 0.12) (tstamp 29ffab06-418b-4718-bbfd-11ae736f1bf8))
    (fp_line (start 1.81 1.04) (end 1.81 2.52) (layer "F.SilkS") (width 0.12) (tstamp 2af9f388-4965-49f5-9c2a-f43619857d60))
    (fp_line (start 2.651 1.04) (end 2.651 2.175) (layer "F.SilkS") (width 0.12) (tstamp 31b3b356-4f0d-41f4-b8fd-2bd4d427b87e))
    (fp_line (start 2.611 -2.2) (end 2.611 -1.04) (layer "F.SilkS") (width 0.12) (tstamp 33202c57-b5bf-4cc0-9c56-b4862348db4c))
    (fp_line (start 1.61 -2.556) (end 1.61 -1.04) (layer "F.SilkS") (width 0.12) (tstamp 34377501-fbeb-49f4-a504-e13182dd9b9e))
    (fp_line (start 1.33 -2.579) (end 1.33 2.579) (layer "F.SilkS") (width 0.12) (tstamp 34ff3c9f-6797-49ee-b341-73a1ab80bddc))
    (fp_line (start 2.451 -2.29) (end 2.451 -1.04) (layer "F.SilkS") (width 0.12) (tstamp 35623f30-a18f-4760-a104-fbfa577fb0f0))
    (fp_line (start 3.051 1.04) (end 3.051 1.864) (layer "F.SilkS") (width 0.12) (tstamp 3783c5ab-fc41-43e6-94a9-6f0cf006aeb0))
    (fp_line (start 2.051 1.04) (end 2.051 2.455) (layer "F.SilkS") (width 0.12) (tstamp 38bff4b4-442c-4e6c-b2c7-3e567e4b9daa))
    (fp_line (start 2.851 1.04) (end 2.851 2.035) (layer "F.SilkS") (width 0.12) (tstamp 39cbb700-85bd-4b68-b1b3-e85a69459d34))
    (fp_line (start 1.29 -2.58) (end 1.29 2.58) (layer "F.SilkS") (width 0.12) (tstamp 3ac71cbe-f948-4d3e-86e6-dc2581821333))
    (fp_line (start 1.971 -2.48) (end 1.971 -1.04) (layer "F.SilkS") (width 0.12) (tstamp 3bad065f-1da3-4786-9c1d-543120541110))
    (fp_line (start 3.491 1.04) (end 3.491 1.319) (layer "F.SilkS") (width 0.12) (tstamp 4331adbf-6ca1-46c8-854c-6df47697071a))
    (fp_line (start 1.25 -2.58) (end 1.25 2.58) (layer "F.SilkS") (width 0.12) (tstamp 451098de-8107-48fd-a44d-78e8abec7052))
    (fp_line (start 1.93 1.04) (end 1.93 2.491) (layer "F.SilkS") (width 0.12) (tstamp 46ce0b83-7513-400e-ac9f-f20b2ef60a08))
    (fp_line (start 1.77 1.04) (end 1.77 2.528) (layer "F.SilkS") (width 0.12) (tstamp 49f2e83b-815e-4e16-8e79-3be6823e2cf9))
    (fp_line (start 2.811 -2.065) (end 2.811 -1.04) (layer "F.SilkS") (width 0.12) (tstamp 4a22ffb7-06b9-497d-b5ac-ef6e723bbbe3))
    (fp_line (start 2.331 1.04) (end 2.331 2.348) (layer "F.SilkS") (width 0.12) (tstamp 4ef448b7-4c40-4464-bfc5-f71499b023f9))
    (fp_line (start 2.251 1.04) (end 2.251 2.382) (layer "F.SilkS") (width 0.12) (tstamp 513e8cb6-6b95-4ba2-80f0-31101c38cb91))
    (fp_line (start 3.131 1.04) (end 3.131 1.785) (layer "F.SilkS") (width 0.12) (tstamp 54004192-e09d-42b5-a7d2-4971a2d55992))
    (fp_line (start 2.851 -2.035) (end 2.851 -1.04) (layer "F.SilkS") (width 0.12) (tstamp 5565e379-fb78-41db-9ee8-0ac33d99b6e2))
    (fp_line (start 2.891 -2.004) (end 2.891 -1.04) (layer "F.SilkS") (width 0.12) (tstamp 5a27107a-7bce-4dc2-8e50-bad1f6597129))
    (fp_line (start 1.93 -2.491) (end 1.93 -1.04) (layer "F.SilkS") (width 0.12) (tstamp 5df83d2e-8dd5-4e12-8f5e-d5b5f008a62f))
    (fp_line (start 2.411 -2.31) (end 2.411 -1.04) (layer "F.SilkS") (width 0.12) (tstamp 5df85385-9e7f-443b-9641-9ccef1533f89))
    (fp_line (start 2.811 1.04) (end 2.811 2.065) (layer "F.SilkS") (width 0.12) (tstamp 622082bf-b4c6-4ecd-ac99-350a021aada2))
    (fp_line (start 3.171 1.04) (end 3.171 1.743) (layer "F.SilkS") (width 0.12) (tstamp 629e3e55-3108-42c4-b5ec-8268d9f22130))
    (fp_line (start 3.371 -1.5) (end 3.371 -1.04) (layer "F.SilkS") (width 0.12) (tstamp 635e5339-0381-42df-8f8b-66075e2063ff))
    (fp_line (start 2.491 1.04) (end 2.491 2.268) (layer "F.SilkS") (width 0.12) (tstamp 6423601c-40a2-4261-95a0-334a428ce916))
    (fp_line (start 1.77 -2.528) (end 1.77 -1.04) (layer "F.SilkS") (width 0.12) (tstamp 64a0dc8d-8a7a-4511-a968-301d2ffb2451))
    (fp_line (start 3.091 -1.826) (end 3.091 -1.04) (layer "F.SilkS") (width 0.12) (tstamp 65224b21-ae4d-472d-b055-ac266d51ffb5))
    (fp_line (start 1.37 -2.578) (end 1.37 2.578) (layer "F.SilkS") (width 0.12) (tstamp 66729a9e-b1c8-48ac-b228-3d1c30db3184))
    (fp_line (start 3.651 -1.011) (end 3.651 1.011) (layer "F.SilkS") (width 0.12) (tstamp 6843278c-3235-494c-9a84-02cf091d7400))
    (fp_line (start 3.571 -1.178) (end 3.571 1.178) (layer "F.SilkS") (width 0.12) (tstamp 687e6cbf-f937-4664-8a16-6299ca6e82e1))
    (fp_line (start 2.211 1.04) (end 2.211 2.398) (layer "F.SilkS") (width 0.12) (tstamp 6bd40f11-3f29-4e0a-a403-a647019629ce))
    (fp_line (start 1.69 1.04) (end 1.69 2.543) (layer "F.SilkS") (width 0.12) (tstamp 6ee555d4-685b-4a36-a65d-b23477664fb4))
    (fp_line (start 3.731 -0.805) (end 3.731 0.805) (layer "F.SilkS") (width 0.12) (tstamp 7059482a-1ab5-41af-a31c-5533b284b340))
    (fp_line (start 3.211 1.04) (end 3.211 1.699) (layer "F.SilkS") (width 0.12) (tstamp 70af1960-c7b2-47e7-bb4f-fabc79c69252))
    (fp_line (start 2.611 1.04) (end 2.611 2.2) (layer "F.SilkS") (width 0.12) (tstamp 72912c00-2918-4cba-bff7-7470968d51f1))
    (fp_line (start 1.65 1.04) (end 1.65 2.55) (layer "F.SilkS") (width 0.12) (tstamp 748a4772-398c-45ca-a319-d7a177dfd3e0))
    (fp_line (start 2.371 -2.329) (end 2.371 -1.04) (layer "F.SilkS") (width 0.12) (tstamp 78a2e41d-d2a9-4afe-a808-195bcf71116b))
    (fp_line (start 3.531 1.04) (end 3.531 1.251) (layer "F.SilkS") (width 0.12) (tstamp 7994428e-56de-41ff-9161-5d78d580931a))
    (fp_line (start 1.61 1.04) (end 1.61 2.556) (layer "F.SilkS") (width 0.12) (tstamp 882c5488-cdba-4034-bb4f-a4c89338d789))
    (fp_line (start 3.251 1.04) (end 3.251 1.653) (layer "F.SilkS") (width 0.12) (tstamp 88417d39-119d-4e7a-bbdf-e70683107c5d))
    (fp_line (start 2.771 -2.095) (end 2.771 -1.04) (layer "F.SilkS") (width 0.12) (tstamp 887fcdba-1f16-445f-8310-83bd07d08f33))
    (fp_line (start 3.811 -0.518) (end 3.811 0.518) (layer "F.SilkS") (width 0.12) (tstamp 88a5c8d8-77f3-41cb-bfb8-ee98cf01a467))
    (fp_line (start 3.091 1.04) (end 3.091 1.826) (layer "F.SilkS") (width 0.12) (tstamp 8c9be223-3e3b-4263-be76-100d6db5c98e))
    (fp_line (start 3.411 1.04) (end 3.411 1.443) (layer "F.SilkS") (width 0.12) (tstamp 8d86aa97-8c6f-43f2-92ca-69c671d4ce70))
    (fp_line (start 1.45 -2.573) (end 1.45 2.573) (layer "F.SilkS") (width 0.12) (tstamp 90d68d58-7ab3-4a75-9081-cf9e0d6901ff))
    (fp_line (start 2.491 -2.268) (end 2.491 -1.04) (layer "F.SilkS") (width 0.12) (tstamp 92e94261-a13c-475b-b01e-c511c8f7e9b0))
    (fp_line (start 1.57 1.04) (end 1.57 2.561) (layer "F.SilkS") (width 0.12) (tstamp 93776f7c-4ac3-4137-b7b9-9b7d2f0d66d3))
    (fp_line (start 3.211 -1.699) (end 3.211 -1.04) (layer "F.SilkS") (width 0.12) (tstamp 95685a52-2e3d-4865-8a3e-c27d15bad3bf))
    (fp_line (start 2.411 1.04) (end 2.411 2.31) (layer "F.SilkS") (width 0.12) (tstamp 962d9d14-da25-488d-a2e4-74efe148b9bb))
    (fp_line (start 3.251 -1.653) (end 3.251 -1.04) (layer "F.SilkS") (width 0.12) (tstamp 9943e2c4-7a35-4a4c-a5df-436aa5288a4a))
    (fp_line (start 3.691 -0.915) (end 3.691 0.915) (layer "F.SilkS") (width 0.12) (tstamp 9d104ee9-c088-4493-8f3c-4cda97593e0e))
    (fp_line (start 2.051 -2.455) (end 2.051 -1.04) (layer "F.SilkS") (width 0.12) (tstamp a362aafd-dd3a-4724-8b7a-5e3908c2e6f4))
    (fp_line (start 3.291 -1.605) (end 3.291 -1.04) (layer "F.SilkS") (width 0.12) (tstamp a7708b89-613f-4f36-b3fc-95f809398e8c))
    (fp_line (start 1.49 1.04) (end 1.49 2.569) (layer "F.SilkS") (width 0.12) (tstamp a817d156-816f-4930-9c07-b8f1a48dc112))
    (fp_line (start 2.011 -2.468) (end 2.011 -1.04) (layer "F.SilkS") (width 0.12) (tstamp aa16870e-ed3b-4d28-b416-757f77673a2e))
    (fp_line (start 3.171 -1.743) (end 3.171 -1.04) (layer "F.SilkS") (width 0.12) (tstamp ab362ac7-6caf-4a9b-882a-2ed008790108))
    (fp_line (start 1.57 -2.561) (end 1.57 -1.04) (layer "F.SilkS") (width 0.12) (tstamp acfebe26-0859-4ed8-a84e-d67b5e73bf52))
    (fp_line (start 2.931 -1.971) (end 2.931 -1.04) (layer "F.SilkS") (width 0.12) (tstamp ad10aa30-8d54-48aa-a6f5-30e43fb9e3af))
    (fp_line (start 2.131 1.04) (end 2.131 2.428) (layer "F.SilkS") (width 0.12) (tstamp af45f97c-b196-4108-9ac9-372599fd9da8))
    (fp_line (start 3.011 -1.901) (end 3.011 -1.04) (layer "F.SilkS") (width 0.12) (tstamp af57c83d-df74-4689-9e5f-264d28357c24))
    (fp_line (start 2.331 -2.348) (end 2.331 -1.04) (layer "F.SilkS") (width 0.12) (tstamp b4233cbd-29b7-455d-8eaa-27e5840e397d))
    (fp_line (start 2.971 -1.937) (end 2.971 -1.04) (layer "F.SilkS") (width 0.12) (tstamp b4e77ff4-d94f-4fce-bb57-ddff1d4598e0))
    (fp_line (start 3.611 -1.098) (end 3.611 1.098) (layer "F.SilkS") (width 0.12) (tstamp b638ca64-7638-4f75-91cd-3331525d64ec))
    (fp_line (start 1.65 -2.55) (end 1.65 -1.04) (layer "F.SilkS") (width 0.12) (tstamp b6b7837d-d055-449c-bf04-02c6829947de))
    (fp_line (start 2.091 -2.442) (end 2.091 -1.04) (layer "F.SilkS") (width 0.12) (tstamp bc169494-6d1c-48ea-b7ba-ce1ba04ecdcf))
    (fp_line (start -1.554775 -1.475) (end -1.054775 -1.475) (layer "F.SilkS") (width 0.12) (tstamp c2d795f4-9714-4c9f-8967-75ebbf0db6da))
    (fp_line (start 3.451 -1.383) (end 3.451 -1.04) (layer "F.SilkS") (width 0.12) (tstamp c452bf7c-7955-41ab-9bfe-20e825b9021b))
    (fp_line (start 3.331 1.04) (end 3.331 1.554) (layer "F.SilkS") (width 0.12) (tstamp c46695ad-47f4-4893-bf01-458fd740cd88))
    (fp_line (start 2.251 -2.382) (end 2.251 -1.04) (layer "F.SilkS") (width 0.12) (tstamp c568e337-6f12-4644-9b38-7e7e9f0e1f22))
    (fp_line (start 2.931 1.04) (end 2.931 1.971) (layer "F.SilkS") (width 0.12) (tstamp c9b9de39-1966-4964-858c-51d2cceb4fee))
    (fp_line (start 1.41 -2.576) (end 1.41 2.576) (layer "F.SilkS") (width 0.12) (tstamp cbd2ab72-de22-47b0-b9b8-b0c8359dd383))
    (fp_line (start 1.89 1.04) (end 1.89 2.501) (layer "F.SilkS") (width 0.12) (tstamp cea401ee-35b3-483a-a29c-7e96885a61f5))
    (fp_line (start 2.171 -2.414) (end 2.171 -1.04) (layer "F.SilkS") (width 0.12) (tstamp d4fb8fa6-9cb3-4eaf-a654-70351a3e8e69))
    (fp_line (start 2.211 -2.398) (end 2.211 -1.04) (layer "F.SilkS") (width 0.12) (tstamp d8fc7446-3450-4f3d-a69f-21049f20d5e5))
    (fp_line (start 2.731 1.04) (end 2.731 2.122) (layer "F.SilkS") (width 0.12) (tstamp dac1ce82-ca03-4739-a5b0-8cbab8a51dcd))
    (fp_line (start 3.851 -0.284) (end 3.851 0.284) (layer "F.SilkS") (width 0.12) (tstamp e06ba0ba-f4a5-49d1-93eb-71c451b9c65f))
    (fp_line (start 2.691 1.04) (end 2.691 2.149) (layer "F.SilkS") (width 0.12) (tstamp e0af3d17-1abc-48d3-ac48-72bee713da2a))
    (fp_line (start 2.131 -2.428) (end 2.131 -1.04) (layer "F.SilkS") (width 0.12) (tstamp e350304a-ac07-461a-a17e-dbea4678c29d))
    (fp_line (start 1.971 1.04) (end 1.971 2.48) (layer "F.SilkS") (width 0.12) (tstamp e4fe907d-44c2-48d5-a7b3-5599a19166b4))
    (fp_line (start 1.81 -2.52) (end 1.81 -1.04) (layer "F.SilkS") (width 0.12) (tstamp e5502762-f8d7-4eb4-ae28-a0709989f416))
    (fp_line (start 3.331 -1.554) (end 3.331 -1.04) (layer "F.SilkS") (width 0.12) (tstamp e7100b1c-e7ce-48f9-a10a-05eb83c1c784))
    (fp_line (start 1.73 1.04) (end 1.73 2.536) (layer "F.SilkS") (width 0.12) (tstamp eef0706c-1963-431f-ab76-77975ea2afd1))
    (fp_line (start 3.531 -1.251) (end 3.531 -1.04) (layer "F.SilkS") (width 0.12) (tstamp f0128f56-6dd5-4a7f-8b17-77aa444a0efa))
    (fp_line (start 2.691 -2.149) (end 2.691 -1.04) (layer "F.SilkS") (width 0.12) (tstamp f2f366e3-b333-4f2f-b60e-7c4c8cb9cd36))
    (fp_line (start 2.531 1.04) (end 2.531 2.247) (layer "F.SilkS") (width 0.12) (tstamp f47a8f69-6c8b-45f2-8c71-fe7ff631f7a7))
    (fp_line (start 3.291 1.04) (end 3.291 1.605) (layer "F.SilkS") (width 0.12) (tstamp f4d45a18-aad8-4452-98a4-11cf8888be86))
    (fp_line (start 1.53 1.04) (end 1.53 2.565) (layer "F.SilkS") (width 0.12) (tstamp f801fb07-fcc5-41d9-8208-ced966d3674a))
    (fp_line (start 2.731 -2.122) (end 2.731 -1.04) (layer "F.SilkS") (width 0.12) (tstamp f826cc4e-fdff-42a7-b6af-19924498d931))
    (fp_line (start 2.771 1.04) (end 2.771 2.095) (layer "F.SilkS") (width 0.12) (tstamp f9bf7d16-c17d-4fa6-a2f9-8c23290cd6be))
    (fp_line (start 1.49 -2.569) (end 1.49 -1.04) (layer "F.SilkS") (width 0.12) (tstamp fa043af4-3735-4e5a-8656-70959cf3769b))
    (fp_line (start 3.451 1.04) (end 3.451 1.383) (layer "F.SilkS") (width 0.12) (tstamp fbc358f5-011e-4cf3-b4cb-777ad3c84c61))
    (fp_line (start 1.73 -2.536) (end 1.73 -1.04) (layer "F.SilkS") (width 0.12) (tstamp ff32f796-f94b-4913-bece-e47ce71c9969))
    (fp_line (start 3.051 -1.864) (end 3.051 -1.04) (layer "F.SilkS") (width 0.12) (tstamp ff4b255d-3f6d-4a63-a192-65268a0eae13))
    (fp_line (start 2.371 1.04) (end 2.371 2.329) (layer "F.SilkS") (width 0.12) (tstamp ffb10304-8a3e-452d-b562-e351380318d1))
    (fp_circle (center 1.25 0) (end 3.87 0) (layer "F.SilkS") (width 0.12) (fill none) (tstamp 5433ec0a-0a00-47bb-aad6-1c489b00e5eb))
    (fp_circle (center 1.25 0) (end 4 0) (layer "F.CrtYd") (width 0.05) (fill none) (tstamp b4839cf7-915f-4c3a-9fec-7fedef1a70be))
    (fp_line (start -0.633605 -1.3375) (end -0.633605 -0.8375) (layer "F.Fab") (width 0.1) (tstamp 2a01c873-f57d-492e-bf25-58fe94e9d1e0))
    (fp_line (start -0.883605 -1.0875) (end -0.383605 -1.0875) (layer "F.Fab") (width 0.1) (tstamp e9c83f62-8e46-4552-976d-19d79f6a16bc))
    (fp_circle (center 1.25 0) (end 3.75 0) (layer "F.Fab") (width 0.1) (fill none) (tstamp 786859eb-3872-47d1-b0a8-5c8bf5b59caa))
    (pad "1" thru_hole rect (at 0 0 270) (size 1.6 1.6) (drill 0.8) (layers *.Cu *.Mask)
      (net 1 "BSec_GND1") (pintype "passive") (tstamp 1176f4de-c2d0-4db4-943f-ef3c88089561))
    (pad "2" thru_hole circle (at 2.5 0 270) (size 1.6 1.6) (drill 0.8) (layers *.Cu *.Mask)
      (net 10 "-5V") (pintype "passive") (tstamp df361a83-ce01-44dd-a298-4cd20955111a))
    (model "${KICAD6_3DMODEL_DIR}/Capacitor_THT.3dshapes/CP_Radial_D5.0mm_P2.50mm.wrl"
      (offset (xyz 0 0 0))
      (scale (xyz 1 1 1))
      (rotate (xyz 0 0 0))
    )
  )

  (footprint "Capacitor_THT:CP_Radial_D5.0mm_P2.50mm" (layer "F.Cu")
    (tedit 5AE50EF0) (tstamp 00000000-0000-0000-0000-00005582f440)
    (at 173.5 104.705113 90)
    (descr "CP, Radial series, Radial, pin pitch=2.50mm, , diameter=5mm, Electrolytic Capacitor")
    (tags "CP Radial series Radial pin pitch 2.50mm  diameter 5mm Electrolytic Capacitor")
    (property "Sheetfile" "ConductimeterPIC12F675.kicad_sch")
    (property "Sheetname" "")
    (path "/00000000-0000-0000-0000-000055823099")
    (attr through_hole)
    (fp_text reference "C9" (at 1.25 -3.75 90) (layer "F.SilkS")
      (effects (font (size 1 1) (thickness 0.15)))
      (tstamp 6043e714-21e5-49f1-a620-3fe02fd954c3)
    )
    (fp_text value "10uF" (at 1.25 3.75 90) (layer "F.Fab")
      (effects (font (size 1 1) (thickness 0.15)))
      (tstamp dd8bab81-7eea-4bef-a5ca-b2dc7baeed1f)
    )
    (fp_text user "${REFERENCE}" (at 1.25 0 90) (layer "F.Fab")
      (effects (font (size 1 1) (thickness 0.15)))
      (tstamp b59e8f8f-d44e-44c3-99aa-9c8dd1aed6dd)
    )
    (fp_line (start 2.571 -2.224) (end 2.571 -1.04) (layer "F.SilkS") (width 0.12) (tstamp 02404da8-d183-40b2-bbad-52e68739866b))
    (fp_line (start 3.091 -1.826) (end 3.091 -1.04) (layer "F.SilkS") (width 0.12) (tstamp 03dd75b9-59af-45c5-88aa-93112c7698ee))
    (fp_line (start 1.65 1.04) (end 1.65 2.55) (layer "F.SilkS") (width 0.12) (tstamp 04510455-2447-4b00-8cae-5153fde8721b))
    (fp_line (start 2.291 1.04) (end 2.291 2.365) (layer "F.SilkS") (width 0.12) (tstamp 04db9cba-d75b-4dbb-97c7-941c272d389b))
    (fp_line (start 2.371 1.04) (end 2.371 2.329) (layer "F.SilkS") (width 0.12) (tstamp 051c3824-5282-402b-982f-26ef7a789f13))
    (fp_line (start 2.691 1.04) (end 2.691 2.149) (layer "F.SilkS") (width 0.12) (tstamp 05692de3-1c8b-4186-b45d-ca139d763399))
    (fp_line (start 3.451 1.04) (end 3.451 1.383) (layer "F.SilkS") (width 0.12) (tstamp 057d1a6d-68af-4714-b48a-051e94349fd1))
    (fp_line (start 3.651 -1.011) (end 3.651 1.011) (layer "F.SilkS") (width 0.12) (tstamp 07890818-3765-40fe-8d0e-26104e422ace))
    (fp_line (start 2.011 -2.468) (end 2.011 -1.04) (layer "F.SilkS") (width 0.12) (tstamp 07cc0f79-6cfc-4336-80f5-857745f46305))
    (fp_line (start 2.131 1.04) (end 2.131 2.428) (layer "F.SilkS") (width 0.12) (tstamp 0b558d29-f6fa-4779-8a29-0ea5e43e8f08))
    (fp_line (start 1.53 1.04) (end 1.53 2.565) (layer "F.SilkS") (width 0.12) (tstamp 1392fde5-9fca-4361-900f-7bf52ba0ff8d))
    (fp_line (start 1.81 1.04) (end 1.81 2.52) (layer "F.SilkS") (width 0.12) (tstamp 1815972f-e21c-49bf-9aa6-16c06ff80783))
    (fp_line (start 1.93 1.04) (end 1.93 2.491) (layer "F.SilkS") (width 0.12) (tstamp 1885310a-ba7b-4312-9b90-ac137e9eb58b))
    (fp_line (start 3.171 1.04) (end 3.171 1.743) (layer "F.SilkS") (width 0.12) (tstamp 1b6f2a4e-a8c1-4838-8822-329d5665aa38))
    (fp_line (start 1.61 1.04) (end 1.61 2.556) (layer "F.SilkS") (width 0.12) (tstamp 1c2a2023-4924-42d9-b3d7-7aedbd75ad38))
    (fp_line (start 2.611 -2.2) (end 2.611 -1.04) (layer "F.SilkS") (width 0.12) (tstamp 231b834f-e202-49f9-8ede-dc55bdfa4346))
    (fp_line (start -1.304775 -1.725) (end -1.304775 -1.225) (layer "F.SilkS") (width 0.12) (tstamp 2489c59b-24bc-494c-b025-7e89794a21f6))
    (fp_line (start 3.731 -0.805) (end 3.731 0.805) (layer "F.SilkS") (width 0.12) (tstamp 272ec492-94ac-4014-a94b-388af61b5fae))
    (fp_line (start 2.131 -2.428) (end 2.131 -1.04) (layer "F.SilkS") (width 0.12) (tstamp 27d348a1-52ab-461b-912d-8e74113f7bbd))
    (fp_line (start 3.491 1.04) (end 3.491 1.319) (layer "F.SilkS") (width 0.12) (tstamp 2a198e7e-1343-45c2-9a89-77055acd1bec))
    (fp_line (start 2.971 1.04) (end 2.971 1.937) (layer "F.SilkS") (width 0.12) (tstamp 2ead2733-5b3f-48c4-b61f-145540e63bd3))
    (fp_line (start 1.93 -2.491) (end 1.93 -1.04) (layer "F.SilkS") (width 0.12) (tstamp 324ba05f-476f-4538-b3a1-cbf6251c8230))
    (fp_line (start 2.971 -1.937) (end 2.971 -1.04) (layer "F.SilkS") (width 0.12) (tstamp 37af6a70-90c1-45cb-a397-ebddfd49a88f))
    (fp_line (start 2.491 1.04) (end 2.491 2.268) (layer "F.SilkS") (width 0.12) (tstamp 38644fc5-5595-471a-8e1f-700cf468aba6))
    (fp_line (start 2.091 1.04) (end 2.091 2.442) (layer "F.SilkS") (width 0.12) (tstamp 388c1235-44b5-4d9b-bf5a-63dcfb2fbc72))
    (fp_line (start 3.131 -1.785) (end 3.131 -1.04) (layer "F.SilkS") (width 0.12) (tstamp 39d25dc2-7b52-448e-8ecc-ff271a1181cc))
    (fp_line (start 2.531 -2.247) (end 2.531 -1.04) (layer "F.SilkS") (width 0.12) (tstamp 3cf4075b-b6e0-4319-9812-ab72037bc4ea))
    (fp_line (start 2.171 1.04) (end 2.171 2.414) (layer "F.SilkS") (width 0.12) (tstamp 3e895034-39a3-40c5-a25d-e75639b6a4f8))
    (fp_line (start 3.411 -1.443) (end 3.411 -1.04) (layer "F.SilkS") (width 0.12) (tstamp 408a43f0-443e-435f-a156-5b480c80b078))
    (fp_line (start 2.451 -2.29) (end 2.451 -1.04) (layer "F.SilkS") (width 0.12) (tstamp 425b6e48-5496-4f38-b9b3-58091df074c9))
    (fp_line (start 3.091 1.04) (end 3.091 1.826) (layer "F.SilkS") (width 0.12) (tstamp 46b82768-a62f-49fe-b68a-f70b845af4b9))
    (fp_line (start 2.331 -2.348) (end 2.331 -1.04) (layer "F.SilkS") (width 0.12) (tstamp 479a4c05-4a77-4d1a-a715-14117a6d02db))
    (fp_line (start 3.291 1.04) (end 3.291 1.605) (layer "F.SilkS") (width 0.12) (tstamp 491aebce-6c94-467f-8cb1-729e234fe57a))
    (fp_line (start 2.251 1.04) (end 2.251 2.382) (layer "F.SilkS") (width 0.12) (tstamp 4d55d5d6-9802-43cf-a82b-fefa082f0f43))
    (fp_line (start 1.89 1.04) (end 1.89 2.501) (layer "F.SilkS") (width 0.12) (tstamp 4fe60c97-cec9-4f03-ab68-167e75f325df))
    (fp_line (start 3.331 1.04) (end 3.331 1.554) (layer "F.SilkS") (width 0.12) (tstamp 5103b760-af0a-49e6-bfb4-d4d6f47735dd))
    (fp_line (start 1.77 -2.528) (end 1.77 -1.04) (layer "F.SilkS") (width 0.12) (tstamp 5142b953-383e-4ae9-abc9-30c8ec246182))
    (fp_line (start 2.411 -2.31) (end 2.411 -1.04) (layer "F.SilkS") (width 0.12) (tstamp 5376887e-72e2-4034-9440-3dbd285b8a2c))
    (fp_line (start 3.211 1.04) (end 3.211 1.699) (layer "F.SilkS") (width 0.12) (tstamp 5411bc3e-fdf2-4c9d-9e9c-c47171d6698f))
    (fp_line (start 3.531 1.04) (end 3.531 1.251) (layer "F.SilkS") (width 0.12) (tstamp 57e3986e-0b4e-4b5a-ac48-4254a0ef4ca3))
    (fp_line (start 2.851 1.04) (end 2.851 2.035) (layer "F.SilkS") (width 0.12) (tstamp 582d44e8-1948-4631-aaed-2f6dc6116c53))
    (fp_line (start 1.971 -2.48) (end 1.971 -1.04) (layer "F.SilkS") (width 0.12) (tstamp 60d163a8-8ecc-4531-873b-23addc332a5d))
    (fp_line (start 1.53 -2.565) (end 1.53 -1.04) (layer "F.SilkS") (width 0.12) (tstamp 627be1a6-af2e-4508-8d18-548bd95d8f20))
    (fp_line (start 2.451 1.04) (end 2.451 2.29) (layer "F.SilkS") (width 0.12) (tstamp 66c5ea37-6f67-4eed-aa1a-903e0782e941))
    (fp_line (start 2.091 -2.442) (end 2.091 -1.04) (layer "F.SilkS") (width 0.12) (tstamp 674b0002-3b2d-4031-b62d-e91433003bf8))
    (fp_line (start 1.65 -2.55) (end 1.65 -1.04) (layer "F.SilkS") (width 0.12) (tstamp 6903dc5d-b7aa-4f45-b855-be5ca5a580cb))
    (fp_line (start -1.554775 -1.475) (end -1.054775 -1.475) (layer "F.SilkS") (width 0.12) (tstamp 6b502a95-c02d-429b-984b-738053cff064))
    (fp_line (start 3.771 -0.677) (end 3.771 0.677) (layer "F.SilkS") (width 0.12) (tstamp 6dcd6074-76c3-473b-84bf-e38c66d4c009))
    (fp_line (start 2.411 1.04) (end 2.411 2.31) (layer "F.SilkS") (width 0.12) (tstamp 6fe88aba-4aae-4e6b-bbb0-d05e13b5a090))
    (fp_line (start 2.291 -2.365) (end 2.291 -1.04) (layer "F.SilkS") (width 0.12) (tstamp 70f8c805-6713-485d-9524-c81d0ec44858))
    (fp_line (start 3.411 1.04) (end 3.411 1.443) (layer "F.SilkS") (width 0.12) (tstamp 719e9b80-2bbe-46bd-9a81-f534d44a379a))
    (fp_line (start 2.211 -2.398) (end 2.211 -1.04) (layer "F.SilkS") (width 0.12) (tstamp 740bb0e2-7f6d-481e-9c7c-ab141aad74f8))
    (fp_line (start 1.25 -2.58) (end 1.25 2.58) (layer "F.SilkS") (width 0.12) (tstamp 781712ba-5598-43b0-975a-3bd3f3c9d652))
    (fp_line (start 3.371 1.04) (end 3.371 1.5) (layer "F.SilkS") (width 0.12) (tstamp 789f28d7-1af3-499f-babc-7672438ae9f4))
    (fp_line (start 3.171 -1.743) (end 3.171 -1.04) (layer "F.SilkS") (width 0.12) (tstamp 78e1986a-04c3-49e2-bce0-0331336d356d))
    (fp_line (start 1.37 -2.578) (end 1.37 2.578) (layer "F.SilkS") (width 0.12) (tstamp 7cbee378-f7fd-4580-8f52-4adbdb1ac3f6))
    (fp_line (start 2.891 -2.004) (end 2.891 -1.04) (layer "F.SilkS") (width 0.12) (tstamp 80eba6cd-7078-40a4-864e-070aec71cc9c))
    (fp_line (start 2.491 -2.268) (end 2.491 -1.04) (layer "F.SilkS") (width 0.12) (tstamp 83880f3d-2c18-4452-8ff5-8130f129fdb8))
    (fp_line (start 3.531 -1.251) (end 3.531 -1.04) (layer "F.SilkS") (width 0.12) (tstamp 868c7fc7-bc44-4e97-b451-9c555ed9f859))
    (fp_line (start 2.731 1.04) (end 2.731 2.122) (layer "F.SilkS") (width 0.12) (tstamp 8927da4a-4f13-4264-a311-226d3521135e))
    (fp_line (start 3.811 -0.518) (end 3.811 0.518) (layer "F.SilkS") (width 0.12) (tstamp 8a702ec0-3195-424d-831a-6686f214eabc))
    (fp_line (start 1.73 1.04) (end 1.73 2.536) (layer "F.SilkS") (width 0.12) (tstamp 8b115abe-086f-463d-842c-bffb06fa7ecc))
    (fp_line (start 2.851 -2.035) (end 2.851 -1.04) (layer "F.SilkS") (width 0.12) (tstamp 8ca288ae-5c96-44cb-a349-a2fb4e887bb5))
    (fp_line (start 2.331 1.04) (end 2.331 2.348) (layer "F.SilkS") (width 0.12) (tstamp 92098dea-0e72-43c4-8af2-9d56b32b34aa))
    (fp_line (start 3.051 1.04) (end 3.051 1.864) (layer "F.SilkS") (width 0.12) (tstamp 934a13c2-54f2-4a76-824a-c770d27d3511))
    (fp_line (start 2.211 1.04) (end 2.211 2.398) (layer "F.SilkS") (width 0.12) (tstamp 9472fbd8-eac2-4213-8a3b-efaef7cb856c))
    (fp_line (start 2.811 -2.065) (end 2.811 -1.04) (layer "F.SilkS") (width 0.12) (tstamp 948c92f8-f362-4a51-836c-ef392759bcf3))
    (fp_line (start 2.611 1.04) (end 2.611 2.2) (layer "F.SilkS") (width 0.12) (tstamp 96448024-5e99-441a-a68e-c824741a1ce8))
    (fp_line (start 3.291 -1.605) (end 3.291 -1.04) (layer "F.SilkS") (width 0.12) (tstamp 9723b2bc-5216-4224-82fb-a7b922ef5556))
    (fp_line (start 1.29 -2.58) (end 1.29 2.58) (layer "F.SilkS") (width 0.12) (tstamp 976a39ba-7de6-40fd-a621-fc154a65cb85))
    (fp_line (start 1.85 1.04) (end 1.85 2.511) (layer "F.SilkS") (width 0.12) (tstamp 9c639162-76fb-411a-94f2-5f4d5f68e111))
    (fp_line (start 2.531 1.04) (end 2.531 2.247) (layer "F.SilkS") (width 0.12) (tstamp 9c7c7495-39f6-4965-86fe-66578ab5e3e2))
    (fp_line (start 2.771 1.04) (end 2.771 2.095) (layer "F.SilkS") (width 0.12) (tstamp 9c84bbd8-e2ee-418c-84f9-4d0ff2b9c9f8))
    (fp_line (start 3.251 -1.653) (end 3.251 -1.04) (layer "F.SilkS") (width 0.12) (tstamp a1f6b792-c20c-420b-8526-4f506a41d1f5))
    (fp_line (start 3.011 -1.901) (end 3.011 -1.04) (layer "F.SilkS") (width 0.12) (tstamp a23c37a8-e4de-49d8-bab2-428131a702f4))
    (fp_line (start 1.33 -2.579) (end 1.33 2.579) (layer "F.SilkS") (width 0.12) (tstamp a2b11d9f-8708-4447-97e3-6964d710d398))
    (fp_line (start 1.69 -2.543) (end 1.69 -1.04) (layer "F.SilkS") (width 0.12) (tstamp a8e78cbb-c117-4af9-842f-1ac1c942eebc))
    (fp_line (start 2.651 -2.175) (end 2.651 -1.04) (layer "F.SilkS") (width 0.12) (tstamp a9408200-298c-46fc-8ad7-79f23315b6c3))
    (fp_line (start 3.371 -1.5) (end 3.371 -1.04) (layer "F.SilkS") (width 0.12) (tstamp a9b41bc1-78d9-4e1f-954f-15a54b99446d))
    (fp_line (start 2.251 -2.382) (end 2.251 -1.04) (layer "F.SilkS") (width 0.12) (tstamp ac5cf4af-2e8b-411c-ae77-44d668a99ac1))
    (fp_line (start 2.931 -1.971) (end 2.931 -1.04) (layer "F.SilkS") (width 0.12) (tstamp b3a228f5-99b4-4b5e-81b5-6994fd8791d7))
    (fp_line (start 1.85 -2.511) (end 1.85 -1.04) (layer "F.SilkS") (width 0.12) (tstamp b9695ebe-2fb0-4fa6-8f8d-5af666d64b1b))
    (fp_line (start 2.011 1.04) (end 2.011 2.468) (layer "F.SilkS") (width 0.12) (tstamp bbc99567-6937-4169-8bda-53195889c205))
    (fp_line (start 2.811 1.04) (end 2.811 2.065) (layer "F.SilkS") (width 0.12) (tstamp bbedc14f-ab4e-462a-bfb4-eb13d082b3df))
    (fp_line (start 3.011 1.04) (end 3.011 1.901) (layer "F.SilkS") (width 0.12) (tstamp bbeff794-ca6d-4e4a-ac80-c69c780af677))
    (fp_line (start 2.571 1.04) (end 2.571 2.224) (layer "F.SilkS") (width 0.12) (tstamp bbf98dc7-5489-471f-ac7e-8e97a84023ca))
    (fp_line (start 3.051 -1.864) (end 3.051 -1.04) (layer "F.SilkS") (width 0.12) (tstamp bc90b552-fb6c-464e-b80b-70d193172329))
    (fp_line (start 1.89 -2.501) (end 1.89 -1.04) (layer "F.SilkS") (width 0.12) (tstamp bd058627-6cee-4344-aca4-339888feee15))
    (fp_line (start 1.73 -2.536) (end 1.73 -1.04) (layer "F.SilkS") (width 0.12) (tstamp bd1145f8-77cb-46ad-aefb-33adb35d94ef))
    (fp_line (start 1.77 1.04) (end 1.77 2.528) (layer "F.SilkS") (width 0.12) (tstamp bef113cf-b32b-47c8-91b9-23594652a2eb))
    (fp_line (start 2.371 -2.329) (end 2.371 -1.04) (layer "F.SilkS") (width 0.12) (tstamp c4fa573e-e6fc-49d9-9ec4-b6bfbe70f834))
    (fp_line (start 3.451 -1.383) (end 3.451 -1.04) (layer "F.SilkS") (width 0.12) (tstamp c697c53f-d7ab-4152-8b54-644a1d6c4731))
    (fp_line (start 1.69 1.04) (end 1.69 2.543) (layer "F.SilkS") (width 0.12) (tstamp ca864e0b-2943-418b-8fbf-40cf46d3604b))
    (fp_line (start 3.851 -0.284) (end 3.851 0.284) (layer "F.SilkS") (width 0.12) (tstamp cc3a9bcb-3440-44f6-bc32-9a2a09430599))
    (fp_line (start 2.691 -2.149) (end 2.691 -1.04) (layer "F.SilkS") (width 0.12) (tstamp cf127c37-573d-40a8-9168-ced23c8c7d45))
    (fp_line (start 1.57 1.04) (end 1.57 2.561) (layer "F.SilkS") (width 0.12) (tstamp d1a5b5d0-ab23-4cb0-8b71-a447f5747ae9))
    (fp_line (start 2.051 1.04) (end 2.051 2.455) (layer "F.SilkS") (width 0.12) (tstamp d284eb03-498d-48d2-93d3-1441ee30a2a5))
    (fp_line (start 2.051 -2.455) (end 2.051 -1.04) (layer "F.SilkS") (width 0.12) (tstamp d3abb631-8a31-4476-841f-caeb2bc57d04))
    (fp_line (start 3.251 1.04) (end 3.251 1.653) (layer "F.SilkS") (width 0.12) (tstamp d4289ef2-cc5f-42a3-b0e1-f1496b74fed5))
    (fp_line (start 2.651 1.04) (end 2.651 2.175) (layer "F.SilkS") (width 0.12) (tstamp d5b2548b-47a1-4955-9fd0-539694997838))
    (fp_line (start 1.971 1.04) (end 1.971 2.48) (layer "F.SilkS") (width 0.12) (tstamp d5c8935a-e1dc-4174-8af3-a85e3fb6b499))
    (fp_line (start 3.571 -1.178) (end 3.571 1.178) (layer "F.SilkS") (width 0.12) (tstamp db7a641f-4fdd-46e9-b033-013d65a7fc0a))
    (fp_line (start 1.49 -2.569) (end 1.49 -1.04) (layer "F.SilkS") (width 0.12) (tstamp db8d620f-7b64-4057-8511-df3f9cddf8b3))
    (fp_line (start 3.611 -1.098) (end 3.611 1.098) (layer "F.SilkS") (width 0.12) (tstamp dd330c65-cea7-4590-ba33-f3676d80356f))
    (fp_line (start 3.691 -0.915) (end 3.691 0.915) (layer "F.SilkS") (width 0.12) (tstamp df19209d-7837-47cb-8314-87f6096ec643))
    (fp_line (start 3.131 1.04) (end 3.131 1.785) (layer "F.SilkS") (width 0.12) (tstamp e09e5ed8-ea5b-41de-84fb-4523e16269ad))
    (fp_line (start 3.331 -1.554) (end 3.331 -1.04) (layer "F.SilkS") (width 0.12) (tstamp e0ee1561-876b-4fd6-ac0d-7acdb6573dc6))
    (fp_line (start 3.491 -1.319) (end 3.491 -1.04) (layer "F.SilkS") (width 0.12) (tstamp e16595a9-2069-44bb-82e0-702217f3d6a1))
    (fp_line (start 1.45 -2.573) (end 1.45 2.573) (layer "F.SilkS") (width 0.12) (tstamp e6ba3ac6-69ef-41e2-a82a-3760983e64fe))
    (fp_line (start 2.931 1.04) (end 2.931 1.971) (layer "F.SilkS") (width 0.12) (tstamp ed87cd22-d1ba-4f86-a842-084e60028e32))
    (fp_line (start 1.81 -2.52) (end 1.81 -1.04) (layer "F.SilkS") (width 0.12) (tstamp ef9b5d12-edbd-47c0-a3a8-e1c5cb92d307))
    (fp_line (start 1.41 -2.576) (end 1.41 2.576) (layer "F.SilkS") (width 0.12) (tstamp efccd25a-e53d-4b19-b921-f7938169b147))
    (fp_line (start 1.57 -2.561) (end 1.57 -1.04) (layer "F.SilkS") (width 0.12) (tstamp efef48b2-fef2-4576-acb7-353159516a26))
    (fp_line (start 1.49 1.04) (end 1.49 2.569) (layer "F.SilkS") (width 0.12) (tstamp f4fa9756-c98e-4f18-be21-b1ad39860842))
    (fp_line (start 3.211 -1.699) (end 3.211 -1.04) (layer "F.SilkS") (width 0.12) (tstamp f60faee0-43bf-444c-b3fa-e59cbf4d59d8))
    (fp_line (start 1.61 -2.556) (end 1.61 -1.04) (layer "F.SilkS") (width 0.12) (tstamp f777e90f-c2ff-4c72-b7de-971a1ee6f904))
    (fp_line (start 2.731 -2.122) (end 2.731 -1.04) (layer "F.SilkS") (width 0.12) (tstamp f8a07d78-f63b-4528-a5ec-2a75de0a56b7))
    (fp_line (start 2.891 1.04) (end 2.891 2.004) (layer "F.SilkS") (width 0.12) (tstamp f9e59462-cfb7-445b-9e6e-68df7f78089d))
    (fp_line (start 2.771 -2.095) (end 2.771 -1.04) (layer "F.SilkS") (width 0.12) (tstamp fac07378-9fd3-4c55-89e4-43b89b6575e5))
    (fp_line (start 2.171 -2.414) (end 2.171 -1.04) (layer "F.SilkS") (width 0.12) (tstamp fd24e64d-6e3d-45c6-8a19-f581dc8430d1))
    (fp_circle (center 1.25 0) (end 3.87 0) (layer "F.SilkS") (width 0.12) (fill none) (tstamp f5df5bb7-7ce4-4708-96eb-3a04cb02154a))
    (fp_circle (center 1.25 0) (end 4 0) (layer "F.CrtYd") (width 0.05) (fill none) (tstamp 80a4fb06-3fa7-47ff-ad6a-70dc517f8443))
    (fp_line (start -0.633605 -1.3375) (end -0.633605 -0.8375) (layer "F.Fab") (width 0.1) (tstamp a92f6fe9-58ca-489a-a919-b84fe47d1bb1))
    (fp_line (start -0.883605 -1.0875) (end -0.383605 -1.0875) (layer "F.Fab") (width 0.1) (tstamp ffd3c66b-0b97-4a7a-992a-cb994ad7a705))
    (fp_circle (center 1.25 0) (end 3.75 0) (layer "F.Fab") (width 0.1) (fill none) (tstamp 816ad6e8-79dd-495b-af5e-207c7aa0c47f))
    (pad "1" thru_hole rect (at 0 0 90) (size 1.6 1.6) (drill 0.8) (layers *.Cu *.Mask)
      (net 25 "Out1") (pintype "passive") (tstamp a0020699-2c5d-4213-bc30-a78e2dfb3258))
    (pad "2" thru_hole circle (at 2.5 0 90) (size 1.6 1.6) (drill 0.8) (layers *.Cu *.Mask)
      (net 1 "BSec_GND1") (pintype "passive") (tstamp de165d40-4d2c-483e-997f-fbf528ffa0c3))
    (model "${KICAD6_3DMODEL_DIR}/Capacitor_THT.3dshapes/CP_Radial_D5.0mm_P2.50mm.wrl"
      (offset (xyz 0 0 0))
      (scale (xyz 1 1 1))
      (rotate (xyz 0 0 0))
    )
  )

  (footprint "Package_DIP:DIP-8_W7.62mm" (layer "F.Cu")
    (tedit 5A02E8C5) (tstamp 00000000-0000-0000-0000-00005582f463)
    (at 123.7 104.3 90)
    (descr "8-lead though-hole mounted DIP package, row spacing 7.62 mm (300 mils)")
    (tags "THT DIP DIL PDIP 2.54mm 7.62mm 300mil")
    (property "Sheetfile" "ConductimeterPIC12F675.kicad_sch")
    (property "Sheetname" "")
    (path "/00000000-0000-0000-0000-00005580bcca")
    (attr through_hole)
    (fp_text reference "IC1" (at 3.81 -2.33 90) (layer "F.SilkS")
      (effects (font (size 1 1) (thickness 0.15)))
      (tstamp f68cfc12-6297-418d-ac1e-96eacfeddfe9)
    )
    (fp_text value "PIC12F675-I/MC" (at 3.81 9.95 90) (layer "F.Fab")
      (effects (font (size 1 1) (thickness 0.15)))
      (tstamp d7ffd809-5a97-4430-8ab8-f3c478b4a7eb)
    )
    (fp_text user "${REFERENCE}" (at 3.81 3.81 90) (layer "F.Fab")
      (effects (font (size 1 1) (thickness 0.15)))
      (tstamp f3c4f406-59e4-419c-aff0-453a2c630e45)
    )
    (fp_line (start 6.46 -1.33) (end 4.81 -1.33) (layer "F.SilkS") (width 0.12) (tstamp afa62adb-4c11-4b9c-9966-31162029e41d))
    (fp_line (start 6.46 8.95) (end 6.46 -1.33) (layer "F.SilkS") (width 0.12) (tstamp b17def37-70d0-4433-8253-4a61b7eecee8))
    (fp_line (start 1.16 8.95) (end 6.46 8.95) (layer "F.SilkS") (width 0.12) (tstamp b66e45b8-c4cd-4413-a8fe-e33c695346b1))
    (fp_line (start 2.81 -1.33) (end 1.16 -1.33) (layer "F.SilkS") (width 0.12) (tstamp f093fb0e-6613-47de-bc48-401cb7ed1095))
    (fp_line (start 1.16 -1.33) (end 1.16 8.95) (layer "F.SilkS") (width 0.12) (tstamp f7ade7e2-bcc2-458e-86e2-6d027d126784))
    (fp_arc (start 4.81 -1.33) (mid 3.81 -0.33) (end 2.81 -1.33) (layer "F.SilkS") (width 0.12) (tstamp b9a93be0-5f68-4b92-bdbe-8fc44c653880))
    (fp_line (start -1.1 9.15) (end 8.7 9.15) (layer "F.CrtYd") (width 0.05) (tstamp 3e80ba55-105a-4f9e-afd1-7d51531eb076))
    (fp_line (start -1.1 -1.55) (end -1.1 9.15) (layer "F.CrtYd") (width 0.05) (tstamp 7755e31f-8a17-4230-9f77-bb003db1bbd5))
    (fp_line (start 8.7 -1.55) (end -1.1 -1.55) (layer "F.CrtYd") (width 0.05) (tstamp 9b5c9137-bf65-497d-bbb8-615ba636f885))
    (fp_line (start 8.7 9.15) (end 8.7 -1.55) (layer "F.CrtYd") (width 0.05) (tstamp bf94b948-87cb-412d-9c16-0fcfe283865f))
    (fp_line (start 6.985 -1.27) (end 6.985 8.89) (layer "F.Fab") (width 0.1) (tstamp 160156cd-4cd0-4365-8c7a-ed405f07a376))
    (fp_line (start 0.635 -0.27) (end 1.635 -1.27) (layer "F.Fab") (width 0.1) (tstamp 59feaa63-7531-4f71-889d-cc9fb1d9e4f3))
    (fp_line (start 0.635 8.89) (end 0.635 -0.27) (layer "F.Fab") (width 0.1) (tstamp 8d9402de-5afb-43cf-966e-8723e20d3162))
    (fp_line (start 6.985 8.89) (end 0.635 8.89) (layer "F.Fab") (width 0.1) (tstamp f0f7b6a8-7737-489a-94e8-bc8ed2d7a70f))
    (fp_line (start 1.635 -1.27) (end 6.985 -1.27) (layer "F.Fab") (width 0.1) (tstamp fdeec08b-ffe0-47c1-afe1-86a4cecb862f))
    (pad "1" thru_hole rect (at 0 0 90) (size 1.6 1.6) (drill 0.8) (layers *.Cu *.Mask)
      (net 2 "BPrim_Center1") (pinfunction "VDD") (pintype "power_in") (tstamp d993caa2-5a3b-4cfa-b7f7-6297cb9cc0bd))
    (pad "2" thru_hole oval (at 0 2.54 90) (size 1.6 1.6) (drill 0.8) (layers *.Cu *.Mask)
      (net 17 "unconnected-(IC1-Pad2)") (pinfunction "T1CKI/CLKIN/OSC1/GP5") (pintype "bidirectional+no_connect") (tstamp 2c4472f5-5c31-497c-b7c9-3023b69ffb30))
    (pad "3" thru_hole oval (at 0 5.08 90) (size 1.6 1.6) (drill 0.8) (layers *.Cu *.Mask)
      (net 18 "unconnected-(IC1-Pad3)") (pinfunction "AN3/~{T1G}/CLKOUT/OSC2/GP4") (pintype "bidirectional+no_connect") (tstamp 15df6e59-1483-4858-aaed-eb7bfc845df4))
    (pad "4" thru_hole oval (at 0 7.62 90) (size 1.6 1.6) (drill 0.8) (layers *.Cu *.Mask)
      (net 19 "unconnected-(IC1-Pad4)") (pinfunction "Vpp/~{MCLR}/GP3") (pintype "input+no_connect") (tstamp b1a93c40-0b4a-49f6-a127-1e37583eeb21))
    (pad "5" thru_hole oval (at 7.62 7.62 90) (size 1.6 1.6) (drill 0.8) (layers *.Cu *.Mask)
      (net 20 "unconnected-(IC1-Pad5)") (pinfunction "AN2/T0CKI/INT/COUT/GP2") (pintype "bidirectional+no_connect") (tstamp 0e518186-8e64-4d59-ac85-e24262461de8))
    (pad "6" thru_hole oval (at 7.62 5.08 90) (size 1.6 1.6) (drill 0.8) (layers *.Cu *.Mask)
      (net 11 "PIN_B") (pinfunction "AN1/CIN-/Vref/ICSPCLK/GP1") (pintype "bidirectional") (tstamp 6b6978ed-30c2-4a38-810f-02946d843d3e))
    (pad "7" thru_hole oval (at 7.62 2.54 90) (size 1.6 1.6) (drill 0.8) (layers *.Cu *.Mask)
      (net 12 "PIN_A") (pinfunction "AN0/CIN+/ICSPDAT/GP0") (pintype "bidirectional") (tstamp a1c9533b-4376-4445-99d1-000306a8b156))
    (pad "8" thru_hole oval (at 7.62 0 90) (size 1.6 1.6) (drill 0.8) (layers *.Cu *.Mask)
      (net 1 "BSec_GND1") (pinfunction "VSS") (pintype "power_in") (tstamp b472d198-94e6-40c9-b376-d6bfc262ac53))
    (model "${KICAD6_3DMODEL_DIR}/Package_DIP.3dshapes/DIP-8_W7.62mm.wrl"
      (offset (xyz 0 0 0))
      (scale (xyz 1 1 1))
      (rotate (xyz 0 0 0))
    )
  )

  (footprint "Package_DIP:DIP-8_W7.62mm" (layer "F.Cu")
    (tedit 5A02E8C5) (tstamp 00000000-0000-0000-0000-00005582f46f)
    (at 154.7 104.62 90)
    (descr "8-lead though-hole mounted DIP package, row spacing 7.62 mm (300 mils)")
    (tags "THT DIP DIL PDIP 2.54mm 7.62mm 300mil")
    (property "Sheetfile" "ConductimeterPIC12F675.kicad_sch")
    (property "Sheetname" "")
    (path "/00000000-0000-0000-0000-000055808ad1")
    (attr through_hole)
    (fp_text reference "O1" (at 3.81 -2.33 90) (layer "F.SilkS")
      (effects (font (size 1 1) (thickness 0.15)))
      (tstamp 1803c9ec-6d20-4d4f-b168-97f8239c87b6)
    )
    (fp_text value "TL082" (at 3.81 9.95 90) (layer "F.Fab")
      (effects (font (size 1 1) (thickness 0.15)))
      (tstamp c845f75a-42bc-48de-9cfe-1adf37125858)
    )
    (fp_text user "${REFERENCE}" (at 3.81 3.81 90) (layer "F.Fab")
      (effects (font (size 1 1) (thickness 0.15)))
      (tstamp 132236da-8506-460a-9a8d-d2cc01e9062a)
    )
    (fp_line (start 6.46 8.95) (end 6.46 -1.33) (layer "F.SilkS") (width 0.12) (tstamp 7a32f371-2598-44e6-be1c-1429d4b10804))
    (fp_line (start 6.46 -1.33) (end 4.81 -1.33) (layer "F.SilkS") (width 0.12) (tstamp 7ac143b6-02c1-453c-9844-c2784f3e2d9e))
    (fp_line (start 1.16 -1.33) (end 1.16 8.95) (layer "F.SilkS") (width 0.12) (tstamp 8da0f2ae-2caf-46b8-9230-f4ee30838655))
    (fp_line (start 1.16 8.95) (end 6.46 8.95) (layer "F.SilkS") (width 0.12) (tstamp ab024fc1-f34c-41b3-8a5e-35d288265c02))
    (fp_line (start 2.81 -1.33) (end 1.16 -1.33) (layer "F.SilkS") (width 0.12) (tstamp d844eba5-7a9b-4b19-8c26-bba3669967a6))
    (fp_arc (start 4.81 -1.33) (mid 3.81 -0.33) (end 2.81 -1.33) (layer "F.SilkS") (width 0.12) (tstamp b0b7fa37-c8c4-4904-a065-a1bd3f3e7386))
    (fp_line (start 8.7 -1.55) (end -1.1 -1.55) (layer "F.CrtYd") (width 0.05) (tstamp 241fb7e6-0cd9-4da5-ae80-f4627c21f01c))
    (fp_line (start -1.1 9.15) (end 8.7 9.15) (layer "F.CrtYd") (width 0.05) (tstamp 3c10847f-e29f-4e38-a021-a859d11d4311))
    (fp_line (start -1.1 -1.55) (end -1.1 9.15) (layer "F.CrtYd") (width 0.05) (tstamp e9653926-0ffc-46fd-89e0-4eacf4a3b1fe))
    (fp_line (start 8.7 9.15) (end 8.7 -1.55) (layer "F.CrtYd") (width 0.05) (tstamp f6e3ba17-4636-4cc9-bdfd-871de2a5682d))
    (fp_line (start 1.635 -1.27) (end 6.985 -1.27) (layer "F.Fab") (width 0.1) (tstamp 81b9f26a-2b3c-4fec-acd8-4dffecd7fb41))
    (fp_line (start 6.985 -1.27) (end 6.985 8.89) (layer "F.Fab") (width 0.1) (tstamp 860c1cf7-9b79-4659-ab88-cd6a3b984f5f))
    (fp_line (start 6.985 8.89) (end 0.635 8.89) (layer "F.Fab") (width 0.1) (tstamp b423a5af-c9a4-49db-abc1-a23fd65e5211))
    (fp_line (start 0.635 -0.27) (end 1.635 -1.27) (layer "F.Fab") (width 0.1) (tstamp b8d7a6ed-6068-4ed8-8fdd-0a4b8c239b54))
    (fp_line (start 0.635 8.89) (end 0.635 -0.27) (layer "F.Fab") (width 0.1) (tstamp f3004201-f8fd-4280-8904-c19099464bee))
    (pad "1" thru_hole rect (at 0 0 90) (size 1.6 1.6) (drill 0.8) (layers *.Cu *.Mask)
      (net 22 "Net-(D2-Pad2)") (pintype "output") (tstamp 6c1c214c-3783-4fd2-97f7-4af12afe327b))
    (pad "2" thru_hole oval (at 0 2.54 90) (size 1.6 1.6) (drill 0.8) (layers *.Cu *.Mask)
      (net 13 "Net-(O1-Pad2)") (pinfunction "-") (pintype "input") (tstamp f3ab6fe2-cb86-4341-92a0-edcb2ecd7924))
    (pad "3" thru_hole oval (at 0 5.08 90) (size 1.6 1.6) (drill 0.8) (layers *.Cu *.Mask)
      (net 24 "BSec_POS1") (pinfunction "+") (pintype "input") (tstamp 41d0c56e-4686-448c-bfab-0ef6d4a86997))
    (pad "4" thru_hole oval (at 0 7.62 90) (size 1.6 1.6) (drill 0.8) (layers *.Cu *.Mask)
      (net 10 "-5V") (pinfunction "V-") (pintype "power_in") (tstamp df5d87b3-2f67-4c78-b285-f89b4c97c8c6))
    (pad "5" thru_hole oval (at 7.62 7.62 90) (size 1.6 1.6) (drill 0.8) (layers *.Cu *.Mask)
      (net 9 "Net-(C7-Pad1)") (pinfunction "+") (pintype "input") (tstamp 50ed003d-4f42-4ba9-9e11-16601d57dd97))
    (pad "6" thru_hole oval (at 7.62 5.08 90) (size 1.6 1.6) (drill 0.8) (layers *.Cu *.Mask)
      (net 14 "Net-(O1-Pad6)") (pinfunction "-") (pintype "input") (tstamp db91526c-5fdb-4212-b7f3-9852951ca77c))
    (pad "7" thru_hole oval (at 7.62 2.54 90) (size 1.6 1.6) (drill 0.8) (layers *.Cu *.Mask)
      (net 14 "Net-(O1-Pad6)") (pintype "output") (tstamp 4e4f16e5-5fa9-4342-accf-5ea7beeb6cd5))
    (pad "8" thru_hole oval (at 7.62 0 90) (size 1.6 1.6) (drill 0.8) (layers *.Cu *.Mask)
      (net 2 "BPrim_Center1") (pinfunction "V+") (pintype "power_in") (tstamp 00261b12-afd5-41ef-8186-cfdc7216c522))
    (model "${KICAD6_3DMODEL_DIR}/Package_DIP.3dshapes/DIP-8_W7.62mm.wrl"
      (offset (xyz 0 0 0))
      (scale (xyz 1 1 1))
      (rotate (xyz 0 0 0))
    )
  )

  (footprint "Package_TO_SOT_THT:TO-92_Inline_Wide" (layer "F.Cu")
    (tedit 5A02FF81) (tstamp 00000000-0000-0000-0000-00005582f482)
    (at 110 91 180)
    (descr "TO-92 leads in-line, wide, drill 0.75mm (see NXP sot054_po.pdf)")
    (tags "to-92 sc-43 sc-43a sot54 PA33 transistor")
    (property "Sheetfile" "ConductimeterPIC12F675.kicad_sch")
    (property "Sheetname" "")
    (path "/00000000-0000-0000-0000-00005580cc63")
    (attr through_hole)
    (fp_text reference "Q1" (at 2.54 -3.56 180) (layer "F.SilkS")
      (effects (font (size 1 1) (thickness 0.15)))
      (tstamp a2192ffa-5994-4aea-97bb-5b1be1270d05)
    )
    (fp_text value "KSP2222ABU1" (at 2.54 2.79 180) (layer "F.Fab")
      (effects (font (size 1 1) (thickness 0.15)))
      (tstamp 9037e712-6dac-4149-9217-4b638d2b14ec)
    )
    (fp_text user "${REFERENCE}" (at 2.54 0 180) (layer "F.Fab")
      (effects (font (size 1 1) (thickness 0.15)))
      (tstamp accbcca6-5445-44a4-bc10-7456242ceb5e)
    )
    (fp_line (start 0.74 1.85) (end 4.34 1.85) (layer "F.SilkS") (width 0.12) (tstamp f2d170be-e79e-4178-945b-df474151bf97))
    (fp_arc (start 2.54 -2.6) (mid 3.936979 -2.192818) (end 4.8964 -1.098807) (layer "F.SilkS") (width 0.12) (tstamp 26de385c-7b5e-4ff6-9f4e-ecdd9f27b17f))
    (fp_arc (start 4.864184 1.122795) (mid 4.633903 1.509328) (end 4.34 1.85) (layer "F.SilkS") (width 0.12) (tstamp 524cc440-f69b-4e5c-95c8-45fc44a5eb8a))
    (fp_arc (start 0.74 1.85) (mid 0.446097 1.509328) (end 0.215816 1.122795) (layer "F.SilkS") (width 0.12) (tstamp 820e0210-e4d7-4221-ba5d-2fb814c4d742))
    (fp_arc (start 0.1836 -1.098807) (mid 1.143021 -2.192817) (end 2.54 -2.6) (layer "F.SilkS") (width 0.12) (tstamp fe3f2d09-55fe-4ef8-8c9f-d0f1b8cf377c))
    (fp_line (start -1.01 -2.73) (end 6.09 -2.73) (layer "F.CrtYd") (width 0.05) (tstamp 5a2b40b2-76df-450f-82ec-7455c4ec9fbc))
    (fp_line (start 6.09 2.01) (end -1.01 2.01) (layer "F.CrtYd") (width 0.05) (tstamp 5c95416a-f2ff-42f2-9715-adf5ba2be18c))
    (fp_line (start -1.01 -2.73) (end -1.01 2.01) (layer "F.CrtYd") (width 0.05) (tstamp 66867c52-bfe5-41a2-8326-9783a4daf48d))
    (fp_line (start 6.09 2.01) (end 6.09 -2.73) (layer "F.CrtYd") (width 0.05) (tstamp b2116575-d055-4b1d-9a8a-9941fbfa0af6))
    (fp_line (start 0.8 1.75) (end 4.3 1.75) (layer "F.Fab") (width 0.1) (tstamp ffc07d7a-506f-4d8b-8cf0-98f0f78d1452))
    (fp_arc (start 0.786375 1.753625) (mid 0.248779 -0.949055) (end 2.54 -2.48) (layer "F.Fab") (width 0.1) (tstamp 07cc371a-da52-494e-81c2-e0c8ea20390c))
    (fp_arc (start 2.54 -2.48) (mid 4.831221 -0.949055) (end 4.293625 1.753625) (layer "F.Fab") (width 0.1) (tstamp 55be36b1-2683-47a1-9d29-c0e7bf7cd2a7))
    (pad "1" thru_hole rect (at 0 0 180) (size 1.5 1.5) (drill 0.8) (layers *.Cu *.Mask)
      (net 1 "BSec_GND1") (pinfunction "E") (pintype "passive") (tstamp b37feeb2-6538-42a5-83be-d61304b8a0b5))
    (pad "2" thru_hole circle (at 2.54 0 180) (size 1.5 1.5) (drill 0.8) (layers *.Cu *.Mask)
      (net 5 "Net-(C3-Pad1)") (pinfunction "B") (pintype "input") (tstamp c7eaee92-c06c-4a16-9192-e9448781cf96))
    (pad "3" thru_hole circle (at 5.08 0 180) (size 1.5 1.5) (drill 0.8) (layers *.Cu *.Mask)
      (net 4 "BPrim_1") (pinfunction "C") (pintype "passive") (tstamp 2d00b297-b75e-4ac2-8956-5cdf76e11101))
    (model "${KICAD6_3DMODEL_DIR}/Package_TO_SOT_THT.3dshapes/TO-92_Inline_Wide.wrl"
      (offset (xyz 0 0 0))
      (scale (xyz 1 1 1))
      (rotate (xyz 0 0 0))
    )
  )

  (footprint "Package_TO_SOT_THT:TO-92_Inline_Wide" (layer "F.Cu")
    (tedit 5A02FF81) (tstamp 00000000-0000-0000-0000-00005582f489)
    (at 110.04 86 180)
    (descr "TO-92 leads in-line, wide, drill 0.75mm (see NXP sot054_po.pdf)")
    (tags "to-92 sc-43 sc-43a sot54 PA33 transistor")
    (property "Sheetfile" "ConductimeterPIC12F675.kicad_sch")
    (property "Sheetname" "")
    (path "/00000000-0000-0000-0000-00005580cd6f")
    (attr through_hole)
    (fp_text reference "Q2" (at 2.54 -3.56 180) (layer "F.SilkS")
      (effects (font (size 1 1) (thickness 0.15)))
      (tstamp 636833ba-2ccc-49e7-b436-25ad3bcb22ae)
    )
    (fp_text value "KSP2222ABU2" (at 2.54 2.79 180) (layer "F.Fab")
      (effects (font (size 1 1) (thickness 0.15)))
      (tstamp ba596d90-c71b-4f65-8dc0-dce3e1395449)
    )
    (fp_text user "${REFERENCE}" (at 2.54 0 180) (layer "F.Fab")
      (effects (font (size 1 1) (thickness 0.15)))
      (tstamp f38952df-60c4-4af3-a8ba-e2edfce92682)
    )
    (fp_line (start 0.74 1.85) (end 4.34 1.85) (layer "F.SilkS") (width 0.12) (tstamp e1983b44-0ea3-4cf4-a915-0f5d720e5c88))
    (fp_arc (start 0.1836 -1.098807) (mid 1.143021 -2.192817) (end 2.54 -2.6) (layer "F.SilkS") (width 0.12) (tstamp 42ca3f34-8043-42fa-a632-815fa917343e))
    (fp_arc (start 2.54 -2.6) (mid 3.936979 -2.192818) (end 4.8964 -1.098807) (layer "F.SilkS") (width 0.12) (tstamp 6b7321d1-a78a-4a4e-8d0f-c71beb1639e6))
    (fp_arc (start 0.74 1.85) (mid 0.446097 1.509328) (end 0.215816 1.122795) (layer "F.SilkS") (width 0.12) (tstamp 92b8eec4-7df3-43ba-ab8a-071cdaafd5f6))
    (fp_arc (start 4.864184 1.122795) (mid 4.633903 1.509328) (end 4.34 1.85) (layer "F.SilkS") (width 0.12) (tstamp f692d2f2-410b-422f-96e5-79ced67217ae))
    (fp_line (start 6.09 2.01) (end -1.01 2.01) (layer "F.CrtYd") (width 0.05) (tstamp 0e350449-90c6-44d7-8fbc-5e3daac6e005))
    (fp_line (start -1.01 -2.73) (end 6.09 -2.73) (layer "F.CrtYd") (width 0.05) (tstamp 245d4094-cc46-4474-8365-f107b85c3cec))
    (fp_line (start 6.09 2.01) (end 6.09 -2.73) (layer "F.CrtYd") (width 0.05) (tstamp a8682176-a9b9-4116-87a3-699ebce65985))
    (fp_line (start -1.01 -2.73) (end -1.01 2.01) (layer "F.CrtYd") (width 0.05) (tstamp de3579eb-fbd6-4729-a83a-9a6ca91a15e0))
    (fp_line (start 0.8 1.75) (end 4.3 1.75) (layer "F.Fab") (width 0.1) (tstamp abdef300-d200-44c1-ad0d-9bb2174f08ee))
    (fp_arc (start 0.786375 1.753625) (mid 0.248779 -0.949055) (end 2.54 -2.48) (layer "F.Fab") (width 0.1) (tstamp a24088ed-bd6b-46b8-a2d8-c7d52376f5e2))
    (fp_arc (start 2.54 -2.48) (mid 4.831221 -0.949055) (end 4.293625 1.753625) (layer "F.Fab") (width 0.1) (tstamp bd7dc29d-1120-4b3e-9d47-b88a256ff1d4))
    (pad "1" thru_hole rect (at 0 0 180) (size 1.5 1.5) (drill 0.8) (layers *.Cu *.Mask)
      (net 1 "BSec_GND1") (pinfunction "E") (pintype "passive") (tstamp 8d16bbd8-9918-46c4-8d50-a84e1449f3dc))
    (pad "2" thru_hole circle (at 2.54 0 180) (size 1.5 1.5) (drill 0.8) (layers *.Cu *.Mask)
      (net 6 "Net-(C5-Pad1)") (pinfunction "B") (pintype "input") (tstamp 16d69c13-f533-45b6-bf63-0846bf31d634))
    (pad "3" thru_hole circle (at 5.08 0 180) (size 1.5 1.5) (drill 0.8) (layers *.Cu *.Mask)
      (net 3 "BPrim_2") (pinfunction "C") (pintype "passive") (tstamp b1e895b4-e573-47ca-8717-e2432d838e89))
    (model "${KICAD6_3DMODEL_DIR}/Package_TO_SOT_THT.3dshapes/TO-92_Inline_Wide.wrl"
      (offset (xyz 0 0 0))
      (scale (xyz 1 1 1))
      (rotate (xyz 0 0 0))
    )
  )

  (footprint "Resistor_THT:R_Axial_DIN0207_L6.3mm_D2.5mm_P10.16mm_Horizontal" (layer "F.Cu")
    (tedit 5AE5139B) (tstamp 00000000-0000-0000-0000-00005582f496)
    (at 117 89)
    (descr "Resistor, Axial_DIN0207 series, Axial, Horizontal, pin pitch=10.16mm, 0.25W = 1/4W, length*diameter=6.3*2.5mm^2, http://cdn-reichelt.de/documents/datenblatt/B400/1_4W%23YAG.pdf")
    (tags "Resistor Axial_DIN0207 series Axial Horizontal pin pitch 10.16mm 0.25W = 1/4W length 6.3mm diameter 2.5mm")
    (property "Sheetfile" "ConductimeterPIC12F675.kicad_sch")
    (property "Sheetname" "")
    (path "/00000000-0000-0000-0000-00005580d085")
    (attr through_hole)
    (fp_text reference "R1" (at 5.08 -2.37) (layer "F.SilkS")
      (effects (font (size 1 1) (thickness 0.15)))
      (tstamp 4f28ebaf-a424-4fd7-bd68-4f2802c11914)
    )
    (fp_text value "120" (at 5.08 2.37) (layer "F.Fab")
      (effects (font (size 1 1) (thickness 0.15)))
      (tstamp 596ad3fd-3554-4880-b141-b89840e4e442)
    )
    (fp_text user "${REFERENCE}" (at 5.08 0) (layer "F.Fab")
      (effects (font (size 1 1) (thickness 0.15)))
      (tstamp 6bb17315-3dba-42bc-b2d7-72c0f3a72154)
    )
    (fp_line (start 1.81 1.37) (end 8.35 1.37) (layer "F.SilkS") (width 0.12) (tstamp 3aa6cc1d-d2ae-4cd9-b343-42d60c83707f))
    (fp_line (start 1.04 0) (end 1.81 0) (layer "F.SilkS") (width 0.12) (tstamp 599901c9-5a9c-4dcc-ae40-b0a073341e86))
    (fp_line (start 1.81 -1.37) (end 1.81 1.37) (layer "F.SilkS") (width 0.12) (tstamp 99b6a1b1-3607-41b7-876d-6f355b8c712f))
    (fp_line (start 9.12 0) (end 8.35 0) (layer "F.SilkS") (width 0.12) (tstamp b50e328b-5b8d-4db0-8879-b2afd5ea155d))
    (fp_line (start 8.35 -1.37) (end 1.81 -1.37) (layer "F.SilkS") (width 0.12) (tstamp bb16ddb2-9138-49e7-ad79-08049f4202da))
    (fp_line (start 8.35 1.37) (end 8.35 -1.37) (layer "F.SilkS") (width 0.12) (tstamp c051309e-6c48-40f4-b4ec-9a1fe03033b1))
    (fp_line (start -1.05 -1.5) (end -1.05 1.5) (layer "F.CrtYd") (width 0.05) (tstamp 3db96145-1762-40b0-bbe6-721983714ab8))
    (fp_line (start -1.05 1.5) (end 11.21 1.5) (layer "F.CrtYd") (width 0.05) (tstamp 7a23b6f7-7d72-4675-ac1c-50ee4b191359))
    (fp_line (start 11.21 -1.5) (end -1.05 -1.5) (layer "F.CrtYd") (width 0.05) (tstamp 864c65c3-3e98-465e-b5f5-5f4d437ada5e))
    (fp_line (start 11.21 1.5) (end 11.21 -1.5) (layer "F.CrtYd") (width 0.05) (tstamp 9cc834b5-0d20-4eb2-8241-354ca4a5adfc))
    (fp_line (start 8.23 1.25) (end 8.23 -1.25) (layer "F.Fab") (width 0.1) (tstamp 05bad93c-a4c6-4aea-ab6d-3dc93819cfca))
    (fp_line (start 1.93 1.25) (end 8.23 1.25) (layer "F.Fab") (width 0.1) (tstamp 5ef09475-baa7-4899-b3bd-7f1d96a86c3b))
    (fp_line (start 10.16 0) (end 8.23 0) (layer "F.Fab") (width 0.1) (tstamp 5ff52b57-ef9e-4f94-a9c9-61e5ac4b83da))
    (fp_line (start 1.93 -1.25) (end 1.93 1.25) (layer "F.Fab") (width 0.1) (tstamp 983cce2b-4738-4303-b889-d3da643a430a))
    (fp_line (start 8.23 -1.25) (end 1.93 -1.25) (layer "F.Fab") (width 0.1) (tstamp b476d1e4-4f10-48cd-a684-c0485101a1f7))
    (fp_line (start 0 0) (end 1.93 0) (layer "F.Fab") (width 0.1) (tstamp f035f31e-47c8-41f5-a6c5-eccbbe3e153b))
    (pad "1" thru_hole circle (at 0 0) (size 1.6 1.6) (drill 0.8) (layers *.Cu *.Mask)
      (net 5 "Net-(C3-Pad1)") (pintype "passive") (tstamp 2baa9ce1-e54a-4be8-91a3-67d6b5934c56))
    (pad "2" thru_hole oval (at 10.16 0) (size 1.6 1.6) (drill 0.8) (layers *.Cu *.Mask)
      (net 12 "PIN_A") (pintype "passive") (tstamp bff1c870-f53b-4e81-8fdd-fc79cdcb7ad5))
    (model "${KICAD6_3DMODEL_DIR}/Resistor_THT.3dshapes/R_Axial_DIN0207_L6.3mm_D2.5mm_P10.16mm_Horizontal.wrl"
      (offset (xyz 0 0 0))
      (scale (xyz 1 1 1))
      (rotate (xyz 0 0 0))
    )
  )

  (footprint "Resistor_THT:R_Axial_DIN0207_L6.3mm_D2.5mm_P10.16mm_Horizontal" (layer "F.Cu")
    (tedit 5AE5139B) (tstamp 00000000-0000-0000-0000-00005582f4ae)
    (at 143.5 89.5 180)
    (descr "Resistor, Axial_DIN0207 series, Axial, Horizontal, pin pitch=10.16mm, 0.25W = 1/4W, length*diameter=6.3*2.5mm^2, http://cdn-reichelt.de/documents/datenblatt/B400/1_4W%23YAG.pdf")
    (tags "Resistor Axial_DIN0207 series Axial Horizontal pin pitch 10.16mm 0.25W = 1/4W length 6.3mm diameter 2.5mm")
    (property "Sheetfile" "ConductimeterPIC12F675.kicad_sch")
    (property "Sheetname" "")
    (path "/00000000-0000-0000-0000-000055816cec")
    (attr through_hole)
    (fp_text reference "R5" (at 11.776 -2.468) (layer "F.SilkS")
      (effects (font (size 1 1) (thickness 0.15)))
      (tstamp 2a6aaf6e-71d6-46d8-aabb-f54d6a6e9790)
    )
    (fp_text value "100K" (at 5.08 2.37) (layer "F.Fab")
      (effects (font (size 1 1) (thickness 0.15)))
      (tstamp 89a60572-fcb1-4c8b-aa92-7f87e7094f55)
    )
    (fp_text user "${REFERENCE}" (at 5.08 0) (layer "F.Fab")
      (effects (font (size 1 1) (thickness 0.15)))
      (tstamp e670abed-f7a4-4f58-a34d-5ae486d0b049)
    )
    (fp_line (start 9.12 0) (end 8.35 0) (layer "F.SilkS") (width 0.12) (tstamp 60bb1527-3327-4ddc-8cd6-51f08390c5fa))
    (fp_line (start 1.81 -1.37) (end 1.81 1.37) (layer "F.SilkS") (width 0.12) (tstamp 681d1a4e-6c94-474f-8218-13282fb569eb))
    (fp_line (start 1.81 1.37) (end 8.35 1.37) (layer "F.SilkS") (width 0.12) (tstamp a43bcf16-d0b9-4352-adbd-a07382944028))
    (fp_line (start 1.04 0) (end 1.81 0) (layer "F.SilkS") (width 0.12) (tstamp cf437979-34d1-4b2d-aad9-f79377658db9))
    (fp_line (start 8.35 -1.37) (end 1.81 -1.37) (layer "F.SilkS") (width 0.12) (tstamp e6914fb8-2f62-467d-9790-f60de0f95b76))
    (fp_line (start 8.35 1.37) (end 8.35 -1.37) (layer "F.SilkS") (width 0.12) (tstamp ed108bd1-a662-4d53-b53b-412d762a3eeb))
    (fp_line (start 11.21 1.5) (end 11.21 -1.5) (layer "F.CrtYd") (width 0.05) (tstamp 64c81473-8aaf-478a-b3c0-0d34336a8f2f))
    (fp_line (start -1.05 1.5) (end 11.21 1.5) (layer "F.CrtYd") (width 0.05) (tstamp 72090f6d-0962-4381-91a9-70d6df18ed35))
    (fp_line (start 11.21 -1.5) (end -1.05 -1.5) (layer "F.CrtYd") (width 0.05) (tstamp 7fccac3f-046e-452e-9444-47e7aa6ff5d9))
    (fp_line (start -1.05 -1.5) (end -1.05 1.5) (layer "F.CrtYd") (width 0.05) (tstamp 92b92f5c-c64a-4dc4-b6fa-986b8e31ef95))
    (fp_line (start 8.23 1.25) (end 8.23 -1.25) (layer "F.Fab") (width 0.1) (tstamp 185bd498-d468-4ff1-8b9a-48753f35e56c))
    (fp_line (start 0 0) (end 1.93 0) (layer "F.Fab") (width 0.1) (tstamp 2b7aa899-cf73-4d74-8e38-6bd45088e159))
    (fp_line (start 1.93 -1.25) (end 1.93 1.25) (layer "F.Fab") (width 0.1) (tstamp 66f73581-ad8c-4524-a700-72c885ff8d59))
    (fp_line (start 10.16 0) (end 8.23 0) (layer "F.Fab") (width 0.1) (tstamp d0cd94cd-82fc-4828-a685-ffea0e639586))
    (fp_line (start 8.23 -1.25) (end 1.93 -1.25) (layer "F.Fab") (width 0.1) (tstamp e13fc0e6-8a7b-4b3e-b2ae-deef75d1d927))
    (fp_line (start 1.93 1.25) (end 8.23 1.25) (layer "F.Fab") (width 0.1) (tstamp e98410a5-9264-4ef1-b085-4536153ea768))
    (pad "1" thru_hole circle (at 0 0 180) (size 1.6 1.6) (drill 0.8) (layers *.Cu *.Mask)
      (net 13 "Net-(O1-Pad2)") (pintype "passive") (tstamp e0de040e-6cff-44c6-bb87-d23178d901b4))
    (pad "2" thru_hole oval (at 10.16 0 180) (size 1.6 1.6) (drill 0.8) (layers *.Cu *.Mask)
      (net 15 "Net-(R5-Pad2)") (pintype "passive") (tstamp ad618a0d-6db7-4aad-846a-f34d6c29d610))
    (model "${KICAD6_3DMODEL_DIR}/Resistor_THT.3dshapes/R_Axial_DIN0207_L6.3mm_D2.5mm_P10.16mm_Horizontal.wrl"
      (offset (xyz 0 0 0))
      (scale (xyz 1 1 1))
      (rotate (xyz 0 0 0))
    )
  )

  (footprint "Resistor_THT:R_Axial_DIN0207_L6.3mm_D2.5mm_P10.16mm_Horizontal" (layer "F.Cu")
    (tedit 5AE5139B) (tstamp 00000000-0000-0000-0000-00005582f4b4)
    (at 133.35 92.6)
    (descr "Resistor, Axial_DIN0207 series, Axial, Horizontal, pin pitch=10.16mm, 0.25W = 1/4W, length*diameter=6.3*2.5mm^2, http://cdn-reichelt.de/documents/datenblatt/B400/1_4W%23YAG.pdf")
    (tags "Resistor Axial_DIN0207 series Axial Horizontal pin pitch 10.16mm 0.25W = 1/4W length 6.3mm diameter 2.5mm")
    (property "Sheetfile" "ConductimeterPIC12F675.kicad_sch")
    (property "Sheetname" "")
    (path "/00000000-0000-0000-0000-000055816da7")
    (attr through_hole)
    (fp_text reference "R6" (at 5.08 -2.37) (layer "F.SilkS")
      (effects (font (size 1 1) (thickness 0.15)))
      (tstamp f80f7dc2-5fcd-4664-8992-bba6d4a8152c)
    )
    (fp_text value "10K" (at 5.08 2.37) (layer "F.Fab")
      (effects (font (size 1 1) (thickness 0.15)))
      (tstamp 2882b368-560e-4208-94cc-29b89778d673)
    )
    (fp_text user "${REFERENCE}" (at 5.08 0) (layer "F.Fab")
      (effects (font (size 1 1) (thickness 0.15)))
      (tstamp 4e090528-fe7a-4604-90ea-d336bd4d0c0d)
    )
    (fp_line (start 9.12 0) (end 8.35 0) (layer "F.SilkS") (width 0.12) (tstamp 70ece923-5040-47ba-8b61-330aaa272593))
    (fp_line (start 8.35 -1.37) (end 1.81 -1.37) (layer "F.SilkS") (width 0.12) (tstamp 95fad8f6-087d-4aa0-af4c-8572ae2309bd))
    (fp_line (start 1.81 1.37) (end 8.35 1.37) (layer "F.SilkS") (width 0.12) (tstamp bed41b3d-df42-4ef7-9af2-4f2287bc3255))
    (fp_line (start 1.81 -1.37) (end 1.81 1.37) (layer "F.SilkS") (width 0.12) (tstamp e6061e24-0617-4e50-8a36-3e4caa142535))
    (fp_line (start 1.04 0) (end 1.81 0) (layer "F.SilkS") (width 0.12) (tstamp e7ff0ade-8a85-4b2a-936b-b12061aed209))
    (fp_line (start 8.35 1.37) (end 8.35 -1.37) (layer "F.SilkS") (width 0.12) (tstamp f5ee0fb9-d66d-4f88-ab9e-1ae220ee20c1))
    (fp_line (start 11.21 1.5) (end 11.21 -1.5) (layer "F.CrtYd") (width 0.05) (tstamp 3057e8d2-5603-46a4-8494-07650ae27752))
    (fp_line (start -1.05 1.5) (end 11.21 1.5) (layer "F.CrtYd") (width 0.05) (tstamp 590e0b9b-85b8-4b68-b7a2-088255303e72))
    (fp_line (start 11.21 -1.5) (end -1.05 -1.5) (layer "F.CrtYd") (width 0.05) (tstamp bfe10c9f-8f33-41c3-b558-4ac2874bdc0a))
    (fp_line (start -1.05 -1.5) (end -1.05 1.5) (layer "F.CrtYd") (width 0.05) (tstamp dd910234-7042-4279-acbb-f1e27323d529))
    (fp_line (start 8.23 -1.25) (end 1.93 -1.25) (layer "F.Fab") (width 0.1) (tstamp 5018443a-402e-4dab-8cd7-e5197b6dad91))
    (fp_line (start 0 0) (end 1.93 0) (layer "F.Fab") (width 0.1) (tstamp 5c59233e-ec15-4bc7-9266-a4e20229fe0c))
    (fp_line (start 1.93 -1.25) (end 1.93 1.25) (layer "F.Fab") (width 0.1) (tstamp 7eefc233-7d9f-446a-a488-4bc5060262b3))
    (fp_line (start 8.23 1.25) (end 8.23 -1.25) (layer "F.Fab") (width 0.1) (tstamp 8c5a6205-88ef-445d-8f5f-cdd0a32e7681))
    (fp_line (start 1.93 1.25) (end 8.23 1.25) (layer "F.Fab") (width 0.1) (tstamp 8f92183d-ba54-40d3-b4eb-92b12aa4f33f))
    (fp_line (start 10.16 0) (end 8.23 0) (layer "F.Fab") (width 0.1) (tstamp eb53075c-5cde-4a18-80e8-b80f14b3f8a2))
    (pad "1" thru_hole circle (at 0 0) (size 1.6 1.6) (drill 0.8) (layers *.Cu *.Mask)
      (net 15 "Net-(R5-Pad2)") (pintype "passive") (tstamp 6590b3d2-3930-4d72-bb92-1fea5b678c21))
    (pad "2" thru_hole oval (at 10.16 0) (size 1.6 1.6) (drill 0.8) (layers *.Cu *.Mask)
      (net 1 "BSec_GND1") (pintype "passive") (tstamp 082be9e2-5f5b-4d0a-b041-b77b9cf99fc1))
    (model "${KICAD6_3DMODEL_DIR}/Resistor_THT.3dshapes/R_Axial_DIN0207_L6.3mm_D2.5mm_P10.16mm_Horizontal.wrl"
      (offset (xyz 0 0 0))
      (scale (xyz 1 1 1))
      (rotate (xyz 0 0 0))
    )
  )

  (footprint "Resistor_THT:R_Axial_DIN0207_L6.3mm_D2.5mm_P10.16mm_Horizontal" (layer "F.Cu")
    (tedit 5AE5139B) (tstamp 00000000-0000-0000-0000-00005582f4ba)
    (at 143.5 86.5 180)
    (descr "Resistor, Axial_DIN0207 series, Axial, Horizontal, pin pitch=10.16mm, 0.25W = 1/4W, length*diameter=6.3*2.5mm^2, http://cdn-reichelt.de/documents/datenblatt/B400/1_4W%23YAG.pdf")
    (tags "Resistor Axial_DIN0207 series Axial Horizontal pin pitch 10.16mm 0.25W = 1/4W length 6.3mm diameter 2.5mm")
    (property "Sheetfile" "ConductimeterPIC12F675.kicad_sch")
    (property "Sheetname" "")
    (path "/00000000-0000-0000-0000-00005581992d")
    (attr through_hole)
    (fp_text reference "R7" (at 5.08 -2.37 180) (layer "F.SilkS")
      (effects (font (size 1 1) (thickness 0.15)))
      (tstamp df1418e4-bc60-4b6a-9b94-47fb92519892)
    )
    (fp_text value "10K" (at 5.08 2.37 180) (layer "F.Fab")
      (effects (font (size 1 1) (thickness 0.15)))
      (tstamp ca43a104-c67e-44de-a354-46d47513b5fa)
    )
    (fp_text user "${REFERENCE}" (at 5.08 0 180) (layer "F.Fab")
      (effects (font (size 1 1) (thickness 0.15)))
      (tstamp b4fc7434-9326-4a93-854b-9f1a49142abe)
    )
    (fp_line (start 1.04 0) (end 1.81 0) (layer "F.SilkS") (width 0.12) (tstamp 169e8abd-58f2-4340-af7a-fe6a1bfd69f4))
    (fp_line (start 8.35 -1.37) (end 1.81 -1.37) (layer "F.SilkS") (width 0.12) (tstamp 22837863-9c0a-46e5-af10-2bf4a60b69f3))
    (fp_line (start 8.35 1.37) (end 8.35 -1.37) (layer "F.SilkS") (width 0.12) (tstamp 46c65159-9890-4ea6-a35b-e1b9777fa1a0))
    (fp_line (start 9.12 0) (end 8.35 0) (layer "F.SilkS") (width 0.12) (tstamp 4c7108a7-f7c3-4057-aa62-3216ff3b4c29))
    (fp_line (start 1.81 1.37) (end 8.35 1.37) (layer "F.SilkS") (width 0.12) (tstamp 68cec67c-89ef-485f-a375-bc4f33c0cfe6))
    (fp_line (start 1.81 -1.37) (end 1.81 1.37) (layer "F.SilkS") (width 0.12) (tstamp c10dc0a8-8955-43fe-8534-187bf0420ea3))
    (fp_line (start 11.21 -1.5) (end -1.05 -1.5) (layer "F.CrtYd") (width 0.05) (tstamp 86c0b3a9-57b5-4585-8c86-327bdede09fe))
    (fp_line (start -1.05 1.5) (end 11.21 1.5) (layer "F.CrtYd") (width 0.05) (tstamp 8c4654a1-3070-44e2-bf7a-748ae477d20c))
    (fp_line (start -1.05 -1.5) (end -1.05 1.5) (layer "F.CrtYd") (width 0.05) (tstamp d6359608-f6b6-4777-ab95-3441937df26e))
    (fp_line (start 11.21 1.5) (end 11.21 -1.5) (layer "F.CrtYd") (width 0.05) (tstamp e48c5d58-26d3-47ef-9b68-75752dbd988c))
    (fp_line (start 0 0) (end 1.93 0) (layer "F.Fab") (width 0.1) (tstamp 130b174c-157e-43ba-9384-7be0cd1bf4b0))
    (fp_line (start 8.23 1.25) (end 8.23 -1.25) (layer "F.Fab") (width 0.1) (tstamp 4cb2be5e-0331-433e-9490-f2c99519a5d3))
    (fp_line (start 1.93 1.25) (end 8.23 1.25) (layer "F.Fab") (width 0.1) (tstamp 5648d5fc-f7d0-4a6f-83b7-5d1383d00427))
    (fp_line (start 1.93 -1.25) (end 1.93 1.25) (layer "F.Fab") (width 0.1) (tstamp b09f4b28-d894-48b0-a9e5-019325ea8abd))
    (fp_line (start 8.23 -1.25) (end 1.93 -1.25) (layer "F.Fab") (width 0.1) (tstamp b185acc3-a878-4a36-9098-c2d3ab68cc09))
    (fp_line (start 10.16 0) (end 8.23 0) (layer "F.Fab") (width 0.1) (tstamp b6a3b2d9-2360-4b27-9d2d-813f876e980e))
    (pad "1" thru_hole circle (at 0 0 180) (size 1.6 1.6) (drill 0.8) (layers *.Cu *.Mask)
      (net 23 "Net-(D3-Pad2)") (pintype "passive") (tstamp baa789ae-af9c-4e65-928f-7cb74d7f24a7))
    (pad "2" thru_hole oval (at 10.16 0 180) (size 1.6 1.6) (drill 0.8) (layers *.Cu *.Mask)
      (net 13 "Net-(O1-Pad2)") (pintype "passive") (tstamp 502f5c17-c8b5-408b-b01a-e345a086efe8))
    (model "${KICAD6_3DMODEL_DIR}/Resistor_THT.3dshapes/R_Axial_DIN0207_L6.3mm_D2.5mm_P10.16mm_Horizontal.wrl"
      (offset (xyz 0 0 0))
      (scale (xyz 1 1 1))
      (rotate (xyz 0 0 0))
    )
  )

  (footprint "Resistor_THT:R_Axial_DIN0207_L6.3mm_D2.5mm_P10.16mm_Horizontal" (layer "F.Cu")
    (tedit 5AE5139B) (tstamp 00000000-0000-0000-0000-00005582f4c0)
    (at 130 86 180)
    (descr "Resistor, Axial_DIN0207 series, Axial, Horizontal, pin pitch=10.16mm, 0.25W = 1/4W, length*diameter=6.3*2.5mm^2, http://cdn-reichelt.de/documents/datenblatt/B400/1_4W%23YAG.pdf")
    (tags "Resistor Axial_DIN0207 series Axial Horizontal pin pitch 10.16mm 0.25W = 1/4W length 6.3mm diameter 2.5mm")
    (property "Sheetfile" "ConductimeterPIC12F675.kicad_sch")
    (property "Sheetname" "")
    (path "/00000000-0000-0000-0000-00005580d0de")
    (attr through_hole)
    (fp_text reference "R8" (at 5.08 -2.37 180) (layer "F.SilkS")
      (effects (font (size 1 1) (thickness 0.15)))
      (tstamp 82157763-4cd7-46ed-bd45-116ddf70187e)
    )
    (fp_text value "120" (at 5.08 2.37 180) (layer "F.Fab")
      (effects (font (size 1 1) (thickness 0.15)))
      (tstamp cf60f8ba-9828-4b63-a611-17846c84ccd4)
    )
    (fp_text user "${REFERENCE}" (at 5.08 0 180) (layer "F.Fab")
      (effects (font (size 1 1) (thickness 0.15)))
      (tstamp da6a4d63-bbac-44b1-8aff-8e85323a0072)
    )
    (fp_line (start 8.35 -1.37) (end 1.81 -1.37) (layer "F.SilkS") (width 0.12) (tstamp 1d1dc25c-285d-499f-91e2-ef6f7eb833a7))
    (fp_line (start 8.35 1.37) (end 8.35 -1.37) (layer "F.SilkS") (width 0.12) (tstamp 56901b39-cfc3-4023-9e18-e076ce74e121))
    (fp_line (start 1.81 -1.37) (end 1.81 1.37) (layer "F.SilkS") (width 0.12) (tstamp 64ef3537-1f4c-4e34-8070-30909d2be7d2))
    (fp_line (start 9.12 0) (end 8.35 0) (layer "F.SilkS") (width 0.12) (tstamp 6c2f04f9-c8c3-407a-939d-40e8440f17cc))
    (fp_line (start 1.81 1.37) (end 8.35 1.37) (layer "F.SilkS") (width 0.12) (tstamp 9c7a3c1d-88cb-4e1e-8026-3d4bf2bdb098))
    (fp_line (start 1.04 0) (end 1.81 0) (layer "F.SilkS") (width 0.12) (tstamp b2d7e3ce-20a7-4f6b-9f2d-a0ac35d9d422))
    (fp_line (start -1.05 -1.5) (end -1.05 1.5) (layer "F.CrtYd") (width 0.05) (tstamp 1f3dfb76-eff1-4aee-b32f-822fb7c25c1d))
    (fp_line (start -1.05 1.5) (end 11.21 1.5) (layer "F.CrtYd") (width 0.05) (tstamp 6b94c34f-b9f8-4432-bd32-91c8999e4659))
    (fp_line (start 11.21 -1.5) (end -1.05 -1.5) (layer "F.CrtYd") (width 0.05) (tstamp 7198a3da-47cd-4a96-8da6-fc2f4f97d3ec))
    (fp_line (start 11.21 1.5) (end 11.21 -1.5) (layer "F.CrtYd") (width 0.05) (tstamp aae7067d-9b5e-4a24-a5f6-2b78929cd219))
    (fp_line (start 8.23 -1.25) (end 1.93 -1.25) (layer "F.Fab") (width 0.1) (tstamp 4f8d0a1f-df14-439e-b467-3583b0baf1e8))
    (fp_line (start 1.93 1.25) (end 8.23 1.25) (layer "F.Fab") (width 0.1) (tstamp 6d0bf4b7-6e70-4b1b-96da-87185b6b1511))
    (fp_line (start 1.93 -1.25) (end 1.93 1.25) (layer "F.Fab") (width 0.1) (tstamp 852a0887-1c41-495e-9d98-11250e0f3c5a))
    (fp_line (start 8.23 1.25) (end 8.23 -1.25) (layer "F.Fab") (width 0.1) (tstamp 8cacf4c5-4536-4614-bb0b-6c353c8d8733))
    (fp_line (start 0 0) (end 1.93 0) (layer "F.Fab") (width 0.1) (tstamp acc0ef6e-a5d0-4ae2-9658-5d2bf056b436))
    (fp_line (start 10.16 0) (end 8.23 0) (layer "F.Fab") (width 0.1) (tstamp d3768cc5-28ee-4db3-854a-7139ef9000c4))
    (pad "1" thru_hole circle (at 0 0 180) (size 1.6 1.6) (drill 0.8) (layers *.Cu *.Mask)
      (net 11 "PIN_B") (pintype "passive") (tstamp 71840d44-a25c-4b81-850a-be68d0921519))
    (pad "2" thru_hole oval (at 10.16 0 180) (size 1.6 1.6) (drill 0.8) (layers *.Cu *.Mask)
      (net 6 "Net-(C5-Pad1)") (pintype "passive") (tstamp 8f10d951-0126-406f-a57f-26344d87f3cc))
    (model "${KICAD6_3DMODEL_DIR}/Resistor_THT.3dshapes/R_Axial_DIN0207_L6.3mm_D2.5mm_P10.16mm_Horizontal.wrl"
      (offset (xyz 0 0 0))
      (scale (xyz 1 1 1))
      (rotate (xyz 0 0 0))
    )
  )

  (footprint "Resistor_THT:R_Axial_DIN0207_L6.3mm_D2.5mm_P10.16mm_Horizontal" (layer "F.Cu")
    (tedit 5AE5139B) (tstamp 00000000-0000-0000-0000-00005582f4c6)
    (at 166 94.5 -90)
    (descr "Resistor, Axial_DIN0207 series, Axial, Horizontal, pin pitch=10.16mm, 0.25W = 1/4W, length*diameter=6.3*2.5mm^2, http://cdn-reichelt.de/documents/datenblatt/B400/1_4W%23YAG.pdf")
    (tags "Resistor Axial_DIN0207 series Axial Horizontal pin pitch 10.16mm 0.25W = 1/4W length 6.3mm diameter 2.5mm")
    (property "Sheetfile" "ConductimeterPIC12F675.kicad_sch")
    (property "Sheetname" "")
    (path "/00000000-0000-0000-0000-00005581b3e4")
    (attr through_hole)
    (fp_text reference "R9" (at 5.08 -2.37 90) (layer "F.SilkS")
      (effects (font (size 1 1) (thickness 0.15)))
      (tstamp 317937d7-235a-46ca-ae39-43c68bd6c55e)
    )
    (fp_text value "270K" (at 5.08 2.37 90) (layer "F.Fab")
      (effects (font (size 1 1) (thickness 0.15)))
      (tstamp 5abd5017-1e63-4019-a707-812d74b089d9)
    )
    (fp_text user "${REFERENCE}" (at 5.08 0 90) (layer "F.Fab")
      (effects (font (size 1 1) (thickness 0.15)))
      (tstamp 2e7affc1-7d4b-43c2-a4cf-f611bf361cdb)
    )
    (fp_line (start 9.12 0) (end 8.35 0) (layer "F.SilkS") (width 0.12) (tstamp 250f2454-1961-4ad2-826d-3c21f929f582))
    (fp_line (start 8.35 -1.37) (end 1.81 -1.37) (layer "F.SilkS") (width 0.12) (tstamp 758d692a-0587-403f-a2ae-a63c2fd3b6e9))
    (fp_line (start 8.35 1.37) (end 8.35 -1.37) (layer "F.SilkS") (width 0.12) (tstamp 850b7dfd-f64d-491e-9c08-47969aed18c3))
    (fp_line (start 1.04 0) (end 1.81 0) (layer "F.SilkS") (width 0.12) (tstamp 9c756807-ab33-43b3-ba09-0bb44b94b36a))
    (fp_line (start 1.81 1.37) (end 8.35 1.37) (layer "F.SilkS") (width 0.12) (tstamp d7772a4d-7be9-4434-8a5c-b3958bf77bb1))
    (fp_line (start 1.81 -1.37) (end 1.81 1.37) (layer "F.SilkS") (width 0.12) (tstamp ee5718c3-5c80-476c-b5aa-3392a191fea8))
    (fp_line (start -1.05 -1.5) (end -1.05 1.5) (layer "F.CrtYd") (width 0.05) (tstamp 33cfc2c8-6aae-47f4-98f2-98287553ab78))
    (fp_line (start 11.21 1.5) (end 11.21 -1.5) (layer "F.CrtYd") (width 0.05) (tstamp 55791116-05bf-4fe5-87b9-61a935a5c340))
    (fp_line (start 11.21 -1.5) (end -1.05 -1.5) (layer "F.CrtYd") (width 0.05) (tstamp b3abb7e1-a532-4b8a-8aa8-07fde501c930))
    (fp_line (start -1.05 1.5) (end 11.21 1.5) (layer "F.CrtYd") (width 0.05) (tstamp d4eeb0dc-8ce0-4cfb-acc6-242f95f98f25))
    (fp_line (start 8.23 1.25) (end 8.23 -1.25) (layer "F.Fab") (width 0.1) (tstamp 0bde8fe3-11bc-4a4a-a3d0-4a942c2b1078))
    (fp_line (start 1.93 -1.25) (end 1.93 1.25) (layer "F.Fab") (width 0.1) (tstamp 0fd624d6-37fc-4e2d-8d0a-5b36706c48ea))
    (fp_line (start 8.23 -1.25) (end 1.93 -1.25) (layer "F.Fab") (width 0.1) (tstamp 15050510-a546-4bd7-a328-946ce99af69e))
    (fp_line (start 0 0) (end 1.93 0) (layer "F.Fab") (width 0.1) (tstamp 478aa045-f8ef-432e-8807-416328384b75))
    (fp_line (start 1.93 1.25) (end 8.23 1.25) (layer "F.Fab") (width 0.1) (tstamp 8be4a883-f080-4814-8a07-e3a6d8d53746))
    (fp_line (start 10.16 0) (end 8.23 0) (layer "F.Fab") (width 0.1) (tstamp b91e1540-8d3c-468b-9e1d-93f105ae0804))
    (pad "1" thru_hole circle (at 0 0 270) (size 1.6 1.6) (drill 0.8) (layers *.Cu *.Mask)
      (net 14 "Net-(O1-Pad6)") (pintype "passive") (tstamp 7cb75e7c-70cd-4b1a-8519-1f5e50526ae1))
    (pad "2" thru_hole oval (at 10.16 0 270) (size 1.6 1.6) (drill 0.8) (layers *.Cu *.Mask)
      (net 13 "Net-(O1-Pad2)") (pintype "passive") (tstamp 24d6db30-ce3d-497b-8658-d91a9db3ad0a))
    (model "${KICAD6_3DMODEL_DIR}/Resistor_THT.3dshapes/R_Axial_DIN0207_L6.3mm_D2.5mm_P10.16mm_Horizontal.wrl"
      (offset (xyz 0 0 0))
      (scale (xyz 1 1 1))
      (rotate (xyz 0 0 0))
    )
  )

  (footprint "Resistor_THT:R_Axial_DIN0207_L6.3mm_D2.5mm_P10.16mm_Horizontal" (layer "F.Cu")
    (tedit 5AE5139B) (tstamp 00000000-0000-0000-0000-00005582f4cc)
    (at 157.5 86.5)
    (descr "Resistor, Axial_DIN0207 series, Axial, Horizontal, pin pitch=10.16mm, 0.25W = 1/4W, length*diameter=6.3*2.5mm^2, http://cdn-reichelt.de/documents/datenblatt/B400/1_4W%23YAG.pdf")
    (tags "Resistor Axial_DIN0207 series Axial Horizontal pin pitch 10.16mm 0.25W = 1/4W length 6.3mm diameter 2.5mm")
    (property "Sheetfile" "ConductimeterPIC12F675.kicad_sch")
    (property "Sheetname" "")
    (path "/00000000-0000-0000-0000-00005581c2d6")
    (attr through_hole)
    (fp_text reference "R10" (at 5.08 -2.37) (layer "F.SilkS")
      (effects (font (size 1 1) (thickness 0.15)))
      (tstamp 39e96c61-a6c6-4af2-a40b-ff5d3cc47044)
    )
    (fp_text value "100K" (at 5.08 2.37) (layer "F.Fab")
      (effects (font (size 1 1) (thickness 0.15)))
      (tstamp 3d93c86c-151b-4326-b1ba-7cb1781a40b4)
    )
    (fp_text user "${REFERENCE}" (at 5.08 0) (layer "F.Fab")
      (effects (font (size 1 1) (thickness 0.15)))
      (tstamp c9e04111-2d42-4d60-9193-619fcee5c5ef)
    )
    (fp_line (start 1.81 1.37) (end 8.35 1.37) (layer "F.SilkS") (width 0.12) (tstamp 0ff0273e-68a4-4837-b7cb-e7826e6908f9))
    (fp_line (start 1.04 0) (end 1.81 0) (layer "F.SilkS") (width 0.12) (tstamp 548bb468-a13e-41e7-a6b9-f73eb3b9ea63))
    (fp_line (start 9.12 0) (end 8.35 0) (layer "F.SilkS") (width 0.12) (tstamp 596997e0-0f64-4335-9c9b-75e9e2d0780c))
    (fp_line (start 1.81 -1.37) (end 1.81 1.37) (layer "F.SilkS") (width 0.12) (tstamp 81ed580a-8e27-406d-b7c9-133f47d2e76f))
    (fp_line (start 8.35 1.37) (end 8.35 -1.37) (layer "F.SilkS") (width 0.12) (tstamp c3347128-bd85-463f-99a3-a170653c0a78))
    (fp_line (start 8.35 -1.37) (end 1.81 -1.37) (layer "F.SilkS") (width 0.12) (tstamp dc7cecfb-fa1b-49b6-a7b2-963757a65172))
    (fp_line (start 11.21 1.5) (end 11.21 -1.5) (layer "F.CrtYd") (width 0.05) (tstamp 65b9eb01-a28f-42e0-bb05-9dc5a9d9057c))
    (fp_line (start -1.05 1.5) (end 11.21 1.5) (layer "F.CrtYd") (width 0.05) (tstamp 6e20e3f0-02b3-4c4f-b13c-c6fa198de349))
    (fp_line (start 11.21 -1.5) (end -1.05 -1.5) (layer "F.CrtYd") (width 0.05) (tstamp b0956b06-fed7-43cc-8ed9-7074cc95807d))
    (fp_line (start -1.05 -1.5) (end -1.05 1.5) (layer "F.CrtYd") (width 0.05) (tstamp b34cc9a4-837a-4c04-82f2-4440c3ab3810))
    (fp_line (start 1.93 -1.25) (end 1.93 1.25) (layer "F.Fab") (width 0.1) (tstamp 110f4e4b-f378-47f0-9ea9-a7d38fa3cc41))
    (fp_line (start 10.16 0) (end 8.23 0) (layer "F.Fab") (width 0.1) (tstamp 5202bb01-21ab-4495-a6ea-dd5c0d53f700))
    (fp_line (start 8.23 -1.25) (end 1.93 -1.25) (layer "F.Fab") (width 0.1) (tstamp 5dda3f8c-e4de-4567-994f-f59e4b74f7be))
    (fp_line (start 8.23 1.25) (end 8.23 -1.25) (layer "F.Fab") (width 0.1) (tstamp a52bbaf7-274f-407b-9c3b-8b7919792ae5))
    (fp_line (start 0 0) (end 1.93 0) (layer "F.Fab") (width 0.1) (tstamp c21d996f-879c-4e92-aee1-f4ae147d9712))
    (fp_line (start 1.93 1.25) (end 8.23 1.25) (layer "F.Fab") (width 0.1) (tstamp db1bc640-a1c6-46b4-a00b-95d519ad8f50))
    (pad "1" thru_hole circle (at 0 0) (size 1.6 1.6) (drill 0.8) (layers *.Cu *.Mask)
      (net 9 "Net-(C7-Pad1)") (pintype "passive") (tstamp 9b8b6dcc-3ef8-4ed2-9bc1-691f5601372a))
    (pad "2" thru_hole oval (at 10.16 0) (size 1.6 1.6) (drill 0.8) (layers *.Cu *.Mask)
      (net 1 "BSec_GND1") (pintype "passive") (tstamp fddf8c7b-2bd6-4bbc-944b-a37c8c48af3f))
    (model "${KICAD6_3DMODEL_DIR}/Resistor_THT.3dshapes/R_Axial_DIN0207_L6.3mm_D2.5mm_P10.16mm_Horizontal.wrl"
      (offset (xyz 0 0 0))
      (scale (xyz 1 1 1))
      (rotate (xyz 0 0 0))
    )
  )

  (footprint "Resistor_THT:R_Axial_DIN0207_L6.3mm_D2.5mm_P10.16mm_Horizontal" (layer "F.Cu")
    (tedit 5AE5139B) (tstamp 00000000-0000-0000-0000-00005582f4d2)
    (at 169 104.58 90)
    (descr "Resistor, Axial_DIN0207 series, Axial, Horizontal, pin pitch=10.16mm, 0.25W = 1/4W, length*diameter=6.3*2.5mm^2, http://cdn-reichelt.de/documents/datenblatt/B400/1_4W%23YAG.pdf")
    (tags "Resistor Axial_DIN0207 series Axial Horizontal pin pitch 10.16mm 0.25W = 1/4W length 6.3mm diameter 2.5mm")
    (property "Sheetfile" "ConductimeterPIC12F675.kicad_sch")
    (property "Sheetname" "")
    (path "/00000000-0000-0000-0000-000055823dbd")
    (attr through_hole)
    (fp_text reference "R11" (at 5.08 -2.37 90) (layer "F.SilkS")
      (effects (font (size 1 1) (thickness 0.15)))
      (tstamp e24951ff-a0d7-4f5b-9ce2-75c075a1fb8b)
    )
    (fp_text value "22K" (at 5.08 2.37 90) (layer "F.Fab")
      (effects (font (size 1 1) (thickness 0.15)))
      (tstamp 72ffc0aa-abe3-4309-a616-c7f40ea1cdcd)
    )
    (fp_text user "${REFERENCE}" (at 5.08 0 90) (layer "F.Fab")
      (effects (font (size 1 1) (thickness 0.15)))
      (tstamp 07fc7b1e-191b-462c-a1cf-1fd95ad79e92)
    )
    (fp_line (start 1.81 -1.37) (end 1.81 1.37) (layer "F.SilkS") (width 0.12) (tstamp 52a9171d-304a-4de0-9538-d3831eb27473))
    (fp_line (start 8.35 1.37) (end 8.35 -1.37) (layer "F.SilkS") (width 0.12) (tstamp 58b7b804-d918-4a7d-9652-13b1a577206c))
    (fp_line (start 1.81 1.37) (end 8.35 1.37) (layer "F.SilkS") (width 0.12) (tstamp 82fd2719-97ff-484e-adfa-6d709615587e))
    (fp_line (start 9.12 0) (end 8.35 0) (layer "F.SilkS") (width 0.12) (tstamp a646e65b-8a4e-4941-85e9-334a978835ca))
    (fp_line (start 1.04 0) (end 1.81 0) (layer "F.SilkS") (width 0.12) (tstamp ac99fa07-de52-40d1-a5c2-491acb2cce65))
    (fp_line (start 8.35 -1.37) (end 1.81 -1.37) (layer "F.SilkS") (width 0.12) (tstamp fb40f8fa-cdb4-476c-8760-a12b46b27d4a))
    (fp_line (start 11.21 1.5) (end 11.21 -1.5) (layer "F.CrtYd") (width 0.05) (tstamp 1b81bc1d-04a7-4d8a-ad17-5a892d2fda2f))
    (fp_line (start 11.21 -1.5) (end -1.05 -1.5) (layer "F.CrtYd") (width 0.05) (tstamp 220c7b29-91f3-4c3b-ad84-4e5cd0ca44b4))
    (fp_line (start -1.05 1.5) (end 11.21 1.5) (layer "F.CrtYd") (width 0.05) (tstamp 7bb6c199-a688-4236-9988-880ba5023f28))
    (fp_line (start -1.05 -1.5) (end -1.05 1.5) (layer "F.CrtYd") (width 0.05) (tstamp f3daef59-e1a9-4a9b-9b34-17c715a7d545))
    (fp_line (start 1.93 1.25) (end 8.23 1.25) (layer "F.Fab") (width 0.1) (tstamp 2f8ce67d-1225-44cf-95d4-8779e77c2daa))
    (fp_line (start 8.23 -1.25) (end 1.93 -1.25) (layer "F.Fab") (width 0.1) (tstamp 561105c0-e3df-4b9a-b9e7-5f00e10ab031))
    (fp_line (start 10.16 0) (end 8.23 0) (layer "F.Fab") (width 0.1) (tstamp 80a8c352-dbef-4265-bb25-31e76b30de1e))
    (fp_line (start 8.23 1.25) (end 8.23 -1.25) (layer "F.Fab") (width 0.1) (tstamp c9731206-668f-49d3-a50e-3379250a951b))
    (fp_line (start 0 0) (end 1.93 0) (layer "F.Fab") (width 0.1) (tstamp c9d60b9d-fe3b-40f6-a75d-0c49e3c2ccb1))
    (fp_line (start 1.93 -1.25) (end 1.93 1.25) (layer "F.Fab") (width 0.1) (tstamp cdd33042-8f00-4de6-9458-0c39b59fb928))
    (pad "1" thru_hole circle (at 0 0 90) (size 1.6 1.6) (drill 0.8) (layers *.Cu *.Mask)
      (net 25 "Out1") (pintype "passive") (tstamp e9150e42-0577-438f-8a60-4c8152785b92))
    (pad "2" thru_hole oval (at 10.16 0 90) (size 1.6 1.6) (drill 0.8) (layers *.Cu *.Mask)
      (net 14 "Net-(O1-Pad6)") (pintype "passive") (tstamp a3ee47ed-b43c-4a5b-bc77-30aeffbc3c5e))
    (model "${KICAD6_3DMODEL_DIR}/Resistor_THT.3dshapes/R_Axial_DIN0207_L6.3mm_D2.5mm_P10.16mm_Horizontal.wrl"
      (offset (xyz 0 0 0))
      (scale (xyz 1 1 1))
      (rotate (xyz 0 0 0))
    )
  )

  (footprint "Package_DIP:DIP-8_W7.62mm" (layer "F.Cu")
    (tedit 5A02E8C5) (tstamp 00000000-0000-0000-0000-00005582f4de)
    (at 135.92 104.3 90)
    (descr "8-lead though-hole mounted DIP package, row spacing 7.62 mm (300 mils)")
    (tags "THT DIP DIL PDIP 2.54mm 7.62mm 300mil")
    (property "Sheetfile" "ConductimeterPIC12F675.kicad_sch")
    (property "Sheetname" "")
    (path "/00000000-0000-0000-0000-000055809eb5")
    (attr through_hole)
    (fp_text reference "U1" (at 3.81 -2.33 90) (layer "F.SilkS")
      (effects (font (size 1 1) (thickness 0.15)))
      (tstamp 43114da2-9511-43f8-a69b-43c5e8f66100)
    )
    (fp_text value "ICL7660" (at 3.81 9.95 90) (layer "F.Fab")
      (effects (font (size 1 1) (thickness 0.15)))
      (tstamp a3aa9fab-b197-4c0c-b2d7-56433be407df)
    )
    (fp_text user "${REFERENCE}" (at 3.81 3.81 90) (layer "F.Fab")
      (effects (font (size 1 1) (thickness 0.15)))
      (tstamp f1398772-0a96-4261-bb34-554429a522ca)
    )
    (fp_line (start 1.16 -1.33) (end 1.16 8.95) (layer "F.SilkS") (width 0.12) (tstamp 3fcf5849-f035-4ef6-a904-5771bc1e4db0))
    (fp_line (start 6.46 8.95) (end 6.46 -1.33) (layer "F.SilkS") (width 0.12) (tstamp 40dcc27d-1810-4fdd-ba72-8745fb04c433))
    (fp_line (start 1.16 8.95) (end 6.46 8.95) (layer "F.SilkS") (width 0.12) (tstamp 43d426b0-b92e-439b-908a-2a16efa58dea))
    (fp_line (start 2.81 -1.33) (end 1.16 -1.33) (layer "F.SilkS") (width 0.12) (tstamp c92c4722-0252-4322-9787-a0ff62b68824))
    (fp_line (start 6.46 -1.33) (end 4.81 -1.33) (layer "F.SilkS") (width 0.12) (tstamp ce94b8f9-26bd-466d-b82a-193e071ba5f4))
    (fp_arc (start 4.81 -1.33) (mid 3.81 -0.33) (end 2.81 -1.33) (layer "F.SilkS") (width 0.12) (tstamp 7887991d-773e-48c0-b841-bc3bd0933136))
    (fp_line (start -1.1 9.15) (end 8.7 9.15) (layer "F.CrtYd") (width 0.05) (tstamp 0f63b193-2b33-416d-ad72-4864694f028b))
    (fp_line (start 8.7 9.15) (end 8.7 -1.55) (layer "F.CrtYd") (width 0.05) (tstamp 1d7ceb3e-359a-42b4-a4df-40da8ea77566))
    (fp_line (start -1.1 -1.55) (end -1.1 9.15) (layer "F.CrtYd") (width 0.05) (tstamp 9915a6b2-8928-4da7-aff4-e732631bb225))
    (fp_line (start 8.7 -1.55) (end -1.1 -1.55) (layer "F.CrtYd") (width 0.05) (tstamp d9c5c2a6-a368-4964-9f44-eee473480b9f))
    (fp_line (start 6.985 -1.27) (end 6.985 8.89) (layer "F.Fab") (width 0.1) (tstamp 24f76dd3-4c2b-48e1-ba5a-b1bd47da5635))
    (fp_line (start 0.635 -0.27) (end 1.635 -1.27) (layer "F.Fab") (width 0.1) (tstamp 527d894f-3b3b-4e8a-9f0c-c667eef4c5b7))
    (fp_line (start 1.635 -1.27) (end 6.985 -1.27) (layer "F.Fab") (width 0.1) (tstamp ac668a18-8e0f-4aa6-bfc1-4693101bd310))
    (fp_line (start 0.635 8.89) (end 0.635 -0.27) (layer "F.Fab") (width 0.1) (tstamp b16e41ff-99fb-4620-95f7-ee2c1101bd60))
    (fp_line (start 6.985 8.89) (end 0.635 8.89) (layer "F.Fab") (width 0.1) (tstamp b498ce0a-7b9e-4160-9c2f-a1e42273013f))
    (pad "1" thru_hole rect (at 0 0 90) (size 1.6 1.6) (drill 0.8) (layers *.Cu *.Mask) (tstamp f2a7aa4b-9dce-4357-9f70-92c352c6c738))
    (pad "2" thru_hole oval (at 0 2.54 90) (size 1.6 1.6) (drill 0.8) (layers *.Cu *.Mask)
      (net 7 "Net-(C6-Pad1)") (pinfunction "CAP+") (pintype "input") (tstamp be5f0528-9021-4698-acf7-7568c448e474))
    (pad "3" thru_hole oval (at 0 5.08 90) (size 1.6 1.6) (drill 0.8) (layers *.Cu *.Mask)
      (net 1 "BSec_GND1") (pinfunction "GND") (pintype "power_in") (tstamp 45346e5b-30f3-4f2d-93bb-00c0cc954be9))
    (pad "4" thru_hole oval (at 0 7.62 90) (size 1.6 1.6) (drill 0.8) (layers *.Cu *.Mask)
      (net 8 "Net-(C6-Pad2)") (pinfunction "CAP-") (pintype "input") (tstamp b628bcea-f39b-4c98-a64e-dd5470bb9a77))
    (pad "5" thru_hole oval (at 7.62 7.62 90) (size 1.6 1.6) (drill 0.8) (layers *.Cu *.Mask)
      (net 10 "-5V") (pinfunction "VOUT") (pintype "power_out") (tstamp fc3f3d17-4005-4859-abdf-2978fe952328))
    (pad "6" thru_hole oval (at 7.62 5.08 90) (size 1.6 1.6) (drill 0.8) (layers *.Cu *.Mask)
      (net 1 "BSec_GND1") (pinfunction "LV") (pintype "input") (tstamp 9c133b02-2986-4e0f-95d4-732b3e6b3538))
    (pad "7" thru_hole oval (at 7.62 2.54 90) (size 1.6 1.6) (drill 0.8) (layers *.Cu *.Mask)
      (net 21 "unconnected-(U1-Pad7)") (pinfunction "OSC") (pintype "input+no_connect") (tstamp 81d40a4f-db47-434d-8d44-f31554855a16))
    (pad "8" thru_hole oval (at 7.62 0 90) (size 1.6 1.6) (drill 0.8) (layers *.Cu *.Mask)
      (net 2 "BPrim_Center1") (pinfunction "V+") (pintype "power_in") (tstamp 3fea17eb-e0de-4534-a129-e9c7b17e6319))
    (model "${KICAD6_3DMODEL_DIR}/Package_DIP.3dshapes/DIP-8_W7.62mm.wrl"
      (offset (xyz 0 0 0))
      (scale (xyz 1 1 1))
      (rotate (xyz 0 0 0))
    )
  )

  (footprint "Connector_PinHeader_2.54mm:PinHeader_1x05_P2.54mm_Horizontal" (layer "F.Cu")
    (tedit 59FED5CB) (tstamp 0b813173-8a93-4e86-9363-34b8fad499a2)
    (at 92.675 90)
    (descr "Through hole angled pin header, 1x05, 2.54mm pitch, 6mm pin length, single row")
    (tags "Through hole angled pin header THT 1x05 2.54mm single row")
    (property "Sheetfile" "ConductimeterPIC12F675.kicad_sch")
    (property "Sheetname" "")
    (path "/5db5b3b9-e7d7-4c18-97bb-7ee20565f942")
    (attr through_hole)
    (fp_text reference "J1" (at 3.815 -2.27) (layer "F.SilkS")
      (effects (font (size 1 1) (thickness 0.15)))
      (tstamp 20fac508-78eb-4aa5-add1-1566151feb66)
    )
    (fp_text value "Conn_01x05" (at 3.815 12.43) (layer "F.Fab")
      (effects (font (size 1 1) (thickness 0.15)))
      (tstamp 9c3dbdfa-1d03-4398-9be7-f28a12c9bf19)
    )
    (fp_text user "${REFERENCE}" (at 5.43 5.08 90) (layer "F.Fab")
      (effects (font (size 1 1) (thickness 0.15)))
      (tstamp fe7aa45c-11dc-4d1a-9253-27a0da27aa34)
    )
    (fp_line (start 7.157071 2.92) (end 6.76 2.92) (layer "F.SilkS") (width 0.12) (tstamp 0c9b9dd2-dc58-4681-9b25-b9c3d020fbdc))
    (fp_line (start -1.9 0.38) (end 4.1 0.38) (layer "F.SilkS") (width 0.12) (tstamp 13b44301-e8b6-44a2-a883-05207972227f))
    (fp_line (start 4.1 0.04) (end -1.9 0.04) (layer "F.SilkS") (width 0.12) (tstamp 14be568d-2e52-4aed-b81b-dddc75cbdd07))
    (fp_line (start -1.9 10.54) (end 4.1 10.54) (layer "F.SilkS") (width 0.12) (tstamp 18b61e14-f0cb-4bda-9e7e-35086cd0bce5))
    (fp_line (start 7.157071 4.7) (end 6.76 4.7) (layer "F.SilkS") (width 0.12) (tstamp 1afdd221-608b-420b-8eb2-861de263adb5))
    (fp_line (start 6.76 6.35) (end 4.1 6.35) (layer "F.SilkS") (width 0.12) (tstamp 408b3778-6552-41b5-9096-89c71f84e5ce))
    (fp_line (start 7.157071 5.46) (end 6.76 5.46) (layer "F.SilkS") (width 0.12) (tstamp 49edae70-5dd4-4020-bb66-e19aaf00297f))
    (fp_line (start 4.1 -0.38) (end -1.9 -0.38) (layer "F.SilkS") (width 0.12) (tstamp 5ce23b6b-bd8c-44d9-a91a-04985175beda))
    (fp_line (start 4.1 2.16) (end -1.9 2.16) (layer "F.SilkS") (width 0.12) (tstamp 5f48357f-c353-4808-811f-74ed7ffaa7c6))
    (fp_line (start -1.9 5.46) (end 4.1 5.46) (layer "F.SilkS") (width 0.12) (tstamp 796db869-0097-47e7-801f-cda0ea750e7a))
    (fp_line (start 4.1 9.78) (end -1.9 9.78) (layer "F.SilkS") (width 0.12) (tstamp 8338e846-812b-41c6-ad83-c397e10d62a8))
    (fp_line (start -1.9 7.24) (end -1.9 8) (layer "F.SilkS") (width 0.12) (tstamp 869eca01-6daf-4865-b0e8-f32a37e3566c))
    (fp_line (start 7.09 -0.38) (end 6.76 -0.38) (layer "F.SilkS") (width 0.12) (tstamp 8b7bd606-8d7f-4fbd-a2d5-a4d4e067ee34))
    (fp_line (start 9.47 0) (end 9.47 -1.27) (layer "F.SilkS") (width 0.12) (tstamp 8dc0cb95-6a64-4146-a98b-201faa29efcd))
    (fp_line (start 4.1 -1.33) (end 6.76 -1.33) (layer "F.SilkS") (width 0.12) (tstamp 8de39313-d6b3-49d5-879e-e7c755da7625))
    (fp_line (start 4.1 11.49) (end 4.1 -1.33) (layer "F.SilkS") (width 0.12) (tstamp 90871ced-792e-45f5-b74e-584f9a150cb4))
    (fp_line (start 4.1 -0.08) (end -1.9 -0.08) (layer "F.SilkS") (width 0.12) (tstamp 91815931-350b-44ea-ae11-854683127765))
    (fp_line (start -1.9 9.78) (end -1.9 10.54) (layer "F.SilkS") (width 0.12) (tstamp 95ef63d7-a7a2-4718-a404-714eb6412ee9))
    (fp_line (start 7.157071 9.78) (end 6.76 9.78) (layer "F.SilkS") (width 0.12) (tstamp 9d7822b4-339e-43c0-b115-d4b16189cc93))
    (fp_line (start 4.1 0.16) (end -1.9 0.16) (layer "F.SilkS") (width 0.12) (tstamp 9d7add1e-d22e-4c3c-ab8e-6362e975e5d0))
    (fp_line (start 4.1 7.24) (end -1.9 7.24) (layer "F.SilkS") (width 0.12) (tstamp a4f92507-f2b3-4f75-987d-55004c3588b9))
    (fp_line (start -1.9 -0.38) (end -1.9 0.38) (layer "F.SilkS") (width 0.12) (tstamp aff48226-032f-4dae-a36a-f783c883d29a))
    (fp_line (start 7.157071 7.24) (end 6.76 7.24) (layer "F.SilkS") (width 0.12) (tstamp b0150d2b-85b3-4331-b915-3086266e149b))
    (fp_line (start 7.157071 8) (end 6.76 8) (layer "F.SilkS") (width 0.12) (tstamp b0ef56f0-51f0-42df-b28a-72491f7f6bb8))
    (fp_line (start 4.1 -0.32) (end -1.9 -0.32) (layer "F.SilkS") (width 0.12) (tstamp b9086bc6-f594-4bed-870a-3805d2b7840b))
    (fp_line (start 9.47 -1.27) (end 8.2 -1.27) (layer "F.SilkS") (width 0.12) (tstamp c12eea70-3a89-4f4e-bec5-6645406eead7))
    (fp_line (start 7.157071 10.54) (end 6.76 10.54) (layer "F.SilkS") (width 0.12) (tstamp caefe669-4c1f-4a42-9061-2eea0460c08d))
    (fp_line (start 6.76 1.27) (end 4.1 1.27) (layer "F.SilkS") (width 0.12) (tstamp cda7fe71-fae2-4327-88a1-ff4efc19520d))
    (fp_line (start 4.1 -0.2) (end -1.9 -0.2) (layer "F.SilkS") (width 0.12) (tstamp cfb29de7-5d87-4b80-bc4c-399de4fa7fae))
    (fp_line (start 4.1 0.28) (end -1.9 0.28) (layer "F.SilkS") (width 0.12) (tstamp d0bca7c3-16fb-43b6-91c1-9db8fac52cb2))
    (fp_line (start 6.76 -1.33) (end 6.76 11.49) (layer "F.SilkS") (width 0.12) (tstamp d2456fb5-2b99-45e1-9d17-eb9a485a3bd3))
    (fp_line (start 6.76 8.89) (end 4.1 8.89) (layer "F.SilkS") (width 0.12) (tstamp d26a8420-78a3-4a9e-b4f4-5a9910f59c4d))
    (fp_line (start 6.76 11.49) (end 4.1 11.49) (layer "F.SilkS") (width 0.12) (tstamp d827258b-50c4-46fc-b3a5-4b37a0dc9ee6))
    (fp_line (start -1.9 2.92) (end 4.1 2.92) (layer "F.SilkS") (width 0.12) (tstamp d9fdb0f1-e046-40fb-9db7-42844093657b))
    (fp_line (start -1.9 8) (end 4.1 8) (layer "F.SilkS") (width 0.12) (tstamp de119e3e-b85f-435d-9e15-bdebccebd1c5))
    (fp_line (start 4.1 4.7) (end -1.9 4.7) (layer "F.SilkS") (width 0.12) (tstamp e20b2d01-f0a2-4c23-a8cf-4b8afc873d5b))
    (fp_line (start -1.9 4.7) (end -1.9 5.46) (layer "F.SilkS") (width 0.12) (tstamp e584287a-6232-40cf-a082-8dea5986b945))
    (fp_line (start 7.09 0.38) (end 6.76 0.38) (layer "F.SilkS") (width 0.12) (tstamp ec51372b-772c-40c6-ad58-bf05ad60b91d))
    (fp_line (start 7.157071 2.16) (end 6.76 2.16) (layer "F.SilkS") (width 0.12) (tstamp f3948324-ce3a-4786-8e6f-06525e602a33))
    (fp_line (start 6.76 3.81) (end 4.1 3.81) (layer "F.SilkS") (width 0.12) (tstamp fa837821-0cb5-4c2d-b2ac-2376f32f5c33))
    (fp_line (start -1.9 2.16) (end -1.9 2.92) (layer "F.SilkS") (width 0.12) (tstamp fae21104-6d06-49da-9a8b-b74f2e8a3574))
    (fp_line (start -2.35 11.95) (end -2.35 -1.8) (layer "F.CrtYd") (width 0.05) (tstamp 007d1aa0-0a35-4c79-bc8d-e834bd3664f0))
    (fp_line (start 10 11.95) (end -2.35 11.95) (layer "F.CrtYd") (width 0.05) (tstamp 4ce0e23d-dbb3-4d2d-b549-50bee3d446b9))
    (fp_line (start -2.35 -1.8) (end 10 -1.8) (layer "F.CrtYd") (width 0.05) (tstamp 69b62df2-080c-4fbc-a9ff-a83e6181a480))
    (fp_line (start 10 -1.8) (end 10 11.95) (layer "F.CrtYd") (width 0.05) (tstamp d1e5ef30-0c74-4f13-89aa-ab10a4b051eb))
    (fp_line (start -1.84 7.3) (end -1.84 7.94) (layer "F.Fab") (width 0.1) (tstamp 0a7da8e8-4a29-4619-8c2a-45042f49f661))
    (fp_line (start 4.16 9.84) (end -1.84 9.84) (layer "F.Fab") (width 0.1) (tstamp 13f293f5-71fa-4ce7-bfc1-43137bddb382))
    (fp_line (start 8.52 -0.32) (end 6.7 -0.32) (layer "F.Fab") (width 0.1) (tstamp 198a2a45-a86c-4371-8a75-c6e4c84fad3d))
    (fp_line (start 4.16 -1.27) (end 4.16 11.43) (layer "F.Fab") (width 0.1) (tstamp 1b2c37f1-2f41-4eef-9163-74d93552bfe4))
    (fp_line (start -1.84 9.84) (end -1.84 10.48) (layer "F.Fab") (width 0.1) (tstamp 2335745d-4b86-4498-9fad-6d2729137fe3))
    (fp_line (start 8.52 9.84) (end 8.52 10.48) (layer "F.Fab") (width 0.1) (tstamp 2b626917-a177-4b61-81a1-fd2a69eb9f9a))
    (fp_line (start 4.16 -0.32) (end -1.84 -0.32) (layer "F.Fab") (width 0.1) (tstamp 31f4dc6c-dde9-45e8-b29d-489d35e0f1d0))
    (fp_line (start -1.84 2.22) (end -1.84 2.86) (layer "F.Fab") (width 0.1) (tstamp 5fb34c2f-8685-4006-a370-36a5c54e8539))
    (fp_line (start 4.16 11.43) (end 6.7 11.43) (layer "F.Fab") (width 0.1) (tstamp 6647797e-9035-4291-9495-e7c7119a3fd1))
    (fp_line (start 8.52 4.76) (end 8.52 5.4) (layer "F.Fab") (width 0.1) (tstamp 680ed401-4444-41a7-a749-88310d3efeaa))
    (fp_line (start 8.52 9.84) (end 6.7 9.84) (layer "F.Fab") (width 0.1) (tstamp 6db64f46-9e2d-4604-b932-a6f7a66a0d14))
    (fp_line (start 4.16 7.3) (end -1.84 7.3) (layer "F.Fab") (width 0.1) (tstamp 751eb404-33b7-4b8f-8aa0-576b234652fb))
    (fp_line (start 4.16 0.32) (end -1.84 0.32) (layer "F.Fab") (width 0.1) (tstamp 77482be5-b12a-41cb-b345-89c6c297fbe1))
    (fp_line (start 4.16 2.86) (end -1.84 2.86) (layer "F.Fab") (width 0.1) (tstamp 77576d54-df18-461f-833a-af44e90f9ec8))
    (fp_line (start 4.16 10.48) (end -1.84 10.48) (layer "F.Fab") (width 0.1) (tstamp 7d1347db-292a-4095-85d4-76da0d3f5524))
    (fp_line (start 8.52 2.86) (end 6.7 2.86) (layer "F.Fab") (width 0.1) (tstamp 937939a7-3d48-498a-98b7-bb48d04ada01))
    (fp_line (start 8.52 7.3) (end 8.52 7.94) (layer "F.Fab") (width 0.1) (tstamp 9e5493fd-e148-46c4-ab73-9e150e0f216c))
    (fp_line (start 8.52 10.48) (end 6.7 10.48) (layer "F.Fab") (width 0.1) (tstamp 9fdbccc2-2f8e-4736-8eda-6be5762e5cd4))
    (fp_line (start -1.84 -0.32) (end -1.84 0.32) (layer "F.Fab") (width 0.1) (tstamp 9feb2246-afac-4ea1-a19b-0b21b94e2662))
    (fp_line (start 8.52 -0.32) (end 8.52 0.32) (layer "F.Fab") (width 0.1) (tstamp a1916e9e-4224-4c5d-a9c6-82b80a4bae89))
    (fp_line (start 8.52 7.3) (end 6.7 7.3) (layer "F.Fab") (width 0.1) (tstamp a8aaba27-4342-41ce-bbda-d0444467961f))
    (fp_line (start 6.7 11.43) (end 6.7 -0.635) (layer "F.Fab") (width 0.1) (tstamp a8b74637-32ba-4af1-a789-5bc40c758bab))
    (fp_line (start 4.16 7.94) (end -1.84 7.94) (layer "F.Fab") (width 0.1) (tstamp a9d66172-b21f-445f-bff6-1303cec8590d))
    (fp_line (start 4.16 5.4) (end -1.84 5.4) (layer "F.Fab") (width 0.1) (tstamp ae81fe48-d57e-4488-a23e-f57c11561913))
    (fp_line (start 8.52 5.4) (end 6.7 5.4) (layer "F.Fab") (width 0.1) (tstamp b06d0f18-c7c1-4973-8806-d4fa87df5412))
    (fp_line (start 6.7 -0.635) (end 6.065 -1.27) (layer "F.Fab") (width 0.1) (tstamp b3dfbe76-e5a2-48e9-bf61-46c24ad01a97))
    (fp_line (start 6.065 -1.27) (end 4.16 -1.27) (layer "F.Fab") (width 0.1) (tstamp b4ddef27-9e8b-4c9f-ba6b-bbd22b45d51a))
    (fp_line (start 8.52 0.32) (end 6.7 0.32) (layer "F.Fab") (width 0.1) (tstamp b4e13e2a-b1f5-417e-8d80-b3e4cb5e5e55))
    (fp_line (start 8.52 2.22) (end 6.7 2.22) (layer "F.Fab") (width 0.1) (tstamp be6377f8-a401-401c-9bdf-6f9152f2a7bd))
    (fp_line (start 4.16 2.22) (end -1.84 2.22) (layer "F.Fab") (width 0.1) (tstamp c760136f-382d-4dce-baed-596591861912))
    (fp_line (start 8.52 7.94) (end 6.7 7.94) (layer "F.Fab") (width 0.1) (tstamp d2fb2423-7bf4-4222-994d-25a9683eab67))
    (fp_line (start 4.16 4.76) (end -1.84 4.76) (layer "F.Fab") (width 0.1) (tstamp d875da09-775c-45a3-be03-ee257d013433))
    (fp_line (start 8.52 2.22) (end 8.52 2.86) (layer "F.Fab") (width 0.1) (tstamp e9f702de-b437-4ae2-a03e-b707e9309898))
    (fp_line (start -1.84 4.76) (end -1.84 5.4) (layer "F.Fab") (width 0.1) (tstamp f2471ff2-4a7f-4d16-9dbe-788438e7c5fb))
    (fp_line (start 8.52 4.76) (end 6.7 4.76) (layer "F.Fab") (width 0.1) (tstamp f4f8401f-00e2-4058-8b4d-acf3075d7f77))
    (pad "1" thru_hole oval (at 8.2 0) (size 2.5 2) (drill 1.2) (layers *.Cu *.Mask)
      (net 2 "BPrim_Center1") (pinfunction "Pin_1") (pintype "passive") (tstamp aed766cc-c8d5-45cf-84bc-1c29216ccceb))
    (pad "2" thru_hole oval (at 8.2 2.54) (size 2.5 2) (drill 1.2) (layers *.Cu *.Mask)
      (net 3 "BPrim_2") (pinfunction "Pin_2") (pintype "passive") (tstamp 9c08e9bc-2359-4642-8957-cdc10638112d))
    (pad "3" thru_hole oval (at 8.2 5.08) (size 2.5 2) (drill 1.2) (layers *.Cu *.Mask)
      (net 4 "BPrim_1") (pinfunction "Pin_3") (pintype "passive") (tstamp 999a9de1-b184-4a7a-88ce-e26d61a272e3))
    (pad "4" thru_hole oval (at 8.2 7.62) (size 2.5 2) (drill 1.2) (layers *.Cu *.Mask)
      (net 1 "BSec_GND1") (pinfunction "Pin_4") (pintype "passive") (tstamp 09dffe2f-119c-4acf-b279-934de0a0dda7))
    (pad "5" thru_hole oval (at 8.2 10.16) (size 2.5 2) (drill 1.2) (layers *.Cu *.Mask)
      (net 24 "BSec_POS1") (pinfunction "Pin_5") (pintype "passive") (tstamp 9c221d52-946b-4b75-8659-2771c7e549f2))
    (model "${KICAD6_3DMODEL_DIR}/Connector_PinHeader_2.54mm.3dshapes/PinHeader_1x05_P2.54mm_Horizontal.wrl"
      (offset (xyz 8.2 -10.15 0))
      (scale (xyz 1 1 1))
      (rotate (xyz 0 0 -180))
    )
  )

  (footprint "Connector_PinHeader_2.54mm:PinHeader_1x03_P2.54mm_Horizontal" (layer "F.Cu")
    (tedit 59FED5CB) (tstamp 129a2355-54f9-4a52-8606-ddb619df12c1)
    (at 177.5 91.96)
    (descr "Through hole angled pin header, 1x03, 2.54mm pitch, 6mm pin length, single row")
    (tags "Through hole angled pin header THT 1x03 2.54mm single row")
    (property "Sheetfile" "ConductimeterPIC12F675.kicad_sch")
    (property "Sheetname" "")
    (path "/cf400ce4-3e65-410a-a972-f201cf70b7c7")
    (attr through_hole)
    (fp_text reference "J2" (at 4.385 -2.27) (layer "F.SilkS")
      (effects (font (size 1 1) (thickness 0.15)))
      (tstamp 3e85f78b-004a-4a21-9691-8920952aaa64)
    )
    (fp_text value "Conn_01x03" (at 4.385 7.35) (layer "F.Fab")
      (effects (font (size 1 1) (thickness 0.15)))
      (tstamp dff5dc14-121e-4820-8bdd-194a2b3cb201)
    )
    (fp_text user "${REFERENCE}" (at 2.77 2.54 90) (layer "F.Fab")
      (effects (font (size 1 1) (thickness 0.15)))
      (tstamp 78fa7842-f3c6-48db-8c77-7797633506e5)
    )
    (fp_line (start 4.1 2.16) (end 10.1 2.16) (layer "F.SilkS") (width 0.12) (tstamp 009110da-fae2-454e-8387-1e8fd70409cb))
    (fp_line (start 1.042929 2.16) (end 1.44 2.16) (layer "F.SilkS") (width 0.12) (tstamp 116b375f-957b-4eda-a12b-df384678f533))
    (fp_line (start 1.042929 4.7) (end 1.44 4.7) (layer "F.SilkS") (width 0.12) (tstamp 16b71e23-859c-4e16-8af1-5d30a5c2b726))
    (fp_line (start 1.11 -0.38) (end 1.44 -0.38) (layer "F.SilkS") (width 0.12) (tstamp 1b642110-eaa8-451d-b449-e92e71e75978))
    (fp_line (start 4.1 0.28) (end 10.1 0.28) (layer "F.SilkS") (width 0.12) (tstamp 1b80aaa4-9cfe-448e-8ff1-d2c69f706b2e))
    (fp_line (start 4.1 -0.08) (end 10.1 -0.08) (layer "F.SilkS") (width 0.12) (tstamp 1bd13fbe-d376-42a1-8a94-f12442f4121a))
    (fp_line (start 10.1 0.38) (end 4.1 0.38) (layer "F.SilkS") (width 0.12) (tstamp 293bc8e1-4ff1-450d-8ef0-4276b77002bf))
    (fp_line (start 1.44 3.81) (end 4.1 3.81) (layer "F.SilkS") (width 0.12) (tstamp 2ad27911-6b4b-41d3-af19-3a88d479912c))
    (fp_line (start 1.44 6.41) (end 4.1 6.41) (layer "F.SilkS") (width 0.12) (tstamp 35a1a735-588f-4c50-9b46-cb8744ae8f02))
    (fp_line (start -1.27 0) (end -1.27 -1.27) (layer "F.SilkS") (width 0.12) (tstamp 3eb6166e-d2a4-4778-a9e3-fd9ea19f972e))
    (fp_line (start 4.1 -0.2) (end 10.1 -0.2) (layer "F.SilkS") (width 0.12) (tstamp 442f453a-9b44-44ab-a898-82f45629c72d))
    (fp_line (start -1.27 -1.27) (end 0 -1.27) (layer "F.SilkS") (width 0.12) (tstamp 54c2b029-df21-4268-9a74-8433670031c7))
    (fp_line (start 4.1 6.41) (end 4.1 -1.33) (layer "F.SilkS") (width 0.12) (tstamp 6a8a1901-a3c7-470d-99d9-02146451972b))
    (fp_line (start 4.1 -0.32) (end 10.1 -0.32) (layer "F.SilkS") (width 0.12) (tstamp 6dda73be-73a3-4bdf-aea3-f2d520a51491))
    (fp_line (start 4.1 0.16) (end 10.1 0.16) (layer "F.SilkS") (width 0.12) (tstamp 778130e2-5dcf-4ba4-bd77-4acc3a461105))
    (fp_line (start 1.44 1.27) (end 4.1 1.27) (layer "F.SilkS") (width 0.12) (tstamp 7b7fe22f-5db7-4fb0-a6e2-91b9a8e5f484))
    (fp_line (start 1.11 0.38) (end 1.44 0.38) (layer "F.SilkS") (width 0.12) (tstamp 7c7cfeb1-8cd1-4c5f-8e65-42b386d94011))
    (fp_line (start 10.1 5.46) (end 4.1 5.46) (layer "F.SilkS") (width 0.12) (tstamp 825e7db8-0294-426e-853c-3be31e57f559))
    (fp_line (start 4.1 4.7) (end 10.1 4.7) (layer "F.SilkS") (width 0.12) (tstamp 834d0192-2f8f-45da-a664-ea874d4070f9))
    (fp_line (start 10.1 4.7) (end 10.1 5.46) (layer "F.SilkS") (width 0.12) (tstamp 8519174e-f406-4836-8f33-e219a5351591))
    (fp_line (start 1.44 -1.33) (end 1.44 6.41) (layer "F.SilkS") (width 0.12) (tstamp a6e79250-4ea1-4a1f-b168-c1d347acb43a))
    (fp_line (start 10.1 -0.38) (end 10.1 0.38) (layer "F.SilkS") (width 0.12) (tstamp bdf9dfdb-3e3e-46cc-8bb8-4372561c164b))
    (fp_line (start 10.1 2.92) (end 4.1 2.92) (layer "F.SilkS") (width 0.12) (tstamp be52ce9f-4498-483f-a791-994a787b7224))
    (fp_line (start 1.042929 5.46) (end 1.44 5.46) (layer "F.SilkS") (width 0.12) (tstamp c36f7147-bc6f-4cbe-8b56-617ae1aaead3))
    (fp_line (start 10.1 2.16) (end 10.1 2.92) (layer "F.SilkS") (width 0.12) (tstamp c4eb404f-f3d2-4506-bf24-56396736d56f))
    (fp_line (start 1.042929 2.92) (end 1.44 2.92) (layer "F.SilkS") (width 0.12) (tstamp c908cdd7-5bf2-4e04-ae66-bd89b22bab8d))
    (fp_line (start 4.1 -1.33) (end 1.44 -1.33) (layer "F.SilkS") (width 0.12) (tstamp d9452562-ce7e-4680-9c6e-6998b86cb475))
    (fp_line (start 4.1 -0.38) (end 10.1 -0.38) (layer "F.SilkS") (width 0.12) (tstamp ec53b93c-c93c-4a00-b315-00a9db4c857c))
    (fp_line (start 4.1 0.04) (end 10.1 0.04) (layer "F.SilkS") (width 0.12) (tstamp fcdae4f4-bcbc-432a-b7d5-ee4bdd3d104f))
    (fp_line (start -1.8 -1.8) (end -1.8 6.85) (layer "F.CrtYd") (width 0.05) (tstamp 638749f1-b1e7-4781-9f0f-dba065a717aa))
    (fp_line (start -1.8 6.85) (end 10.55 6.85) (layer "F.CrtYd") (width 0.05) (tstamp 67c7a478-1f53-477a-9997-e375f47aa773))
    (fp_line (start 10.55 -1.8) (end -1.8 -1.8) (layer "F.CrtYd") (width 0.05) (tstamp 7eaae2d7-b4ad-4554-8c8a-2037170131bd))
    (fp_line (start 10.55 6.85) (end 10.55 -1.8) (layer "F.CrtYd") (width 0.05) (tstamp c4587bb7-c73a-4ad0-bcd4-d7dc9697e09b))
    (fp_line (start 10.04 4.76) (end 10.04 5.4) (layer "F.Fab") (width 0.1) (tstamp 05c66f7d-5ec1-4b7f-80d5-ea1eb396392f))
    (fp_line (start -0.32 4.76) (end 1.5 4.76) (layer "F.Fab") (width 0.1) (tstamp 145b7d46-7bd4-4ee4-8136-50beb81c7f77))
    (fp_line (start -0.32 5.4) (end 1.5 5.4) (layer "F.Fab") (width 0.1) (tstamp 14c24f6d-c2bf-4b01-9d4b-7f0755e08445))
    (fp_line (start -0.32 2.22) (end 1.5 2.22) (layer "F.Fab") (width 0.1) (tstamp 189734b9-8485-4c30-8cf0-796856677229))
    (fp_line (start 4.04 5.4) (end 10.04 5.4) (layer "F.Fab") (width 0.1) (tstamp 1b03311f-6d16-4213-808a-96597816d097))
    (fp_line (start -0.32 4.76) (end -0.32 5.4) (layer "F.Fab") (width 0.1) (tstamp 2f274d35-c819-4fa4-bf08-0f05441a1514))
    (fp_line (start 10.04 -0.32) (end 10.04 0.32) (layer "F.Fab") (width 0.1) (tstamp 38cad123-e6f8-46ac-bb65-7bf207c8a5a7))
    (fp_line (start -0.32 2.22) (end -0.32 2.86) (layer "F.Fab") (width 0.1) (tstamp 4b4dab82-e313-4c7a-b63b-b5f6b48d648b))
    (fp_line (start 4.04 -1.27) (end 4.04 6.35) (layer "F.Fab") (width 0.1) (tstamp 51e64652-1e71-4dd7-be6f-f96020dbcaac))
    (fp_line (start -0.32 -0.32) (end -0.32 0.32) (layer "F.Fab") (width 0.1) (tstamp 5e3106c4-aefe-4ef5-8aa8-6f8a9c16fe7d))
    (fp_line (start 4.04 0.32) (end 10.04 0.32) (layer "F.Fab") (width 0.1) (tstamp 638185a1-f9cc-47fc-9abd-4b70c0817d94))
    (fp_line (start 4.04 6.35) (end 1.5 6.35) (layer "F.Fab") (width 0.1) (tstamp 756b369e-c079-4259-88cc-888037ab7efa))
    (fp_line (start 4.04 4.76) (end 10.04 4.76) (layer "F.Fab") (width 0.1) (tstamp 78620eb8-ad4c-482d-b1a5-6c31619b2879))
    (fp_line (start 10.04 2.22) (end 10.04 2.86) (layer "F.Fab") (width 0.1) (tstamp 7d7305a7-c7da-4881-b215-37c7f2ad171a))
    (fp_line (start 4.04 -0.32) (end 10.04 -0.32) (layer "F.Fab") (width 0.1) (tstamp 88c5e61d-a3df-45b2-8bd8-f2c4869aaa32))
    (fp_line (start 1.5 -0.635) (end 2.135 -1.27) (layer "F.Fab") (width 0.1) (tstamp 8bdd2fb5-8fc3-46f1-ade7-9687b983a86b))
    (fp_line (start -0.32 0.32) (end 1.5 0.32) (layer "F.Fab") (width 0.1) (tstamp 8c5a6fce-194d-4416-8856-cb66ff818319))
    (fp_line (start -0.32 -0.32) (end 1.5 -0.32) (layer "F.Fab") (width 0.1) (tstamp bf38fd98-a723-4065-8c4e-fb6cd31212e5))
    (fp_line (start 4.04 2.86) (end 10.04 2.86) (layer "F.Fab") (width 0.1) (tstamp c35e417c-496e-4303-b5c4-321c3cede22a))
    (fp_line (start -0.32 2.86) (end 1.5 2.86) (layer "F.Fab") (width 0.1) (tstamp c530039a-9616-48cc-81ab-7c9b301e469d))
    (fp_line (start 4.04 2.22) (end 10.04 2.22) (layer "F.Fab") (width 0.1) (tstamp df70582b-c4f2-479d-8c60-1cee46d8e0bc))
    (fp_line (start 2.135 -1.27) (end 4.04 -1.27) (layer "F.Fab") (width 0.1) (tstamp e702a3ea-106a-406d-9f17-c06eda1e35d1))
    (fp_line (start 1.5 6.35) (end 1.5 -0.635) (layer "F.Fab") (width 0.1) (tstamp f3df0678-96d4-4652-9001-a89868c1f45e))
    (pad "1" thru_hole rect (at 0 0) (size 2.5 2) (drill 1.2) (layers *.Cu *.Mask)
      (net 26 "Vcc1") (pinfunction "Pin_1") (pintype "passive") (tstamp 39a58874-d2bf-449b-9f58-07b2f1a46d16))
    (pad "2" thru_hole oval (at 0 2.54) (size 2.5 2) (drill 1.2) (layers *.Cu *.Mask)
      (net 1 "BSec_GND1") (pinfunction "Pin_2") (pintype "passive") (tstamp 94d07718-2fcc-40a0-ad0e-c4bb67bc804a))
    (pad "3" thru_hole oval (at 0 5.08) (size 2.5 2) (drill 1.2) (layers *.Cu *.Mask)
      (net 25 "Out1") (pinfunction "Pin_3") (pintype "passive") (tstamp f1d34821-cc17-42fc-b481-1c7f738497e3))
    (model "${KICAD6_3DMODEL_DIR}/Connector_PinHeader_2.54mm.3dshapes/PinHeader_1x03_P2.54mm_Horizontal.wrl"
      (offset (xyz 0 0 0))
      (scale (xyz 1 1 1))
      (rotate (xyz 0 0 0))
    )
  )

  (footprint "Potentiometer_THT:Potentiometer_Bourns_3296W_Vertical" (layer "F.Cu")
    (tedit 5A3D4994) (tstamp 13c8385a-e590-4c48-b34f-bf78fe60d3d2)
    (at 105.5 103.5 -90)
    (descr "Potentiometer, vertical, Bourns 3296W, https://www.bourns.com/pdfs/3296.pdf")
    (tags "Potentiometer vertical Bourns 3296W")
    (property "Sheetfile" "ConductimeterPIC12F675.kicad_sch")
    (property "Sheetname" "")
    (path "/517d691f-7ae7-4e72-9ea4-f5d2ae6754ea")
    (attr through_hole)
    (fp_text reference "POT1" (at -2.54 -3.66 90) (layer "F.SilkS")
      (effects (font (size 1 1) (thickness 0.15)))
      (tstamp f0d13600-c43c-4b3d-9b86-842fcf491a28)
    )
    (fp_text value "500K" (at -2.54 3.67 90) (layer "F.Fab")
      (effects (font (size 1 1) (thickness 0.15)))
      (tstamp b76f00e5-5d33-4f75-b830-0f3fc84366d2)
    )
    (fp_text user "${REFERENCE}" (at -3.175 0.005 90) (layer "F.Fab")
      (effects (font (size 1 1) (thickness 0.15)))
      (tstamp 831806ab-0026-44a5-94ee-248b0e2e49ef)
    )
    (fp_line (start 2.345 -2.53) (end 2.345 2.54) (layer "F.SilkS") (width 0.12) (tstamp 40b445d0-bccd-4b53-8140-d13900672f56))
    (fp_line (start -7.425 -2.53) (end 2.345 -2.53) (layer "F.SilkS") (width 0.12) (tstamp 98bb2f00-b281-402f-93e7-d615225feb76))
    (fp_line (start -7.425 2.54) (end 2.345 2.54) (layer "F.SilkS") (width 0.12) (tstamp d2a064d4-751c-4bd3-9ec5-49e0229e7fee))
    (fp_line (start -7.425 -2.53) (end -7.425 2.54) (layer "F.SilkS") (width 0.12) (tstamp ec0dc155-2a3b-4578-bed2-6d39a29c3601))
    (fp_line (start -7.6 -2.7) (end -7.6 2.7) (layer "F.CrtYd") (width 0.05) (tstamp 110c4752-8f97-489a-bf4a-21a24edda51c))
    (fp_line (start 2.5 -2.7) (end -7.6 -2.7) (layer "F.CrtYd") (width 0.05) (tstamp 61c10432-5892-4d1b-a56a-b39cde54c56d))
    (fp_line (start 2.5 2.7) (end 2.5 -2.7) (layer "F.CrtYd") (width 0.05) (tstamp 65edd633-3532-474a-abf3-2b4cb8c7d2c0))
    (fp_line (start -7.6 2.7) (end 2.5 2.7) (layer "F.CrtYd") (width 0.05) (tstamp 9a39ef3d-fcf8-43ac-a04c-cf9550dc358c))
    (fp_line (start 2.225 -2.41) (end -7.305 -2.41) (layer "F.Fab") (width 0.1) (tstamp 31ebb8fe-e9d2-44aa-9327-6b82549ea583))
    (fp_line (start 2.225 2.42) (end 2.225 -2.41) (layer "F.Fab") (width 0.1) (tstamp 666dba2c-4efa-4a66-9951-5efeced613c3))
    (fp_line (start -7.305 -2.41) (end -7.305 2.42) (layer "F.Fab") (width 0.1) (tstamp 68f6ca46-e20e-4e86-ab20-59e8850592f6))
    (fp_line (start -7.305 2.42) (end 2.225 2.42) (layer "F.Fab") (width 0.1) (tstamp 83cfb45c-e57e-48f5-99a1-f1e91e42fe2d))
    (pad "1" thru_hole circle (at 0 1.5 270) (size 1.44 1.44) (drill 0.8) (layers *.Cu *.Mask)
      (net 1 "BSec_GND1") (pinfunction "1") (pintype "passive") (tstamp 2dd483aa-cd66-4b22-a009-8f82e55bc92c))
    (pad "2" thru_hole circle (at -2.5 1.5 270) (size 1.44 1.44) (drill 0.8) (layers *.Cu *.Mask)
      (net 1 "BSec_GND1") (pinfunction "2") (pintype "passive") (tstamp 5507222f-d88f-431b-bc19-96d2b9cebb33))
    (pad "3" thru_hole circle (at -5 1.5 270) (size 1.44 1.44) (drill 0.8) (layers *.Cu *.Mask)
      (net 24 "BSec_POS1") (pinfunction "3") (pintype "passive") (tstamp 43134f5d-4c40-477a-8e85-588eb26aefad))
    (model "${KICAD6_3DMODEL_DIR}/Potentiometer_THT.3dshapes/Potentiometer_Bourns_3296W_Vertical.wrl" hide
      (offset (xyz 0 0 0))
      (scale (xyz 1 1 1))
      (rotate (xyz 0 0 0))
    )
    (model "${KIPRJMOD}/3dModels/Trimpot_3296W.STEP"
      (offset (xyz -2.5 1 2.5))
      (scale (xyz 1 1 1))
      (rotate (xyz 90 0 0))
    )
  )

  (footprint "Capacitor_THT:CP_Radial_D5.0mm_P2.50mm" (layer "F.Cu")
    (tedit 5AE50EF0) (tstamp 70a122ac-d66c-4483-abad-433150fe3132)
    (at 119.22 100.165113 90)
    (descr "CP, Radial series, Radial, pin pitch=2.50mm, , diameter=5mm, Electrolytic Capacitor")
    (tags "CP Radial series Radial pin pitch 2.50mm  diameter 5mm Electrolytic Capacitor")
    (property "Sheetfile" "ConductimeterPIC12F675.kicad_sch")
    (property "Sheetname" "")
    (path "/c6478f53-c275-4590-95a2-f76a01796494")
    (attr through_hole)
    (fp_text reference "C10" (at 1.25 -3.75 90) (layer "F.SilkS")
      (effects (font (size 1 1) (thickness 0.15)))
      (tstamp fa0a7d87-c519-49dc-ac78-03797b2b55d7)
    )
    (fp_text value "100uf" (at 1.25 3.75 90) (layer "F.Fab")
      (effects (font (size 1 1) (thickness 0.15)))
      (tstamp 09e9121f-0d21-41cd-91cc-a95b86478afb)
    )
    (fp_text user "${REFERENCE}" (at 1.25 0 90) (layer "F.Fab")
      (effects (font (size 1 1) (thickness 0.15)))
      (tstamp 08b1d3cb-420a-4d97-9751-021a3abfbf32)
    )
    (fp_line (start 1.29 -2.58) (end 1.29 2.58) (layer "F.SilkS") (width 0.12) (tstamp 01701faa-005e-4e63-b000-c7c240b1d95b))
    (fp_line (start 1.89 1.04) (end 1.89 2.501) (layer "F.SilkS") (width 0.12) (tstamp 0233f9dc-7969-43c5-85b8-8a88259e6bb3))
    (fp_line (start 3.091 -1.826) (end 3.091 -1.04) (layer "F.SilkS") (width 0.12) (tstamp 074fc501-4b4c-45ac-87fc-76b05b07e2f4))
    (fp_line (start 1.57 1.04) (end 1.57 2.561) (layer "F.SilkS") (width 0.12) (tstamp 08b58aa7-2294-49e1-8742-53b1369bd4a0))
    (fp_line (start 2.211 1.04) (end 2.211 2.398) (layer "F.SilkS") (width 0.12) (tstamp 0a8f702d-1f1a-414e-84ff-b20876258f3c))
    (fp_line (start 1.69 -2.543) (end 1.69 -1.04) (layer "F.SilkS") (width 0.12) (tstamp 0b898332-7fe7-4358-abf7-617276660351))
    (fp_line (start 1.53 1.04) (end 1.53 2.565) (layer "F.SilkS") (width 0.12) (tstamp 0be97f1b-a517-499d-8409-854fbe773d1f))
    (fp_line (start 3.491 1.04) (end 3.491 1.319) (layer "F.SilkS") (width 0.12) (tstamp 0d296020-5902-407e-81d7-ac6cc928ea61))
    (fp_line (start 2.011 1.04) (end 2.011 2.468) (layer "F.SilkS") (width 0.12) (tstamp 0e876af7-3eec-425e-913f-da64e7888c2e))
    (fp_line (start 1.81 -2.52) (end 1.81 -1.04) (layer "F.SilkS") (width 0.12) (tstamp 0ee99b52-5dd0-45bf-bfb2-00cb46b9d8bd))
    (fp_line (start 1.81 1.04) (end 1.81 2.52) (layer "F.SilkS") (width 0.12) (tstamp 149317ba-39b3-4e71-b499-6cc114088d2e))
    (fp_line (start 3.211 -1.699) (end 3.211 -1.04) (layer "F.SilkS") (width 0.12) (tstamp 19ca5c30-51d7-407f-8f6b-5abda8df4b96))
    (fp_line (start 2.531 -2.247) (end 2.531 -1.04) (layer "F.SilkS") (width 0.12) (tstamp 1a7f6bb1-7569-4d9b-9990-319e4fe7070b))
    (fp_line (start 1.73 -2.536) (end 1.73 -1.04) (layer "F.SilkS") (width 0.12) (tstamp 1aa267b4-7cd6-4cc6-93fd-b11ca94f57c2))
    (fp_line (start 3.411 -1.443) (end 3.411 -1.04) (layer "F.SilkS") (width 0.12) (tstamp 1b345a7d-153d-4a64-b658-b275e3ea0c28))
    (fp_line (start 3.851 -0.284) (end 3.851 0.284) (layer "F.SilkS") (width 0.12) (tstamp 1bb158ad-8432-4708-b927-e62bf2eaeced))
    (fp_line (start 2.131 -2.428) (end 2.131 -1.04) (layer "F.SilkS") (width 0.12) (tstamp 1f311460-93d0-41d4-9b6c-ca061d942119))
    (fp_line (start 2.451 1.04) (end 2.451 2.29) (layer "F.SilkS") (width 0.12) (tstamp 21a97103-1d51-4629-9399-19ddc16ff0c6))
    (fp_line (start 2.291 1.04) (end 2.291 2.365) (layer "F.SilkS") (width 0.12) (tstamp 275fe356-d603-43b7-83bf-2aa9224eece3))
    (fp_line (start 1.53 -2.565) (end 1.53 -1.04) (layer "F.SilkS") (width 0.12) (tstamp 27b1e6db-d7a1-4bc2-b740-066e84ca69e2))
    (fp_line (start 3.571 -1.178) (end 3.571 1.178) (layer "F.SilkS") (width 0.12) (tstamp 29009397-42d4-4864-b249-ac51e1e4fba6))
    (fp_line (start 1.65 1.04) (end 1.65 2.55) (layer "F.SilkS") (width 0.12) (tstamp 2a88230f-3dfe-4a1c-8825-8acb2a8093f9))
    (fp_line (start 1.45 -2.573) (end 1.45 2.573) (layer "F.SilkS") (width 0.12) (tstamp 2bdf4efb-dc5d-4923-8861-be91df3ac9ba))
    (fp_line (start 1.41 -2.576) (end 1.41 2.576) (layer "F.SilkS") (width 0.12) (tstamp 3818702b-14d1-413a-9cc8-362a6ddeaff1))
    (fp_line (start 3.251 -1.653) (end 3.251 -1.04) (layer "F.SilkS") (width 0.12) (tstamp 39372d8b-f930-46a9-b26b-3df6c5d8661b))
    (fp_line (start 1.85 -2.511) (end 1.85 -1.04) (layer "F.SilkS") (width 0.12) (tstamp 4053db32-22e7-4b4b-9023-9c1c36f69e2b))
    (fp_line (start 3.171 1.04) (end 3.171 1.743) (layer "F.SilkS") (width 0.12) (tstamp 43a65bed-3504-49cd-b7ca-037739386ba9))
    (fp_line (start 2.611 1.04) (end 2.611 2.2) (layer "F.SilkS") (width 0.12) (tstamp 477efc52-9519-4277-b8e4-db35f368853d))
    (fp_line (start 2.931 -1.971) (end 2.931 -1.04) (layer "F.SilkS") (width 0.12) (tstamp 48b2aa8a-bf6e-4bd1-b64c-4b8b22e0c0ca))
    (fp_line (start 3.451 1.04) (end 3.451 1.383) (layer "F.SilkS") (width 0.12) (tstamp 49db9087-0355-4976-b806-1b90de98b345))
    (fp_line (start 1.971 -2.48) (end 1.971 -1.04) (layer "F.SilkS") (width 0.12) (tstamp 49f248e6-ff6b-4937-b58a-9835508b2a6b))
    (fp_line (start 2.611 -2.2) (end 2.611 -1.04) (layer "F.SilkS") (width 0.12) (tstamp 4a0b7135-9115-4108-b107-fb48947f7cf0))
    (fp_line (start 1.61 1.04) (end 1.61 2.556) (layer "F.SilkS") (width 0.12) (tstamp 4b859fa7-81bd-40b6-baef-8bef43b4f988))
    (fp_line (start 2.931 1.04) (end 2.931 1.971) (layer "F.SilkS") (width 0.12) (tstamp 4deacde9-f4cc-481f-9a29-f436f08207f2))
    (fp_line (start 1.33 -2.579) (end 1.33 2.579) (layer "F.SilkS") (width 0.12) (tstamp 4e9c8e7e-cc9a-46e4-abc9-ba63c7d12ea8))
    (fp_line (start 3.731 -0.805) (end 3.731 0.805) (layer "F.SilkS") (width 0.12) (tstamp 525a8aee-73cc-4405-b368-88dcce894336))
    (fp_line (start 2.491 -2.268) (end 2.491 -1.04) (layer "F.SilkS") (width 0.12) (tstamp 528159c0-1d5c-48d4-a561-7988081622b8))
    (fp_line (start 3.211 1.04) (end 3.211 1.699) (layer "F.SilkS") (width 0.12) (tstamp 5480d5c1-b670-47c7-8289-8933ed50b41d))
    (fp_line (start 3.531 -1.251) (end 3.531 -1.04) (layer "F.SilkS") (width 0.12) (tstamp 563bbedf-b50f-4407-b519-df2b5c8ccb12))
    (fp_line (start 3.451 -1.383) (end 3.451 -1.04) (layer "F.SilkS") (width 0.12) (tstamp 580e5c1d-a497-48f5-b352-8e2b138b46d0))
    (fp_line (start 3.051 1.04) (end 3.051 1.864) (layer "F.SilkS") (width 0.12) (tstamp 59ebc9c4-8c63-45d5-aeb4-4b8b7b07f27f))
    (fp_line (start 1.93 1.04) (end 1.93 2.491) (layer "F.SilkS") (width 0.12) (tstamp 5a4c068f-507f-41ff-82aa-85b784be179d))
    (fp_line (start 3.011 -1.901) (end 3.011 -1.04) (layer "F.SilkS") (width 0.12) (tstamp 5af0aa1f-409a-461f-a731-f80999099f04))
    (fp_line (start 1.57 -2.561) (end 1.57 -1.04) (layer "F.SilkS") (width 0.12) (tstamp 5bb6d241-e2a7-44fe-bb47-6463ce113af2))
    (fp_line (start 2.411 -2.31) (end 2.411 -1.04) (layer "F.SilkS") (width 0.12) (tstamp 5f73d27f-e82b-464b-b921-ab79ef985db7))
    (fp_line (start 2.691 -2.149) (end 2.691 -1.04) (layer "F.SilkS") (width 0.12) (tstamp 600d1e67-6dba-4cae-9195-753c0ff4999b))
    (fp_line (start 2.651 1.04) (end 2.651 2.175) (layer "F.SilkS") (width 0.12) (tstamp 632e1bc5-8bb4-4b09-9b08-a39131a592bb))
    (fp_line (start 2.291 -2.365) (end 2.291 -1.04) (layer "F.SilkS") (width 0.12) (tstamp 6564800d-9dea-4777-82f3-5251944a6f28))
    (fp_line (start 1.77 -2.528) (end 1.77 -1.04) (layer "F.SilkS") (width 0.12) (tstamp 656cdaff-1e26-483a-bece-c73342119695))
    (fp_line (start 3.331 -1.554) (end 3.331 -1.04) (layer "F.SilkS") (width 0.12) (tstamp 668a751b-6454-4b0a-8b6c-2e0b611fb5c7))
    (fp_line (start 3.051 -1.864) (end 3.051 -1.04) (layer "F.SilkS") (width 0.12) (tstamp 6bf467f5-79e4-49ab-8135-a6c4bb3c401f))
    (fp_line (start 2.891 -2.004) (end 2.891 -1.04) (layer "F.SilkS") (width 0.12) (tstamp 6f9103e9-8e45-4341-8cd1-a677e46671e6))
    (fp_line (start 2.011 -2.468) (end 2.011 -1.04) (layer "F.SilkS") (width 0.12) (tstamp 708b103b-e4cd-4df1-a809-e13549fd6cd9))
    (fp_line (start 2.171 -2.414) (end 2.171 -1.04) (layer "F.SilkS") (width 0.12) (tstamp 72f4d15e-aaed-4cd8-8631-c43c2bd0c0c6))
    (fp_line (start 2.971 1.04) (end 2.971 1.937) (layer "F.SilkS") (width 0.12) (tstamp 739611bf-0161-4091-9e3f-6d44f127a0d7))
    (fp_line (start 3.491 -1.319) (end 3.491 -1.04) (layer "F.SilkS") (width 0.12) (tstamp 73a3d188-9489-4afd-be3d-bf5079bd5c96))
    (fp_line (start 2.131 1.04) (end 2.131 2.428) (layer "F.SilkS") (width 0.12) (tstamp 78c68a1a-003b-474b-97aa-5fc5a7548a4e))
    (fp_line (start 2.891 1.04) (end 2.891 2.004) (layer "F.SilkS") (width 0.12) (tstamp 7a0c614f-7082-457b-866b-8a1615b4b471))
    (fp_line (start 1.93 -2.491) (end 1.93 -1.04) (layer "F.SilkS") (width 0.12) (tstamp 7c34da4a-24eb-4b22-b57e-58032e42e0b1))
    (fp_line (start 1.61 -2.556) (end 1.61 -1.04) (layer "F.SilkS") (width 0.12) (tstamp 7f5720c9-a9ff-4134-b731-9bbe07f3a044))
    (fp_line (start 2.091 1.04) (end 2.091 2.442) (layer "F.SilkS") (width 0.12) (tstamp 7f7ef00e-83a3-45a9-96fb-98839850ef4d))
    (fp_line (start 1.49 1.04) (end 1.49 2.569) (layer "F.SilkS") (width 0.12) (tstamp 81078043-9966-47f7-80eb-79185bf5d670))
    (fp_line (start 2.851 1.04) (end 2.851 2.035) (layer "F.SilkS") (width 0.12) (tstamp 83a49e16-6d9f-4e63-86ca-daae113967d8))
    (fp_line (start 1.89 -2.501) (end 1.89 -1.04) (layer "F.SilkS") (width 0.12) (tstamp 85d34918-2060-4ee7-9480-11a01a682582))
    (fp_line (start 2.451 -2.29) (end 2.451 -1.04) (layer "F.SilkS") (width 0.12) (tstamp 8bfa070b-c74b-46c2-aa4b-3d06911b2fe4))
    (fp_line (start 2.051 1.04) (end 2.051 2.455) (layer "F.SilkS") (width 0.12) (tstamp 8e3ae1fb-45d3-4d05-b672-3343362ef290))
    (fp_line (start 3.331 1.04) (end 3.331 1.554) (layer "F.SilkS") (width 0.12) (tstamp 8fad999f-d11b-4789-9725-d78b21e9ee46))
    (fp_line (start 3.771 -0.677) (end 3.771 0.677) (layer "F.SilkS") (width 0.12) (tstamp 909bce79-005f-40b2-8111-f1994f6c4f8e))
    (fp_line (start 1.37 -2.578) (end 1.37 2.578) (layer "F.SilkS") (width 0.12) (tstamp 91abf80d-02e5-4af8-a91e-ae1da96cf71b))
    (fp_line (start 3.651 -1.011) (end 3.651 1.011) (layer "F.SilkS") (width 0.12) (tstamp 95968117-a05c-4961-ab62-8d8fd9e58403))
    (fp_line (start 3.091 1.04) (end 3.091 1.826) (layer "F.SilkS") (width 0.12) (tstamp 97d331af-36ad-4731-a8d2-ac64be365f87))
    (fp_line (start 1.69 1.04) (end 1.69 2.543) (layer "F.SilkS") (width 0.12) (tstamp 98141e68-92df-40fc-94af-42123d010a89))
    (fp_line (start 3.291 1.04) (end 3.291 1.605) (layer "F.SilkS") (width 0.12) (tstamp 9991c739-7639-4e7e-9c45-3ef3abbae375))
    (fp_line (start 2.411 1.04) (end 2.411 2.31) (layer "F.SilkS") (width 0.12) (tstamp 9b652e5a-faaa-4e40-a9cc-3e521d1d0c55))
    (fp_line (start 1.971 1.04) (end 1.971 2.48) (layer "F.SilkS") (width 0.12) (tstamp 9bf2b7db-5cbb-4876-a739-bf0c31575890))
    (fp_line (start 2.331 1.04) (end 2.331 2.348) (layer "F.SilkS") (width 0.12) (tstamp 9eab0ab7-5616-40c2-b23a-91f2ef80e499))
    (fp_line (start 3.291 -1.605) (end 3.291 -1.04) (layer "F.SilkS") (width 0.12) (tstamp 9eb8411b-6b23-4f22-a314-336c68fd3739))
    (fp_line (start 2.851 -2.035) (end 2.851 -1.04) (layer "F.SilkS") (width 0.12) (tstamp 9f2de04b-c5b3-4d3b-8736-c2d716e05af7))
    (fp_line (start 1.73 1.04) (end 1.73 2.536) (layer "F.SilkS") (width 0.12) (tstamp a02ea0dd-81ad-47e1-b4ea-bf75ca63fe5e))
    (fp_line (start 1.25 -2.58) (end 1.25 2.58) (layer "F.SilkS") (width 0.12) (tstamp a3f2eda1-ae1a-452f-bf57-38d728576178))
    (fp_line (start 2.571 -2.224) (end 2.571 -1.04) (layer "F.SilkS") (width 0.12) (tstamp a8118ad1-775a-4d77-959f-cfda9be4e867))
    (fp_line (start -1.304775 -1.725) (end -1.304775 -1.225) (layer "F.SilkS") (width 0.12) (tstamp a8b0a549-e480-40f2-92b6-d5779c4a423e))
    (fp_line (start 2.971 -1.937) (end 2.971 -1.04) (layer "F.SilkS") (width 0.12) (tstamp aad68180-d2da-4cb3-9911-4b54cea1d88b))
    (fp_line (start 2.251 -2.382) (end 2.251 -1.04) (layer "F.SilkS") (width 0.12) (tstamp acb23d9e-cd27-4f6b-895f-05861dc7fc17))
    (fp_line (start 2.491 1.04) (end 2.491 2.268) (layer "F.SilkS") (width 0.12) (tstamp ad337a6e-604f-4455-8e33-0bb2e41f8410))
    (fp_line (start 2.731 -2.122) (end 2.731 -1.04) (layer "F.SilkS") (width 0.12) (tstamp aee9d883-3ae7-4c50-8f15-795335d994b9))
    (fp_line (start -1.554775 -1.475) (end -1.054775 -1.475) (layer "F.SilkS") (width 0.12) (tstamp b06619ee-ebe5-4ea0-87f8-5ec55c91c1a0))
    (fp_line (start 1.77 1.04) (end 1.77 2.528) (layer "F.SilkS") (width 0.12) (tstamp b2100657-1a62-4429-a169-750fbf7a9e2d))
    (fp_line (start 2.531 1.04) (end 2.531 2.247) (layer "F.SilkS") (width 0.12) (tstamp b9baacd4-b46a-44d8-a440-9c35d34d181a))
    (fp_line (start 1.85 1.04) (end 1.85 2.511) (layer "F.SilkS") (width 0.12) (tstamp bbf68e26-68d1-499c-b8b4-bbfe6551ce77))
    (fp_line (start 2.571 1.04) (end 2.571 2.224) (layer "F.SilkS") (width 0.12) (tstamp bd29595a-da86-4cac-ae32-20b01be9afef))
    (fp_line (start 2.811 1.04) (end 2.811 2.065) (layer "F.SilkS") (width 0.12) (tstamp c2a70a80-813a-4ab3-a5f5-19a1b503f4fb))
    (fp_line (start 3.131 1.04) (end 3.131 1.785) (layer "F.SilkS") (width 0.12) (tstamp c88eb705-7e36-47a7-9612-a13d500ee66b))
    (fp_line (start 3.011 1.04) (end 3.011 1.901) (layer "F.SilkS") (width 0.12) (tstamp c89a1bfc-a917-47d7-a8d3-ac1a2ef4bdba))
    (fp_line (start 2.651 -2.175) (end 2.651 -1.04) (layer "F.SilkS") (width 0.12) (tstamp ccc209ce-009a-4a1c-bc3b-efbe192b484c))
    (fp_line (start 2.171 1.04) (end 2.171 2.414) (layer "F.SilkS") (width 0.12) (tstamp cfc705c9-7f0f-4799-8a0b-7a5ec29c95a7))
    (fp_line (start 2.211 -2.398) (end 2.211 -1.04) (layer "F.SilkS") (width 0.12) (tstamp d0b00df2-35a8-4cc5-bcc3-680db055266e))
    (fp_line (start 3.371 -1.5) (end 3.371 -1.04) (layer "F.SilkS") (width 0.12) (tstamp d1878e1d-1a34-432e-b4ba-873c2a461ca3))
    (fp_line (start 1.49 -2.569) (end 1.49 -1.04) (layer "F.SilkS") (width 0.12) (tstamp d4586469-37eb-4eef-9481-91d51749220c))
    (fp_line (start 2.771 -2.095) (end 2.771 -1.04) (layer "F.SilkS") (width 0.12) (tstamp d86d85e9-152d-4973-a61d-278fbc87d883))
    (fp_line (start 1.65 -2.55) (end 1.65 -1.04) (layer "F.SilkS") (width 0.12) (tstamp d8cf9e18-b66a-4484-b3a5-9472a033f611))
    (fp_line (start 3.811 -0.518) (end 3.811 0.518) (layer "F.SilkS") (width 0.12) (tstamp d94c4983-a5c4-4382-b847-d263ead41561))
    (fp_line (start 3.371 1.04) (end 3.371 1.5) (layer "F.SilkS") (width 0.12) (tstamp da724779-370f-4995-b576-8c54db559dc0))
    (fp_line (start 3.531 1.04) (end 3.531 1.251) (layer "F.SilkS") (width 0.12) (tstamp da76e925-c171-404a-9e8b-686a189bde5e))
    (fp_line (start 2.731 1.04) (end 2.731 2.122) (layer "F.SilkS") (width 0.12) (tstamp dafd9677-af65-491a-93b5-9dbe8829377b))
    (fp_line (start 2.091 -2.442) (end 2.091 -1.04) (layer "F.SilkS") (width 0.12) (tstamp e46634b4-73b5-4a7a-ad82-947be511602d))
    (fp_line (start 3.691 -0.915) (end 3.691 0.915) (layer "F.SilkS") (width 0.12) (tstamp e68332df-fa3d-4181-b469-e70759cdaf92))
    (fp_line (start 2.771 1.04) (end 2.771 2.095) (layer "F.SilkS") (width 0.12) (tstamp e70edb04-1ab4-45df-893b-8585cc2acd9b))
    (fp_line (start 3.171 -1.743) (end 3.171 -1.04) (layer "F.SilkS") (width 0.12) (tstamp e9102340-c608-4caf-98f4-4bc528bae21a))
    (fp_line (start 2.331 -2.348) (end 2.331 -1.04) (layer "F.SilkS") (width 0.12) (tstamp eb29d5e6-05e7-4d25-b799-0370b596bbd6))
    (fp_line (start 2.811 -2.065) (end 2.811 -1.04) (layer "F.SilkS") (width 0.12) (tstamp ecc20864-bb03-4b25-a35a-510217b79c46))
    (fp_line (start 3.611 -1.098) (end 3.611 1.098) (layer "F.SilkS") (width 0.12) (tstamp ed24e4a6-9e3c-4213-af83-9b329b434148))
    (fp_line (start 2.371 -2.329) (end 2.371 -1.04) (layer "F.SilkS") (width 0.12) (tstamp ed2f99d5-8d4f-4668-be12-e12f1ed202d8))
    (fp_line (start 3.131 -1.785) (end 3.131 -1.04) (layer "F.SilkS") (width 0.12) (tstamp f450649f-c509-4f98-bc3f-9699d9b7d274))
    (fp_line (start 3.251 1.04) (end 3.251 1.653) (layer "F.SilkS") (width 0.12) (tstamp f6e8d485-8b28-4330-a68e-7b381fda6992))
    (fp_line (start 2.051 -2.455) (end 2.051 -1.04) (layer "F.SilkS") (width 0.12) (tstamp fa184f45-b3f8-4785-9d1a-22ed95c2b6ad))
    (fp_line (start 2.371 1.04) (end 2.371 2.329) (layer "F.SilkS") (width 0.12) (tstamp fac697f5-4ec5-42c8-afb7-8f7549c57567))
    (fp_line (start 2.251 1.04) (end 2.251 2.382) (layer "F.SilkS") (width 0.12) (tstamp fcaa93a0-4de2-4e41-88b6-c6fa6992b043))
    (fp_line (start 3.411 1.04) (end 3.411 1.443) (layer "F.SilkS") (width 0.12) (tstamp fd1b8c8f-6432-401f-967b-1af9c58e769b))
    (fp_line (start 2.691 1.04) (end 2.691 2.149) (layer "F.SilkS") (width 0.12) (tstamp ffa680a2-d226-43c1-a4d4-7a2d9cef0467))
    (fp_circle (center 1.25 0) (end 3.87 0) (layer "F.SilkS") (width 0.12) (fill none) (tstamp 52ee9129-d959-4015-91e4-ab0f5193e9ce))
    (fp_circle (center 1.25 0) (end 4 0) (layer "F.CrtYd") (width 0.05) (fill none) (tstamp 3fd0898a-ff63-45b2-b3c3-a96a734803d9))
    (fp_line (start -0.883605 -1.0875) (end -0.383605 -1.0875) (layer "F.Fab") (width 0.1) (tstamp f57cb3b1-b9cd-4d77-a24b-b22ef93dfd5c))
    (fp_line (start -0.633605 -1.3375) (end -0.633605 -0.8375) (layer "F.Fab") (width 0.1) (tstamp ff174e3b-611c-4745-9649-53290b560dc9))
    (fp_circle (center 1.25 0) (end 3.75 0) (layer "F.Fab") (width 0.1) (fill none) (tstamp 421df253-94bd-4abf-8c3a-32c9d4298196))
    (pad "1" thru_hole rect (at 0 0 90) (size 1.6 1.6) (drill 0.8) (layers *.Cu *.Mask)
      (net 2 "BPrim_Center1") (pintype "passive") (tstamp 4b2d4350-0ad4-4a4a-879f-c44923b72f77))
    (pad "2" thru_hole circle (at 2.5 0 90) (size 1.6 1.6) (drill 0.8) (layers *.Cu *.Mask)
      (net 1 "BSec_GND1") (pintype "passive") (tstamp e96569af-8a9b-4b7e-8be7-b17d143c6546))
    (model "${KICAD6_3DMODEL_DIR}/Capacitor_THT.3dshapes/CP_Radial_D5.0mm_P2.50mm.wrl"
      (offset (xyz 0 0 0))
      (scale (xyz 1 1 1))
      (rotate (xyz 0 0 0))
    )
  )

  (footprint "Package_TO_SOT_THT:TO-92_Inline_Wide" (layer "F.Cu")
    (tedit 5A02FF81) (tstamp 78a31083-5fcb-4b8b-94b5-f9c2cc38de2b)
    (at 165 91)
    (descr "TO-92 leads in-line, wide, drill 0.75mm (see NXP sot054_po.pdf)")
    (tags "to-92 sc-43 sc-43a sot54 PA33 transistor")
    (property "Sheetfile" "ConductimeterPIC12F675.kicad_sch")
    (property "Sheetname" "")
    (path "/a6522efe-efaa-4294-8978-e8c504504a39")
    (attr through_hole)
    (fp_text reference "U2" (at 2.54 -3.56) (layer "F.SilkS")
      (effects (font (size 1 1) (thickness 0.15)))
      (tstamp a1a91a3c-be00-4a5f-b6fd-08f2251a3f4b)
    )
    (fp_text value "LM78L05_TO92" (at 2.54 2.79) (layer "F.Fab")
      (effects (font (size 1 1) (thickness 0.15)))
      (tstamp f636e04d-0dfe-4aa2-9554-f36008921b26)
    )
    (fp_text user "${REFERENCE}" (at 2.54 0) (layer "F.Fab")
      (effects (font (size 1 1) (thickness 0.15)))
      (tstamp ace519ac-34a0-4c5b-8268-9ed5ecaff650)
    )
    (fp_line (start 0.74 1.85) (end 4.34 1.85) (layer "F.SilkS") (width 0.12) (tstamp 6b8afd19-0304-4bb1-bbbb-9c1c90728de6))
    (fp_arc (start 0.74 1.85) (mid 0.446097 1.509328) (end 0.215816 1.122795) (layer "F.SilkS") (width 0.12) (tstamp 395e6f0f-1b46-4738-9b4a-5227280e3baf))
    (fp_arc (start 4.864184 1.122795) (mid 4.633903 1.509328) (end 4.34 1.85) (layer "F.SilkS") (width 0.12) (tstamp 52fa2e13-7f82-4b40-810d-dad822d69f90))
    (fp_arc (start 0.1836 -1.098807) (mid 1.143021 -2.192817) (end 2.54 -2.6) (layer "F.SilkS") (width 0.12) (tstamp 7215e3ab-6ad6-4323-a021-07baca282c25))
    (fp_arc (start 2.54 -2.6) (mid 3.936979 -2.192818) (end 4.8964 -1.098807) (layer "F.SilkS") (width 0.12) (tstamp acf2ac89-d19c-4fc5-b3e5-650246529e6b))
    (fp_line (start 6.09 2.01) (end 6.09 -2.73) (layer "F.CrtYd") (width 0.05) (tstamp 5583c201-6be4-428e-b26c-47c80d52ce89))
    (fp_line (start 6.09 2.01) (end -1.01 2.01) (layer "F.CrtYd") (width 0.05) (tstamp 7d5b7a43-1087-40c5-b365-cf5a95052eaa))
    (fp_line (start -1.01 -2.73) (end 6.09 -2.73) (layer "F.CrtYd") (width 0.05) (tstamp 8368d915-c51f-408f-9d7d-586d019d801d))
    (fp_line (start -1.01 -2.73) (end -1.01 2.01) (layer "F.CrtYd") (width 0.05) (tstamp faa31e7d-c5c9-44ec-8d27-b76418faacbe))
    (fp_line (start 0.8 1.75) (end 4.3 1.75) (layer "F.Fab") (width 0.1) (tstamp e9bc4e11-a5ee-4061-840e-f8dc66f8dd4c))
    (fp_arc (start 2.54 -2.48) (mid 4.831221 -0.949055) (end 4.293625 1.753625) (layer "F.Fab") (width 0.1) (tstamp c678ce50-ba3c-4678-9482-24a696c9c6e8))
    (fp_arc (start 0.786375 1.753625) (mid 0.248779 -0.949055) (end 2.54 -2.48) (layer "F.Fab") (width 0.1) (tstamp dd06c53d-16fb-4a9e-8aae-ff135cb05e90))
    (pad "1" thru_hole rect (at 0 0) (size 1.5 1.5) (drill 0.8) (layers *.Cu *.Mask)
      (net 2 "BPrim_Center1") (pinfunction "VO") (pintype "power_out") (tstamp 07dcc106-cd50-48a4-ae95-898cefc11718))
    (pad "2" thru_hole circle (at 2.54 0) (size 1.5 1.5) (drill 0.8) (layers *.Cu *.Mask)
      (net 1 "BSec_GND1") (pinfunction "GND") (pintype "power_in") (tstamp 60222471-4339-470e-94ad-a3989b366d9d))
    (pad "3" thru_hole circle (at 5.08 0) (size 1.5 1.5) (drill 0.8) (layers *.Cu *.Mask)
      (net 16 "Net-(C1-Pad1)") (pinfunction "VI") (pintype "power_in") (tstamp 62def94f-da82-4011-bf35-41c3c797a86b))
    (model "${KICAD6_3DMODEL_DIR}/Package_TO_SOT_THT.3dshapes/TO-92_Inline_Wide.wrl"
      (offset (xyz 0 0 0))
      (scale (xyz 1 1 1))
      (rotate (xyz 0 0 0))
    )
  )

  (footprint "Diode_THT:D_DO-35_SOD27_P7.62mm_Horizontal" (layer "F.Cu")
    (tedit 5AE50CD5) (tstamp fec82960-8225-4302-87dc-7ee868bcd837)
    (at 173.5 91.5 -90)
    (descr "Diode, DO-35_SOD27 series, Axial, Horizontal, pin pitch=7.62mm, , length*diameter=4*2mm^2, , http://www.diodes.com/_files/packages/DO-35.pdf")
    (tags "Diode DO-35_SOD27 series Axial Horizontal pin pitch 7.62mm  length 4mm diameter 2mm")
    (property "Sheetfile" "ConductimeterPIC12F675.kicad_sch")
    (property "Sheetname" "")
    (path "/5a5e53f1-f747-448f-b33b-e8391e49dfc1")
    (attr through_hole)
    (fp_text reference "D1" (at 3.81 -2.12 90) (layer "F.SilkS")
      (effects (font (size 1 1) (thickness 0.15)))
      (tstamp 2adf36f1-bb53-40e2-800a-83d9546932cf)
    )
    (fp_text value "1N4148" (at 3.81 2.12 90) (layer "F.Fab")
      (effects (font (size 1 1) (thickness 0.15)))
      (tstamp dfa572d8-5f9f-4700-b971-8d700df7e033)
    )
    (fp_text user "K" (at 0 -1.8 90) (layer "F.SilkS")
      (effects (font (size 1 1) (thickness 0.15)))
      (tstamp 6a728daa-82a5-4f7d-a5b8-13c72584c2b1)
    )
    (fp_text user "K" (at 0 -1.8 90) (layer "F.Fab")
      (effects (font (size 1 1) (thickness 0.15)))
      (tstamp 0cca7a95-c246-46c1-8734-4a5118800059)
    )
    (fp_text user "${REFERENCE}" (at 4.11 0 90) (layer "F.Fab")
      (effects (font (size 0.8 0.8) (thickness 0.12)))
      (tstamp 45cbe01a-40a9-49e7-bf0f-2eee2a81e3ee)
    )
    (fp_line (start 2.29 -1.12) (end 2.29 1.12) (layer "F.SilkS") (width 0.12) (tstamp 130d130f-d33e-49f7-9747-d997a076ba08))
    (fp_line (start 6.58 0) (end 5.93 0) (layer "F.SilkS") (width 0.12) (tstamp 192b8bd4-1de8-42ea-98c9-8a9952707fb5))
    (fp_line (start 1.69 1.12) (end 5.93 1.12) (layer "F.SilkS") (width 0.12) (tstamp 1f518765-f27e-4ab5-8ccf-e11b7656ce47))
    (fp_line (start 1.69 -1.12) (end 1.69 1.12) (layer "F.SilkS") (width 0.12) (tstamp 33fa57b3-b0ea-4fd4-908f-4fdb7f5554b4))
    (fp_line (start 5.93 -1.12) (end 1.69 -1.12) (layer "F.SilkS") (width 0.12) (tstamp 6693845c-7ed8-47c4-9089-09b5b03215b2))
    (fp_line (start 1.04 0) (end 1.69 0) (layer "F.SilkS") (width 0.12) (tstamp d937f62c-3534-48d6-8824-47f317271f3f))
    (fp_line (start 2.41 -1.12) (end 2.41 1.12) (layer "F.SilkS") (width 0.12) (tstamp e3f06d4c-8a1f-4143-b36c-30e2a4bc65d4))
    (fp_line (start 5.93 1.12) (end 5.93 -1.12) (layer "F.SilkS") (width 0.12) (tstamp f7a21c2d-1d4b-464f-a641-3e536d4307da))
    (fp_line (start 2.53 -1.12) (end 2.53 1.12) (layer "F.SilkS") (width 0.12) (tstamp fdad155e-2f66-4e23-8c55-b0a7057b87ce))
    (fp_line (start -1.05 -1.25) (end -1.05 1.25) (layer "F.CrtYd") (width 0.05) (tstamp 6829ee00-4180-4379-9aa5-af86e2ea0fd7))
    (fp_line (start -1.05 1.25) (end 8.67 1.25) (layer "F.CrtYd") (width 0.05) (tstamp a8f98f67-d09b-44eb-99af-332ad310841c))
    (fp_line (start 8.67 -1.25) (end -1.05 -1.25) (layer "F.CrtYd") (width 0.05) (tstamp e5efe1d1-4f4f-4295-8c06-8bb62799415c))
    (fp_line (start 8.67 1.25) (end 8.67 -1.25) (layer "F.CrtYd") (width 0.05) (tstamp f0e82770-fa5b-4226-a7a2-feced3a02c24))
    (fp_line (start 5.81 1) (end 5.81 -1) (layer "F.Fab") (width 0.1) (tstamp 2b4e4deb-5af4-4be3-8287-d39102e86da6))
    (fp_line (start 1.81 -1) (end 1.81 1) (layer "F.Fab") (width 0.1) (tstamp 3b8ebc95-78a5-40e0-881d-e888ad5540f2))
    (fp_line (start 1.81 1) (end 5.81 1) (layer "F.Fab") (width 0.1) (tstamp 6d90f8f2-fa20-4d60-bba6-e8e18d208b1d))
    (fp_line (start 0 0) (end 1.81 0) (layer "F.Fab") (width 0.1) (tstamp 7111717d-b5c1-4f07-ba9a-64a0e2194759))
    (fp_line (start 5.81 -1) (end 1.81 -1) (layer "F.Fab") (width 0.1) (tstamp 7265fd75-6bea-4191-bba6-2bbcbfca07b1))
    (fp_line (start 2.51 -1) (end 2.51 1) (layer "F.Fab") (width 0.1) (tstamp 744ff13d-0f7c-4999-ad7b-7f155d5096c0))
    (fp_line (start 7.62 0) (end 5.81 0) (layer "F.Fab") (width 0.1) (tstamp b475f813-b56a-4788-8f50-60dfecc4f0e6))
    (fp_line (start 2.41 -1) (end 2.41 1) (layer "F.Fab") (width 0.1) (tstamp c5197ff6-6224-41bb-8036-995048d5ef05))
    (fp_line (start 2.31 -1) (end 2.31 1) (layer "F.Fab") (width 0.1) (tstamp fa45db28-7b53-4516-a807-274833c163c6))
    (pad "1" thru_hole rect (at 0 0 270) (size 1.6 1.6) (drill 0.8) (layers *.Cu *.Mask)
      (net 16 "Net-(C1-Pad1)") (pinfunction "K") (pintype "passive") (tstamp b6ae41aa-bacd-42ac-84aa-b4c55e8e0082))
    (pad "2" thru_hole oval (at 7.62 0 270) (size 1.6 1.6) (drill 0.8) (layers *.Cu *.Mask)
      (net 26 "Vcc1") (pinfunction "A") (pintype "passive") (tstamp 6dbb74f8-e587-4941-828e-d83b86e4c28f))
    (model "${KICAD6_3DMODEL_DIR}/Diode_THT.3dshapes/D_DO-35_SOD27_P7.62mm_Horizontal.wrl"
      (offset (xyz 0 0 0))
      (scale (xyz 1 1 1))
      (rotate (xyz 0 0 0))
    )
  )

  (footprint "Diode_THT:D_DO-35_SOD27_P7.62mm_Horizontal" (layer "F.Cu")
    (tedit 5AE50CD5) (tstamp feecc1de-48c1-41d5-b923-3035adf162d1)
    (at 154.5 85.395768 180)
    (descr "Diode, DO-35_SOD27 series, Axial, Horizontal, pin pitch=7.62mm, , length*diameter=4*2mm^2, , http://www.diodes.com/_files/packages/DO-35.pdf")
    (tags "Diode DO-35_SOD27 series Axial Horizontal pin pitch 7.62mm  length 4mm diameter 2mm")
    (property "Sheetfile" "ConductimeterPIC12F675.kicad_sch")
    (property "Sheetname" "")
    (path "/7fbeb41d-8859-4c24-84a9-85a86b6296f0")
    (attr through_hole)
    (fp_text reference "D3" (at 3.81 -2.12) (layer "F.SilkS")
      (effects (font (size 1 1) (thickness 0.15)))
      (tstamp 5e7aa756-8aa9-43b2-9ac3-838950b6d1bd)
    )
    (fp_text value "1N4148" (at 3.81 2.12) (layer "F.Fab")
      (effects (font (size 1 1) (thickness 0.15)))
      (tstamp 9d474bd5-d70c-4cef-adca-c8248d99b87d)
    )
    (fp_text user "K" (at 0 -1.8) (layer "F.SilkS")
      (effects (font (size 1 1) (thickness 0.15)))
      (tstamp c46cb2b7-673d-4a3b-994d-5fc5db266997)
    )
    (fp_text user "K" (at 0 -1.8) (layer "F.Fab")
      (effects (font (size 1 1) (thickness 0.15)))
      (tstamp 1724979c-7543-4b72-b66b-8218327e4c49)
    )
    (fp_text user "${REFERENCE}" (at 4.11 0) (layer "F.Fab")
      (effects (font (size 0.8 0.8) (thickness 0.12)))
      (tstamp a3a80a2d-54f7-42d2-b059-125b73613c1a)
    )
    (fp_line (start 2.41 -1.12) (end 2.41 1.12) (layer "F.SilkS") (width 0.12) (tstamp 57374375-ebda-477a-9506-0883684cc16a))
    (fp_line (start 1.69 -1.12) (end 1.69 1.12) (layer "F.SilkS") (width 0.12) (tstamp 65198556-9dd7-42a0-901b-c45132e039c3))
    (fp_line (start 1.69 1.12) (end 5.93 1.12) (layer "F.SilkS") (width 0.12) (tstamp 6ce01a67-cbce-49bd-aa8e-fff7e351c101))
    (fp_line (start 6.58 0) (end 5.93 0) (layer "F.SilkS") (width 0.12) (tstamp 7d8f43b8-4788-4aef-afcf-819da5872f27))
    (fp_line (start 1.04 0) (end 1.69 0) (layer "F.SilkS") (width 0.12) (tstamp 8c75a2ac-e6a0-4bd7-8676-86bbe82cb7f4))
    (fp_line (start 2.53 -1.12) (end 2.53 1.12) (layer "F.SilkS") (width 0.12) (tstamp 964cd46c-d642-4660-8ea3-3c54bc8b85fa))
    (fp_line (start 5.93 1.12) (end 5.93 -1.12) (layer "F.SilkS") (width 0.12) (tstamp ba206e12-ca42-4b8d-96ca-e2eaf8409df8))
    (fp_line (start 5.93 -1.12) (end 1.69 -1.12) (layer "F.SilkS") (width 0.12) (tstamp d2b8cc63-8d54-40e7-ae63-415c5352c61b))
    (fp_line (start 2.29 -1.12) (end 2.29 1.12) (layer "F.SilkS") (width 0.12) (tstamp d8f38406-27a3-4c3e-8a82-f7a352de1677))
    (fp_line (start -1.05 -1.25) (end -1.05 1.25) (layer "F.CrtYd") (width 0.05) (tstamp 329319e3-2bb9-4d1b-83d6-0ed68aefd581))
    (fp_line (start 8.67 1.25) (end 8.67 -1.25) (layer "F.CrtYd") (width 0.05) (tstamp 90936d7c-ef42-4029-9a70-c2fc93197e57))
    (fp_line (start 8.67 -1.25) (end -1.05 -1.25) (layer "F.CrtYd") (width 0.05) (tstamp b61f0dae-9f79-4e7d-ab15-9b5530222d0b))
    (fp_line (start -1.05 1.25) (end 8.67 1.25) (layer "F.CrtYd") (width 0.05) (tstamp eb086c60-fefc-4501-a82a-0a61d1811865))
    (fp_line (start 1.81 -1) (end 1.81 1) (layer "F.Fab") (width 0.1) (tstamp 0a71a03b-1007-4da6-896b-0c4e0b7c66e1))
    (fp_line (start 2.31 -1) (end 2.31 1) (layer "F.Fab") (width 0.1) (tstamp 1ced30cd-1bc8-4071-ac85-cbe9b06c86a8))
    (fp_line (start 2.41 -1) (end 2.41 1) (layer "F.Fab") (width 0.1) (tstamp 30198757-38c9-4a74-b7cc-92ed03de46d7))
    (fp_line (start 2.51 -1) (end 2.51 1) (layer "F.Fab") (width 0.1) (tstamp 42a08a5b-0128-4721-8bbb-9c4f524eb3ca))
    (fp_line (start 1.81 1) (end 5.81 1) (layer "F.Fab") (width 0.1) (tstamp 58b40b52-f58e-4fa2-89ee-93b32e53b834))
    (fp_line (start 5.81 1) (end 5.81 -1) (layer "F.Fab") (width 0.1) (tstamp 61690588-c241-437c-8726-cb46e84eca5a))
    (fp_line (start 7.62 0) (end 5.81 0) (layer "F.Fab") (width 0.1) (tstamp 7bee4a87-7a9b-4f33-9455-1e3748e590f1))
    (fp_line (start 0 0) (end 1.81 0) (layer "F.Fab") (width 0.1) (tstamp 886b3a14-e8d8-4602-b132-e50fdd3cdc54))
    (fp_line (start 5.81 -1) (end 1.81 -1) (layer "F.Fab") (width 0.1) (tstamp b79aa247-1a4a-44d8-9288-4036d53227c1))
    (pad "1" thru_hole rect (at 0 0 180) (size 1.6 1.6) (drill 0.8) (layers *.Cu *.Mask)
      (net 22 "Net-(D2-Pad2)") (pinfunction "K") (pintype "passive") (tstamp 0f38cac8-df2e-4885-aa7d-d7a19083e3a6))
    (pad "2" thru_hole oval (at 7.62 0 180) (size 1.6 1.6) (drill 0.8) (layers *.Cu *.Mask)
      (net 23 "Net-(D3-Pad2)") (pinfunction "A") (pintype "passive") (tstamp 622e9c58-a16a-4f4b-92a0-c93365925c2a))
    (model "${KICAD6_3DMODEL_DIR}/Diode_THT.3dshapes/D_DO-35_SOD27_P7.62mm_Horizontal.wrl"
      (offset (xyz 0 0 0))
      (scale (xyz 1 1 1))
      (rotate (xyz 0 0 0))
    )
  )

  (footprint "Diode_THT:D_DO-35_SOD27_P7.62mm_Horizontal" (layer "F.Cu")
    (tedit 5AE50CD5) (tstamp ffdc1cc1-e7e8-4948-a35a-1cecec61ac49)
    (at 146.69 88.493768)
    (descr "Diode, DO-35_SOD27 series, Axial, Horizontal, pin pitch=7.62mm, , length*diameter=4*2mm^2, , http://www.diodes.com/_files/packages/DO-35.pdf")
    (tags "Diode DO-35_SOD27 series Axial Horizontal pin pitch 7.62mm  length 4mm diameter 2mm")
    (property "Sheetfile" "ConductimeterPIC12F675.kicad_sch")
    (property "Sheetname" "")
    (path "/2b50abee-358f-4eaa-94f8-3cee5a069d58")
    (attr through_hole)
    (fp_text reference "D2" (at 3.81 -2.12) (layer "F.SilkS")
      (effects (font (size 1 1) (thickness 0.15)))
      (tstamp 779a4501-cad8-4cbe-b603-860bf4f40477)
    )
    (fp_text value "1N4148" (at 3.81 2.12) (layer "F.Fab")
      (effects (font (size 1 1) (thickness 0.15)))
      (tstamp 658f720c-830e-4f7e-a385-4b80ea74dd32)
    )
    (fp_text user "K" (at 0 -1.8) (layer "F.SilkS")
      (effects (font (size 1 1) (thickness 0.15)))
      (tstamp cbf74586-05ac-40d6-b49b-8074d1080287)
    )
    (fp_text user "${REFERENCE}" (at 4.11 0) (layer "F.Fab")
      (effects (font (size 0.8 0.8) (thickness 0.12)))
      (tstamp 21c7050d-5531-4c84-8849-f28622589800)
    )
    (fp_text user "K" (at 0 -1.8) (layer "F.Fab")
      (effects (font (size 1 1) (thickness 0.15)))
      (tstamp a79e2854-fe45-48f0-8e9d-27575ea89f69)
    )
    (fp_line (start 6.58 0) (end 5.93 0) (layer "F.SilkS") (width 0.12) (tstamp 15126e38-6e31-43ab-b9e7-d18d8bb59f1f))
    (fp_line (start 2.29 -1.12) (end 2.29 1.12) (layer "F.SilkS") (width 0.12) (tstamp 301de026-03ea-4eeb-a1a4-82972b4338a7))
    (fp_line (start 5.93 -1.12) (end 1.69 -1.12) (layer "F.SilkS") (width 0.12) (tstamp 3c788597-4a45-4748-8109-6cd36fe14912))
    (fp_line (start 1.69 1.12) (end 5.93 1.12) (layer "F.SilkS") (width 0.12) (tstamp 6b838967-2f52-41d4-b0ee-00cf7e595abe))
    (fp_line (start 1.04 0) (end 1.69 0) (layer "F.SilkS") (width 0.12) (tstamp 77c1e280-c903-4dd6-a339-b6fb8148189c))
    (fp_line (start 2.41 -1.12) (end 2.41 1.12) (layer "F.SilkS") (width 0.12) (tstamp 782b8c45-eb96-421f-855a-f66499bcad0e))
    (fp_line (start 2.53 -1.12) (end 2.53 1.12) (layer "F.SilkS") (width 0.12) (tstamp 91bd54fa-5598-4942-b083-f117badf7c22))
    (fp_line (start 1.69 -1.12) (end 1.69 1.12) (layer "F.SilkS") (width 0.12) (tstamp c710097b-47ac-4393-8b93-e1d64a5043b0))
    (fp_line (start 5.93 1.12) (end 5.93 -1.12) (layer "F.SilkS") (width 0.12) (tstamp e44ba224-f44a-4a7e-9553-5087417da586))
    (fp_line (start 8.67 -1.25) (end -1.05 -1.25) (layer "F.CrtYd") (width 0.05) (tstamp 5e360be1-a8c6-4489-a51f-31d86b3324b5))
    (fp_line (start -1.05 -1.25) (end -1.05 1.25) (layer "F.CrtYd") (width 0.05) (tstamp 6e1014cd-661c-4c35-86c0-0c959644b354))
    (fp_line (start -1.05 1.25) (end 8.67 1.25) (layer "F.CrtYd") (width 0.05) (tstamp e070bc6a-3cc4-48f2-a701-242c3cae2a55))
    (fp_line (start 8.67 1.25) (end 8.67 -1.25) (layer "F.CrtYd") (width 0.05) (tstamp e08c0b49-3f1c-4b64-a60e-c671d398fc64))
    (fp_line (start 1.81 -1) (end 1.81 1) (layer "F.Fab") (width 0.1) (tstamp 17ae2a2c-cea3-493a-827b-418a8cd1cf9f))
    (fp_line (start 2.41 -1) (end 2.41 1) (layer "F.Fab") (width 0.1) (tstamp 2bb601e4-d5b2-43e2-a8ef-7225ab7089f8))
    (fp_line (start 5.81 1) (end 5.81 -1) (layer "F.Fab") (width 0.1) (tstamp 3a8f0a41-b5ef-4244-a33a-658ed5e895fa))
    (fp_line (start 2.51 -1) (end 2.51 1) (layer "F.Fab") (width 0.1) (tstamp 6d7f5af6-5449-4a20-95ff-eac39d338bc3))
    (fp_line (start 5.81 -1) (end 1.81 -1) (layer "F.Fab") (width 0.1) (tstamp 78d9d296-d2a9-4b44-b2d2-27a5245be3c0))
    (fp_line (start 2.31 -1) (end 2.31 1) (layer "F.Fab") (width 0.1) (tstamp 9e6417c7-ddf4-4422-adde-67048b8661c0))
    (fp_line (start 1.81 1) (end 5.81 1) (layer "F.Fab") (width 0.1) (tstamp b449fe2b-844e-4b33-8d2c-6132a8f35f69))
    (fp_line (start 7.62 0) (end 5.81 0) (layer "F.Fab") (width 0.1) (tstamp b5e47b28-7ba2-4bbc-a4d6-4a44181d89d0))
    (fp_line (start 0 0) (end 1.81 0) (layer "F.Fab") (width 0.1) (tstamp e568375d-7707-43d2-9daa-345b66251976))
    (pad "1" thru_hole rect (at 0 0) (size 1.6 1.6) (drill 0.8) (layers *.Cu *.Mask)
      (net 9 "Net-(C7-Pad1)") (pinfunction "K") (pintype "passive") (tstamp 074bdde3-0d8b-401d-8184-ade071d5aa82))
    (pad "2" thru_hole oval (at 7.62 0) (size 1.6 1.6) (drill 0.8) (layers *.Cu *.Mask)
      (net 22 "Net-(D2-Pad2)") (pinfunction "A") (pintype "passive") (tstamp 35e409cc-0d0f-4621-947b-48cea2f3f88f))
    (model "${KICAD6_3DMODEL_DIR}/Diode_THT.3dshapes/D_DO-35_SOD27_P7.62mm_Horizontal.wrl"
      (offset (xyz 0 0 0))
      (scale (xyz 1 1 1))
      (rotate (xyz 0 0 0))
    )
  )

  (gr_line (start 98.5 107) (end 98.5 83.5) (layer "Edge.Cuts") (width 0.5) (tstamp 593b8647-0095-46cc-ba23-3cf2a86edb5e))
  (gr_line (start 180 107) (end 98.5 107) (layer "Edge.Cuts") (width 0.5) (tstamp 60aa0ce8-9d0e-48ca-bbf9-866403979e9b))
  (gr_line (start 98.5 83.5) (end 180 83.5) (layer "Edge.Cuts") (width 0.5) (tstamp 8cd050d6-228c-4da0-9533-b4f8d14cfb34))
  (gr_line (start 180 83.5) (end 180 107) (layer "Edge.Cuts") (width 0.5) (tstamp bde95c06-433a-4c03-bc48-e3abcdb4e054))
  (dimension (type aligned) (layer "Dwgs.User") (tstamp 6441eddb-6984-4350-be53-9388794a9b14)
    (pts (xy 188 82) (xy 180 82))
    (height 0)
    (gr_text "8.0000 mm" (at 184 80.85) (layer "Dwgs.User") (tstamp 6441eddb-6984-4350-be53-9388794a9b14)
      (effects (font (size 1 1) (thickness 0.15)))
    )
    (format (units 3) (units_format 1) (precision 4))
    (style (thickness 0.1) (arrow_length 1.27) (text_position_mode 0) (extension_height 0.58642) (extension_offset 0.5) keep_text_aligned)
  )

  (segment (start 105.030489 97.030489) (end 101.464511 97.030489) (width 0.5) (layer "F.Cu") (net 1) (tstamp 3465c92a-434a-4db2-8d83-47841c94505c))
  (segment (start 104 101) (end 105.469511 99.530489) (width 0.5) (layer "F.Cu") (net 1) (tstamp 54c8e1d8-58d9-43c9-acb0-bd6f2c06148f))
  (segment (start 101.464511 97.030489) (end 100.875 97.62) (width 0.5) (layer "F.Cu") (net 1) (tstamp b88621ad-382e-46af-8fbb-2174867d01b4))
  (segment (start 141 96.68) (end 141 104.3) (width 0.5) (layer "F.Cu") (net 1) (tstamp bf9ae886-d1d3-4f05-a30d-e058db4eca24))
  (segment (start 105.469511 99.530489) (end 105.469511 97.469511) (width 0.5) (layer "F.Cu") (net 1) (tstamp c55eefe2-f765-4ce3-8afc-0d3c75d5889b))
  (segment (start 105.469511 97.469511) (end 105.030489 97.030489) (width 0.5) (layer "F.Cu") (net 1) (tstamp c6899cf8-8c4c-4dbc-a941-40f2825a564c))
  (segment (start 104 101) (end 104 103.5) (width 0.5) (layer "F.Cu") (net 1) (tstamp d2e45005-a72e-42cf-90fb-f175342788d0))
  (segment (start 141 96) (end 141 96.68) (width 0.5) (layer "B.Cu") (net 1) (tstamp 035a43ff-f3c0-47cd-9735-37c226bdad02))
  (segment (start 120.68 92.82) (end 120.68 93.68) (width 0.5) (layer "B.Cu") (net 1) (tstamp 12898a62-68ba-4669-8a3a-c651ffaa3fc5))
  (segment (start 151.211344 94.288656) (end 153.711344 91.788656) (width 0.5) (layer "B.Cu") (net 1) (tstamp 1f051188-f0c5-470c-b218-c1ae8be5673f))
  (segment (start 120 93.5) (end 120.68 94.18) (width 0.5) (layer "B.Cu") (net 1) (tstamp 1fc2fd28-3fb3-4547-a923-3d39e6b38d30))
  (segment (start 149 94.288656) (end 151.211344 94.288656) (width 0.5) (layer "B.Cu") (net 1) (tstamp 237f7dbc-acf9-47a5-9994-331a67a069ab))
  (segment (start 120.68 96.18) (end 120.68 96.68) (width 0.5) (layer "B.Cu") (net 1) (tstamp 23887384-85d2-4b91-ae43-c658cf2a5cce))
  (segment (start 171 94) (end 169.5 92.5) (width 0.5) (layer "B.Cu") (net 1) (tstamp 254db6e0-b5b9-4554-a77d-c5f3442a8da4))
  (segment (start 120.68 93.68) (end 120.68 94.32) (width 0.5) (layer "B.Cu") (net 1) (tstamp 264d018f-49a3-4233-aa0e-d0df019bab67))
  (segment (start 171 101) (end 171 94) (width 0.5) (layer "B.Cu") (net 1) (tstamp 31024e62-490d-44ed-9605-fd394a822b2c))
  (segment (start 120.68 94.18) (end 120.68 94.32) (width 0.5) (layer "B.Cu") (net 1) (tstamp 3345208e-2982-472c-8a87-6bd9feb00620))
  (segment (start 157.506232 94.294888) (end 155 91.788656) (width 0.5) (layer "B.Cu") (net 1) (tstamp 3534012e-9e82-4233-b05d-e8f20440739e))
  (segment (start 177.5 94.5) (end 175.5 96.5) (width 0.5) (layer "B.Cu") (net 1) (tstamp 3a8b255a-cc2f-4980-b34c-2e390f24a992))
  (segment (start 163.205593 92.794407) (end 161.705112 94.294888) (width 0.5) (layer "B.Cu") (net 1) (tstamp 3c488e2a-0cf6-4c34-aad7-c136619e216d))
  (segment (start 169.04 92.5) (end 167.54 91) (width 0.5) (layer "B.Cu") (net 1) (tstamp 3df185b8-da8e-4a51-b853-16d79baf5466))
  (segment (start 120.68 94.32) (end 120.68 96.18) (width 0.5) (layer "B.Cu") (net 1) (tstamp 4930e672-8a70-4c1a-8c55-e561894ed623))
  (segment (start 119 97.605113) (end 119.894887 97.605113) (width 0.5) (layer "B.Cu") (net 1) (tstamp 49c59054-5295-447f-9ecf-1aa5c5d6d35e))
  (segment (start 120.68 96.82) (end 120.68 96.68) (width 0.5) (layer "B.Cu") (net 1) (tstamp 4ce0c00e-a591-4288-bbd6-99f1451aa9aa))
  (segment (start 167.54 91) (end 167.54 92.06066) (width 0.5) (layer "B.Cu") (net 1) (tstamp 4e59aee1-05a9-4c8c-91e1-c981483ff6de))
  (segment (start 172.205113 102.205113) (end 171 101) (width 0.5) (layer "B.Cu") (net 1) (tstamp 5b55a848-a8fa-4392-b203-df1ea300ff6d))
  (segment (start 175.5 96.5) (end 175.5 100.205113) (width 0.5) (layer "B.Cu") (net 1) (tstamp 68ac9b77-de74-48ab-90ca-e1e927d5edb3))
  (segment (start 120.5 93.5) (end 120.68 93.68) (width 0.5) (layer "B.Cu") (net 1) (tstamp 6ec86af5-4adc-4f08-b09b-795b95b665bb))
  (segment (start 123.7 96.68) (end 121.18 96.68) (width 0.5) (layer "B.Cu") (net 1) (tstamp 6fdbb3b9-ea1f-48d6-a37f-383d17761f0a))
  (segment (start 173.5 102.205113) (end 172.205113 102.205113) (width 0.5) (layer "B.Cu") (net 1) (tstamp 7111e24e-c5f1-4193-aaac-faf9fc7747ce))
  (segment (start 110.04 86.54) (end 113.5 90) (width 0.5) (layer "B.Cu") (net 1) (tstamp 715d37ea-5a71-47b3-80f7-1a42a8b131cc))
  (segment (start 169.5 92.5) (end 169.04 92.5) (width 0.5) (layer "B.Cu") (net 1) (tstamp 71dc62ca-c87e-4903-a435-49c2bde41f98))
  (segment (start 167.954887 86.205113) (end 167.66 86.5) (width 0.5) (layer "B.Cu") (net 1) (tstamp 7ac92d4d-d6d3-4267-979a-2c0c810e6f91))
  (segment (start 143.51 92.6) (end 141 95.11) (width 0.5) (layer "B.Cu") (net 1) (tstamp 7d5e2796-66ae-4f54-afe9-4be4df1a1442))
  (segment (start 167.54 86.62) (end 167.66 86.5) (width 0.5) (layer "B.Cu") (net 1) (tstamp 7e04ab1e-7a7e-4833-a6a1-66afe505f40a))
  (segment (start 161.705112 94.294888) (end 161 94.294888) (width 0.5) (layer "B.Cu") (net 1) (tstamp 803be14a-ee27-44a6-9f34-d311e80740ed))
  (segment (start 173.205113 86.5) (end 173.5 86.205113) (width 0.5) (layer "B.Cu") (net 1) (tstamp 8501abef-0148-4cfa-89bc-5b95af548030))
  (segment (start 175.5 100.205113) (end 173.5 102.205113) (width 0.5) (layer "B.Cu") (net 1) (tstamp a4d5aefa-7149-4b5a-b2aa-6adeab4440ac))
  (segment (start 110.04 86) (end 110.04 86.54) (width 0.5) (layer "B.Cu") (net 1) (tstamp a8c11d51-bcec-4ce8-9ca7-e54f645c6dce))
  (segment (start 153.711344 91.788656) (end 155 91.788656) (width 0.5) (layer "B.Cu") (net 1) (tstamp ab706419-f35f-4063-b74e-47e4d7dd1065))
  (segment (start 173.5 86.205113) (end 167.954887 86.205113) (width 0.5) (layer "B.Cu") (net 1) (tstamp afc42b99-080f-40a5-ab6f-d4d4fa307d69))
  (segment (start 120 93.5) (end 120.5 93.5) (width 0.5) (layer "B.Cu") (net 1) (tstamp b04a2b15-fc21-4cec-8722-65d54fc361a5))
  (segment (start 166.806253 92.794407) (end 163.205593 92.794407) (width 0.5) (layer "B.Cu") (net 1) (tstamp bd9bef64-5df9-47f1-905d-f3a1d92480ec))
  (segment (start 110 91) (end 112.5 91) (width 0.5) (layer "B.Cu") (net 1) (tstamp c123ab18-3c4b-48e3-8d4a-48090d60b318))
  (segment (start 141 95.11) (end 141 96) (width 0.5) (layer "B.Cu") (net 1) (tstamp c3e56c19-37f7-43ea-a671-88a1b73f65a7))
  (segment (start 161 94.294888) (end 157.506232 94.294888) (width 0.5) (layer "B.Cu") (net 1) (tstamp d1e081a0-65af-4049-947e-066ed5312a56))
  (segment (start 118.5 93.5) (end 120 93.5) (width 0.5) (layer "B.Cu") (net 1) (tstamp d2fe97d3-a0d7-434d-be46-dc5bdbc1e12c))
  (segment (start 116.049511 87.450489) (end 118.950489 87.450489) (width 0.5) (layer "B.Cu") (net 1) (tstamp da458909-175c-481f-a0ca-cf823bb661e0))
  (segment (start 118.950489 87.450489) (end 120.68 89.18) (width 0.5) (layer "B.Cu") (net 1) (tstamp da6cca14-5ee3-4c97-bb6d-c82322b5e230))
  (segment (start 120.68 96.18) (end 121.18 96.68) (width 0.5) (layer "B.Cu") (net 1) (tstamp da8a8d11-4db3-4a9c-8c31-11bef9b5e836))
  (segment (start 120.68 89.18) (end 120.68 92.82) (width 0.5) (layer "B.Cu") (net 1) (tstamp dd0d414e-982c-4dcd-9e99-0ed6106520de))
  (segment (start 167.54 91) (end 167.54 86.62) (width 0.5) (layer "B.Cu") (net 1) (tstamp e922819a-9f37-4614-8f29-fd26f802b252))
  (segment (start 119.894887 97.605113) (end 120.68 96.82) (width 0.5) (layer "B.Cu") (net 1) (tstamp ea81275d-3ed3-4b31-b5bc-f3c8130f2fef))
  (segment (start 120 93.5) (end 120.68 92.82) (width 0.5) (layer "B.Cu") (net 1) (tstamp ebfae705-98bc-48e8-949b-e23067f99f06))
  (segment (start 112.5 91) (end 113.5 90) (width 0.5) (layer "B.Cu") (net 1) (tstamp ed988633-a63c-42cc-8839-1cf9110079c6))
  (segment (start 167.54 92.06066) (end 166.806253 92.794407) (width 0.5) (layer "B.Cu") (net 1) (tstamp efbcc593-d967-4434-ae0c-135fdebfb04a))
  (segment (start 121.18 96.68) (end 120.68 96.68) (width 0.5) (layer "B.Cu") (net 1) (tstamp f5b0a551-631c-4914-8d58-f0c217ff309b))
  (segment (start 113.5 90) (end 116.049511 87.450489) (width 0.5) (layer "B.Cu") (net 1) (tstamp faac13a8-3b2f-45c3-9c32-244c7f854193))
  (segment (start 132.1 100.5) (end 127.5 100.5) (width 0.5) (layer "F.Cu") (net 2) (tstamp 321e88f5-141d-427c-b948-bdfd0045f1cf))
  (segment (start 113.957387 95.0625) (end 105.9375 95.0625) (width 0.5) (layer "F.Cu") (net 2) (tstamp 4e4892d3-1a37-4baa-bb57-7c6dcdb295f2))
  (segment (start 135.92 96.68) (end 132.1 100.5) (width 0.5) (layer "F.Cu") (net 2) (tstamp 58d5e472-21ce-410d-90c4-744af079400f))
  (segment (start 154.7 97) (end 159.905112 91.794888) (width 0.5) (layer "F.Cu") (net 2) (tstamp 8133ba80-0433-460a-93a7-ae83317f9dcf))
  (segment (start 119.22 100.165113) (end 119.06 100.165113) (width 0.5) (layer "F.Cu") (net 2) (tstamp bb555c0c-8689-4218-acd8-19ea38888842))
  (segment (start 127.5 100.5) (end 123.7 104.3) (width 0.5) (layer "F.Cu") (net 2) (tstamp be82a640-2d69-42eb-b1fc-7dddccd6080e))
  (segment (start 119.06 100.165113) (end 113.957387 95.0625) (width 0.5) (layer "F.Cu") (net 2) (tstamp d13e1953-fac3-4c3f-8d3c-7c3ead9ad9ae))
  (segment (start 105.9375 95.0625) (end 100.875 90) (width 0.5) (layer "F.Cu") (net 2) (tstamp d58f2276-7cb3-4d5b-a3e5-3dfcb1f2aa79))
  (segment (start 159.905112 91.794888) (end 161 91.794888) (width 0.5) (layer "F.Cu") (net 2) (tstamp faaad83b-ccda-4c07-9fa8-34d84597a095))
  (segment (start 123.194887 104.3) (end 123.7 104.3) (width 0.5) (layer "B.Cu") (net 2) (tstamp 0755277a-7f56-4404-a26f-8c0a0f17767a))
  (segment (start 161 91.794888) (end 164.205112 91.794888) (width 0.5) (layer "B.Cu") (net 2) (tstamp 2565ed23-aa46-4770-9604-27a9d2715ce8))
  (segment (start 123.7 104.3) (end 123.7 103.905113) (width 0.5) (layer "B.Cu") (net 2) (tstamp 3a5db1fa-7071-4c85-b13f-787aa07b0384))
  (segment (start 119.22 100.165113) (end 119.565113 100.165113) (width 0.5) (layer "B.Cu") (net 2) (tstamp 4354f3d9-6172-4fa4-abe5-20de596b72ab))
  (segment (start 164.205112 91.794888) (end 165 91) (width 0.5) (layer "B.Cu") (net 2) (tstamp 57dde371-7e36-4009-971b-30f97ec60503))
  (segment (start 119.565113 100.165113) (end 123.7 104.3) (width 0.5) (layer "B.Cu") (net 2) (tstamp 6c38f209-c750-4c17-ba6b-922192e56d1b))
  (segment (start 135.92 96.68) (end 137.469511 98.229511) (width 0.5) (layer "B.Cu") (net 2) (tstamp 99f854a7-6775-4b30-881c-e46ecee3fdd1))
  (segment (start 153.470489 98.229511) (end 154.7 97) (width 0.5) (layer "B.Cu") (net 2) (tstamp cb9274b9-4082-49c2-bc0c-516eeeac73da))
  (segment (start 137.469511 98.229511) (end 153.470489 98.229511) (width 0.5) (layer "B.Cu") (net 2) (tstamp da90a5fa-114d-4da4-9d09-2c81dc742683))
  (segment (start 101.25937 92.54) (end 104.96 88.83937) (width 0.5) (layer "B.Cu") (net 3) (tstamp 0f346e2a-ea7e-4b32-9d07-52a7f1321428))
  (segment (start 100.875 92.54) (end 101.25937 92.54) (width 0.5) (layer "B.Cu") (net 3) (tstamp 43063f5e-ac2b-48f8-9a2a-f37eab0fc4b1))
  (segment (start 104.96 88.83937) (end 104.96 86) (width 0.5) (layer "B.Cu") (net 3) (tstamp 69044048-1ef4-477e-9f27-7138e84bb855))
  (segment (start 100.875 95.045) (end 100.875 95.08) (width 0.5) (layer "B.Cu") (net 4) (tstamp c9a591da-715e-4b24-9b5a-eb1c46409e2d))
  (segment (start 104.92 91) (end 100.875 95.045) (width 0.5) (layer "B.Cu") (net 4) (tstamp f6941eca-0650-40ad-9138-2a896a1dce21))
  (segment (start 107.46 91) (end 107.46 92.06066) (width 0.5) (layer "B.Cu") (net 5) (tstamp 018b7247-9c46-4ba4-825f-77fb86e60bac))
  (segment (start 114.5 93.5) (end 113.5 93.5) (width 0.5) (layer "B.Cu") (net 5) (tstamp 20ca0c8b-2cd0-4d94-8b43-f7db4c4b106f))
  (segment (start 117 91) (end 114.5 93.5) (width 0.5) (layer "B.Cu") (net 5) (tstamp 395754df-3390-4568-93b7-36c9f5d952b2))
  (segment (start 108.89934 93.5) (end 113.5 93.5) (width 0.5) (layer "B.Cu") (net 5) (tstamp 5dc84825-f9cf-4721-a06a-f7ae04f6cce1))
  (segment (start 107.46 92.06066) (end 108.89934 93.5) (width 0.5) (layer "B.Cu") (net 5) (tstamp 6489f4f2-6d13-4a79-bb05-9d568a9dca53))
  (segment (start 117 89) (end 117 91) (width 0.5) (layer "B.Cu") (net 5) (tstamp 92736c84-c47e-45aa-8a3e-e52cd328445d))
  (segment (start 108.840977 84.200001) (end 107.5 85.540978) (width 0.5) (layer "F.Cu") (net 6) (tstamp a5ff582b-ce26-4283-bbb8-59cb82cd23c0))
  (segment (start 113.5 85) (end 112.700001 84.200001) (width 0.5) (layer "F.Cu") (net 6) (tstamp bbeb5660-87a7-4a13-be2a-0981978dab67))
  (segment (start 112.700001 84.200001) (end 108.840977 84.200001) (width 0.5) (layer "F.Cu") (net 6) (tstamp bf846e30-5aad-4cd9-8d75-caabbac7227c))
  (segment (start 107.5 85.540978) (end 107.5 86) (width 0.5) (layer "F.Cu") (net 6) (tstamp e1c0c6c6-b3b3-40e5-a360-e72354beee77))
  (segment (start 114.5 86) (end 113.5 85) (width 0.5) (layer "B.Cu") (net 6) (tstamp 0b1a32db-76c0-4d26-a35b-3bbafc460c94))
  (segment (start 119.84 86) (end 114.5 86) (width 0.5) (layer "B.Cu") (net 6) (tstamp a13a90ca-7ecf-4afd-9d86-bfa369251045))
  (segment (start 149 100.294888) (end 142.465112 100.294888) (width 0.5) (layer "B.Cu") (net 7) (tstamp 0803508c-716d-451a-ac10-2fbe6fbfa891))
  (segment (start 142.465112 100.294888) (end 138.46 104.3) (width 0.5) (layer "B.Cu") (net 7) (tstamp eef3c596-e001-483c-b71c-c40974a93984))
  (segment (start 145.045112 102.794888) (end 143.54 104.3) (width 0.5) (layer "F.Cu") (net 8) (tstamp 48e4c9b7-0075-4582-9949-cbb2c1b6c55c))
  (segment (start 149 102.794888) (end 145.045112 102.794888) (width 0.5) (layer "F.Cu") (net 8) (tstamp a46d505f-8794-4ff9-9c8f-89c6d4413b67))
  (segment (start 162.549511 90.245377) (end 162.549511 96.770489) (width 0.5) (layer "F.Cu") (net 9) (tstamp 0d991337-7212-44b6-ab81-6315877b0070))
  (segment (start 157.5 86.5) (end 158.804134 86.5) (width 0.5) (layer "F.Cu") (net 9) (tstamp 49c08335-a717-4db0-a8e3-73b63b33ae50))
  (segment (start 158.804134 86.5) (end 162.549511 90.245377) (width 0.5) (layer "F.Cu") (net 9) (tstamp 5fb8dbac-49bc-4059-a5f7-6b85d3b0913d))
  (segment (start 158.5 86.5) (end 157.5 86.5) (width 0.5) (layer "F.Cu") (net 9) (tstamp a3d42cdf-cec6-4c1b-8f43-6e57948baa79))
  (segment (start 162.549511 96.770489) (end 162.32 97) (width 0.5) (layer "F.Cu") (net 9) (tstamp c435c95c-9fdb-4551-9baa-053bb711fb11))
  (segment (start 149.260855 90.239145) (end 149.760855 90.239145) (width 0.5) (layer "B.Cu") (net 9) (tstamp 163e8262-8a8f-4404-9b60-54c88fc55427))
  (segment (start 149.760855 90.239145) (end 148.739145 90.239145) (width 0.5) (layer "B.Cu") (net 9) (tstamp 1c468e29-db12-4c3b-99c1-6a58de0cced9))
  (segment (start 149 91.788656) (end 149 91.5) (width 0.5) (layer "B.Cu") (net 9) (tstamp 1c487641-ef2a-4203-9a97-c9887e441ed8))
  (segment (start 149.760855 90.239145) (end 149 91) (width 0.5) (layer "B.Cu") (net 9) (tstamp 2aca02d1-293f-4d76-927d-0f317c71cfe2))
  (segment (start 149 90.5) (end 149.260855 90.239145) (width 0.5) (layer "B.Cu") (net 9) (tstamp 34368868-58b5-4716-812c-b0386a6233ed))
  (segment (start 157.5 86.5) (end 157.5 87.63137) (width 0.5) (layer "B.Cu") (net 9) (tstamp 37438d5d-c9a2-4f14-a2a8-d2a7bd4d1bba))
  (segment (start 146.993768 88.493768) (end 148.5 90) (width 0.5) (layer "B.Cu") (net 9) (tstamp 3f4ef5d3-e00d-478c-b944-0eedb4dc4320))
  (segment (start 149 90.5) (end 149 91) (width 0.5) (layer "B.Cu") (net 9) (tstamp 64489829-59b7-4ba6-b24d-5c3fff562667))
  (segment (start 149 91) (end 149 91.788656) (width 0.5) (layer "B.Cu") (net 9) (tstamp 67999885-808b-4d5b-bb9b-ce45d01f69a5))
  (segment (start 157.5 87.63137) (end 154.892225 90.239145) (width 0.5) (layer "B.Cu") (net 9) (tstamp 6d5ebad0-6fba-4efe-a5ef-e91fa5a44327))
  (segment (start 154.892225 90.239145) (end 149.760855 90.239145) (width 0.5) (layer "B.Cu") (net 9) (tstamp 766789ba-c41d-44a3-a4be-b37dc6ba51cc))
  (segment (start 149 91.5) (end 150.260855 90.239145) (width 0.5) (layer "B.Cu") (net 9) (tstamp 8074c9bf-c31d-4bbd-b0d1-5f1ca2936e6e))
  (segment (start 148.739145 90.239145) (end 148.5 90) (width 0.5) (layer "B.Cu") (net 9) (tstamp 95ab6cfa-b96c-4f47-b696-4162a16ca7da))
  (segment (start 149.760855 90.239145) (end 150.260855 90.239145) (width 0.5) (layer "B.Cu") (net 9) (tstamp d6c8bbed-44ad-4b84-8dce-c5e440083a60))
  (segment (start 146.69 88.493768) (end 146.993768 88.493768) (width 0.5) (layer "B.Cu") (net 9) (tstamp e7b725a6-9fa5-44a9-8752-b0354ddb1438))
  (segment (start 148.5 90) (end 149 90.5) (width 0.5) (layer "B.Cu") (net 9) (tstamp f6f90881-44b0-496e-bc8f-ba3b47228b7b))
  (segment (start 157.582452 102.417548) (end 153 97.835096) (width 0.5) (layer "F.Cu") (net 10) (tstamp 3d89a8fe-23ab-4092-8712-e6a9324a10d9))
  (segment (start 160.117548 102.417548) (end 157.582452 102.417548) (width 0.5) (layer "F.Cu") (net 10) (tstamp 4c594061-e020-4192-862c-79b94b090cf3))
  (segment (start 162.32 104.62) (end 160.117548 102.417548) (width 0.5) (layer "F.Cu") (net 10) (tstamp 92361e67-d54e-4749-9a95-85426b2a242b))
  (segment (start 153 96.288656) (end 155 94.288656) (width 0.5) (layer "F.Cu") (net 10) (tstamp dbfcef5c-0dc9-4f92-a9cb-6357975eb017))
  (segment (start 153 97.835096) (end 153 96.288656) (width 0.5) (layer "F.Cu") (net 10) (tstamp e6670253-56d2-4e87-9afa-2bce5da64551))
  (segment (start 143.54 96.68) (end 152.608656 96.68) (width 0.5) (layer "B.Cu") (net 10) (tstamp e15cf830-3c5c-47ff-9101-b2fa16a73ebe))
  (segment (start 152.608656 96.68) (end 155 94.288656) (width 0.5) (layer "B.Cu") (net 10) (tstamp e77b112f-1a2a-4385-bcec-18b15bf65839))
  (segment (start 130 86) (end 130 95.46) (width 0.5) (layer "B.Cu") (net 11) (tstamp 000ba1ae-19a9-4144-bf9d-5541e37e54ef))
  (segment (start 130 95.46) (end 128.78 96.68) (width 0.5) (layer "B.Cu") (net 11) (tstamp 10e22ec8-858f-4cbb-8bec-2ded127fb05e))
  (segment (start 126.24 89.92) (end 127.16 89) (width 0.5) (layer "B.Cu") (net 12) (tstamp 61dc5206-9bd4-4b14-a458-235cedf18af0))
  (segment (start 126.24 96.68) (end 126.24 89.92) (width 0.5) (layer "B.Cu") (net 12) (tstamp 6d21fa04-794c-4dd7-a201-b09f1a8b994b))
  (segment (start 157.24 104.62) (end 157.24 104.24) (width 0.5) (layer "F.Cu") (net 13) (tstamp 20008e9a-c522-4e60-a29d-88f73cbcf391))
  (segment (start 154.515766 103) (end 147.450489 95.934723) (width 0.5) (layer "F.Cu") (net 13) (tstamp 4c0b45f4-c50e-4117-98a1-a888f0ce37f6))
  (segment (start 157.24 104.24) (end 156 103) (width 0.5) (layer "F.Cu") (net 13) (tstamp 4c42d5b3-9fe1-44fd-a8d5-16fe75ecc67b))
  (segment (start 147.450489 93.450489) (end 143.5 89.5) (width 0.5) (layer "F.Cu") (net 13) (tstamp 56973f5a-9187-4b2d-9256-748484364d41))
  (segment (start 156 103) (end 154.515766 103) (width 0.5) (layer "F.Cu") (net 13) (tstamp 8af8e677-0057-45b9-bf3d-2dbff0f347c6))
  (segment (start 147.450489 95.934723) (end 147.450489 93.450489) (width 0.5) (layer "F.Cu") (net 13) (tstamp d0896255-3d2e-4666-af85-50d886feb3ef))
  (segment (start 166 104.66) (end 164.410489 103.070489) (width 0.5) (layer "B.Cu") (net 13) (tstamp 084e54a0-58bd-4ff2-b695-f49dc99972d4))
  (segment (start 158.789511 103.070489) (end 157.24 104.62) (width 0.5) (layer "B.Cu") (net 13) (tstamp 65a92db1-3ca1-4a5c-9760-797e97ac3feb))
  (segment (start 164.410489 103.070489) (end 158.789511 103.070489) (width 0.5) (layer "B.Cu") (net 13) (tstamp 91e98799-6df2-4e89-b01f-71c537b8c8e3))
  (segment (start 133.34 86.5) (end 140.5 86.5) (width 0.5) (layer "B.Cu") (net 13) (tstamp a0dc622b-5bc8-429c-a805-f7289d692037))
  (segment (start 140.5 86.5) (end 143.5 89.5) (width 0.5) (layer "B.Cu") (net 13) (tstamp c352995e-4e46-4cf9-8b5a-ef75a30626ce))
  (segment (start 159.78 97.78) (end 159.78 97) (width 0.5) (layer "B.Cu") (net 14) (tstamp 07dc40a9-ca8e-4aa2-a28e-524573212f94))
  (segment (start 157.24 97) (end 159.78 97) (width 0.5) (layer "B.Cu") (net 14) (tstamp 4a6ba136-9cfc-4807-8b2c-c929d0d97875))
  (segment (start 166 96) (end 163.450489 98.549511) (width 0.5) (layer "B.Cu") (net 14) (tstamp 5e37a701-7f28-4645-be72-1195b2823c7d))
  (segment (start 166.08 94.42) (end 166 94.5) (width 0.5) (layer "B.Cu") (net 14) (tstamp 68d58198-364e-43d8-b991-16bd6810bd9e))
  (segment (start 163.450489 98.549511) (end 160.549511 98.549511) (width 0.5) (layer "B.Cu") (net 14) (tstamp 76b9bd0e-51a3-4b12-969c-6f25a3f7dff5))
  (segment (start 169 94.42) (end 166.08 94.42) (width 0.5) (layer "B.Cu") (net 14) (tstamp 924c2f41-fdd7-480f-9e01-a32b17f0d179))
  (segment (start 160.549511 98.549511) (end 159.78 97.78) (width 0.5) (layer "B.Cu") (net 14) (tstamp 97a78189-6250-4352-92e9-b894d9c51793))
  (segment (start 166 94.5) (end 166 96) (width 0.5) (layer "B.Cu") (net 14) (tstamp ce63da86-1a9f-4b13-93a7-ca0b486d8a2d))
  (segment (start 133.35 93.106232) (end 133.35 90.016232) (width 0.5) (layer "B.Cu") (net 15) (tstamp 5fe31b8b-7421-47ab-a2a6-8157e9ca023f))
  (segment (start 133.35 90.016232) (end 133.34 90.006232) (width 0.5) (layer "B.Cu") (net 15) (tstamp 6550ce3e-529f-4a23-af11-8435496fb8e5))
  (segment (start 173.5 88.705113) (end 173.5 91.5) (width 0.5) (layer "B.Cu") (net 16) (tstamp 19b203b7-7b54-469c-aeb6-3ab9488ec830))
  (segment (start 173.5 91.5) (end 170.58 91.5) (width 0.5) (layer "B.Cu") (net 16) (tstamp 45cfd8fb-77cd-4421-8c72-78523ec966bf))
  (segment (start 170.58 91.5) (end 170.08 91) (width 0.5) (layer "B.Cu") (net 16) (tstamp ef72ef4f-e8ec-4523-b3e6-0778a9b9cf5d))
  (segment (start 152 90.803768) (end 152 99) (width 0.5) (layer "F.Cu") (net 22) (tstamp 142a749d-9a33-47f2-863b-db032d7d6d5b))
  (segment (start 152 99) (end 154.5 101.5) (width 0.5) (layer "F.Cu") (net 22) (tstamp 69f53f44-c6a3-4f0e-88a0-f8021c0bc7c3))
  (segment (start 154.31 88.493768) (end 152 90.803768) (width 0.5) (layer "F.Cu") (net 22) (tstamp a5999b82-f230-45d8-bdb4-6903cd6ae96f))
  (via (at 154.5 101.5) (size 0.6) (drill 0.4) (layers "F.Cu" "B.Cu") (net 22) (tstamp 1517b3a3-16f3-4041-8201-9697db27bed3))
  (segment (start 154.5 101.5) (end 154.7 101.7) (width 0.5) (layer "B.Cu") (net 22) (tstamp 5145bef9-b015-4523-8ab9-e48db4b928e5))
  (segment (start 154.7 101.7) (end 154.7 104.62) (width 0.5) (layer "B.Cu") (net 22) (tstamp 5f1670b6-3ee1-41e7-b9a1-1d92624beac6))
  (segment (start 154.5 85.395768) (end 154.5 88.303768) (width 0.5) (layer "B.Cu") (net 22) (tstamp 84887640-57db-4130-bee4-15ac06e91110))
  (segment (start 154.5 88.303768) (end 154.31 88.493768) (width 0.5) (layer "B.Cu") (net 22) (tstamp a485c200-8b58-41f9-82f9-f96694e22437))
  (segment (start 154.5 88.183768) (end 154.81 88.493768) (width 0.5) (layer "B.Cu") (net 22) (tstamp ea58d2bd-db89-4515-93e8-a6268fb9795a))
  (segment (start 146.88 85.395768) (end 144.604232 85.395768) (width 0.5) (layer "B.Cu") (net 23) (tstamp 2010b30a-32e2-446d-be82-651a3ebd8446))
  (segment (start 144.604232 85.395768) (end 143.5 86.5) (width 0.5) (layer "B.Cu") (net 23) (tstamp dfe90920-5139-49d0-a939-9c6cb528c2e5))
  (segment (start 146.782 85.493768) (end 146.88 85.395768) (width 0.5) (layer "B.Cu") (net 23) (tstamp fa4d7b27-dd43-4fd3-bae6-74d440b1f8fa))
  (segment (start 102.34 100.16) (end 104 98.5) (width 0.5) (layer "B.Cu") (net 24) (tstamp 12ffa311-de3c-4951-ae45-11927106bd99))
  (segment (start 158.230489 106.169511) (end 159.78 104.62) (width 0.5) (layer "B.Cu") (net 24) (tstamp 72788e27-0549-4d3f-af79-1d0d722835b4))
  (segment (start 111.669511 106.169511) (end 158.230489 106.169511) (width 0.5) (layer "B.Cu") (net 24) (tstamp 7ed7459d-0a49-4167-8a7b-99f2bd32ca9e))
  (segment (start 104 98.5) (end 111.669511 106.169511) (width 0.5) (layer "B.Cu") (net 24) (tstamp 94d85e53-c18b-434c-914e-4afebf06e313))
  (segment (start 100.875 100.16) (end 102.34 100.16) (width 0.5) (layer "B.Cu") (net 24) (tstamp d062d676-4612-4b31-b91f-4dbcf8766b5a))
  (segment (start 177.5 100.705113) (end 173.5 104.705113) (width 0.5) (layer "B.Cu") (net 25) (tstamp 50934181-dafa-49c6-a2f0-6eb54a657829))
  (segment (start 169.125113 104.705113) (end 169 104.58) (width 0.5) (layer "B.Cu") (net 25) (tstamp 7b0c1276-1723-4e3a-afa9-37f8f7b067c4))
  (segment (start 173.5 104.705113) (end 169.125113 104.705113) (width 0.5) (layer "B.Cu") (net 25) (tstamp d66d084f-9301-4833-8e9d-0a48514f943d))
  (segment (start 177.5 97.04) (end 177.5 100.705113) (width 0.5) (layer "B.Cu") (net 25) (tstamp f0ff54f5-f80b-40cb-8e96-20c5eb4b6bf7))
  (segment (start 177.5 91.96) (end 173.5 95.96) (width 0.5) (layer "B.Cu") (net 26) (tstamp 1fe9d3a2-9b20-4151-b009-707ac1e36dc1))
  (segment (start 173.5 95.96) (end 173.5 99.12) (width 0.5) (layer "B.Cu") (net 26) (tstamp d2bcf700-f997-48b6-865d-c981bf1a873a))

  (zone (net 1) (net_name "BSec_GND1") (layer "F.Cu") (tstamp 46941ca4-9792-4410-bcaa-77afadeb3cc3) (hatch edge 0.508)
    (connect_pads (clearance 0.508))
    (min_thickness 0.254) (filled_areas_thickness no)
    (fill yes (thermal_gap 0.508) (thermal_bridge_width 0.508))
    (polygon
      (pts
        (xy 180 83.5)
        (xy 180 107)
        (xy 98.5 107)
        (xy 98.5 83.5)
      )
    )
    (filled_polygon
      (layer "F.Cu")
      (pts
        (xy 107.723728 84.028502)
        (xy 107.770221 84.082158)
        (xy 107.780325 84.152432)
        (xy 107.750831 84.217012)
        (xy 107.744702 84.223595)
        (xy 107.211316 84.756981)
        (xy 107.154832 84.789593)
        (xy 107.073234 84.811457)
        (xy 107.073232 84.811458)
        (xy 107.067924 84.81288)
        (xy 107.062943 84.815203)
        (xy 107.062942 84.815203)
        (xy 106.873334 84.903618)
        (xy 106.873329 84.903621)
        (xy 106.868347 84.905944)
        (xy 106.86384 84.9091)
        (xy 106.863838 84.909101)
        (xy 106.692473 85.029092)
        (xy 106.69247 85.029094)
        (xy 106.687962 85.032251)
        (xy 106.532251 85.187962)
        (xy 106.529094 85.19247)
        (xy 106.529092 85.192473)
        (xy 106.426673 85.338743)
        (xy 106.405944 85.368347)
        (xy 106.403621 85.373329)
        (xy 106.403618 85.373334)
        (xy 106.360728 85.465313)
        (xy 106.345627 85.497699)
        (xy 106.344195 85.500769)
        (xy 106.297278 85.554054)
        (xy 106.229001 85.573515)
        (xy 106.161041 85.552973)
        (xy 106.115805 85.500769)
        (xy 106.114374 85.497699)
        (xy 106.099272 85.465313)
        (xy 106.056382 85.373334)
        (xy 106.056379 85.373329)
        (xy 106.054056 85.368347)
        (xy 106.033327 85.338743)
        (xy 105.930908 85.192473)
        (xy 105.930906 85.19247)
        (xy 105.927749 85.187962)
        (xy 105.772038 85.032251)
        (xy 105.717128 84.993802)
        (xy 105.682959 84.969877)
        (xy 105.591654 84.905944)
        (xy 105.392076 84.81288)
        (xy 105.179371 84.755885)
        (xy 104.96 84.736693)
        (xy 104.740629 84.755885)
        (xy 104.527924 84.81288)
        (xy 104.434562 84.856415)
        (xy 104.333334 84.903618)
        (xy 104.333329 84.903621)
        (xy 104.328347 84.905944)
        (xy 104.32384 84.9091)
        (xy 104.323838 84.909101)
        (xy 104.152473 85.029092)
        (xy 104.15247 85.029094)
        (xy 104.147962 85.032251)
        (xy 103.992251 85.187962)
        (xy 103.989094 85.19247)
        (xy 103.989092 85.192473)
        (xy 103.886673 85.338743)
        (xy 103.865944 85.368347)
        (xy 103.863621 85.373329)
        (xy 103.863618 85.373334)
        (xy 103.817843 85.471501)
        (xy 103.77288 85.567924)
        (xy 103.715885 85.780629)
        (xy 103.696693 86)
        (xy 103.715885 86.219371)
        (xy 103.77288 86.432076)
        (xy 103.816415 86.525438)
        (xy 103.863618 86.626666)
        (xy 103.863621 86.626671)
        (xy 103.865944 86.631653)
        (xy 103.8691 86.63616)
        (xy 103.869101 86.636162)
        (xy 103.964297 86.772115)
        (xy 103.992251 86.812038)
        (xy 104.147962 86.967749)
        (xy 104.152471 86.970906)
        (xy 104.152473 86.970908)
        (xy 104.207384 87.009357)
        (xy 104.328346 87.094056)
        (xy 104.527924 87.18712)
        (xy 104.740629 87.244115)
        (xy 104.96 87.263307)
        (xy 105.179371 87.244115)
        (xy 105.392076 87.18712)
        (xy 105.591654 87.094056)
        (xy 105.712616 87.009357)
        (xy 105.767527 86.970908)
        (xy 105.767529 86.970906)
        (xy 105.772038 86.967749)
        (xy 105.927749 86.812038)
        (xy 105.955704 86.772115)
        (xy 106.050899 86.636162)
        (xy 106.0509 86.63616)
        (xy 106.054056 86.631653)
        (xy 106.056379 86.626671)
        (xy 106.056382 86.626666)
        (xy 106.101395 86.530134)
        (xy 106.115805 86.499231)
        (xy 106.162722 86.445946)
        (xy 106.230999 86.426485)
        (xy 106.298959 86.447027)
        (xy 106.344195 86.49923)
        (xy 106.358605 86.530134)
        (xy 106.403618 86.626666)
        (xy 106.403621 86.626671)
        (xy 106.405944 86.631653)
        (xy 106.4091 86.63616)
        (xy 106.409101 86.636162)
        (xy 106.504297 86.772115)
        (xy 106.532251 86.812038)
        (xy 106.687962 86.967749)
        (xy 106.692471 86.970906)
        (xy 106.692473 86.970908)
        (xy 106.747384 87.009357)
        (xy 106.868346 87.094056)
        (xy 107.067924 87.18712)
        (xy 107.280629 87.244115)
        (xy 107.5 87.263307)
        (xy 107.719371 87.244115)
        (xy 107.932076 87.18712)
        (xy 108.131654 87.094056)
        (xy 108.252616 87.009357)
        (xy 108.307527 86.970908)
        (xy 108.307529 86.970906)
        (xy 108.312038 86.967749)
        (xy 108.467749 86.812038)
        (xy 108.495704 86.772115)
        (xy 108.552788 86.69059)
        (xy 108.608245 86.646262)
        (xy 108.678865 86.638953)
        (xy 108.742225 86.670984)
        (xy 108.77821 86.732185)
        (xy 108.782001 86.762861)
        (xy 108.782001 86.794669)
        (xy 108.782371 86.80149)
        (xy 108.787895 86.852352)
        (xy 108.791521 86.867604)
        (xy 108.836676 86.988054)
        (xy 108.845214 87.003649)
        (xy 108.921715 87.105724)
        (xy 108.934276 87.118285)
        (xy 109.036351 87.194786)
        (xy 109.051946 87.203324)
        (xy 109.172394 87.248478)
        (xy 109.187649 87.252105)
        (xy 109.238514 87.257631)
        (xy 109.245328 87.258)
        (xy 109.767885 87.258)
        (xy 109.783124 87.253525)
        (xy 109.784329 87.252135)
        (xy 109.786 87.244452)
        (xy 109.786 87.239884)
        (xy 110.294 87.239884)
        (xy 110.298475 87.255123)
        (xy 110.299865 87.256328)
        (xy 110.307548 87.257999)
        (xy 110.834669 87.257999)
        (xy 110.84149 87.257629)
        (xy 110.892352 87.252105)
        (xy 110.907604 87.248479)
        (xy 111.028054 87.203324)
        (xy 111.043649 87.194786)
        (xy 111.145724 87.118285)
        (xy 111.158285 87.105724)
        (xy 111.234786 87.003649)
        (xy 111.243324 86.988054)
        (xy 111.288478 86.867606)
        (xy 111.292105 86.852351)
        (xy 111.297631 86.801486)
        (xy 111.298 86.794672)
        (xy 111.298 86.272115)
        (xy 111.293525 86.256876)
        (xy 111.292135 86.255671)
        (xy 111.284452 86.254)
        (xy 110.312115 86.254)
        (xy 110.296876 86.258475)
        (xy 110.295671 86.259865)
        (xy 110.294 86.267548)
        (xy 110.294 87.239884)
        (xy 109.786 87.239884)
        (xy 109.786 85.872)
        (xy 109.806002 85.803879)
        (xy 109.859658 85.757386)
        (xy 109.912 85.746)
        (xy 111.279884 85.746)
        (xy 111.295123 85.741525)
        (xy 111.296328 85.740135)
        (xy 111.297999 85.732452)
        (xy 111.297999 85.205331)
        (xy 111.297629 85.19851)
        (xy 111.292105 85.147648)
        (xy 111.288479 85.132397)
        (xy 111.287105 85.128731)
        (xy 111.286881 85.125676)
        (xy 111.286651 85.124707)
        (xy 111.286808 85.12467)
        (xy 111.281922 85.057924)
        (xy 111.315843 84.995555)
        (xy 111.378098 84.961425)
        (xy 111.405087 84.958501)
        (xy 112.067413 84.958501)
        (xy 112.135534 84.978503)
        (xy 112.182027 85.032159)
        (xy 112.192934 85.073519)
        (xy 112.206457 85.228087)
        (xy 112.207881 85.2334)
        (xy 112.207881 85.233402)
        (xy 112.242832 85.363838)
        (xy 112.265716 85.449243)
        (xy 112.268039 85.454224)
        (xy 112.268039 85.454225)
        (xy 112.360151 85.651762)
        (xy 112.360154 85.651767)
        (xy 112.362477 85.656749)
        (xy 112.432944 85.757386)
        (xy 112.490582 85.839701)
        (xy 112.493802 85.8443)
        (xy 112.6557 86.006198)
        (xy 112.660208 86.009355)
        (xy 112.660211 86.009357)
        (xy 112.712467 86.045947)
        (xy 112.843251 86.137523)
        (xy 112.848233 86.139846)
        (xy 112.848238 86.139849)
        (xy 113.045775 86.231961)
        (xy 113.050757 86.234284)
        (xy 113.056065 86.235706)
        (xy 113.056067 86.235707)
        (xy 113.266598 86.292119)
        (xy 113.2666 86.292119)
        (xy 113.271913 86.293543)
        (xy 113.5 86.313498)
        (xy 113.728087 86.293543)
        (xy 113.7334 86.292119)
        (xy 113.733402 86.292119)
        (xy 113.943933 86.235707)
        (xy 113.943935 86.235706)
        (xy 113.949243 86.234284)
        (xy 113.954225 86.231961)
        (xy 114.151762 86.139849)
        (xy 114.151767 86.139846)
        (xy 114.156749 86.137523)
        (xy 114.287533 86.045947)
        (xy 114.339789 86.009357)
        (xy 114.339792 86.009355)
        (xy 114.3443 86.006198)
        (xy 114.350498 86)
        (xy 118.526502 86)
        (xy 118.546457 86.228087)
        (xy 118.547881 86.2334)
        (xy 118.547881 86.233402)
        (xy 118.593895 86.405125)
        (xy 118.605716 86.449243)
        (xy 118.608039 86.454224)
        (xy 118.608039 86.454225)
        (xy 118.700151 86.651762)
        (xy 118.700154 86.651767)
        (xy 118.702477 86.656749)
        (xy 118.773355 86.757973)
        (xy 118.813941 86.815935)
        (xy 118.833802 86.8443)
        (xy 118.9957 87.006198)
        (xy 119.000208 87.009355)
        (xy 119.000211 87.009357)
        (xy 119.078389 87.064098)
        (xy 119.183251 87.137523)
        (xy 119.188233 87.139846)
        (xy 119.188238 87.139849)
        (xy 119.385775 87.231961)
        (xy 119.390757 87.234284)
        (xy 119.396065 87.235706)
        (xy 119.396067 87.235707)
        (xy 119.606598 87.292119)
        (xy 119.6066 87.292119)
        (xy 119.611913 87.293543)
        (xy 119.84 87.313498)
        (xy 120.068087 87.293543)
        (xy 120.0734 87.292119)
        (xy 120.073402 87.292119)
        (xy 120.283933 87.235707)
        (xy 120.283935 87.235706)
        (xy 120.289243 87.234284)
        (xy 120.294225 87.231961)
        (xy 120.491762 87.139849)
        (xy 120.491767 87.139846)
        (xy 120.496749 87.137523)
        (xy 120.601611 87.064098)
        (xy 120.679789 87.009357)
        (xy 120.679792 87.009355)
        (xy 120.6843 87.006198)
        (xy 120.846198 86.8443)
        (xy 120.86606 86.815935)
        (xy 120.906645 86.757973)
        (xy 120.977523 86.656749)
        (xy 120.979846 86.651767)
        (xy 120.979849 86.651762)
        (xy 121.071961 86.454225)
        (xy 121.071961 86.454224)
        (xy 121.074284 86.449243)
        (xy 121.086106 86.405125)
        (xy 121.132119 86.233402)
        (xy 121.132119 86.2334)
        (xy 121.133543 86.228087)
        (xy 121.153498 86)
        (xy 128.686502 86)
        (xy 128.706457 86.228087)
        (xy 128.707881 86.2334)
        (xy 128.707881 86.233402)
        (xy 128.753895 86.405125)
        (xy 128.765716 86.449243)
        (xy 128.768039 86.454224)
        (xy 128.768039 86.454225)
        (xy 128.860151 86.651762)
        (xy 128.860154 86.651767)
        (xy 128.862477 86.656749)
        (xy 128.933355 86.757973)
        (xy 128.973941 86.815935)
        (xy 128.993802 86.8443)
        (xy 129.1557 87.006198)
        (xy 129.160208 87.009355)
        (xy 129.160211 87.009357)
        (xy 129.238389 87.064098)
        (xy 129.343251 87.137523)
        (xy 129.348233 87.139846)
        (xy 129.348238 87.139849)
        (xy 129.545775 87.231961)
        (xy 129.550757 87.234284)
        (xy 129.556065 87.235706)
        (xy 129.556067 87.235707)
        (xy 129.766598 87.292119)
        (xy 129.7666 87.292119)
        (xy 129.771913 87.293543)
        (xy 130 87.313498)
        (xy 130.228087 87.293543)
        (xy 130.2334 87.292119)
        (xy 130.233402 87.292119)
        (xy 130.443933 87.235707)
        (xy 130.443935 87.235706)
        (xy 130.449243 87.234284)
        (xy 130.454225 87.231961)
        (xy 130.651762 87.139849)
        (xy 130.651767 87.139846)
        (xy 130.656749 87.137523)
        (xy 130.761611 87.064098)
        (xy 130.839789 87.009357)
        (xy 130.839792 87.009355)
        (xy 130.8443 87.006198)
        (xy 131.006198 86.8443)
        (xy 131.02606 86.815935)
        (xy 131.066645 86.757973)
        (xy 131.137523 86.656749)
        (xy 131.139846 86.651767)
        (xy 131.139849 86.651762)
        (xy 131.210616 86.5)
        (xy 132.026502 86.5)
        (xy 132.046457 86.728087)
        (xy 132.047881 86.7334)
        (xy 132.047881 86.733402)
        (xy 132.097388 86.918161)
        (xy 132.105716 86.949243)
        (xy 132.108039 86.954224)
        (xy 132.108039 86.954225)
        (xy 132.200151 87.151762)
        (xy 132.200154 87.151767)
        (xy 132.202477 87.156749)
        (xy 132.271359 87.255123)
        (xy 132.329172 87.337687)
        (xy 132.333802 87.3443)
        (xy 132.4957 87.506198)
        (xy 132.500208 87.509355)
        (xy 132.500211 87.509357)
        (xy 132.538934 87.536471)
        (xy 132.683251 87.637523)
        (xy 132.688233 87.639846)
        (xy 132.688238 87.639849)
        (xy 132.830054 87.705978)
        (xy 132.890757 87.734284)
        (xy 132.896065 87.735706)
        (xy 132.896067 87.735707)
        (xy 133.106598 87.792119)
        (xy 133.1066 87.792119)
        (xy 133.111913 87.793543)
        (xy 133.34 87.813498)
        (xy 133.568087 87.793543)
        (xy 133.5734 87.792119)
        (xy 133.573402 87.792119)
        (xy 133.783933 87.735707)
        (xy 133.783935 87.735706)
        (xy 133.789243 87.734284)
        (xy 133.849946 87.705978)
        (xy 133.991762 87.639849)
        (xy 133.991767 87.639846)
        (xy 133.996749 87.637523)
        (xy 134.141066 87.536471)
        (xy 134.179789 87.509357)
        (xy 134.179792 87.509355)
        (xy 134.1843 87.506198)
        (xy 134.346198 87.3443)
        (xy 134.350829 87.337687)
        (xy 134.408641 87.255123)
        (xy 134.477523 87.156749)
        (xy 134.479846 87.151767)
        (xy 134.479849 87.151762)
        (xy 134.571961 86.954225)
        (xy 134.571961 86.954224)
        (xy 134.574284 86.949243)
        (xy 134.582613 86.918161)
        (xy 134.632119 86.733402)
        (xy 134.632119 86.7334)
        (xy 134.633543 86.728087)
        (xy 134.653498 86.5)
        (xy 142.186502 86.5)
        (xy 142.206457 86.728087)
        (xy 142.207881 86.7334)
        (xy 142.207881 86.733402)
        (xy 142.257388 86.918161)
        (xy 142.265716 86.949243)
        (xy 142.268039 86.954224)
        (xy 142.268039 86.954225)
        (xy 142.360151 87.151762)
        (xy 142.360154 87.151767)
        (xy 142.362477 87.156749)
        (xy 142.431359 87.255123)
        (xy 142.489172 87.337687)
        (xy 142.493802 87.3443)
        (xy 142.6557 87.506198)
        (xy 142.660208 87.509355)
        (xy 142.660211 87.509357)
        (xy 142.698934 87.536471)
        (xy 142.843251 87.637523)
        (xy 142.848233 87.639846)
        (xy 142.848238 87.639849)
        (xy 142.990054 87.705978)
        (xy 143.050757 87.734284)
        (xy 143.056065 87.735706)
        (xy 143.056067 87.735707)
        (xy 143.266598 87.792119)
        (xy 143.2666 87.792119)
        (xy 143.271913 87.793543)
        (xy 143.5 87.813498)
        (xy 143.728087 87.793543)
        (xy 143.7334 87.792119)
        (xy 143.733402 87.792119)
        (xy 143.943933 87.735707)
        (xy 143.943935 87.735706)
        (xy 143.949243 87.734284)
        (xy 144.009946 87.705978)
        (xy 144.151762 87.639849)
        (xy 144.151767 87.639846)
        (xy 144.156749 87.637523)
        (xy 144.301066 87.536471)
        (xy 144.339789 87.509357)
        (xy 144.339792 87.509355)
        (xy 144.3443 87.506198)
        (xy 144.506198 87.3443)
        (xy 144.510829 87.337687)
        (xy 144.568641 87.255123)
        (xy 144.637523 87.156749)
        (xy 144.639846 87.151767)
        (xy 144.639849 87.151762)
        (xy 144.731961 86.954225)
        (xy 144.731961 86.954224)
        (xy 144.734284 86.949243)
        (xy 144.742613 86.918161)
        (xy 144.792119 86.733402)
        (xy 144.792119 86.7334)
        (xy 144.793543 86.728087)
        (xy 144.813498 86.5)
        (xy 144.793543 86.271913)
        (xy 144.786054 86.243965)
        (xy 144.735707 86.056067)
        (xy 144.735706 86.056065)
        (xy 144.734284 86.050757)
        (xy 144.708063 85.994525)
        (xy 144.639849 85.848238)
        (xy 144.639846 85.848233)
        (xy 144.637523 85.843251)
        (xy 144.564098 85.738389)
        (xy 144.509357 85.660211)
        (xy 144.509355 85.660208)
        (xy 144.506198 85.6557)
        (xy 144.3443 85.493802)
        (xy 144.339792 85.490645)
        (xy 144.339789 85.490643)
        (xy 144.165132 85.368347)
        (xy 144.156749 85.362477)
        (xy 144.151767 85.360154)
        (xy 144.151762 85.360151)
        (xy 143.954225 85.268039)
        (xy 143.954224 85.268039)
        (xy 143.949243 85.265716)
        (xy 143.943935 85.264294)
        (xy 143.943933 85.264293)
        (xy 143.733402 85.207881)
        (xy 143.7334 85.207881)
        (xy 143.728087 85.206457)
        (xy 143.5 85.186502)
        (xy 143.271913 85.206457)
        (xy 143.2666 85.207881)
        (xy 143.266598 85.207881)
        (xy 143.056067 85.264293)
        (xy 143.056065 85.264294)
        (xy 143.050757 85.265716)
        (xy 143.045776 85.268039)
        (xy 143.045775 85.268039)
        (xy 142.848238 85.360151)
        (xy 142.848233 85.360154)
        (xy 142.843251 85.362477)
        (xy 142.834868 85.368347)
        (xy 142.660211 85.490643)
        (xy 142.660208 85.490645)
        (xy 142.6557 85.493802)
        (xy 142.493802 85.6557)
        (xy 142.490645 85.660208)
        (xy 142.490643 85.660211)
        (xy 142.435902 85.738389)
        (xy 142.362477 85.843251)
        (xy 142.360154 85.848233)
        (xy 142.360151 85.848238)
        (xy 142.291937 85.994525)
        (xy 142.265716 86.050757)
        (xy 142.264294 86.056065)
        (xy 142.264293 86.056067)
        (xy 142.213946 86.243965)
        (xy 142.206457 86.271913)
        (xy 142.186502 86.5)
        (xy 134.653498 86.5)
        (xy 134.633543 86.271913)
        (xy 134.626054 86.243965)
        (xy 134.575707 86.056067)
        (xy 134.575706 86.056065)
        (xy 134.574284 86.050757)
        (xy 134.548063 85.994525)
        (xy 134.479849 85.848238)
        (xy 134.479846 85.848233)
        (xy 134.477523 85.843251)
        (xy 134.404098 85.738389)
        (xy 134.349357 85.660211)
        (xy 134.349355 85.660208)
        (xy 134.346198 85.6557)
        (xy 134.1843 85.493802)
        (xy 134.179792 85.490645)
        (xy 134.179789 85.490643)
        (xy 134.005132 85.368347)
        (xy 133.996749 85.362477)
        (xy 133.991767 85.360154)
        (xy 133.991762 85.360151)
        (xy 133.794225 85.268039)
        (xy 133.794224 85.268039)
        (xy 133.789243 85.265716)
        (xy 133.783935 85.264294)
        (xy 133.783933 85.264293)
        (xy 133.573402 85.207881)
        (xy 133.5734 85.207881)
        (xy 133.568087 85.206457)
        (xy 133.34 85.186502)
        (xy 133.111913 85.206457)
        (xy 133.1066 85.207881)
        (xy 133.106598 85.207881)
        (xy 132.896067 85.264293)
        (xy 132.896065 85.264294)
        (xy 132.890757 85.265716)
        (xy 132.885776 85.268039)
        (xy 132.885775 85.268039)
        (xy 132.688238 85.360151)
        (xy 132.688233 85.360154)
        (xy 132.683251 85.362477)
        (xy 132.674868 85.368347)
        (xy 132.500211 85.490643)
        (xy 132.500208 85.490645)
        (xy 132.4957 85.493802)
        (xy 132.333802 85.6557)
        (xy 132.330645 85.660208)
        (xy 132.330643 85.660211)
        (xy 132.275902 85.738389)
        (xy 132.202477 85.843251)
        (xy 132.200154 85.848233)
        (xy 132.200151 85.848238)
        (xy 132.131937 85.994525)
        (xy 132.105716 86.050757)
        (xy 132.104294 86.056065)
        (xy 132.104293 86.056067)
        (xy 132.053946 86.243965)
        (xy 132.046457 86.271913)
        (xy 132.026502 86.5)
        (xy 131.210616 86.5)
        (xy 131.231961 86.454225)
        (xy 131.231961 86.454224)
        (xy 131.234284 86.449243)
        (xy 131.246106 86.405125)
        (xy 131.292119 86.233402)
        (xy 131.292119 86.2334)
        (xy 131.293543 86.228087)
        (xy 131.313498 86)
        (xy 131.293543 85.771913)
        (xy 131.290489 85.760514)
        (xy 131.235707 85.556067)
        (xy 131.235706 85.556065)
        (xy 131.234284 85.550757)
        (xy 131.231183 85.544107)
        (xy 131.139849 85.348238)
        (xy 131.139846 85.348233)
        (xy 131.137523 85.343251)
        (xy 131.027766 85.186502)
        (xy 131.009357 85.160211)
        (xy 131.009355 85.160208)
        (xy 131.006198 85.1557)
        (xy 130.8443 84.993802)
        (xy 130.839792 84.990645)
        (xy 130.839789 84.990643)
        (xy 130.718826 84.905944)
        (xy 130.656749 84.862477)
        (xy 130.651767 84.860154)
        (xy 130.651762 84.860151)
        (xy 130.454225 84.768039)
        (xy 130.454224 84.768039)
        (xy 130.449243 84.765716)
        (xy 130.443935 84.764294)
        (xy 130.443933 84.764293)
        (xy 130.233402 84.707881)
        (xy 130.2334 84.707881)
        (xy 130.228087 84.706457)
        (xy 130 84.686502)
        (xy 129.771913 84.706457)
        (xy 129.7666 84.707881)
        (xy 129.766598 84.707881)
        (xy 129.556067 84.764293)
        (xy 129.556065 84.764294)
        (xy 129.550757 84.765716)
        (xy 129.545776 84.768039)
        (xy 129.545775 84.768039)
        (xy 129.348238 84.860151)
        (xy 129.348233 84.860154)
        (xy 129.343251 84.862477)
        (xy 129.281174 84.905944)
        (xy 129.160211 84.990643)
        (xy 129.160208 84.990645)
        (xy 129.1557 84.993802)
        (xy 128.993802 85.1557)
        (xy 128.990645 85.160208)
        (xy 128.990643 85.160211)
        (xy 128.972234 85.186502)
        (xy 128.862477 85.343251)
        (xy 128.860154 85.348233)
        (xy 128.860151 85.348238)
        (xy 128.768817 85.544107)
        (xy 128.765716 85.550757)
        (xy 128.764294 85.556065)
        (xy 128.764293 85.556067)
        (xy 128.709511 85.760514)
        (xy 128.706457 85.771913)
        (xy 128.686502 86)
        (xy 121.153498 86)
        (xy 121.133543 85.771913)
        (xy 121.130489 85.760514)
        (xy 121.075707 85.556067)
        (xy 121.075706 85.556065)
        (xy 121.074284 85.550757)
        (xy 121.071183 85.544107)
        (xy 120.979849 85.348238)
        (xy 120.979846 85.348233)
        (xy 120.977523 85.343251)
        (xy 120.867766 85.186502)
        (xy 120.849357 85.160211)
        (xy 120.849355 85.160208)
        (xy 120.846198 85.1557)
        (xy 120.6843 84.993802)
        (xy 120.679792 84.990645)
        (xy 120.679789 84.990643)
        (xy 120.558826 84.905944)
        (xy 120.496749 84.862477)
        (xy 120.491767 84.860154)
        (xy 120.491762 84.860151)
        (xy 120.294225 84.768039)
        (xy 120.294224 84.768039)
        (xy 120.289243 84.765716)
        (xy 120.283935 84.764294)
        (xy 120.283933 84.764293)
        (xy 120.073402 84.707881)
        (xy 120.0734 84.707881)
        (xy 120.068087 84.706457)
        (xy 119.84 84.686502)
        (xy 119.611913 84.706457)
        (xy 119.6066 84.707881)
        (xy 119.606598 84.707881)
        (xy 119.396067 84.764293)
        (xy 119.396065 84.764294)
        (xy 119.390757 84.765716)
        (xy 119.385776 84.768039)
        (xy 119.385775 84.768039)
        (xy 119.188238 84.860151)
        (xy 119.188233 84.860154)
        (xy 119.183251 84.862477)
        (xy 119.121174 84.905944)
        (xy 119.000211 84.990643)
        (xy 119.000208 84.990645)
        (xy 118.9957 84.993802)
        (xy 118.833802 85.1557)
        (xy 118.830645 85.160208)
        (xy 118.830643 85.160211)
        (xy 118.812234 85.186502)
        (xy 118.702477 85.343251)
        (xy 118.700154 85.348233)
        (xy 118.700151 85.348238)
        (xy 118.608817 85.544107)
        (xy 118.605716 85.550757)
        (xy 118.604294 85.556065)
        (xy 118.604293 85.556067)
        (xy 118.549511 85.760514)
        (xy 118.546457 85.771913)
        (xy 118.526502 86)
        (xy 114.350498 86)
        (xy 114.506198 85.8443)
        (xy 114.509419 85.839701)
        (xy 114.567056 85.757386)
        (xy 114.637523 85.656749)
        (xy 114.639846 85.651767)
        (xy 114.639849 85.651762)
        (xy 114.731961 85.454225)
        (xy 114.731961 85.454224)
        (xy 114.734284 85.449243)
        (xy 114.757169 85.363838)
        (xy 114.792119 85.233402)
        (xy 114.792119 85.2334)
        (xy 114.793543 85.228087)
        (xy 114.813498 85)
        (xy 114.793543 84.771913)
        (xy 114.775876 84.705978)
        (xy 114.735707 84.556067)
        (xy 114.735706 84.556065)
        (xy 114.734284 84.550757)
        (xy 114.731244 84.544237)
        (xy 114.639849 84.348238)
        (xy 114.639846 84.348233)
        (xy 114.637523 84.343251)
        (xy 114.541958 84.20677)
        (xy 114.51927 84.139497)
        (xy 114.536555 84.070637)
        (xy 114.588324 84.022052)
        (xy 114.645171 84.0085)
        (xy 146.190481 84.0085)
        (xy 146.258602 84.028502)
        (xy 146.305095 84.082158)
        (xy 146.315199 84.152432)
        (xy 146.285705 84.217012)
        (xy 146.243731 84.248695)
        (xy 146.228238 84.255919)
        (xy 146.228233 84.255922)
        (xy 146.223251 84.258245)
        (xy 146.118389 84.33167)
        (xy 146.040211 84.386411)
        (xy 146.040208 84.386413)
        (xy 146.0357 84.38957)
        (xy 145.873802 84.551468)
        (xy 145.870645 84.555976)
        (xy 145.870643 84.555979)
        (xy 145.815902 84.634157)
        (xy 145.742477 84.739019)
        (xy 145.740154 84.744001)
        (xy 145.740151 84.744006)
        (xy 145.661121 84.913488)
        (xy 145.645716 84.946525)
        (xy 145.644294 84.951833)
        (xy 145.644293 84.951835)
        (xy 145.587881 85.162366)
        (xy 145.586457 85.167681)
        (xy 145.566502 85.395768)
        (xy 145.586457 85.623855)
        (xy 145.587881 85.629168)
        (xy 145.587881 85.62917)
        (xy 145.638594 85.81843)
        (xy 145.645716 85.845011)
        (xy 145.648039 85.849992)
        (xy 145.648039 85.849993)
        (xy 145.740151 86.04753)
        (xy 145.740154 86.047535)
        (xy 145.742477 86.052517)
        (xy 145.801999 86.137523)
        (xy 145.869188 86.233478)
        (xy 145.873802 86.240068)
        (xy 146.0357 86.401966)
        (xy 146.040208 86.405123)
        (xy 146.040211 86.405125)
        (xy 146.103218 86.449243)
        (xy 146.223251 86.533291)
        (xy 146.228233 86.535614)
        (xy 146.228238 86.535617)
        (xy 146.425775 86.627729)
        (xy 146.430757 86.630052)
        (xy 146.436065 86.631474)
        (xy 146.436067 86.631475)
        (xy 146.646598 86.687887)
        (xy 146.6466 86.687887)
        (xy 146.651913 86.689311)
        (xy 146.88 86.709266)
        (xy 147.108087 86.689311)
        (xy 147.1134 86.687887)
        (xy 147.113402 86.687887)
        (xy 147.323933 86.631475)
        (xy 147.323935 86.631474)
        (xy 147.329243 86.630052)
        (xy 147.334225 86.627729)
        (xy 147.531762 86.535617)
        (xy 147.531767 86.535614)
        (xy 147.536749 86.533291)
        (xy 147.656782 86.449243)
        (xy 147.719789 86.405125)
        (xy 147.719792 86.405123)
        (xy 147.7243 86.401966)
        (xy 147.886198 86.240068)
        (xy 147.890813 86.233478)
        (xy 147.958001 86.137523)
        (xy 148.017523 86.052517)
        (xy 148.019846 86.047535)
        (xy 148.019849 86.04753)
        (xy 148.111961 85.849993)
        (xy 148.111961 85.849992)
        (xy 148.114284 85.845011)
        (xy 148.121407 85.81843)
        (xy 148.172119 85.62917)
        (xy 148.172119 85.629168)
        (xy 148.173543 85.623855)
        (xy 148.193498 85.395768)
        (xy 148.173543 85.167681)
        (xy 148.172119 85.162366)
        (xy 148.115707 84.951835)
        (xy 148.115706 84.951833)
        (xy 148.114284 84.946525)
        (xy 148.098879 84.913488)
        (xy 148.019849 84.744006)
        (xy 148.019846 84.744001)
        (xy 148.017523 84.739019)
        (xy 147.944098 84.634157)
        (xy 147.889357 84.555979)
        (xy 147.889355 84.555976)
        (xy 147.886198 84.551468)
        (xy 147.7243 84.38957)
        (xy 147.719792 84.386413)
        (xy 147.719789 84.386411)
        (xy 147.641611 84.33167)
        (xy 147.536749 84.258245)
        (xy 147.531767 84.255922)
        (xy 147.531762 84.255919)
        (xy 147.516269 84.248695)
        (xy 147.462984 84.201778)
        (xy 147.443523 84.1335)
        (xy 147.464065 84.06554)
        (xy 147.518088 84.019475)
        (xy 147.569519 84.0085)
        (xy 153.258355 84.0085)
        (xy 153.326476 84.028502)
        (xy 153.372969 84.082158)
        (xy 153.383073 84.152432)
        (xy 153.353579 84.217012)
        (xy 153.34745 84.223595)
        (xy 153.343919 84.227126)
        (xy 153.336739 84.232507)
        (xy 153.249385 84.349063)
        (xy 153.198255 84.485452)
        (xy 153.1915 84.547634)
        (xy 153.1915 86.243902)
        (xy 153.198255 86.306084)
        (xy 153.249385 86.442473)
        (xy 153.336739 86.559029)
        (xy 153.453295 86.646383)
        (xy 153.589684 86.697513)
        (xy 153.651866 86.704268)
        (xy 155.348134 86.704268)
        (xy 155.410316 86.697513)
        (xy 155.546705 86.646383)
        (xy 155.663261 86.559029)
        (xy 155.750615 86.442473)
        (xy 155.801745 86.306084)
        (xy 155.8085 86.243902)
        (xy 155.8085 85.118101)
        (xy 172.778576 85.118101)
        (xy 172.785644 85.131547)
        (xy 173.487188 85.833091)
        (xy 173.501132 85.840705)
        (xy 173.502965 85.840574)
        (xy 173.50958 85.836323)
        (xy 174.215077 85.130826)
        (xy 174.221507 85.119051)
        (xy 174.212211 85.107036)
        (xy 174.161006 85.071182)
        (xy 174.151511 85.065699)
        (xy 173.954053 84.973623)
        (xy 173.943761 84.969877)
        (xy 173.733312 84.913488)
        (xy 173.722519 84.911585)
        (xy 173.505475 84.892596)
        (xy 173.494525 84.892596)
        (xy 173.277481 84.911585)
        (xy 173.266688 84.913488)
        (xy 173.056239 84.969877)
        (xy 173.045947 84.973623)
        (xy 172.848489 85.065699)
        (xy 172.838994 85.071182)
        (xy 172.786952 85.107622)
        (xy 172.778576 85.118101)
        (xy 155.8085 85.118101)
        (xy 155.8085 84.547634)
        (xy 155.801745 84.485452)
        (xy 155.750615 84.349063)
        (xy 155.663261 84.232507)
        (xy 155.656081 84.227126)
        (xy 155.65255 84.223595)
        (xy 155.618524 84.161283)
        (xy 155.623589 84.090468)
        (xy 155.666136 84.033632)
        (xy 155.732656 84.008821)
        (xy 155.741645 84.0085)
        (xy 179.3655 84.0085)
        (xy 179.433621 84.028502)
        (xy 179.480114 84.082158)
        (xy 179.4915 84.1345)
        (xy 179.4915 90.794179)
        (xy 179.471498 90.8623)
        (xy 179.417842 90.908793)
        (xy 179.347568 90.918897)
        (xy 179.282988 90.889403)
        (xy 179.247518 90.838408)
        (xy 179.203768 90.721705)
        (xy 179.203767 90.721703)
        (xy 179.200615 90.713295)
        (xy 179.113261 90.596739)
        (xy 178.996705 90.509385)
        (xy 178.860316 90.458255)
        (xy 178.798134 90.4515)
        (xy 176.201866 90.4515)
        (xy 176.139684 90.458255)
        (xy 176.003295 90.509385)
        (xy 175.886739 90.596739)
        (xy 175.799385 90.713295)
        (xy 175.748255 90.849684)
        (xy 175.7415 90.911866)
        (xy 175.7415 93.008134)
        (xy 175.748255 93.070316)
        (xy 175.799385 93.206705)
        (xy 175.886739 93.323261)
        (xy 176.003295 93.410615)
        (xy 176.004528 93.411077)
        (xy 176.051953 93.458608)
        (xy 176.066966 93.527999)
        (xy 176.038661 93.598845)
        (xy 176.01089 93.632654)
        (xy 176.005134 93.640936)
        (xy 175.888159 93.841919)
        (xy 175.883797 93.851024)
        (xy 175.800463 94.068115)
        (xy 175.797612 94.077804)
        (xy 175.766179 94.228264)
        (xy 175.767302 94.242325)
        (xy 175.77741 94.246)
        (xy 177.628 94.246)
        (xy 177.696121 94.266002)
        (xy 177.742614 94.319658)
        (xy 177.754 94.372)
        (xy 177.754 94.628)
        (xy 177.733998 94.696121)
        (xy 177.680342 94.742614)
        (xy 177.628 94.754)
        (xy 175.77941 94.754)
        (xy 175.765324 94.758136)
        (xy 175.763275 94.771114)
        (xy 175.765325 94.78883)
        (xy 175.767285 94.798727)
        (xy 175.830604 95.022494)
        (xy 175.834116 95.031938)
        (xy 175.932399 95.242705)
        (xy 175.937378 95.251471)
        (xy 176.068087 95.443802)
        (xy 176.074419 95.451677)
        (xy 176.234186 95.620626)
        (xy 176.241695 95.627387)
        (xy 176.29629 95.669128)
        (xy 176.338258 95.726393)
        (xy 176.342603 95.797256)
        (xy 176.303087 95.863737)
        (xy 176.252798 95.908072)
        (xy 176.165142 95.98535)
        (xy 176.165139 95.985353)
        (xy 176.161345 95.988698)
        (xy 176.158135 95.992606)
        (xy 176.158134 95.992607)
        (xy 176.020464 96.160211)
        (xy 176.007266 96.176278)
        (xy 176.004724 96.180646)
        (xy 175.892487 96.373488)
        (xy 175.885159 96.386078)
        (xy 175.883346 96.390801)
        (xy 175.806288 96.591547)
        (xy 175.798167 96.612702)
        (xy 175.797133 96.617652)
        (xy 175.797132 96.617655)
        (xy 175.759929 96.795739)
        (xy 175.748526 96.85032)
        (xy 175.737514 97.092817)
        (xy 175.738095 97.097837)
        (xy 175.738095 97.097841)
        (xy 175.763948 97.321273)
        (xy 175.765415 97.333956)
        (xy 175.766791 97.33882)
        (xy 175.766792 97.338823)
        (xy 175.810137 97.492)
        (xy 175.83151 97.567532)
        (xy 175.833644 97.572108)
        (xy 175.833646 97.572114)
        (xy 175.931962 97.782954)
        (xy 175.934099 97.787536)
        (xy 176.070544 97.988307)
        (xy 176.237332 98.164681)
        (xy 176.241358 98.167759)
        (xy 176.241359 98.16776)
        (xy 176.426154 98.309047)
        (xy 176.426158 98.30905)
        (xy 176.430174 98.31212)
        (xy 176.434632 98.31451)
        (xy 176.434633 98.314511)
        (xy 176.540863 98.371471)
        (xy 176.644109 98.426831)
        (xy 176.873631 98.505862)
        (xy 176.972978 98.523022)
        (xy 177.108926 98.546504)
        (xy 177.108932 98.546505)
        (xy 177.112836 98.547179)
        (xy 177.116797 98.547359)
        (xy 177.116798 98.547359)
        (xy 177.140506 98.548436)
        (xy 177.140525 98.548436)
        (xy 177.141925 98.5485)
        (xy 177.811001 98.5485)
        (xy 177.813509 98.548298)
        (xy 177.813514 98.548298)
        (xy 177.986924 98.534346)
        (xy 177.986929 98.534345)
        (xy 177.991965 98.53394)
        (xy 177.996873 98.532734)
        (xy 177.996876 98.532734)
        (xy 178.222792 98.477244)
        (xy 178.227706 98.476037)
        (xy 178.232358 98.474062)
        (xy 178.232362 98.474061)
        (xy 178.438359 98.38662)
        (xy 178.451156 98.381188)
        (xy 178.559406 98.313019)
        (xy 178.652288 98.254528)
        (xy 178.652291 98.254526)
        (xy 178.656567 98.251833)
        (xy 178.755422 98.164681)
        (xy 178.834858 98.09465)
        (xy 178.834861 98.094647)
        (xy 178.838655 98.091302)
        (xy 178.841866 98.087393)
        (xy 178.989526 97.907628)
        (xy 178.989528 97.907625)
        (xy 178.992734 97.903722)
        (xy 179.114841 97.693922)
        (xy 179.123798 97.670588)
        (xy 179.20002 97.472022)
        (xy 179.200021 97.472018)
        (xy 179.201833 97.467298)
        (xy 179.236636 97.300705)
        (xy 179.242163 97.27425)
        (xy 179.275672 97.211659)
        (xy 179.337702 97.177121)
        (xy 179.408557 97.181601)
        (xy 179.465742 97.223677)
        (xy 179.491101 97.289991)
        (xy 179.4915 97.300016)
        (xy 179.4915 106.3655)
        (xy 179.471498 106.433621)
        (xy 179.417842 106.480114)
        (xy 179.3655 106.4915)
        (xy 99.1345 106.4915)
        (xy 99.066379 106.471498)
        (xy 99.019886 106.417842)
        (xy 99.0085 106.3655)
        (xy 99.0085 105.148134)
        (xy 122.3915 105.148134)
        (xy 122.398255 105.210316)
        (xy 122.449385 105.346705)
        (xy 122.536739 105.463261)
        (xy 122.653295 105.550615)
        (xy 122.789684 105.601745)
        (xy 122.851866 105.6085)
        (xy 124.548134 105.6085)
        (xy 124.610316 105.601745)
        (xy 124.746705 105.550615)
        (xy 124.863261 105.463261)
        (xy 124.950615 105.346705)
        (xy 125.001745 105.210316)
        (xy 125.002917 105.199526)
        (xy 125.003803 105.197394)
        (xy 125.004425 105.194778)
        (xy 125.004848 105.194879)
        (xy 125.030155 105.133965)
        (xy 125.088517 105.093537)
        (xy 125.159471 105.091078)
        (xy 125.22049 105.127371)
        (xy 125.227489 105.136031)
        (xy 125.230643 105.139789)
        (xy 125.233802 105.1443)
        (xy 125.3957 105.306198)
        (xy 125.400208 105.309355)
        (xy 125.400211 105.309357)
        (xy 125.403646 105.311762)
        (xy 125.583251 105.437523)
        (xy 125.588233 105.439846)
        (xy 125.588238 105.439849)
        (xy 125.784765 105.53149)
        (xy 125.790757 105.534284)
        (xy 125.796065 105.535706)
        (xy 125.796067 105.535707)
        (xy 126.006598 105.592119)
        (xy 126.0066 105.592119)
        (xy 126.011913 105.593543)
        (xy 126.24 105.613498)
        (xy 126.468087 105.593543)
        (xy 126.4734 105.592119)
        (xy 126.473402 105.592119)
        (xy 126.683933 105.535707)
        (xy 126.683935 105.535706)
        (xy 126.689243 105.534284)
        (xy 126.695235 105.53149)
        (xy 126.891762 105.439849)
        (xy 126.891767 105.439846)
        (xy 126.896749 105.437523)
        (xy 127.076354 105.311762)
        (xy 127.079789 105.309357)
        (xy 127.079792 105.309355)
        (xy 127.0843 105.306198)
        (xy 127.246198 105.1443)
        (xy 127.274464 105.103933)
        (xy 127.304098 105.061611)
        (xy 127.377523 104.956749)
        (xy 127.379846 104.951767)
        (xy 127.379849 104.951762)
        (xy 127.395805 104.917543)
        (xy 127.442722 104.864258)
        (xy 127.510999 104.844797)
        (xy 127.578959 104.865339)
        (xy 127.624195 104.917543)
        (xy 127.640151 104.951762)
        (xy 127.640154 104.951767)
        (xy 127.642477 104.956749)
        (xy 127.715902 105.061611)
        (xy 127.745537 105.103933)
        (xy 127.773802 105.1443)
        (xy 127.9357 105.306198)
        (xy 127.940208 105.309355)
        (xy 127.940211 105.309357)
        (xy 127.943646 105.311762)
        (xy 128.123251 105.437523)
        (xy 128.128233 105.439846)
        (xy 128.128238 105.439849)
        (xy 128.324765 105.53149)
        (xy 128.330757 105.534284)
        (xy 128.336065 105.535706)
        (xy 128.336067 105.535707)
        (xy 128.546598 105.592119)
        (xy 128.5466 105.592119)
        (xy 128.551913 105.593543)
        (xy 128.78 105.613498)
        (xy 129.008087 105.593543)
        (xy 129.0134 105.592119)
        (xy 129.013402 105.592119)
        (xy 129.223933 105.535707)
        (xy 129.223935 105.535706)
        (xy 129.229243 105.534284)
        (xy 129.235235 105.53149)
        (xy 129.431762 105.439849)
        (xy 129.431767 105.439846)
        (xy 129.436749 105.437523)
        (xy 129.616354 105.311762)
        (xy 129.619789 105.309357)
        (xy 129.619792 105.309355)
        (xy 129.6243 105.306198)
        (xy 129.786198 105.1443)
        (xy 129.814464 105.103933)
        (xy 129.844098 105.061611)
        (xy 129.917523 104.956749)
        (xy 129.919846 104.951767)
        (xy 129.919849 104.951762)
        (xy 129.935805 104.917543)
        (xy 129.982722 104.864258)
        (xy 130.050999 104.844797)
        (xy 130.118959 104.865339)
        (xy 130.164195 104.917543)
        (xy 130.180151 104.951762)
        (xy 130.180154 104.951767)
        (xy 130.182477 104.956749)
        (xy 130.255902 105.061611)
        (xy 130.285537 105.103933)
        (xy 130.313802 105.1443)
        (xy 130.4757 105.306198)
        (xy 130.480208 105.309355)
        (xy 130.480211 105.309357)
        (xy 130.483646 105.311762)
        (xy 130.663251 105.437523)
        (xy 130.668233 105.439846)
        (xy 130.668238 105.439849)
        (xy 130.864765 105.53149)
        (xy 130.870757 105.534284)
        (xy 130.876065 105.535706)
        (xy 130.876067 105.535707)
        (xy 131.086598 105.592119)
        (xy 131.0866 105.592119)
        (xy 131.091913 105.593543)
        (xy 131.32 105.613498)
        (xy 131.548087 105.593543)
        (xy 131.5534 105.592119)
        (xy 131.553402 105.592119)
        (xy 131.763933 105.535707)
        (xy 131.763935 105.535706)
        (xy 131.769243 105.534284)
        (xy 131.775235 105.53149)
        (xy 131.971762 105.439849)
        (xy 131.971767 105.439846)
        (xy 131.976749 105.437523)
        (xy 132.156354 105.311762)
        (xy 132.159789 105.309357)
        (xy 132.159792 105.309355)
        (xy 132.1643 105.306198)
        (xy 132.322364 105.148134)
        (xy 134.6115 105.148134)
        (xy 134.618255 105.210316)
        (xy 134.669385 105.346705)
        (xy 134.756739 105.463261)
        (xy 134.873295 105.550615)
        (xy 135.009684 105.601745)
        (xy 135.071866 105.6085)
        (xy 136.768134 105.6085)
        (xy 136.830316 105.601745)
        (xy 136.966705 105.550615)
        (xy 137.083261 105.463261)
        (xy 137.170615 105.346705)
        (xy 137.221745 105.210316)
        (xy 137.222917 105.199526)
        (xy 137.223803 105.197394)
        (xy 137.224425 105.194778)
        (xy 137.224848 105.194879)
        (xy 137.250155 105.133965)
        (xy 137.308517 105.093537)
        (xy 137.379471 105.091078)
        (xy 137.44049 105.127371)
        (xy 137.447489 105.136031)
        (xy 137.450643 105.139789)
        (xy 137.453802 105.1443)
        (xy 137.6157 105.306198)
        (xy 137.620208 105.309355)
        (xy 137.620211 105.309357)
        (xy 137.623646 105.311762)
        (xy 137.803251 105.437523)
        (xy 137.808233 105.439846)
        (xy 137.808238 105.439849)
        (xy 138.004765 105.53149)
        (xy 138.010757 105.534284)
        (xy 138.016065 105.535706)
        (xy 138.016067 105.535707)
        (xy 138.226598 105.592119)
        (xy 138.2266 105.592119)
        (xy 138.231913 105.593543)
        (xy 138.46 105.613498)
        (xy 138.688087 105.593543)
        (xy 138.6934 105.592119)
        (xy 138.693402 105.592119)
        (xy 138.903933 105.535707)
        (xy 138.903935 105.535706)
        (xy 138.909243 105.534284)
        (xy 138.915235 105.53149)
        (xy 139.111762 105.439849)
        (xy 139.111767 105.439846)
        (xy 139.116749 105.437523)
        (xy 139.296354 105.311762)
        (xy 139.299789 105.309357)
        (xy 139.299792 105.309355)
        (xy 139.3043 105.306198)
        (xy 139.466198 105.1443)
        (xy 139.494464 105.103933)
        (xy 139.524098 105.061611)
        (xy 139.597523 104.956749)
        (xy 139.599846 104.951767)
        (xy 139.599849 104.951762)
        (xy 139.616081 104.916951)
        (xy 139.662998 104.863666)
        (xy 139.731275 104.844205)
        (xy 139.799235 104.864747)
        (xy 139.844471 104.916951)
        (xy 139.860586 104.951511)
        (xy 139.866069 104.961007)
        (xy 139.991028 105.139467)
        (xy 139.998084 105.147875)
        (xy 140.152125 105.301916)
        (xy 140.160533 105.308972)
        (xy 140.338993 105.433931)
        (xy 140.348489 105.439414)
        (xy 140.545947 105.53149)
        (xy 140.556239 105.535236)
        (xy 140.728503 105.581394)
        (xy 140.742599 105.581058)
        (xy 140.746 105.573116)
        (xy 140.746 105.567967)
        (xy 141.254 105.567967)
        (xy 141.257973 105.581498)
        (xy 141.266522 105.582727)
        (xy 141.443761 105.535236)
        (xy 141.454053 105.53149)
        (xy 141.651511 105.439414)
        (xy 141.661007 105.433931)
        (xy 141.839467 105.308972)
        (xy 141.847875 105.301916)
        (xy 142.001916 105.147875)
        (xy 142.008972 105.139467)
        (xy 142.133931 104.961007)
        (xy 142.139414 104.951511)
        (xy 142.155529 104.916951)
        (xy 142.202446 104.863666)
        (xy 142.270723 104.844205)
        (xy 142.338683 104.864747)
        (xy 142.383919 104.916951)
        (xy 142.400151 104.951762)
        (xy 142.400154 104.951767)
        (xy 142.402477 104.956749)
        (xy 142.475902 105.061611)
        (xy 142.505537 105.103933)
        (xy 142.533802 105.1443)
        (xy 142.6957 105.306198)
        (xy 142.700208 105.309355)
        (xy 142.700211 105.309357)
        (xy 142.703646 105.311762)
        (xy 142.883251 105.437523)
        (xy 142.888233 105.439846)
        (xy 142.888238 105.439849)
        (xy 143.084765 105.53149)
        (xy 143.090757 105.534284)
        (xy 143.096065 105.535706)
        (xy 143.096067 105.535707)
        (xy 143.306598 105.592119)
        (xy 143.3066 105.592119)
        (xy 143.311913 105.593543)
        (xy 143.54 105.613498)
        (xy 143.768087 105.593543)
        (xy 143.7734 105.592119)
        (xy 143.773402 105.592119)
        (xy 143.983933 105.535707)
        (xy 143.983935 105.535706)
        (xy 143.989243 105.534284)
        (xy 143.995235 105.53149)
        (xy 144.191762 105.439849)
        (xy 144.191767 105.439846)
        (xy 144.196749 105.437523)
        (xy 144.376354 105.311762)
        (xy 144.379789 105.309357)
        (xy 144.379792 105.309355)
        (xy 144.3843 105.306198)
        (xy 144.546198 105.1443)
        (xy 144.574464 105.103933)
        (xy 144.604098 105.061611)
        (xy 144.677523 104.956749)
        (xy 144.679846 104.951767)
        (xy 144.679849 104.951762)
        (xy 144.771961 104.754225)
        (xy 144.771961 104.754224)
        (xy 144.774284 104.749243)
        (xy 144.778848 104.732212)
        (xy 144.832119 104.533402)
        (xy 144.832119 104.5334)
        (xy 144.833543 104.528087)
        (xy 144.853498 104.3)
        (xy 144.839245 104.137087)
        (xy 144.853234 104.067482)
        (xy 144.875671 104.03701)
        (xy 145.322388 103.590293)
        (xy 145.3847 103.556267)
        (xy 145.411483 103.553388)
        (xy 147.868133 103.553388)
        (xy 147.936254 103.57339)
        (xy 147.971345 103.607116)
        (xy 147.993802 103.639188)
        (xy 148.1557 103.801086)
        (xy 148.160208 103.804243)
        (xy 148.160211 103.804245)
        (xy 148.183013 103.820211)
        (xy 148.343251 103.932411)
        (xy 148.348233 103.934734)
        (xy 148.348238 103.934737)
        (xy 148.545775 104.026849)
        (xy 148.550757 104.029172)
        (xy 148.556065 104.030594)
        (xy 148.556067 104.030595)
        (xy 148.766598 104.087007)
        (xy 148.7666 104.087007)
        (xy 148.771913 104.088431)
        (xy 149 104.108386)
        (xy 149.228087 104.088431)
        (xy 149.2334 104.087007)
        (xy 149.233402 104.087007)
        (xy 149.443933 104.030595)
        (xy 149.443935 104.030594)
        (xy 149.449243 104.029172)
        (xy 149.454225 104.026849)
        (xy 149.651762 103.934737)
        (xy 149.651767 103.934734)
        (xy 149.656749 103.932411)
        (xy 149.816987 103.820211)
        (xy 149.839789 103.804245)
        (xy 149.839792 103.804243)
        (xy 149.8443 103.801086)
        (xy 150.006198 103.639188)
        (xy 150.026186 103.610643)
        (xy 150.078121 103.536471)
        (xy 150.137523 103.451637)
        (xy 150.139846 103.446655)
        (xy 150.139849 103.44665)
        (xy 150.231961 103.249113)
        (xy 150.231961 103.249112)
        (xy 150.234284 103.244131)
        (xy 150.247168 103.19605)
        (xy 150.292119 103.02829)
        (xy 150.292119 103.028288)
        (xy 150.293543 103.022975)
        (xy 150.313498 102.794888)
        (xy 150.293543 102.566801)
        (xy 150.271322 102.483872)
        (xy 150.235707 102.350955)
        (xy 150.235706 102.350953)
        (xy 150.234284 102.345645)
        (xy 150.221594 102.31843)
        (xy 150.139849 102.143126)
        (xy 150.139846 102.143121)
        (xy 150.137523 102.138139)
        (xy 150.006198 101.950588)
        (xy 149.860498 101.804888)
        (xy 149.826472 101.742576)
        (xy 149.831537 101.671761)
        (xy 149.874084 101.614925)
        (xy 149.910737 101.597756)
        (xy 149.910316 101.596633)
        (xy 150.038297 101.548655)
        (xy 150.046705 101.545503)
        (xy 150.163261 101.458149)
        (xy 150.250615 101.341593)
        (xy 150.301745 101.205204)
        (xy 150.3085 101.143022)
        (xy 150.3085 100.169605)
        (xy 150.328502 100.101484)
        (xy 150.382158 100.054991)
        (xy 150.452432 100.044887)
        (xy 150.517012 100.074381)
        (xy 150.523595 100.08051)
        (xy 153.641517 103.198432)
        (xy 153.675543 103.260744)
        (xy 153.670478 103.331559)
        (xy 153.62799 103.38835)
        (xy 153.536739 103.456739)
        (xy 153.449385 103.573295)
        (xy 153.398255 103.709684)
        (xy 153.3915 103.771866)
        (xy 153.3915 105.468134)
        (xy 153.398255 105.530316)
        (xy 153.449385 105.666705)
        (xy 153.536739 105.783261)
        (xy 153.653295 105.870615)
        (xy 153.789684 105.921745)
        (xy 153.851866 105.9285)
        (xy 155.548134 105.9285)
        (xy 155.610316 105.921745)
        (xy 155.746705 105.870615)
        (xy 155.863261 105.783261)
        (xy 155.950615 105.666705)
        (xy 156.001745 105.530316)
        (xy 156.002917 105.519526)
        (xy 156.003803 105.517394)
        (xy 156.004425 105.514778)
        (xy 156.004848 105.514879)
        (xy 156.030155 105.453965)
        (xy 156.088517 105.413537)
        (xy 156.159471 105.411078)
        (xy 156.22049 105.447371)
        (xy 156.227489 105.456031)
        (xy 156.230643 105.459789)
        (xy 156.233802 105.4643)
        (xy 156.3957 105.626198)
        (xy 156.400208 105.629355)
        (xy 156.400211 105.629357)
        (xy 156.441542 105.658297)
        (xy 156.583251 105.757523)
        (xy 156.588233 105.759846)
        (xy 156.588238 105.759849)
        (xy 156.785775 105.851961)
        (xy 156.790757 105.854284)
        (xy 156.796065 105.855706)
        (xy 156.796067 105.855707)
        (xy 157.006598 105.912119)
        (xy 157.0066 105.912119)
        (xy 157.011913 105.913543)
        (xy 157.24 105.933498)
        (xy 157.468087 105.913543)
        (xy 157.4734 105.912119)
        (xy 157.473402 105.912119)
        (xy 157.683933 105.855707)
        (xy 157.683935 105.855706)
        (xy 157.689243 105.854284)
        (xy 157.694225 105.851961)
        (xy 157.891762 105.759849)
        (xy 157.891767 105.759846)
        (xy 157.896749 105.757523)
        (xy 158.038458 105.658297)
        (xy 158.079789 105.629357)
        (xy 158.079792 105.629355)
        (xy 158.0843 105.626198)
        (xy 158.246198 105.4643)
        (xy 158.263624 105.439414)
        (xy 158.328539 105.346705)
        (xy 158.377523 105.276749)
        (xy 158.379846 105.271767)
        (xy 158.379849 105.271762)
        (xy 158.395805 105.237543)
        (xy 158.442722 105.184258)
        (xy 158.510999 105.164797)
        (xy 158.578959 105.185339)
        (xy 158.624195 105.237543)
        (xy 158.640151 105.271762)
        (xy 158.640154 105.271767)
        (xy 158.642477 105.276749)
        (xy 158.691461 105.346705)
        (xy 158.756377 105.439414)
        (xy 158.773802 105.4643)
        (xy 158.9357 105.626198)
        (xy 158.940208 105.629355)
        (xy 158.940211 105.629357)
        (xy 158.981542 105.658297)
        (xy 159.123251 105.757523)
        (xy 159.128233 105.759846)
        (xy 159.128238 105.759849)
        (xy 159.325775 105.851961)
        (xy 159.330757 105.854284)
        (xy 159.336065 105.855706)
        (xy 159.336067 105.855707)
        (xy 159.546598 105.912119)
        (xy 159.5466 105.912119)
        (xy 159.551913 105.913543)
        (xy 159.78 105.933498)
        (xy 160.008087 105.913543)
        (xy 160.0134 105.912119)
        (xy 160.013402 105.912119)
        (xy 160.223933 105.855707)
        (xy 160.223935 105.855706)
        (xy 160.229243 105.854284)
        (xy 160.234225 105.851961)
        (xy 160.431762 105.759849)
        (xy 160.431767 105.759846)
        (xy 160.436749 105.757523)
        (xy 160.578458 105.658297)
        (xy 160.619789 105.629357)
        (xy 160.619792 105.629355)
        (xy 160.6243 105.626198)
        (xy 160.786198 105.4643)
        (xy 160.803624 105.439414)
        (xy 160.868539 105.346705)
        (xy 160.917523 105.276749)
        (xy 160.919846 105.271767)
        (xy 160.919849 105.271762)
        (xy 160.935805 105.237543)
        (xy 160.982722 105.184258)
        (xy 161.050999 105.164797)
        (xy 161.118959 105.185339)
        (xy 161.164195 105.237543)
        (xy 161.180151 105.271762)
        (xy 161.180154 105.271767)
        (xy 161.182477 105.276749)
        (xy 161.231461 105.346705)
        (xy 161.296377 105.439414)
        (xy 161.313802 105.4643)
        (xy 161.4757 105.626198)
        (xy 161.480208 105.629355)
        (xy 161.480211 105.629357)
        (xy 161.521542 105.658297)
        (xy 161.663251 105.757523)
        (xy 161.668233 105.759846)
        (xy 161.668238 105.759849)
        (xy 161.865775 105.851961)
        (xy 161.870757 105.854284)
        (xy 161.876065 105.855706)
        (xy 161.876067 105.855707)
        (xy 162.086598 105.912119)
        (xy 162.0866 105.912119)
        (xy 162.091913 105.913543)
        (xy 162.32 105.933498)
        (xy 162.548087 105.913543)
        (xy 162.5534 105.912119)
        (xy 162.553402 105.912119)
        (xy 162.763933 105.855707)
        (xy 162.763935 105.855706)
        (xy 162.769243 105.854284)
        (xy 162.774225 105.851961)
        (xy 162.971762 105.759849)
        (xy 162.971767 105.759846)
        (xy 162.976749 105.757523)
        (xy 163.118458 105.658297)
        (xy 163.159789 105.629357)
        (xy 163.159792 105.629355)
        (xy 163.1643 105.626198)
        (xy 163.326198 105.4643)
        (xy 163.343624 105.439414)
        (xy 163.408539 105.346705)
        (xy 163.457523 105.276749)
        (xy 163.459846 105.271767)
        (xy 163.459849 105.271762)
        (xy 163.551961 105.074225)
        (xy 163.551961 105.074224)
        (xy 163.554284 105.069243)
        (xy 163.585831 104.951511)
        (xy 163.612119 104.853402)
        (xy 163.612119 104.8534)
        (xy 163.613543 104.848087)
        (xy 163.629998 104.66)
        (xy 164.686502 104.66)
        (xy 164.706457 104.888087)
        (xy 164.707881 104.8934)
        (xy 164.707881 104.893402)
        (xy 164.761508 105.093537)
        (xy 164.765716 105.109243)
        (xy 164.768039 105.114224)
        (xy 164.768039 105.114225)
        (xy 164.860151 105.311762)
        (xy 164.860154 105.311767)
        (xy 164.862477 105.316749)
        (xy 164.888484 105.353891)
        (xy 164.966086 105.464717)
        (xy 164.993802 105.5043)
        (xy 165.1557 105.666198)
        (xy 165.160208 105.669355)
        (xy 165.160211 105.669357)
        (xy 165.224491 105.714366)
        (xy 165.343251 105.797523)
        (xy 165.348233 105.799846)
        (xy 165.348238 105.799849)
        (xy 165.545775 105.891961)
        (xy 165.550757 105.894284)
        (xy 165.556065 105.895706)
        (xy 165.556067 105.895707)
        (xy 165.766598 105.952119)
        (xy 165.7666 105.952119)
        (xy 165.771913 105.953543)
        (xy 166 105.973498)
        (xy 166.228087 105.953543)
        (xy 166.2334 105.952119)
        (xy 166.233402 105.952119)
        (xy 166.443933 105.895707)
        (xy 166.443935 105.895706)
        (xy 166.449243 105.894284)
        (xy 166.454225 105.891961)
        (xy 166.651762 105.799849)
        (xy 166.651767 105.799846)
        (xy 166.656749 105.797523)
        (xy 166.775509 105.714366)
        (xy 166.839789 105.669357)
        (xy 166.839792 105.669355)
        (xy 166.8443 105.666198)
        (xy 167.006198 105.5043)
        (xy 167.033915 105.464717)
        (xy 167.111516 105.353891)
        (xy 167.137523 105.316749)
        (xy 167.139846 105.311767)
        (xy 167.139849 105.311762)
        (xy 167.231961 105.114225)
        (xy 167.231961 105.114224)
        (xy 167.234284 105.109243)
        (xy 167.238493 105.093537)
        (xy 167.292119 104.893402)
        (xy 167.292119 104.8934)
        (xy 167.293543 104.888087)
        (xy 167.313498 104.66)
        (xy 167.306499 104.58)
        (xy 167.686502 104.58)
        (xy 167.706457 104.808087)
        (xy 167.707881 104.8134)
        (xy 167.707881 104.813402)
        (xy 167.744888 104.951511)
        (xy 167.765716 105.029243)
        (xy 167.768039 105.034224)
        (xy 167.768039 105.034225)
        (xy 167.860151 105.231762)
        (xy 167.860154 105.231767)
        (xy 167.862477 105.236749)
        (xy 167.893642 105.281257)
        (xy 167.986266 105.413537)
        (xy 167.993802 105.4243)
        (xy 168.1557 105.586198)
        (xy 168.160208 105.589355)
        (xy 168.160211 105.589357)
        (xy 168.187023 105.608131)
        (xy 168.343251 105.717523)
        (xy 168.348233 105.719846)
        (xy 168.348238 105.719849)
        (xy 168.545775 105.811961)
        (xy 168.550757 105.814284)
        (xy 168.556065 105.815706)
        (xy 168.556067 105.815707)
        (xy 168.766598 105.872119)
        (xy 168.7666 105.872119)
        (xy 168.771913 105.873543)
        (xy 169 105.893498)
        (xy 169.228087 105.873543)
        (xy 169.2334 105.872119)
        (xy 169.233402 105.872119)
        (xy 169.443933 105.815707)
        (xy 169.443935 105.815706)
        (xy 169.449243 105.814284)
        (xy 169.454225 105.811961)
        (xy 169.651762 105.719849)
        (xy 169.651767 105.719846)
        (xy 169.656749 105.717523)
        (xy 169.812977 105.608131)
        (xy 169.839789 105.589357)
        (xy 169.839792 105.589355)
        (xy 169.8443 105.586198)
        (xy 169.877251 105.553247)
        (xy 172.1915 105.553247)
        (xy 172.198255 105.615429)
        (xy 172.249385 105.751818)
        (xy 172.336739 105.868374)
        (xy 172.453295 105.955728)
        (xy 172.589684 106.006858)
        (xy 172.651866 106.013613)
        (xy 174.348134 106.013613)
        (xy 174.410316 106.006858)
        (xy 174.546705 105.955728)
        (xy 174.663261 105.868374)
        (xy 174.750615 105.751818)
        (xy 174.801745 105.615429)
        (xy 174.8085 105.553247)
        (xy 174.8085 103.856979)
        (xy 174.801745 103.794797)
        (xy 174.750615 103.658408)
        (xy 174.663261 103.541852)
        (xy 174.546705 103.454498)
        (xy 174.410316 103.403368)
        (xy 174.366748 103.398635)
        (xy 174.351514 103.39698)
        (xy 174.351511 103.39698)
        (xy 174.348134 103.396613)
        (xy 174.344815 103.396613)
        (xy 174.27789 103.37296)
        (xy 174.242196 103.326957)
        (xy 174.240266 103.327972)
        (xy 174.234558 103.317113)
        (xy 174.234368 103.316868)
        (xy 174.234347 103.31671)
        (xy 174.214356 103.278679)
        (xy 173.512812 102.577135)
        (xy 173.498868 102.569521)
        (xy 173.497035 102.569652)
        (xy 173.49042 102.573903)
        (xy 172.784923 103.2794)
        (xy 172.762129 103.321142)
        (xy 172.759953 103.331142)
        (xy 172.709747 103.38134)
        (xy 172.656186 103.396564)
        (xy 172.655281 103.396613)
        (xy 172.651866 103.396613)
        (xy 172.64847 103.396982)
        (xy 172.648468 103.396982)
        (xy 172.636121 103.398323)
        (xy 172.589684 103.403368)
        (xy 172.453295 103.454498)
        (xy 172.336739 103.541852)
        (xy 172.249385 103.658408)
        (xy 172.198255 103.794797)
        (xy 172.1915 103.856979)
        (xy 172.1915 105.553247)
        (xy 169.877251 105.553247)
        (xy 170.006198 105.4243)
        (xy 170.013735 105.413537)
        (xy 170.106358 105.281257)
        (xy 170.137523 105.236749)
        (xy 170.139846 105.231767)
        (xy 170.139849 105.231762)
        (xy 170.231961 105.034225)
        (xy 170.231961 105.034224)
        (xy 170.234284 105.029243)
        (xy 170.255113 104.951511)
        (xy 170.292119 104.813402)
        (xy 170.292119 104.8134)
        (xy 170.293543 104.808087)
        (xy 170.313498 104.58)
        (xy 170.293543 104.351913)
        (xy 170.243667 104.165775)
        (xy 170.235707 104.136067)
        (xy 170.235706 104.136065)
        (xy 170.234284 104.130757)
        (xy 170.213883 104.087007)
        (xy 170.139849 103.928238)
        (xy 170.139846 103.928233)
        (xy 170.137523 103.923251)
        (xy 170.047578 103.794797)
        (xy 170.009357 103.740211)
        (xy 170.009355 103.740208)
        (xy 170.006198 103.7357)
        (xy 169.8443 103.573802)
        (xy 169.839792 103.570645)
        (xy 169.839789 103.570643)
        (xy 169.731081 103.494525)
        (xy 169.656749 103.442477)
        (xy 169.651767 103.440154)
        (xy 169.651762 103.440151)
        (xy 169.454225 103.348039)
        (xy 169.454224 103.348039)
        (xy 169.449243 103.345716)
        (xy 169.443935 103.344294)
        (xy 169.443933 103.344293)
        (xy 169.233402 103.287881)
        (xy 169.2334 103.287881)
        (xy 169.228087 103.286457)
        (xy 169 103.266502)
        (xy 168.771913 103.286457)
        (xy 168.7666 103.287881)
        (xy 168.766598 103.287881)
        (xy 168.556067 103.344293)
        (xy 168.556065 103.344294)
        (xy 168.550757 103.345716)
        (xy 168.545776 103.348039)
        (xy 168.545775 103.348039)
        (xy 168.348238 103.440151)
        (xy 168.348233 103.440154)
        (xy 168.343251 103.442477)
        (xy 168.268919 103.494525)
        (xy 168.160211 103.570643)
        (xy 168.160208 103.570645)
        (xy 168.1557 103.573802)
        (xy 167.993802 103.7357)
        (xy 167.990645 103.740208)
        (xy 167.990643 103.740211)
        (xy 167.952422 103.794797)
        (xy 167.862477 103.923251)
        (xy 167.860154 103.928233)
        (xy 167.860151 103.928238)
        (xy 167.786117 104.087007)
        (xy 167.765716 104.130757)
        (xy 167.764294 104.136065)
        (xy 167.764293 104.136067)
        (xy 167.756333 104.165775)
        (xy 167.706457 104.351913)
        (xy 167.686502 104.58)
        (xy 167.306499 104.58)
        (xy 167.293543 104.431913)
        (xy 167.234284 104.210757)
        (xy 167.212473 104.163983)
        (xy 167.139849 104.008238)
        (xy 167.139846 104.008233)
        (xy 167.137523 104.003251)
        (xy 167.035102 103.856979)
        (xy 167.009357 103.820211)
        (xy 167.009355 103.820208)
        (xy 167.006198 103.8157)
        (xy 166.8443 103.653802)
        (xy 166.839792 103.650645)
        (xy 166.839789 103.650643)
        (xy 166.725537 103.570643)
        (xy 166.656749 103.522477)
        (xy 166.651767 103.520154)
        (xy 166.651762 103.520151)
        (xy 166.454225 103.428039)
        (xy 166.454224 103.428039)
        (xy 166.449243 103.425716)
        (xy 166.443935 103.424294)
        (xy 166.443933 103.424293)
        (xy 166.233402 103.367881)
        (xy 166.2334 103.367881)
        (xy 166.228087 103.366457)
        (xy 166 103.346502)
        (xy 165.771913 103.366457)
        (xy 165.7666 103.367881)
        (xy 165.766598 103.367881)
        (xy 165.556067 103.424293)
        (xy 165.556065 103.424294)
        (xy 165.550757 103.425716)
        (xy 165.545776 103.428039)
        (xy 165.545775 103.428039)
        (xy 165.348238 103.520151)
        (xy 165.348233 103.520154)
        (xy 165.343251 103.522477)
        (xy 165.274463 103.570643)
        (xy 165.160211 103.650643)
        (xy 165.160208 103.650645)
        (xy 165.1557 103.653802)
        (xy 164.993802 103.8157)
        (xy 164.990645 103.820208)
        (xy 164.990643 103.820211)
        (xy 164.964898 103.856979)
        (xy 164.862477 104.003251)
        (xy 164.860154 104.008233)
        (xy 164.860151 104.008238)
        (xy 164.787527 104.163983)
        (xy 164.765716 104.210757)
        (xy 164.706457 104.431913)
        (xy 164.686502 104.66)
        (xy 163.629998 104.66)
        (xy 163.633498 104.62)
        (xy 163.613543 104.391913)
        (xy 163.554284 104.170757)
        (xy 163.5515 104.164787)
        (xy 163.459849 103.968238)
        (xy 163.459846 103.968233)
        (xy 163.457523 103.963251)
        (xy 163.357365 103.820211)
        (xy 163.329357 103.780211)
        (xy 163.329355 103.780208)
        (xy 163.326198 103.7757)
        (xy 163.1643 103.613802)
        (xy 163.159792 103.610645)
        (xy 163.159789 103.610643)
        (xy 163.038383 103.525634)
        (xy 162.976749 103.482477)
        (xy 162.971767 103.480154)
        (xy 162.971762 103.480151)
        (xy 162.774225 103.388039)
        (xy 162.774224 103.388039)
        (xy 162.769243 103.385716)
        (xy 162.763935 103.384294)
        (xy 162.763933 103.384293)
        (xy 162.553402 103.327881)
        (xy 162.5534 103.327881)
        (xy 162.548087 103.326457)
        (xy 162.32 103.306502)
        (xy 162.314525 103.306981)
        (xy 162.157087 103.320755)
        (xy 162.087482 103.306766)
        (xy 162.05701 103.284329)
        (xy 160.983269 102.210588)
        (xy 172.187483 102.210588)
        (xy 172.206472 102.427632)
        (xy 172.208375 102.438425)
        (xy 172.264764 102.648874)
        (xy 172.26851 102.659166)
        (xy 172.360586 102.856624)
        (xy 172.366069 102.866119)
        (xy 172.402509 102.918161)
        (xy 172.412988 102.926537)
        (xy 172.426434 102.919469)
        (xy 173.127978 102.217925)
        (xy 173.134356 102.206245)
        (xy 173.864408 102.206245)
        (xy 173.864539 102.208078)
        (xy 173.86879 102.214693)
        (xy 174.574287 102.92019)
        (xy 174.586062 102.92662)
        (xy 174.598077 102.917324)
        (xy 174.633931 102.866119)
        (xy 174.639414 102.856624)
        (xy 174.73149 102.659166)
        (xy 174.735236 102.648874)
        (xy 174.791625 102.438425)
        (xy 174.793528 102.427632)
        (xy 174.812517 102.210588)
        (xy 174.812517 102.199638)
        (xy 174.793528 101.982594)
        (xy 174.791625 101.971801)
        (xy 174.735236 101.761352)
        (xy 174.73149 101.75106)
        (xy 174.639414 101.553602)
        (xy 174.633931 101.544107)
        (xy 174.597491 101.492065)
        (xy 174.587012 101.483689)
        (xy 174.573566 101.490757)
        (xy 173.872022 102.192301)
        (xy 173.864408 102.206245)
        (xy 173.134356 102.206245)
        (xy 173.135592 102.203981)
        (xy 173.135461 102.202148)
        (xy 173.13121 102.195533)
        (xy 172.425713 101.490036)
        (xy 172.413938 101.483606)
        (xy 172.401923 101.492902)
        (xy 172.366069 101.544107)
        (xy 172.360586 101.553602)
        (xy 172.26851 101.75106)
        (xy 172.264764 101.761352)
        (xy 172.208375 101.971801)
        (xy 172.206472 101.982594)
        (xy 172.187483 102.199638)
        (xy 172.187483 102.210588)
        (xy 160.983269 102.210588)
        (xy 160.701318 101.928637)
        (xy 160.688932 101.914225)
        (xy 160.680399 101.90263)
        (xy 160.680394 101.902625)
        (xy 160.676056 101.89673)
        (xy 160.670478 101.891991)
        (xy 160.670475 101.891988)
        (xy 160.63578 101.862513)
        (xy 160.628264 101.855583)
        (xy 160.622569 101.849888)
        (xy 160.610796 101.840574)
        (xy 160.600297 101.832267)
        (xy 160.596893 101.829476)
        (xy 160.546845 101.786957)
        (xy 160.546843 101.786956)
        (xy 160.541263 101.782215)
        (xy 160.534747 101.778887)
        (xy 160.529698 101.77552)
        (xy 160.524569 101.772353)
        (xy 160.518832 101.767814)
        (xy 160.452673 101.736893)
        (xy 160.448773 101.734987)
        (xy 160.38374 101.701779)
        (xy 160.376632 101.70004)
        (xy 160.370989 101.697941)
        (xy 160.365226 101.696024)
        (xy 160.358598 101.692926)
        (xy 160.351219 101.691391)
        (xy 160.287136 101.678062)
        (xy 160.282847 101.677091)
        (xy 160.211938 101.65974)
        (xy 160.206336 101.659392)
        (xy 160.206333 101.659392)
        (xy 160.200784 101.659048)
        (xy 160.200786 101.659012)
        (xy 160.196793 101.658773)
        (xy 160.192601 101.658399)
        (xy 160.185433 101.656908)
        (xy 160.119223 101.658699)
        (xy 160.108027 101.659002)
        (xy 160.10462 101.659048)
        (xy 157.948823 101.659048)
        (xy 157.880702 101.639046)
        (xy 157.859728 101.622143)
        (xy 157.355686 101.118101)
        (xy 172.778576 101.118101)
        (xy 172.785644 101.131547)
        (xy 173.487188 101.833091)
        (xy 173.501132 101.840705)
        (xy 173.502965 101.840574)
        (xy 173.50958 101.836323)
        (xy 174.215077 101.130826)
        (xy 174.221507 101.119051)
        (xy 174.212211 101.107036)
        (xy 174.161006 101.071182)
        (xy 174.151511 101.065699)
        (xy 173.954053 100.973623)
        (xy 173.943761 100.969877)
        (xy 173.733312 100.913488)
        (xy 173.722519 100.911585)
        (xy 173.505475 100.892596)
        (xy 173.494525 100.892596)
        (xy 173.277481 100.911585)
        (xy 173.266688 100.913488)
        (xy 173.056239 100.969877)
        (xy 173.045947 100.973623)
        (xy 172.848489 101.065699)
        (xy 172.838994 101.071182)
        (xy 172.786952 101.107622)
        (xy 172.778576 101.118101)
        (xy 157.355686 101.118101)
        (xy 155.357585 99.12)
        (xy 172.186502 99.12)
        (xy 172.206457 99.348087)
        (xy 172.207881 99.3534)
        (xy 172.207881 99.353402)
        (xy 172.233811 99.450171)
        (xy 172.265716 99.569243)
        (xy 172.268039 99.574224)
        (xy 172.268039 99.574225)
        (xy 172.360151 99.771762)
        (xy 172.360154 99.771767)
        (xy 172.362477 99.776749)
        (xy 172.493802 99.9643)
        (xy 172.6557 100.126198)
        (xy 172.660208 100.129355)
        (xy 172.660211 100.129357)
        (xy 172.717691 100.169605)
        (xy 172.843251 100.257523)
        (xy 172.848233 100.259846)
        (xy 172.848238 100.259849)
        (xy 173.045775 100.351961)
        (xy 173.050757 100.354284)
        (xy 173.056065 100.355706)
        (xy 173.056067 100.355707)
        (xy 173.266598 100.412119)
        (xy 173.2666 100.412119)
        (xy 173.271913 100.413543)
        (xy 173.5 100.433498)
        (xy 173.728087 100.413543)
        (xy 173.7334 100.412119)
        (xy 173.733402 100.412119)
        (xy 173.943933 100.355707)
        (xy 173.943935 100.355706)
        (xy 173.949243 100.354284)
        (xy 173.954225 100.351961)
        (xy 174.151762 100.259849)
        (xy 174.151767 100.259846)
        (xy 174.156749 100.257523)
        (xy 174.282309 100.169605)
        (xy 174.339789 100.129357)
        (xy 174.339792 100.129355)
        (xy 174.3443 100.126198)
        (xy 174.506198 99.9643)
        (xy 174.637523 99.776749)
        (xy 174.639846 99.771767)
        (xy 174.639849 99.771762)
        (xy 174.731961 99.574225)
        (xy 174.731961 99.574224)
        (xy 174.734284 99.569243)
        (xy 174.76619 99.450171)
        (xy 174.792119 99.353402)
        (xy 174.792119 99.3534)
        (xy 174.793543 99.348087)
        (xy 174.813498 99.12)
        (xy 174.793543 98.891913)
        (xy 174.777919 98.833605)
        (xy 174.735707 98.676067)
        (xy 174.735706 98.676065)
        (xy 174.734284 98.670757)
        (xy 174.726029 98.653053)
        (xy 174.639849 98.468238)
        (xy 174.639846 98.468233)
        (xy 174.637523 98.463251)
        (xy 174.557427 98.348863)
        (xy 174.509357 98.280211)
        (xy 174.509355 98.280208)
        (xy 174.506198 98.2757)
        (xy 174.3443 98.113802)
        (xy 174.339792 98.110645)
        (xy 174.339789 98.110643)
        (xy 174.242036 98.042196)
        (xy 174.156749 97.982477)
        (xy 174.151767 97.980154)
        (xy 174.151762 97.980151)
        (xy 173.954225 97.888039)
        (xy 173.954224 97.888039)
        (xy 173.949243 97.885716)
        (xy 173.943935 97.884294)
        (xy 173.943933 97.884293)
        (xy 173.733402 97.827881)
        (xy 173.7334 97.827881)
        (xy 173.728087 97.826457)
        (xy 173.5 97.806502)
        (xy 173.271913 97.826457)
        (xy 173.2666 97.827881)
        (xy 173.266598 97.827881)
        (xy 173.056067 97.884293)
        (xy 173.056065 97.884294)
        (xy 173.050757 97.885716)
        (xy 173.045776 97.888039)
        (xy 173.045775 97.888039)
        (xy 172.848238 97.980151)
        (xy 172.848233 97.980154)
        (xy 172.843251 97.982477)
        (xy 172.757964 98.042196)
        (xy 172.660211 98.110643)
        (xy 172.660208 98.110645)
        (xy 172.6557 98.113802)
        (xy 172.493802 98.2757)
        (xy 172.490645 98.280208)
        (xy 172.490643 98.280211)
        (xy 172.442573 98.348863)
        (xy 172.362477 98.463251)
        (xy 172.360154 98.468233)
        (xy 172.360151 98.468238)
        (xy 172.273971 98.653053)
        (xy 172.265716 98.670757)
        (xy 172.264294 98.676065)
        (xy 172.264293 98.676067)
        (xy 172.222081 98.833605)
        (xy 172.206457 98.891913)
        (xy 172.186502 99.12)
        (xy 155.357585 99.12)
        (xy 154.754129 98.516544)
        (xy 154.720103 98.454232)
        (xy 154.725168 98.383417)
        (xy 154.767715 98.326581)
        (xy 154.832242 98.301928)
        (xy 154.86357 98.299187)
        (xy 154.922606 98.294023)
        (xy 154.922611 98.294022)
        (xy 154.928087 98.293543)
        (xy 154.9334 98.292119)
        (xy 154.933402 98.292119)
        (xy 155.143933 98.235707)
        (xy 155.143935 98.235706)
        (xy 155.149243 98.234284)
        (xy 155.154225 98.231961)
        (xy 155.351762 98.139849)
        (xy 155.351767 98.139846)
        (xy 155.356749 98.137523)
        (xy 155.461611 98.064098)
        (xy 155.539789 98.009357)
        (xy 155.539792 98.009355)
        (xy 155.5443 98.006198)
        (xy 155.706198 97.8443)
        (xy 155.719028 97.825978)
        (xy 155.802113 97.707319)
        (xy 155.837523 97.656749)
        (xy 155.839846 97.651767)
        (xy 155.839849 97.651762)
        (xy 155.855805 97.617543)
        (xy 155.902722 97.564258)
        (xy 155.970999 97.544797)
        (xy 156.038959 97.565339)
        (xy 156.084195 97.617543)
        (xy 156.100151 97.651762)
        (xy 156.100154 97.651767)
        (xy 156.102477 97.656749)
        (xy 156.137887 97.707319)
        (xy 156.220973 97.825978)
        (xy 156.233802 97.8443)
        (xy 156.3957 98.006198)
        (xy 156.400208 98.009355)
        (xy 156.400211 98.009357)
        (xy 156.478389 98.064098)
        (xy 156.583251 98.137523)
        (xy 156.588233 98.139846)
        (xy 156.588238 98.139849)
        (xy 156.785775 98.231961)
        (xy 156.790757 98.234284)
        (xy 156.796065 98.235706)
        (xy 156.796067 98.235707)
        (xy 157.006598 98.292119)
        (xy 157.0066 98.292119)
        (xy 157.011913 98.293543)
        (xy 157.24 98.313498)
        (xy 157.468087 98.293543)
        (xy 157.4734 98.292119)
        (xy 157.473402 98.292119)
        (xy 157.683933 98.235707)
        (xy 157.683935 98.235706)
        (xy 157.689243 98.234284)
        (xy 157.694225 98.231961)
        (xy 157.891762 98.139849)
        (xy 157.891767 98.139846)
        (xy 157.896749 98.137523)
        (xy 158.001611 98.064098)
        (xy 158.079789 98.009357)
        (xy 158.079792 98.009355)
        (xy 158.0843 98.006198)
        (xy 158.246198 97.8443)
        (xy 158.259028 97.825978)
        (xy 158.342113 97.707319)
        (xy 158.377523 97.656749)
        (xy 158.379846 97.651767)
        (xy 158.379849 97.651762)
        (xy 158.395805 97.617543)
        (xy 158.442722 97.564258)
        (xy 158.510999 97.544797)
        (xy 158.578959 97.565339)
        (xy 158.624195 97.617543)
        (xy 158.640151 97.651762)
        (xy 158.640154 97.651767)
        (xy 158.642477 97.656749)
        (xy 158.677887 97.707319)
        (xy 158.760973 97.825978)
        (xy 158.773802 97.8443)
        (xy 158.9357 98.006198)
        (xy 158.940208 98.009355)
        (xy 158.940211 98.009357)
        (xy 159.018389 98.064098)
        (xy 159.123251 98.137523)
        (xy 159.128233 98.139846)
        (xy 159.128238 98.139849)
        (xy 159.325775 98.231961)
        (xy 159.330757 98.234284)
        (xy 159.336065 98.235706)
        (xy 159.336067 98.235707)
        (xy 159.546598 98.292119)
        (xy 159.5466 98.292119)
        (xy 159.551913 98.293543)
        (xy 159.78 98.313498)
        (xy 160.008087 98.293543)
        (xy 160.0134 98.292119)
        (xy 160.013402 98.292119)
        (xy 160.223933 98.235707)
        (xy 160.223935 98.235706)
        (xy 160.229243 98.234284)
        (xy 160.234225 98.231961)
        (xy 160.431762 98.139849)
        (xy 160.431767 98.139846)
        (xy 160.436749 98.137523)
        (xy 160.541611 98.064098)
        (xy 160.619789 98.009357)
        (xy 160.619792 98.009355)
        (xy 160.6243 98.006198)
        (xy 160.786198 97.8443)
        (xy 160.799028 97.825978)
        (xy 160.882113 97.707319)
        (xy 160.917523 97.656749)
        (xy 160.919846 97.651767)
        (xy 160.919849 97.651762)
        (xy 160.935805 97.617543)
        (xy 160.982722 97.564258)
        (xy 161.050999 97.544797)
        (xy 161.118959 97.565339)
        (xy 161.164195 97.617543)
        (xy 161.180151 97.651762)
        (xy 161.180154 97.651767)
        (xy 161.182477 97.656749)
        (xy 161.217887 97.707319)
        (xy 161.300973 97.825978)
        (xy 161.313802 97.8443)
        (xy 161.4757 98.006198)
        (xy 161.480208 98.009355)
        (xy 161.480211 98.009357)
        (xy 161.558389 98.064098)
        (xy 161.663251 98.137523)
        (xy 161.668233 98.139846)
        (xy 161.668238 98.139849)
        (xy 161.865775 98.231961)
        (xy 161.870757 98.234284)
        (xy 161.876065 98.235706)
        (xy 161.876067 98.235707)
        (xy 162.086598 98.292119)
        (xy 162.0866 98.292119)
        (xy 162.091913 98.293543)
        (xy 162.32 98.313498)
        (xy 162.548087 98.293543)
        (xy 162.5534 98.292119)
        (xy 162.553402 98.292119)
        (xy 162.763933 98.235707)
        (xy 162.763935 98.235706)
        (xy 162.769243 98.234284)
        (xy 162.774225 98.231961)
        (xy 162.971762 98.139849)
        (xy 162.971767 98.139846)
        (xy 162.976749 98.137523)
        (xy 163.081611 98.064098)
        (xy 163.159789 98.009357)
        (xy 163.159792 98.009355)
        (xy 163.1643 98.006198)
        (xy 163.326198 97.8443)
        (xy 163.339028 97.825978)
        (xy 163.422113 97.707319)
        (xy 163.457523 97.656749)
        (xy 163.459846 97.651767)
        (xy 163.459849 97.651762)
        (xy 163.551961 97.454225)
        (xy 163.551961 97.454224)
        (xy 163.554284 97.449243)
        (xy 163.558053 97.435179)
        (xy 163.612119 97.233402)
        (xy 163.612119 97.2334)
        (xy 163.613543 97.228087)
        (xy 163.633498 97)
        (xy 163.613543 96.771913)
        (xy 163.607959 96.751072)
        (xy 163.555707 96.556067)
        (xy 163.555706 96.556065)
        (xy 163.554284 96.550757)
        (xy 163.545156 96.531182)
        (xy 163.459849 96.348238)
        (xy 163.459846 96.348233)
        (xy 163.457523 96.343251)
        (xy 163.454367 96.338744)
        (xy 163.454366 96.338742)
        (xy 163.330798 96.162269)
        (xy 163.308011 96.089998)
        (xy 163.308011 94.5)
        (xy 164.686502 94.5)
        (xy 164.706457 94.728087)
        (xy 164.707881 94.7334)
        (xy 164.707881 94.733402)
        (xy 164.749928 94.89032)
        (xy 164.765716 94.949243)
        (xy 164.768039 94.954224)
        (xy 164.768039 94.954225)
        (xy 164.860151 95.151762)
        (xy 164.860154 95.151767)
        (xy 164.862477 95.156749)
        (xy 164.993802 95.3443)
        (xy 165.1557 95.506198)
        (xy 165.160208 95.509355)
        (xy 165.160211 95.509357)
        (xy 165.238389 95.564098)
        (xy 165.343251 95.637523)
        (xy 165.348233 95.639846)
        (xy 165.348238 95.639849)
        (xy 165.539852 95.729199)
        (xy 165.550757 95.734284)
        (xy 165.556065 95.735706)
        (xy 165.556067 95.735707)
        (xy 165.766598 95.792119)
        (xy 165.7666 95.792119)
        (xy 165.771913 95.793543)
        (xy 166 95.813498)
        (xy 166.228087 95.793543)
        (xy 166.2334 95.792119)
        (xy 166.233402 95.792119)
        (xy 166.443933 95.735707)
        (xy 166.443935 95.735706)
        (xy 166.449243 95.734284)
        (xy 166.460148 95.729199)
        (xy 166.651762 95.639849)
        (xy 166.651767 95.639846)
        (xy 166.656749 95.637523)
        (xy 166.761611 95.564098)
        (xy 166.839789 95.509357)
        (xy 166.839792 95.509355)
        (xy 166.8443 95.506198)
        (xy 167.006198 95.3443)
        (xy 167.137523 95.156749)
        (xy 167.139846 95.151767)
        (xy 167.139849 95.151762)
        (xy 167.231961 94.954225)
        (xy 167.231961 94.954224)
        (xy 167.234284 94.949243)
        (xy 167.250073 94.89032)
        (xy 167.292119 94.733402)
        (xy 167.292119 94.7334)
        (xy 167.293543 94.728087)
        (xy 167.313498 94.5)
        (xy 167.306499 94.42)
        (xy 167.686502 94.42)
        (xy 167.706457 94.648087)
        (xy 167.707881 94.6534)
        (xy 167.707881 94.653402)
        (xy 167.742119 94.781177)
        (xy 167.765716 94.869243)
        (xy 167.768039 94.874224)
        (xy 167.768039 94.874225)
        (xy 167.860151 95.071762)
        (xy 167.860154 95.071767)
        (xy 167.862477 95.076749)
        (xy 167.993802 95.2643)
        (xy 168.1557 95.426198)
        (xy 168.160208 95.429355)
        (xy 168.160211 95.429357)
        (xy 168.193744 95.452837)
        (xy 168.343251 95.557523)
        (xy 168.348233 95.559846)
        (xy 168.348238 95.559849)
        (xy 168.545775 95.651961)
        (xy 168.550757 95.654284)
        (xy 168.556065 95.655706)
        (xy 168.556067 95.655707)
        (xy 168.766598 95.712119)
        (xy 168.7666 95.712119)
        (xy 168.771913 95.713543)
        (xy 169 95.733498)
        (xy 169.228087 95.713543)
        (xy 169.2334 95.712119)
        (xy 169.233402 95.712119)
        (xy 169.443933 95.655707)
        (xy 169.443935 95.655706)
        (xy 169.449243 95.654284)
        (xy 169.454225 95.651961)
        (xy 169.651762 95.559849)
        (xy 169.651767 95.559846)
        (xy 169.656749 95.557523)
        (xy 169.806256 95.452837)
        (xy 169.839789 95.429357)
        (xy 169.839792 95.429355)
        (xy 169.8443 95.426198)
        (xy 170.006198 95.2643)
        (xy 170.137523 95.076749)
        (xy 170.139846 95.071767)
        (xy 170.139849 95.071762)
        (xy 170.231961 94.874225)
        (xy 170.231961 94.874224)
        (xy 170.234284 94.869243)
        (xy 170.257882 94.781177)
        (xy 170.292119 94.653402)
        (xy 170.292119 94.6534)
        (xy 170.293543 94.648087)
        (xy 170.313498 94.42)
        (xy 170.293543 94.191913)
        (xy 170.285329 94.161257)
        (xy 170.235707 93.976067)
        (xy 170.235706 93.976065)
        (xy 170.234284 93.970757)
        (xy 170.226495 93.954053)
        (xy 170.139849 93.768238)
        (xy 170.139846 93.768233)
        (xy 170.137523 93.763251)
        (xy 170.029765 93.609357)
        (xy 170.009357 93.580211)
        (xy 170.009355 93.580208)
        (xy 170.006198 93.5757)
        (xy 169.8443 93.413802)
        (xy 169.839792 93.410645)
        (xy 169.839789 93.410643)
        (xy 169.682991 93.300852)
        (xy 169.656749 93.282477)
        (xy 169.651767 93.280154)
        (xy 169.651762 93.280151)
        (xy 169.454225 93.188039)
        (xy 169.454224 93.188039)
        (xy 169.449243 93.185716)
        (xy 169.443935 93.184294)
        (xy 169.443933 93.184293)
        (xy 169.233402 93.127881)
        (xy 169.2334 93.127881)
        (xy 169.228087 93.126457)
        (xy 169 93.106502)
        (xy 168.771913 93.126457)
        (xy 168.7666 93.127881)
        (xy 168.766598 93.127881)
        (xy 168.556067 93.184293)
        (xy 168.556065 93.184294)
        (xy 168.550757 93.185716)
        (xy 168.545776 93.188039)
        (xy 168.545775 93.188039)
        (xy 168.348238 93.280151)
        (xy 168.348233 93.280154)
        (xy 168.343251 93.282477)
        (xy 168.317009 93.300852)
        (xy 168.160211 93.410643)
        (xy 168.160208 93.410645)
        (xy 168.1557 93.413802)
        (xy 167.993802 93.5757)
        (xy 167.990645 93.580208)
        (xy 167.990643 93.580211)
        (xy 167.970235 93.609357)
        (xy 167.862477 93.763251)
        (xy 167.860154 93.768233)
        (xy 167.860151 93.768238)
        (xy 167.773505 93.954053)
        (xy 167.765716 93.970757)
        (xy 167.764294 93.976065)
        (xy 167.764293 93.976067)
        (xy 167.714671 94.161257)
        (xy 167.706457 94.191913)
        (xy 167.686502 94.42)
        (xy 167.306499 94.42)
        (xy 167.293543 94.271913)
        (xy 167.280037 94.221507)
        (xy 167.235707 94.056067)
        (xy 167.235706 94.056065)
        (xy 167.234284 94.050757)
        (xy 167.189271 93.954225)
        (xy 167.139849 93.848238)
        (xy 167.139846 93.848233)
        (xy 167.137523 93.843251)
        (xy 167.006198 93.6557)
        (xy 166.8443 93.493802)
        (xy 166.839792 93.490645)
        (xy 166.839789 93.490643)
        (xy 166.719186 93.406196)
        (xy 166.656749 93.362477)
        (xy 166.651767 93.360154)
        (xy 166.651762 93.360151)
        (xy 166.454225 93.268039)
        (xy 166.454224 93.268039)
        (xy 166.449243 93.265716)
        (xy 166.443935 93.264294)
        (xy 166.443933 93.264293)
        (xy 166.233402 93.207881)
        (xy 166.2334 93.207881)
        (xy 166.228087 93.206457)
        (xy 166 93.186502)
        (xy 165.771913 93.206457)
        (xy 165.7666 93.207881)
        (xy 165.766598 93.207881)
        (xy 165.556067 93.264293)
        (xy 165.556065 93.264294)
        (xy 165.550757 93.265716)
        (xy 165.545776 93.268039)
        (xy 165.545775 93.268039)
        (xy 165.348238 93.360151)
        (xy 165.348233 93.360154)
        (xy 165.343251 93.362477)
        (xy 165.280814 93.406196)
        (xy 165.160211 93.490643)
        (xy 165.160208 93.490645)
        (xy 165.1557 93.493802)
        (xy 164.993802 93.6557)
        (xy 164.862477 93.843251)
        (xy 164.860154 93.848233)
        (xy 164.860151 93.848238)
        (xy 164.810729 93.954225)
        (xy 164.765716 94.050757)
        (xy 164.764294 94.056065)
        (xy 164.764293 94.056067)
        (xy 164.719963 94.221507)
        (xy 164.706457 94.271913)
        (xy 164.686502 94.5)
        (xy 163.308011 94.5)
        (xy 163.308011 92.348134)
        (xy 172.1915 92.348134)
        (xy 172.198255 92.410316)
        (xy 172.249385 92.546705)
        (xy 172.336739 92.663261)
        (xy 172.453295 92.750615)
        (xy 172.589684 92.801745)
        (xy 172.651866 92.8085)
        (xy 174.348134 92.8085)
        (xy 174.410316 92.801745)
        (xy 174.546705 92.750615)
        (xy 174.663261 92.663261)
        (xy 174.750615 92.546705)
        (xy 174.801745 92.410316)
        (xy 174.8085 92.348134)
        (xy 174.8085 90.651866)
        (xy 174.801745 90.589684)
        (xy 174.750615 90.453295)
        (xy 174.663261 90.336739)
        (xy 174.546705 90.249385)
        (xy 174.538296 90.246233)
        (xy 174.538295 90.246232)
        (xy 174.469758 90.220539)
        (xy 174.412993 90.177898)
        (xy 174.388293 90.111337)
        (xy 174.4035 90.041988)
        (xy 174.453786 89.991869)
        (xy 174.469757 89.984575)
        (xy 174.538297 89.95888)
        (xy 174.546705 89.955728)
        (xy 174.663261 89.868374)
        (xy 174.750615 89.751818)
        (xy 174.801745 89.615429)
        (xy 174.8085 89.553247)
        (xy 174.8085 87.856979)
        (xy 174.801745 87.794797)
        (xy 174.750615 87.658408)
        (xy 174.663261 87.541852)
        (xy 174.546705 87.454498)
        (xy 174.410316 87.403368)
        (xy 174.366581 87.398617)
        (xy 174.351514 87.39698)
        (xy 174.351511 87.39698)
        (xy 174.348134 87.396613)
        (xy 174.344815 87.396613)
        (xy 174.27789 87.37296)
        (xy 174.242196 87.326957)
        (xy 174.240266 87.327972)
        (xy 174.234558 87.317113)
        (xy 174.234368 87.316868)
        (xy 174.234347 87.31671)
        (xy 174.214356 87.278679)
        (xy 173.512812 86.577135)
        (xy 173.498868 86.569521)
        (xy 173.497035 86.569652)
        (xy 173.49042 86.573903)
        (xy 172.784923 87.2794)
        (xy 172.762129 87.321142)
        (xy 172.759953 87.331142)
        (xy 172.709747 87.38134)
        (xy 172.656186 87.396564)
        (xy 172.655281 87.396613)
        (xy 172.651866 87.396613)
        (xy 172.64847 87.396982)
        (xy 172.648468 87.396982)
        (xy 172.636121 87.398323)
        (xy 172.589684 87.403368)
        (xy 172.453295 87.454498)
        (xy 172.336739 87.541852)
        (xy 172.249385 87.658408)
        (xy 172.198255 87.794797)
        (xy 172.1915 87.856979)
        (xy 172.1915 89.553247)
        (xy 172.198255 89.615429)
        (xy 172.249385 89.751818)
        (xy 172.336739 89.868374)
        (xy 172.453295 89.955728)
        (xy 172.461703 89.95888)
        (xy 172.530243 89.984575)
        (xy 172.587008 90.027217)
        (xy 172.611707 90.093779)
        (xy 172.596499 90.163127)
        (xy 172.546213 90.213246)
        (xy 172.530242 90.220539)
        (xy 172.461705 90.246232)
        (xy 172.461704 90.246233)
        (xy 172.453295 90.249385)
        (xy 172.336739 90.336739)
        (xy 172.249385 90.453295)
        (xy 172.198255 90.589684)
        (xy 172.1915 90.651866)
        (xy 172.1915 92.348134)
        (xy 163.308011 92.348134)
        (xy 163.308011 91.798134)
        (xy 163.7415 91.798134)
        (xy 163.748255 91.860316)
        (xy 163.799385 91.996705)
        (xy 163.886739 92.113261)
        (xy 164.003295 92.200615)
        (xy 164.139684 92.251745)
        (xy 164.201866 92.2585)
        (xy 165.798134 92.2585)
        (xy 165.860316 92.251745)
        (xy 165.996705 92.200615)
        (xy 166.113261 92.113261)
        (xy 166.160552 92.050161)
        (xy 166.854393 92.050161)
        (xy 166.863687 92.062175)
        (xy 166.904088 92.090464)
        (xy 166.913584 92.095947)
        (xy 167.103113 92.184326)
        (xy 167.113405 92.188072)
        (xy 167.315401 92.242196)
        (xy 167.326196 92.244099)
        (xy 167.534525 92.262326)
        (xy 167.545475 92.262326)
        (xy 167.753804 92.244099)
        (xy 167.764599 92.242196)
        (xy 167.966595 92.188072)
        (xy 167.976887 92.184326)
        (xy 168.166416 92.095947)
        (xy 168.175912 92.090464)
        (xy 168.217148 92.06159)
        (xy 168.225523 92.051112)
        (xy 168.218457 92.037668)
        (xy 167.552811 91.372021)
        (xy 167.538868 91.364408)
        (xy 167.537034 91.364539)
        (xy 167.53042 91.36879)
        (xy 166.86082 92.038391)
        (xy 166.854393 92.050161)
        (xy 166.160552 92.050161)
        (xy 166.200615 91.996705)
        (xy 166.251745 91.860316)
        (xy 166.2585 91.798134)
        (xy 166.2585 91.762706)
        (xy 166.278502 91.694585)
        (xy 166.332158 91.648092)
        (xy 166.402432 91.637988)
        (xy 166.464032 91.666121)
        (xy 166.464259 91.665837)
        (xy 166.46539 91.666741)
        (xy 166.467012 91.667482)
        (xy 166.468808 91.669473)
        (xy 166.488887 91.685523)
        (xy 166.502334 91.678455)
        (xy 167.167979 91.012811)
        (xy 167.174356 91.001132)
        (xy 167.904408 91.001132)
        (xy 167.904539 91.002966)
        (xy 167.90879 91.00958)
        (xy 168.578391 91.67918)
        (xy 168.590161 91.685607)
        (xy 168.602176 91.676311)
        (xy 168.630466 91.635907)
        (xy 168.635946 91.626417)
        (xy 168.695529 91.49864)
        (xy 168.742446 91.445355)
        (xy 168.810724 91.425894)
        (xy 168.878684 91.446436)
        (xy 168.923919 91.49864)
        (xy 168.983618 91.626666)
        (xy 168.983621 91.626671)
        (xy 168.985944 91.631653)
        (xy 168.9891 91.63616)
        (xy 168.989101 91.636162)
        (xy 169.100123 91.794717)
        (xy 169.112251 91.812038)
        (xy 169.267962 91.967749)
        (xy 169.272471 91.970906)
        (xy 169.272473 91.970908)
        (xy 169.309315 91.996705)
        (xy 169.448346 92.094056)
        (xy 169.647924 92.18712)
        (xy 169.860629 92.244115)
        (xy 170.08 92.263307)
        (xy 170.299371 92.244115)
        (xy 170.512076 92.18712)
        (xy 170.711654 92.094056)
        (xy 170.850685 91.996705)
        (xy 170.887527 91.970908)
        (xy 170.887529 91.970906)
        (xy 170.892038 91.967749)
        (xy 171.047749 91.812038)
        (xy 171.059878 91.794717)
        (xy 171.170899 91.636162)
        (xy 171.1709 91.63616)
        (xy 171.174056 91.631653)
        (xy 171.176379 91.626671)
        (xy 171.176382 91.626666)
        (xy 171.251269 91.466069)
        (xy 171.26712 91.432076)
        (xy 171.324115 91.219371)
        (xy 171.343307 91)
        (xy 171.324115 90.780629)
        (xy 171.26712 90.567924)
        (xy 171.2208 90.468591)
        (xy 171.176382 90.373334)
        (xy 171.176379 90.373329)
        (xy 171.174056 90.368347)
        (xy 171.169052 90.3612)
        (xy 171.050908 90.192473)
        (xy 171.050906 90.19247)
        (xy 171.047749 90.187962)
        (xy 170.892038 90.032251)
        (xy 170.865421 90.013613)
        (xy 170.777767 89.952237)
        (xy 170.711654 89.905944)
        (xy 170.512076 89.81288)
        (xy 170.299371 89.755885)
        (xy 170.08 89.736693)
        (xy 169.860629 89.755885)
        (xy 169.647924 89.81288)
        (xy 169.572186 89.848197)
        (xy 169.453334 89.903618)
        (xy 169.453329 89.903621)
        (xy 169.448347 89.905944)
        (xy 169.44384 89.9091)
        (xy 169.443838 89.909101)
        (xy 169.272473 90.029092)
        (xy 169.27247 90.029094)
        (xy 169.267962 90.032251)
        (xy 169.112251 90.187962)
        (xy 169.109094 90.19247)
        (xy 169.109092 90.192473)
        (xy 168.990948 90.3612)
        (xy 168.985944 90.368347)
        (xy 168.983621 90.373329)
        (xy 168.983618 90.373334)
        (xy 168.923919 90.50136)
        (xy 168.877002 90.554645)
        (xy 168.808724 90.574106)
        (xy 168.740764 90.553564)
        (xy 168.695529 90.50136)
        (xy 168.635946 90.373583)
        (xy 168.630466 90.364093)
        (xy 168.601589 90.322851)
        (xy 168.591113 90.314477)
        (xy 168.577666 90.321545)
        (xy 167.912021 90.987189)
        (xy 167.904408 91.001132)
        (xy 167.174356 91.001132)
        (xy 167.175592 90.998868)
        (xy 167.175461 90.997034)
        (xy 167.17121 90.99042)
        (xy 166.501609 90.32082)
        (xy 166.489839 90.314393)
        (xy 166.462688 90.335399)
        (xy 166.4599 90.331796)
        (xy 166.432242 90.353899)
        (xy 166.361622 90.3612)
        (xy 166.298265 90.329161)
        (xy 166.262288 90.267955)
        (xy 166.2585 90.237294)
        (xy 166.2585 90.201866)
        (xy 166.251745 90.139684)
        (xy 166.200615 90.003295)
        (xy 166.159838 89.948887)
        (xy 166.854477 89.948887)
        (xy 166.861545 89.962334)
        (xy 167.527189 90.627979)
        (xy 167.541132 90.635592)
        (xy 167.542966 90.635461)
        (xy 167.54958 90.63121)
        (xy 168.21918 89.961609)
        (xy 168.225607 89.949839)
        (xy 168.216313 89.937825)
        (xy 168.175912 89.909536)
        (xy 168.166416 89.904053)
        (xy 167.976887 89.815674)
        (xy 167.966595 89.811928)
        (xy 167.764599 89.757804)
        (xy 167.753804 89.755901)
        (xy 167.545475 89.737674)
        (xy 167.534525 89.737674)
        (xy 167.326196 89.755901)
        (xy 167.315401 89.757804)
        (xy 167.113405 89.811928)
        (xy 167.103113 89.815674)
        (xy 166.913583 89.904054)
        (xy 166.904093 89.909534)
        (xy 166.862851 89.938411)
        (xy 166.854477 89.948887)
        (xy 166.159838 89.948887)
        (xy 166.113261 89.886739)
        (xy 165.996705 89.799385)
        (xy 165.860316 89.748255)
        (xy 165.798134 89.7415)
        (xy 164.201866 89.7415)
        (xy 164.139684 89.748255)
        (xy 164.003295 89.799385)
        (xy 163.886739 89.886739)
        (xy 163.799385 90.003295)
        (xy 163.748255 90.139684)
        (xy 163.7415 90.201866)
        (xy 163.7415 91.798134)
        (xy 163.308011 91.798134)
        (xy 163.308011 90.312447)
        (xy 163.309444 90.293497)
        (xy 163.31161 90.279262)
        (xy 163.31161 90.279258)
        (xy 163.31271 90.272028)
        (xy 163.311307 90.254771)
        (xy 163.308426 90.219359)
        (xy 163.308011 90.209144)
        (xy 163.308011 90.201084)
        (xy 163.30472 90.172857)
        (xy 163.304289 90.168498)
        (xy 163.3037 90.161257)
        (xy 163.298371 90.095741)
        (xy 163.296116 90.08878)
        (xy 163.294929 90.08284)
        (xy 163.29354 90.076965)
        (xy 163.292693 90.069696)
        (xy 163.267775 90.001047)
        (xy 163.266358 89.996919)
        (xy 163.246118 89.934441)
        (xy 163.246117 89.934439)
        (xy 163.243862 89.927478)
        (xy 163.240066 89.921223)
        (xy 163.23756 89.915749)
        (xy 163.234841 89.910319)
        (xy 163.232344 89.90344)
        (xy 163.221394 89.886739)
        (xy 163.192325 89.842401)
        (xy 163.189978 89.838682)
        (xy 163.152106 89.77627)
        (xy 163.144708 89.767893)
        (xy 163.144735 89.767869)
        (xy 163.142082 89.764877)
        (xy 163.139379 89.761644)
        (xy 163.135367 89.755525)
        (xy 163.079128 89.702249)
        (xy 163.076686 89.699871)
        (xy 160.143337 86.766522)
        (xy 166.377273 86.766522)
        (xy 166.424764 86.943761)
        (xy 166.42851 86.954053)
        (xy 166.520586 87.151511)
        (xy 166.526069 87.161007)
        (xy 166.651028 87.339467)
        (xy 166.658084 87.347875)
        (xy 166.812125 87.501916)
        (xy 166.820533 87.508972)
        (xy 166.998993 87.633931)
        (xy 167.008489 87.639414)
        (xy 167.205947 87.73149)
        (xy 167.216239 87.735236)
        (xy 167.388503 87.781394)
        (xy 167.402599 87.781058)
        (xy 167.406 87.773116)
        (xy 167.406 87.767967)
        (xy 167.914 87.767967)
        (xy 167.917973 87.781498)
        (xy 167.926522 87.782727)
        (xy 168.103761 87.735236)
        (xy 168.114053 87.73149)
        (xy 168.311511 87.639414)
        (xy 168.321007 87.633931)
        (xy 168.499467 87.508972)
        (xy 168.507875 87.501916)
        (xy 168.661916 87.347875)
        (xy 168.668972 87.339467)
        (xy 168.793931 87.161007)
        (xy 168.799414 87.151511)
        (xy 168.89149 86.954053)
        (xy 168.895236 86.943761)
        (xy 168.941394 86.771497)
        (xy 168.941058 86.757401)
        (xy 168.933116 86.754)
        (xy 167.932115 86.754)
        (xy 167.916876 86.758475)
        (xy 167.915671 86.759865)
        (xy 167.914 86.767548)
        (xy 167.914 87.767967)
        (xy 167.406 87.767967)
        (xy 167.406 86.772115)
        (xy 167.401525 86.756876)
        (xy 167.400135 86.755671)
        (xy 167.392452 86.754)
        (xy 166.392033 86.754)
        (xy 166.378502 86.757973)
        (xy 166.377273 86.766522)
        (xy 160.143337 86.766522)
        (xy 159.605318 86.228503)
        (xy 166.378606 86.228503)
        (xy 166.378942 86.242599)
        (xy 166.386884 86.246)
        (xy 167.387885 86.246)
        (xy 167.403124 86.241525)
        (xy 167.404329 86.240135)
        (xy 167.406 86.232452)
        (xy 167.406 86.227885)
        (xy 167.914 86.227885)
        (xy 167.918475 86.243124)
        (xy 167.919865 86.244329)
        (xy 167.927548 86.246)
        (xy 168.927967 86.246)
        (xy 168.941498 86.242027)
        (xy 168.942727 86.233478)
        (xy 168.936594 86.210588)
        (xy 172.187483 86.210588)
        (xy 172.206472 86.427632)
        (xy 172.208375 86.438425)
        (xy 172.264764 86.648874)
        (xy 172.26851 86.659166)
        (xy 172.360586 86.856624)
        (xy 172.366069 86.866119)
        (xy 172.402509 86.918161)
        (xy 172.412988 86.926537)
        (xy 172.426434 86.919469)
        (xy 173.127978 86.217925)
        (xy 173.134356 86.206245)
        (xy 173.864408 86.206245)
        (xy 173.864539 86.208078)
        (xy 173.86879 86.214693)
        (xy 174.574287 86.92019)
        (xy 174.586062 86.92662)
        (xy 174.598077 86.917324)
        (xy 174.633931 86.866119)
        (xy 174.639414 86.856624)
        (xy 174.73149 86.659166)
        (xy 174.735236 86.648874)
        (xy 174.791625 86.438425)
        (xy 174.793528 86.427632)
        (xy 174.812517 86.210588)
        (xy 174.812517 86.199638)
        (xy 174.793528 85.982594)
        (xy 174.791625 85.971801)
        (xy 174.735236 85.761352)
        (xy 174.73149 85.75106)
        (xy 174.639414 85.553602)
        (xy 174.633931 85.544107)
        (xy 174.597491 85.492065)
        (xy 174.587012 85.483689)
        (xy 174.573566 85.490757)
        (xy 173.872022 86.192301)
        (xy 173.864408 86.206245)
        (xy 173.134356 86.206245)
        (xy 173.135592 86.203981)
        (xy 173.135461 86.202148)
        (xy 173.13121 86.195533)
        (xy 172.425713 85.490036)
        (xy 172.413938 85.483606)
        (xy 172.401923 85.492902)
        (xy 172.366069 85.544107)
        (xy 172.360586 85.553602)
        (xy 172.26851 85.75106)
        (xy 172.264764 85.761352)
        (xy 172.208375 85.971801)
        (xy 172.206472 85.982594)
        (xy 172.187483 86.199638)
        (xy 172.187483 86.210588)
        (xy 168.936594 86.210588)
        (xy 168.895236 86.056239)
        (xy 168.89149 86.045947)
        (xy 168.799414 85.848489)
        (xy 168.793931 85.838993)
        (xy 168.668972 85.660533)
        (xy 168.661916 85.652125)
        (xy 168.507875 85.498084)
        (xy 168.499467 85.491028)
        (xy 168.321007 85.366069)
        (xy 168.311511 85.360586)
        (xy 168.114053 85.26851)
        (xy 168.103761 85.264764)
        (xy 167.931497 85.218606)
        (xy 167.917401 85.218942)
        (xy 167.914 85.226884)
        (xy 167.914 86.227885)
        (xy 167.406 86.227885)
        (xy 167.406 85.232033)
        (xy 167.402027 85.218502)
        (xy 167.393478 85.217273)
        (xy 167.216239 85.264764)
        (xy 167.205947 85.26851)
        (xy 167.008489 85.360586)
        (xy 166.998993 85.366069)
        (xy 166.820533 85.491028)
        (xy 166.812125 85.498084)
        (xy 166.658084 85.652125)
        (xy 166.651028 85.660533)
        (xy 166.526069 85.838993)
        (xy 166.520586 85.848489)
        (xy 166.42851 86.045947)
        (xy 166.424764 86.056239)
        (xy 166.378606 86.228503)
        (xy 159.605318 86.228503)
        (xy 159.387904 86.011089)
        (xy 159.375518 85.996677)
        (xy 159.366985 85.985082)
        (xy 159.36698 85.985077)
        (xy 159.362642 85.979182)
        (xy 159.357064 85.974443)
        (xy 159.357061 85.97444)
        (xy 159.322366 85.944965)
        (xy 159.31485 85.938035)
        (xy 159.309155 85.93234)
        (xy 159.303014 85.927482)
        (xy 159.286883 85.914719)
        (xy 159.283479 85.911928)
        (xy 159.233431 85.869409)
        (xy 159.233429 85.869408)
        (xy 159.227849 85.864667)
        (xy 159.221333 85.861339)
        (xy 159.216284 85.857972)
        (xy 159.211155 85.854805)
        (xy 159.205418 85.850266)
        (xy 159.139259 85.819345)
        (xy 159.135359 85.817439)
        (xy 159.070326 85.784231)
        (xy 159.063218 85.782492)
        (xy 159.057575 85.780393)
        (xy 159.051812 85.778476)
        (xy 159.045184 85.775378)
        (xy 159.028526 85.771913)
        (xy 158.973722 85.760514)
        (xy 158.969433 85.759543)
        (xy 158.914086 85.746)
        (xy 158.898524 85.742192)
        (xy 158.892922 85.741844)
        (xy 158.892919 85.741844)
        (xy 158.88737 85.7415)
        (xy 158.887372 85.741464)
        (xy 158.883379 85.741225)
        (xy 158.879187 85.740851)
        (xy 158.872019 85.73936)
        (xy 158.805809 85.741151)
        (xy 158.794613 85.741454)
        (xy 158.791206 85.7415)
        (xy 158.631867 85.7415)
        (xy 158.563746 85.721498)
        (xy 158.528655 85.687772)
        (xy 158.506198 85.6557)
        (xy 158.3443 85.493802)
        (xy 158.339792 85.490645)
        (xy 158.339789 85.490643)
        (xy 158.165132 85.368347)
        (xy 158.156749 85.362477)
        (xy 158.151767 85.360154)
        (xy 158.151762 85.360151)
        (xy 157.954225 85.268039)
        (xy 157.954224 85.268039)
        (xy 157.949243 85.265716)
        (xy 157.943935 85.264294)
        (xy 157.943933 85.264293)
        (xy 157.733402 85.207881)
        (xy 157.7334 85.207881)
        (xy 157.728087 85.206457)
        (xy 157.5 85.186502)
        (xy 157.271913 85.206457)
        (xy 157.2666 85.207881)
        (xy 157.266598 85.207881)
        (xy 157.056067 85.264293)
        (xy 157.056065 85.264294)
        (xy 157.050757 85.265716)
        (xy 157.045776 85.268039)
        (xy 157.045775 85.268039)
        (xy 156.848238 85.360151)
        (xy 156.848233 85.360154)
        (xy 156.843251 85.362477)
        (xy 156.834868 85.368347)
        (xy 156.660211 85.490643)
        (xy 156.660208 85.490645)
        (xy 156.6557 85.493802)
        (xy 156.493802 85.6557)
        (xy 156.490645 85.660208)
        (xy 156.490643 85.660211)
        (xy 156.435902 85.738389)
        (xy 156.362477 85.843251)
        (xy 156.360154 85.848233)
        (xy 156.360151 85.848238)
        (xy 156.291937 85.994525)
        (xy 156.265716 86.050757)
        (xy 156.264294 86.056065)
        (xy 156.264293 86.056067)
        (xy 156.213946 86.243965)
        (xy 156.206457 86.271913)
        (xy 156.186502 86.5)
        (xy 156.206457 86.728087)
        (xy 156.207881 86.7334)
        (xy 156.207881 86.733402)
        (xy 156.257388 86.918161)
        (xy 156.265716 86.949243)
        (xy 156.268039 86.954224)
        (xy 156.268039 86.954225)
        (xy 156.360151 87.151762)
        (xy 156.360154 87.151767)
        (xy 156.362477 87.156749)
        (xy 156.431359 87.255123)
        (xy 156.489172 87.337687)
        (xy 156.493802 87.3443)
        (xy 156.6557 87.506198)
        (xy 156.660208 87.509355)
        (xy 156.660211 87.509357)
        (xy 156.698934 87.536471)
        (xy 156.843251 87.637523)
        (xy 156.848233 87.639846)
        (xy 156.848238 87.639849)
        (xy 156.990054 87.705978)
        (xy 157.050757 87.734284)
        (xy 157.056065 87.735706)
        (xy 157.056067 87.735707)
        (xy 157.266598 87.792119)
        (xy 157.2666 87.792119)
        (xy 157.271913 87.793543)
        (xy 157.5 87.813498)
        (xy 157.728087 87.793543)
        (xy 157.7334 87.792119)
        (xy 157.733402 87.792119)
        (xy 157.943933 87.735707)
        (xy 157.943935 87.735706)
        (xy 157.949243 87.734284)
        (xy 158.009946 87.705978)
        (xy 158.151762 87.639849)
        (xy 158.151767 87.639846)
        (xy 158.156749 87.637523)
        (xy 158.301066 87.536471)
        (xy 158.339789 87.509357)
        (xy 158.339792 87.509355)
        (xy 158.3443 87.506198)
        (xy 158.451881 87.398617)
        (xy 158.514193 87.364592)
        (xy 158.585009 87.369658)
        (xy 158.630071 87.398618)
        (xy 161.502746 90.271293)
        (xy 161.536772 90.333605)
        (xy 161.531707 90.40442)
        (xy 161.48916 90.461256)
        (xy 161.42264 90.486067)
        (xy 161.413651 90.486388)
        (xy 160.151866 90.486388)
        (xy 160.148469 90.486757)
        (xy 160.14556 90.487073)
        (xy 160.089684 90.493143)
        (xy 159.953295 90.544273)
        (xy 159.836739 90.631627)
        (xy 159.749385 90.748183)
        (xy 159.698255 90.884572)
        (xy 159.6915 90.946754)
        (xy 159.6915 90.975124)
        (xy 159.671498 91.043245)
        (xy 159.617842 91.089738)
        (xy 159.604336 91.09499)
        (xy 159.587213 91.100537)
        (xy 159.580958 91.104333)
        (xy 159.575484 91.106839)
        (xy 159.570054 91.109558)
        (xy 159.563175 91.112055)
        (xy 159.557055 91.116068)
        (xy 159.557054 91.116068)
        (xy 159.502136 91.152074)
        (xy 159.498432 91.154411)
        (xy 159.436005 91.192293)
        (xy 159.427628 91.199691)
        (xy 159.427604 91.199664)
        (xy 159.424612 91.202317)
        (xy 159.421379 91.20502)
        (xy 159.41526 91.209032)
        (xy 159.393985 91.23149)
        (xy 159.361984 91.265271)
        (xy 159.359606 91.267713)
        (xy 156.505233 94.122086)
        (xy 156.442921 94.156112)
        (xy 156.372106 94.151047)
        (xy 156.31527 94.1085)
        (xy 156.294415 94.060335)
        (xy 156.293543 94.060569)
        (xy 156.235707 93.844723)
        (xy 156.235706 93.844721)
        (xy 156.234284 93.839413)
        (xy 156.230809 93.831961)
        (xy 156.139849 93.636894)
        (xy 156.139846 93.636889)
        (xy 156.137523 93.631907)
        (xy 156.054132 93.512812)
        (xy 156.009357 93.448867)
        (xy 156.009355 93.448864)
        (xy 156.006198 93.444356)
        (xy 155.860078 93.298236)
        (xy 155.826052 93.235924)
        (xy 155.831117 93.165109)
        (xy 155.873664 93.108273)
        (xy 155.910606 93.090973)
        (xy 155.910207 93.089908)
        (xy 156.038054 93.04198)
        (xy 156.053649 93.033442)
        (xy 156.155724 92.956941)
        (xy 156.168285 92.94438)
        (xy 156.244786 92.842305)
        (xy 156.253324 92.82671)
        (xy 156.298478 92.706262)
        (xy 156.302105 92.691007)
        (xy 156.307631 92.640142)
        (xy 156.308 92.633328)
        (xy 156.308 92.060771)
        (xy 156.303525 92.045532)
        (xy 156.302135 92.044327)
        (xy 156.294452 92.042656)
        (xy 153.710116 92.042656)
        (xy 153.694877 92.047131)
        (xy 153.693672 92.048521)
        (xy 153.692001 92.056204)
        (xy 153.692001 92.633325)
        (xy 153.692371 92.640146)
        (xy 153.697895 92.691008)
        (xy 153.701521 92.70626)
        (xy 153.746676 92.82671)
        (xy 153.755214 92.842305)
        (xy 153.831715 92.94438)
        (xy 153.844276 92.956941)
        (xy 153.946351 93.033442)
        (xy 153.961946 93.04198)
        (xy 154.089793 93.089908)
        (xy 154.089096 93.091768)
        (xy 154.141628 93.121787)
        (xy 154.174442 93.184746)
        (xy 154.168008 93.25545)
        (xy 154.139922 93.298236)
        (xy 153.993802 93.444356)
        (xy 153.990645 93.448864)
        (xy 153.990643 93.448867)
        (xy 153.945868 93.512812)
        (xy 153.862477 93.631907)
        (xy 153.860154 93.636889)
        (xy 153.860151 93.636894)
        (xy 153.769191 93.831961)
        (xy 153.765716 93.839413)
        (xy 153.764294 93.844721)
        (xy 153.764293 93.844723)
        (xy 153.758983 93.864539)
        (xy 153.706457 94.060569)
        (xy 153.686502 94.288656)
        (xy 153.686981 94.294131)
        (xy 153.700755 94.451569)
        (xy 153.686766 94.521174)
        (xy 153.664329 94.551646)
        (xy 152.973595 95.24238)
        (xy 152.911283 95.276406)
        (xy 152.840468 95.271341)
        (xy 152.783632 95.228794)
        (xy 152.758821 95.162274)
        (xy 152.7585 95.153285)
        (xy 152.7585 91.516541)
        (xy 153.692 91.516541)
        (xy 153.696475 91.53178)
        (xy 153.697865 91.532985)
        (xy 153.705548 91.534656)
        (xy 154.727885 91.534656)
        (xy 154.743124 91.530181)
        (xy 154.744329 91.528791)
        (xy 154.746 91.521108)
        (xy 154.746 91.516541)
        (xy 155.254 91.516541)
        (xy 155.258475 91.53178)
        (xy 155.259865 91.532985)
        (xy 155.267548 91.534656)
        (xy 156.289884 91.534656)
        (xy 156.305123 91.530181)
        (xy 156.306328 91.528791)
        (xy 156.307999 91.521108)
        (xy 156.307999 90.943987)
        (xy 156.307629 90.937166)
        (xy 156.302105 90.886304)
        (xy 156.298479 90.871052)
        (xy 156.253324 90.750602)
        (xy 156.244786 90.735007)
        (xy 156.168285 90.632932)
        (xy 156.155724 90.620371)
        (xy 156.053649 90.54387)
        (xy 156.038054 90.535332)
        (xy 155.917606 90.490178)
        (xy 155.902351 90.486551)
        (xy 155.851486 90.481025)
        (xy 155.844672 90.480656)
        (xy 155.272115 90.480656)
        (xy 155.256876 90.485131)
        (xy 155.255671 90.486521)
        (xy 155.254 90.494204)
        (xy 155.254 91.516541)
        (xy 154.746 91.516541)
        (xy 154.746 90.498772)
        (xy 154.741525 90.483533)
        (xy 154.740135 90.482328)
        (xy 154.732452 90.480657)
        (xy 154.155331 90.480657)
        (xy 154.14851 90.481027)
        (xy 154.097648 90.486551)
        (xy 154.082396 90.490177)
        (xy 153.961946 90.535332)
        (xy 153.946351 90.54387)
        (xy 153.844276 90.620371)
        (xy 153.831715 90.632932)
        (xy 153.755214 90.735007)
        (xy 153.746676 90.750602)
        (xy 153.701522 90.87105)
        (xy 153.697895 90.886305)
        (xy 153.692369 90.93717)
        (xy 153.692 90.943984)
        (xy 153.692 91.516541)
        (xy 152.7585 91.516541)
        (xy 152.7585 91.170139)
        (xy 152.778502 91.102018)
        (xy 152.795405 91.081044)
        (xy 154.04701 89.829439)
        (xy 154.109322 89.795413)
        (xy 154.147087 89.793013)
        (xy 154.304525 89.806787)
        (xy 154.31 89.807266)
        (xy 154.538087 89.787311)
        (xy 154.5434 89.785887)
        (xy 154.543402 89.785887)
        (xy 154.753933 89.729475)
        (xy 154.753935 89.729474)
        (xy 154.759243 89.728052)
        (xy 154.773416 89.721443)
        (xy 154.961762 89.633617)
        (xy 154.961767 89.633614)
        (xy 154.966749 89.631291)
        (xy 155.108458 89.532065)
        (xy 155.149789 89.503125)
        (xy 155.149792 89.503123)
        (xy 155.1543 89.499966)
        (xy 155.316198 89.338068)
        (xy 155.327563 89.321838)
        (xy 155.444366 89.155025)
        (xy 155.447523 89.150517)
        (xy 155.449846 89.145535)
        (xy 155.449849 89.14553)
        (xy 155.541961 88.947993)
        (xy 155.541961 88.947992)
        (xy 155.544284 88.943011)
        (xy 155.592046 88.764764)
        (xy 155.602119 88.72717)
        (xy 155.602119 88.727168)
        (xy 155.603543 88.721855)
        (xy 155.623498 88.493768)
        (xy 155.603543 88.265681)
        (xy 155.602119 88.260366)
        (xy 155.545707 88.049835)
        (xy 155.545706 88.049833)
        (xy 155.544284 88.044525)
        (xy 155.519159 87.990643)
        (xy 155.449849 87.842006)
        (xy 155.449846 87.842001)
        (xy 155.447523 87.837019)
        (xy 155.34213 87.686502)
        (xy 155.319357 87.653979)
        (xy 155.319355 87.653976)
        (xy 155.316198 87.649468)
        (xy 155.1543 87.48757)
        (xy 155.149792 87.484413)
        (xy 155.149789 87.484411)
        (xy 155.032829 87.402515)
        (xy 154.966749 87.356245)
        (xy 154.961767 87.353922)
        (xy 154.961762 87.353919)
        (xy 154.764225 87.261807)
        (xy 154.764224 87.261807)
        (xy 154.759243 87.259484)
        (xy 154.753935 87.258062)
        (xy 154.753933 87.258061)
        (xy 154.543402 87.201649)
        (xy 154.5434 87.201649)
        (xy 154.538087 87.200225)
        (xy 154.31 87.18027)
        (xy 154.081913 87.200225)
        (xy 154.0766 87.201649)
        (xy 154.076598 87.201649)
        (xy 153.866067 87.258061)
        (xy 153.866065 87.258062)
        (xy 153.860757 87.259484)
        (xy 153.855776 87.261807)
        (xy 153.855775 87.261807)
        (xy 153.658238 87.353919)
        (xy 153.658233 87.353922)
        (xy 153.653251 87.356245)
        (xy 153.587171 87.402515)
        (xy 153.470211 87.484411)
        (xy 153.470208 87.484413)
        (xy 153.4657 87.48757)
        (xy 153.303802 87.649468)
        (xy 153.300645 87.653976)
        (xy 153.300643 87.653979)
        (xy 153.27787 87.686502)
        (xy 153.172477 87.837019)
        (xy 153.170154 87.842001)
        (xy 153.170151 87.842006)
        (xy 153.100841 87.990643)
        (xy 153.075716 88.044525)
        (xy 153.074294 88.049833)
        (xy 153.074293 88.049835)
        (xy 153.017881 88.260366)
        (xy 153.016457 88.265681)
        (xy 152.996502 88.493768)
        (xy 152.996981 88.499243)
        (xy 153.010755 88.656681)
        (xy 152.996766 88.726286)
        (xy 152.974329 88.756758)
        (xy 151.511089 90.219998)
        (xy 151.496677 90.232384)
        (xy 151.485082 90.240917)
        (xy 151.485077 90.240922)
        (xy 151.479182 90.24526)
        (xy 151.474443 90.250838)
        (xy 151.47444 90.250841)
        (xy 151.444965 90.285536)
        (xy 151.438035 90.293052)
        (xy 151.43234 90.298747)
        (xy 151.43006 90.301629)
        (xy 151.414719 90.321019)
        (xy 151.411928 90.324423)
        (xy 151.369409 90.374471)
        (xy 151.364667 90.380053)
        (xy 151.361339 90.386569)
        (xy 151.357972 90.391618)
        (xy 151.354805 90.396747)
        (xy 151.350266 90.402484)
        (xy 151.319345 90.468643)
        (xy 151.317442 90.472537)
        (xy 151.284231 90.537576)
        (xy 151.282492 90.544684)
        (xy 151.280393 90.550327)
        (xy 151.278476 90.55609)
        (xy 151.275378 90.562718)
        (xy 151.260774 90.632932)
        (xy 151.260514 90.63418)
        (xy 151.259544 90.638464)
        (xy 151.242192 90.709378)
        (xy 151.2415 90.720532)
        (xy 151.241464 90.72053)
        (xy 151.241225 90.724523)
        (xy 151.240851 90.728715)
        (xy 151.23936 90.735883)
        (xy 151.240719 90.786106)
        (xy 151.241454 90.813289)
        (xy 151.2415 90.816696)
        (xy 151.2415 98.348863)
        (xy 151.221498 98.416984)
        (xy 151.167842 98.463477)
        (xy 151.097568 98.473581)
        (xy 151.032988 98.444087)
        (xy 151.026405 98.437958)
        (xy 148.245894 95.657447)
        (xy 148.211868 95.595135)
        (xy 148.208989 95.568352)
        (xy 148.208989 95.5608)
        (xy 148.228991 95.492679)
        (xy 148.282647 95.446186)
        (xy 148.352921 95.436082)
        (xy 148.388239 95.446605)
        (xy 148.545947 95.520146)
        (xy 148.556239 95.523892)
        (xy 148.766688 95.580281)
        (xy 148.777481 95.582184)
        (xy 148.994525 95.601173)
        (xy 149.005475 95.601173)
        (xy 149.222519 95.582184)
        (xy 149.233312 95.580281)
        (xy 149.443761 95.523892)
        (xy 149.454053 95.520146)
        (xy 149.651511 95.42807)
        (xy 149.661006 95.422587)
        (xy 149.713048 95.386147)
        (xy 149.721424 95.375668)
        (xy 149.714356 95.362222)
        (xy 148.729885 94.377751)
        (xy 148.695859 94.315439)
        (xy 148.697694 94.289788)
        (xy 149.364408 94.289788)
        (xy 149.364539 94.291621)
        (xy 149.36879 94.298236)
        (xy 150.074287 95.003733)
        (xy 150.086062 95.010163)
        (xy 150.098077 95.000867)
        (xy 150.133931 94.949662)
        (xy 150.139414 94.940167)
        (xy 150.23149 94.742709)
        (xy 150.235236 94.732417)
        (xy 150.291625 94.521968)
        (xy 150.293528 94.511175)
        (xy 150.312517 94.294131)
        (xy 150.312517 94.283181)
        (xy 150.293528 94.066137)
        (xy 150.291625 94.055344)
        (xy 150.235236 93.844895)
        (xy 150.23149 93.834603)
        (xy 150.139414 93.637145)
        (xy 150.133931 93.62765)
        (xy 150.097491 93.575608)
        (xy 150.087012 93.567232)
        (xy 150.073566 93.5743)
        (xy 149.372022 94.275844)
        (xy 149.364408 94.289788)
        (xy 148.697694 94.289788)
        (xy 148.700924 94.244624)
        (xy 148.729885 94.199561)
        (xy 149.715077 93.214369)
        (xy 149.737871 93.172627)
        (xy 149.740047 93.162627)
        (xy 149.790253 93.112429)
        (xy 149.843814 93.097205)
        (xy 149.844719 93.097156)
        (xy 149.848134 93.097156)
        (xy 149.85153 93.096787)
        (xy 149.851532 93.096787)
        (xy 149.863879 93.095446)
        (xy 149.910316 93.090401)
        (xy 150.046705 93.039271)
        (xy 150.163261 92.951917)
        (xy 150.250615 92.835361)
        (xy 150.301745 92.698972)
        (xy 150.3085 92.63679)
        (xy 150.3085 90.940522)
        (xy 150.301745 90.87834)
        (xy 150.250615 90.741951)
        (xy 150.163261 90.625395)
        (xy 150.046705 90.538041)
        (xy 149.910316 90.486911)
        (xy 149.848134 90.480156)
        (xy 148.151866 90.480156)
        (xy 148.089684 90.486911)
        (xy 147.953295 90.538041)
        (xy 147.836739 90.625395)
        (xy 147.749385 90.741951)
        (xy 147.698255 90.87834)
        (xy 147.6915 90.940522)
        (xy 147.6915 92.314629)
        (xy 147.671498 92.38275)
        (xy 147.617842 92.429243)
        (xy 147.547568 92.439347)
        (xy 147.482988 92.409853)
        (xy 147.476405 92.403724)
        (xy 144.835671 89.76299)
        (xy 144.801645 89.700678)
        (xy 144.799245 89.662913)
        (xy 144.813019 89.505475)
        (xy 144.813498 89.5)
        (xy 144.799666 89.341902)
        (xy 145.3815 89.341902)
        (xy 145.388255 89.404084)
        (xy 145.439385 89.540473)
        (xy 145.526739 89.657029)
        (xy 145.643295 89.744383)
        (xy 145.779684 89.795513)
        (xy 145.841866 89.802268)
        (xy 147.538134 89.802268)
        (xy 147.600316 89.795513)
        (xy 147.736705 89.744383)
        (xy 147.853261 89.657029)
        (xy 147.940615 89.540473)
        (xy 147.991745 89.404084)
        (xy 147.9985 89.341902)
        (xy 147.9985 87.645634)
        (xy 147.991745 87.583452)
        (xy 147.940615 87.447063)
        (xy 147.853261 87.330507)
        (xy 147.736705 87.243153)
        (xy 147.600316 87.192023)
        (xy 147.538134 87.185268)
        (xy 145.841866 87.185268)
        (xy 145.779684 87.192023)
        (xy 145.643295 87.243153)
        (xy 145.526739 87.330507)
        (xy 145.439385 87.447063)
        (xy 145.388255 87.583452)
        (xy 145.3815 87.645634)
        (xy 145.3815 89.341902)
        (xy 144.799666 89.341902)
        (xy 144.793543 89.271913)
        (xy 144.792119 89.266598)
        (xy 144.735707 89.056067)
        (xy 144.735706 89.056065)
        (xy 144.734284 89.050757)
        (xy 144.708063 88.994525)
        (xy 144.639849 88.848238)
        (xy 144.639846 88.848233)
        (xy 144.637523 88.843251)
        (xy 144.528453 88.687483)
        (xy 144.509357 88.660211)
        (xy 144.509355 88.660208)
        (xy 144.506198 88.6557)
        (xy 144.3443 88.493802)
        (xy 144.339792 88.490645)
        (xy 144.339789 88.490643)
        (xy 144.261611 88.435902)
        (xy 144.156749 88.362477)
        (xy 144.151767 88.360154)
        (xy 144.151762 88.360151)
        (xy 143.954225 88.268039)
        (xy 143.954224 88.268039)
        (xy 143.949243 88.265716)
        (xy 143.943935 88.264294)
        (xy 143.943933 88.264293)
        (xy 143.733402 88.207881)
        (xy 143.7334 88.207881)
        (xy 143.728087 88.206457)
        (xy 143.5 88.186502)
        (xy 143.271913 88.206457)
        (xy 143.2666 88.207881)
        (xy 143.266598 88.207881)
        (xy 143.056067 88.264293)
        (xy 143.056065 88.264294)
        (xy 143.050757 88.265716)
        (xy 143.045776 88.268039)
        (xy 143.045775 88.268039)
        (xy 142.848238 88.360151)
        (xy 142.848233 88.360154)
        (xy 142.843251 88.362477)
        (xy 142.738389 88.435902)
        (xy 142.660211 88.490643)
        (xy 142.660208 88.490645)
        (xy 142.6557 88.493802)
        (xy 142.493802 88.6557)
        (xy 142.490645 88.660208)
        (xy 142.490643 88.660211)
        (xy 142.471547 88.687483)
        (xy 142.362477 88.843251)
        (xy 142.360154 88.848233)
        (xy 142.360151 88.848238)
        (xy 142.291937 88.994525)
        (xy 142.265716 89.050757)
        (xy 142.264294 89.056065)
        (xy 142.264293 89.056067)
        (xy 142.207881 89.266598)
        (xy 142.206457 89.271913)
        (xy 142.186502 89.5)
        (xy 142.206457 89.728087)
        (xy 142.207881 89.7334)
        (xy 142.207881 89.733402)
        (xy 142.262814 89.938411)
        (xy 142.265716 89.949243)
        (xy 142.268039 89.954224)
        (xy 142.268039 89.954225)
        (xy 142.360151 90.151762)
        (xy 142.360154 90.151767)
        (xy 142.362477 90.156749)
        (xy 142.40853 90.222519)
        (xy 142.488508 90.336739)
        (xy 142.493802 90.3443)
        (xy 142.6557 90.506198)
        (xy 142.660208 90.509355)
        (xy 142.660211 90.509357)
        (xy 142.719097 90.550589)
        (xy 142.843251 90.637523)
        (xy 142.848233 90.639846)
        (xy 142.848238 90.639849)
        (xy 143.023781 90.721705)
        (xy 143.050757 90.734284)
        (xy 143.056065 90.735706)
        (xy 143.056067 90.735707)
        (xy 143.266598 90.792119)
        (xy 143.2666 90.792119)
        (xy 143.271913 90.793543)
        (xy 143.5 90.813498)
        (xy 143.505475 90.813019)
        (xy 143.662913 90.799245)
        (xy 143.732518 90.813234)
        (xy 143.76299 90.835671)
        (xy 144.083807 91.156488)
        (xy 144.117833 91.2188)
        (xy 144.112768 91.289615)
        (xy 144.070221 91.346451)
        (xy 144.003701 91.371262)
        (xy 143.959371 91.365066)
        (xy 143.959071 91.366187)
        (xy 143.781497 91.318606)
        (xy 143.767401 91.318942)
        (xy 143.764 91.326884)
        (xy 143.764 92.327885)
        (xy 143.768475 92.343124)
        (xy 143.769865 92.344329)
        (xy 143.777548 92.346)
        (xy 144.777967 92.346)
        (xy 144.791498 92.342027)
        (xy 144.792727 92.333478)
        (xy 144.743813 92.150929)
        (xy 144.745515 92.150473)
        (xy 144.741511 92.087535)
        (xy 144.776027 92.025493)
        (xy 144.838605 91.99196)
        (xy 144.909379 91.997583)
        (xy 144.953512 92.026193)
        (xy 146.655084 93.727765)
        (xy 146.68911 93.790077)
        (xy 146.691989 93.81686)
        (xy 146.691989 95.867653)
        (xy 146.690556 95.886603)
        (xy 146.68729 95.908072)
        (xy 146.687883 95.915364)
        (xy 146.687883 95.915367)
        (xy 146.691574 95.960741)
        (xy 146.691989 95.970956)
        (xy 146.691989 95.979016)
        (xy 146.693118 95.988698)
        (xy 146.695278 96.00723)
        (xy 146.695711 96.011605)
        (xy 146.699896 96.063049)
        (xy 146.701629 96.08436)
        (xy 146.703885 96.091324)
        (xy 146.705076 96.097283)
        (xy 146.70646 96.103138)
        (xy 146.707307 96.110404)
        (xy 146.732224 96.17905)
        (xy 146.733641 96.183178)
        (xy 146.750831 96.236239)
        (xy 146.756138 96.252622)
        (xy 146.759934 96.258877)
        (xy 146.76244 96.264351)
        (xy 146.765159 96.269781)
        (xy 146.767656 96.27666)
        (xy 146.771669 96.28278)
        (xy 146.771669 96.282781)
        (xy 146.807675 96.337699)
        (xy 146.810012 96.341403)
        (xy 146.847894 96.40383)
        (xy 146.85161 96.408038)
        (xy 146.851611 96.408039)
        (xy 146.855292 96.412207)
        (xy 146.855265 96.412231)
        (xy 146.857918 96.415223)
        (xy 146.860621 96.418456)
        (xy 146.864633 96.424575)
        (xy 146.896964 96.455203)
        (xy 146.920872 96.477851)
        (xy 146.923314 96.480229)
        (xy 149.214378 98.771293)
        (xy 149.248404 98.833605)
        (xy 149.243339 98.90442)
        (xy 149.200792 98.961256)
        (xy 149.134272 98.986067)
        (xy 149.125283 98.986388)
        (xy 148.151866 98.986388)
        (xy 148.089684 98.993143)
        (xy 147.953295 99.044273)
        (xy 147.836739 99.131627)
        (xy 147.749385 99.248183)
        (xy 147.698255 99.384572)
        (xy 147.6915 99.446754)
        (xy 147.6915 101.143022)
        (xy 147.698255 101.205204)
        (xy 147.749385 101.341593)
        (xy 147.836739 101.458149)
        (xy 147.953295 101.545503)
        (xy 147.961703 101.548655)
        (xy 148.089684 101.596633)
        (xy 148.088954 101.598579)
        (xy 148.141205 101.628433)
        (xy 148.174021 101.691391)
        (xy 148.167591 101.762095)
        (xy 148.139502 101.804888)
        (xy 147.993802 101.950588)
        (xy 147.971345 101.982659)
        (xy 147.91589 102.026987)
        (xy 147.868133 102.036388)
        (xy 145.112182 102.036388)
        (xy 145.093232 102.034955)
        (xy 145.078997 102.032789)
        (xy 145.078993 102.032789)
        (xy 145.071763 102.031689)
        (xy 145.064471 102.032282)
        (xy 145.064468 102.032282)
        (xy 145.019094 102.035973)
        (xy 145.008879 102.036388)
        (xy 145.000819 102.036388)
        (xy 144.997185 102.036812)
        (xy 144.997179 102.036812)
        (xy 144.984154 102.038331)
        (xy 144.972592 102.039679)
        (xy 144.968244 102.040109)
        (xy 144.895476 102.046028)
        (xy 144.888515 102.048283)
        (xy 144.882575 102.04947)
        (xy 144.8767 102.050859)
        (xy 144.869431 102.051706)
        (xy 144.800782 102.076624)
        (xy 144.796654 102.078041)
        (xy 144.734176 102.098281)
        (xy 144.734174 102.098282)
        (xy 144.727213 102.100537)
        (xy 144.720958 102.104333)
        (xy 144.715484 102.106839)
        (xy 144.710054 102.109558)
        (xy 144.703175 102.112055)
        (xy 144.697055 102.116068)
        (xy 144.697054 102.116068)
        (xy 144.642136 102.152074)
        (xy 144.638432 102.154411)
        (xy 144.576005 102.192293)
        (xy 144.567628 102.199691)
        (xy 144.567604 102.199664)
        (xy 144.564612 102.202317)
        (xy 144.561379 102.20502)
        (xy 144.55526 102.209032)
        (xy 144.524546 102.241454)
        (xy 144.501984 102.265271)
        (xy 144.499606 102.267713)
        (xy 143.80299 102.964329)
        (xy 143.740678 102.998355)
        (xy 143.702913 103.000755)
        (xy 143.545475 102.986981)
        (xy 143.54 102.986502)
        (xy 143.311913 103.006457)
        (xy 143.3066 103.007881)
        (xy 143.306598 103.007881)
        (xy 143.096067 103.064293)
        (xy 143.096065 103.064294)
        (xy 143.090757 103.065716)
        (xy 143.085776 103.068039)
        (xy 143.085775 103.068039)
        (xy 142.888238 103.160151)
        (xy 142.888233 103.160154)
        (xy 142.883251 103.162477)
        (xy 142.848196 103.187023)
        (xy 142.700211 103.290643)
        (xy 142.700208 103.290645)
        (xy 142.6957 103.293802)
        (xy 142.533802 103.4557)
        (xy 142.530645 103.460208)
        (xy 142.530643 103.460211)
        (xy 142.477245 103.536471)
        (xy 142.402477 103.643251)
        (xy 142.400154 103.648233)
        (xy 142.400151 103.648238)
        (xy 142.383919 103.683049)
        (xy 142.337002 103.736334)
        (xy 142.268725 103.755795)
        (xy 142.200765 103.735253)
        (xy 142.155529 103.683049)
        (xy 142.139414 103.648489)
        (xy 142.133931 103.638993)
        (xy 142.008972 103.460533)
        (xy 142.001916 103.452125)
        (xy 141.847875 103.298084)
        (xy 141.839467 103.291028)
        (xy 141.661007 103.166069)
        (xy 141.651511 103.160586)
        (xy 141.454053 103.06851)
        (xy 141.443761 103.064764)
        (xy 141.271497 103.018606)
        (xy 141.257401 103.018942)
        (xy 141.254 103.026884)
        (xy 141.254 105.567967)
        (xy 140.746 105.567967)
        (xy 140.746 103.032033)
        (xy 140.742027 103.018502)
        (xy 140.733478 103.017273)
        (xy 140.556239 103.064764)
        (xy 140.545947 103.06851)
        (xy 140.348489 103.160586)
        (xy 140.338993 103.166069)
        (xy 140.160533 103.291028)
        (xy 140.152125 103.298084)
        (xy 139.998084 103.452125)
        (xy 139.991028 103.460533)
        (xy 139.866069 103.638993)
        (xy 139.860586 103.648489)
        (xy 139.844471 103.683049)
        (xy 139.797554 103.736334)
        (xy 139.729277 103.755795)
        (xy 139.661317 103.735253)
        (xy 139.616081 103.683049)
        (xy 139.599849 103.648238)
        (xy 139.599846 103.648233)
        (xy 139.597523 103.643251)
        (xy 139.522755 103.536471)
        (xy 139.469357 103.460211)
        (xy 139.469355 103.460208)
        (xy 139.466198 103.4557)
        (xy 139.3043 103.293802)
        (xy 139.299792 103.290645)
        (xy 139.299789 103.290643)
        (xy 139.151804 103.187023)
        (xy 139.116749 103.162477)
        (xy 139.111767 103.160154)
        (xy 139.111762 103.160151)
        (xy 138.914225 103.068039)
        (xy 138.914224 103.068039)
        (xy 138.909243 103.065716)
        (xy 138.903935 103.064294)
        (xy 138.903933 103.064293)
        (xy 138.693402 103.007881)
        (xy 138.6934 103.007881)
        (xy 138.688087 103.006457)
        (xy 138.46 102.986502)
        (xy 138.231913 103.006457)
        (xy 138.2266 103.007881)
        (xy 138.226598 103.007881)
        (xy 138.016067 103.064293)
        (xy 138.016065 103.064294)
        (xy 138.010757 103.065716)
        (xy 138.005776 103.068039)
        (xy 138.005775 103.068039)
        (xy 137.808238 103.160151)
        (xy 137.808233 103.160154)
        (xy 137.803251 103.162477)
        (xy 137.768196 103.187023)
        (xy 137.620211 103.290643)
        (xy 137.620208 103.290645)
        (xy 137.6157 103.293802)
        (xy 137.453802 103.4557)
        (xy 137.450643 103.460211)
        (xy 137.447108 103.464424)
        (xy 137.445974 103.463473)
        (xy 137.395929 103.503471)
        (xy 137.32531 103.510776)
        (xy 137.261951 103.478742)
        (xy 137.22597 103.417538)
        (xy 137.222918 103.400483)
        (xy 137.221745 103.389684)
        (xy 137.170615 103.253295)
        (xy 137.083261 103.136739)
        (xy 136.966705 103.049385)
        (xy 136.830316 102.998255)
        (xy 136.768134 102.9915)
        (xy 135.071866 102.9915)
        (xy 135.009684 102.998255)
        (xy 134.873295 103.049385)
        (xy 134.756739 103.136739)
        (xy 134.669385 103.253295)
        (xy 134.618255 103.389684)
        (xy 134.6115 103.451866)
        (xy 134.6115 105.148134)
        (xy 132.322364 105.148134)
        (xy 132.326198 105.1443)
        (xy 132.354464 105.103933)
        (xy 132.384098 105.061611)
        (xy 132.457523 104.956749)
        (xy 132.459846 104.951767)
        (xy 132.459849 104.951762)
        (xy 132.551961 104.754225)
        (xy 132.551961 104.754224)
        (xy 132.554284 104.749243)
        (xy 132.558848 104.732212)
        (xy 132.612119 104.533402)
        (xy 132.612119 104.5334)
        (xy 132.613543 104.528087)
        (xy 132.633498 104.3)
        (xy 132.613543 104.071913)
        (xy 132.576163 103.932411)
        (xy 132.555707 103.856067)
        (xy 132.555706 103.856065)
        (xy 132.554284 103.850757)
        (xy 132.52819 103.794797)
        (xy 132.459849 103.648238)
        (xy 132.459846 103.648233)
        (xy 132.457523 103.643251)
        (xy 132.382755 103.536471)
        (xy 132.329357 103.460211)
        (xy 132.329355 103.460208)
        (xy 132.326198 103.4557)
        (xy 132.1643 103.293802)
        (xy 132.159792 103.290645)
        (xy 132.159789 103.290643)
        (xy 132.011804 103.187023)
        (xy 131.976749 103.162477)
        (xy 131.971767 103.160154)
        (xy 131.971762 103.160151)
        (xy 131.774225 103.068039)
        (xy 131.774224 103.068039)
        (xy 131.769243 103.065716)
        (xy 131.763935 103.064294)
        (xy 131.763933 103.064293)
        (xy 131.553402 103.007881)
        (xy 131.5534 103.007881)
        (xy 131.548087 103.006457)
        (xy 131.32 102.986502)
        (xy 131.091913 103.006457)
        (xy 131.0866 103.007881)
        (xy 131.086598 103.007881)
        (xy 130.876067 103.064293)
        (xy 130.876065 103.064294)
        (xy 130.870757 103.065716)
        (xy 130.865776 103.068039)
        (xy 130.865775 103.068039)
        (xy 130.668238 103.160151)
        (xy 130.668233 103.160154)
        (xy 130.663251 103.162477)
        (xy 130.628196 103.187023)
        (xy 130.480211 103.290643)
        (xy 130.480208 103.290645)
        (xy 130.4757 103.293802)
        (xy 130.313802 103.4557)
        (xy 130.310645 103.460208)
        (xy 130.310643 103.460211)
        (xy 130.257245 103.536471)
        (xy 130.182477 103.643251)
        (xy 130.180154 103.648233)
        (xy 130.180151 103.648238)
        (xy 130.164195 103.682457)
        (xy 130.117278 103.735742)
        (xy 130.049001 103.755203)
        (xy 129.981041 103.734661)
        (xy 129.935805 103.682457)
        (xy 129.919849 103.648238)
        (xy 129.919846 103.648233)
        (xy 129.917523 103.643251)
        (xy 129.842755 103.536471)
        (xy 129.789357 103.460211)
        (xy 129.789355 103.460208)
        (xy 129.786198 103.4557)
        (xy 129.6243 103.293802)
        (xy 129.619792 103.290645)
        (xy 129.619789 103.290643)
        (xy 129.471804 103.187023)
        (xy 129.436749 103.162477)
        (xy 129.431767 103.160154)
        (xy 129.431762 103.160151)
        (xy 129.234225 103.068039)
        (xy 129.234224 103.068039)
        (xy 129.229243 103.065716)
        (xy 129.223935 103.064294)
        (xy 129.223933 103.064293)
        (xy 129.013402 103.007881)
        (xy 129.0134 103.007881)
        (xy 129.008087 103.006457)
        (xy 128.78 102.986502)
        (xy 128.551913 103.006457)
        (xy 128.5466 103.007881)
        (xy 128.546598 103.007881)
        (xy 128.336067 103.064293)
        (xy 128.336065 103.064294)
        (xy 128.330757 103.065716)
        (xy 128.325776 103.068039)
        (xy 128.325775 103.068039)
        (xy 128.128238 103.160151)
        (xy 128.128233 103.160154)
        (xy 128.123251 103.162477)
        (xy 128.088196 103.187023)
        (xy 127.940211 103.290643)
        (xy 127.940208 103.290645)
        (xy 127.9357 103.293802)
        (xy 127.773802 103.4557)
        (xy 127.770645 103.460208)
        (xy 127.770643 103.460211)
        (xy 127.717245 103.536471)
        (xy 127.642477 103.643251)
        (xy 127.640154 103.648233)
        (xy 127.640151 103.648238)
        (xy 127.624195 103.682457)
        (xy 127.577278 103.735742)
        (xy 127.509001 103.755203)
        (xy 127.441041 103.734661)
        (xy 127.395805 103.682457)
        (xy 127.379849 103.648238)
        (xy 127.379846 103.648233)
        (xy 127.377523 103.643251)
        (xy 127.302755 103.536471)
        (xy 127.249357 103.460211)
        (xy 127.249355 103.460208)
        (xy 127.246198 103.4557)
        (xy 127.0843 103.293802)
        (xy 127.079792 103.290645)
        (xy 127.079789 103.290643)
        (xy 126.931804 103.187023)
        (xy 126.896749 103.162477)
        (xy 126.891767 103.160154)
        (xy 126.891762 103.160151)
        (xy 126.694225 103.068039)
        (xy 126.694224 103.068039)
        (xy 126.689243 103.065716)
        (xy 126.683935 103.064294)
        (xy 126.683933 103.064293)
        (xy 126.473402 103.007881)
        (xy 126.4734 103.007881)
        (xy 126.468087 103.006457)
        (xy 126.394791 103.000044)
        (xy 126.367733 102.997677)
        (xy 126.301615 102.971813)
        (xy 126.259976 102.91431)
        (xy 126.256035 102.843423)
        (xy 126.28962 102.783061)
        (xy 127.777276 101.295405)
        (xy 127.839588 101.261379)
        (xy 127.866371 101.2585)
        (xy 132.03293 101.2585)
        (xy 132.05188 101.259933)
        (xy 132.066115 101.262099)
        (xy 132.066119 101.262099)
        (xy 132.073349 101.263199)
        (xy 132.080641 101.262606)
        (xy 132.080644 101.262606)
        (xy 132.126018 101.258915)
        (xy 132.136233 101.2585)
        (xy 132.144293 101.2585)
        (xy 132.157583 101.256951)
        (xy 132.172507 101.255211)
        (xy 132.176882 101.254778)
        (xy 132.242339 101.249454)
        (xy 132.242342 101.249453)
        (xy 132.249637 101.24886)
        (xy 132.256601 101.246604)
        (xy 132.26256 101.245413)
        (xy 132.268415 101.244029)
        (xy 132.275681 101.243182)
        (xy 132.344327 101.218265)
        (xy 132.348455 101.216848)
        (xy 132.410936 101.196607)
        (xy 132.410938 101.196606)
        (xy 132.417899 101.194351)
        (xy 132.424154 101.190555)
        (xy 132.429628 101.188049)
        (xy 132.435058 101.18533)
        (xy 132.441937 101.182833)
        (xy 132.448058 101.17882)
        (xy 132.502976 101.142814)
        (xy 132.50668 101.140477)
        (xy 132.569107 101.102595)
        (xy 132.577484 101.095197)
        (xy 132.577508 101.095224)
        (xy 132.5805 101.092571)
        (xy 132.583733 101.089868)
        (xy 132.589852 101.085856)
        (xy 132.643128 101.029617)
        (xy 132.645506 101.027175)
        (xy 135.65701 98.015671)
        (xy 135.719322 97.981645)
        (xy 135.757087 97.979245)
        (xy 135.914525 97.993019)
        (xy 135.92 97.993498)
        (xy 136.148087 97.973543)
        (xy 136.1534 97.972119)
        (xy 136.153402 97.972119)
        (xy 136.363933 97.915707)
        (xy 136.363935 97.915706)
        (xy 136.369243 97.914284)
        (xy 136.383517 97.907628)
        (xy 136.571762 97.819849)
        (xy 136.571767 97.819846)
        (xy 136.576749 97.817523)
        (xy 136.724158 97.714306)
        (xy 136.759789 97.689357)
        (xy 136.759792 97.689355)
        (xy 136.7643 97.686198)
        (xy 136.926198 97.5243)
        (xy 137.057523 97.336749)
        (xy 137.059846 97.331767)
        (xy 137.059849 97.331762)
        (xy 137.075805 97.297543)
        (xy 137.122722 97.244258)
        (xy 137.190999 97.224797)
        (xy 137.258959 97.245339)
        (xy 137.304195 97.297543)
        (xy 137.320151 97.331762)
        (xy 137.320154 97.331767)
        (xy 137.322477 97.336749)
        (xy 137.453802 97.5243)
        (xy 137.6157 97.686198)
        (xy 137.620208 97.689355)
        (xy 137.620211 97.689357)
        (xy 137.655842 97.714306)
        (xy 137.803251 97.817523)
        (xy 137.808233 97.819846)
        (xy 137.808238 97.819849)
        (xy 137.996483 97.907628)
        (xy 138.010757 97.914284)
        (xy 138.016065 97.915706)
        (xy 138.016067 97.915707)
        (xy 138.226598 97.972119)
        (xy 138.2266 97.972119)
        (xy 138.231913 97.973543)
        (xy 138.46 97.993498)
        (xy 138.688087 97.973543)
        (xy 138.6934 97.972119)
        (xy 138.693402 97.972119)
        (xy 138.903933 97.915707)
        (xy 138.903935 97.915706)
        (xy 138.909243 97.914284)
        (xy 138.923517 97.907628)
        (xy 139.111762 97.819849)
        (xy 139.111767 97.819846)
        (xy 139.116749 97.817523)
        (xy 139.264158 97.714306)
        (xy 139.299789 97.689357)
        (xy 139.299792 97.689355)
        (xy 139.3043 97.686198)
        (xy 139.466198 97.5243)
        (xy 139.597523 97.336749)
        (xy 139.599846 97.331767)
        (xy 139.599849 97.331762)
        (xy 139.616081 97.296951)
        (xy 139.662998 97.243666)
        (xy 139.731275 97.224205)
        (xy 139.799235 97.244747)
        (xy 139.844471 97.296951)
        (xy 139.860586 97.331511)
        (xy 139.866069 97.341007)
        (xy 139.991028 97.519467)
        (xy 139.998084 97.527875)
        (xy 140.152125 97.681916)
        (xy 140.160533 97.688972)
        (xy 140.338993 97.813931)
        (xy 140.348489 97.819414)
        (xy 140.545947 97.91149)
        (xy 140.556239 97.915236)
        (xy 140.728503 97.961394)
        (xy 140.742599 97.961058)
        (xy 140.746 97.953116)
        (xy 140.746 97.947967)
        (xy 141.254 97.947967)
        (xy 141.257973 97.961498)
        (xy 141.266522 97.962727)
        (xy 141.443761 97.915236)
        (xy 141.454053 97.91149)
        (xy 141.651511 97.819414)
        (xy 141.661007 97.813931)
        (xy 141.839467 97.688972)
        (xy 141.847875 97.681916)
        (xy 142.001916 97.527875)
        (xy 142.008972 97.519467)
        (xy 142.133931 97.341007)
        (xy 142.139414 97.331511)
        (xy 142.155529 97.296951)
        (xy 142.202446 97.243666)
        (xy 142.270723 97.224205)
        (xy 142.338683 97.244747)
        (xy 142.383919 97.296951)
        (xy 142.400151 97.331762)
        (xy 142.400154 97.331767)
        (xy 142.402477 97.336749)
        (xy 142.533802 97.5243)
        (xy 142.6957 97.686198)
        (xy 142.700208 97.689355)
        (xy 142.700211 97.689357)
        (xy 142.735842 97.714306)
        (xy 142.883251 97.817523)
        (xy 142.888233 97.819846)
        (xy 142.888238 97.819849)
        (xy 143.076483 97.907628)
        (xy 143.090757 97.914284)
        (xy 143.096065 97.915706)
        (xy 143.096067 97.915707)
        (xy 143.306598 97.972119)
        (xy 143.3066 97.972119)
        (xy 143.311913 97.973543)
        (xy 143.54 97.993498)
        (xy 143.768087 97.973543)
        (xy 143.7734 97.972119)
        (xy 143.773402 97.972119)
        (xy 143.983933 97.915707)
        (xy 143.983935 97.915706)
        (xy 143.989243 97.914284)
        (xy 144.003517 97.907628)
        (xy 144.191762 97.819849)
        (xy 144.191767 97.819846)
        (xy 144.196749 97.817523)
        (xy 144.344158 97.714306)
        (xy 144.379789 97.689357)
        (xy 144.379792 97.689355)
        (xy 144.3843 97.686198)
        (xy 144.546198 97.5243)
        (xy 144.677523 97.336749)
        (xy 144.679846 97.331767)
        (xy 144.679849 97.331762)
        (xy 144.771961 97.134225)
        (xy 144.771961 97.134224)
        (xy 144.774284 97.129243)
        (xy 144.784045 97.092817)
        (xy 144.832119 96.913402)
        (xy 144.832119 96.9134)
        (xy 144.833543 96.908087)
        (xy 144.853498 96.68)
        (xy 144.833543 96.451913)
        (xy 144.828642 96.433623)
        (xy 144.775707 96.236067)
        (xy 144.775706 96.236065)
        (xy 144.774284 96.230757)
        (xy 144.750917 96.180646)
        (xy 144.679849 96.028238)
        (xy 144.679846 96.028233)
        (xy 144.677523 96.023251)
        (xy 144.575245 95.877183)
        (xy 144.549357 95.840211)
        (xy 144.549355 95.840208)
        (xy 144.546198 95.8357)
        (xy 144.3843 95.673802)
        (xy 144.379792 95.670645)
        (xy 144.379789 95.670643)
        (xy 144.289657 95.607532)
        (xy 144.196749 95.542477)
        (xy 144.191767 95.540154)
        (xy 144.191762 95.540151)
        (xy 143.994225 95.448039)
        (xy 143.994224 95.448039)
        (xy 143.989243 95.445716)
        (xy 143.983935 95.444294)
[truncated: 307,830 more chars]
