# Supplementary material for: Monitoring multiple parameters in complex water scenarios using a low-cost open-source data acquisition platform
Source: HardwareX. 2023 Nov 28;16:e00492. doi: 10.1016/j.ohx.2023.e00492 (PMC10749909; doi:10.1016/j.ohx.2023.e00492)
Supplement: Supplementary Data 1 [file mmc1.zip › MONITORING MULTIPLE PARAMETERS IN COMPLEX WATER SCENARIOS USING A LOW COST OPEN SOURCE DATA ACQUISITION PLATFORM/Hardware files/Sensors/Temperature/fp-info-cache]

20157627371765948
Audio_Module
Reverb_BTDR-1H
Digital Reverberation Unit, http://www.belton.co.kr/inc/downfile.php?seq=17&file=pdf (footprint from http://www.uk-electronic.de/PDF/BTDR-1.pdf)
audio belton reverb
0
7
7
Audio_Module
Reverb_BTDR-1V
Digital Reverberation Unit, http://www.belton.co.kr/inc/downfile.php?seq=17&file=pdf (footprint from http://www.uk-electronic.de/PDF/BTDR-1.pdf)
audio belton reverb
0
7
7
Battery
BatteryHolder_Bulgin_BX0036_1xC
Bulgin Battery Holder, BX0036, Battery Type C (https://www.bulgin.com/products/pub/media/bulgin/data/Battery_holders.pdf)
Bulgin BX0036
0
2
2
Battery
BatteryHolder_ComfortableElectronic_CH273-2450_1x2450
Comfortable Electronic CR2450 battery holder, http://www.comf.com.tw/ProductDetail.asp?no=148
Comfortable Electronic CR2450
0
2
2
Battery
BatteryHolder_Eagle_12BH611-GR
https://eu.mouser.com/datasheet/2/209/EPD-200766-1274481.pdf
9V Battery Holder
0
2
2
Battery
BatteryHolder_Keystone_103_1x20mm
http://www.keyelco.com/product-pdf.cfm?p=719
Keystone type 103 battery holder
0
2
2
Battery
BatteryHolder_Keystone_104_1x23mm
http://www.keyelco.com/product-pdf.cfm?p=744
Keystone type 104 battery holder
0
2
2
Battery
BatteryHolder_Keystone_105_1x2430
http://www.keyelco.com/product-pdf.cfm?p=745
Keystone type 105 battery holder
0
2
2
Battery
BatteryHolder_Keystone_106_1x20mm
http://www.keyelco.com/product-pdf.cfm?p=720
Keystone type 106 battery holder
0
2
2
Battery
BatteryHolder_Keystone_107_1x23mm
http://www.keyelco.com/product-pdf.cfm?p=746
Keystone type 107 battery holder
0
2
2
Battery
BatteryHolder_Keystone_500
Keystone #500, CR1220 battery holder, http://www.keyelco.com/product-pdf.cfm?p=710
CR1220 battery holder
0
2
2
Battery
BatteryHolder_Keystone_1042_1x18650
Battery holder for 18650 cylindrical cells http://www.keyelco.com/product.cfm/product_id/918
18650 Keystone 1042 Li-ion
0
2
2
Battery
BatteryHolder_Keystone_1058_1x2032
http://www.keyelco.com/product-pdf.cfm?p=14028
Keystone type 1058 coin cell retainer
0
2
2
Battery
BatteryHolder_Keystone_1060_1x2032
http://www.keyelco.com/product-pdf.cfm?p=726
CR2032 BR2032 BatteryHolder Battery
0
2
2
Battery
BatteryHolder_Keystone_2460_1xAA
https://www.keyelco.com/product-pdf.cfm?p=1025
AA battery cell holder
0
2
2
Battery
BatteryHolder_Keystone_2462_2xAA
2xAA cell battery holder, Keystone P/N 2462, https://www.keyelco.com/product-pdf.cfm?p=1027
AA battery cell holder
0
2
2
Battery
BatteryHolder_Keystone_2466_1xAAA
1xAAA Battery Holder, Keystone, Plastic Case, http://www.keyelco.com/product-pdf.cfm?p=1031
AAA battery holder Keystone
0
2
2
Battery
BatteryHolder_Keystone_2468_2xAAA
2xAAA cell battery holder, Keystone P/N 2468, http://www.keyelco.com/product-pdf.cfm?p=1033
AAA battery cell holder
0
2
2
Battery
BatteryHolder_Keystone_2479_3xAAA
Keystone Battery Holder, 2479, Battery Type 3xAAA (Script generated with StandardBox.py) (Keystone Battery Holder, 2479, Battery Type 3xAAA)
Keystone Battery Holder 2479 Battery Type 3xAAA
0
2
2
Battery
BatteryHolder_Keystone_2993
http://www.keyelco.com/product-pdf.cfm?p=776
Keystone type 2993 negative battery contact
0
1
1
Battery
BatteryHolder_Keystone_2998_1x6.8mm
www.keyelco.com/product-pdf.cfm?p=763
Keystone type 2998 battery holder
0
3
2
Battery
BatteryHolder_Keystone_3000_1x12mm
http://www.keyelco.com/product-pdf.cfm?p=777
Keystone type 3000 coin cell retainer
0
3
2
Battery
BatteryHolder_Keystone_3001_1x12mm
http://www.keyelco.com/product-pdf.cfm?p=778
Keystone type 3001 coin cell retainer
0
3
2
Battery
BatteryHolder_Keystone_3002_1x2032
https://www.tme.eu/it/Document/a823211ec201a9e209042d155fe22d2b/KEYS2996.pdf
BR2016 CR2016 DL2016 BR2020 CL2020 BR2025 CR2025 DL2025 DR2032 CR2032 DL2032
0
3
2
Battery
BatteryHolder_Keystone_3008_1x2450
http://www.keyelco.com/product-pdf.cfm?p=786
Keystone type 3008 coin cell retainer
0
3
2
Battery
BatteryHolder_Keystone_3009_1x2450
http://www.keyelco.com/product-pdf.cfm?p=787
Keystone type 3009 coin cell retainer
0
3
2
Battery
BatteryHolder_Keystone_3034_1x20mm
Keystone 3034 SMD battery holder for 2020, 2025 and 2032 coincell batteries. http://www.keyelco.com/product-pdf.cfm?p=798
Keystone type 3034 coin cell retainer
0
3
2
Battery
BatteryHolder_LINX_BAT-HLD-012-SMT
SMT battery holder for CR1216/1220/1225, https://linxtechnologies.com/wp/wp-content/uploads/bat-hld-012-smt.pdf
battery holder coin cell cr1216 cr1220 cr1225
0
3
2
Battery
BatteryHolder_MPD_BA9VPC_1xPP3
1xPP3 (9V) battery holder, Memory Protection Devices P/N BA9VPC, http://www.memoryprotectiondevices.com/datasheets/BA9VPC-datasheet.pdf
PP3 Battery Holder BA9VPC 9V
0
2
2
Battery
BatteryHolder_MPD_BC2AAPC_2xAA
2xAA cell battery holder, Memory Protection Devices P/N BC2AAPC, http://www.memoryprotectiondevices.com/datasheets/BC2AAPC-datasheet.pdf
AA battery cell holder
0
2
2
Battery
BatteryHolder_MPD_BC12AAPC_2xAA
2xAA cell battery holder, Memory Protection Devices P/N BC12AAPC, http://www.memoryprotectiondevices.com/datasheets/BC12AAPC-datasheet.pdf
AA battery cell holder
0
2
2
Battery
BatteryHolder_MPD_BC2003_1x2032
http://www.memoryprotectiondevices.com/datasheets/BC-2003-datasheet.pdf
BC2003 CR2032 2032 Battery Holder
0
3
2
Battery
BatteryHolder_MPD_BH-18650-PC2
18650 Battery Holder (http://www.memoryprotectiondevices.com/datasheets/BK-18650-PC2-datasheet.pdf)
18650 Battery Holder
0
2
2
Battery
BatteryHolder_Seiko_MS621F
Seiko MS621F, https://www.sii.co.jp/en/me/files/2014/02/file_EXTENDED_PRDCT_SPEC_75_FILE_11.jpg
Seiko MS621F
0
2
2
Battery
BatteryHolder_TruPower_BH-331P_3xAA
Keystone Battery Holder BH-331P Battery Type 3xAA (Script generated with StandardBox.py) (Keystone Battery Holder BH-331P Battery Type 3xAA)
Battery Holder BH-331P Battery Type 3xAA
0
2
2
Battery
Battery_CR1225
CR1225 battery
battery CR1225 coin cell
0
0
0
Battery
Battery_Panasonic_CR1025-VSK_Vertical_CircularHoles
Panasonic CR-1025/VSK battery
battery CR-1025 coin cell vertical
0
2
2
Battery
Battery_Panasonic_CR1220-VCN_Vertical_CircularHoles
Panasonic CR-1220/VCN battery, https://industrial.panasonic.com/cdbs/www-data/pdf2/AAA4000/AAA4000D140.PDF
battery CR-1220 coin cell vertical
0
2
2
Battery
Battery_Panasonic_CR1632-V1AN_Vertical_CircularHoles
Panasonic CR-1632-V1AN battery, https://industrial.panasonic.com/cdbs/www-data/pdf2/AAA4000/AAA4000D464.PDF
battery CR-1632 coin cell vertical
0
2
2
Battery
Battery_Panasonic_CR2025-V1AK_Vertical_CircularHoles
Panasonic CR-2025/V1AK battery,
battery CR-2025 coin cell vertical
0
2
2
Battery
Battery_Panasonic_CR2032-VS1N_Vertical_CircularHoles
Panasonic CR-2032/VS1N battery, https://industrial.panasonic.com/cdbs/www-data/pdf2/AAA4000/AAA4000D348.PDF
battery CR-2032 coin cell vertical
0
2
2
Battery
Battery_Panasonic_CR2354-VCN_Vertical_CircularHoles
Panasonic CR-2354/VCN battery, https://industrial.panasonic.com/cdbs/www-data/pdf2/AAA4000/AAA4000D486.PDF
battery CR-2354/VCN coin cell vertical
0
2
2
Battery
Battery_Panasonic_CR2450-VAN_Vertical_CircularHoles
Panasonic CR-2450/VAN battery, https://industrial.panasonic.com/cdbs/www-data/pdf2/AAA4000/AAA4000D492.PDF
battery CR-2450 coin cell
0
2
2
Battery
Battery_Panasonic_CR2477-VCN_Vertical_CircularHoles
Panasonic CR-2477/VCN battery, https://industrial.panasonic.com/cdbs/www-data/pdf2/AAA4000/AAA4000D502.PDF
battery CR-2477 coin cell vertical
0
2
2
Battery
Battery_Panasonic_CR3032-VCN_Vertical_CircularHoles
Panasonic CR-3032/VCN battery, https://industrial.panasonic.com/cdbs/www-data/pdf2/AAA4000/AAA4000D508.PDF
battery CR-3032 coin cell vertical
0
2
2
Button_Switch_Keyboard
SW_Cherry_MX_1.00u_PCB
Cherry MX keyswitch, 1.00u, PCB mount, http://cherryamericas.com/wp-content/uploads/2014/12/mx_cat.pdf
Cherry MX keyswitch 1.00u PCB
0
2
2
Button_Switch_Keyboard
SW_Cherry_MX_1.00u_Plate
Cherry MX keyswitch, 1.00u, plate mount, http://cherryamericas.com/wp-content/uploads/2014/12/mx_cat.pdf
Cherry MX keyswitch 1.00u plate
0
2
2
Button_Switch_Keyboard
SW_Cherry_MX_1.25u_PCB
Cherry MX keyswitch, 1.25u, PCB mount, http://cherryamericas.com/wp-content/uploads/2014/12/mx_cat.pdf
Cherry MX keyswitch 1.25u PCB
0
2
2
Button_Switch_Keyboard
SW_Cherry_MX_1.25u_Plate
Cherry MX keyswitch, 1.25u, plate mount, http://cherryamericas.com/wp-content/uploads/2014/12/mx_cat.pdf
Cherry MX keyswitch 1.25u plate
0
2
2
Button_Switch_Keyboard
SW_Cherry_MX_1.50u_PCB
Cherry MX keyswitch, 1.50u, PCB mount, http://cherryamericas.com/wp-content/uploads/2014/12/mx_cat.pdf
Cherry MX keyswitch 1.50u PCB
0
2
2
Button_Switch_Keyboard
SW_Cherry_MX_1.50u_Plate
Cherry MX keyswitch, 1.50u, plate mount, http://cherryamericas.com/wp-content/uploads/2014/12/mx_cat.pdf
Cherry MX keyswitch 1.50u plate
0
2
2
Button_Switch_Keyboard
SW_Cherry_MX_1.75u_PCB
Cherry MX keyswitch, 1.75u, PCB mount, http://cherryamericas.com/wp-content/uploads/2014/12/mx_cat.pdf
Cherry MX keyswitch 1.75u PCB
0
2
2
Button_Switch_Keyboard
SW_Cherry_MX_1.75u_Plate
Cherry MX keyswitch, 1.75u, plate mount, http://cherryamericas.com/wp-content/uploads/2014/12/mx_cat.pdf
Cherry MX keyswitch 1.75u plate
0
2
2
Button_Switch_Keyboard
SW_Cherry_MX_2.00u_PCB
Cherry MX keyswitch, 2.00u, PCB mount, http://cherryamericas.com/wp-content/uploads/2014/12/mx_cat.pdf
Cherry MX keyswitch 2.00u PCB
0
2
2
Button_Switch_Keyboard
SW_Cherry_MX_2.00u_Plate
Cherry MX keyswitch, 2.00u, plate mount, http://cherryamericas.com/wp-content/uploads/2014/12/mx_cat.pdf
Cherry MX keyswitch 2.00u plate
0
2
2
Button_Switch_Keyboard
SW_Cherry_MX_2.00u_Vertical_PCB
Cherry MX keyswitch, 2.00u, vertical, PCB mount, http://cherryamericas.com/wp-content/uploads/2014/12/mx_cat.pdf
Cherry MX keyswitch 2.00u vertical PCB
0
2
2
Button_Switch_Keyboard
SW_Cherry_MX_2.00u_Vertical_Plate
Cherry MX keyswitch, 2.00u, vertical, plate mount, http://cherryamericas.com/wp-content/uploads/2014/12/mx_cat.pdf
Cherry MX keyswitch 2.00u vertical plate
0
2
2
Button_Switch_Keyboard
SW_Cherry_MX_2.25u_PCB
Cherry MX keyswitch, 2.25u, PCB mount, http://cherryamericas.com/wp-content/uploads/2014/12/mx_cat.pdf
Cherry MX keyswitch 2.25u PCB
0
2
2
Button_Switch_Keyboard
SW_Cherry_MX_2.25u_Plate
Cherry MX keyswitch, 2.25u, plate mount, http://cherryamericas.com/wp-content/uploads/2014/12/mx_cat.pdf
Cherry MX keyswitch 2.25u plate
0
2
2
Button_Switch_Keyboard
SW_Cherry_MX_2.75u_PCB
Cherry MX keyswitch, 2.75u, PCB mount, http://cherryamericas.com/wp-content/uploads/2014/12/mx_cat.pdf
Cherry MX keyswitch 2.75u PCB
0
2
2
Button_Switch_Keyboard
SW_Cherry_MX_2.75u_Plate
Cherry MX keyswitch, 2.75u, plate mount, http://cherryamericas.com/wp-content/uploads/2014/12/mx_cat.pdf
Cherry MX keyswitch 2.75u plate
0
2
2
Button_Switch_Keyboard
SW_Cherry_MX_6.25u_PCB
Cherry MX keyswitch, 6.25u, PCB mount, http://cherryamericas.com/wp-content/uploads/2014/12/mx_cat.pdf
Cherry MX keyswitch 6.25u PCB
0
2
2
Button_Switch_Keyboard
SW_Cherry_MX_6.25u_Plate
Cherry MX keyswitch, 6.25u, plate mount, http://cherryamericas.com/wp-content/uploads/2014/12/mx_cat.pdf
Cherry MX keyswitch 6.25u plate
0
2
2
Button_Switch_Keyboard
SW_Cherry_MX_ISOEnter_PCB
Cherry MX keyswitch, ISO Enter, PCB mount, http://cherryamericas.com/wp-content/uploads/2014/12/mx_cat.pdf
Cherry MX keyswitch ISO enter PCB
0
2
2
Button_Switch_Keyboard
SW_Cherry_MX_ISOEnter_Plate
Cherry MX keyswitch, ISO Enter, plate mount, http://cherryamericas.com/wp-content/uploads/2014/12/mx_cat.pdf
Cherry MX keyswitch ISO enter plate
0
2
2
Button_Switch_Keyboard
SW_Matias_1.00u
Matias/ALPS keyswitch, 1.00u, http://matias.ca/switches/
Matias ALPS keyswitch 1.00u
0
2
2
Button_Switch_Keyboard
SW_Matias_1.25u
Matias/ALPS keyswitch, 1.25u, http://matias.ca/switches/
Matias ALPS keyswitch 1.25u
0
2
2
Button_Switch_Keyboard
SW_Matias_1.50u
Matias/ALPS keyswitch, 1.50u, http://matias.ca/switches/
Matias ALPS keyswitch 1.50u
0
2
2
Button_Switch_Keyboard
SW_Matias_1.75u
Matias/ALPS keyswitch, 1.75u, http://matias.ca/switches/
Matias ALPS keyswitch 1.75u
0
2
2
Button_Switch_Keyboard
SW_Matias_2.00u
Matias/ALPS keyswitch, 2.00u, http://matias.ca/switches/
Matias ALPS keyswitch 2.00u
0
2
2
Button_Switch_Keyboard
SW_Matias_2.25u
Matias/ALPS keyswitch, 2.25u, http://matias.ca/switches/
Matias ALPS keyswitch 2.25u
0
2
2
Button_Switch_Keyboard
SW_Matias_2.75u
Matias/ALPS keyswitch, 2.75u, http://matias.ca/switches/
Matias ALPS keyswitch 2.75u
0
2
2
Button_Switch_Keyboard
SW_Matias_6.25u
Matias/ALPS keyswitch, 6.25u, http://matias.ca/switches/
Matias ALPS keyswitch 6.25u
0
2
2
Button_Switch_Keyboard
SW_Matias_ISOEnter
Matias/ALPS keyswitch, ISO Enter, http://matias.ca/switches/
Matias ALPS keyswitch ISO enter
0
2
2
Button_Switch_SMD
Nidec_Copal_SH-7010A
4-bit rotary coded switch, J-hook, https://www.nidec-copal-electronics.com/e/catalog/switch/sh-7000.pdf
rotary switch bcd
0
6
5
Button_Switch_SMD
Nidec_Copal_SH-7010B
4-bit rotary coded switch, gull wing, https://www.nidec-copal-electronics.com/e/catalog/switch/sh-7000.pdf
rotary switch bcd
0
6
5
Button_Switch_SMD
Nidec_Copal_SH-7040B
4-bit rotary coded switch, gull wing, Gray code, https://www.nidec-copal-electronics.com/e/catalog/switch/sh-7000.pdf
rotary switch bcd
0
5
5
Button_Switch_SMD
Panasonic_EVQPUJ_EVQPUA
http://industrial.panasonic.com/cdbs/www-data/pdf/ATV0000/ATV0000CE5.pdf
SMD SMT SPST EVQPUJ EVQPUA
0
4
2
Button_Switch_SMD
Panasonic_EVQPUK_EVQPUB
http://industrial.panasonic.com/cdbs/www-data/pdf/ATV0000/ATV0000CE5.pdf
SMD SMT SPST EVQPUK EVQPUB
0
4
2
Button_Switch_SMD
Panasonic_EVQPUL_EVQPUC
http://industrial.panasonic.com/cdbs/www-data/pdf/ATV0000/ATV0000CE5.pdf
SMD SMT SPST EVQPUL EVQPUC
0
4
2
Button_Switch_SMD
Panasonic_EVQPUM_EVQPUD
http://industrial.panasonic.com/cdbs/www-data/pdf/ATV0000/ATV0000CE5.pdf
SMD SMT SPST EVQPUM EVQPUD
0
4
2
Button_Switch_SMD
SW_DIP_SPSTx01_Slide_6.7x4.1mm_W6.73mm_P2.54mm_LowProfile_JPin
SMD 1x-dip-switch SPST , Slide, row spacing 6.73 mm (264 mils), body size 6.7x4.1mm (see e.g. https://www.ctscorp.com/wp-content/uploads/219.pdf), SMD, LowProfile, JPin
SMD DIP Switch SPST Slide 6.73mm 264mil SMD LowProfile JPin
0
2
2
Button_Switch_SMD
SW_DIP_SPSTx01_Slide_6.7x4.1mm_W8.61mm_P2.54mm_LowProfile
SMD 1x-dip-switch SPST , Slide, row spacing 8.61 mm (338 mils), body size 6.7x4.1mm (see e.g. https://www.ctscorp.com/wp-content/uploads/219.pdf), SMD, LowProfile
SMD DIP Switch SPST Slide 8.61mm 338mil SMD LowProfile
0
2
2
Button_Switch_SMD
SW_DIP_SPSTx01_Slide_9.78x4.72mm_W8.61mm_P2.54mm
SMD 1x-dip-switch SPST , Slide, row spacing 8.61 mm (338 mils), body size 9.78x4.72mm (see e.g. https://www.ctscorp.com/wp-content/uploads/204.pdf), SMD
SMD DIP Switch SPST Slide 8.61mm 338mil SMD
0
2
2
Button_Switch_SMD
SW_DIP_SPSTx01_Slide_Copal_CHS-01A_W5.08mm_P1.27mm_JPin
SMD 1x-dip-switch SPST Copal_CHS-01A, Slide, row spacing 5.08 mm (200 mils), body size  (see http://www.nidec-copal-electronics.com/e/catalog/switch/chs.pdf), SMD, JPin
SMD DIP Switch SPST Slide 5.08mm 200mil SMD JPin
0
2
2
Button_Switch_SMD
SW_DIP_SPSTx01_Slide_Copal_CHS-01B_W7.62mm_P1.27mm
SMD 1x-dip-switch SPST Copal_CHS-01B, Slide, row spacing 7.62 mm (300 mils), body size  (see http://www.nidec-copal-electronics.com/e/catalog/switch/chs.pdf), SMD
SMD DIP Switch SPST Slide 7.62mm 300mil SMD
0
2
2
Button_Switch_SMD
SW_DIP_SPSTx01_Slide_Copal_CVS-01xB_W5.9mm_P1mm
SMD 1x-dip-switch SPST Copal_CVS-01xB, Slide, row spacing 5.9 mm (232 mils), body size  (see http://www.nidec-copal-electronics.com/e/catalog/switch/cvs.pdf)
SMD DIP Switch SPST Slide 5.9mm 232mil
0
6
3
Button_Switch_SMD
SW_DIP_SPSTx01_Slide_Omron_A6S-110x_W8.9mm_P2.54mm
SMD 1x-dip-switch SPST Omron_A6S-110x, Slide, row spacing 8.9 mm (350 mils), body size  (see http://omronfs.omron.com/en_US/ecb/products/pdf/en-a6s.pdf)
SMD DIP Switch SPST Slide 8.9mm 350mil
0
2
2
Button_Switch_SMD
SW_DIP_SPSTx02_Slide_6.7x6.64mm_W6.73mm_P2.54mm_LowProfile_JPin
SMD 2x-dip-switch SPST , Slide, row spacing 6.73 mm (264 mils), body size 6.7x6.64mm (see e.g. https://www.ctscorp.com/wp-content/uploads/219.pdf), SMD, LowProfile, JPin
SMD DIP Switch SPST Slide 6.73mm 264mil SMD LowProfile JPin
0
4
4
Button_Switch_SMD
SW_DIP_SPSTx02_Slide_6.7x6.64mm_W8.61mm_P2.54mm_LowProfile
SMD 2x-dip-switch SPST , Slide, row spacing 8.61 mm (338 mils), body size 6.7x6.64mm (see e.g. https://www.ctscorp.com/wp-content/uploads/219.pdf), SMD, LowProfile
SMD DIP Switch SPST Slide 8.61mm 338mil SMD LowProfile
0
4
4
Button_Switch_SMD
SW_DIP_SPSTx02_Slide_9.78x7.26mm_W8.61mm_P2.54mm
SMD 2x-dip-switch SPST , Slide, row spacing 8.61 mm (338 mils), body size 9.78x7.26mm (see e.g. https://www.ctscorp.com/wp-content/uploads/204.pdf), SMD
SMD DIP Switch SPST Slide 8.61mm 338mil SMD
0
4
4
Button_Switch_SMD
SW_DIP_SPSTx02_Slide_Copal_CHS-02A_W5.08mm_P1.27mm_JPin
SMD 2x-dip-switch SPST Copal_CHS-02A, Slide, row spacing 5.08 mm (200 mils), body size  (see http://www.nidec-copal-electronics.com/e/catalog/switch/chs.pdf), SMD, JPin
SMD DIP Switch SPST Slide 5.08mm 200mil SMD JPin
0
4
4
Button_Switch_SMD
SW_DIP_SPSTx02_Slide_Copal_CHS-02B_W7.62mm_P1.27mm
SMD 2x-dip-switch SPST Copal_CHS-02B, Slide, row spacing 7.62 mm (300 mils), body size  (see http://www.nidec-copal-electronics.com/e/catalog/switch/chs.pdf), SMD
SMD DIP Switch SPST Slide 7.62mm 300mil SMD
0
4
4
Button_Switch_SMD
SW_DIP_SPSTx02_Slide_Copal_CVS-02xB_W5.9mm_P1mm
SMD 2x-dip-switch SPST Copal_CVS-02xB, Slide, row spacing 5.9 mm (232 mils), body size  (see http://www.nidec-copal-electronics.com/e/catalog/switch/cvs.pdf)
SMD DIP Switch SPST Slide 5.9mm 232mil
0
8
5
Button_Switch_SMD
SW_DIP_SPSTx02_Slide_KingTek_DSHP02TJ_W5.25mm_P1.27mm_JPin
SMD 2x-dip-switch SPST KingTek_DSHP02TJ, Slide, row spacing 5.25 mm (206 mils), body size  (see http://www.kingtek.net.cn/pic/201601201446313350.pdf), JPin
SMD DIP Switch SPST Slide 5.25mm 206mil JPin
0
4
4
Button_Switch_SMD
SW_DIP_SPSTx02_Slide_KingTek_DSHP02TS_W7.62mm_P1.27mm
SMD 2x-dip-switch SPST KingTek_DSHP02TS, Slide, row spacing 7.62 mm (300 mils), body size  (see http://www.kingtek.net.cn/pic/201601201417455112.pdf)
SMD DIP Switch SPST Slide 7.62mm 300mil
0
4
4
Button_Switch_SMD
SW_DIP_SPSTx02_Slide_Omron_A6H-2101_W6.15mm_P1.27mm
SMD 2x-dip-switch SPST Omron_A6H-2101, Slide, row spacing 6.15 mm (242 mils), body size  (see https://www.omron.com/ecb/products/pdf/en-a6h.pdf)
SMD DIP Switch SPST Slide 6.15mm 242mil
0
4
4
Button_Switch_SMD
SW_DIP_SPSTx02_Slide_Omron_A6S-210x_W8.9mm_P2.54mm
SMD 2x-dip-switch SPST Omron_A6S-210x, Slide, row spacing 8.9 mm (350 mils), body size  (see http://omronfs.omron.com/en_US/ecb/products/pdf/en-a6s.pdf)
SMD DIP Switch SPST Slide 8.9mm 350mil
0
4
4
Button_Switch_SMD
SW_DIP_SPSTx03_Slide_6.7x9.18mm_W6.73mm_P2.54mm_LowProfile_JPin
SMD 3x-dip-switch SPST , Slide, row spacing 6.73 mm (264 mils), body size 6.7x9.18mm (see e.g. https://www.ctscorp.com/wp-content/uploads/219.pdf), SMD, LowProfile, JPin
SMD DIP Switch SPST Slide 6.73mm 264mil SMD LowProfile JPin
0
6
6
Button_Switch_SMD
SW_DIP_SPSTx03_Slide_6.7x9.18mm_W8.61mm_P2.54mm_LowProfile
SMD 3x-dip-switch SPST , Slide, row spacing 8.61 mm (338 mils), body size 6.7x9.18mm (see e.g. https://www.ctscorp.com/wp-content/uploads/219.pdf), SMD, LowProfile
SMD DIP Switch SPST Slide 8.61mm 338mil SMD LowProfile
0
6
6
Button_Switch_SMD
SW_DIP_SPSTx03_Slide_9.78x9.8mm_W8.61mm_P2.54mm
SMD 3x-dip-switch SPST , Slide, row spacing 8.61 mm (338 mils), body size 9.78x9.8mm (see e.g. https://www.ctscorp.com/wp-content/uploads/204.pdf), SMD
SMD DIP Switch SPST Slide 8.61mm 338mil SMD
0
6
6
Button_Switch_SMD
SW_DIP_SPSTx03_Slide_Copal_CVS-03xB_W5.9mm_P1mm
SMD 3x-dip-switch SPST Copal_CVS-03xB, Slide, row spacing 5.9 mm (232 mils), body size  (see http://www.nidec-copal-electronics.com/e/catalog/switch/cvs.pdf)
SMD DIP Switch SPST Slide 5.9mm 232mil
0
10
7
Button_Switch_SMD
SW_DIP_SPSTx03_Slide_KingTek_DSHP03TJ_W5.25mm_P1.27mm_JPin
SMD 3x-dip-switch SPST KingTek_DSHP03TJ, Slide, row spacing 5.25 mm (206 mils), body size  (see http://www.kingtek.net.cn/pic/201601201446313350.pdf), JPin
SMD DIP Switch SPST Slide 5.25mm 206mil JPin
0
6
6
Button_Switch_SMD
SW_DIP_SPSTx03_Slide_KingTek_DSHP03TS_W7.62mm_P1.27mm
SMD 3x-dip-switch SPST KingTek_DSHP03TS, Slide, row spacing 7.62 mm (300 mils), body size  (see http://www.kingtek.net.cn/pic/201601201417455112.pdf)
SMD DIP Switch SPST Slide 7.62mm 300mil
0
6
6
Button_Switch_SMD
SW_DIP_SPSTx03_Slide_Omron_A6S-310x_W8.9mm_P2.54mm
SMD 3x-dip-switch SPST Omron_A6S-310x, Slide, row spacing 8.9 mm (350 mils), body size  (see http://omronfs.omron.com/en_US/ecb/products/pdf/en-a6s.pdf)
SMD DIP Switch SPST Slide 8.9mm 350mil
0
6
6
Button_Switch_SMD
SW_DIP_SPSTx04_Slide_6.7x11.72mm_W6.73mm_P2.54mm_LowProfile_JPin
SMD 4x-dip-switch SPST , Slide, row spacing 6.73 mm (264 mils), body size 6.7x11.72mm (see e.g. https://www.ctscorp.com/wp-content/uploads/219.pdf), SMD, LowProfile, JPin
SMD DIP Switch SPST Slide 6.73mm 264mil SMD LowProfile JPin
0
8
8
Button_Switch_SMD
SW_DIP_SPSTx04_Slide_6.7x11.72mm_W8.61mm_P2.54mm_LowProfile
SMD 4x-dip-switch SPST , Slide, row spacing 8.61 mm (338 mils), body size 6.7x11.72mm (see e.g. https://www.ctscorp.com/wp-content/uploads/219.pdf), SMD, LowProfile
SMD DIP Switch SPST Slide 8.61mm 338mil SMD LowProfile
0
8
8
Button_Switch_SMD
SW_DIP_SPSTx04_Slide_9.78x12.34mm_W8.61mm_P2.54mm
SMD 4x-dip-switch SPST , Slide, row spacing 8.61 mm (338 mils), body size 9.78x12.34mm (see e.g. https://www.ctscorp.com/wp-content/uploads/204.pdf), SMD
SMD DIP Switch SPST Slide 8.61mm 338mil SMD
0
8
8
Button_Switch_SMD
SW_DIP_SPSTx04_Slide_Copal_CHS-04A_W5.08mm_P1.27mm_JPin
SMD 4x-dip-switch SPST Copal_CHS-04A, Slide, row spacing 5.08 mm (200 mils), body size  (see http://www.nidec-copal-electronics.com/e/catalog/switch/chs.pdf), SMD, JPin
SMD DIP Switch SPST Slide 5.08mm 200mil SMD JPin
0
8
8
Button_Switch_SMD
SW_DIP_SPSTx04_Slide_Copal_CHS-04B_W7.62mm_P1.27mm
SMD 4x-dip-switch SPST Copal_CHS-04B, Slide, row spacing 7.62 mm (300 mils), body size  (see http://www.nidec-copal-electronics.com/e/catalog/switch/chs.pdf), SMD
SMD DIP Switch SPST Slide 7.62mm 300mil SMD
0
8
8
Button_Switch_SMD
SW_DIP_SPSTx04_Slide_Copal_CVS-04xB_W5.9mm_P1mm
SMD 4x-dip-switch SPST Copal_CVS-04xB, Slide, row spacing 5.9 mm (232 mils), body size  (see http://www.nidec-copal-electronics.com/e/catalog/switch/cvs.pdf)
SMD DIP Switch SPST Slide 5.9mm 232mil
0
12
9
Button_Switch_SMD
SW_DIP_SPSTx04_Slide_KingTek_DSHP04TJ_W5.25mm_P1.27mm_JPin
SMD 4x-dip-switch SPST KingTek_DSHP04TJ, Slide, row spacing 5.25 mm (206 mils), body size  (see http://www.kingtek.net.cn/pic/201601201446313350.pdf), JPin
SMD DIP Switch SPST Slide 5.25mm 206mil JPin
0
8
8
Button_Switch_SMD
SW_DIP_SPSTx04_Slide_KingTek_DSHP04TS_W7.62mm_P1.27mm
SMD 4x-dip-switch SPST KingTek_DSHP04TS, Slide, row spacing 7.62 mm (300 mils), body size  (see http://www.kingtek.net.cn/pic/201601201417455112.pdf)
SMD DIP Switch SPST Slide 7.62mm 300mil
0
8
8
Button_Switch_SMD
SW_DIP_SPSTx04_Slide_Omron_A6H-4101_W6.15mm_P1.27mm
SMD 4x-dip-switch SPST Omron_A6H-4101, Slide, row spacing 6.15 mm (242 mils), body size  (see https://www.omron.com/ecb/products/pdf/en-a6h.pdf)
SMD DIP Switch SPST Slide 6.15mm 242mil
0
8
8
Button_Switch_SMD
SW_DIP_SPSTx04_Slide_Omron_A6S-410x_W8.9mm_P2.54mm
SMD 4x-dip-switch SPST Omron_A6S-410x, Slide, row spacing 8.9 mm (350 mils), body size  (see http://omronfs.omron.com/en_US/ecb/products/pdf/en-a6s.pdf)
SMD DIP Switch SPST Slide 8.9mm 350mil
0
8
8
Button_Switch_SMD
SW_DIP_SPSTx05_Slide_6.7x14.26mm_W6.73mm_P2.54mm_LowProfile_JPin
SMD 5x-dip-switch SPST , Slide, row spacing 6.73 mm (264 mils), body size 6.7x14.26mm (see e.g. https://www.ctscorp.com/wp-content/uploads/219.pdf), SMD, LowProfile, JPin
SMD DIP Switch SPST Slide 6.73mm 264mil SMD LowProfile JPin
0
10
10
Button_Switch_SMD
SW_DIP_SPSTx05_Slide_6.7x14.26mm_W8.61mm_P2.54mm_LowProfile
SMD 5x-dip-switch SPST , Slide, row spacing 8.61 mm (338 mils), body size 6.7x14.26mm (see e.g. https://www.ctscorp.com/wp-content/uploads/219.pdf), SMD, LowProfile
SMD DIP Switch SPST Slide 8.61mm 338mil SMD LowProfile
0
10
10
Button_Switch_SMD
SW_DIP_SPSTx05_Slide_9.78x14.88mm_W8.61mm_P2.54mm
SMD 5x-dip-switch SPST , Slide, row spacing 8.61 mm (338 mils), body size 9.78x14.88mm (see e.g. https://www.ctscorp.com/wp-content/uploads/204.pdf), SMD
SMD DIP Switch SPST Slide 8.61mm 338mil SMD
0
10
10
Button_Switch_SMD
SW_DIP_SPSTx05_Slide_KingTek_DSHP05TJ_W5.25mm_P1.27mm_JPin
SMD 5x-dip-switch SPST KingTek_DSHP05TJ, Slide, row spacing 5.25 mm (206 mils), body size  (see http://www.kingtek.net.cn/pic/201601201446313350.pdf), JPin
SMD DIP Switch SPST Slide 5.25mm 206mil JPin
0
10
10
Button_Switch_SMD
SW_DIP_SPSTx05_Slide_KingTek_DSHP05TS_W7.62mm_P1.27mm
SMD 5x-dip-switch SPST KingTek_DSHP05TS, Slide, row spacing 7.62 mm (300 mils), body size  (see http://www.kingtek.net.cn/pic/201601201417455112.pdf)
SMD DIP Switch SPST Slide 7.62mm 300mil
0
10
10
Button_Switch_SMD
SW_DIP_SPSTx05_Slide_Omron_A6S-510x_W8.9mm_P2.54mm
SMD 5x-dip-switch SPST Omron_A6S-510x, Slide, row spacing 8.9 mm (350 mils), body size  (see http://omronfs.omron.com/en_US/ecb/products/pdf/en-a6s.pdf)
SMD DIP Switch SPST Slide 8.9mm 350mil
0
10
10
Button_Switch_SMD
SW_DIP_SPSTx06_Slide_6.7x16.8mm_W6.73mm_P2.54mm_LowProfile_JPin
SMD 6x-dip-switch SPST , Slide, row spacing 6.73 mm (264 mils), body size 6.7x16.8mm (see e.g. https://www.ctscorp.com/wp-content/uploads/219.pdf), SMD, LowProfile, JPin
SMD DIP Switch SPST Slide 6.73mm 264mil SMD LowProfile JPin
0
12
12
Button_Switch_SMD
SW_DIP_SPSTx06_Slide_6.7x16.8mm_W8.61mm_P2.54mm_LowProfile
SMD 6x-dip-switch SPST , Slide, row spacing 8.61 mm (338 mils), body size 6.7x16.8mm (see e.g. https://www.ctscorp.com/wp-content/uploads/219.pdf), SMD, LowProfile
SMD DIP Switch SPST Slide 8.61mm 338mil SMD LowProfile
0
12
12
Button_Switch_SMD
SW_DIP_SPSTx06_Slide_9.78x17.42mm_W8.61mm_P2.54mm
SMD 6x-dip-switch SPST , Slide, row spacing 8.61 mm (338 mils), body size 9.78x17.42mm (see e.g. https://www.ctscorp.com/wp-content/uploads/204.pdf), SMD
SMD DIP Switch SPST Slide 8.61mm 338mil SMD
0
12
12
Button_Switch_SMD
SW_DIP_SPSTx06_Slide_Copal_CHS-06A_W5.08mm_P1.27mm_JPin
SMD 6x-dip-switch SPST Copal_CHS-06A, Slide, row spacing 5.08 mm (200 mils), body size  (see http://www.nidec-copal-electronics.com/e/catalog/switch/chs.pdf), SMD, JPin
SMD DIP Switch SPST Slide 5.08mm 200mil SMD JPin
0
12
12
Button_Switch_SMD
SW_DIP_SPSTx06_Slide_Copal_CHS-06B_W7.62mm_P1.27mm
SMD 6x-dip-switch SPST Copal_CHS-06B, Slide, row spacing 7.62 mm (300 mils), body size  (see http://www.nidec-copal-electronics.com/e/catalog/switch/chs.pdf), SMD
SMD DIP Switch SPST Slide 7.62mm 300mil SMD
0
12
12
Button_Switch_SMD
SW_DIP_SPSTx06_Slide_KingTek_DSHP06TJ_W5.25mm_P1.27mm_JPin
SMD 6x-dip-switch SPST KingTek_DSHP06TJ, Slide, row spacing 5.25 mm (206 mils), body size  (see http://www.kingtek.net.cn/pic/201601201446313350.pdf), JPin
SMD DIP Switch SPST Slide 5.25mm 206mil JPin
0
12
12
Button_Switch_SMD
SW_DIP_SPSTx06_Slide_KingTek_DSHP06TS_W7.62mm_P1.27mm
SMD 6x-dip-switch SPST KingTek_DSHP06TS, Slide, row spacing 7.62 mm (300 mils), body size  (see http://www.kingtek.net.cn/pic/201601201417455112.pdf)
SMD DIP Switch SPST Slide 7.62mm 300mil
0
12
12
Button_Switch_SMD
SW_DIP_SPSTx06_Slide_Omron_A6H-6101_W6.15mm_P1.27mm
SMD 6x-dip-switch SPST Omron_A6H-6101, Slide, row spacing 6.15 mm (242 mils), body size  (see https://www.omron.com/ecb/products/pdf/en-a6h.pdf)
SMD DIP Switch SPST Slide 6.15mm 242mil
0
12
12
Button_Switch_SMD
SW_DIP_SPSTx06_Slide_Omron_A6S-610x_W8.9mm_P2.54mm
SMD 6x-dip-switch SPST Omron_A6S-610x, Slide, row spacing 8.9 mm (350 mils), body size  (see http://omronfs.omron.com/en_US/ecb/products/pdf/en-a6s.pdf)
SMD DIP Switch SPST Slide 8.9mm 350mil
0
12
12
Button_Switch_SMD
SW_DIP_SPSTx07_Slide_6.7x19.34mm_W6.73mm_P2.54mm_LowProfile_JPin
SMD 7x-dip-switch SPST , Slide, row spacing 6.73 mm (264 mils), body size 6.7x19.34mm (see e.g. https://www.ctscorp.com/wp-content/uploads/219.pdf), SMD, LowProfile, JPin
SMD DIP Switch SPST Slide 6.73mm 264mil SMD LowProfile JPin
0
14
14
Button_Switch_SMD
SW_DIP_SPSTx07_Slide_6.7x19.34mm_W8.61mm_P2.54mm_LowProfile
SMD 7x-dip-switch SPST , Slide, row spacing 8.61 mm (338 mils), body size 6.7x19.34mm (see e.g. https://www.ctscorp.com/wp-content/uploads/219.pdf), SMD, LowProfile
SMD DIP Switch SPST Slide 8.61mm 338mil SMD LowProfile
0
14
14
Button_Switch_SMD
SW_DIP_SPSTx07_Slide_9.78x19.96mm_W8.61mm_P2.54mm
SMD 7x-dip-switch SPST , Slide, row spacing 8.61 mm (338 mils), body size 9.78x19.96mm (see e.g. https://www.ctscorp.com/wp-content/uploads/204.pdf), SMD
SMD DIP Switch SPST Slide 8.61mm 338mil SMD
0
14
14
Button_Switch_SMD
SW_DIP_SPSTx07_Slide_KingTek_DSHP07TJ_W5.25mm_P1.27mm_JPin
SMD 7x-dip-switch SPST KingTek_DSHP07TJ, Slide, row spacing 5.25 mm (206 mils), body size  (see http://www.kingtek.net.cn/pic/201601201446313350.pdf), JPin
SMD DIP Switch SPST Slide 5.25mm 206mil JPin
0
14
14
Button_Switch_SMD
SW_DIP_SPSTx07_Slide_KingTek_DSHP07TS_W7.62mm_P1.27mm
SMD 7x-dip-switch SPST KingTek_DSHP07TS, Slide, row spacing 7.62 mm (300 mils), body size  (see http://www.kingtek.net.cn/pic/201601201417455112.pdf)
SMD DIP Switch SPST Slide 7.62mm 300mil
0
14
14
Button_Switch_SMD
SW_DIP_SPSTx07_Slide_Omron_A6S-710x_W8.9mm_P2.54mm
SMD 7x-dip-switch SPST Omron_A6S-710x, Slide, row spacing 8.9 mm (350 mils), body size  (see http://omronfs.omron.com/en_US/ecb/products/pdf/en-a6s.pdf)
SMD DIP Switch SPST Slide 8.9mm 350mil
0
14
14
Button_Switch_SMD
SW_DIP_SPSTx08_Slide_6.7x21.88mm_W6.73mm_P2.54mm_LowProfile_JPin
SMD 8x-dip-switch SPST , Slide, row spacing 6.73 mm (264 mils), body size 6.7x21.88mm (see e.g. https://www.ctscorp.com/wp-content/uploads/219.pdf), SMD, LowProfile, JPin
SMD DIP Switch SPST Slide 6.73mm 264mil SMD LowProfile JPin
0
16
16
Button_Switch_SMD
SW_DIP_SPSTx08_Slide_6.7x21.88mm_W8.61mm_P2.54mm_LowProfile
SMD 8x-dip-switch SPST , Slide, row spacing 8.61 mm (338 mils), body size 6.7x21.88mm (see e.g. https://www.ctscorp.com/wp-content/uploads/219.pdf), SMD, LowProfile
SMD DIP Switch SPST Slide 8.61mm 338mil SMD LowProfile
0
16
16
Button_Switch_SMD
SW_DIP_SPSTx08_Slide_9.78x22.5mm_W8.61mm_P2.54mm
SMD 8x-dip-switch SPST , Slide, row spacing 8.61 mm (338 mils), body size 9.78x22.5mm (see e.g. https://www.ctscorp.com/wp-content/uploads/204.pdf), SMD
SMD DIP Switch SPST Slide 8.61mm 338mil SMD
0
16
16
Button_Switch_SMD
SW_DIP_SPSTx08_Slide_Copal_CHS-08A_W5.08mm_P1.27mm_JPin
SMD 8x-dip-switch SPST Copal_CHS-08A, Slide, row spacing 5.08 mm (200 mils), body size  (see http://www.nidec-copal-electronics.com/e/catalog/switch/chs.pdf), SMD, JPin
SMD DIP Switch SPST Slide 5.08mm 200mil SMD JPin
0
16
16
Button_Switch_SMD
SW_DIP_SPSTx08_Slide_Copal_CHS-08B_W7.62mm_P1.27mm
SMD 8x-dip-switch SPST Copal_CHS-08B, Slide, row spacing 7.62 mm (300 mils), body size  (see http://www.nidec-copal-electronics.com/e/catalog/switch/chs.pdf), SMD
SMD DIP Switch SPST Slide 7.62mm 300mil SMD
0
16
16
Button_Switch_SMD
SW_DIP_SPSTx08_Slide_Copal_CVS-08xB_W5.9mm_P1mm
SMD 8x-dip-switch SPST Copal_CVS-08xB, Slide, row spacing 5.9 mm (232 mils), body size  (see http://www.nidec-copal-electronics.com/e/catalog/switch/cvs.pdf)
SMD DIP Switch SPST Slide 5.9mm 232mil
0
20
17
Button_Switch_SMD
SW_DIP_SPSTx08_Slide_KingTek_DSHP08TJ_W5.25mm_P1.27mm_JPin
SMD 8x-dip-switch SPST KingTek_DSHP08TJ, Slide, row spacing 5.25 mm (206 mils), body size  (see http://www.kingtek.net.cn/pic/201601201446313350.pdf), JPin
SMD DIP Switch SPST Slide 5.25mm 206mil JPin
0
16
16
Button_Switch_SMD
SW_DIP_SPSTx08_Slide_KingTek_DSHP08TS_W7.62mm_P1.27mm
SMD 8x-dip-switch SPST KingTek_DSHP08TS, Slide, row spacing 7.62 mm (300 mils), body size  (see http://www.kingtek.net.cn/pic/201601201417455112.pdf)
SMD DIP Switch SPST Slide 7.62mm 300mil
0
16
16
Button_Switch_SMD
SW_DIP_SPSTx08_Slide_Omron_A6H-8101_W6.15mm_P1.27mm
SMD 8x-dip-switch SPST Omron_A6H-8101, Slide, row spacing 6.15 mm (242 mils), body size  (see https://www.omron.com/ecb/products/pdf/en-a6h.pdf)
SMD DIP Switch SPST Slide 6.15mm 242mil
0
16
16
Button_Switch_SMD
SW_DIP_SPSTx08_Slide_Omron_A6S-810x_W8.9mm_P2.54mm
SMD 8x-dip-switch SPST Omron_A6S-810x, Slide, row spacing 8.9 mm (350 mils), body size  (see http://omronfs.omron.com/en_US/ecb/products/pdf/en-a6s.pdf)
SMD DIP Switch SPST Slide 8.9mm 350mil
0
16
16
Button_Switch_SMD
SW_DIP_SPSTx09_Slide_6.7x24.42mm_W6.73mm_P2.54mm_LowProfile_JPin
SMD 9x-dip-switch SPST , Slide, row spacing 6.73 mm (264 mils), body size 6.7x24.42mm (see e.g. https://www.ctscorp.com/wp-content/uploads/219.pdf), SMD, LowProfile, JPin
SMD DIP Switch SPST Slide 6.73mm 264mil SMD LowProfile JPin
0
18
18
Button_Switch_SMD
SW_DIP_SPSTx09_Slide_6.7x24.42mm_W8.61mm_P2.54mm_LowProfile
SMD 9x-dip-switch SPST , Slide, row spacing 8.61 mm (338 mils), body size 6.7x24.42mm (see e.g. https://www.ctscorp.com/wp-content/uploads/219.pdf), SMD, LowProfile
SMD DIP Switch SPST Slide 8.61mm 338mil SMD LowProfile
0
18
18
Button_Switch_SMD
SW_DIP_SPSTx09_Slide_9.78x25.04mm_W8.61mm_P2.54mm
SMD 9x-dip-switch SPST , Slide, row spacing 8.61 mm (338 mils), body size 9.78x25.04mm (see e.g. https://www.ctscorp.com/wp-content/uploads/204.pdf), SMD
SMD DIP Switch SPST Slide 8.61mm 338mil SMD
0
18
18
Button_Switch_SMD
SW_DIP_SPSTx09_Slide_KingTek_DSHP09TJ_W5.25mm_P1.27mm_JPin
SMD 9x-dip-switch SPST KingTek_DSHP09TJ, Slide, row spacing 5.25 mm (206 mils), body size  (see http://www.kingtek.net.cn/pic/201601201446313350.pdf), JPin
SMD DIP Switch SPST Slide 5.25mm 206mil JPin
0
18
18
Button_Switch_SMD
SW_DIP_SPSTx09_Slide_KingTek_DSHP09TS_W7.62mm_P1.27mm
SMD 9x-dip-switch SPST KingTek_DSHP09TS, Slide, row spacing 7.62 mm (300 mils), body size  (see http://www.kingtek.net.cn/pic/201601201417455112.pdf)
SMD DIP Switch SPST Slide 7.62mm 300mil
0
18
18
Button_Switch_SMD
SW_DIP_SPSTx09_Slide_Omron_A6S-910x_W8.9mm_P2.54mm
SMD 9x-dip-switch SPST Omron_A6S-910x, Slide, row spacing 8.9 mm (350 mils), body size  (see http://omronfs.omron.com/en_US/ecb/products/pdf/en-a6s.pdf)
SMD DIP Switch SPST Slide 8.9mm 350mil
0
18
18
Button_Switch_SMD
SW_DIP_SPSTx10_Slide_6.7x26.96mm_W6.73mm_P2.54mm_LowProfile_JPin
SMD 10x-dip-switch SPST , Slide, row spacing 6.73 mm (264 mils), body size 6.7x26.96mm (see e.g. https://www.ctscorp.com/wp-content/uploads/219.pdf), SMD, LowProfile, JPin
SMD DIP Switch SPST Slide 6.73mm 264mil SMD LowProfile JPin
0
20
20
Button_Switch_SMD
SW_DIP_SPSTx10_Slide_6.7x26.96mm_W8.61mm_P2.54mm_LowProfile
SMD 10x-dip-switch SPST , Slide, row spacing 8.61 mm (338 mils), body size 6.7x26.96mm (see e.g. https://www.ctscorp.com/wp-content/uploads/219.pdf), SMD, LowProfile
SMD DIP Switch SPST Slide 8.61mm 338mil SMD LowProfile
0
20
20
Button_Switch_SMD
SW_DIP_SPSTx10_Slide_9.78x27.58mm_W8.61mm_P2.54mm
SMD 10x-dip-switch SPST , Slide, row spacing 8.61 mm (338 mils), body size 9.78x27.58mm (see e.g. https://www.ctscorp.com/wp-content/uploads/204.pdf), SMD
SMD DIP Switch SPST Slide 8.61mm 338mil SMD
0
20
20
Button_Switch_SMD
SW_DIP_SPSTx10_Slide_Copal_CHS-10A_W5.08mm_P1.27mm_JPin
SMD 10x-dip-switch SPST Copal_CHS-10A, Slide, row spacing 5.08 mm (200 mils), body size  (see http://www.nidec-copal-electronics.com/e/catalog/switch/chs.pdf), SMD, JPin
SMD DIP Switch SPST Slide 5.08mm 200mil SMD JPin
0
20
20
Button_Switch_SMD
SW_DIP_SPSTx10_Slide_Copal_CHS-10B_W7.62mm_P1.27mm
SMD 10x-dip-switch SPST Copal_CHS-10B, Slide, row spacing 7.62 mm (300 mils), body size  (see http://www.nidec-copal-electronics.com/e/catalog/switch/chs.pdf), SMD
SMD DIP Switch SPST Slide 7.62mm 300mil SMD
0
20
20
Button_Switch_SMD
SW_DIP_SPSTx10_Slide_KingTek_DSHP10TJ_W5.25mm_P1.27mm_JPin
SMD 10x-dip-switch SPST KingTek_DSHP10TJ, Slide, row spacing 5.25 mm (206 mils), body size  (see http://www.kingtek.net.cn/pic/201601201446313350.pdf), JPin
SMD DIP Switch SPST Slide 5.25mm 206mil JPin
0
20
20
Button_Switch_SMD
SW_DIP_SPSTx10_Slide_KingTek_DSHP10TS_W7.62mm_P1.27mm
SMD 10x-dip-switch SPST KingTek_DSHP10TS, Slide, row spacing 7.62 mm (300 mils), body size  (see http://www.kingtek.net.cn/pic/201601201417455112.pdf)
SMD DIP Switch SPST Slide 7.62mm 300mil
0
20
20
Button_Switch_SMD
SW_DIP_SPSTx10_Slide_Omron_A6H-10101_W6.15mm_P1.27mm
SMD 10x-dip-switch SPST Omron_A6H-10101, Slide, row spacing 6.15 mm (242 mils), body size  (see https://www.omron.com/ecb/products/pdf/en-a6h.pdf)
SMD DIP Switch SPST Slide 6.15mm 242mil
0
20
20
Button_Switch_SMD
SW_DIP_SPSTx10_Slide_Omron_A6S-1010x_W8.9mm_P2.54mm
SMD 10x-dip-switch SPST Omron_A6S-1010x, Slide, row spacing 8.9 mm (350 mils), body size  (see http://omronfs.omron.com/en_US/ecb/products/pdf/en-a6s.pdf)
SMD DIP Switch SPST Slide 8.9mm 350mil
0
20
20
Button_Switch_SMD
SW_DIP_SPSTx11_Slide_6.7x29.5mm_W6.73mm_P2.54mm_LowProfile_JPin
SMD 11x-dip-switch SPST , Slide, row spacing 6.73 mm (264 mils), body size 6.7x29.5mm (see e.g. https://www.ctscorp.com/wp-content/uploads/219.pdf), SMD, LowProfile, JPin
SMD DIP Switch SPST Slide 6.73mm 264mil SMD LowProfile JPin
0
22
22
Button_Switch_SMD
SW_DIP_SPSTx11_Slide_6.7x29.5mm_W8.61mm_P2.54mm_LowProfile
SMD 11x-dip-switch SPST , Slide, row spacing 8.61 mm (338 mils), body size 6.7x29.5mm (see e.g. https://www.ctscorp.com/wp-content/uploads/219.pdf), SMD, LowProfile
SMD DIP Switch SPST Slide 8.61mm 338mil SMD LowProfile
0
22
22
Button_Switch_SMD
SW_DIP_SPSTx11_Slide_9.78x30.12mm_W8.61mm_P2.54mm
SMD 11x-dip-switch SPST , Slide, row spacing 8.61 mm (338 mils), body size 9.78x30.12mm (see e.g. https://www.ctscorp.com/wp-content/uploads/204.pdf), SMD
SMD DIP Switch SPST Slide 8.61mm 338mil SMD
0
22
22
Button_Switch_SMD
SW_DIP_SPSTx12_Slide_6.7x32.04mm_W6.73mm_P2.54mm_LowProfile_JPin
SMD 12x-dip-switch SPST , Slide, row spacing 6.73 mm (264 mils), body size 6.7x32.04mm (see e.g. https://www.ctscorp.com/wp-content/uploads/219.pdf), SMD, LowProfile, JPin
SMD DIP Switch SPST Slide 6.73mm 264mil SMD LowProfile JPin
0
24
24
Button_Switch_SMD
SW_DIP_SPSTx12_Slide_6.7x32.04mm_W8.61mm_P2.54mm_LowProfile
SMD 12x-dip-switch SPST , Slide, row spacing 8.61 mm (338 mils), body size 6.7x32.04mm (see e.g. https://www.ctscorp.com/wp-content/uploads/219.pdf), SMD, LowProfile
SMD DIP Switch SPST Slide 8.61mm 338mil SMD LowProfile
0
24
24
Button_Switch_SMD
SW_DIP_SPSTx12_Slide_9.78x32.66mm_W8.61mm_P2.54mm
SMD 12x-dip-switch SPST , Slide, row spacing 8.61 mm (338 mils), body size 9.78x32.66mm (see e.g. https://www.ctscorp.com/wp-content/uploads/204.pdf), SMD
SMD DIP Switch SPST Slide 8.61mm 338mil SMD
0
24
24
Button_Switch_SMD
SW_DPDT_CK_JS202011JCQN
Sub-miniature slide switch, vertical, SMT J bend https://dznh3ojzb2azq.cloudfront.net/products/Slide/JS/documents/datasheet.pdf
switch DPDT SMT
0
6
6
Button_Switch_SMD
SW_MEC_5GSH9
MEC 5G single pole normally-open tactile switch
switch normally-open pushbutton push-button
0
4
4
Button_Switch_SMD
SW_Push_1P1T-MP_NO_Horizontal_Alps_SKRTLAE010
Side push button (https://www.alps.com/prod/info/E/PDF/Tact/SurfaceMount/SKRT/SKRT.pdf)
push horizontal SPST 1P1T
0
5
3
Button_Switch_SMD
SW_Push_1P1T-SH_NO_CK_KMR2xxG
CK components KMR2 tactile switch with ground pin http://www.ckswitches.com/media/1479/kmr2.pdf
tactile switch kmr2
0
5
3
Button_Switch_SMD
SW_Push_1P1T_NO_6x6mm_H9.5mm
tactile push button, 6x6mm e.g. PTS645xx series, height=9.5mm
tact sw push 6mm smd
0
4
2
Button_Switch_SMD
SW_Push_1P1T_NO_CK_KMR2
CK components KMR2 tactile switch http://www.ckswitches.com/media/1479/kmr2.pdf
tactile switch kmr2
0
4
2
Button_Switch_SMD
SW_Push_1P1T_NO_CK_KSC6xxJ
CK components KSC6 tactile switch https://www.ckswitches.com/media/1972/ksc6.pdf
tactile switch ksc6
0
4
2
Button_Switch_SMD
SW_Push_1P1T_NO_CK_KSC7xxJ
CK components KSC7 tactile switch https://www.ckswitches.com/media/1973/ksc7.pdf
tactile switch ksc7
0
4
2
Button_Switch_SMD
SW_Push_1P1T_NO_CK_PTS125Sx43PSMTR
C&K Switches 1P1T SMD PTS125 Series 12mm Tact Switch with Pegs, https://www.ckswitches.com/media/1462/pts125.pdf
Button Tactile Switch SPST 1P1T
0
4
2
Button_Switch_SMD
SW_Push_1P1T_NO_Vertical_Wuerth_434133025816
https://katalog.we-online.com/em/datasheet/434133025816.pdf
tactile switch Wurth Wuerth
0
4
2
Button_Switch_SMD
SW_Push_SPST_NO_Alps_SKRK
http://www.alps.com/prod/info/E/HTML/Tact/SurfaceMount/SKRK/SKRKAHE020.html
SMD SMT button
0
2
2
Button_Switch_SMD
SW_SP3T_PCM13
Ultraminiature Surface Mount Slide Switch, right-angle, https://www.ckswitches.com/media/1424/pcm.pdf

0
8
4
Button_Switch_SMD
SW_SPDT_CK-JS102011SAQN
Sub-miniature slide switch, right-angle, http://www.ckswitches.com/media/1422/js.pdf
switch spdt
0
3
3
Button_Switch_SMD
SW_SPDT_PCM12
Ultraminiature Surface Mount Slide Switch, right-angle, https://www.ckswitches.com/media/1424/pcm.pdf

0
7
3
Button_Switch_SMD
SW_SPST_B3S-1000
Surface Mount Tactile Switch for High-Density Packaging
Tactile Switch
0
4
2
Button_Switch_SMD
SW_SPST_B3S-1100
Surface Mount Tactile Switch for High-Density Packaging with Ground Terminal
Tactile Switch
0
5
3
Button_Switch_SMD
SW_SPST_B3SL-1002P
Middle Stroke Tactile Switch, B3SL
Middle Stroke Tactile Switch
0
4
2
Button_Switch_SMD
SW_SPST_B3SL-1022P
Middle Stroke Tactile Switch, B3SL
Middle Stroke Tactile Switch
0
4
2
Button_Switch_SMD
SW_SPST_B3U-1000P
Ultra-small-sized Tactile Switch with High Contact Reliability, Top-actuated Model, without Ground Terminal, without Boss
Tactile Switch
0
2
2
Button_Switch_SMD
SW_SPST_B3U-1000P-B
Ultra-small-sized Tactile Switch with High Contact Reliability, Top-actuated Model, without Ground Terminal, with Boss
Tactile Switch
0
2
2
Button_Switch_SMD
SW_SPST_B3U-1100P
Ultra-small-sized Tactile Switch with High Contact Reliability, Top-actuated Model, with Ground Terminal, without Boss
Tactile Switch
0
3
3
Button_Switch_SMD
SW_SPST_B3U-1100P-B
Ultra-small-sized Tactile Switch with High Contact Reliability, Top-actuated Model, with Ground Terminal, with Boss
Tactile Switch
0
3
3
Button_Switch_SMD
SW_SPST_B3U-3000P
Ultra-small-sized Tactile Switch with High Contact Reliability, Side-actuated Model, without Ground Terminal, without Boss
Tactile Switch
0
2
2
Button_Switch_SMD
SW_SPST_B3U-3000P-B
Ultra-small-sized Tactile Switch with High Contact Reliability, Side-actuated Model, without Ground Terminal, with Boss
Tactile Switch
0
2
2
Button_Switch_SMD
SW_SPST_B3U-3100P
Ultra-small-sized Tactile Switch with High Contact Reliability, Side-actuated Model, with Ground Terminal, without Boss
Tactile Switch
0
3
3
Button_Switch_SMD
SW_SPST_B3U-3100P-B
Ultra-small-sized Tactile Switch with High Contact Reliability, Side-actuated Model, with Ground Terminal, with Boss
Tactile Switch
0
3
3
Button_Switch_SMD
SW_SPST_CK_KXT3
https://www.ckswitches.com/media/1465/kxt3.pdf
Switch SPST KXT3
0
2
2
Button_Switch_SMD
SW_SPST_CK_RS282G05A3
https://www.mouser.com/ds/2/60/RS-282G05A-SM_RT-1159762.pdf
SPST button tactile switch
0
2
2
Button_Switch_SMD
SW_SPST_EVPBF
Light Touch Switch

0
4
2
Button_Switch_SMD
SW_SPST_EVQP0
Light Touch Switch, https://industrial.panasonic.com/cdbs/www-data/pdf/ATK0000/ATK0000CE28.pdf

0
4
2
Button_Switch_SMD
SW_SPST_EVQP2
Light Touch Switch

0
4
2
Button_Switch_SMD
SW_SPST_EVQP7A
Light Touch Switch,https://industrial.panasonic.com/cdbs/www-data/pdf/ATK0000/ATK0000CE20.pdf

0
4
2
Button_Switch_SMD
SW_SPST_EVQP7C
Light Touch Switch

0
4
2
Button_Switch_SMD
SW_SPST_EVQPE1
Light Touch Switch, https://industrial.panasonic.com/cdbs/www-data/pdf/ATK0000/ATK0000CE7.pdf

0
2
2
Button_Switch_SMD
SW_SPST_EVQQ2
Light Touch Switch, https://industrial.panasonic.com/cdbs/www-data/pdf/ATK0000/ATK0000CE28.pdf

0
4
2
Button_Switch_SMD
SW_SPST_FSMSM
http://www.te.com/commerce/DocumentDelivery/DDEController?Action=srchrtrv&DocNm=1437566-3&DocType=Customer+Drawing&DocLang=English
SPST button tactile switch
0
2
2
Button_Switch_SMD
SW_SPST_Omron_B3FS-100xP
Surface Mount Tactile Switch for High-Density Mounting, 3.1mm height, https://omronfs.omron.com/en_US/ecb/products/pdf/en-b3fs.pdf
Tactile Switch
0
4
2
Button_Switch_SMD
SW_SPST_Omron_B3FS-101xP
Surface Mount Tactile Switch for High-Density Mounting, 4.3mm height, https://omronfs.omron.com/en_US/ecb/products/pdf/en-b3fs.pdf
Tactile Switch
0
4
2
Button_Switch_SMD
SW_SPST_Omron_B3FS-105xP
Surface Mount Tactile Switch for High-Density Mounting, 7.3mm height, https://omronfs.omron.com/en_US/ecb/products/pdf/en-b3fs.pdf
Tactile Switch
0
4
2
Button_Switch_SMD
SW_SPST_PTS645
C&K Components SPST SMD PTS645 Series 6mm Tact Switch
SPST Button Switch
0
4
2
Button_Switch_SMD
SW_SPST_PTS810
C&K Components, PTS 810 Series, Microminiature SMT Top Actuated, http://www.ckswitches.com/media/1476/pts810.pdf
SPST Button Switch
0
4
2
Button_Switch_SMD
SW_SPST_Panasonic_EVQPL_3PL_5PL_PT_A08
Light Touch Switch, http://industrial.panasonic.com/cdbs/www-data/pdf/ATK0000/ATK0000CE3.pdf
SMD SMT SPST EVQPL EVQPT
0
6
3
Button_Switch_SMD
SW_SPST_Panasonic_EVQPL_3PL_5PL_PT_A15
Light Touch Switch, http://industrial.panasonic.com/cdbs/www-data/pdf/ATK0000/ATK0000CE3.pdf
SMD SMT SPST EVQPL EVQPT
0
6
3
Button_Switch_SMD
SW_SPST_REED_CT05-XXXX-G1
Coto Technologies SPST Reed Switch CT05-XXXX-G1
Coto Reed SPST Switch
0
2
2
Button_Switch_SMD
SW_SPST_REED_CT05-XXXX-J1
Coto Technologies SPST Reed Switch CT05-XXXX-J1
Coto Reed SPST Switch
0
2
2
Button_Switch_SMD
SW_SPST_REED_CT10-XXXX-G1
Coto Technologies SPST Reed Switch CT10-XXXX-G1
Coto Reed SPST Switch
0
2
2
Button_Switch_SMD
SW_SPST_REED_CT10-XXXX-G2
Coto Technologies SPST Reed Switch CT10-XXXX-G2
Coto Reed SPST Switch
0
2
2
Button_Switch_SMD
SW_SPST_REED_CT10-XXXX-G4
Coto Technologies SPST Reed Switch CT10-XXXX-G4
Coto Reed SPST Switch
0
2
2
Button_Switch_SMD
SW_SPST_SKQG_WithStem
ALPS 5.2mm Square Low-profile Type (Surface Mount) SKQG Series, With stem, http://www.alps.com/prod/info/E/HTML/Tact/SurfaceMount/SKQG/SKQGAFE010.html
SPST Button Switch
0
4
2
Button_Switch_SMD
SW_SPST_SKQG_WithoutStem
ALPS 5.2mm Square Low-profile Type (Surface Mount) SKQG Series, Without stem, http://www.alps.com/prod/info/E/HTML/Tact/SurfaceMount/SKQG/SKQGAEE010.html
SPST Button Switch
0
4
2
Button_Switch_SMD
SW_SPST_TL3305A
https://www.e-switch.com/system/asset/product_line/data_sheet/213/TL3305.pdf
TL3305 Series Tact Switch
0
4
2
Button_Switch_SMD
SW_SPST_TL3305B
https://www.e-switch.com/system/asset/product_line/data_sheet/213/TL3305.pdf
TL3305 Series Tact Switch
0
4
2
Button_Switch_SMD
SW_SPST_TL3305C
https://www.e-switch.com/system/asset/product_line/data_sheet/213/TL3305.pdf
TL3305 Series Tact Switch
0
4
2
Button_Switch_SMD
SW_SPST_TL3342
Low-profile SMD Tactile Switch, https://www.e-switch.com/system/asset/product_line/data_sheet/165/TL3342.pdf
SPST Tactile Switch
0
4
2
Button_Switch_THT
KSA_Tactile_SPST
KSA http://www.ckswitches.com/media/1457/ksa_ksl.pdf
SWITCH SMD KSA SW
0
5
5
Button_Switch_THT
Nidec_Copal_SH-7010C
4-bit rotary coded switch, through-hole, https://www.nidec-copal-electronics.com/e/catalog/switch/sh-7000.pdf
rotary switch bcd
0
6
5
Button_Switch_THT
Push_E-Switch_KS01Q01
E-Switch KS01Q01 http://spec_sheets.e-switch.com/specs/29-KS01Q01.pdf
Push Button
0
4
4
Button_Switch_THT
SW_CW_GPTS203211B
SPST Off-On Pushbutton, 1A, 30V, CW Industries P/N GPTS203211B, http://switches-connectors-custom.cwind.com/Asset/GPTS203211BR2.pdf
SPST button switch Off-On
0
2
2
Button_Switch_THT
SW_CuK_JS202011AQN_DPDT_Angled
CuK sub miniature slide switch, JS series, DPDT, right angle, http://www.ckswitches.com/media/1422/js.pdf
switch DPDT
0
6
6
Button_Switch_THT
SW_CuK_JS202011CQN_DPDT_Straight
CuK sub miniature slide switch, JS series, DPDT, right angle, http://www.ckswitches.com/media/1422/js.pdf
switch DPDT
0
6
6
Button_Switch_THT
SW_CuK_OS102011MA1QN1_SPDT_Angled
CuK miniature slide switch, OS series, SPDT, right angle, http://www.ckswitches.com/media/1428/os.pdf
switch SPDT
0
5
3
Button_Switch_THT
SW_DIP_SPSTx01_Piano_10.8x4.1mm_W7.62mm_P2.54mm
1x-dip-switch SPST , Piano, row spacing 7.62 mm (300 mils), body size 10.8x4.1mm
DIP Switch SPST Piano 7.62mm 300mil
0
2
2
Button_Switch_THT
SW_DIP_SPSTx01_Slide_6.7x4.1mm_W7.62mm_P2.54mm_LowProfile
1x-dip-switch SPST , Slide, row spacing 7.62 mm (300 mils), body size 6.7x4.1mm (see e.g. https://www.ctscorp.com/wp-content/uploads/209-210.pdf), LowProfile
DIP Switch SPST Slide 7.62mm 300mil LowProfile
0
2
2
Button_Switch_THT
SW_DIP_SPSTx01_Slide_9.78x4.72mm_W7.62mm_P2.54mm
1x-dip-switch SPST , Slide, row spacing 7.62 mm (300 mils), body size 9.78x4.72mm (see e.g. https://www.ctscorp.com/wp-content/uploads/206-208.pdf)
DIP Switch SPST Slide 7.62mm 300mil
0
2
2
Button_Switch_THT
SW_DIP_SPSTx02_Piano_10.8x6.64mm_W7.62mm_P2.54mm
2x-dip-switch SPST , Piano, row spacing 7.62 mm (300 mils), body size 10.8x6.64mm
DIP Switch SPST Piano 7.62mm 300mil
0
4
4
Button_Switch_THT
SW_DIP_SPSTx02_Piano_CTS_Series194-2MSTN_W7.62mm_P2.54mm
2x-dip-switch SPST CTS_Series194-2MSTN, Piano, row spacing 7.62 mm (300 mils), body size  (see https://www.ctscorp.com/wp-content/uploads/194-195.pdf)
DIP Switch SPST Piano 7.62mm 300mil
0
4
4
Button_Switch_THT
SW_DIP_SPSTx02_Slide_6.7x6.64mm_W7.62mm_P2.54mm_LowProfile
2x-dip-switch SPST , Slide, row spacing 7.62 mm (300 mils), body size 6.7x6.64mm (see e.g. https://www.ctscorp.com/wp-content/uploads/209-210.pdf), LowProfile
DIP Switch SPST Slide 7.62mm 300mil LowProfile
0
4
4
Button_Switch_THT
SW_DIP_SPSTx02_Slide_9.78x7.26mm_W7.62mm_P2.54mm
2x-dip-switch SPST , Slide, row spacing 7.62 mm (300 mils), body size 9.78x7.26mm (see e.g. https://www.ctscorp.com/wp-content/uploads/206-208.pdf)
DIP Switch SPST Slide 7.62mm 300mil
0
4
4
Button_Switch_THT
SW_DIP_SPSTx03_Piano_10.8x9.18mm_W7.62mm_P2.54mm
3x-dip-switch SPST , Piano, row spacing 7.62 mm (300 mils), body size 10.8x9.18mm
DIP Switch SPST Piano 7.62mm 300mil
0
6
6
Button_Switch_THT
SW_DIP_SPSTx03_Piano_CTS_Series194-3MSTN_W7.62mm_P2.54mm
3x-dip-switch SPST CTS_Series194-3MSTN, Piano, row spacing 7.62 mm (300 mils), body size  (see https://www.ctscorp.com/wp-content/uploads/194-195.pdf)
DIP Switch SPST Piano 7.62mm 300mil
0
6
6
Button_Switch_THT
SW_DIP_SPSTx03_Slide_6.7x9.18mm_W7.62mm_P2.54mm_LowProfile
3x-dip-switch SPST , Slide, row spacing 7.62 mm (300 mils), body size 6.7x9.18mm (see e.g. https://www.ctscorp.com/wp-content/uploads/209-210.pdf), LowProfile
DIP Switch SPST Slide 7.62mm 300mil LowProfile
0
6
6
Button_Switch_THT
SW_DIP_SPSTx03_Slide_9.78x9.8mm_W7.62mm_P2.54mm
3x-dip-switch SPST , Slide, row spacing 7.62 mm (300 mils), body size 9.78x9.8mm (see e.g. https://www.ctscorp.com/wp-content/uploads/206-208.pdf)
DIP Switch SPST Slide 7.62mm 300mil
0
6
6
Button_Switch_THT
SW_DIP_SPSTx04_Piano_10.8x11.72mm_W7.62mm_P2.54mm
4x-dip-switch SPST , Piano, row spacing 7.62 mm (300 mils), body size 10.8x11.72mm
DIP Switch SPST Piano 7.62mm 300mil
0
8
8
Button_Switch_THT
SW_DIP_SPSTx04_Piano_CTS_Series194-4MSTN_W7.62mm_P2.54mm
4x-dip-switch SPST CTS_Series194-4MSTN, Piano, row spacing 7.62 mm (300 mils), body size  (see https://www.ctscorp.com/wp-content/uploads/194-195.pdf)
DIP Switch SPST Piano 7.62mm 300mil
0
8
8
Button_Switch_THT
SW_DIP_SPSTx04_Slide_6.7x11.72mm_W7.62mm_P2.54mm_LowProfile
4x-dip-switch SPST , Slide, row spacing 7.62 mm (300 mils), body size 6.7x11.72mm (see e.g. https://www.ctscorp.com/wp-content/uploads/209-210.pdf), LowProfile
DIP Switch SPST Slide 7.62mm 300mil LowProfile
0
8
8
Button_Switch_THT
SW_DIP_SPSTx04_Slide_9.78x12.34mm_W7.62mm_P2.54mm
4x-dip-switch SPST , Slide, row spacing 7.62 mm (300 mils), body size 9.78x12.34mm (see e.g. https://www.ctscorp.com/wp-content/uploads/206-208.pdf)
DIP Switch SPST Slide 7.62mm 300mil
0
8
8
Button_Switch_THT
SW_DIP_SPSTx05_Piano_10.8x14.26mm_W7.62mm_P2.54mm
5x-dip-switch SPST , Piano, row spacing 7.62 mm (300 mils), body size 10.8x14.26mm
DIP Switch SPST Piano 7.62mm 300mil
0
10
10
Button_Switch_THT
SW_DIP_SPSTx05_Piano_CTS_Series194-5MSTN_W7.62mm_P2.54mm
5x-dip-switch SPST CTS_Series194-5MSTN, Piano, row spacing 7.62 mm (300 mils), body size  (see https://www.ctscorp.com/wp-content/uploads/194-195.pdf)
DIP Switch SPST Piano 7.62mm 300mil
0
10
10
Button_Switch_THT
SW_DIP_SPSTx05_Slide_6.7x14.26mm_W7.62mm_P2.54mm_LowProfile
5x-dip-switch SPST , Slide, row spacing 7.62 mm (300 mils), body size 6.7x14.26mm (see e.g. https://www.ctscorp.com/wp-content/uploads/209-210.pdf), LowProfile
DIP Switch SPST Slide 7.62mm 300mil LowProfile
0
10
10
Button_Switch_THT
SW_DIP_SPSTx05_Slide_9.78x14.88mm_W7.62mm_P2.54mm
5x-dip-switch SPST , Slide, row spacing 7.62 mm (300 mils), body size 9.78x14.88mm (see e.g. https://www.ctscorp.com/wp-content/uploads/206-208.pdf)
DIP Switch SPST Slide 7.62mm 300mil
0
10
10
Button_Switch_THT
SW_DIP_SPSTx06_Piano_10.8x16.8mm_W7.62mm_P2.54mm
6x-dip-switch SPST , Piano, row spacing 7.62 mm (300 mils), body size 10.8x16.8mm
DIP Switch SPST Piano 7.62mm 300mil
0
12
12
Button_Switch_THT
SW_DIP_SPSTx06_Piano_CTS_Series194-6MSTN_W7.62mm_P2.54mm
6x-dip-switch SPST CTS_Series194-6MSTN, Piano, row spacing 7.62 mm (300 mils), body size  (see https://www.ctscorp.com/wp-content/uploads/194-195.pdf)
DIP Switch SPST Piano 7.62mm 300mil
0
12
12
Button_Switch_THT
SW_DIP_SPSTx06_Slide_6.7x16.8mm_W7.62mm_P2.54mm_LowProfile
6x-dip-switch SPST , Slide, row spacing 7.62 mm (300 mils), body size 6.7x16.8mm (see e.g. https://www.ctscorp.com/wp-content/uploads/209-210.pdf), LowProfile
DIP Switch SPST Slide 7.62mm 300mil LowProfile
0
12
12
Button_Switch_THT
SW_DIP_SPSTx06_Slide_9.78x17.42mm_W7.62mm_P2.54mm
6x-dip-switch SPST , Slide, row spacing 7.62 mm (300 mils), body size 9.78x17.42mm (see e.g. https://www.ctscorp.com/wp-content/uploads/206-208.pdf)
DIP Switch SPST Slide 7.62mm 300mil
0
12
12
Button_Switch_THT
SW_DIP_SPSTx07_Piano_10.8x19.34mm_W7.62mm_P2.54mm
7x-dip-switch SPST , Piano, row spacing 7.62 mm (300 mils), body size 10.8x19.34mm
DIP Switch SPST Piano 7.62mm 300mil
0
14
14
Button_Switch_THT
SW_DIP_SPSTx07_Piano_CTS_Series194-7MSTN_W7.62mm_P2.54mm
7x-dip-switch SPST CTS_Series194-7MSTN, Piano, row spacing 7.62 mm (300 mils), body size  (see https://www.ctscorp.com/wp-content/uploads/194-195.pdf)
DIP Switch SPST Piano 7.62mm 300mil
0
14
14
Button_Switch_THT
SW_DIP_SPSTx07_Slide_6.7x19.34mm_W7.62mm_P2.54mm_LowProfile
7x-dip-switch SPST , Slide, row spacing 7.62 mm (300 mils), body size 6.7x19.34mm (see e.g. https://www.ctscorp.com/wp-content/uploads/209-210.pdf), LowProfile
DIP Switch SPST Slide 7.62mm 300mil LowProfile
0
14
14
Button_Switch_THT
SW_DIP_SPSTx07_Slide_9.78x19.96mm_W7.62mm_P2.54mm
7x-dip-switch SPST , Slide, row spacing 7.62 mm (300 mils), body size 9.78x19.96mm (see e.g. https://www.ctscorp.com/wp-content/uploads/206-208.pdf)
DIP Switch SPST Slide 7.62mm 300mil
0
14
14
Button_Switch_THT
SW_DIP_SPSTx08_Piano_10.8x21.88mm_W7.62mm_P2.54mm
8x-dip-switch SPST , Piano, row spacing 7.62 mm (300 mils), body size 10.8x21.88mm
DIP Switch SPST Piano 7.62mm 300mil
0
16
16
Button_Switch_THT
SW_DIP_SPSTx08_Piano_CTS_Series194-8MSTN_W7.62mm_P2.54mm
8x-dip-switch SPST CTS_Series194-8MSTN, Piano, row spacing 7.62 mm (300 mils), body size  (see https://www.ctscorp.com/wp-content/uploads/194-195.pdf)
DIP Switch SPST Piano 7.62mm 300mil
0
16
16
Button_Switch_THT
SW_DIP_SPSTx08_Slide_6.7x21.88mm_W7.62mm_P2.54mm_LowProfile
8x-dip-switch SPST , Slide, row spacing 7.62 mm (300 mils), body size 6.7x21.88mm (see e.g. https://www.ctscorp.com/wp-content/uploads/209-210.pdf), LowProfile
DIP Switch SPST Slide 7.62mm 300mil LowProfile
0
16
16
Button_Switch_THT
SW_DIP_SPSTx08_Slide_9.78x22.5mm_W7.62mm_P2.54mm
8x-dip-switch SPST , Slide, row spacing 7.62 mm (300 mils), body size 9.78x22.5mm (see e.g. https://www.ctscorp.com/wp-content/uploads/206-208.pdf)
DIP Switch SPST Slide 7.62mm 300mil
0
16
16
Button_Switch_THT
SW_DIP_SPSTx09_Piano_10.8x24.42mm_W7.62mm_P2.54mm
9x-dip-switch SPST , Piano, row spacing 7.62 mm (300 mils), body size 10.8x24.42mm
DIP Switch SPST Piano 7.62mm 300mil
0
18
18
Button_Switch_THT
SW_DIP_SPSTx09_Piano_CTS_Series194-9MSTN_W7.62mm_P2.54mm
9x-dip-switch SPST CTS_Series194-9MSTN, Piano, row spacing 7.62 mm (300 mils), body size  (see https://www.ctscorp.com/wp-content/uploads/194-195.pdf)
DIP Switch SPST Piano 7.62mm 300mil
0
18
18
Button_Switch_THT
SW_DIP_SPSTx09_Slide_6.7x24.42mm_W7.62mm_P2.54mm_LowProfile
9x-dip-switch SPST , Slide, row spacing 7.62 mm (300 mils), body size 6.7x24.42mm (see e.g. https://www.ctscorp.com/wp-content/uploads/209-210.pdf), LowProfile
DIP Switch SPST Slide 7.62mm 300mil LowProfile
0
18
18
Button_Switch_THT
SW_DIP_SPSTx09_Slide_9.78x25.04mm_W7.62mm_P2.54mm
9x-dip-switch SPST , Slide, row spacing 7.62 mm (300 mils), body size 9.78x25.04mm (see e.g. https://www.ctscorp.com/wp-content/uploads/206-208.pdf)
DIP Switch SPST Slide 7.62mm 300mil
0
18
18
Button_Switch_THT
SW_DIP_SPSTx10_Piano_10.8x26.96mm_W7.62mm_P2.54mm
10x-dip-switch SPST , Piano, row spacing 7.62 mm (300 mils), body size 10.8x26.96mm
DIP Switch SPST Piano 7.62mm 300mil
0
20
20
Button_Switch_THT
SW_DIP_SPSTx10_Piano_CTS_Series194-10MSTN_W7.62mm_P2.54mm
10x-dip-switch SPST CTS_Series194-10MSTN, Piano, row spacing 7.62 mm (300 mils), body size  (see https://www.ctscorp.com/wp-content/uploads/194-195.pdf)
DIP Switch SPST Piano 7.62mm 300mil
0
20
20
Button_Switch_THT
SW_DIP_SPSTx10_Slide_6.7x26.96mm_W7.62mm_P2.54mm_LowProfile
10x-dip-switch SPST , Slide, row spacing 7.62 mm (300 mils), body size 6.7x26.96mm (see e.g. https://www.ctscorp.com/wp-content/uploads/209-210.pdf), LowProfile
DIP Switch SPST Slide 7.62mm 300mil LowProfile
0
20
20
Button_Switch_THT
SW_DIP_SPSTx10_Slide_9.78x27.58mm_W7.62mm_P2.54mm
10x-dip-switch SPST , Slide, row spacing 7.62 mm (300 mils), body size 9.78x27.58mm (see e.g. https://www.ctscorp.com/wp-content/uploads/206-208.pdf)
DIP Switch SPST Slide 7.62mm 300mil
0
20
20
Button_Switch_THT
SW_DIP_SPSTx11_Piano_10.8x29.5mm_W7.62mm_P2.54mm
11x-dip-switch SPST , Piano, row spacing 7.62 mm (300 mils), body size 10.8x29.5mm
DIP Switch SPST Piano 7.62mm 300mil
0
22
22
Button_Switch_THT
SW_DIP_SPSTx11_Piano_CTS_Series194-11MSTN_W7.62mm_P2.54mm
11x-dip-switch SPST CTS_Series194-11MSTN, Piano, row spacing 7.62 mm (300 mils), body size  (see https://www.ctscorp.com/wp-content/uploads/194-195.pdf)
DIP Switch SPST Piano 7.62mm 300mil
0
22
22
Button_Switch_THT
SW_DIP_SPSTx11_Slide_6.7x29.5mm_W7.62mm_P2.54mm_LowProfile
11x-dip-switch SPST , Slide, row spacing 7.62 mm (300 mils), body size 6.7x29.5mm (see e.g. https://www.ctscorp.com/wp-content/uploads/209-210.pdf), LowProfile
DIP Switch SPST Slide 7.62mm 300mil LowProfile
0
22
22
Button_Switch_THT
SW_DIP_SPSTx11_Slide_9.78x30.12mm_W7.62mm_P2.54mm
11x-dip-switch SPST , Slide, row spacing 7.62 mm (300 mils), body size 9.78x30.12mm (see e.g. https://www.ctscorp.com/wp-content/uploads/206-208.pdf)
DIP Switch SPST Slide 7.62mm 300mil
0
22
22
Button_Switch_THT
SW_DIP_SPSTx12_Piano_10.8x32.04mm_W7.62mm_P2.54mm
12x-dip-switch SPST , Piano, row spacing 7.62 mm (300 mils), body size 10.8x32.04mm
DIP Switch SPST Piano 7.62mm 300mil
0
24
24
Button_Switch_THT
SW_DIP_SPSTx12_Piano_CTS_Series194-12MSTN_W7.62mm_P2.54mm
12x-dip-switch SPST CTS_Series194-12MSTN, Piano, row spacing 7.62 mm (300 mils), body size  (see https://www.ctscorp.com/wp-content/uploads/194-195.pdf)
DIP Switch SPST Piano 7.62mm 300mil
0
24
24
Button_Switch_THT
SW_DIP_SPSTx12_Slide_6.7x32.04mm_W7.62mm_P2.54mm_LowProfile
12x-dip-switch SPST , Slide, row spacing 7.62 mm (300 mils), body size 6.7x32.04mm (see e.g. https://www.ctscorp.com/wp-content/uploads/209-210.pdf), LowProfile
DIP Switch SPST Slide 7.62mm 300mil LowProfile
0
24
24
Button_Switch_THT
SW_DIP_SPSTx12_Slide_9.78x32.66mm_W7.62mm_P2.54mm
12x-dip-switch SPST , Slide, row spacing 7.62 mm (300 mils), body size 9.78x32.66mm (see e.g. https://www.ctscorp.com/wp-content/uploads/206-208.pdf)
DIP Switch SPST Slide 7.62mm 300mil
0
24
24
Button_Switch_THT
SW_E-Switch_EG1224_SPDT_Angled
E-Switch slide switch, EG series, SPDT, right angle, http://spec_sheets.e-switch.com/specs/P040042.pdf
switch SPDT
0
7
3
Button_Switch_THT
SW_E-Switch_EG1271_DPDT
E-Switch sub miniature slide switch, EG series, DPDT, http://spec_sheets.e-switch.com/specs/P040047.pdf
switch DPDT
0
6
6
Button_Switch_THT
SW_E-Switch_EG2219_DPDT_Angled
E-Switch slide switch, EG series, DPDT, right angle, http://spec_sheets.e-switch.com/specs/P040170.pdf
switch DPDT
0
10
6
Button_Switch_THT
SW_Lever_1P2T_NKK_GW12LxH
Switch, single pole double throw, right angle, http://www.nkkswitches.com/pdf/GW.pdf
switch single-pole double-throw spdt ON-ON horizontal
0
5
3
Button_Switch_THT
SW_MEC_5GTH9
MEC 5G single pole normally-open tactile switch https://cdn.sos.sk/productdata/80/f6/aabf7be6/5gth9358222.pdf
switch normally-open pushbutton push-button
0
4
2
Button_Switch_THT
SW_NKK_BB15AH
https://www.nkkswitches.com/pdf/Bpushbuttons-1.pdf
Pushbutton Right-angle
0
5
3
Button_Switch_THT
SW_NKK_G1xJP
Switch NKK G1xJP http://www.nkkswitches.com/pdf/gwillum.pdf
SWITCH TOGGLE ILLUM SPDT NKK
0
6
6
Button_Switch_THT
SW_NKK_GW12LJP
Switch, single pole double throw, illuminated paddle, http://www.nkkswitches.com/pdf/gwillum.pdf
switch single-pole double-throw spdt ON-ON illuminated LED
0
6
6
Button_Switch_THT
SW_PUSH-12mm
SW PUSH 12mm https://www.e-switch.com/system/asset/product_line/data_sheet/143/TL1100.pdf
tact sw push 12mm
0
4
2
Button_Switch_THT
SW_PUSH-12mm_Wuerth-430476085716
SW PUSH 12mm http://katalog.we-online.de/em/datasheet/430476085716.pdf
tact sw push 12mm
0
4
2
Button_Switch_THT
SW_PUSH_6mm
https://www.omron.com/ecb/products/pdf/en-b3f.pdf
tact sw push 6mm
0
4
2
Button_Switch_THT
SW_PUSH_6mm_H4.3mm
tactile push button, 6x6mm e.g. PHAP33xx series, height=4.3mm
tact sw push 6mm
0
4
2
Button_Switch_THT
SW_PUSH_6mm_H5mm
tactile push button, 6x6mm e.g. PHAP33xx series, height=5mm
tact sw push 6mm
0
4
2
Button_Switch_THT
SW_PUSH_6mm_H7.3mm
tactile push button, 6x6mm e.g. PHAP33xx series, height=7.3mm
tact sw push 6mm
0
4
2
Button_Switch_THT
SW_PUSH_6mm_H8.5mm
tactile push button, 6x6mm e.g. PHAP33xx series, height=8.5mm
tact sw push 6mm
0
4
2
Button_Switch_THT
SW_PUSH_6mm_H8mm
tactile push button, 6x6mm e.g. PHAP33xx series, height=8mm
tact sw push 6mm
0
4
2
Button_Switch_THT
SW_PUSH_6mm_H9.5mm
tactile push button, 6x6mm e.g. PHAP33xx series, height=9.5mm
tact sw push 6mm
0
4
2
Button_Switch_THT
SW_PUSH_6mm_H13mm
tactile push button, 6x6mm e.g. PHAP33xx series, height=13mm
tact sw push 6mm
0
4
2
Button_Switch_THT
SW_PUSH_E-Switch_FS5700DP_DPDT
FS5700 series pushbutton footswitch, DPDT, https://www.e-switch.com/system/asset/product_line/data_sheet/226/FS5700.pdf
switch DPDT footswitch
0
6
6
Button_Switch_THT
SW_PUSH_LCD_E3_SAxxxx
Switch with LCD screen E3 SAxxxx
switch normally-open pushbutton push-button LCD
0
6
6
Button_Switch_THT
SW_PUSH_LCD_E3_SAxxxx_SocketPins
Switch with LCD screen E3 SAxxxx
switch normally-open pushbutton push-button LCD
0
6
6
Button_Switch_THT
SW_Push_1P1T_NO_LED_E-Switch_TL1250
illuminated right angle tact switch https://www.e-switch.com/system/asset/product_line/data_sheet/148/TL1250.pdf
led push switch right angle
0
6
4
Button_Switch_THT
SW_Push_1P2T_Vertical_E-Switch_800UDP8P1A1M6
 right angle SPDT push button https://www.e-switch.com/system/asset/product_line/data_sheet/210/800U.pdf
IP67 ultra-miniture horizontal
0
5
3
Button_Switch_THT
SW_Push_2P1T_Toggle_CK_PVA1xxH1xxxxxxV2
momentary / push-push button, h=17.5mm C&K PVA1 https://www.ckswitches.com/media/1343/pva.pdf
tact sw push PVA1 DPST
0
4
4
Button_Switch_THT
SW_Push_2P1T_Toggle_CK_PVA1xxH2xxxxxxV2
momentary / push-push button, h=23mm C&K PVA1 https://www.ckswitches.com/media/1343/pva.pdf
tact sw push PVA1 DPST
0
4
4
Button_Switch_THT
SW_Push_2P1T_Toggle_CK_PVA1xxH3xxxxxxV2
momentary / push-push button, h=20.5mm C&K PVA1 https://www.ckswitches.com/media/1343/pva.pdf
tact sw push PVA1 DPST
0
4
4
Button_Switch_THT
SW_Push_2P1T_Toggle_CK_PVA1xxH4xxxxxxV2
momentary / push-push button, h=15mm C&K PVA1 https://www.ckswitches.com/media/1343/pva.pdf
tact sw push PVA1 DPST
0
4
4
Button_Switch_THT
SW_Push_2P2T_Toggle_CK_PVA2OAH5xxxxxxV2
momentary / push-push button, h=13mm C&K PVA2 https://www.ckswitches.com/media/1343/pva.pdf
tact sw push PVA2 DPDT
0
6
6
Button_Switch_THT
SW_Push_2P2T_Toggle_CK_PVA2xxH1xxxxxxV2
momentary / push-push button, h=17.5mm C&K PVA2 https://www.ckswitches.com/media/1343/pva.pdf
tact sw push PVA2 DPDT
0
6
6
Button_Switch_THT
SW_Push_2P2T_Toggle_CK_PVA2xxH2xxxxxxV2
momentary / push-push button, h=23mm C&K PVA2 https://www.ckswitches.com/media/1343/pva.pdf
tact sw push PVA2 DPDT
0
6
6
Button_Switch_THT
SW_Push_2P2T_Toggle_CK_PVA2xxH3xxxxxxV2
momentary / push-push button, h=20.5mm C&K PVA2 https://www.ckswitches.com/media/1343/pva.pdf
tact sw push PVA2 DPDT
0
6
6
Button_Switch_THT
SW_Push_2P2T_Toggle_CK_PVA2xxH4xxxxxxV2
momentary / push-push button, h=15mm C&K PVA2 https://www.ckswitches.com/media/1343/pva.pdf
tact sw push PVA2 DPDT
0
6
6
Button_Switch_THT
SW_Push_2P2T_Vertical_E-Switch_800UDP8P1A1M6
 right angle DPDT push button https://www.e-switch.com/system/asset/product_line/data_sheet/210/800U.pdf
IP67 ultra-miniture horizontal
0
8
6
Button_Switch_THT
SW_Slide_1P2T_CK_OS102011MS2Q
CuK miniature slide switch, OS series, SPDT, https://www.ckswitches.com/media/1428/os.pdf
switch SPDT
0
5
3
Button_Switch_THT
SW_TH_Tactile_Omron_B3F-10xx
SW_TH_Tactile_Omron_B3F-10xx_https://www.omron.com/ecb/products/pdf/en-b3f.pdf
Omron B3F-10xx
0
4
2
Button_Switch_THT
SW_Tactile_SKHH_Angled
tactile switch 6mm ALPS SKHH right angle http://www.alps.com/prod/info/E/HTML/Tact/SnapIn/SKHH/SKHHLUA010.html
tactile switch 6mm ALPS SKHH right angle
0
4
2
Button_Switch_THT
SW_Tactile_SPST_Angled_PTS645Vx31-2LFS
tactile switch SPST right angle, PTS645VL31-2 LFS
tactile switch SPST angled PTS645VL31-2 LFS C&K Button
0
4
2
Button_Switch_THT
SW_Tactile_SPST_Angled_PTS645Vx39-2LFS
tactile switch SPST right angle, PTS645VL39-2 LFS
tactile switch SPST angled PTS645VL39-2 LFS C&K Button
0
4
2
Button_Switch_THT
SW_Tactile_SPST_Angled_PTS645Vx58-2LFS
tactile switch SPST right angle, PTS645VL58-2 LFS
tactile switch SPST angled PTS645VL58-2 LFS C&K Button
0
4
2
Button_Switch_THT
SW_Tactile_SPST_Angled_PTS645Vx83-2LFS
tactile switch SPST right angle, PTS645VL83-2 LFS
tactile switch SPST angled PTS645VL83-2 LFS C&K Button
0
4
2
Button_Switch_THT
SW_Tactile_Straight_KSA0Axx1LFTR
SW PUSH SMALL http://www.ckswitches.com/media/1457/ksa_ksl.pdf
SW PUSH SMALL Tactile C&K
0
4
2
Button_Switch_THT
SW_Tactile_Straight_KSL0Axx1LFTR
SW PUSH SMALL http://www.ckswitches.com/media/1457/ksa_ksl.pdf
SW PUSH SMALL Tactile C&K
0
4
2
Buzzer_Beeper
Buzzer_12x9.5RM7.6
Generic Buzzer, D12mm height 9.5mm with RM7.6mm
buzzer
0
2
2
Buzzer_Beeper
Buzzer_15x7.5RM7.6
Generic Buzzer, D15mm height 7.5mm with RM7.6mm
buzzer
0
2
2
Buzzer_Beeper
Buzzer_CUI_CPT-9019S-SMT
https://www.cui.com/product/resource/cpt-9019s-smt.pdf
buzzer piezo
0
2
2
Buzzer_Beeper
Buzzer_D14mm_H7mm_P10mm
Generic Buzzer, D14mm height 7mm with pitch 10mm
buzzer
0
2
2
Buzzer_Beeper
Buzzer_Mallory_AST1109MLTRQ
Mallory low-profile piezo buzzer, https://www.mspindy.com/specifications/AST1109MLTRQ.pdf
buzzer piezo
0
2
2
Buzzer_Beeper
Buzzer_Murata_PKLCS1212E
Murata Buzzer https://www.murata.com/~/media/webrenewal/support/library/catalog/products/sound/p37e.ashx
Murata Buzzer Beeper
0
2
2
Buzzer_Beeper
Buzzer_Murata_PKMCS0909E
Murata Buzzer http://www.murata.com/en-us/api/pdfdownloadapi?cate=&partno=PKMCS0909E4000-R1
Murata Buzzer Beeper
0
2
2
Buzzer_Beeper
Buzzer_TDK_PS1240P02BT_D12.2mm_H6.5mm
Buzzer, D12.2mm height 6.5mm, https://product.tdk.com/info/en/catalog/datasheets/piezoelectronic_buzzer_ps_en.pdf
buzzer
0
2
2
Buzzer_Beeper
Indicator_PUI_AI-1440-TWT-24V-2-R
14mm Indicator, https://www.puiaudio.com/media/SpecSheet/AI-1440-TWT-24V-2-R.pdf
piezo buzzer self drive oscillator
0
2
2
Buzzer_Beeper
MagneticBuzzer_CUI_CMT-8504-100-SMT
magnetic transducer buzzer, 5V, SPL of 100 dB at 10 cm, https://www.cuidevices.com/product/resource/pdf/cmt-8504-100-smt-tr.pdf
CMT 8504
0
4
4
Buzzer_Beeper
MagneticBuzzer_CUI_CST-931RP-A
CST-931RP-A, http://www.cui.com/product/resource/cst-931rp-a.pdf
CST-931RP-A
0
2
2
Buzzer_Beeper
MagneticBuzzer_Kingstate_KCG0601
Buzzer, Elektromagnetic Beeper, Summer,
Kingstate KCG0601 
0
2
2
Buzzer_Beeper
MagneticBuzzer_Kobitone_254-EMB84Q-RO
MagneticBuzzer Kobitone 254-EMB84Q-RO https://www.mouser.es/datasheet/2/209/KT-400385-1171904.pdf
MagneticBuzzer Kobitone 254-EMB84Q-RO
0
3
3
Buzzer_Beeper
MagneticBuzzer_PUI_AT-0927-TT-6-R
Buzzer Magnetic 9mm AT-0927-TT-6-R, http://www.puiaudio.com/pdf/AT-0927-TT-6-R.pdf
Buzzer Magnetic 9mm AT-0927-TT-6-R
0
2
2
Buzzer_Beeper
MagneticBuzzer_ProSignal_ABI-009-RC
Buzzer, Elektromagnetic Beeper, Summer, 6V-DC,
Pro Signal ABI-009-RC 
0
2
2
Buzzer_Beeper
MagneticBuzzer_ProSignal_ABI-010-RC
Buzzer, Elektromagnetic Beeper, Summer, 12V-DC,
Pro Signal ABI-010-RC 
0
2
2
Buzzer_Beeper
MagneticBuzzer_ProSignal_ABT-410-RC
Buzzer, Elektromagnetic Beeper, Summer, 1,5V-DC,
Pro Signal ABT-410-RC 
0
2
2
Buzzer_Beeper
MagneticBuzzer_ProjectsUnlimited_AI-4228-TWT-R
Buzzer, Elektromagnetic Beeper, Summer, 3-28V-DC, https://www.kynix.com/uploadfiles/pdf/AI-4228-TWT-R.pdf
Projects Unlimited AI-4228-TWT-R 
0
2
2
Buzzer_Beeper
MagneticBuzzer_StarMicronics_HMB-06_HMB-12
Buzzer, Elektromagnetic Beeper, Summer,
Star Micronics HMB-06 HMB-12
0
2
2
Buzzer_Beeper
PUIAudio_SMT_0825_S_4_R
SMD 8540, http://www.puiaudio.com/product-detail.aspx?partnumber=SMT-0825-S-4-R
SMD 8540
0
4
4
Buzzer_Beeper
Speaker_CUI_CMR-1206S-67
Speaker, 30mW, 300-7000Hz, IP67 face, 12x6x2,25mm, https://www.cuidevices.com/product/resource/cmr-12062s-67.pdf
speaker CUI
0
2
2
Calibration_Scale
Gauge_10mm_Type1_CopperTop
Gauge, Massstab, 10mm, CopperTop, Type 1,
Gauge Massstab 10mm CopperTop Type 1
0
0
0
Calibration_Scale
Gauge_10mm_Type1_SilkScreenTop
Gauge, Massstab, 10mm, SilkScreenTop, Type 1,
Gauge Massstab 10mm SilkScreenTop Type 1
0
0
0
Calibration_Scale
Gauge_10mm_Type2_CopperTop
Gauge, Massstab, 10mm, CopperTop, Type 2,
Gauge Massstab 10mm CopperTop Type 2
0
0
0
Calibration_Scale
Gauge_10mm_Type2_SilkScreenTop
Gauge, Massstab, 10mm, SilkScreenTop, Type 2,
Gauge Massstab 10mm SilkScreenTop Type 2
0
0
0
Calibration_Scale
Gauge_10mm_Type3_CopperTop
Gauge, Massstab, 10mm, CopperTop, Type 3,
Gauge Massstab 10mm CopperTop Type 3
0
0
0
Calibration_Scale
Gauge_10mm_Type3_SilkScreenTop
Gauge, Massstab, 10mm, SilkScreenTop, Type 3,
Gauge Massstab 10mm SilkScreenTop Type 3
0
0
0
Calibration_Scale
Gauge_10mm_Type4_CopperTop
Gauge, Massstab, 10mm, CopperTop, Type 4,
Gauge Massstab 10mm CopperTop Type 4
0
0
0
Calibration_Scale
Gauge_10mm_Type4_SilkScreenTop
Gauge, Massstab, 10mm, SilkScreenTop, Type 4,
Gauge Massstab 10mm SilkScreenTop Type 4
0
0
0
Calibration_Scale
Gauge_10mm_Type5_CopperTop
Gauge, Massstab, 10mm, CopperTop, Type 5,
Gauge Massstab 10mm CopperTop Type 5
0
0
0
Calibration_Scale
Gauge_10mm_Type5_SilkScreenTop
Gauge, Massstab, 10mm, SilkScreenTop, Type 5,
Gauge Massstab 10mm SilkScreenTop Type 5
0
0
0
Calibration_Scale
Gauge_50mm_Type1_CopperTop
Gauge, Massstab, 50mm, CopperTop, Type 1,
Gauge Massstab 50mm CopperTop Type 1
0
0
0
Calibration_Scale
Gauge_50mm_Type1_SilkScreenTop
Gauge, Massstab, 50mm, SilkScreenTop, Type 1,
Gauge Massstab 50mm SilkScreenTop Type 1
0
0
0
Calibration_Scale
Gauge_50mm_Type2_CopperTop
Gauge, Massstab, 50mm, CopperTop, Type 2,
Gauge Massstab 50mm CopperTop Type 2
0
0
0
Calibration_Scale
Gauge_50mm_Type2_SilkScreenTop
Gauge, Massstab, 50mm, SilkScreenTop, Type 2,
Gauge Massstab 50mm SilkScreenTop Type 2
0
0
0
Calibration_Scale
Gauge_100mm_Grid_Type1_CopperTop
Gauge, Massstab, 100mm, Gitter, Grid, CopperTop, Type 1,
Gauge Massstab 100mm Gitter Grid CopperTop Type 1
0
0
0
Calibration_Scale
Gauge_100mm_Type1_CopperTop
Gauge, Massstab, 100mm, CopperTop, Type 1,
Gauge Massstab 100mm CopperTop Type 1
0
0
0
Calibration_Scale
Gauge_100mm_Type1_SilkScreenTop
Gauge, Massstab, 100mm, SilkScreenTop, Type 1,
Gauge Massstab 100mm SilkScreenTop Type 1
0
0
0
Calibration_Scale
Gauge_100mm_Type2_CopperTop
Gauge, Massstab, 100mm, CopperTop, Type 2,
Gauge Massstab 100mm  CopperTop Type 2
0
0
0
Calibration_Scale
Gauge_100mm_Type2_SilkScreenTop
Gauge, Massstab, 100mm, SilkScreenTop, Type 2,
Gauge Massstab 100mm SilkScreenTop Type 2
0
0
0
Capacitor_SMD
CP_Elec_3x5.3
SMT capacitor, aluminium electrolytic, 3x5.3, Cornell Dubilier Electronics 
Capacitor Electrolytic
0
2
2
Capacitor_SMD
CP_Elec_3x5.4
SMD capacitor, aluminum electrolytic, Nichicon, 3.0x5.4mm
capacitor electrolytic
0
2
2
Capacitor_SMD
CP_Elec_4x3
SMD capacitor, aluminum electrolytic, Nichicon, 4.0x3mm
capacitor electrolytic
0
2
2
Capacitor_SMD
CP_Elec_4x3.9
SMD capacitor, aluminum electrolytic, Nichicon, 4.0x3.9mm
capacitor electrolytic
0
2
2
Capacitor_SMD
CP_Elec_4x4.5
SMD capacitor, aluminum electrolytic, Nichicon, 4.0x4.5mm
capacitor electrolytic
0
2
2
Capacitor_SMD
CP_Elec_4x5.3
SMD capacitor, aluminum electrolytic, Vishay, 4.0x5.3mm
capacitor electrolytic
0
2
2
Capacitor_SMD
CP_Elec_4x5.4
SMD capacitor, aluminum electrolytic, Panasonic A5 / Nichicon, 4.0x5.4mm
capacitor electrolytic
0
2
2
Capacitor_SMD
CP_Elec_4x5.7
SMD capacitor, aluminum electrolytic, United Chemi-Con, 4.0x5.7mm
capacitor electrolytic
0
2
2
Capacitor_SMD
CP_Elec_4x5.8
SMD capacitor, aluminum electrolytic, Panasonic, 4.0x5.8mm
capacitor electrolytic
0
2
2
Capacitor_SMD
CP_Elec_5x3
SMD capacitor, aluminum electrolytic, Nichicon, 5.0x3.0mm
capacitor electrolytic
0
2
2
Capacitor_SMD
CP_Elec_5x3.9
SMD capacitor, aluminum electrolytic, Nichicon, 5.0x3.9mm
capacitor electrolytic
0
2
2
Capacitor_SMD
CP_Elec_5x4.4
SMD capacitor, aluminum electrolytic, Panasonic B45, 5.0x4.4mm
capacitor electrolytic
0
2
2
Capacitor_SMD
CP_Elec_5x4.5
SMD capacitor, aluminum electrolytic, Nichicon, 5.0x4.5mm
capacitor electrolytic
0
2
2
Capacitor_SMD
CP_Elec_5x5.3
SMD capacitor, aluminum electrolytic, Nichicon, 5.0x5.3mm
capacitor electrolytic
0
2
2
Capacitor_SMD
CP_Elec_5x5.4
SMD capacitor, aluminum electrolytic, Nichicon, 5.0x5.4mm
capacitor electrolytic
0
2
2
Capacitor_SMD
CP_Elec_5x5.7
SMD capacitor, aluminum electrolytic, United Chemi-Con, 5.0x5.7mm
capacitor electrolytic
0
2
2
Capacitor_SMD
CP_Elec_5x5.8
SMD capacitor, aluminum electrolytic, Panasonic, 5.0x5.8mm
capacitor electrolytic
0
2
2
Capacitor_SMD
CP_Elec_5x5.9
SMD capacitor, aluminum electrolytic, Panasonic B6, 5.0x5.9mm
capacitor electrolytic
0
2
2
Capacitor_SMD
CP_Elec_6.3x3
SMD capacitor, aluminum electrolytic, Nichicon, 6.3x3.0mm
capacitor electrolytic
0
2
2
Capacitor_SMD
CP_Elec_6.3x3.9
SMD capacitor, aluminum electrolytic, Nichicon, 6.3x3.9mm
capacitor electrolytic
0
2
2
Capacitor_SMD
CP_Elec_6.3x4.5
SMD capacitor, aluminum electrolytic, Nichicon, 6.3x4.5mm
capacitor electrolytic
0
2
2
Capacitor_SMD
CP_Elec_6.3x4.9
SMD capacitor, aluminum electrolytic, Panasonic C5, 6.3x4.9mm
capacitor electrolytic
0
2
2
Capacitor_SMD
CP_Elec_6.3x5.2
SMD capacitor, aluminum electrolytic, United Chemi-Con, 6.3x5.2mm
capacitor electrolytic
0
2
2
Capacitor_SMD
CP_Elec_6.3x5.3
SMD capacitor, aluminum electrolytic, Cornell Dubilier, 6.3x5.3mm
capacitor electrolytic
0
2
2
Capacitor_SMD
CP_Elec_6.3x5.4
SMD capacitor, aluminum electrolytic, Panasonic C55, 6.3x5.4mm
capacitor electrolytic
0
2
2
Capacitor_SMD
CP_Elec_6.3x5.4_Nichicon
SMD capacitor, aluminum electrolytic, Nichicon, 6.3x5.4mm
capacitor electrolytic
0
2
2
Capacitor_SMD
CP_Elec_6.3x5.7
SMD capacitor, aluminum electrolytic, United Chemi-Con, 6.3x5.7mm
capacitor electrolytic
0
2
2
Capacitor_SMD
CP_Elec_6.3x5.8
SMD capacitor, aluminum electrolytic, Nichicon, 6.3x5.8mm
capacitor electrolytic
0
2
2
Capacitor_SMD
CP_Elec_6.3x5.9
SMD capacitor, aluminum electrolytic, Panasonic C6, 6.3x5.9mm
capacitor electrolytic
0
2
2
Capacitor_SMD
CP_Elec_6.3x7.7
SMD capacitor, aluminum electrolytic, Nichicon, 6.3x7.7mm
capacitor electrolytic
0
2
2
Capacitor_SMD
CP_Elec_6.3x9.9
SMD capacitor, aluminum electrolytic, Panasonic C10, 6.3x9.9mm
capacitor electrolytic
0
2
2
Capacitor_SMD
CP_Elec_8x5.4
SMD capacitor, aluminum electrolytic, Nichicon, 8.0x5.4mm
capacitor electrolytic
0
2
2
Capacitor_SMD
CP_Elec_8x6.2
SMD capacitor, aluminum electrolytic, Nichicon, 8.0x6.2mm
capacitor electrolytic
0
2
2
Capacitor_SMD
CP_Elec_8x6.5
SMD capacitor, aluminum electrolytic, Rubycon, 8.0x6.5mm
capacitor electrolytic
0
2
2
Capacitor_SMD
CP_Elec_8x6.7
SMD capacitor, aluminum electrolytic, United Chemi-Con, 8.0x6.7mm
capacitor electrolytic
0
2
2
Capacitor_SMD
CP_Elec_8x6.9
SMD capacitor, aluminum electrolytic, Panasonic E7, 8.0x6.9mm
capacitor electrolytic
0
2
2
Capacitor_SMD
CP_Elec_8x10
SMD capacitor, aluminum electrolytic, Nichicon, 8.0x10mm
capacitor electrolytic
0
2
2
Capacitor_SMD
CP_Elec_8x10.5
SMD capacitor, aluminum electrolytic, Vishay 0810, 8.0x10.5mm, http://www.vishay.com/docs/28395/150crz.pdf
capacitor electrolytic
0
2
2
Capacitor_SMD
CP_Elec_8x11.9
SMD capacitor, aluminum electrolytic, Panasonic E12, 8.0x11.9mm
capacitor electrolytic
0
2
2
Capacitor_SMD
CP_Elec_10x7.7
SMD capacitor, aluminum electrolytic, Nichicon, 10.0x7.7mm
capacitor electrolytic
0
2
2
Capacitor_SMD
CP_Elec_10x7.9
SMD capacitor, aluminum electrolytic, Panasonic F8, 10.0x7.9mm
capacitor electrolytic
0
2
2
Capacitor_SMD
CP_Elec_10x10
SMD capacitor, aluminum electrolytic, Nichicon, 10.0x10.0mm
capacitor electrolytic
0
2
2
Capacitor_SMD
CP_Elec_10x10.5
SMD capacitor, aluminum electrolytic, Vishay 1010, 10.0x10.5mm, http://www.vishay.com/docs/28395/150crz.pdf
capacitor electrolytic
0
2
2
Capacitor_SMD
CP_Elec_10x12.5
SMD capacitor, aluminum electrolytic, Vishay 1012, 10.0x12.5mm, http://www.vishay.com/docs/28395/150crz.pdf
capacitor electrolytic
0
2
2
Capacitor_SMD
CP_Elec_10x12.6
SMD capacitor, aluminum electrolytic, Panasonic F12, 10.0x12.6mm
capacitor electrolytic
0
2
2
Capacitor_SMD
CP_Elec_10x14.3
SMD capacitor, aluminum electrolytic, Vishay 1014, 10.0x14.3mm, http://www.vishay.com/docs/28395/150crz.pdf
capacitor electrolytic
0
2
2
Capacitor_SMD
CP_Elec_16x17.5
SMD capacitor, aluminum electrolytic, Vishay 1616, 16.0x17.5mm, http://www.vishay.com/docs/28395/150crz.pdf
capacitor electrolytic
0
2
2
Capacitor_SMD
CP_Elec_16x22
SMD capacitor, aluminum electrolytic, Vishay 1621, 16.0x22.0mm, http://www.vishay.com/docs/28395/150crz.pdf
capacitor electrolytic
0
2
2
Capacitor_SMD
CP_Elec_18x17.5
SMD capacitor, aluminum electrolytic, Vishay 1816, 18.0x17.5mm, http://www.vishay.com/docs/28395/150crz.pdf
capacitor electrolytic
0
2
2
Capacitor_SMD
CP_Elec_18x22
SMD capacitor, aluminum electrolytic, Vishay 1821, 18.0x22.0mm, http://www.vishay.com/docs/28395/150crz.pdf
capacitor electrolytic
0
2
2
Capacitor_SMD
C_0201_0603Metric
Capacitor SMD 0201 (0603 Metric), square (rectangular) end terminal, IPC_7351 nominal, (Body size source: https://www.vishay.com/docs/20052/crcw0201e3.pdf), generated with kicad-footprint-generator
capacitor
0
4
2
Capacitor_SMD
C_0201_0603Metric_Pad0.64x0.40mm_HandSolder
Capacitor SMD 0201 (0603 Metric), square (rectangular) end terminal, IPC_7351 nominal with elongated pad for handsoldering. (Body size source: https://www.vishay.com/docs/20052/crcw0201e3.pdf), generated with kicad-footprint-generator
capacitor handsolder
0
4
2
Capacitor_SMD
C_0402_1005Metric
Capacitor SMD 0402 (1005 Metric), square (rectangular) end terminal, IPC_7351 nominal, (Body size source: IPC-SM-782 page 76, https://www.pcb-3d.com/wordpress/wp-content/uploads/ipc-sm-782a_amendment_1_and_2.pdf), generated with kicad-footprint-generator
capacitor
0
2
2
Capacitor_SMD
C_0402_1005Metric_Pad0.74x0.62mm_HandSolder
Capacitor SMD 0402 (1005 Metric), square (rectangular) end terminal, IPC_7351 nominal with elongated pad for handsoldering. (Body size source: IPC-SM-782 page 76, https://www.pcb-3d.com/wordpress/wp-content/uploads/ipc-sm-782a_amendment_1_and_2.pdf), generated with kicad-footprint-generator
capacitor handsolder
0
2
2
Capacitor_SMD
C_0504_1310Metric
Capacitor SMD 0504 (1310 Metric), square (rectangular) end terminal, IPC_7351 nominal, (Body size source: IPC-SM-782 page 76, https://www.pcb-3d.com/wordpress/wp-content/uploads/ipc-sm-782a_amendment_1_and_2.pdf), generated with kicad-footprint-generator
capacitor
0
2
2
Capacitor_SMD
C_0504_1310Metric_Pad0.83x1.28mm_HandSolder
Capacitor SMD 0504 (1310 Metric), square (rectangular) end terminal, IPC_7351 nominal with elongated pad for handsoldering. (Body size source: IPC-SM-782 page 76, https://www.pcb-3d.com/wordpress/wp-content/uploads/ipc-sm-782a_amendment_1_and_2.pdf), generated with kicad-footprint-generator
capacitor handsolder
0
2
2
Capacitor_SMD
C_0603_1608Metric
Capacitor SMD 0603 (1608 Metric), square (rectangular) end terminal, IPC_7351 nominal, (Body size source: IPC-SM-782 page 76, https://www.pcb-3d.com/wordpress/wp-content/uploads/ipc-sm-782a_amendment_1_and_2.pdf), generated with kicad-footprint-generator
capacitor
0
2
2
Capacitor_SMD
C_0603_1608Metric_Pad1.08x0.95mm_HandSolder
Capacitor SMD 0603 (1608 Metric), square (rectangular) end terminal, IPC_7351 nominal with elongated pad for handsoldering. (Body size source: IPC-SM-782 page 76, https://www.pcb-3d.com/wordpress/wp-content/uploads/ipc-sm-782a_amendment_1_and_2.pdf), generated with kicad-footprint-generator
capacitor handsolder
0
2
2
Capacitor_SMD
C_0805_2012Metric
Capacitor SMD 0805 (2012 Metric), square (rectangular) end terminal, IPC_7351 nominal, (Body size source: IPC-SM-782 page 76, https://www.pcb-3d.com/wordpress/wp-content/uploads/ipc-sm-782a_amendment_1_and_2.pdf, https://docs.google.com/spreadsheets/d/1BsfQQcO9C6DZCsRaXUlFlo91Tg2WpOkGARC1WS5S8t0/edit?usp=sharing), generated with kicad-footprint-generator
capacitor
0
2
2
Capacitor_SMD
C_0805_2012Metric_Pad1.18x1.45mm_HandSolder
Capacitor SMD 0805 (2012 Metric), square (rectangular) end terminal, IPC_7351 nominal with elongated pad for handsoldering. (Body size source: IPC-SM-782 page 76, https://www.pcb-3d.com/wordpress/wp-content/uploads/ipc-sm-782a_amendment_1_and_2.pdf, https://docs.google.com/spreadsheets/d/1BsfQQcO9C6DZCsRaXUlFlo91Tg2WpOkGARC1WS5S8t0/edit?usp=sharing), generated with kicad-footprint-generator
capacitor handsolder
0
2
2
Capacitor_SMD
C_01005_0402Metric
Capacitor SMD 01005 (0402 Metric), square (rectangular) end terminal, IPC_7351 nominal, (Body size source: http://www.vishay.com/docs/20056/crcw01005e3.pdf), generated with kicad-footprint-generator
capacitor
0
4
2
Capacitor_SMD
C_01005_0402Metric_Pad0.57x0.30mm_HandSolder
Capacitor SMD 01005 (0402 Metric), square (rectangular) end terminal, IPC_7351 nominal with elongated pad for handsoldering. (Body size source: http://www.vishay.com/docs/20056/crcw01005e3.pdf), generated with kicad-footprint-generator
capacitor handsolder
0
4
2
Capacitor_SMD
C_1206_3216Metric
Capacitor SMD 1206 (3216 Metric), square (rectangular) end terminal, IPC_7351 nominal, (Body size source: IPC-SM-782 page 76, https://www.pcb-3d.com/wordpress/wp-content/uploads/ipc-sm-782a_amendment_1_and_2.pdf), generated with kicad-footprint-generator
capacitor
0
2
2
Capacitor_SMD
C_1206_3216Metric_Pad1.33x1.80mm_HandSolder
Capacitor SMD 1206 (3216 Metric), square (rectangular) end terminal, IPC_7351 nominal with elongated pad for handsoldering. (Body size source: IPC-SM-782 page 76, https://www.pcb-3d.com/wordpress/wp-content/uploads/ipc-sm-782a_amendment_1_and_2.pdf), generated with kicad-footprint-generator
capacitor handsolder
0
2
2
Capacitor_SMD
C_1210_3225Metric
Capacitor SMD 1210 (3225 Metric), square (rectangular) end terminal, IPC_7351 nominal, (Body size source: IPC-SM-782 page 76, https://www.pcb-3d.com/wordpress/wp-content/uploads/ipc-sm-782a_amendment_1_and_2.pdf), generated with kicad-footprint-generator
capacitor
0
2
2
Capacitor_SMD
C_1210_3225Metric_Pad1.33x2.70mm_HandSolder
Capacitor SMD 1210 (3225 Metric), square (rectangular) end terminal, IPC_7351 nominal with elongated pad for handsoldering. (Body size source: IPC-SM-782 page 76, https://www.pcb-3d.com/wordpress/wp-content/uploads/ipc-sm-782a_amendment_1_and_2.pdf), generated with kicad-footprint-generator
capacitor handsolder
0
2
2
Capacitor_SMD
C_1812_4532Metric
Capacitor SMD 1812 (4532 Metric), square (rectangular) end terminal, IPC_7351 nominal, (Body size source: IPC-SM-782 page 76, https://www.pcb-3d.com/wordpress/wp-content/uploads/ipc-sm-782a_amendment_1_and_2.pdf), generated with kicad-footprint-generator
capacitor
0
2
2
Capacitor_SMD
C_1812_4532Metric_Pad1.57x3.40mm_HandSolder
Capacitor SMD 1812 (4532 Metric), square (rectangular) end terminal, IPC_7351 nominal with elongated pad for handsoldering. (Body size source: IPC-SM-782 page 76, https://www.pcb-3d.com/wordpress/wp-content/uploads/ipc-sm-782a_amendment_1_and_2.pdf), generated with kicad-footprint-generator
capacitor handsolder
0
2
2
Capacitor_SMD
C_1825_4564Metric
Capacitor SMD 1825 (4564 Metric), square (rectangular) end terminal, IPC_7351 nominal, (Body size from: IPC-SM-782 page 76, https://www.pcb-3d.com/wordpress/wp-content/uploads/ipc-sm-782a_amendment_1_and_2.pdf), generated with kicad-footprint-generator
capacitor
0
2
2
Capacitor_SMD
C_1825_4564Metric_Pad1.57x6.80mm_HandSolder
Capacitor SMD 1825 (4564 Metric), square (rectangular) end terminal, IPC_7351 nominal with elongated pad for handsoldering. (Body size from: IPC-SM-782 page 76, https://www.pcb-3d.com/wordpress/wp-content/uploads/ipc-sm-782a_amendment_1_and_2.pdf), generated with kicad-footprint-generator
capacitor handsolder
0
2
2
Capacitor_SMD
C_2220_5650Metric
Capacitor SMD 2220 (5650 Metric), square (rectangular) end terminal, IPC_7351 nominal, (Body size from: http://datasheets.avx.com/AVX-HV_MLCC.pdf), generated with kicad-footprint-generator
capacitor
0
2
2
Capacitor_SMD
C_2220_5650Metric_Pad1.97x5.40mm_HandSolder
Capacitor SMD 2220 (5650 Metric), square (rectangular) end terminal, IPC_7351 nominal with elongated pad for handsoldering. (Body size from: http://datasheets.avx.com/AVX-HV_MLCC.pdf), generated with kicad-footprint-generator
capacitor handsolder
0
2
2
Capacitor_SMD
C_2225_5664Metric
Capacitor SMD 2225 (5664 Metric), square (rectangular) end terminal, IPC_7351 nominal, (Body size from: http://datasheets.avx.com/AVX-HV_MLCC.pdf), generated with kicad-footprint-generator
capacitor
0
2
2
Capacitor_SMD
C_2225_5664Metric_Pad1.80x6.60mm_HandSolder
Capacitor SMD 2225 (5664 Metric), square (rectangular) end terminal, IPC_7351 nominal with elongated pad for handsoldering. (Body size from: http://datasheets.avx.com/AVX-HV_MLCC.pdf), generated with kicad-footprint-generator
capacitor handsolder
0
2
2
Capacitor_SMD
C_3640_9110Metric
Capacitor SMD 3640 (9110 Metric), square (rectangular) end terminal, IPC_7351 nominal, (Body size from: http://datasheets.avx.com/AVX-HV_MLCC.pdf), generated with kicad-footprint-generator
capacitor
0
2
2
Capacitor_SMD
C_3640_9110Metric_Pad2.10x10.45mm_HandSolder
Capacitor SMD 3640 (9110 Metric), square (rectangular) end terminal, IPC_7351 nominal with elongated pad for handsoldering. (Body size from: http://datasheets.avx.com/AVX-HV_MLCC.pdf), generated with kicad-footprint-generator
capacitor handsolder
0
2
2
Capacitor_SMD
C_Elec_3x5.4
SMD capacitor, aluminum electrolytic nonpolar, 3.0x5.4mm
capacitor electrolyic nonpolar
0
2
2
Capacitor_SMD
C_Elec_4x5.4
SMD capacitor, aluminum electrolytic nonpolar, 4.0x5.4mm
capacitor electrolyic nonpolar
0
2
2
Capacitor_SMD
C_Elec_4x5.8
SMD capacitor, aluminum electrolytic nonpolar, 4.0x5.8mm
capacitor electrolyic nonpolar
0
2
2
Capacitor_SMD
C_Elec_5x5.4
SMD capacitor, aluminum electrolytic nonpolar, 5.0x5.4mm
capacitor electrolyic nonpolar
0
2
2
Capacitor_SMD
C_Elec_5x5.8
SMD capacitor, aluminum electrolytic nonpolar, 5.0x5.8mm
capacitor electrolyic nonpolar
0
2
2
Capacitor_SMD
C_Elec_6.3x5.4
SMD capacitor, aluminum electrolytic nonpolar, 6.3x5.4mm
capacitor electrolyic nonpolar
0
2
2
Capacitor_SMD
C_Elec_6.3x5.8
SMD capacitor, aluminum electrolytic nonpolar, 6.3x5.8mm
capacitor electrolyic nonpolar
0
2
2
Capacitor_SMD
C_Elec_6.3x7.7
SMD capacitor, aluminum electrolytic nonpolar, 6.3x7.7mm
capacitor electrolyic nonpolar
0
2
2
Capacitor_SMD
C_Elec_8x5.4
SMD capacitor, aluminum electrolytic nonpolar, 8.0x5.4mm
capacitor electrolyic nonpolar
0
2
2
Capacitor_SMD
C_Elec_8x6.2
SMD capacitor, aluminum electrolytic nonpolar, 8.0x6.2mm
capacitor electrolyic nonpolar
0
2
2
Capacitor_SMD
C_Elec_8x10.2
SMD capacitor, aluminum electrolytic nonpolar, 8.0x10.2mm
capacitor electrolyic nonpolar
0
2
2
Capacitor_SMD
C_Elec_10x10.2
SMD capacitor, aluminum electrolytic nonpolar, 10.0x10.2mm
capacitor electrolyic nonpolar
0
2
2
Capacitor_SMD
C_Trimmer_Murata_TZB4-A
trimmer capacitor SMD horizontal, http://www.murata.com/~/media/webrenewal/support/library/catalog/products/capacitor/trimmer/t13e.ashx?la=en-gb
 Murata TZB4 TZB4-A
0
2
2
Capacitor_SMD
C_Trimmer_Murata_TZB4-B
trimmer capacitor SMD horizontal, http://www.murata.com/~/media/webrenewal/support/library/catalog/products/capacitor/trimmer/t13e.ashx?la=en-gb
 Murata TZB4 TZB4-A
0
2
2
Capacitor_SMD
C_Trimmer_Murata_TZC3
trimmer capacitor SMD horizontal, http://www.murata.com/~/media/webrenewal/support/library/catalog/products/capacitor/trimmer/t13e.ashx?la=en-gb
 Murata TZC3
0
2
2
Capacitor_SMD
C_Trimmer_Murata_TZR1
trimmer capacitor SMD horizontal, http://www.murata.com/~/media/webrenewal/support/library/catalog/products/capacitor/trimmer/t13e.ashx?la=en-gb
 Murata TZR1
0
2
2
Capacitor_SMD
C_Trimmer_Murata_TZW4
trimmer capacitor SMD horizontal, http://www.murata.com/~/media/webrenewal/support/library/catalog/products/capacitor/trimmer/t13e.ashx?la=en-gb
 Murata TZW4
0
2
2
Capacitor_SMD
C_Trimmer_Murata_TZY2
trimmer capacitor SMD horizontal, http://www.murata.com/~/media/webrenewal/support/library/catalog/products/capacitor/trimmer/t13e.ashx?la=en-gb
 Murata TZY2
0
2
2
Capacitor_SMD
C_Trimmer_Sprague-Goodman_SGC3
trimmer capacitor SMD horizontal, http://media.wix.com/ugd/d86717_38d9821e12823a7aa9cef38c6c2a73cc.pdf
 Sprague Goodman SGC3
0
2
2
Capacitor_SMD
C_Trimmer_Voltronics_JN
trimmer capacitor SMD horizontal, http://www.knowlescapacitors.com/File%20Library/Voltronics/English/GlobalNavigation/Products/Trimmer%20Capacitors/CerChipTrimCap.pdf
 Voltronics JN
0
2
2
Capacitor_SMD
C_Trimmer_Voltronics_JQ
trimmer capacitor SMD horizontal, http://www.knowlescapacitors.com/File%20Library/Voltronics/English/GlobalNavigation/Products/Trimmer%20Capacitors/CerChipTrimCap.pdf
 Voltronics JQ
0
2
2
Capacitor_SMD
C_Trimmer_Voltronics_JR
trimmer capacitor SMD horizontal, http://www.knowlescapacitors.com/File%20Library/Voltronics/English/GlobalNavigation/Products/Trimmer%20Capacitors/CerChipTrimCap.pdf
 Voltronics JR
0
2
2
Capacitor_SMD
C_Trimmer_Voltronics_JV
trimmer capacitor SMD horizontal, http://www.knowlescapacitors.com/File%20Library/Voltronics/English/GlobalNavigation/Products/Trimmer%20Capacitors/CerChipTrimCap.pdf
 Voltronics JV
0
2
2
Capacitor_SMD
C_Trimmer_Voltronics_JZ
trimmer capacitor SMD horizontal, http://www.knowlescapacitors.com/File%20Library/Voltronics/English/GlobalNavigation/Products/Trimmer%20Capacitors/CerChipTrimCap.pdf
 Voltronics JR
0
2
2
Capacitor_THT
CP_Axial_L10.0mm_D4.5mm_P15.00mm_Horizontal
CP, Axial series, Axial, Horizontal, pin pitch=15mm, , length*diameter=10*4.5mm^2, Electrolytic Capacitor, , http://www.vishay.com/docs/28325/021asm.pdf
CP Axial series Axial Horizontal pin pitch 15mm  length 10mm diameter 4.5mm Electrolytic Capacitor
0
2
2
Capacitor_THT
CP_Axial_L10.0mm_D6.0mm_P15.00mm_Horizontal
CP, Axial series, Axial, Horizontal, pin pitch=15mm, , length*diameter=10*6mm^2, Electrolytic Capacitor, , http://www.vishay.com/docs/28325/021asm.pdf
CP Axial series Axial Horizontal pin pitch 15mm  length 10mm diameter 6mm Electrolytic Capacitor
0
2
2
Capacitor_THT
CP_Axial_L11.0mm_D5.0mm_P18.00mm_Horizontal
CP, Axial series, Axial, Horizontal, pin pitch=18mm, , length*diameter=11*5mm^2, Electrolytic Capacitor
CP Axial series Axial Horizontal pin pitch 18mm  length 11mm diameter 5mm Electrolytic Capacitor
0
2
2
Capacitor_THT
CP_Axial_L11.0mm_D6.0mm_P18.00mm_Horizontal
CP, Axial series, Axial, Horizontal, pin pitch=18mm, , length*diameter=11*6mm^2, Electrolytic Capacitor
CP Axial series Axial Horizontal pin pitch 18mm  length 11mm diameter 6mm Electrolytic Capacitor
0
2
2
Capacitor_THT
CP_Axial_L11.0mm_D8.0mm_P15.00mm_Horizontal
CP, Axial series, Axial, Horizontal, pin pitch=15mm, , length*diameter=11*8mm^2, Electrolytic Capacitor, , http://www.vishay.com/docs/28325/021asm.pdf
CP Axial series Axial Horizontal pin pitch 15mm  length 11mm diameter 8mm Electrolytic Capacitor
0
2
2
Capacitor_THT
CP_Axial_L18.0mm_D6.5mm_P25.00mm_Horizontal
CP, Axial series, Axial, Horizontal, pin pitch=25mm, , length*diameter=18*6.5mm^2, Electrolytic Capacitor, , http://www.vishay.com/docs/28325/021asm.pdf
CP Axial series Axial Horizontal pin pitch 25mm  length 18mm diameter 6.5mm Electrolytic Capacitor
0
2
2
Capacitor_THT
CP_Axial_L18.0mm_D8.0mm_P25.00mm_Horizontal
CP, Axial series, Axial, Horizontal, pin pitch=25mm, , length*diameter=18*8mm^2, Electrolytic Capacitor, , http://www.vishay.com/docs/28325/021asm.pdf
CP Axial series Axial Horizontal pin pitch 25mm  length 18mm diameter 8mm Electrolytic Capacitor
0
2
2
Capacitor_THT
CP_Axial_L18.0mm_D10.0mm_P25.00mm_Horizontal
CP, Axial series, Axial, Horizontal, pin pitch=25mm, , length*diameter=18*10mm^2, Electrolytic Capacitor, , http://www.vishay.com/docs/28325/021asm.pdf
CP Axial series Axial Horizontal pin pitch 25mm  length 18mm diameter 10mm Electrolytic Capacitor
0
2
2
Capacitor_THT
CP_Axial_L20.0mm_D10.0mm_P26.00mm_Horizontal
CP, Axial series, Axial, Horizontal, pin pitch=26mm, , length*diameter=20*10mm^2, Electrolytic Capacitor, , http://www.kemet.com/Lists/ProductCatalog/Attachments/424/KEM_AC102.pdf
CP Axial series Axial Horizontal pin pitch 26mm  length 20mm diameter 10mm Electrolytic Capacitor
0
2
2
Capacitor_THT
CP_Axial_L20.0mm_D13.0mm_P26.00mm_Horizontal
CP, Axial series, Axial, Horizontal, pin pitch=26mm, , length*diameter=20*13mm^2, Electrolytic Capacitor, , http://www.kemet.com/Lists/ProductCatalog/Attachments/424/KEM_AC102.pdf
CP Axial series Axial Horizontal pin pitch 26mm  length 20mm diameter 13mm Electrolytic Capacitor
0
2
2
Capacitor_THT
CP_Axial_L21.0mm_D8.0mm_P28.00mm_Horizontal
CP, Axial series, Axial, Horizontal, pin pitch=28mm, , length*diameter=21*8mm^2, Electrolytic Capacitor
CP Axial series Axial Horizontal pin pitch 28mm  length 21mm diameter 8mm Electrolytic Capacitor
0
2
2
Capacitor_THT
CP_Axial_L25.0mm_D10.0mm_P30.00mm_Horizontal
CP, Axial series, Axial, Horizontal, pin pitch=30mm, , length*diameter=25*10mm^2, Electrolytic Capacitor, , http://www.vishay.com/docs/28325/021asm.pdf
CP Axial series Axial Horizontal pin pitch 30mm  length 25mm diameter 10mm Electrolytic Capacitor
0
2
2
Capacitor_THT
CP_Axial_L26.5mm_D20.0mm_P33.00mm_Horizontal
CP, Axial series, Axial, Horizontal, pin pitch=33mm, , length*diameter=26.5*20mm^2, Electrolytic Capacitor, , http://www.kemet.com/Lists/ProductCatalog/Attachments/424/KEM_AC102.pdf
CP Axial series Axial Horizontal pin pitch 33mm  length 26.5mm diameter 20mm Electrolytic Capacitor
0
2
2
Capacitor_THT
CP_Axial_L29.0mm_D10.0mm_P35.00mm_Horizontal
CP, Axial series, Axial, Horizontal, pin pitch=35mm, , length*diameter=29*10mm^2, Electrolytic Capacitor, , http://www.kemet.com/Lists/ProductCatalog/Attachments/424/KEM_AC102.pdf
CP Axial series Axial Horizontal pin pitch 35mm  length 29mm diameter 10mm Electrolytic Capacitor
0
2
2
Capacitor_THT
CP_Axial_L29.0mm_D13.0mm_P35.00mm_Horizontal
CP, Axial series, Axial, Horizontal, pin pitch=35mm, , length*diameter=29*13mm^2, Electrolytic Capacitor, , http://www.kemet.com/Lists/ProductCatalog/Attachments/424/KEM_AC102.pdf
CP Axial series Axial Horizontal pin pitch 35mm  length 29mm diameter 13mm Electrolytic Capacitor
0
2
2
Capacitor_THT
CP_Axial_L29.0mm_D16.0mm_P35.00mm_Horizontal
CP, Axial series, Axial, Horizontal, pin pitch=35mm, , length*diameter=29*16mm^2, Electrolytic Capacitor, , http://www.kemet.com/Lists/ProductCatalog/Attachments/424/KEM_AC102.pdf
CP Axial series Axial Horizontal pin pitch 35mm  length 29mm diameter 16mm Electrolytic Capacitor
0
2
2
Capacitor_THT
CP_Axial_L29.0mm_D20.0mm_P35.00mm_Horizontal
CP, Axial series, Axial, Horizontal, pin pitch=35mm, , length*diameter=29*20mm^2, Electrolytic Capacitor, , http://www.kemet.com/Lists/ProductCatalog/Attachments/424/KEM_AC102.pdf
CP Axial series Axial Horizontal pin pitch 35mm  length 29mm diameter 20mm Electrolytic Capacitor
0
2
2
Capacitor_THT
CP_Axial_L30.0mm_D10.0mm_P35.00mm_Horizontal
CP, Axial series, Axial, Horizontal, pin pitch=35mm, , length*diameter=30*10mm^2, Electrolytic Capacitor, , http://www.vishay.com/docs/28325/021asm.pdf
CP Axial series Axial Horizontal pin pitch 35mm  length 30mm diameter 10mm Electrolytic Capacitor
0
2
2
Capacitor_THT
CP_Axial_L30.0mm_D12.5mm_P35.00mm_Horizontal
CP, Axial series, Axial, Horizontal, pin pitch=35mm, , length*diameter=30*12.5mm^2, Electrolytic Capacitor, , http://www.vishay.com/docs/28325/021asm.pdf
CP Axial series Axial Horizontal pin pitch 35mm  length 30mm diameter 12.5mm Electrolytic Capacitor
0
2
2
Capacitor_THT
CP_Axial_L30.0mm_D15.0mm_P35.00mm_Horizontal
CP, Axial series, Axial, Horizontal, pin pitch=35mm, , length*diameter=30*15mm^2, Electrolytic Capacitor, , http://www.vishay.com/docs/28325/021asm.pdf
CP Axial series Axial Horizontal pin pitch 35mm  length 30mm diameter 15mm Electrolytic Capacitor
0
2
2
Capacitor_THT
CP_Axial_L30.0mm_D18.0mm_P35.00mm_Horizontal
CP, Axial series, Axial, Horizontal, pin pitch=35mm, , length*diameter=30*18mm^2, Electrolytic Capacitor, , http://www.vishay.com/docs/28325/021asm.pdf
CP Axial series Axial Horizontal pin pitch 35mm  length 30mm diameter 18mm Electrolytic Capacitor
0
2
2
Capacitor_THT
CP_Axial_L34.5mm_D20.0mm_P41.00mm_Horizontal
CP, Axial series, Axial, Horizontal, pin pitch=41mm, , length*diameter=34.5*20mm^2, Electrolytic Capacitor, , http://www.kemet.com/Lists/ProductCatalog/Attachments/424/KEM_AC102.pdf
CP Axial series Axial Horizontal pin pitch 41mm  length 34.5mm diameter 20mm Electrolytic Capacitor
0
2
2
Capacitor_THT
CP_Axial_L37.0mm_D13.0mm_P43.00mm_Horizontal
CP, Axial series, Axial, Horizontal, pin pitch=43mm, , length*diameter=37*13mm^2, Electrolytic Capacitor, , http://www.kemet.com/Lists/ProductCatalog/Attachments/424/KEM_AC102.pdf
CP Axial series Axial Horizontal pin pitch 43mm  length 37mm diameter 13mm Electrolytic Capacitor
0
2
2
Capacitor_THT
CP_Axial_L37.0mm_D16.0mm_P43.00mm_Horizontal
CP, Axial series, Axial, Horizontal, pin pitch=43mm, , length*diameter=37*16mm^2, Electrolytic Capacitor, , http://www.kemet.com/Lists/ProductCatalog/Attachments/424/KEM_AC102.pdf
CP Axial series Axial Horizontal pin pitch 43mm  length 37mm diameter 16mm Electrolytic Capacitor
0
2
2
Capacitor_THT
CP_Axial_L37.0mm_D20.0mm_P43.00mm_Horizontal
CP, Axial series, Axial, Horizontal, pin pitch=43mm, , length*diameter=37*20mm^2, Electrolytic Capacitor, , http://www.kemet.com/Lists/ProductCatalog/Attachments/424/KEM_AC102.pdf
CP Axial series Axial Horizontal pin pitch 43mm  length 37mm diameter 20mm Electrolytic Capacitor
0
2
2
Capacitor_THT
CP_Axial_L38.0mm_D18.0mm_P44.00mm_Horizontal
CP, Axial series, Axial, Horizontal, pin pitch=44mm, , length*diameter=38*18mm^2, Electrolytic Capacitor, , http://www.vishay.com/docs/28325/021asm.pdf
CP Axial series Axial Horizontal pin pitch 44mm  length 38mm diameter 18mm Electrolytic Capacitor
0
2
2
Capacitor_THT
CP_Axial_L38.0mm_D21.0mm_P44.00mm_Horizontal
CP, Axial series, Axial, Horizontal, pin pitch=44mm, , length*diameter=38*21mm^2, Electrolytic Capacitor, , http://www.vishay.com/docs/28325/021asm.pdf
CP Axial series Axial Horizontal pin pitch 44mm  length 38mm diameter 21mm Electrolytic Capacitor
0
2
2
Capacitor_THT
CP_Axial_L40.0mm_D16.0mm_P48.00mm_Horizontal
CP, Axial series, Axial, Horizontal, pin pitch=48mm, , length*diameter=40*16mm^2, Electrolytic Capacitor
CP Axial series Axial Horizontal pin pitch 48mm  length 40mm diameter 16mm Electrolytic Capacitor
0
2
2
Capacitor_THT
CP_Axial_L42.0mm_D23.0mm_P45.00mm_Horizontal
CP, Axial series, Axial, Horizontal, pin pitch=45mm, , length*diameter=42*23.0mm^2, Electrolytic Capacitor, , http://www.vishay.com/docs/42037/53d.pdf
CP Axial series Axial Horizontal pin pitch 45mm  length 42mm diameter 23.0mm Electrolytic Capacitor
0
2
2
Capacitor_THT
CP_Axial_L42.0mm_D26.0mm_P45.00mm_Horizontal
CP, Axial series, Axial, Horizontal, pin pitch=45mm, , length*diameter=42*26mm^2, Electrolytic Capacitor, , http://www.vishay.com/docs/42037/53d.pdf
CP Axial series Axial Horizontal pin pitch 45mm  length 42mm diameter 26mm Electrolytic Capacitor
0
2
2
Capacitor_THT
CP_Axial_L42.0mm_D29.0mm_P45.00mm_Horizontal
CP, Axial series, Axial, Horizontal, pin pitch=45mm, , length*diameter=42*29.0mm^2, Electrolytic Capacitor, , http://www.vishay.com/docs/42037/53d.pdf
CP Axial series Axial Horizontal pin pitch 45mm  length 42mm diameter 29.0mm Electrolytic Capacitor
0
2
2
Capacitor_THT
CP_Axial_L42.0mm_D32.0mm_P45.00mm_Horizontal
CP, Axial series, Axial, Horizontal, pin pitch=45mm, , length*diameter=42*32.0mm^2, Electrolytic Capacitor, , http://www.vishay.com/docs/42037/53d.pdf
CP Axial series Axial Horizontal pin pitch 45mm  length 42mm diameter 32.0mm Electrolytic Capacitor
0
2
2
Capacitor_THT
CP_Axial_L42.0mm_D35.0mm_P45.00mm_Horizontal
CP, Axial series, Axial, Horizontal, pin pitch=45mm, , length*diameter=42*35.0mm^2, Electrolytic Capacitor, , http://www.vishay.com/docs/42037/53d.pdf
CP Axial series Axial Horizontal pin pitch 45mm  length 42mm diameter 35.0mm Electrolytic Capacitor
0
2
2
Capacitor_THT
CP_Axial_L42.5mm_D20.0mm_P49.00mm_Horizontal
CP, Axial series, Axial, Horizontal, pin pitch=49mm, , length*diameter=42.5*20mm^2, Electrolytic Capacitor
CP Axial series Axial Horizontal pin pitch 49mm  length 42.5mm diameter 20mm Electrolytic Capacitor
0
2
2
Capacitor_THT
CP_Axial_L46.0mm_D20.0mm_P52.00mm_Horizontal
CP, Axial series, Axial, Horizontal, pin pitch=52mm, , length*diameter=46*20mm^2, Electrolytic Capacitor
CP Axial series Axial Horizontal pin pitch 52mm  length 46mm diameter 20mm Electrolytic Capacitor
0
2
2
Capacitor_THT
CP_Axial_L55.0mm_D23.0mm_P60.00mm_Horizontal
CP, Axial series, Axial, Horizontal, pin pitch=60mm, , length*diameter=55*23.0mm^2, Electrolytic Capacitor, , http://www.vishay.com/docs/42037/53d.pdf
CP Axial series Axial Horizontal pin pitch 60mm  length 55mm diameter 23.0mm Electrolytic Capacitor
0
2
2
Capacitor_THT
CP_Axial_L55.0mm_D26.0mm_P60.00mm_Horizontal
CP, Axial series, Axial, Horizontal, pin pitch=60mm, , length*diameter=55*26mm^2, Electrolytic Capacitor, , http://www.vishay.com/docs/42037/53d.pdf
CP Axial series Axial Horizontal pin pitch 60mm  length 55mm diameter 26mm Electrolytic Capacitor
0
2
2
Capacitor_THT
CP_Axial_L55.0mm_D29.0mm_P60.00mm_Horizontal
CP, Axial series, Axial, Horizontal, pin pitch=60mm, , length*diameter=55*29.0mm^2, Electrolytic Capacitor, , http://www.vishay.com/docs/42037/53d.pdf
CP Axial series Axial Horizontal pin pitch 60mm  length 55mm diameter 29.0mm Electrolytic Capacitor
0
2
2
Capacitor_THT
CP_Axial_L55.0mm_D32.0mm_P60.00mm_Horizontal
CP, Axial series, Axial, Horizontal, pin pitch=60mm, , length*diameter=55*32.0mm^2, Electrolytic Capacitor, , http://www.vishay.com/docs/42037/53d.pdf
CP Axial series Axial Horizontal pin pitch 60mm  length 55mm diameter 32.0mm Electrolytic Capacitor
0
2
2
Capacitor_THT
CP_Axial_L55.0mm_D35.0mm_P60.00mm_Horizontal
CP, Axial series, Axial, Horizontal, pin pitch=60mm, , length*diameter=55*35.0mm^2, Electrolytic Capacitor, , http://www.vishay.com/docs/42037/53d.pdf
CP Axial series Axial Horizontal pin pitch 60mm  length 55mm diameter 35.0mm Electrolytic Capacitor
0
2
2
Capacitor_THT
CP_Axial_L67.0mm_D23.0mm_P75.00mm_Horizontal
CP, Axial series, Axial, Horizontal, pin pitch=75mm, , length*diameter=67*23.0mm^2, Electrolytic Capacitor, , http://www.vishay.com/docs/42037/53d.pdf
CP Axial series Axial Horizontal pin pitch 75mm  length 67mm diameter 23.0mm Electrolytic Capacitor
0
2
2
Capacitor_THT
CP_Axial_L67.0mm_D26.0mm_P75.00mm_Horizontal
CP, Axial series, Axial, Horizontal, pin pitch=75mm, , length*diameter=67*26mm^2, Electrolytic Capacitor, , http://www.vishay.com/docs/42037/53d.pdf
CP Axial series Axial Horizontal pin pitch 75mm  length 67mm diameter 26mm Electrolytic Capacitor
0
2
2
Capacitor_THT
CP_Axial_L67.0mm_D29.0mm_P75.00mm_Horizontal
CP, Axial series, Axial, Horizontal, pin pitch=75mm, , length*diameter=67*29.0mm^2, Electrolytic Capacitor, , http://www.vishay.com/docs/42037/53d.pdf
CP Axial series Axial Horizontal pin pitch 75mm  length 67mm diameter 29.0mm Electrolytic Capacitor
0
2
2
Capacitor_THT
CP_Axial_L67.0mm_D32.0mm_P75.00mm_Horizontal
CP, Axial series, Axial, Horizontal, pin pitch=75mm, , length*diameter=67*32.0mm^2, Electrolytic Capacitor, , http://www.vishay.com/docs/42037/53d.pdf
CP Axial series Axial Horizontal pin pitch 75mm  length 67mm diameter 32.0mm Electrolytic Capacitor
0
2
2
Capacitor_THT
CP_Axial_L67.0mm_D35.0mm_P75.00mm_Horizontal
CP, Axial series, Axial, Horizontal, pin pitch=75mm, , length*diameter=67*35.0mm^2, Electrolytic Capacitor, , http://www.vishay.com/docs/42037/53d.pdf
CP Axial series Axial Horizontal pin pitch 75mm  length 67mm diameter 35.0mm Electrolytic Capacitor
0
2
2
Capacitor_THT
CP_Axial_L80.0mm_D23.0mm_P85.00mm_Horizontal
CP, Axial series, Axial, Horizontal, pin pitch=85mm, , length*diameter=80*23.0mm^2, Electrolytic Capacitor, , http://www.vishay.com/docs/42037/53d.pdf
CP Axial series Axial Horizontal pin pitch 85mm  length 80mm diameter 23.0mm Electrolytic Capacitor
0
2
2
Capacitor_THT
CP_Axial_L80.0mm_D26.0mm_P85.00mm_Horizontal
CP, Axial series, Axial, Horizontal, pin pitch=85mm, , length*diameter=80*26mm^2, Electrolytic Capacitor, , http://www.vishay.com/docs/42037/53d.pdf
CP Axial series Axial Horizontal pin pitch 85mm  length 80mm diameter 26mm Electrolytic Capacitor
0
2
2
Capacitor_THT
CP_Axial_L80.0mm_D29.0mm_P85.00mm_Horizontal
CP, Axial series, Axial, Horizontal, pin pitch=85mm, , length*diameter=80*29.0mm^2, Electrolytic Capacitor, , http://www.vishay.com/docs/42037/53d.pdf
CP Axial series Axial Horizontal pin pitch 85mm  length 80mm diameter 29.0mm Electrolytic Capacitor
0
2
2
Capacitor_THT
CP_Axial_L80.0mm_D32.0mm_P85.00mm_Horizontal
CP, Axial series, Axial, Horizontal, pin pitch=85mm, , length*diameter=80*32.0mm^2, Electrolytic Capacitor, , http://www.vishay.com/docs/42037/53d.pdf
CP Axial series Axial Horizontal pin pitch 85mm  length 80mm diameter 32.0mm Electrolytic Capacitor
0
2
2
Capacitor_THT
CP_Axial_L80.0mm_D35.0mm_P85.00mm_Horizontal
CP, Axial series, Axial, Horizontal, pin pitch=85mm, , length*diameter=80*35.0mm^2, Electrolytic Capacitor, , http://www.vishay.com/docs/42037/53d.pdf
CP Axial series Axial Horizontal pin pitch 85mm  length 80mm diameter 35.0mm Electrolytic Capacitor
0
2
2
Capacitor_THT
CP_Axial_L93.0mm_D23.0mm_P100.00mm_Horizontal
CP, Axial series, Axial, Horizontal, pin pitch=100mm, , length*diameter=93*23.0mm^2, Electrolytic Capacitor, , http://www.vishay.com/docs/42037/53d.pdf
CP Axial series Axial Horizontal pin pitch 100mm  length 93mm diameter 23.0mm Electrolytic Capacitor
0
2
2
Capacitor_THT
CP_Axial_L93.0mm_D26.0mm_P100.00mm_Horizontal
CP, Axial series, Axial, Horizontal, pin pitch=100mm, , length*diameter=93*26mm^2, Electrolytic Capacitor, , http://www.vishay.com/docs/42037/53d.pdf
CP Axial series Axial Horizontal pin pitch 100mm  length 93mm diameter 26mm Electrolytic Capacitor
0
2
2
Capacitor_THT
CP_Axial_L93.0mm_D29.0mm_P100.00mm_Horizontal
CP, Axial series, Axial, Horizontal, pin pitch=100mm, , length*diameter=93*29.0mm^2, Electrolytic Capacitor, , http://www.vishay.com/docs/42037/53d.pdf
CP Axial series Axial Horizontal pin pitch 100mm  length 93mm diameter 29.0mm Electrolytic Capacitor
0
2
2
Capacitor_THT
CP_Axial_L93.0mm_D32.0mm_P100.00mm_Horizontal
CP, Axial series, Axial, Horizontal, pin pitch=100mm, , length*diameter=93*32.0mm^2, Electrolytic Capacitor, , http://www.vishay.com/docs/42037/53d.pdf
CP Axial series Axial Horizontal pin pitch 100mm  length 93mm diameter 32.0mm Electrolytic Capacitor
0
2
2
Capacitor_THT
CP_Axial_L93.0mm_D35.0mm_P100.00mm_Horizontal
CP, Axial series, Axial, Horizontal, pin pitch=100mm, , length*diameter=93*35.0mm^2, Electrolytic Capacitor, , http://www.vishay.com/docs/42037/53d.pdf
CP Axial series Axial Horizontal pin pitch 100mm  length 93mm diameter 35.0mm Electrolytic Capacitor
0
2
2
Capacitor_THT
CP_Radial_D4.0mm_P1.50mm
CP, Radial series, Radial, pin pitch=1.50mm, , diameter=4mm, Electrolytic Capacitor
CP Radial series Radial pin pitch 1.50mm  diameter 4mm Electrolytic Capacitor
0
2
2
Capacitor_THT
CP_Radial_D4.0mm_P2.00mm
CP, Radial series, Radial, pin pitch=2.00mm, , diameter=4mm, Electrolytic Capacitor
CP Radial series Radial pin pitch 2.00mm  diameter 4mm Electrolytic Capacitor
0
2
2
Capacitor_THT
CP_Radial_D5.0mm_P2.00mm
CP, Radial series, Radial, pin pitch=2.00mm, , diameter=5mm, Electrolytic Capacitor
CP Radial series Radial pin pitch 2.00mm  diameter 5mm Electrolytic Capacitor
0
2
2
Capacitor_THT
CP_Radial_D5.0mm_P2.50mm
CP, Radial series, Radial, pin pitch=2.50mm, , diameter=5mm, Electrolytic Capacitor
CP Radial series Radial pin pitch 2.50mm  diameter 5mm Electrolytic Capacitor
0
2
2
Capacitor_THT
CP_Radial_D6.3mm_P2.50mm
CP, Radial series, Radial, pin pitch=2.50mm, , diameter=6.3mm, Electrolytic Capacitor
CP Radial series Radial pin pitch 2.50mm  diameter 6.3mm Electrolytic Capacitor
0
2
2
Capacitor_THT
CP_Radial_D7.5mm_P2.50mm
CP, Radial series, Radial, pin pitch=2.50mm, , diameter=7.5mm, Electrolytic Capacitor
CP Radial series Radial pin pitch 2.50mm  diameter 7.5mm Electrolytic Capacitor
0
2
2
Capacitor_THT
CP_Radial_D8.0mm_P2.50mm
CP, Radial series, Radial, pin pitch=2.50mm, , diameter=8mm, Electrolytic Capacitor
CP Radial series Radial pin pitch 2.50mm  diameter 8mm Electrolytic Capacitor
0
2
2
Capacitor_THT
CP_Radial_D8.0mm_P3.50mm
CP, Radial series, Radial, pin pitch=3.50mm, , diameter=8mm, Electrolytic Capacitor
CP Radial series Radial pin pitch 3.50mm  diameter 8mm Electrolytic Capacitor
0
2
2
Capacitor_THT
CP_Radial_D8.0mm_P3.80mm
CP, Radial series, Radial, pin pitch=3.80mm, , diameter=8mm, Electrolytic Capacitor
CP Radial series Radial pin pitch 3.80mm  diameter 8mm Electrolytic Capacitor
0
2
2
Capacitor_THT
CP_Radial_D8.0mm_P5.00mm
CP, Radial series, Radial, pin pitch=5.00mm, , diameter=8mm, Electrolytic Capacitor
CP Radial series Radial pin pitch 5.00mm  diameter 8mm Electrolytic Capacitor
0
2
2
Capacitor_THT
CP_Radial_D10.0mm_P2.50mm
CP, Radial series, Radial, pin pitch=2.50mm, , diameter=10mm, Electrolytic Capacitor
CP Radial series Radial pin pitch 2.50mm  diameter 10mm Electrolytic Capacitor
0
2
2
Capacitor_THT
CP_Radial_D10.0mm_P2.50mm_P5.00mm
CP, Radial series, Radial, pin pitch=2.50mm 5.00mm, , diameter=10mm, Electrolytic Capacitor
CP Radial series Radial pin pitch 2.50mm 5.00mm  diameter 10mm Electrolytic Capacitor
0
4
2
Capacitor_THT
CP_Radial_D10.0mm_P3.50mm
CP, Radial series, Radial, pin pitch=3.50mm, , diameter=10mm, Electrolytic Capacitor
CP Radial series Radial pin pitch 3.50mm  diameter 10mm Electrolytic Capacitor
0
2
2
Capacitor_THT
CP_Radial_D10.0mm_P3.80mm
CP, Radial series, Radial, pin pitch=3.80mm, , diameter=10mm, Electrolytic Capacitor
CP Radial series Radial pin pitch 3.80mm  diameter 10mm Electrolytic Capacitor
0
2
2
Capacitor_THT
CP_Radial_D10.0mm_P5.00mm
CP, Radial series, Radial, pin pitch=5.00mm, , diameter=10mm, Electrolytic Capacitor
CP Radial series Radial pin pitch 5.00mm  diameter 10mm Electrolytic Capacitor
0
2
2
Capacitor_THT
CP_Radial_D10.0mm_P5.00mm_P7.50mm
CP, Radial series, Radial, pin pitch=5.00mm 7.50mm, , diameter=10mm, Electrolytic Capacitor
CP Radial series Radial pin pitch 5.00mm 7.50mm  diameter 10mm Electrolytic Capacitor
0
4
2
Capacitor_THT
CP_Radial_D10.0mm_P7.50mm
CP, Radial series, Radial, pin pitch=7.50mm, , diameter=10mm, Electrolytic Capacitor
CP Radial series Radial pin pitch 7.50mm  diameter 10mm Electrolytic Capacitor
0
2
2
Capacitor_THT
CP_Radial_D12.5mm_P2.50mm
CP, Radial series, Radial, pin pitch=2.50mm, , diameter=12.5mm, Electrolytic Capacitor
CP Radial series Radial pin pitch 2.50mm  diameter 12.5mm Electrolytic Capacitor
0
2
2
Capacitor_THT
CP_Radial_D12.5mm_P5.00mm
CP, Radial series, Radial, pin pitch=5.00mm, , diameter=12.5mm, Electrolytic Capacitor
CP Radial series Radial pin pitch 5.00mm  diameter 12.5mm Electrolytic Capacitor
0
2
2
Capacitor_THT
CP_Radial_D12.5mm_P7.50mm
CP, Radial series, Radial, pin pitch=7.50mm, , diameter=12.5mm, Electrolytic Capacitor
CP Radial series Radial pin pitch 7.50mm  diameter 12.5mm Electrolytic Capacitor
0
2
2
Capacitor_THT
CP_Radial_D13.0mm_P2.50mm
CP, Radial series, Radial, pin pitch=2.50mm, , diameter=13mm, Electrolytic Capacitor
CP Radial series Radial pin pitch 2.50mm  diameter 13mm Electrolytic Capacitor
0
2
2
Capacitor_THT
CP_Radial_D13.0mm_P5.00mm
CP, Radial series, Radial, pin pitch=5.00mm, , diameter=13mm, Electrolytic Capacitor
CP Radial series Radial pin pitch 5.00mm  diameter 13mm Electrolytic Capacitor
0
2
2
Capacitor_THT
CP_Radial_D13.0mm_P7.50mm
CP, Radial series, Radial, pin pitch=7.50mm, , diameter=13mm, Electrolytic Capacitor
CP Radial series Radial pin pitch 7.50mm  diameter 13mm Electrolytic Capacitor
0
2
2
Capacitor_THT
CP_Radial_D14.0mm_P5.00mm
CP, Radial series, Radial, pin pitch=5.00mm, , diameter=14mm, Electrolytic Capacitor
CP Radial series Radial pin pitch 5.00mm  diameter 14mm Electrolytic Capacitor
0
2
2
Capacitor_THT
CP_Radial_D14.0mm_P7.50mm
CP, Radial series, Radial, pin pitch=7.50mm, , diameter=14mm, Electrolytic Capacitor
CP Radial series Radial pin pitch 7.50mm  diameter 14mm Electrolytic Capacitor
0
2
2
Capacitor_THT
CP_Radial_D16.0mm_P7.50mm
CP, Radial series, Radial, pin pitch=7.50mm, , diameter=16mm, Electrolytic Capacitor
CP Radial series Radial pin pitch 7.50mm  diameter 16mm Electrolytic Capacitor
0
2
2
Capacitor_THT
CP_Radial_D17.0mm_P7.50mm
CP, Radial series, Radial, pin pitch=7.50mm, , diameter=17mm, Electrolytic Capacitor
CP Radial series Radial pin pitch 7.50mm  diameter 17mm Electrolytic Capacitor
0
2
2
Capacitor_THT
CP_Radial_D18.0mm_P7.50mm
CP, Radial series, Radial, pin pitch=7.50mm, , diameter=18mm, Electrolytic Capacitor
CP Radial series Radial pin pitch 7.50mm  diameter 18mm Electrolytic Capacitor
0
2
2
Capacitor_THT
CP_Radial_D22.0mm_P10.00mm_3pin_SnapIn
CP, Radial series, Radial, pin pitch=10.00mm, , diameter=22mm, Electrolytic Capacitor, , http://www.vishay.com/docs/28342/058059pll-si.pdf
CP Radial series Radial pin pitch 10.00mm  diameter 22mm Electrolytic Capacitor
0
3
2
Capacitor_THT
CP_Radial_D22.0mm_P10.00mm_SnapIn
CP, Radial series, Radial, pin pitch=10.00mm, , diameter=22mm, Electrolytic Capacitor, , http://www.vishay.com/docs/28342/058059pll-si.pdf
CP Radial series Radial pin pitch 10.00mm  diameter 22mm Electrolytic Capacitor
0
2
2
Capacitor_THT
CP_Radial_D24.0mm_P10.00mm_3pin_SnapIn
CP, Radial series, Radial, pin pitch=10.00mm, , diameter=24mm, Electrolytic Capacitor, , http://www.vishay.com/docs/28342/058059pll-si.pdf
CP Radial series Radial pin pitch 10.00mm  diameter 24mm Electrolytic Capacitor
0
3
2
Capacitor_THT
CP_Radial_D24.0mm_P10.00mm_SnapIn
CP, Radial series, Radial, pin pitch=10.00mm, , diameter=24mm, Electrolytic Capacitor, , http://www.vishay.com/docs/28342/058059pll-si.pdf
CP Radial series Radial pin pitch 10.00mm  diameter 24mm Electrolytic Capacitor
0
2
2
Capacitor_THT
CP_Radial_D25.0mm_P10.00mm_3pin_SnapIn
CP, Radial series, Radial, pin pitch=10.00mm, , diameter=25mm, Electrolytic Capacitor, , http://www.vishay.com/docs/28342/058059pll-si.pdf
CP Radial series Radial pin pitch 10.00mm  diameter 25mm Electrolytic Capacitor
0
3
2
Capacitor_THT
CP_Radial_D25.0mm_P10.00mm_SnapIn
CP, Radial series, Radial, pin pitch=10.00mm, , diameter=25mm, Electrolytic Capacitor, , http://www.vishay.com/docs/28342/058059pll-si.pdf
CP Radial series Radial pin pitch 10.00mm  diameter 25mm Electrolytic Capacitor
0
2
2
Capacitor_THT
CP_Radial_D26.0mm_P10.00mm_3pin_SnapIn
CP, Radial series, Radial, pin pitch=10.00mm, , diameter=26mm, Electrolytic Capacitor, , http://www.vishay.com/docs/28342/058059pll-si.pdf
CP Radial series Radial pin pitch 10.00mm  diameter 26mm Electrolytic Capacitor
0
3
2
Capacitor_THT
CP_Radial_D26.0mm_P10.00mm_SnapIn
CP, Radial series, Radial, pin pitch=10.00mm, , diameter=26mm, Electrolytic Capacitor, , http://www.vishay.com/docs/28342/058059pll-si.pdf
CP Radial series Radial pin pitch 10.00mm  diameter 26mm Electrolytic Capacitor
0
2
2
Capacitor_THT
CP_Radial_D30.0mm_P10.00mm_3pin_SnapIn
CP, Radial series, Radial, pin pitch=10.00mm, , diameter=30mm, Electrolytic Capacitor, , http://www.vishay.com/docs/28342/058059pll-si.pdf
CP Radial series Radial pin pitch 10.00mm  diameter 30mm Electrolytic Capacitor
0
3
2
Capacitor_THT
CP_Radial_D30.0mm_P10.00mm_SnapIn
CP, Radial series, Radial, pin pitch=10.00mm, , diameter=30mm, Electrolytic Capacitor, , http://www.vishay.com/docs/28342/058059pll-si.pdf
CP Radial series Radial pin pitch 10.00mm  diameter 30mm Electrolytic Capacitor
0
2
2
Capacitor_THT
CP_Radial_D35.0mm_P10.00mm_3pin_SnapIn
CP, Radial series, Radial, pin pitch=10.00mm, , diameter=35mm, Electrolytic Capacitor, , http://www.vishay.com/docs/28342/058059pll-si.pdf
CP Radial series Radial pin pitch 10.00mm  diameter 35mm Electrolytic Capacitor
0
3
2
Capacitor_THT
CP_Radial_D35.0mm_P10.00mm_SnapIn
CP, Radial series, Radial, pin pitch=10.00mm, , diameter=35mm, Electrolytic Capacitor, , http://www.vishay.com/docs/28342/058059pll-si.pdf
CP Radial series Radial pin pitch 10.00mm  diameter 35mm Electrolytic Capacitor
0
2
2
Capacitor_THT
CP_Radial_D40.0mm_P10.00mm_3pin_SnapIn
CP, Radial series, Radial, pin pitch=10.00mm, , diameter=40mm, Electrolytic Capacitor, , http://www.vishay.com/docs/28342/058059pll-si.pdf
CP Radial series Radial pin pitch 10.00mm  diameter 40mm Electrolytic Capacitor
0
3
2
Capacitor_THT
CP_Radial_D40.0mm_P10.00mm_SnapIn
CP, Radial series, Radial, pin pitch=10.00mm, , diameter=40mm, Electrolytic Capacitor, , http://www.vishay.com/docs/28342/058059pll-si.pdf
CP Radial series Radial pin pitch 10.00mm  diameter 40mm Electrolytic Capacitor
0
2
2
Capacitor_THT
CP_Radial_Tantal_D4.5mm_P2.50mm
CP, Radial_Tantal series, Radial, pin pitch=2.50mm, , diameter=4.5mm, Tantal Electrolytic Capacitor, http://cdn-reichelt.de/documents/datenblatt/B300/TANTAL-TB-Serie%23.pdf
CP Radial_Tantal series Radial pin pitch 2.50mm  diameter 4.5mm Tantal Electrolytic Capacitor
0
2
2
Capacitor_THT
CP_Radial_Tantal_D4.5mm_P5.00mm
CP, Radial_Tantal series, Radial, pin pitch=5.00mm, , diameter=4.5mm, Tantal Electrolytic Capacitor, http://cdn-reichelt.de/documents/datenblatt/B300/TANTAL-TB-Serie%23.pdf
CP Radial_Tantal series Radial pin pitch 5.00mm  diameter 4.5mm Tantal Electrolytic Capacitor
0
2
2
Capacitor_THT
CP_Radial_Tantal_D5.0mm_P2.50mm
CP, Radial_Tantal series, Radial, pin pitch=2.50mm, , diameter=5.0mm, Tantal Electrolytic Capacitor, http://cdn-reichelt.de/documents/datenblatt/B300/TANTAL-TB-Serie%23.pdf
CP Radial_Tantal series Radial pin pitch 2.50mm  diameter 5.0mm Tantal Electrolytic Capacitor
0
2
2
Capacitor_THT
CP_Radial_Tantal_D5.0mm_P5.00mm
CP, Radial_Tantal series, Radial, pin pitch=5.00mm, , diameter=5.0mm, Tantal Electrolytic Capacitor, http://cdn-reichelt.de/documents/datenblatt/B300/TANTAL-TB-Serie%23.pdf
CP Radial_Tantal series Radial pin pitch 5.00mm  diameter 5.0mm Tantal Electrolytic Capacitor
0
2
2
Capacitor_THT
CP_Radial_Tantal_D5.5mm_P2.50mm
CP, Radial_Tantal series, Radial, pin pitch=2.50mm, , diameter=5.5mm, Tantal Electrolytic Capacitor, http://cdn-reichelt.de/documents/datenblatt/B300/TANTAL-TB-Serie%23.pdf
CP Radial_Tantal series Radial pin pitch 2.50mm  diameter 5.5mm Tantal Electrolytic Capacitor
0
2
2
Capacitor_THT
CP_Radial_Tantal_D5.5mm_P5.00mm
CP, Radial_Tantal series, Radial, pin pitch=5.00mm, , diameter=5.5mm, Tantal Electrolytic Capacitor, http://cdn-reichelt.de/documents/datenblatt/B300/TANTAL-TB-Serie%23.pdf
CP Radial_Tantal series Radial pin pitch 5.00mm  diameter 5.5mm Tantal Electrolytic Capacitor
0
2
2
Capacitor_THT
CP_Radial_Tantal_D6.0mm_P2.50mm
CP, Radial_Tantal series, Radial, pin pitch=2.50mm, , diameter=6.0mm, Tantal Electrolytic Capacitor, http://cdn-reichelt.de/documents/datenblatt/B300/TANTAL-TB-Serie%23.pdf
CP Radial_Tantal series Radial pin pitch 2.50mm  diameter 6.0mm Tantal Electrolytic Capacitor
0
2
2
Capacitor_THT
CP_Radial_Tantal_D6.0mm_P5.00mm
CP, Radial_Tantal series, Radial, pin pitch=5.00mm, , diameter=6.0mm, Tantal Electrolytic Capacitor, http://cdn-reichelt.de/documents/datenblatt/B300/TANTAL-TB-Serie%23.pdf
CP Radial_Tantal series Radial pin pitch 5.00mm  diameter 6.0mm Tantal Electrolytic Capacitor
0
2
2
Capacitor_THT
CP_Radial_Tantal_D7.0mm_P2.50mm
CP, Radial_Tantal series, Radial, pin pitch=2.50mm, , diameter=7.0mm, Tantal Electrolytic Capacitor, http://cdn-reichelt.de/documents/datenblatt/B300/TANTAL-TB-Serie%23.pdf
CP Radial_Tantal series Radial pin pitch 2.50mm  diameter 7.0mm Tantal Electrolytic Capacitor
0
2
2
Capacitor_THT
CP_Radial_Tantal_D7.0mm_P5.00mm
CP, Radial_Tantal series, Radial, pin pitch=5.00mm, , diameter=7.0mm, Tantal Electrolytic Capacitor, http://cdn-reichelt.de/documents/datenblatt/B300/TANTAL-TB-Serie%23.pdf
CP Radial_Tantal series Radial pin pitch 5.00mm  diameter 7.0mm Tantal Electrolytic Capacitor
0
2
2
Capacitor_THT
CP_Radial_Tantal_D8.0mm_P2.50mm
CP, Radial_Tantal series, Radial, pin pitch=2.50mm, , diameter=8.0mm, Tantal Electrolytic Capacitor, http://cdn-reichelt.de/documents/datenblatt/B300/TANTAL-TB-Serie%23.pdf
CP Radial_Tantal series Radial pin pitch 2.50mm  diameter 8.0mm Tantal Electrolytic Capacitor
0
2
2
Capacitor_THT
CP_Radial_Tantal_D8.0mm_P5.00mm
CP, Radial_Tantal series, Radial, pin pitch=5.00mm, , diameter=8.0mm, Tantal Electrolytic Capacitor, http://cdn-reichelt.de/documents/datenblatt/B300/TANTAL-TB-Serie%23.pdf
CP Radial_Tantal series Radial pin pitch 5.00mm  diameter 8.0mm Tantal Electrolytic Capacitor
0
2
2
Capacitor_THT
CP_Radial_Tantal_D9.0mm_P2.50mm
CP, Radial_Tantal series, Radial, pin pitch=2.50mm, , diameter=9.0mm, Tantal Electrolytic Capacitor, http://cdn-reichelt.de/documents/datenblatt/B300/TANTAL-TB-Serie%23.pdf
CP Radial_Tantal series Radial pin pitch 2.50mm  diameter 9.0mm Tantal Electrolytic Capacitor
0
2
2
Capacitor_THT
CP_Radial_Tantal_D9.0mm_P5.00mm
CP, Radial_Tantal series, Radial, pin pitch=5.00mm, , diameter=9.0mm, Tantal Electrolytic Capacitor, http://cdn-reichelt.de/documents/datenblatt/B300/TANTAL-TB-Serie%23.pdf
CP Radial_Tantal series Radial pin pitch 5.00mm  diameter 9.0mm Tantal Electrolytic Capacitor
0
2
2
Capacitor_THT
CP_Radial_Tantal_D10.5mm_P2.50mm
CP, Radial_Tantal series, Radial, pin pitch=2.50mm, , diameter=10.5mm, Tantal Electrolytic Capacitor, http://cdn-reichelt.de/documents/datenblatt/B300/TANTAL-TB-Serie%23.pdf
CP Radial_Tantal series Radial pin pitch 2.50mm  diameter 10.5mm Tantal Electrolytic Capacitor
0
2
2
Capacitor_THT
CP_Radial_Tantal_D10.5mm_P5.00mm
CP, Radial_Tantal series, Radial, pin pitch=5.00mm, , diameter=10.5mm, Tantal Electrolytic Capacitor, http://cdn-reichelt.de/documents/datenblatt/B300/TANTAL-TB-Serie%23.pdf
CP Radial_Tantal series Radial pin pitch 5.00mm  diameter 10.5mm Tantal Electrolytic Capacitor
0
2
2
Capacitor_THT
C_Axial_L3.8mm_D2.6mm_P7.50mm_Horizontal
C, Axial series, Axial, Horizontal, pin pitch=7.5mm, , length*diameter=3.8*2.6mm^2, http://www.vishay.com/docs/45231/arseries.pdf
C Axial series Axial Horizontal pin pitch 7.5mm  length 3.8mm diameter 2.6mm
0
2
2
Capacitor_THT
C_Axial_L3.8mm_D2.6mm_P10.00mm_Horizontal
C, Axial series, Axial, Horizontal, pin pitch=10mm, , length*diameter=3.8*2.6mm^2, http://www.vishay.com/docs/45231/arseries.pdf
C Axial series Axial Horizontal pin pitch 10mm  length 3.8mm diameter 2.6mm
0
2
2
Capacitor_THT
C_Axial_L3.8mm_D2.6mm_P12.50mm_Horizontal
C, Axial series, Axial, Horizontal, pin pitch=12.5mm, , length*diameter=3.8*2.6mm^2, http://www.vishay.com/docs/45231/arseries.pdf
C Axial series Axial Horizontal pin pitch 12.5mm  length 3.8mm diameter 2.6mm
0
2
2
Capacitor_THT
C_Axial_L3.8mm_D2.6mm_P15.00mm_Horizontal
C, Axial series, Axial, Horizontal, pin pitch=15mm, , length*diameter=3.8*2.6mm^2, http://www.vishay.com/docs/45231/arseries.pdf
C Axial series Axial Horizontal pin pitch 15mm  length 3.8mm diameter 2.6mm
0
2
2
Capacitor_THT
C_Axial_L5.1mm_D3.1mm_P7.50mm_Horizontal
C, Axial series, Axial, Horizontal, pin pitch=7.5mm, , length*diameter=5.1*3.1mm^2, http://www.vishay.com/docs/45231/arseries.pdf
C Axial series Axial Horizontal pin pitch 7.5mm  length 5.1mm diameter 3.1mm
0
2
2
Capacitor_THT
C_Axial_L5.1mm_D3.1mm_P10.00mm_Horizontal
C, Axial series, Axial, Horizontal, pin pitch=10mm, , length*diameter=5.1*3.1mm^2, http://www.vishay.com/docs/45231/arseries.pdf
C Axial series Axial Horizontal pin pitch 10mm  length 5.1mm diameter 3.1mm
0
2
2
Capacitor_THT
C_Axial_L5.1mm_D3.1mm_P12.50mm_Horizontal
C, Axial series, Axial, Horizontal, pin pitch=12.5mm, , length*diameter=5.1*3.1mm^2, http://www.vishay.com/docs/45231/arseries.pdf
C Axial series Axial Horizontal pin pitch 12.5mm  length 5.1mm diameter 3.1mm
0
2
2
Capacitor_THT
C_Axial_L5.1mm_D3.1mm_P15.00mm_Horizontal
C, Axial series, Axial, Horizontal, pin pitch=15mm, , length*diameter=5.1*3.1mm^2, http://www.vishay.com/docs/45231/arseries.pdf
C Axial series Axial Horizontal pin pitch 15mm  length 5.1mm diameter 3.1mm
0
2
2
Capacitor_THT
C_Axial_L12.0mm_D6.5mm_P15.00mm_Horizontal
C, Axial series, Axial, Horizontal, pin pitch=15mm, , length*diameter=12*6.5mm^2, http://cdn-reichelt.de/documents/datenblatt/B300/STYROFLEX.pdf
C Axial series Axial Horizontal pin pitch 15mm  length 12mm diameter 6.5mm
0
2
2
Capacitor_THT
C_Axial_L12.0mm_D6.5mm_P20.00mm_Horizontal
C, Axial series, Axial, Horizontal, pin pitch=20mm, , length*diameter=12*6.5mm^2, http://cdn-reichelt.de/documents/datenblatt/B300/STYROFLEX.pdf
C Axial series Axial Horizontal pin pitch 20mm  length 12mm diameter 6.5mm
0
2
2
Capacitor_THT
C_Axial_L12.0mm_D7.5mm_P15.00mm_Horizontal
C, Axial series, Axial, Horizontal, pin pitch=15mm, , length*diameter=12*7.5mm^2, http://cdn-reichelt.de/documents/datenblatt/B300/STYROFLEX.pdf
C Axial series Axial Horizontal pin pitch 15mm  length 12mm diameter 7.5mm
0
2
2
Capacitor_THT
C_Axial_L12.0mm_D7.5mm_P20.00mm_Horizontal
C, Axial series, Axial, Horizontal, pin pitch=20mm, , length*diameter=12*7.5mm^2, http://cdn-reichelt.de/documents/datenblatt/B300/STYROFLEX.pdf
C Axial series Axial Horizontal pin pitch 20mm  length 12mm diameter 7.5mm
0
2
2
Capacitor_THT
C_Axial_L12.0mm_D8.5mm_P15.00mm_Horizontal
C, Axial series, Axial, Horizontal, pin pitch=15mm, , length*diameter=12*8.5mm^2, http://cdn-reichelt.de/documents/datenblatt/B300/STYROFLEX.pdf
C Axial series Axial Horizontal pin pitch 15mm  length 12mm diameter 8.5mm
0
2
2
Capacitor_THT
C_Axial_L12.0mm_D8.5mm_P20.00mm_Horizontal
C, Axial series, Axial, Horizontal, pin pitch=20mm, , length*diameter=12*8.5mm^2, http://cdn-reichelt.de/documents/datenblatt/B300/STYROFLEX.pdf
C Axial series Axial Horizontal pin pitch 20mm  length 12mm diameter 8.5mm
0
2
2
Capacitor_THT
C_Axial_L12.0mm_D9.5mm_P15.00mm_Horizontal
C, Axial series, Axial, Horizontal, pin pitch=15mm, , length*diameter=12*9.5mm^2, http://cdn-reichelt.de/documents/datenblatt/B300/STYROFLEX.pdf
C Axial series Axial Horizontal pin pitch 15mm  length 12mm diameter 9.5mm
0
2
2
Capacitor_THT
C_Axial_L12.0mm_D9.5mm_P20.00mm_Horizontal
C, Axial series, Axial, Horizontal, pin pitch=20mm, , length*diameter=12*9.5mm^2, http://cdn-reichelt.de/documents/datenblatt/B300/STYROFLEX.pdf
C Axial series Axial Horizontal pin pitch 20mm  length 12mm diameter 9.5mm
0
2
2
Capacitor_THT
C_Axial_L12.0mm_D10.5mm_P15.00mm_Horizontal
C, Axial series, Axial, Horizontal, pin pitch=15mm, , length*diameter=12*10.5mm^2, http://cdn-reichelt.de/documents/datenblatt/B300/STYROFLEX.pdf
C Axial series Axial Horizontal pin pitch 15mm  length 12mm diameter 10.5mm
0
2
2
Capacitor_THT
C_Axial_L12.0mm_D10.5mm_P20.00mm_Horizontal
C, Axial series, Axial, Horizontal, pin pitch=20mm, , length*diameter=12*10.5mm^2, http://cdn-reichelt.de/documents/datenblatt/B300/STYROFLEX.pdf
C Axial series Axial Horizontal pin pitch 20mm  length 12mm diameter 10.5mm
0
2
2
Capacitor_THT
C_Axial_L17.0mm_D6.5mm_P20.00mm_Horizontal
C, Axial series, Axial, Horizontal, pin pitch=20mm, , length*diameter=17*6.5mm^2, http://cdn-reichelt.de/documents/datenblatt/B300/STYROFLEX.pdf
C Axial series Axial Horizontal pin pitch 20mm  length 17mm diameter 6.5mm
0
2
2
Capacitor_THT
C_Axial_L17.0mm_D6.5mm_P25.00mm_Horizontal
C, Axial series, Axial, Horizontal, pin pitch=25mm, , length*diameter=17*6.5mm^2, http://cdn-reichelt.de/documents/datenblatt/B300/STYROFLEX.pdf
C Axial series Axial Horizontal pin pitch 25mm  length 17mm diameter 6.5mm
0
2
2
Capacitor_THT
C_Axial_L17.0mm_D7.0mm_P20.00mm_Horizontal
C, Axial series, Axial, Horizontal, pin pitch=20mm, , length*diameter=17*7.0mm^2, http://cdn-reichelt.de/documents/datenblatt/B300/STYROFLEX.pdf
C Axial series Axial Horizontal pin pitch 20mm  length 17mm diameter 7.0mm
0
2
2
Capacitor_THT
C_Axial_L17.0mm_D7.0mm_P25.00mm_Horizontal
C, Axial series, Axial, Horizontal, pin pitch=25mm, , length*diameter=17*7.0mm^2, http://cdn-reichelt.de/documents/datenblatt/B300/STYROFLEX.pdf
C Axial series Axial Horizontal pin pitch 25mm  length 17mm diameter 7.0mm
0
2
2
Capacitor_THT
C_Axial_L19.0mm_D7.5mm_P25.00mm_Horizontal
C, Axial series, Axial, Horizontal, pin pitch=25mm, , length*diameter=19*7.5mm^2, http://cdn-reichelt.de/documents/datenblatt/B300/STYROFLEX.pdf
C Axial series Axial Horizontal pin pitch 25mm  length 19mm diameter 7.5mm
0
2
2
Capacitor_THT
C_Axial_L19.0mm_D8.0mm_P25.00mm_Horizontal
C, Axial series, Axial, Horizontal, pin pitch=25mm, , length*diameter=19*8.0mm^2, http://cdn-reichelt.de/documents/datenblatt/B300/STYROFLEX.pdf
C Axial series Axial Horizontal pin pitch 25mm  length 19mm diameter 8.0mm
0
2
2
Capacitor_THT
C_Axial_L19.0mm_D9.0mm_P25.00mm_Horizontal
C, Axial series, Axial, Horizontal, pin pitch=25mm, , length*diameter=19*9mm^2, http://cdn-reichelt.de/documents/datenblatt/B300/STYROFLEX.pdf
C Axial series Axial Horizontal pin pitch 25mm  length 19mm diameter 9mm
0
2
2
Capacitor_THT
C_Axial_L19.0mm_D9.5mm_P25.00mm_Horizontal
C, Axial series, Axial, Horizontal, pin pitch=25mm, , length*diameter=19*9.5mm^2, http://cdn-reichelt.de/documents/datenblatt/B300/STYROFLEX.pdf
C Axial series Axial Horizontal pin pitch 25mm  length 19mm diameter 9.5mm
0
2
2
Capacitor_THT
C_Axial_L22.0mm_D9.5mm_P27.50mm_Horizontal
C, Axial series, Axial, Horizontal, pin pitch=27.5mm, , length*diameter=22*9.5mm^2, http://cdn-reichelt.de/documents/datenblatt/B300/STYROFLEX.pdf
C Axial series Axial Horizontal pin pitch 27.5mm  length 22mm diameter 9.5mm
0
2
2
Capacitor_THT
C_Axial_L22.0mm_D10.5mm_P27.50mm_Horizontal
C, Axial series, Axial, Horizontal, pin pitch=27.5mm, , length*diameter=22*10.5mm^2, http://cdn-reichelt.de/documents/datenblatt/B300/STYROFLEX.pdf
C Axial series Axial Horizontal pin pitch 27.5mm  length 22mm diameter 10.5mm
0
2
2
Capacitor_THT
C_Disc_D3.0mm_W1.6mm_P2.50mm
C, Disc series, Radial, pin pitch=2.50mm, , diameter*width=3.0*1.6mm^2, Capacitor, http://www.vishay.com/docs/45233/krseries.pdf
C Disc series Radial pin pitch 2.50mm  diameter 3.0mm width 1.6mm Capacitor
0
2
2
Capacitor_THT
C_Disc_D3.0mm_W2.0mm_P2.50mm
C, Disc series, Radial, pin pitch=2.50mm, , diameter*width=3*2mm^2, Capacitor
C Disc series Radial pin pitch 2.50mm  diameter 3mm width 2mm Capacitor
0
2
2
Capacitor_THT
C_Disc_D3.4mm_W2.1mm_P2.50mm
C, Disc series, Radial, pin pitch=2.50mm, , diameter*width=3.4*2.1mm^2, Capacitor, http://www.vishay.com/docs/45233/krseries.pdf
C Disc series Radial pin pitch 2.50mm  diameter 3.4mm width 2.1mm Capacitor
0
2
2
Capacitor_THT
C_Disc_D3.8mm_W2.6mm_P2.50mm
C, Disc series, Radial, pin pitch=2.50mm, , diameter*width=3.8*2.6mm^2, Capacitor, http://www.vishay.com/docs/45233/krseries.pdf
C Disc series Radial pin pitch 2.50mm  diameter 3.8mm width 2.6mm Capacitor
0
2
2
Capacitor_THT
C_Disc_D4.3mm_W1.9mm_P5.00mm
C, Disc series, Radial, pin pitch=5.00mm, , diameter*width=4.3*1.9mm^2, Capacitor, http://www.vishay.com/docs/45233/krseries.pdf
C Disc series Radial pin pitch 5.00mm  diameter 4.3mm width 1.9mm Capacitor
0
2
2
Capacitor_THT
C_Disc_D4.7mm_W2.5mm_P5.00mm
C, Disc series, Radial, pin pitch=5.00mm, , diameter*width=4.7*2.5mm^2, Capacitor, http://www.vishay.com/docs/45233/krseries.pdf
C Disc series Radial pin pitch 5.00mm  diameter 4.7mm width 2.5mm Capacitor
0
2
2
Capacitor_THT
C_Disc_D5.0mm_W2.5mm_P2.50mm
C, Disc series, Radial, pin pitch=2.50mm, , diameter*width=5*2.5mm^2, Capacitor, http://cdn-reichelt.de/documents/datenblatt/B300/DS_KERKO_TC.pdf
C Disc series Radial pin pitch 2.50mm  diameter 5mm width 2.5mm Capacitor
0
2
2
Capacitor_THT
C_Disc_D5.0mm_W2.5mm_P5.00mm
C, Disc series, Radial, pin pitch=5.00mm, , diameter*width=5*2.5mm^2, Capacitor, http://cdn-reichelt.de/documents/datenblatt/B300/DS_KERKO_TC.pdf
C Disc series Radial pin pitch 5.00mm  diameter 5mm width 2.5mm Capacitor
0
2
2
Capacitor_THT
C_Disc_D5.1mm_W3.2mm_P5.00mm
C, Disc series, Radial, pin pitch=5.00mm, , diameter*width=5.1*3.2mm^2, Capacitor, http://www.vishay.com/docs/45233/krseries.pdf
C Disc series Radial pin pitch 5.00mm  diameter 5.1mm width 3.2mm Capacitor
0
2
2
Capacitor_THT
C_Disc_D6.0mm_W2.5mm_P5.00mm
C, Disc series, Radial, pin pitch=5.00mm, , diameter*width=6*2.5mm^2, Capacitor, http://cdn-reichelt.de/documents/datenblatt/B300/DS_KERKO_TC.pdf
C Disc series Radial pin pitch 5.00mm  diameter 6mm width 2.5mm Capacitor
0
2
2
Capacitor_THT
C_Disc_D6.0mm_W4.4mm_P5.00mm
C, Disc series, Radial, pin pitch=5.00mm, , diameter*width=6*4.4mm^2, Capacitor
C Disc series Radial pin pitch 5.00mm  diameter 6mm width 4.4mm Capacitor
0
2
2
Capacitor_THT
C_Disc_D7.0mm_W2.5mm_P5.00mm
C, Disc series, Radial, pin pitch=5.00mm, , diameter*width=7*2.5mm^2, Capacitor, http://cdn-reichelt.de/documents/datenblatt/B300/DS_KERKO_TC.pdf
C Disc series Radial pin pitch 5.00mm  diameter 7mm width 2.5mm Capacitor
0
2
2
Capacitor_THT
C_Disc_D7.5mm_W2.5mm_P5.00mm
C, Disc series, Radial, pin pitch=5.00mm, , diameter*width=7.5*2.5mm^2, Capacitor, http://www.vishay.com/docs/28535/vy2series.pdf
C Disc series Radial pin pitch 5.00mm  diameter 7.5mm width 2.5mm Capacitor
0
2
2
Capacitor_THT
C_Disc_D7.5mm_W4.4mm_P5.00mm
C, Disc series, Radial, pin pitch=5.00mm, , diameter*width=7.5*4.4mm^2, Capacitor
C Disc series Radial pin pitch 5.00mm  diameter 7.5mm width 4.4mm Capacitor
0
2
2
Capacitor_THT
C_Disc_D7.5mm_W5.0mm_P5.00mm
C, Disc series, Radial, pin pitch=5.00mm, , diameter*width=7.5*5.0mm^2, Capacitor, http://www.vishay.com/docs/28535/vy2series.pdf
C Disc series Radial pin pitch 5.00mm  diameter 7.5mm width 5.0mm Capacitor
0
2
2
Capacitor_THT
C_Disc_D7.5mm_W5.0mm_P7.50mm
C, Disc series, Radial, pin pitch=7.50mm, , diameter*width=7.5*5.0mm^2, Capacitor, http://www.vishay.com/docs/28535/vy2series.pdf
C Disc series Radial pin pitch 7.50mm  diameter 7.5mm width 5.0mm Capacitor
0
2
2
Capacitor_THT
C_Disc_D7.5mm_W5.0mm_P10.00mm
C, Disc series, Radial, pin pitch=10.00mm, , diameter*width=7.5*5.0mm^2, Capacitor, http://www.vishay.com/docs/28535/vy2series.pdf
C Disc series Radial pin pitch 10.00mm  diameter 7.5mm width 5.0mm Capacitor
0
2
2
Capacitor_THT
C_Disc_D8.0mm_W2.5mm_P5.00mm
C, Disc series, Radial, pin pitch=5.00mm, , diameter*width=8*2.5mm^2, Capacitor, http://cdn-reichelt.de/documents/datenblatt/B300/DS_KERKO_TC.pdf
C Disc series Radial pin pitch 5.00mm  diameter 8mm width 2.5mm Capacitor
0
2
2
Capacitor_THT
C_Disc_D8.0mm_W5.0mm_P5.00mm
C, Disc series, Radial, pin pitch=5.00mm, , diameter*width=8*5.0mm^2, Capacitor, http://www.vishay.com/docs/28535/vy2series.pdf
C Disc series Radial pin pitch 5.00mm  diameter 8mm width 5.0mm Capacitor
0
2
2
Capacitor_THT
C_Disc_D8.0mm_W5.0mm_P7.50mm
C, Disc series, Radial, pin pitch=7.50mm, , diameter*width=8*5.0mm^2, Capacitor, http://www.vishay.com/docs/28535/vy2series.pdf
C Disc series Radial pin pitch 7.50mm  diameter 8mm width 5.0mm Capacitor
0
2
2
Capacitor_THT
C_Disc_D8.0mm_W5.0mm_P10.00mm
C, Disc series, Radial, pin pitch=10.00mm, , diameter*width=8*5.0mm^2, Capacitor, http://www.vishay.com/docs/28535/vy2series.pdf
C Disc series Radial pin pitch 10.00mm  diameter 8mm width 5.0mm Capacitor
0
2
2
Capacitor_THT
C_Disc_D9.0mm_W2.5mm_P5.00mm
C, Disc series, Radial, pin pitch=5.00mm, , diameter*width=9*2.5mm^2, Capacitor, http://cdn-reichelt.de/documents/datenblatt/B300/DS_KERKO_TC.pdf
C Disc series Radial pin pitch 5.00mm  diameter 9mm width 2.5mm Capacitor
0
2
2
Capacitor_THT
C_Disc_D9.0mm_W5.0mm_P5.00mm
C, Disc series, Radial, pin pitch=5.00mm, , diameter*width=9*5.0mm^2, Capacitor, http://www.vishay.com/docs/28535/vy2series.pdf
C Disc series Radial pin pitch 5.00mm  diameter 9mm width 5.0mm Capacitor
0
2
2
Capacitor_THT
C_Disc_D9.0mm_W5.0mm_P7.50mm
C, Disc series, Radial, pin pitch=7.50mm, , diameter*width=9*5.0mm^2, Capacitor, http://www.vishay.com/docs/28535/vy2series.pdf
C Disc series Radial pin pitch 7.50mm  diameter 9mm width 5.0mm Capacitor
0
2
2
Capacitor_THT
C_Disc_D9.0mm_W5.0mm_P10.00mm
C, Disc series, Radial, pin pitch=10.00mm, , diameter*width=9*5.0mm^2, Capacitor, http://www.vishay.com/docs/28535/vy2series.pdf
C Disc series Radial pin pitch 10.00mm  diameter 9mm width 5.0mm Capacitor
0
2
2
Capacitor_THT
C_Disc_D10.0mm_W2.5mm_P5.00mm
C, Disc series, Radial, pin pitch=5.00mm, , diameter*width=10*2.5mm^2, Capacitor, http://cdn-reichelt.de/documents/datenblatt/B300/DS_KERKO_TC.pdf
C Disc series Radial pin pitch 5.00mm  diameter 10mm width 2.5mm Capacitor
0
2
2
Capacitor_THT
C_Disc_D10.5mm_W5.0mm_P5.00mm
C, Disc series, Radial, pin pitch=5.00mm, , diameter*width=10.5*5.0mm^2, Capacitor, http://www.vishay.com/docs/28535/vy2series.pdf
C Disc series Radial pin pitch 5.00mm  diameter 10.5mm width 5.0mm Capacitor
0
2
2
Capacitor_THT
C_Disc_D10.5mm_W5.0mm_P7.50mm
C, Disc series, Radial, pin pitch=7.50mm, , diameter*width=10.5*5.0mm^2, Capacitor, http://www.vishay.com/docs/28535/vy2series.pdf
C Disc series Radial pin pitch 7.50mm  diameter 10.5mm width 5.0mm Capacitor
0
2
2
Capacitor_THT
C_Disc_D10.5mm_W5.0mm_P10.00mm
C, Disc series, Radial, pin pitch=10.00mm, , diameter*width=10.5*5.0mm^2, Capacitor, http://www.vishay.com/docs/28535/vy2series.pdf
C Disc series Radial pin pitch 10.00mm  diameter 10.5mm width 5.0mm Capacitor
0
2
2
Capacitor_THT
C_Disc_D11.0mm_W5.0mm_P5.00mm
C, Disc series, Radial, pin pitch=5.00mm, , diameter*width=11*5.0mm^2, Capacitor, http://www.vishay.com/docs/28535/vy2series.pdf
C Disc series Radial pin pitch 5.00mm  diameter 11mm width 5.0mm Capacitor
0
2
2
Capacitor_THT
C_Disc_D11.0mm_W5.0mm_P7.50mm
C, Disc series, Radial, pin pitch=7.50mm, , diameter*width=11*5.0mm^2, Capacitor, http://www.vishay.com/docs/28535/vy2series.pdf
C Disc series Radial pin pitch 7.50mm  diameter 11mm width 5.0mm Capacitor
0
2
2
Capacitor_THT
C_Disc_D11.0mm_W5.0mm_P10.00mm
C, Disc series, Radial, pin pitch=10.00mm, , diameter*width=11*5.0mm^2, Capacitor, http://www.vishay.com/docs/28535/vy2series.pdf
C Disc series Radial pin pitch 10.00mm  diameter 11mm width 5.0mm Capacitor
0
2
2
Capacitor_THT
C_Disc_D12.0mm_W4.4mm_P7.75mm
C, Disc series, Radial, pin pitch=7.75mm, , diameter*width=12*4.4mm^2, Capacitor
C Disc series Radial pin pitch 7.75mm  diameter 12mm width 4.4mm Capacitor
0
2
2
Capacitor_THT
C_Disc_D12.5mm_W5.0mm_P7.50mm
C, Disc series, Radial, pin pitch=7.50mm, , diameter*width=12.5*5.0mm^2, Capacitor, http://www.vishay.com/docs/28535/vy2series.pdf
C Disc series Radial pin pitch 7.50mm  diameter 12.5mm width 5.0mm Capacitor
0
2
2
Capacitor_THT
C_Disc_D12.5mm_W5.0mm_P10.00mm
C, Disc series, Radial, pin pitch=10.00mm, , diameter*width=12.5*5.0mm^2, Capacitor, http://www.vishay.com/docs/28535/vy2series.pdf
C Disc series Radial pin pitch 10.00mm  diameter 12.5mm width 5.0mm Capacitor
0
2
2
Capacitor_THT
C_Disc_D14.5mm_W5.0mm_P7.50mm
C, Disc series, Radial, pin pitch=7.50mm, , diameter*width=14.5*5.0mm^2, Capacitor, http://www.vishay.com/docs/28535/vy2series.pdf
C Disc series Radial pin pitch 7.50mm  diameter 14.5mm width 5.0mm Capacitor
0
2
2
Capacitor_THT
C_Disc_D14.5mm_W5.0mm_P10.00mm
C, Disc series, Radial, pin pitch=10.00mm, , diameter*width=14.5*5.0mm^2, Capacitor, http://www.vishay.com/docs/28535/vy2series.pdf
C Disc series Radial pin pitch 10.00mm  diameter 14.5mm width 5.0mm Capacitor
0
2
2
Capacitor_THT
C_Disc_D16.0mm_W5.0mm_P7.50mm
C, Disc series, Radial, pin pitch=7.50mm, , diameter*width=16.0*5.0mm^2, Capacitor, http://www.vishay.com/docs/28535/vy2series.pdf
C Disc series Radial pin pitch 7.50mm  diameter 16.0mm width 5.0mm Capacitor
0
2
2
Capacitor_THT
C_Disc_D16.0mm_W5.0mm_P10.00mm
C, Disc series, Radial, pin pitch=10.00mm, , diameter*width=16.0*5.0mm^2, Capacitor, http://www.vishay.com/docs/28535/vy2series.pdf
C Disc series Radial pin pitch 10.00mm  diameter 16.0mm width 5.0mm Capacitor
0
2
2
Capacitor_THT
C_Radial_D4.0mm_H5.0mm_P1.50mm
C, Radial series, Radial, pin pitch=1.50mm, diameter=4mm, height=5mm, Non-Polar Electrolytic Capacitor
C Radial series Radial pin pitch 1.50mm diameter 4mm height 5mm Non-Polar Electrolytic Capacitor
0
2
2
Capacitor_THT
C_Radial_D4.0mm_H7.0mm_P1.50mm
C, Radial series, Radial, pin pitch=1.50mm, diameter=4mm, height=7mm, Non-Polar Electrolytic Capacitor
C Radial series Radial pin pitch 1.50mm diameter 4mm height 7mm Non-Polar Electrolytic Capacitor
0
2
2
Capacitor_THT
C_Radial_D5.0mm_H5.0mm_P2.00mm
C, Radial series, Radial, pin pitch=2.00mm, diameter=5mm, height=5mm, Non-Polar Electrolytic Capacitor
C Radial series Radial pin pitch 2.00mm diameter 5mm height 5mm Non-Polar Electrolytic Capacitor
0
2
2
Capacitor_THT
C_Radial_D5.0mm_H7.0mm_P2.00mm
C, Radial series, Radial, pin pitch=2.00mm, diameter=5mm, height=7mm, Non-Polar Electrolytic Capacitor
C Radial series Radial pin pitch 2.00mm diameter 5mm height 7mm Non-Polar Electrolytic Capacitor
0
2
2
Capacitor_THT
C_Radial_D5.0mm_H11.0mm_P2.00mm
C, Radial series, Radial, pin pitch=2.00mm, diameter=5mm, height=11mm, Non-Polar Electrolytic Capacitor
C Radial series Radial pin pitch 2.00mm diameter 5mm height 11mm Non-Polar Electrolytic Capacitor
0
2
2
Capacitor_THT
C_Radial_D6.3mm_H5.0mm_P2.50mm
C, Radial series, Radial, pin pitch=2.50mm, diameter=6.3mm, height=5mm, Non-Polar Electrolytic Capacitor
C Radial series Radial pin pitch 2.50mm diameter 6.3mm height 5mm Non-Polar Electrolytic Capacitor
0
2
2
Capacitor_THT
C_Radial_D6.3mm_H7.0mm_P2.50mm
C, Radial series, Radial, pin pitch=2.50mm, diameter=6.3mm, height=7mm, Non-Polar Electrolytic Capacitor
C Radial series Radial pin pitch 2.50mm diameter 6.3mm height 7mm Non-Polar Electrolytic Capacitor
0
2
2
Capacitor_THT
C_Radial_D6.3mm_H11.0mm_P2.50mm
C, Radial series, Radial, pin pitch=2.50mm, diameter=6.3mm, height=11mm, Non-Polar Electrolytic Capacitor
C Radial series Radial pin pitch 2.50mm diameter 6.3mm height 11mm Non-Polar Electrolytic Capacitor
0
2
2
Capacitor_THT
C_Radial_D8.0mm_H7.0mm_P3.50mm
C, Radial series, Radial, pin pitch=3.50mm, diameter=8mm, height=7mm, Non-Polar Electrolytic Capacitor
C Radial series Radial pin pitch 3.50mm diameter 8mm height 7mm Non-Polar Electrolytic Capacitor
0
2
2
Capacitor_THT
C_Radial_D8.0mm_H11.5mm_P3.50mm
C, Radial series, Radial, pin pitch=3.50mm, diameter=8mm, height=11.5mm, Non-Polar Electrolytic Capacitor
C Radial series Radial pin pitch 3.50mm diameter 8mm height 11.5mm Non-Polar Electrolytic Capacitor
0
2
2
Capacitor_THT
C_Radial_D10.0mm_H12.5mm_P5.00mm
C, Radial series, Radial, pin pitch=5.00mm, diameter=10mm, height=12.5mm, Non-Polar Electrolytic Capacitor
C Radial series Radial pin pitch 5.00mm diameter 10mm height 12.5mm Non-Polar Electrolytic Capacitor
0
2
2
Capacitor_THT
C_Radial_D10.0mm_H16.0mm_P5.00mm
C, Radial series, Radial, pin pitch=5.00mm, diameter=10mm, height=16mm, Non-Polar Electrolytic Capacitor
C Radial series Radial pin pitch 5.00mm diameter 10mm height 16mm Non-Polar Electrolytic Capacitor
0
2
2
Capacitor_THT
C_Radial_D10.0mm_H20.0mm_P5.00mm
C, Radial series, Radial, pin pitch=5.00mm, diameter=10mm, height=20mm, Non-Polar Electrolytic Capacitor
C Radial series Radial pin pitch 5.00mm diameter 10mm height 20mm Non-Polar Electrolytic Capacitor
0
2
2
Capacitor_THT
C_Radial_D12.5mm_H20.0mm_P5.00mm
C, Radial series, Radial, pin pitch=5.00mm, diameter=12.5mm, height=20mm, Non-Polar Electrolytic Capacitor
C Radial series Radial pin pitch 5.00mm diameter 12.5mm height 20mm Non-Polar Electrolytic Capacitor
0
2
2
Capacitor_THT
C_Radial_D12.5mm_H25.0mm_P5.00mm
C, Radial series, Radial, pin pitch=5.00mm, diameter=12.5mm, height=25mm, Non-Polar Electrolytic Capacitor
C Radial series Radial pin pitch 5.00mm diameter 12.5mm height 25mm Non-Polar Electrolytic Capacitor
0
2
2
Capacitor_THT
C_Radial_D16.0mm_H25.0mm_P7.50mm
C, Radial series, Radial, pin pitch=7.50mm, diameter=16mm, height=25mm, Non-Polar Electrolytic Capacitor
C Radial series Radial pin pitch 7.50mm diameter 16mm height 25mm Non-Polar Electrolytic Capacitor
0
2
2
Capacitor_THT
C_Radial_D16.0mm_H31.5mm_P7.50mm
C, Radial series, Radial, pin pitch=7.50mm, diameter=16mm, height=31.5mm, Non-Polar Electrolytic Capacitor
C Radial series Radial pin pitch 7.50mm diameter 16mm height 31.5mm Non-Polar Electrolytic Capacitor
0
2
2
Capacitor_THT
C_Radial_D18.0mm_H35.5mm_P7.50mm
C, Radial series, Radial, pin pitch=7.50mm, diameter=18mm, height=35.5mm, Non-Polar Electrolytic Capacitor
C Radial series Radial pin pitch 7.50mm diameter 18mm height 35.5mm Non-Polar Electrolytic Capacitor
0
2
2
Capacitor_THT
C_Rect_L4.0mm_W2.5mm_P2.50mm
C, Rect series, Radial, pin pitch=2.50mm, , length*width=4*2.5mm^2, Capacitor
C Rect series Radial pin pitch 2.50mm  length 4mm width 2.5mm Capacitor
0
2
2
Capacitor_THT
C_Rect_L4.6mm_W2.0mm_P2.50mm_MKS02_FKP02
C, Rect series, Radial, pin pitch=2.50mm, , length*width=4.6*2mm^2, Capacitor, http://www.wima.de/DE/WIMA_MKS_02.pdf
C Rect series Radial pin pitch 2.50mm  length 4.6mm width 2mm Capacitor
0
2
2
Capacitor_THT
C_Rect_L4.6mm_W3.0mm_P2.50mm_MKS02_FKP02
C, Rect series, Radial, pin pitch=2.50mm, , length*width=4.6*3.0mm^2, Capacitor, http://www.wima.de/DE/WIMA_MKS_02.pdf
C Rect series Radial pin pitch 2.50mm  length 4.6mm width 3.0mm Capacitor
0
2
2
Capacitor_THT
C_Rect_L4.6mm_W3.8mm_P2.50mm_MKS02_FKP02
C, Rect series, Radial, pin pitch=2.50mm, , length*width=4.6*3.8mm^2, Capacitor, http://www.wima.de/DE/WIMA_MKS_02.pdf
C Rect series Radial pin pitch 2.50mm  length 4.6mm width 3.8mm Capacitor
0
2
2
Capacitor_THT
C_Rect_L4.6mm_W4.6mm_P2.50mm_MKS02_FKP02
C, Rect series, Radial, pin pitch=2.50mm, , length*width=4.6*4.6mm^2, Capacitor, http://www.wima.de/DE/WIMA_MKS_02.pdf
C Rect series Radial pin pitch 2.50mm  length 4.6mm width 4.6mm Capacitor
0
2
2
Capacitor_THT
C_Rect_L4.6mm_W5.5mm_P2.50mm_MKS02_FKP02
C, Rect series, Radial, pin pitch=2.50mm, , length*width=4.6*5.5mm^2, Capacitor, http://www.wima.de/DE/WIMA_MKS_02.pdf
C Rect series Radial pin pitch 2.50mm  length 4.6mm width 5.5mm Capacitor
0
2
2
Capacitor_THT
C_Rect_L7.0mm_W2.0mm_P5.00mm
C, Rect series, Radial, pin pitch=5.00mm, , length*width=7*2mm^2, Capacitor
C Rect series Radial pin pitch 5.00mm  length 7mm width 2mm Capacitor
0
2
2
Capacitor_THT
C_Rect_L7.0mm_W2.5mm_P5.00mm
C, Rect series, Radial, pin pitch=5.00mm, , length*width=7*2.5mm^2, Capacitor
C Rect series Radial pin pitch 5.00mm  length 7mm width 2.5mm Capacitor
0
2
2
Capacitor_THT
C_Rect_L7.0mm_W3.5mm_P2.50mm_P5.00mm
C, Rect series, Radial, pin pitch=2.50mm 5.00mm, , length*width=7*3.5mm^2, Capacitor
C Rect series Radial pin pitch 2.50mm 5.00mm  length 7mm width 3.5mm Capacitor
0
4
2
Capacitor_THT
C_Rect_L7.0mm_W3.5mm_P5.00mm
C, Rect series, Radial, pin pitch=5.00mm, , length*width=7*3.5mm^2, Capacitor
C Rect series Radial pin pitch 5.00mm  length 7mm width 3.5mm Capacitor
0
2
2
Capacitor_THT
C_Rect_L7.0mm_W4.5mm_P5.00mm
C, Rect series, Radial, pin pitch=5.00mm, , length*width=7*4.5mm^2, Capacitor
C Rect series Radial pin pitch 5.00mm  length 7mm width 4.5mm Capacitor
0
2
2
Capacitor_THT
C_Rect_L7.0mm_W6.0mm_P5.00mm
C, Rect series, Radial, pin pitch=5.00mm, , length*width=7*6mm^2, Capacitor
C Rect series Radial pin pitch 5.00mm  length 7mm width 6mm Capacitor
0
2
2
Capacitor_THT
C_Rect_L7.0mm_W6.5mm_P5.00mm
C, Rect series, Radial, pin pitch=5.00mm, , length*width=7*6.5mm^2, Capacitor
C Rect series Radial pin pitch 5.00mm  length 7mm width 6.5mm Capacitor
0
2
2
Capacitor_THT
C_Rect_L7.2mm_W2.5mm_P5.00mm_FKS2_FKP2_MKS2_MKP2
C, Rect series, Radial, pin pitch=5.00mm, , length*width=7.2*2.5mm^2, Capacitor, http://www.wima.com/EN/WIMA_FKS_2.pdf
C Rect series Radial pin pitch 5.00mm  length 7.2mm width 2.5mm Capacitor
0
2
2
Capacitor_THT
C_Rect_L7.2mm_W3.0mm_P5.00mm_FKS2_FKP2_MKS2_MKP2
C, Rect series, Radial, pin pitch=5.00mm, , length*width=7.2*3.0mm^2, Capacitor, http://www.wima.com/EN/WIMA_FKS_2.pdf
C Rect series Radial pin pitch 5.00mm  length 7.2mm width 3.0mm Capacitor
0
2
2
Capacitor_THT
C_Rect_L7.2mm_W3.5mm_P5.00mm_FKS2_FKP2_MKS2_MKP2
C, Rect series, Radial, pin pitch=5.00mm, , length*width=7.2*3.5mm^2, Capacitor, http://www.wima.com/EN/WIMA_FKS_2.pdf
C Rect series Radial pin pitch 5.00mm  length 7.2mm width 3.5mm Capacitor
0
2
2
Capacitor_THT
C_Rect_L7.2mm_W4.5mm_P5.00mm_FKS2_FKP2_MKS2_MKP2
C, Rect series, Radial, pin pitch=5.00mm, , length*width=7.2*4.5mm^2, Capacitor, http://www.wima.com/EN/WIMA_FKS_2.pdf
C Rect series Radial pin pitch 5.00mm  length 7.2mm width 4.5mm Capacitor
0
2
2
Capacitor_THT
C_Rect_L7.2mm_W5.5mm_P5.00mm_FKS2_FKP2_MKS2_MKP2
C, Rect series, Radial, pin pitch=5.00mm, , length*width=7.2*5.5mm^2, Capacitor, http://www.wima.com/EN/WIMA_FKS_2.pdf
C Rect series Radial pin pitch 5.00mm  length 7.2mm width 5.5mm Capacitor
0
2
2
Capacitor_THT
C_Rect_L7.2mm_W7.2mm_P5.00mm_FKS2_FKP2_MKS2_MKP2
C, Rect series, Radial, pin pitch=5.00mm, , length*width=7.2*7.2mm^2, Capacitor, http://www.wima.com/EN/WIMA_FKS_2.pdf
C Rect series Radial pin pitch 5.00mm  length 7.2mm width 7.2mm Capacitor
0
2
2
Capacitor_THT
C_Rect_L7.2mm_W8.5mm_P5.00mm_FKP2_FKP2_MKS2_MKP2
C, Rect series, Radial, pin pitch=5.00mm, , length*width=7.2*8.5mm^2, Capacitor, http://www.wima.com/EN/WIMA_FKS_2.pdf
C Rect series Radial pin pitch 5.00mm  length 7.2mm width 8.5mm Capacitor
0
2
2
Capacitor_THT
C_Rect_L7.2mm_W11.0mm_P5.00mm_FKS2_FKP2_MKS2_MKP2
C, Rect series, Radial, pin pitch=5.00mm, , length*width=7.2*11mm^2, Capacitor, http://www.wima.com/EN/WIMA_FKS_2.pdf
C Rect series Radial pin pitch 5.00mm  length 7.2mm width 11mm Capacitor
0
2
2
Capacitor_THT
C_Rect_L7.5mm_W6.5mm_P5.00mm
C, Rect series, Radial, pin pitch=5.00mm, , length*width=7.5*6.5mm^2, Capacitor
C Rect series Radial pin pitch 5.00mm  length 7.5mm width 6.5mm Capacitor
0
2
2
Capacitor_THT
C_Rect_L9.0mm_W2.5mm_P7.50mm_MKT
C, Rect series, Radial, pin pitch=7.50mm, , length*width=9*2.5mm^2, Capacitor, https://en.tdk.eu/inf/20/20/db/fc_2009/MKT_B32560_564.pdf
C Rect series Radial pin pitch 7.50mm  length 9mm width 2.5mm Capacitor
0
2
2
Capacitor_THT
C_Rect_L9.0mm_W2.6mm_P7.50mm_MKT
C, Rect series, Radial, pin pitch=7.50mm, , length*width=9*2.6mm^2, Capacitor, https://en.tdk.eu/inf/20/20/db/fc_2009/MKT_B32560_564.pdf
C Rect series Radial pin pitch 7.50mm  length 9mm width 2.6mm Capacitor
0
2
2
Capacitor_THT
C_Rect_L9.0mm_W2.7mm_P7.50mm_MKT
C, Rect series, Radial, pin pitch=7.50mm, , length*width=9*2.7mm^2, Capacitor, https://en.tdk.eu/inf/20/20/db/fc_2009/MKT_B32560_564.pdf
C Rect series Radial pin pitch 7.50mm  length 9mm width 2.7mm Capacitor
0
2
2
Capacitor_THT
C_Rect_L9.0mm_W3.2mm_P7.50mm_MKT
C, Rect series, Radial, pin pitch=7.50mm, , length*width=9*3.2mm^2, Capacitor, https://en.tdk.eu/inf/20/20/db/fc_2009/MKT_B32560_564.pdf
C Rect series Radial pin pitch 7.50mm  length 9mm width 3.2mm Capacitor
0
2
2
Capacitor_THT
C_Rect_L9.0mm_W3.3mm_P7.50mm_MKT
C, Rect series, Radial, pin pitch=7.50mm, , length*width=9*3.3mm^2, Capacitor, https://en.tdk.eu/inf/20/20/db/fc_2009/MKT_B32560_564.pdf
C Rect series Radial pin pitch 7.50mm  length 9mm width 3.3mm Capacitor
0
2
2
Capacitor_THT
C_Rect_L9.0mm_W3.4mm_P7.50mm_MKT
C, Rect series, Radial, pin pitch=7.50mm, , length*width=9*3.4mm^2, Capacitor, https://en.tdk.eu/inf/20/20/db/fc_2009/MKT_B32560_564.pdf
C Rect series Radial pin pitch 7.50mm  length 9mm width 3.4mm Capacitor
0
2
2
Capacitor_THT
C_Rect_L9.0mm_W3.6mm_P7.50mm_MKT
C, Rect series, Radial, pin pitch=7.50mm, , length*width=9*3.6mm^2, Capacitor, https://en.tdk.eu/inf/20/20/db/fc_2009/MKT_B32560_564.pdf
C Rect series Radial pin pitch 7.50mm  length 9mm width 3.6mm Capacitor
0
2
2
Capacitor_THT
C_Rect_L9.0mm_W3.8mm_P7.50mm_MKT
C, Rect series, Radial, pin pitch=7.50mm, , length*width=9*3.8mm^2, Capacitor, https://en.tdk.eu/inf/20/20/db/fc_2009/MKT_B32560_564.pdf
C Rect series Radial pin pitch 7.50mm  length 9mm width 3.8mm Capacitor
0
2
2
Capacitor_THT
C_Rect_L9.0mm_W3.9mm_P7.50mm_MKT
C, Rect series, Radial, pin pitch=7.50mm, , length*width=9*3.9mm^2, Capacitor, https://en.tdk.eu/inf/20/20/db/fc_2009/MKT_B32560_564.pdf
C Rect series Radial pin pitch 7.50mm  length 9mm width 3.9mm Capacitor
0
2
2
Capacitor_THT
C_Rect_L9.0mm_W4.0mm_P7.50mm_MKT
C, Rect series, Radial, pin pitch=7.50mm, , length*width=9*4.0mm^2, Capacitor, https://en.tdk.eu/inf/20/20/db/fc_2009/MKT_B32560_564.pdf
C Rect series Radial pin pitch 7.50mm  length 9mm width 4.0mm Capacitor
0
2
2
Capacitor_THT
C_Rect_L9.0mm_W4.2mm_P7.50mm_MKT
C, Rect series, Radial, pin pitch=7.50mm, , length*width=9*4.2mm^2, Capacitor, https://en.tdk.eu/inf/20/20/db/fc_2009/MKT_B32560_564.pdf
C Rect series Radial pin pitch 7.50mm  length 9mm width 4.2mm Capacitor
0
2
2
Capacitor_THT
C_Rect_L9.0mm_W4.9mm_P7.50mm_MKT
C, Rect series, Radial, pin pitch=7.50mm, , length*width=9*4.9mm^2, Capacitor, https://en.tdk.eu/inf/20/20/db/fc_2009/MKT_B32560_564.pdf
C Rect series Radial pin pitch 7.50mm  length 9mm width 4.9mm Capacitor
0
2
2
Capacitor_THT
C_Rect_L9.0mm_W5.1mm_P7.50mm_MKT
C, Rect series, Radial, pin pitch=7.50mm, , length*width=9*5.1mm^2, Capacitor, https://en.tdk.eu/inf/20/20/db/fc_2009/MKT_B32560_564.pdf
C Rect series Radial pin pitch 7.50mm  length 9mm width 5.1mm Capacitor
0
2
2
Capacitor_THT
C_Rect_L9.0mm_W5.7mm_P7.50mm_MKT
C, Rect series, Radial, pin pitch=7.50mm, , length*width=9*5.7mm^2, Capacitor, https://en.tdk.eu/inf/20/20/db/fc_2009/MKT_B32560_564.pdf
C Rect series Radial pin pitch 7.50mm  length 9mm width 5.7mm Capacitor
0
2
2
Capacitor_THT
C_Rect_L9.0mm_W6.4mm_P7.50mm_MKT
C, Rect series, Radial, pin pitch=7.50mm, , length*width=9*6.4mm^2, Capacitor, https://en.tdk.eu/inf/20/20/db/fc_2009/MKT_B32560_564.pdf
C Rect series Radial pin pitch 7.50mm  length 9mm width 6.4mm Capacitor
0
2
2
Capacitor_THT
C_Rect_L9.0mm_W6.7mm_P7.50mm_MKT
C, Rect series, Radial, pin pitch=7.50mm, , length*width=9*6.7mm^2, Capacitor, https://en.tdk.eu/inf/20/20/db/fc_2009/MKT_B32560_564.pdf
C Rect series Radial pin pitch 7.50mm  length 9mm width 6.7mm Capacitor
0
2
2
Capacitor_THT
C_Rect_L9.0mm_W7.7mm_P7.50mm_MKT
C, Rect series, Radial, pin pitch=7.50mm, , length*width=9*7.7mm^2, Capacitor, https://en.tdk.eu/inf/20/20/db/fc_2009/MKT_B32560_564.pdf
C Rect series Radial pin pitch 7.50mm  length 9mm width 7.7mm Capacitor
0
2
2
Capacitor_THT
C_Rect_L9.0mm_W8.5mm_P7.50mm_MKT
C, Rect series, Radial, pin pitch=7.50mm, , length*width=9*8.5mm^2, Capacitor, https://en.tdk.eu/inf/20/20/db/fc_2009/MKT_B32560_564.pdf
C Rect series Radial pin pitch 7.50mm  length 9mm width 8.5mm Capacitor
0
2
2
Capacitor_THT
C_Rect_L9.0mm_W9.5mm_P7.50mm_MKT
C, Rect series, Radial, pin pitch=7.50mm, , length*width=9*9.5mm^2, Capacitor, https://en.tdk.eu/inf/20/20/db/fc_2009/MKT_B32560_564.pdf
C Rect series Radial pin pitch 7.50mm  length 9mm width 9.5mm Capacitor
0
2
2
Capacitor_THT
C_Rect_L9.0mm_W9.8mm_P7.50mm_MKT
C, Rect series, Radial, pin pitch=7.50mm, , length*width=9*9.8mm^2, Capacitor, https://en.tdk.eu/inf/20/20/db/fc_2009/MKT_B32560_564.pdf
C Rect series Radial pin pitch 7.50mm  length 9mm width 9.8mm Capacitor
0
2
2
Capacitor_THT
C_Rect_L10.0mm_W2.5mm_P7.50mm_MKS4
C, Rect series, Radial, pin pitch=7.50mm, , length*width=10*2.5mm^2, Capacitor, http://www.wima.com/EN/WIMA_MKS_4.pdf
C Rect series Radial pin pitch 7.50mm  length 10mm width 2.5mm Capacitor
0
2
2
Capacitor_THT
C_Rect_L10.0mm_W3.0mm_P7.50mm_FKS3_FKP3
C, Rect series, Radial, pin pitch=7.50mm, , length*width=10*3mm^2, Capacitor, http://www.wima.com/EN/WIMA_FKS_3.pdf
C Rect series Radial pin pitch 7.50mm  length 10mm width 3mm Capacitor
0
2
2
Capacitor_THT
C_Rect_L10.0mm_W3.0mm_P7.50mm_MKS4
C, Rect series, Radial, pin pitch=7.50mm, , length*width=10*3.0mm^2, Capacitor, http://www.wima.com/EN/WIMA_MKS_4.pdf
C Rect series Radial pin pitch 7.50mm  length 10mm width 3.0mm Capacitor
0
2
2
Capacitor_THT
C_Rect_L10.0mm_W4.0mm_P7.50mm_FKS3_FKP3
C, Rect series, Radial, pin pitch=7.50mm, , length*width=10*4mm^2, Capacitor, http://www.wima.com/EN/WIMA_FKS_3.pdf
C Rect series Radial pin pitch 7.50mm  length 10mm width 4mm Capacitor
0
2
2
Capacitor_THT
C_Rect_L10.0mm_W4.0mm_P7.50mm_MKS4
C, Rect series, Radial, pin pitch=7.50mm, , length*width=10*4.0mm^2, Capacitor, http://www.wima.com/EN/WIMA_MKS_4.pdf
C Rect series Radial pin pitch 7.50mm  length 10mm width 4.0mm Capacitor
0
2
2
Capacitor_THT
C_Rect_L10.0mm_W5.0mm_P5.00mm_P7.50mm
C, Rect series, Radial, pin pitch=5.00mm 7.50mm, , length*width=10*5mm^2, Capacitor
C Rect series Radial pin pitch 5.00mm 7.50mm  length 10mm width 5mm Capacitor
0
4
2
Capacitor_THT
C_Rect_L10.3mm_W4.5mm_P7.50mm_MKS4
C, Rect series, Radial, pin pitch=7.50mm, , length*width=10.3*4.5mm^2, Capacitor, http://www.wima.com/EN/WIMA_MKS_4.pdf
C Rect series Radial pin pitch 7.50mm  length 10.3mm width 4.5mm Capacitor
0
2
2
Capacitor_THT
C_Rect_L10.3mm_W5.0mm_P7.50mm_MKS4
C, Rect series, Radial, pin pitch=7.50mm, , length*width=10.3*5mm^2, Capacitor, http://www.wima.com/EN/WIMA_MKS_4.pdf
C Rect series Radial pin pitch 7.50mm  length 10.3mm width 5mm Capacitor
0
2
2
Capacitor_THT
C_Rect_L10.3mm_W5.7mm_P7.50mm_MKS4
C, Rect series, Radial, pin pitch=7.50mm, , length*width=10.3*5.7mm^2, Capacitor, http://www.wima.com/EN/WIMA_MKS_4.pdf
C Rect series Radial pin pitch 7.50mm  length 10.3mm width 5.7mm Capacitor
0
2
2
Capacitor_THT
C_Rect_L10.3mm_W7.2mm_P7.50mm_MKS4
C, Rect series, Radial, pin pitch=7.50mm, , length*width=10.3*7.2mm^2, Capacitor, http://www.wima.com/EN/WIMA_MKS_4.pdf
C Rect series Radial pin pitch 7.50mm  length 10.3mm width 7.2mm Capacitor
0
2
2
Capacitor_THT
C_Rect_L11.0mm_W2.8mm_P10.00mm_MKT
C, Rect series, Radial, pin pitch=10.00mm, , length*width=11.0*2.8mm^2, Capacitor, https://en.tdk.eu/inf/20/20/db/fc_2009/MKT_B32560_564.pdf
C Rect series Radial pin pitch 10.00mm  length 11.0mm width 2.8mm Capacitor
0
2
2
Capacitor_THT
C_Rect_L11.0mm_W3.4mm_P10.00mm_MKT
C, Rect series, Radial, pin pitch=10.00mm, , length*width=11.0*3.4mm^2, Capacitor, https://en.tdk.eu/inf/20/20/db/fc_2009/MKT_B32560_564.pdf
C Rect series Radial pin pitch 10.00mm  length 11.0mm width 3.4mm Capacitor
0
2
2
Capacitor_THT
C_Rect_L11.0mm_W3.5mm_P10.00mm_MKT
C, Rect series, Radial, pin pitch=10.00mm, , length*width=11.0*3.5mm^2, Capacitor, https://en.tdk.eu/inf/20/20/db/fc_2009/MKT_B32560_564.pdf
C Rect series Radial pin pitch 10.00mm  length 11.0mm width 3.5mm Capacitor
0
2
2
Capacitor_THT
C_Rect_L11.0mm_W4.2mm_P10.00mm_MKT
C, Rect series, Radial, pin pitch=10.00mm, , length*width=11.0*4.2mm^2, Capacitor, https://en.tdk.eu/inf/20/20/db/fc_2009/MKT_B32560_564.pdf
C Rect series Radial pin pitch 10.00mm  length 11.0mm width 4.2mm Capacitor
0
2
2
Capacitor_THT
C_Rect_L11.0mm_W4.3mm_P10.00mm_MKT
C, Rect series, Radial, pin pitch=10.00mm, , length*width=11.0*4.3mm^2, Capacitor, https://en.tdk.eu/inf/20/20/db/fc_2009/MKT_B32560_564.pdf
C Rect series Radial pin pitch 10.00mm  length 11.0mm width 4.3mm Capacitor
0
2
2
Capacitor_THT
C_Rect_L11.0mm_W5.1mm_P10.00mm_MKT
C, Rect series, Radial, pin pitch=10.00mm, , length*width=11.0*5.1mm^2, Capacitor, https://en.tdk.eu/inf/20/20/db/fc_2009/MKT_B32560_564.pdf
C Rect series Radial pin pitch 10.00mm  length 11.0mm width 5.1mm Capacitor
0
2
2
Capacitor_THT
C_Rect_L11.0mm_W5.3mm_P10.00mm_MKT
C, Rect series, Radial, pin pitch=10.00mm, , length*width=11.0*5.3mm^2, Capacitor, https://en.tdk.eu/inf/20/20/db/fc_2009/MKT_B32560_564.pdf
C Rect series Radial pin pitch 10.00mm  length 11.0mm width 5.3mm Capacitor
0
2
2
Capacitor_THT
C_Rect_L11.0mm_W6.3mm_P10.00mm_MKT
C, Rect series, Radial, pin pitch=10.00mm, , length*width=11.0*6.3mm^2, Capacitor, https://en.tdk.eu/inf/20/20/db/fc_2009/MKT_B32560_564.pdf
C Rect series Radial pin pitch 10.00mm  length 11.0mm width 6.3mm Capacitor
0
2
2
Capacitor_THT
C_Rect_L11.0mm_W6.4mm_P10.00mm_MKT
C, Rect series, Radial, pin pitch=10.00mm, , length*width=11.0*6.4mm^2, Capacitor, https://en.tdk.eu/inf/20/20/db/fc_2009/MKT_B32560_564.pdf
C Rect series Radial pin pitch 10.00mm  length 11.0mm width 6.4mm Capacitor
0
2
2
Capacitor_THT
C_Rect_L11.0mm_W7.3mm_P10.00mm_MKT
C, Rect series, Radial, pin pitch=10.00mm, , length*width=11.0*7.3mm^2, Capacitor, https://en.tdk.eu/inf/20/20/db/fc_2009/MKT_B32560_564.pdf
C Rect series Radial pin pitch 10.00mm  length 11.0mm width 7.3mm Capacitor
0
2
2
Capacitor_THT
C_Rect_L11.0mm_W8.8mm_P10.00mm_MKT
C, Rect series, Radial, pin pitch=10.00mm, , length*width=11.0*8.8mm^2, Capacitor, https://en.tdk.eu/inf/20/20/db/fc_2009/MKT_B32560_564.pdf
C Rect series Radial pin pitch 10.00mm  length 11.0mm width 8.8mm Capacitor
0
2
2
Capacitor_THT
C_Rect_L11.5mm_W2.0mm_P10.00mm_MKT
C, Rect series, Radial, pin pitch=10.00mm, , length*width=11.5*2mm^2, Capacitor, https://en.tdk.eu/inf/20/20/db/fc_2009/MKT_B32560_564.pdf
C Rect series Radial pin pitch 10.00mm  length 11.5mm width 2mm Capacitor
0
2
2
Capacitor_THT
C_Rect_L11.5mm_W2.6mm_P10.00mm_MKT
C, Rect series, Radial, pin pitch=10.00mm, , length*width=11.5*2.6mm^2, Capacitor, https://en.tdk.eu/inf/20/20/db/fc_2009/MKT_B32560_564.pdf
C Rect series Radial pin pitch 10.00mm  length 11.5mm width 2.6mm Capacitor
0
2
2
Capacitor_THT
C_Rect_L11.5mm_W2.8mm_P10.00mm_MKT
C, Rect series, Radial, pin pitch=10.00mm, , length*width=11.5*2.8mm^2, Capacitor, https://en.tdk.eu/inf/20/20/db/fc_2009/MKT_B32560_564.pdf
C Rect series Radial pin pitch 10.00mm  length 11.5mm width 2.8mm Capacitor
0
2
2
Capacitor_THT
C_Rect_L11.5mm_W3.2mm_P10.00mm_MKT
C, Rect series, Radial, pin pitch=10.00mm, , length*width=11.5*3.2mm^2, Capacitor, https://en.tdk.eu/inf/20/20/db/fc_2009/MKT_B32560_564.pdf
C Rect series Radial pin pitch 10.00mm  length 11.5mm width 3.2mm Capacitor
0
2
2
Capacitor_THT
C_Rect_L11.5mm_W3.5mm_P10.00mm_MKT
C, Rect series, Radial, pin pitch=10.00mm, , length*width=11.5*3.5mm^2, Capacitor, https://en.tdk.eu/inf/20/20/db/fc_2009/MKT_B32560_564.pdf
C Rect series Radial pin pitch 10.00mm  length 11.5mm width 3.5mm Capacitor
0
2
2
Capacitor_THT
C_Rect_L11.5mm_W3.6mm_P10.00mm_MKT
C, Rect series, Radial, pin pitch=10.00mm, , length*width=11.5*3.6mm^2, Capacitor, https://en.tdk.eu/inf/20/20/db/fc_2009/MKT_B32560_564.pdf
C Rect series Radial pin pitch 10.00mm  length 11.5mm width 3.6mm Capacitor
0
2
2
Capacitor_THT
C_Rect_L11.5mm_W4.0mm_P10.00mm_MKT
C, Rect series, Radial, pin pitch=10.00mm, , length*width=11.5*4.0mm^2, Capacitor, https://en.tdk.eu/inf/20/20/db/fc_2009/MKT_B32560_564.pdf
C Rect series Radial pin pitch 10.00mm  length 11.5mm width 4.0mm Capacitor
0
2
2
Capacitor_THT
C_Rect_L11.5mm_W4.3mm_P10.00mm_MKT
C, Rect series, Radial, pin pitch=10.00mm, , length*width=11.5*4.3mm^2, Capacitor, https://en.tdk.eu/inf/20/20/db/fc_2009/MKT_B32560_564.pdf
C Rect series Radial pin pitch 10.00mm  length 11.5mm width 4.3mm Capacitor
0
2
2
Capacitor_THT
C_Rect_L11.5mm_W4.5mm_P10.00mm_MKT
C, Rect series, Radial, pin pitch=10.00mm, , length*width=11.5*4.5mm^2, Capacitor, https://en.tdk.eu/inf/20/20/db/fc_2009/MKT_B32560_564.pdf
C Rect series Radial pin pitch 10.00mm  length 11.5mm width 4.5mm Capacitor
0
2
2
Capacitor_THT
C_Rect_L11.5mm_W5.0mm_P10.00mm_MKT
C, Rect series, Radial, pin pitch=10.00mm, , length*width=11.5*5mm^2, Capacitor, https://en.tdk.eu/inf/20/20/db/fc_2009/MKT_B32560_564.pdf
C Rect series Radial pin pitch 10.00mm  length 11.5mm width 5mm Capacitor
0
2
2
Capacitor_THT
C_Rect_L11.5mm_W5.1mm_P10.00mm_MKT
C, Rect series, Radial, pin pitch=10.00mm, , length*width=11.5*5.1mm^2, Capacitor, https://en.tdk.eu/inf/20/20/db/fc_2009/MKT_B32560_564.pdf
C Rect series Radial pin pitch 10.00mm  length 11.5mm width 5.1mm Capacitor
0
2
2
Capacitor_THT
C_Rect_L11.5mm_W5.2mm_P10.00mm_MKT
C, Rect series, Radial, pin pitch=10.00mm, , length*width=11.5*5.2mm^2, Capacitor, https://en.tdk.eu/inf/20/20/db/fc_2009/MKT_B32560_564.pdf
C Rect series Radial pin pitch 10.00mm  length 11.5mm width 5.2mm Capacitor
0
2
2
Capacitor_THT
C_Rect_L11.5mm_W5.6mm_P10.00mm_MKT
C, Rect series, Radial, pin pitch=10.00mm, , length*width=11.5*5.6mm^2, Capacitor, https://en.tdk.eu/inf/20/20/db/fc_2009/MKT_B32560_564.pdf
C Rect series Radial pin pitch 10.00mm  length 11.5mm width 5.6mm Capacitor
0
2
2
Capacitor_THT
C_Rect_L11.5mm_W6.4mm_P10.00mm_MKT
C, Rect series, Radial, pin pitch=10.00mm, , length*width=11.5*6.4mm^2, Capacitor, https://en.tdk.eu/inf/20/20/db/fc_2009/MKT_B32560_564.pdf
C Rect series Radial pin pitch 10.00mm  length 11.5mm width 6.4mm Capacitor
0
2
2
Capacitor_THT
C_Rect_L11.5mm_W6.6mm_P10.00mm_MKT
C, Rect series, Radial, pin pitch=10.00mm, , length*width=11.5*6.6mm^2, Capacitor, https://en.tdk.eu/inf/20/20/db/fc_2009/MKT_B32560_564.pdf
C Rect series Radial pin pitch 10.00mm  length 11.5mm width 6.6mm Capacitor
0
2
2
Capacitor_THT
C_Rect_L11.5mm_W6.9mm_P10.00mm_MKT
C, Rect series, Radial, pin pitch=10.00mm, , length*width=11.5*6.9mm^2, Capacitor, https://en.tdk.eu/inf/20/20/db/fc_2009/MKT_B32560_564.pdf
C Rect series Radial pin pitch 10.00mm  length 11.5mm width 6.9mm Capacitor
0
2
2
Capacitor_THT
C_Rect_L11.5mm_W7.3mm_P10.00mm_MKT
C, Rect series, Radial, pin pitch=10.00mm, , length*width=11.5*7.3mm^2, Capacitor, https://en.tdk.eu/inf/20/20/db/fc_2009/MKT_B32560_564.pdf
C Rect series Radial pin pitch 10.00mm  length 11.5mm width 7.3mm Capacitor
0
2
2
Capacitor_THT
C_Rect_L11.5mm_W7.5mm_P10.00mm_MKT
C, Rect series, Radial, pin pitch=10.00mm, , length*width=11.5*7.5mm^2, Capacitor, https://en.tdk.eu/inf/20/20/db/fc_2009/MKT_B32560_564.pdf
C Rect series Radial pin pitch 10.00mm  length 11.5mm width 7.5mm Capacitor
0
2
2
Capacitor_THT
C_Rect_L11.5mm_W7.8mm_P10.00mm_MKT
C, Rect series, Radial, pin pitch=10.00mm, , length*width=11.5*7.8mm^2, Capacitor, https://en.tdk.eu/inf/20/20/db/fc_2009/MKT_B32560_564.pdf
C Rect series Radial pin pitch 10.00mm  length 11.5mm width 7.8mm Capacitor
0
2
2
Capacitor_THT
C_Rect_L11.5mm_W8.0mm_P10.00mm_MKT
C, Rect series, Radial, pin pitch=10.00mm, , length*width=11.5*8.0mm^2, Capacitor, https://en.tdk.eu/inf/20/20/db/fc_2009/MKT_B32560_564.pdf
C Rect series Radial pin pitch 10.00mm  length 11.5mm width 8.0mm Capacitor
0
2
2
Capacitor_THT
C_Rect_L11.5mm_W8.8mm_P10.00mm_MKT
C, Rect series, Radial, pin pitch=10.00mm, , length*width=11.5*8.8mm^2, Capacitor, https://en.tdk.eu/inf/20/20/db/fc_2009/MKT_B32560_564.pdf
C Rect series Radial pin pitch 10.00mm  length 11.5mm width 8.8mm Capacitor
0
2
2
Capacitor_THT
C_Rect_L11.5mm_W9.5mm_P10.00mm_MKT
C, Rect series, Radial, pin pitch=10.00mm, , length*width=11.5*9.5mm^2, Capacitor, https://en.tdk.eu/inf/20/20/db/fc_2009/MKT_B32560_564.pdf
C Rect series Radial pin pitch 10.00mm  length 11.5mm width 9.5mm Capacitor
0
2
2
Capacitor_THT
C_Rect_L11.5mm_W9.8mm_P10.00mm_MKT
C, Rect series, Radial, pin pitch=10.00mm, , length*width=11.5*9.8mm^2, Capacitor, https://en.tdk.eu/inf/20/20/db/fc_2009/MKT_B32560_564.pdf
C Rect series Radial pin pitch 10.00mm  length 11.5mm width 9.8mm Capacitor
0
2
2
Capacitor_THT
C_Rect_L13.0mm_W3.0mm_P10.00mm_FKS3_FKP3_MKS4
C, Rect series, Radial, pin pitch=10.00mm, , length*width=13*3mm^2, Capacitor, http://www.wima.com/EN/WIMA_FKS_3.pdf, http://www.wima.com/EN/WIMA_MKS_4.pdf
C Rect series Radial pin pitch 10.00mm  length 13mm width 3mm Capacitor
0
2
2
Capacitor_THT
C_Rect_L13.0mm_W4.0mm_P10.00mm_FKS3_FKP3_MKS4
C, Rect series, Radial, pin pitch=10.00mm, , length*width=13*4mm^2, Capacitor, http://www.wima.com/EN/WIMA_FKS_3.pdf, http://www.wima.com/EN/WIMA_MKS_4.pdf
C Rect series Radial pin pitch 10.00mm  length 13mm width 4mm Capacitor
0
2
2
Capacitor_THT
C_Rect_L13.0mm_W5.0mm_P10.00mm_FKS3_FKP3_MKS4
C, Rect series, Radial, pin pitch=10.00mm, , length*width=13*5mm^2, Capacitor, http://www.wima.com/EN/WIMA_FKS_3.pdf, http://www.wima.com/EN/WIMA_MKS_4.pdf
C Rect series Radial pin pitch 10.00mm  length 13mm width 5mm Capacitor
0
2
2
Capacitor_THT
C_Rect_L13.0mm_W6.0mm_P10.00mm_FKS3_FKP3_MKS4
C, Rect series, Radial, pin pitch=10.00mm, , length*width=13*6mm^2, Capacitor, http://www.wima.com/EN/WIMA_FKS_3.pdf, http://www.wima.com/EN/WIMA_MKS_4.pdf
C Rect series Radial pin pitch 10.00mm  length 13mm width 6mm Capacitor
0
2
2
Capacitor_THT
C_Rect_L13.0mm_W6.5mm_P7.50mm_P10.00mm
C, Rect series, Radial, pin pitch=7.50mm 10.00mm, , length*width=13*6.5mm^2, Capacitor
C Rect series Radial pin pitch 7.50mm 10.00mm  length 13mm width 6.5mm Capacitor
0
4
2
Capacitor_THT
C_Rect_L13.0mm_W8.0mm_P10.00mm_FKS3_FKP3_MKS4
C, Rect series, Radial, pin pitch=10.00mm, , length*width=13*8mm^2, Capacitor, http://www.wima.com/EN/WIMA_FKS_3.pdf, http://www.wima.com/EN/WIMA_MKS_4.pdf
C Rect series Radial pin pitch 10.00mm  length 13mm width 8mm Capacitor
0
2
2
Capacitor_THT
C_Rect_L13.5mm_W4.0mm_P10.00mm_FKS3_FKP3_MKS4
C, Rect series, Radial, pin pitch=10.00mm, , length*width=13.5*4mm^2, Capacitor, http://www.wima.com/EN/WIMA_FKS_3.pdf, http://www.wima.com/EN/WIMA_MKS_4.pdf
C Rect series Radial pin pitch 10.00mm  length 13.5mm width 4mm Capacitor
0
2
2
Capacitor_THT
C_Rect_L13.5mm_W5.0mm_P10.00mm_FKS3_FKP3_MKS4
C, Rect series, Radial, pin pitch=10.00mm, , length*width=13.5*5mm^2, Capacitor, http://www.wima.com/EN/WIMA_FKS_3.pdf, http://www.wima.com/EN/WIMA_MKS_4.pdf
C Rect series Radial pin pitch 10.00mm  length 13.5mm width 5mm Capacitor
0
2
2
Capacitor_THT
C_Rect_L16.5mm_W4.7mm_P15.00mm_MKT
C, Rect series, Radial, pin pitch=15.00mm, , length*width=16.5*4.7mm^2, Capacitor, https://en.tdk.eu/inf/20/20/db/fc_2009/MKT_B32560_564.pdf
C Rect series Radial pin pitch 15.00mm  length 16.5mm width 4.7mm Capacitor
0
2
2
Capacitor_THT
C_Rect_L16.5mm_W4.9mm_P15.00mm_MKT
C, Rect series, Radial, pin pitch=15.00mm, , length*width=16.5*4.9mm^2, Capacitor, https://en.tdk.eu/inf/20/20/db/fc_2009/MKT_B32560_564.pdf
C Rect series Radial pin pitch 15.00mm  length 16.5mm width 4.9mm Capacitor
0
2
2
Capacitor_THT
C_Rect_L16.5mm_W5.0mm_P15.00mm_MKT
C, Rect series, Radial, pin pitch=15.00mm, , length*width=16.5*5mm^2, Capacitor, https://en.tdk.eu/inf/20/20/db/fc_2009/MKT_B32560_564.pdf
C Rect series Radial pin pitch 15.00mm  length 16.5mm width 5mm Capacitor
0
2
2
Capacitor_THT
C_Rect_L16.5mm_W6.0mm_P15.00mm_MKT
C, Rect series, Radial, pin pitch=15.00mm, , length*width=16.5*6mm^2, Capacitor, https://en.tdk.eu/inf/20/20/db/fc_2009/MKT_B32560_564.pdf
C Rect series Radial pin pitch 15.00mm  length 16.5mm width 6mm Capacitor
0
2
2
Capacitor_THT
C_Rect_L16.5mm_W7.0mm_P15.00mm_MKT
C, Rect series, Radial, pin pitch=15.00mm, , length*width=16.5*7mm^2, Capacitor, https://en.tdk.eu/inf/20/20/db/fc_2009/MKT_B32560_564.pdf
C Rect series Radial pin pitch 15.00mm  length 16.5mm width 7mm Capacitor
0
2
2
Capacitor_THT
C_Rect_L16.5mm_W7.3mm_P15.00mm_MKT
C, Rect series, Radial, pin pitch=15.00mm, , length*width=16.5*7.3mm^2, Capacitor, https://en.tdk.eu/inf/20/20/db/fc_2009/MKT_B32560_564.pdf
C Rect series Radial pin pitch 15.00mm  length 16.5mm width 7.3mm Capacitor
0
2
2
Capacitor_THT
C_Rect_L16.5mm_W8.7mm_P15.00mm_MKT
C, Rect series, Radial, pin pitch=15.00mm, , length*width=16.5*8.7mm^2, Capacitor, https://en.tdk.eu/inf/20/20/db/fc_2009/MKT_B32560_564.pdf
C Rect series Radial pin pitch 15.00mm  length 16.5mm width 8.7mm Capacitor
0
2
2
Capacitor_THT
C_Rect_L16.5mm_W8.9mm_P15.00mm_MKT
C, Rect series, Radial, pin pitch=15.00mm, , length*width=16.5*8.9mm^2, Capacitor, https://en.tdk.eu/inf/20/20/db/fc_2009/MKT_B32560_564.pdf
C Rect series Radial pin pitch 15.00mm  length 16.5mm width 8.9mm Capacitor
0
2
2
Capacitor_THT
C_Rect_L16.5mm_W9.0mm_P15.00mm_MKT
C, Rect series, Radial, pin pitch=15.00mm, , length*width=16.5*9mm^2, Capacitor, https://en.tdk.eu/inf/20/20/db/fc_2009/MKT_B32560_564.pdf
C Rect series Radial pin pitch 15.00mm  length 16.5mm width 9mm Capacitor
0
2
2
Capacitor_THT
C_Rect_L16.5mm_W9.2mm_P15.00mm_MKT
C, Rect series, Radial, pin pitch=15.00mm, , length*width=16.5*9.2mm^2, Capacitor, https://en.tdk.eu/inf/20/20/db/fc_2009/MKT_B32560_564.pdf
C Rect series Radial pin pitch 15.00mm  length 16.5mm width 9.2mm Capacitor
0
2
2
Capacitor_THT
C_Rect_L16.5mm_W10.7mm_P15.00mm_MKT
C, Rect series, Radial, pin pitch=15.00mm, , length*width=16.5*10.7mm^2, Capacitor, https://en.tdk.eu/inf/20/20/db/fc_2009/MKT_B32560_564.pdf
C Rect series Radial pin pitch 15.00mm  length 16.5mm width 10.7mm Capacitor
0
2
2
Capacitor_THT
C_Rect_L16.5mm_W10.9mm_P15.00mm_MKT
C, Rect series, Radial, pin pitch=15.00mm, , length*width=16.5*10.9mm^2, Capacitor, https://en.tdk.eu/inf/20/20/db/fc_2009/MKT_B32560_564.pdf
C Rect series Radial pin pitch 15.00mm  length 16.5mm width 10.9mm Capacitor
0
2
2
Capacitor_THT
C_Rect_L16.5mm_W11.2mm_P15.00mm_MKT
C, Rect series, Radial, pin pitch=15.00mm, , length*width=16.5*11.2mm^2, Capacitor, https://en.tdk.eu/inf/20/20/db/fc_2009/MKT_B32560_564.pdf
C Rect series Radial pin pitch 15.00mm  length 16.5mm width 11.2mm Capacitor
0
2
2
Capacitor_THT
C_Rect_L16.5mm_W11.8mm_P15.00mm_MKT
C, Rect series, Radial, pin pitch=15.00mm, , length*width=16.5*11.8mm^2, Capacitor, https://en.tdk.eu/inf/20/20/db/fc_2009/MKT_B32560_564.pdf
C Rect series Radial pin pitch 15.00mm  length 16.5mm width 11.8mm Capacitor
0
2
2
Capacitor_THT
C_Rect_L16.5mm_W13.5mm_P15.00mm_MKT
C, Rect series, Radial, pin pitch=15.00mm, , length*width=16.5*13.5mm^2, Capacitor, https://en.tdk.eu/inf/20/20/db/fc_2009/MKT_B32560_564.pdf
C Rect series Radial pin pitch 15.00mm  length 16.5mm width 13.5mm Capacitor
0
2
2
Capacitor_THT
C_Rect_L16.5mm_W13.7mm_P15.00mm_MKT
C, Rect series, Radial, pin pitch=15.00mm, , length*width=16.5*13.7mm^2, Capacitor, https://en.tdk.eu/inf/20/20/db/fc_2009/MKT_B32560_564.pdf
C Rect series Radial pin pitch 15.00mm  length 16.5mm width 13.7mm Capacitor
0
2
2
Capacitor_THT
C_Rect_L16.5mm_W13.9mm_P15.00mm_MKT
C, Rect series, Radial, pin pitch=15.00mm, , length*width=16.5*13.9mm^2, Capacitor, https://en.tdk.eu/inf/20/20/db/fc_2009/MKT_B32560_564.pdf
C Rect series Radial pin pitch 15.00mm  length 16.5mm width 13.9mm Capacitor
0
2
2
Capacitor_THT
C_Rect_L18.0mm_W5.0mm_P15.00mm_FKS3_FKP3
C, Rect series, Radial, pin pitch=15.00mm, , length*width=18*5mm^2, Capacitor, http://www.wima.com/EN/WIMA_FKS_3.pdf
C Rect series Radial pin pitch 15.00mm  length 18mm width 5mm Capacitor
0
2
2
Capacitor_THT
C_Rect_L18.0mm_W6.0mm_P15.00mm_FKS3_FKP3
C, Rect series, Radial, pin pitch=15.00mm, , length*width=18*6mm^2, Capacitor, http://www.wima.com/EN/WIMA_FKS_3.pdf
C Rect series Radial pin pitch 15.00mm  length 18mm width 6mm Capacitor
0
2
2
Capacitor_THT
C_Rect_L18.0mm_W7.0mm_P15.00mm_FKS3_FKP3
C, Rect series, Radial, pin pitch=15.00mm, , length*width=18*7mm^2, Capacitor, http://www.wima.com/EN/WIMA_FKS_3.pdf
C Rect series Radial pin pitch 15.00mm  length 18mm width 7mm Capacitor
0
2
2
Capacitor_THT
C_Rect_L18.0mm_W8.0mm_P15.00mm_FKS3_FKP3
C, Rect series, Radial, pin pitch=15.00mm, , length*width=18*8mm^2, Capacitor, http://www.wima.com/EN/WIMA_FKS_3.pdf
C Rect series Radial pin pitch 15.00mm  length 18mm width 8mm Capacitor
0
2
2
Capacitor_THT
C_Rect_L18.0mm_W9.0mm_P15.00mm_FKS3_FKP3
C, Rect series, Radial, pin pitch=15.00mm, , length*width=18*9mm^2, Capacitor, http://www.wima.com/EN/WIMA_FKS_3.pdf
C Rect series Radial pin pitch 15.00mm  length 18mm width 9mm Capacitor
0
2
2
Capacitor_THT
C_Rect_L18.0mm_W11.0mm_P15.00mm_FKS3_FKP3
C, Rect series, Radial, pin pitch=15.00mm, , length*width=18*11mm^2, Capacitor, http://www.wima.com/EN/WIMA_FKS_3.pdf
C Rect series Radial pin pitch 15.00mm  length 18mm width 11mm Capacitor
0
2
2
Capacitor_THT
C_Rect_L19.0mm_W5.0mm_P15.00mm_MKS4
C, Rect series, Radial, pin pitch=15.00mm, , length*width=19*5mm^2, Capacitor, http://www.wima.com/EN/WIMA_MKS_4.pdf
C Rect series Radial pin pitch 15.00mm  length 19mm width 5mm Capacitor
0
2
2
Capacitor_THT
C_Rect_L19.0mm_W6.0mm_P15.00mm_MKS4
C, Rect series, Radial, pin pitch=15.00mm, , length*width=19*6mm^2, Capacitor, http://www.wima.com/EN/WIMA_MKS_4.pdf
C Rect series Radial pin pitch 15.00mm  length 19mm width 6mm Capacitor
0
2
2
Capacitor_THT
C_Rect_L19.0mm_W7.0mm_P15.00mm_MKS4
C, Rect series, Radial, pin pitch=15.00mm, , length*width=19*7mm^2, Capacitor, http://www.wima.com/EN/WIMA_MKS_4.pdf
C Rect series Radial pin pitch 15.00mm  length 19mm width 7mm Capacitor
0
2
2
Capacitor_THT
C_Rect_L19.0mm_W8.0mm_P15.00mm_MKS4
C, Rect series, Radial, pin pitch=15.00mm, , length*width=19*8mm^2, Capacitor, http://www.wima.com/EN/WIMA_MKS_4.pdf
C Rect series Radial pin pitch 15.00mm  length 19mm width 8mm Capacitor
0
2
2
Capacitor_THT
C_Rect_L19.0mm_W9.0mm_P15.00mm_MKS4
C, Rect series, Radial, pin pitch=15.00mm, , length*width=19*9mm^2, Capacitor, http://www.wima.com/EN/WIMA_MKS_4.pdf
C Rect series Radial pin pitch 15.00mm  length 19mm width 9mm Capacitor
0
2
2
Capacitor_THT
C_Rect_L19.0mm_W11.0mm_P15.00mm_MKS4
C, Rect series, Radial, pin pitch=15.00mm, , length*width=19*11mm^2, Capacitor, http://www.wima.com/EN/WIMA_MKS_4.pdf
C Rect series Radial pin pitch 15.00mm  length 19mm width 11mm Capacitor
0
2
2
Capacitor_THT
C_Rect_L24.0mm_W7.0mm_P22.50mm_MKT
C, Rect series, Radial, pin pitch=22.50mm, , length*width=24*7mm^2, Capacitor, https://en.tdk.eu/inf/20/20/db/fc_2009/MKT_B32560_564.pdf
C Rect series Radial pin pitch 22.50mm  length 24mm width 7mm Capacitor
0
2
2
Capacitor_THT
C_Rect_L24.0mm_W8.3mm_P22.50mm_MKT
C, Rect series, Radial, pin pitch=22.50mm, , length*width=24*8.3mm^2, Capacitor, https://en.tdk.eu/inf/20/20/db/fc_2009/MKT_B32560_564.pdf
C Rect series Radial pin pitch 22.50mm  length 24mm width 8.3mm Capacitor
0
2
2
Capacitor_THT
C_Rect_L24.0mm_W8.6mm_P22.50mm_MKT
C, Rect series, Radial, pin pitch=22.50mm, , length*width=24*8.6mm^2, Capacitor, https://en.tdk.eu/inf/20/20/db/fc_2009/MKT_B32560_564.pdf
C Rect series Radial pin pitch 22.50mm  length 24mm width 8.6mm Capacitor
0
2
2
Capacitor_THT
C_Rect_L24.0mm_W10.1mm_P22.50mm_MKT
C, Rect series, Radial, pin pitch=22.50mm, , length*width=24*10.1mm^2, Capacitor, https://en.tdk.eu/inf/20/20/db/fc_2009/MKT_B32560_564.pdf
C Rect series Radial pin pitch 22.50mm  length 24mm width 10.1mm Capacitor
0
2
2
Capacitor_THT
C_Rect_L24.0mm_W10.3mm_P22.50mm_MKT
C, Rect series, Radial, pin pitch=22.50mm, , length*width=24*10.3mm^2, Capacitor, https://en.tdk.eu/inf/20/20/db/fc_2009/MKT_B32560_564.pdf
C Rect series Radial pin pitch 22.50mm  length 24mm width 10.3mm Capacitor
0
2
2
Capacitor_THT
C_Rect_L24.0mm_W10.9mm_P22.50mm_MKT
C, Rect series, Radial, pin pitch=22.50mm, , length*width=24*10.9mm^2, Capacitor, https://en.tdk.eu/inf/20/20/db/fc_2009/MKT_B32560_564.pdf
C Rect series Radial pin pitch 22.50mm  length 24mm width 10.9mm Capacitor
0
2
2
Capacitor_THT
C_Rect_L24.0mm_W12.2mm_P22.50mm_MKT
C, Rect series, Radial, pin pitch=22.50mm, , length*width=24*12.2mm^2, Capacitor, https://en.tdk.eu/inf/20/20/db/fc_2009/MKT_B32560_564.pdf
C Rect series Radial pin pitch 22.50mm  length 24mm width 12.2mm Capacitor
0
2
2
Capacitor_THT
C_Rect_L24.0mm_W12.6mm_P22.50mm_MKT
C, Rect series, Radial, pin pitch=22.50mm, , length*width=24*12.6mm^2, Capacitor, https://en.tdk.eu/inf/20/20/db/fc_2009/MKT_B32560_564.pdf
C Rect series Radial pin pitch 22.50mm  length 24mm width 12.6mm Capacitor
0
2
2
Capacitor_THT
C_Rect_L24.0mm_W12.8mm_P22.50mm_MKT
C, Rect series, Radial, pin pitch=22.50mm, , length*width=24*12.8mm^2, Capacitor, https://en.tdk.eu/inf/20/20/db/fc_2009/MKT_B32560_564.pdf
C Rect series Radial pin pitch 22.50mm  length 24mm width 12.8mm Capacitor
0
2
2
Capacitor_THT
C_Rect_L26.5mm_W5.0mm_P22.50mm_MKS4
C, Rect series, Radial, pin pitch=22.50mm, , length*width=26.5*5mm^2, Capacitor, http://www.wima.com/EN/WIMA_MKS_4.pdf
C Rect series Radial pin pitch 22.50mm  length 26.5mm width 5mm Capacitor
0
2
2
Capacitor_THT
C_Rect_L26.5mm_W6.0mm_P22.50mm_MKS4
C, Rect series, Radial, pin pitch=22.50mm, , length*width=26.5*6mm^2, Capacitor, http://www.wima.com/EN/WIMA_MKS_4.pdf
C Rect series Radial pin pitch 22.50mm  length 26.5mm width 6mm Capacitor
0
2
2
Capacitor_THT
C_Rect_L26.5mm_W7.0mm_P22.50mm_MKS4
C, Rect series, Radial, pin pitch=22.50mm, , length*width=26.5*7mm^2, Capacitor, http://www.wima.com/EN/WIMA_MKS_4.pdf
C Rect series Radial pin pitch 22.50mm  length 26.5mm width 7mm Capacitor
0
2
2
Capacitor_THT
C_Rect_L26.5mm_W8.5mm_P22.50mm_MKS4
C, Rect series, Radial, pin pitch=22.50mm, , length*width=26.5*8.5mm^2, Capacitor, http://www.wima.com/EN/WIMA_MKS_4.pdf
C Rect series Radial pin pitch 22.50mm  length 26.5mm width 8.5mm Capacitor
0
2
2
Capacitor_THT
C_Rect_L26.5mm_W10.5mm_P22.50mm_MKS4
C, Rect series, Radial, pin pitch=22.50mm, , length*width=26.5*10.5mm^2, Capacitor, http://www.wima.com/EN/WIMA_MKS_4.pdf
C Rect series Radial pin pitch 22.50mm  length 26.5mm width 10.5mm Capacitor
0
2
2
Capacitor_THT
C_Rect_L26.5mm_W11.5mm_P22.50mm_MKS4
C, Rect series, Radial, pin pitch=22.50mm, , length*width=26.5*11.5mm^2, Capacitor, http://www.wima.com/EN/WIMA_MKS_4.pdf
C Rect series Radial pin pitch 22.50mm  length 26.5mm width 11.5mm Capacitor
0
2
2
Capacitor_THT
C_Rect_L27.0mm_W9.0mm_P22.00mm
C, Rect series, Radial, pin pitch=22.00mm, , length*width=27*9mm^2, Capacitor
C Rect series Radial pin pitch 22.00mm  length 27mm width 9mm Capacitor
0
2
2
Capacitor_THT
C_Rect_L27.0mm_W9.0mm_P23.00mm
C, Rect series, Radial, pin pitch=23.00mm, , length*width=27*9mm^2, Capacitor
C Rect series Radial pin pitch 23.00mm  length 27mm width 9mm Capacitor
0
2
2
Capacitor_THT
C_Rect_L27.0mm_W11.0mm_P22.00mm
C, Rect series, Radial, pin pitch=22.00mm, , length*width=27*11mm^2, Capacitor
C Rect series Radial pin pitch 22.00mm  length 27mm width 11mm Capacitor
0
2
2
Capacitor_THT
C_Rect_L28.0mm_W8.0mm_P22.50mm_MKS4
C, Rect series, Radial, pin pitch=22.50mm, , length*width=28*8mm^2, Capacitor, http://www.wima.com/EN/WIMA_MKS_4.pdf
C Rect series Radial pin pitch 22.50mm  length 28mm width 8mm Capacitor
0
2
2
Capacitor_THT
C_Rect_L28.0mm_W10.0mm_P22.50mm_MKS4
C, Rect series, Radial, pin pitch=22.50mm, , length*width=28*10mm^2, Capacitor, http://www.wima.com/EN/WIMA_MKS_4.pdf
C Rect series Radial pin pitch 22.50mm  length 28mm width 10mm Capacitor
0
2
2
Capacitor_THT
C_Rect_L28.0mm_W12.0mm_P22.50mm_MKS4
C, Rect series, Radial, pin pitch=22.50mm, , length*width=28*12mm^2, Capacitor, http://www.wima.com/EN/WIMA_MKS_4.pdf
C Rect series Radial pin pitch 22.50mm  length 28mm width 12mm Capacitor
0
2
2
Capacitor_THT
C_Rect_L29.0mm_W7.6mm_P27.50mm_MKT
C, Rect series, Radial, pin pitch=27.50mm, , length*width=29*7.6mm^2, Capacitor, https://en.tdk.eu/inf/20/20/db/fc_2009/MKT_B32560_564.pdf
C Rect series Radial pin pitch 27.50mm  length 29mm width 7.6mm Capacitor
0
2
2
Capacitor_THT
C_Rect_L29.0mm_W7.8mm_P27.50mm_MKT
C, Rect series, Radial, pin pitch=27.50mm, , length*width=29*7.8mm^2, Capacitor, https://en.tdk.eu/inf/20/20/db/fc_2009/MKT_B32560_564.pdf
C Rect series Radial pin pitch 27.50mm  length 29mm width 7.8mm Capacitor
0
2
2
Capacitor_THT
C_Rect_L29.0mm_W7.9mm_P27.50mm_MKT
C, Rect series, Radial, pin pitch=27.50mm, , length*width=29*7.9mm^2, Capacitor, https://en.tdk.eu/inf/20/20/db/fc_2009/MKT_B32560_564.pdf
C Rect series Radial pin pitch 27.50mm  length 29mm width 7.9mm Capacitor
0
2
2
Capacitor_THT
C_Rect_L29.0mm_W9.1mm_P27.50mm_MKT
C, Rect series, Radial, pin pitch=27.50mm, , length*width=29*9.1mm^2, Capacitor, https://en.tdk.eu/inf/20/20/db/fc_2009/MKT_B32560_564.pdf
C Rect series Radial pin pitch 27.50mm  length 29mm width 9.1mm Capacitor
0
2
2
Capacitor_THT
C_Rect_L29.0mm_W9.6mm_P27.50mm_MKT
C, Rect series, Radial, pin pitch=27.50mm, , length*width=29*9.6mm^2, Capacitor, https://en.tdk.eu/inf/20/20/db/fc_2009/MKT_B32560_564.pdf
C Rect series Radial pin pitch 27.50mm  length 29mm width 9.6mm Capacitor
0
2
2
Capacitor_THT
C_Rect_L29.0mm_W11.0mm_P27.50mm_MKT
C, Rect series, Radial, pin pitch=27.50mm, , length*width=29*11mm^2, Capacitor, https://en.tdk.eu/inf/20/20/db/fc_2009/MKT_B32560_564.pdf
C Rect series Radial pin pitch 27.50mm  length 29mm width 11mm Capacitor
0
2
2
Capacitor_THT
C_Rect_L29.0mm_W11.9mm_P27.50mm_MKT
C, Rect series, Radial, pin pitch=27.50mm, , length*width=29*11.9mm^2, Capacitor, https://en.tdk.eu/inf/20/20/db/fc_2009/MKT_B32560_564.pdf
C Rect series Radial pin pitch 27.50mm  length 29mm width 11.9mm Capacitor
0
2
2
Capacitor_THT
C_Rect_L29.0mm_W12.2mm_P27.50mm_MKT
C, Rect series, Radial, pin pitch=27.50mm, , length*width=29*12.2mm^2, Capacitor, https://en.tdk.eu/inf/20/20/db/fc_2009/MKT_B32560_564.pdf
C Rect series Radial pin pitch 27.50mm  length 29mm width 12.2mm Capacitor
0
2
2
Capacitor_THT
C_Rect_L29.0mm_W13.0mm_P27.50mm_MKT
C, Rect series, Radial, pin pitch=27.50mm, , length*width=29*13mm^2, Capacitor, https://en.tdk.eu/inf/20/20/db/fc_2009/MKT_B32560_564.pdf
C Rect series Radial pin pitch 27.50mm  length 29mm width 13mm Capacitor
0
2
2
Capacitor_THT
C_Rect_L29.0mm_W13.8mm_P27.50mm_MKT
C, Rect series, Radial, pin pitch=27.50mm, , length*width=29*13.8mm^2, Capacitor, https://en.tdk.eu/inf/20/20/db/fc_2009/MKT_B32560_564.pdf
C Rect series Radial pin pitch 27.50mm  length 29mm width 13.8mm Capacitor
0
2
2
Capacitor_THT
C_Rect_L29.0mm_W14.2mm_P27.50mm_MKT
C, Rect series, Radial, pin pitch=27.50mm, , length*width=29*14.2mm^2, Capacitor, https://en.tdk.eu/inf/20/20/db/fc_2009/MKT_B32560_564.pdf
C Rect series Radial pin pitch 27.50mm  length 29mm width 14.2mm Capacitor
0
2
2
Capacitor_THT
C_Rect_L29.0mm_W16.0mm_P27.50mm_MKT
C, Rect series, Radial, pin pitch=27.50mm, , length*width=29*16mm^2, Capacitor, https://en.tdk.eu/inf/20/20/db/fc_2009/MKT_B32560_564.pdf
C Rect series Radial pin pitch 27.50mm  length 29mm width 16mm Capacitor
0
2
2
Capacitor_THT
C_Rect_L31.5mm_W9.0mm_P27.50mm_MKS4
C, Rect series, Radial, pin pitch=27.50mm, , length*width=31.5*9mm^2, Capacitor, http://www.wima.com/EN/WIMA_MKS_4.pdf
C Rect series Radial pin pitch 27.50mm  length 31.5mm width 9mm Capacitor
0
2
2
Capacitor_THT
C_Rect_L31.5mm_W11.0mm_P27.50mm_MKS4
C, Rect series, Radial, pin pitch=27.50mm, , length*width=31.5*11mm^2, Capacitor, http://www.wima.com/EN/WIMA_MKS_4.pdf
C Rect series Radial pin pitch 27.50mm  length 31.5mm width 11mm Capacitor
0
2
2
Capacitor_THT
C_Rect_L31.5mm_W13.0mm_P27.50mm_MKS4
C, Rect series, Radial, pin pitch=27.50mm, , length*width=31.5*13mm^2, Capacitor, http://www.wima.com/EN/WIMA_MKS_4.pdf
C Rect series Radial pin pitch 27.50mm  length 31.5mm width 13mm Capacitor
0
2
2
Capacitor_THT
C_Rect_L31.5mm_W15.0mm_P27.50mm_MKS4
C, Rect series, Radial, pin pitch=27.50mm, , length*width=31.5*15mm^2, Capacitor, http://www.wima.com/EN/WIMA_MKS_4.pdf
C Rect series Radial pin pitch 27.50mm  length 31.5mm width 15mm Capacitor
0
2
2
Capacitor_THT
C_Rect_L31.5mm_W17.0mm_P27.50mm_MKS4
C, Rect series, Radial, pin pitch=27.50mm, , length*width=31.5*17mm^2, Capacitor, http://www.wima.com/EN/WIMA_MKS_4.pdf
C Rect series Radial pin pitch 27.50mm  length 31.5mm width 17mm Capacitor
0
2
2
Capacitor_THT
C_Rect_L31.5mm_W20.0mm_P27.50mm_MKS4
C, Rect series, Radial, pin pitch=27.50mm, , length*width=31.5*20mm^2, Capacitor, http://www.wima.com/EN/WIMA_MKS_4.pdf
C Rect series Radial pin pitch 27.50mm  length 31.5mm width 20mm Capacitor
0
2
2
Capacitor_THT
C_Rect_L32.0mm_W15.0mm_P27.00mm
C, Rect series, Radial, pin pitch=27.00mm, , length*width=32*15mm^2, Capacitor
C Rect series Radial pin pitch 27.00mm  length 32mm width 15mm Capacitor
0
2
2
Capacitor_THT
C_Rect_L33.0mm_W13.0mm_P27.50mm_MKS4
C, Rect series, Radial, pin pitch=27.50mm, , length*width=33*13mm^2, Capacitor, http://www.wima.com/EN/WIMA_MKS_4.pdf
C Rect series Radial pin pitch 27.50mm  length 33mm width 13mm Capacitor
0
2
2
Capacitor_THT
C_Rect_L33.0mm_W15.0mm_P27.50mm_MKS4
C, Rect series, Radial, pin pitch=27.50mm, , length*width=33*15mm^2, Capacitor, http://www.wima.com/EN/WIMA_MKS_4.pdf
C Rect series Radial pin pitch 27.50mm  length 33mm width 15mm Capacitor
0
2
2
Capacitor_THT
C_Rect_L33.0mm_W20.0mm_P27.50mm_MKS4
C, Rect series, Radial, pin pitch=27.50mm, , length*width=33*20mm^2, Capacitor, http://www.wima.com/EN/WIMA_MKS_4.pdf
C Rect series Radial pin pitch 27.50mm  length 33mm width 20mm Capacitor
0
2
2
Capacitor_THT
C_Rect_L41.5mm_W9.0mm_P37.50mm_MKS4
C, Rect series, Radial, pin pitch=37.50mm, , length*width=41.5*9mm^2, Capacitor, http://www.wima.com/EN/WIMA_MKS_4.pdf
C Rect series Radial pin pitch 37.50mm  length 41.5mm width 9mm Capacitor
0
2
2
Capacitor_THT
C_Rect_L41.5mm_W11.0mm_P37.50mm_MKS4
C, Rect series, Radial, pin pitch=37.50mm, , length*width=41.5*11mm^2, Capacitor, http://www.wima.com/EN/WIMA_MKS_4.pdf
C Rect series Radial pin pitch 37.50mm  length 41.5mm width 11mm Capacitor
0
2
2
Capacitor_THT
C_Rect_L41.5mm_W13.0mm_P37.50mm_MKS4
C, Rect series, Radial, pin pitch=37.50mm, , length*width=41.5*13mm^2, Capacitor, http://www.wima.com/EN/WIMA_MKS_4.pdf
C Rect series Radial pin pitch 37.50mm  length 41.5mm width 13mm Capacitor
0
2
2
Capacitor_THT
C_Rect_L41.5mm_W15.0mm_P37.50mm_MKS4
C, Rect series, Radial, pin pitch=37.50mm, , length*width=41.5*15mm^2, Capacitor, http://www.wima.com/EN/WIMA_MKS_4.pdf
C Rect series Radial pin pitch 37.50mm  length 41.5mm width 15mm Capacitor
0
2
2
Capacitor_THT
C_Rect_L41.5mm_W17.0mm_P37.50mm_MKS4
C, Rect series, Radial, pin pitch=37.50mm, , length*width=41.5*17mm^2, Capacitor, http://www.wima.com/EN/WIMA_MKS_4.pdf
C Rect series Radial pin pitch 37.50mm  length 41.5mm width 17mm Capacitor
0
2
2
Capacitor_THT
C_Rect_L41.5mm_W19.0mm_P37.50mm_MKS4
C, Rect series, Radial, pin pitch=37.50mm, , length*width=41.5*19mm^2, Capacitor, http://www.wima.com/EN/WIMA_MKS_4.pdf
C Rect series Radial pin pitch 37.50mm  length 41.5mm width 19mm Capacitor
0
2
2
Capacitor_THT
C_Rect_L41.5mm_W20.0mm_P37.50mm_MKS4
C, Rect series, Radial, pin pitch=37.50mm, , length*width=41.5*20mm^2, Capacitor, http://www.wima.com/EN/WIMA_MKS_4.pdf
C Rect series Radial pin pitch 37.50mm  length 41.5mm width 20mm Capacitor
0
2
2
Capacitor_THT
C_Rect_L41.5mm_W24.0mm_P37.50mm_MKS4
C, Rect series, Radial, pin pitch=37.50mm, , length*width=41.5*24mm^2, Capacitor, http://www.wima.com/EN/WIMA_MKS_4.pdf
C Rect series Radial pin pitch 37.50mm  length 41.5mm width 24mm Capacitor
0
2
2
Capacitor_THT
C_Rect_L41.5mm_W31.0mm_P37.50mm_MKS4
C, Rect series, Radial, pin pitch=37.50mm, , length*width=41.5*31mm^2, Capacitor, http://www.wima.com/EN/WIMA_MKS_4.pdf
C Rect series Radial pin pitch 37.50mm  length 41.5mm width 31mm Capacitor
0
2
2
Capacitor_THT
C_Rect_L41.5mm_W35.0mm_P37.50mm_MKS4
C, Rect series, Radial, pin pitch=37.50mm, , length*width=41.5*35mm^2, Capacitor, http://www.wima.com/EN/WIMA_MKS_4.pdf
C Rect series Radial pin pitch 37.50mm  length 41.5mm width 35mm Capacitor
0
2
2
Capacitor_THT
C_Rect_L41.5mm_W40.0mm_P37.50mm_MKS4
C, Rect series, Radial, pin pitch=37.50mm, , length*width=41.5*40mm^2, Capacitor, http://www.wima.com/EN/WIMA_MKS_4.pdf
C Rect series Radial pin pitch 37.50mm  length 41.5mm width 40mm Capacitor
0
2
2
Capacitor_THT
DX_5R5HxxxxU_D11.5mm_P10.00mm
CP, Radial series, Radial, pin pitch=10.00mm, diameter=11.5mm, Supercapacitor, http://www.elna.co.jp/en/capacitor/double_layer/catalog/pdf/dx_e.pdf
CP Radial series Radial pin pitch 10.00mm diameter 11.5mm supercapacitor
0
2
2
Capacitor_THT
DX_5R5VxxxxU_D11.5mm_P5.00mm
CP, Radial series, Radial, pin pitch=5.00mm, diameter=11.5mm, Supercapacitor, http://www.elna.co.jp/en/capacitor/double_layer/catalog/pdf/dx_e.pdf
CP Radial series Radial pin pitch 5.00mm diameter 11.5mm supercapacitor
0
2
2
Capacitor_THT
DX_5R5VxxxxU_D19.0mm_P5.00mm
CP, Radial series, Radial, pin pitch=5.00mm, diameter=19mm, Supercapacitor, http://www.elna.co.jp/en/capacitor/double_layer/catalog/pdf/dx_e.pdf
CP Radial series Radial pin pitch 5.00mm diameter 19mm supercapacitor
0
2
2
Capacitor_Tantalum_SMD
CP_EIA-1608-08_AVX-J
Tantalum Capacitor SMD AVX-J (1608-08 Metric), IPC_7351 nominal, (Body size from: https://www.vishay.com/docs/48064/_t58_vmn_pt0471_1601.pdf), generated with kicad-footprint-generator
capacitor tantalum
0
2
2
Capacitor_Tantalum_SMD
CP_EIA-1608-08_AVX-J_Pad1.25x1.05mm_HandSolder
Tantalum Capacitor SMD AVX-J (1608-08 Metric), IPC_7351 nominal, (Body size from: https://www.vishay.com/docs/48064/_t58_vmn_pt0471_1601.pdf), generated with kicad-footprint-generator
capacitor tantalum
0
2
2
Capacitor_Tantalum_SMD
CP_EIA-1608-10_AVX-L
Tantalum Capacitor SMD AVX-L (1608-10 Metric), IPC_7351 nominal, (Body size from: https://www.vishay.com/docs/48064/_t58_vmn_pt0471_1601.pdf), generated with kicad-footprint-generator
capacitor tantalum
0
2
2
Capacitor_Tantalum_SMD
CP_EIA-1608-10_AVX-L_Pad1.25x1.05mm_HandSolder
Tantalum Capacitor SMD AVX-L (1608-10 Metric), IPC_7351 nominal, (Body size from: https://www.vishay.com/docs/48064/_t58_vmn_pt0471_1601.pdf), generated with kicad-footprint-generator
capacitor tantalum
0
2
2
Capacitor_Tantalum_SMD
CP_EIA-2012-12_Kemet-R
Tantalum Capacitor SMD Kemet-R (2012-12 Metric), IPC_7351 nominal, (Body size from: https://www.vishay.com/docs/40182/tmch.pdf), generated with kicad-footprint-generator
capacitor tantalum
0
2
2
Capacitor_Tantalum_SMD
CP_EIA-2012-12_Kemet-R_Pad1.30x1.05mm_HandSolder
Tantalum Capacitor SMD Kemet-R (2012-12 Metric), IPC_7351 nominal, (Body size from: https://www.vishay.com/docs/40182/tmch.pdf), generated with kicad-footprint-generator
capacitor tantalum
0
2
2
Capacitor_Tantalum_SMD
CP_EIA-2012-15_AVX-P
Tantalum Capacitor SMD AVX-P (2012-15 Metric), IPC_7351 nominal, (Body size from: https://www.vishay.com/docs/40182/tmch.pdf), generated with kicad-footprint-generator
capacitor tantalum
0
2
2
Capacitor_Tantalum_SMD
CP_EIA-2012-15_AVX-P_Pad1.30x1.05mm_HandSolder
Tantalum Capacitor SMD AVX-P (2012-15 Metric), IPC_7351 nominal, (Body size from: https://www.vishay.com/docs/40182/tmch.pdf), generated with kicad-footprint-generator
capacitor tantalum
0
2
2
Capacitor_Tantalum_SMD
CP_EIA-3216-10_Kemet-I
Tantalum Capacitor SMD Kemet-I (3216-10 Metric), IPC_7351 nominal, (Body size from: http://www.kemet.com/Lists/ProductCatalog/Attachments/253/KEM_TC101_STD.pdf), generated with kicad-footprint-generator
capacitor tantalum
0
2
2
Capacitor_Tantalum_SMD
CP_EIA-3216-10_Kemet-I_Pad1.58x1.35mm_HandSolder
Tantalum Capacitor SMD Kemet-I (3216-10 Metric), IPC_7351 nominal, (Body size from: http://www.kemet.com/Lists/ProductCatalog/Attachments/253/KEM_TC101_STD.pdf), generated with kicad-footprint-generator
capacitor tantalum
0
2
2
Capacitor_Tantalum_SMD
CP_EIA-3216-12_Kemet-S
Tantalum Capacitor SMD Kemet-S (3216-12 Metric), IPC_7351 nominal, (Body size from: http://www.kemet.com/Lists/ProductCatalog/Attachments/253/KEM_TC101_STD.pdf), generated with kicad-footprint-generator
capacitor tantalum
0
2
2
Capacitor_Tantalum_SMD
CP_EIA-3216-12_Kemet-S_Pad1.58x1.35mm_HandSolder
Tantalum Capacitor SMD Kemet-S (3216-12 Metric), IPC_7351 nominal, (Body size from: http://www.kemet.com/Lists/ProductCatalog/Attachments/253/KEM_TC101_STD.pdf), generated with kicad-footprint-generator
capacitor tantalum
0
2
2
Capacitor_Tantalum_SMD
CP_EIA-3216-18_Kemet-A
Tantalum Capacitor SMD Kemet-A (3216-18 Metric), IPC_7351 nominal, (Body size from: http://www.kemet.com/Lists/ProductCatalog/Attachments/253/KEM_TC101_STD.pdf), generated with kicad-footprint-generator
capacitor tantalum
0
2
2
Capacitor_Tantalum_SMD
CP_EIA-3216-18_Kemet-A_Pad1.58x1.35mm_HandSolder
Tantalum Capacitor SMD Kemet-A (3216-18 Metric), IPC_7351 nominal, (Body size from: http://www.kemet.com/Lists/ProductCatalog/Attachments/253/KEM_TC101_STD.pdf), generated with kicad-footprint-generator
capacitor tantalum
0
2
2
Capacitor_Tantalum_SMD
CP_EIA-3528-12_Kemet-T
Tantalum Capacitor SMD Kemet-T (3528-12 Metric), IPC_7351 nominal, (Body size from: http://www.kemet.com/Lists/ProductCatalog/Attachments/253/KEM_TC101_STD.pdf), generated with kicad-footprint-generator
capacitor tantalum
0
2
2
Capacitor_Tantalum_SMD
CP_EIA-3528-12_Kemet-T_Pad1.50x2.35mm_HandSolder
Tantalum Capacitor SMD Kemet-T (3528-12 Metric), IPC_7351 nominal, (Body size from: http://www.kemet.com/Lists/ProductCatalog/Attachments/253/KEM_TC101_STD.pdf), generated with kicad-footprint-generator
capacitor tantalum
0
2
2
Capacitor_Tantalum_SMD
CP_EIA-3528-15_AVX-H
Tantalum Capacitor SMD AVX-H (3528-15 Metric), IPC_7351 nominal, (Body size from: http://www.kemet.com/Lists/ProductCatalog/Attachments/253/KEM_TC101_STD.pdf), generated with kicad-footprint-generator
capacitor tantalum
0
2
2
Capacitor_Tantalum_SMD
CP_EIA-3528-15_AVX-H_Pad1.50x2.35mm_HandSolder
Tantalum Capacitor SMD AVX-H (3528-15 Metric), IPC_7351 nominal, (Body size from: http://www.kemet.com/Lists/ProductCatalog/Attachments/253/KEM_TC101_STD.pdf), generated with kicad-footprint-generator
capacitor tantalum
0
2
2
Capacitor_Tantalum_SMD
CP_EIA-3528-21_Kemet-B
Tantalum Capacitor SMD Kemet-B (3528-21 Metric), IPC_7351 nominal, (Body size from: http://www.kemet.com/Lists/ProductCatalog/Attachments/253/KEM_TC101_STD.pdf), generated with kicad-footprint-generator
capacitor tantalum
0
2
2
Capacitor_Tantalum_SMD
CP_EIA-3528-21_Kemet-B_Pad1.50x2.35mm_HandSolder
Tantalum Capacitor SMD Kemet-B (3528-21 Metric), IPC_7351 nominal, (Body size from: http://www.kemet.com/Lists/ProductCatalog/Attachments/253/KEM_TC101_STD.pdf), generated with kicad-footprint-generator
capacitor tantalum
0
2
2
Capacitor_Tantalum_SMD
CP_EIA-6032-15_Kemet-U
Tantalum Capacitor SMD Kemet-U (6032-15 Metric), IPC_7351 nominal, (Body size from: http://www.kemet.com/Lists/ProductCatalog/Attachments/253/KEM_TC101_STD.pdf), generated with kicad-footprint-generator
capacitor tantalum
0
2
2
Capacitor_Tantalum_SMD
CP_EIA-6032-15_Kemet-U_Pad2.25x2.35mm_HandSolder
Tantalum Capacitor SMD Kemet-U (6032-15 Metric), IPC_7351 nominal, (Body size from: http://www.kemet.com/Lists/ProductCatalog/Attachments/253/KEM_TC101_STD.pdf), generated with kicad-footprint-generator
capacitor tantalum
0
2
2
Capacitor_Tantalum_SMD
CP_EIA-6032-20_AVX-F
Tantalum Capacitor SMD AVX-F (6032-20 Metric), IPC_7351 nominal, (Body size from: http://www.kemet.com/Lists/ProductCatalog/Attachments/253/KEM_TC101_STD.pdf), generated with kicad-footprint-generator
capacitor tantalum
0
2
2
Capacitor_Tantalum_SMD
CP_EIA-6032-20_AVX-F_Pad2.25x2.35mm_HandSolder
Tantalum Capacitor SMD AVX-F (6032-20 Metric), IPC_7351 nominal, (Body size from: http://www.kemet.com/Lists/ProductCatalog/Attachments/253/KEM_TC101_STD.pdf), generated with kicad-footprint-generator
capacitor tantalum
0
2
2
Capacitor_Tantalum_SMD
CP_EIA-6032-28_Kemet-C
Tantalum Capacitor SMD Kemet-C (6032-28 Metric), IPC_7351 nominal, (Body size from: http://www.kemet.com/Lists/ProductCatalog/Attachments/253/KEM_TC101_STD.pdf), generated with kicad-footprint-generator
capacitor tantalum
0
2
2
Capacitor_Tantalum_SMD
CP_EIA-6032-28_Kemet-C_Pad2.25x2.35mm_HandSolder
Tantalum Capacitor SMD Kemet-C (6032-28 Metric), IPC_7351 nominal, (Body size from: http://www.kemet.com/Lists/ProductCatalog/Attachments/253/KEM_TC101_STD.pdf), generated with kicad-footprint-generator
capacitor tantalum
0
2
2
Capacitor_Tantalum_SMD
CP_EIA-7132-20_AVX-U
Tantalum Capacitor SMD AVX-U (7132-20 Metric), IPC_7351 nominal, (Body size from: http://datasheets.avx.com/F72-F75.pdf), generated with kicad-footprint-generator
capacitor tantalum
0
2
2
Capacitor_Tantalum_SMD
CP_EIA-7132-20_AVX-U_Pad2.72x3.50mm_HandSolder
Tantalum Capacitor SMD AVX-U (7132-20 Metric), IPC_7351 nominal, (Body size from: http://datasheets.avx.com/F72-F75.pdf), generated with kicad-footprint-generator
capacitor tantalum
0
2
2
Capacitor_Tantalum_SMD
CP_EIA-7132-28_AVX-C
Tantalum Capacitor SMD AVX-C (7132-28 Metric), IPC_7351 nominal, (Body size from: http://datasheets.avx.com/F72-F75.pdf), generated with kicad-footprint-generator
capacitor tantalum
0
2
2
Capacitor_Tantalum_SMD
CP_EIA-7132-28_AVX-C_Pad2.72x3.50mm_HandSolder
Tantalum Capacitor SMD AVX-C (7132-28 Metric), IPC_7351 nominal, (Body size from: http://datasheets.avx.com/F72-F75.pdf), generated with kicad-footprint-generator
capacitor tantalum
0
2
2
Capacitor_Tantalum_SMD
CP_EIA-7260-15_AVX-R
Tantalum Capacitor SMD AVX-R (7260-15 Metric), IPC_7351 nominal, (Body size from: http://datasheets.avx.com/F72-F75.pdf), generated with kicad-footprint-generator
capacitor tantalum
0
2
2
Capacitor_Tantalum_SMD
CP_EIA-7260-15_AVX-R_Pad2.68x6.30mm_HandSolder
Tantalum Capacitor SMD AVX-R (7260-15 Metric), IPC_7351 nominal, (Body size from: http://datasheets.avx.com/F72-F75.pdf), generated with kicad-footprint-generator
capacitor tantalum
0
2
2
Capacitor_Tantalum_SMD
CP_EIA-7260-20_AVX-M
Tantalum Capacitor SMD AVX-M (7260-20 Metric), IPC_7351 nominal, (Body size from: http://datasheets.avx.com/F72-F75.pdf), generated with kicad-footprint-generator
capacitor tantalum
0
2
2
Capacitor_Tantalum_SMD
CP_EIA-7260-20_AVX-M_Pad2.68x6.30mm_HandSolder
Tantalum Capacitor SMD AVX-M (7260-20 Metric), IPC_7351 nominal, (Body size from: http://datasheets.avx.com/F72-F75.pdf), generated with kicad-footprint-generator
capacitor tantalum
0
2
2
Capacitor_Tantalum_SMD
CP_EIA-7260-28_AVX-M
Tantalum Capacitor SMD AVX-M (7260-28 Metric), IPC_7351 nominal, (Body size from: http://datasheets.avx.com/F72-F75.pdf), generated with kicad-footprint-generator
capacitor tantalum
0
2
2
Capacitor_Tantalum_SMD
CP_EIA-7260-28_AVX-M_Pad2.68x6.30mm_HandSolder
Tantalum Capacitor SMD AVX-M (7260-28 Metric), IPC_7351 nominal, (Body size from: http://datasheets.avx.com/F72-F75.pdf), generated with kicad-footprint-generator
capacitor tantalum
0
2
2
Capacitor_Tantalum_SMD
CP_EIA-7260-38_AVX-R
Tantalum Capacitor SMD AVX-R (7260-38 Metric), IPC_7351 nominal, (Body size from: http://datasheets.avx.com/F72-F75.pdf), generated with kicad-footprint-generator
capacitor tantalum
0
2
2
Capacitor_Tantalum_SMD
CP_EIA-7260-38_AVX-R_Pad2.68x6.30mm_HandSolder
Tantalum Capacitor SMD AVX-R (7260-38 Metric), IPC_7351 nominal, (Body size from: http://datasheets.avx.com/F72-F75.pdf), generated with kicad-footprint-generator
capacitor tantalum
0
2
2
Capacitor_Tantalum_SMD
CP_EIA-7343-15_Kemet-W
Tantalum Capacitor SMD Kemet-W (7343-15 Metric), IPC_7351 nominal, (Body size from: http://www.kemet.com/Lists/ProductCatalog/Attachments/253/KEM_TC101_STD.pdf), generated with kicad-footprint-generator
capacitor tantalum
0
2
2
Capacitor_Tantalum_SMD
CP_EIA-7343-15_Kemet-W_Pad2.25x2.55mm_HandSolder
Tantalum Capacitor SMD Kemet-W (7343-15 Metric), IPC_7351 nominal, (Body size from: http://www.kemet.com/Lists/ProductCatalog/Attachments/253/KEM_TC101_STD.pdf), generated with kicad-footprint-generator
capacitor tantalum
0
2
2
Capacitor_Tantalum_SMD
CP_EIA-7343-20_Kemet-V
Tantalum Capacitor SMD Kemet-V (7343-20 Metric), IPC_7351 nominal, (Body size from: http://www.kemet.com/Lists/ProductCatalog/Attachments/253/KEM_TC101_STD.pdf), generated with kicad-footprint-generator
capacitor tantalum
0
2
2
Capacitor_Tantalum_SMD
CP_EIA-7343-20_Kemet-V_Pad2.25x2.55mm_HandSolder
Tantalum Capacitor SMD Kemet-V (7343-20 Metric), IPC_7351 nominal, (Body size from: http://www.kemet.com/Lists/ProductCatalog/Attachments/253/KEM_TC101_STD.pdf), generated with kicad-footprint-generator
capacitor tantalum
0
2
2
Capacitor_Tantalum_SMD
CP_EIA-7343-30_AVX-N
Tantalum Capacitor SMD AVX-N (7343-30 Metric), IPC_7351 nominal, (Body size from: http://www.kemet.com/Lists/ProductCatalog/Attachments/253/KEM_TC101_STD.pdf), generated with kicad-footprint-generator
capacitor tantalum
0
2
2
Capacitor_Tantalum_SMD
CP_EIA-7343-30_AVX-N_Pad2.25x2.55mm_HandSolder
Tantalum Capacitor SMD AVX-N (7343-30 Metric), IPC_7351 nominal, (Body size from: http://www.kemet.com/Lists/ProductCatalog/Attachments/253/KEM_TC101_STD.pdf), generated with kicad-footprint-generator
capacitor tantalum
0
2
2
Capacitor_Tantalum_SMD
CP_EIA-7343-31_Kemet-D
Tantalum Capacitor SMD Kemet-D (7343-31 Metric), IPC_7351 nominal, (Body size from: http://www.kemet.com/Lists/ProductCatalog/Attachments/253/KEM_TC101_STD.pdf), generated with kicad-footprint-generator
capacitor tantalum
0
2
2
Capacitor_Tantalum_SMD
CP_EIA-7343-31_Kemet-D_Pad2.25x2.55mm_HandSolder
Tantalum Capacitor SMD Kemet-D (7343-31 Metric), IPC_7351 nominal, (Body size from: http://www.kemet.com/Lists/ProductCatalog/Attachments/253/KEM_TC101_STD.pdf), generated with kicad-footprint-generator
capacitor tantalum
0
2
2
Capacitor_Tantalum_SMD
CP_EIA-7343-40_Kemet-Y
Tantalum Capacitor SMD Kemet-Y (7343-40 Metric), IPC_7351 nominal, (Body size from: http://www.kemet.com/Lists/ProductCatalog/Attachments/253/KEM_TC101_STD.pdf), generated with kicad-footprint-generator
capacitor tantalum
0
2
2
Capacitor_Tantalum_SMD
CP_EIA-7343-40_Kemet-Y_Pad2.25x2.55mm_HandSolder
Tantalum Capacitor SMD Kemet-Y (7343-40 Metric), IPC_7351 nominal, (Body size from: http://www.kemet.com/Lists/ProductCatalog/Attachments/253/KEM_TC101_STD.pdf), generated with kicad-footprint-generator
capacitor tantalum
0
2
2
Capacitor_Tantalum_SMD
CP_EIA-7343-43_Kemet-X
Tantalum Capacitor SMD Kemet-X (7343-43 Metric), IPC_7351 nominal, (Body size from: http://www.kemet.com/Lists/ProductCatalog/Attachments/253/KEM_TC101_STD.pdf), generated with kicad-footprint-generator
capacitor tantalum
0
2
2
Capacitor_Tantalum_SMD
CP_EIA-7343-43_Kemet-X_Pad2.25x2.55mm_HandSolder
Tantalum Capacitor SMD Kemet-X (7343-43 Metric), IPC_7351 nominal, (Body size from: http://www.kemet.com/Lists/ProductCatalog/Attachments/253/KEM_TC101_STD.pdf), generated with kicad-footprint-generator
capacitor tantalum
0
2
2
Capacitor_Tantalum_SMD
CP_EIA-7360-38_Kemet-E
Tantalum Capacitor SMD Kemet-E (7360-38 Metric), IPC_7351 nominal, (Body size from: http://www.kemet.com/Lists/ProductCatalog/Attachments/253/KEM_TC101_STD.pdf), generated with kicad-footprint-generator
capacitor tantalum
0
2
2
Capacitor_Tantalum_SMD
CP_EIA-7360-38_Kemet-E_Pad2.25x4.25mm_HandSolder
Tantalum Capacitor SMD Kemet-E (7360-38 Metric), IPC_7351 nominal, (Body size from: http://www.kemet.com/Lists/ProductCatalog/Attachments/253/KEM_TC101_STD.pdf), generated with kicad-footprint-generator
capacitor tantalum
0
2
2
Capacitor_Tantalum_SMD
CP_EIA-7361-38_AVX-V
Tantalum Capacitor SMD AVX-V (7361-38 Metric), IPC_7351 nominal, (Body size from: http://datasheets.avx.com/NOS.pdf), generated with kicad-footprint-generator
capacitor tantalum
0
2
2
Capacitor_Tantalum_SMD
CP_EIA-7361-38_AVX-V_Pad2.18x3.30mm_HandSolder
Tantalum Capacitor SMD AVX-V (7361-38 Metric), IPC_7351 nominal, (Body size from: http://datasheets.avx.com/NOS.pdf), generated with kicad-footprint-generator
capacitor tantalum
0
2
2
Capacitor_Tantalum_SMD
CP_EIA-7361-438_AVX-U
Tantalum Capacitor SMD AVX-U (7361-438 Metric), IPC_7351 nominal, (Body size from: http://datasheets.avx.com/NOS.pdf), generated with kicad-footprint-generator
capacitor tantalum
0
2
2
Capacitor_Tantalum_SMD
CP_EIA-7361-438_AVX-U_Pad2.18x3.30mm_HandSolder
Tantalum Capacitor SMD AVX-U (7361-438 Metric), IPC_7351 nominal, (Body size from: http://datasheets.avx.com/NOS.pdf), generated with kicad-footprint-generator
capacitor tantalum
0
2
2
Connector
Banana_Jack_1Pin
Single banana socket, footprint - 6mm drill
banana socket
0
1
1
Connector
Banana_Jack_2Pin
Dual banana socket, footprint - 2 x 6mm drills
banana socket
0
2
2
Connector
Banana_Jack_3Pin
Triple banana socket, footprint - 3 x 6mm drills
banana socket
0
3
3
Connector
CUI_PD-30
3 pin connector, PD-30, http://www.cui.com/product/resource/pd-30.pdf
connector 3-pin PD-30 power DIN
0
4
4
Connector
CUI_PD-30S
3-pin nonstandard DIN connector, shielded, PD-30S, http://www.cui.com/product/resource/pd-30s.pdf
connector 3-pin PD-30S power DIN shielded
0
8
5
Connector
CUI_PD-30S_CircularHoles
3-pin nonstandard DIN connector, shielded, PD-30S, http://www.cui.com/product/resource/pd-30s.pdf
connector 3-pin PD-30S power DIN shielded
0
8
5
Connector
CalTest_CT3151
Right-angle standard banana jack, http://www.caltestelectronics.com/images/attachments/P315100rH_drawing.pdf
banana jack horizontal
0
4
1
Connector
Connector_SFP_and_Cage
https://www.te.com/commerce/DocumentDelivery/DDEController?Action=srchrtrv&DocNm=2227302&DocType=Customer+Drawing&DocLang=English
SFP+ SFP
0
40
21
Connector
DTF13-12Px
http://www.te.com/usa-en/product-DTF13-12PA-G003.html
DEUTSCH DT header 12 pin 
0
12
12
Connector
FanPinHeader_1x03_P2.54mm_Vertical
3-pin CPU fan Through hole pin header, see http://www.formfactors.org/developer%5Cspecs%5Crev1_2_public.pdf
pin header 3-pin CPU fan
0
3
3
Connector
FanPinHeader_1x04_P2.54mm_Vertical
4-pin CPU fan Through hole pin header, e.g. for Wieson part number 2366C888-007 Molex 47053-1000, Foxconn HF27040-M1, Tyco 1470947-1 or equivalent, see http://www.formfactors.org/developer%5Cspecs%5Crev1_2_public.pdf
pin header 4-pin CPU fan
0
4
4
Connector
GB042-34S-H10
http://www.lsmtron.com/pdf/Connector&Antenna_catalog.PDF
34pin SMD connector 
0
34
34
Connector
IHI_B6A-PCB-45_Vertical
https://lugsdirect.com/PDF_Webprint/B6A-PCB-45-XX(-X).pdf
connector IHI B6A-PCB-45
0
49
1
Connector
JWT_A3963_1x02_P3.96mm_Vertical
JWT A3963, 3.96mm pitch Pin head connector (http://www.jwt.com.tw/pro_pdf/A3963.pdf)
connector JWT A3963 pinhead
0
2
2
Connector
NS-Tech_Grove_1x04_P2mm_Vertical
https://statics3.seeedstudio.com/images/opl/datasheet/3470130P1.pdf
Grove-1x04
0
4
4
Connector
SpringContact_Harwin_S1941-46R
7.25mm SMT Multi-directional Spring Contact (T+R), https://cdn.harwin.com/pdfs/S1941R.pdf
spring contact emi emc shield
0
1
1
Connector
Tag-Connect_TC2030-IDC-FP_2x03_P1.27mm_Vertical
Tag-Connect programming header; http://www.tag-connect.com/Materials/TC2030-IDC.pdf
tag connect programming header pogo pins
0
6
6
Connector
Tag-Connect_TC2030-IDC-NL_2x03_P1.27mm_Vertical
Tag-Connect programming header; http://www.tag-connect.com/Materials/TC2030-IDC-NL.pdf
tag connect programming header pogo pins
0
6
6
Connector
Tag-Connect_TC2050-IDC-FP_2x05_P1.27mm_Vertical
Tag-Connect programming header; http://www.tag-connect.com/Materials/TC2050-IDC-430%20Datasheet.pdf
tag connect programming header pogo pins
0
10
10
Connector
Tag-Connect_TC2050-IDC-NL_2x05_P1.27mm_Vertical
Tag-Connect programming header; http://www.tag-connect.com/Materials/TC2050-IDC-NL%20Datasheet.pdf
tag connect programming header pogo pins
0
10
10
Connector
Tag-Connect_TC2050-IDC-NL_2x05_P1.27mm_Vertical_with_bottom_clip
Tag-Connect programming header with bottom courtyard for TC2050-NL Clip board ; https://www.tag-connect.com/wp-content/uploads/bsk-pdf-manager/TC2050-IDC-NL_Datasheet_8.pdf https://www.tag-connect.com/wp-content/uploads/bsk-pdf-manager/TC2050-CLIP_Datasheet_25.pdf
tag connect programming header pogo pins
0
10
10
Connector
Tag-Connect_TC2070-IDC-FP_2x07_P1.27mm_Vertical
Tag-Connect programming header; http://www.tag-connect.com/Materials/TC2070-IDC%20Datasheet.pdf
tag connect programming header pogo pins
0
14
14
Connector_AMASS
AMASS_MR30PW-FB_1x03_P3.50mm_Horizontal
Connector XT30 Horizontal PCB Female, https://www.tme.eu/en/Document/5e47640ba39fa492dbd4c0f4c8ae7b93/MR30PW%20SPEC.pdf
RC Connector XT30
0
5
3
Connector_AMASS
AMASS_MR30PW-M_1x03_P3.50mm_Horizontal
Connector XT30 Horizontal PCB Male, https://www.tme.eu/en/Document/5e47640ba39fa492dbd4c0f4c8ae7b93/MR30PW%20SPEC.pdf
RC Connector XT30
0
5
3
Connector_AMASS
AMASS_XT30PW-F_1x02_P2.50mm_Horizontal
Connector XT30 Horizontal PCB Female, https://www.tme.eu/en/Document/ce4077e36b79046da520ca73227e15de/XT30PW%20SPEC.pdf
RC Connector XT30
0
4
2
Connector_AMASS
AMASS_XT30PW-M_1x02_P2.50mm_Horizontal
Connector XT30 Horizontal PCB Male, https://www.tme.eu/en/Document/ce4077e36b79046da520ca73227e15de/XT30PW%20SPEC.pdf
RC Connector XT30
0
4
2
Connector_AMASS
AMASS_XT30U-F_1x02_P5.0mm_Vertical
Connector XT30 Vertical Cable Female, https://www.tme.eu/en/Document/3cbfa5cfa544d79584972dd5234a409e/XT30U%20SPEC.pdf
RC Connector XT30
0
2
2
Connector_AMASS
AMASS_XT30U-M_1x02_P5.0mm_Vertical
Connector XT30 Vertical Cable Male, https://www.tme.eu/en/Document/3cbfa5cfa544d79584972dd5234a409e/XT30U%20SPEC.pdf
RC Connector XT30
0
2
2
Connector_AMASS
AMASS_XT30UPB-F_1x02_P5.0mm_Vertical
Connector XT30 Vertical PCB Female, https://www.tme.eu/en/Document/4acc913878197f8c2e30d4b8cdc47230/XT30UPB%20SPEC.pdf
RC Connector XT30
0
2
2
Connector_AMASS
AMASS_XT30UPB-M_1x02_P5.0mm_Vertical
Connector XT30 Vertical PCB Male, https://www.tme.eu/en/Document/4acc913878197f8c2e30d4b8cdc47230/XT30UPB%20SPEC.pdf
RC Connector XT30
0
2
2
Connector_AMASS
AMASS_XT60-F_1x02_P7.20mm_Vertical
AMASS female XT60, through hole, vertical, https://www.tme.eu/Document/2d152ced3b7a446066e6c419d84bb460/XT60%20SPEC.pdf
XT60 female vertical
0
2
2
Connector_AMASS
AMASS_XT60-M_1x02_P7.20mm_Vertical
AMASS female XT60, through hole, vertical, https://www.tme.eu/Document/2d152ced3b7a446066e6c419d84bb460/XT60%20SPEC.pdf
XT60 female vertical
0
2
2
Connector_Amphenol
Amphenol_M8S-03PMMR-SF8001
M8 Male connector for panel, 90° PCB mount (https://www.amphenolltw.com/2012download/2D%20PDF/03_M%20Series%20Sensor%20Connectors/M8S-XXPMMR-SF8001.pdf)
three-pin M8
0
5
4
Connector_Audio
Jack_3.5mm_CUI_SJ-3523-SMT_Horizontal
3.5 mm, Stereo, Right Angle, Surface Mount (SMT), Audio Jack Connector (https://www.cui.com/product/resource/sj-352x-smt-series.pdf)
3.5mm audio cui horizontal jack stereo
0
3
3
Connector_Audio
Jack_3.5mm_CUI_SJ-3524-SMT_Horizontal
3.5 mm, Stereo, Right Angle, Surface Mount (SMT), Audio Jack Connector (https://www.cui.com/product/resource/sj-352x-smt-series.pdf)
3.5mm audio cui horizontal jack stereo
0
4
4
Connector_Audio
Jack_3.5mm_CUI_SJ1-3533NG_Horizontal
TRS 3.5mm, horizontal, through-hole, https://www.cui.com/product/resource/sj1-353xng.pdf
TRS audio jack stereo horizontal
0
3
3
Connector_Audio
Jack_3.5mm_CUI_SJ1-3533NG_Horizontal_CircularHoles
TRS 3.5mm, horizontal, through-hole, , circular holeshttps://www.cui.com/product/resource/sj1-353xng.pdf
TRS audio jack stereo horizontal circular
0
3
3
Connector_Audio
Jack_3.5mm_CUI_SJ1-3535NG_Horizontal
TRS 3.5mm, horizontal, through-hole, with switch, https://www.cui.com/product/resource/sj1-353xng.pdf
TRS audio jack stereo horizontal
0
5
5
Connector_Audio
Jack_3.5mm_CUI_SJ1-3535NG_Horizontal_CircularHoles
TRS 3.5mm, horizontal, through-hole, with switch, circular holes, https://www.cui.com/product/resource/sj1-353xng.pdf
TRS audio jack stereo horizontal circular
0
5
5
Connector_Audio
Jack_3.5mm_Ledino_KB3SPRS_Horizontal
https://www.reichelt.de/index.html?ACTION=7&LA=3&OPEN=0&INDEX=0&FILENAME=C160%252FKB3SPRS.pdf
jack stereo TRS
0
5
5
Connector_Audio
Jack_3.5mm_Lumberg_1503_07_Horizontal
TRS 3.5mm, horizontal, through-hole, https://downloads.lumberg.com/datenblaetter/en/1503_07.pdf
TRS audio jack horizontal
0
4
3
Connector_Audio
Jack_3.5mm_PJ311_Horizontal
PJ311 6pin SMD 3.5mm stereo headphones jack.
headphones jack plug stereo 3.5mm PJ311
0
6
6
Connector_Audio
Jack_3.5mm_PJ320D_Horizontal
Headphones with microphone connector, 3.5mm, 4 pins (http://www.qingpu-electronics.com/en/products/WQP-PJ320D-72.html)
3.5mm jack mic microphone phones headphones 4pins audio plug
0
4
4
Connector_Audio
Jack_3.5mm_PJ320E_Horizontal
Headphones with microphone connector, 3.5mm, 4 pins (http://www.qingpu-electronics.com/en/products/WQP-PJ320E-177.html)
3.5mm jack mic microphone phones headphones 4pins audio plug
0
5
4
Connector_Audio
Jack_3.5mm_PJ31060-I_Horizontal
PJ31060-I 6pin SMD 3.5mm headphones jack (http://www.china-bsun.com/Product48/1577.html)
headphones jack plug stereo 3.5mm PJ31060-I PJ31060
0
6
6
Connector_Audio
Jack_3.5mm_QingPu_WQP-PJ398SM_Vertical_CircularHoles
TRS 3.5mm, vertical, Thonkiconn, PCB mount, (http://www.qingpu-electronics.com/en/products/WQP-PJ398SM-362.html)
WQP-PJ398SM WQP-PJ301M-12 TRS 3.5mm mono vertical jack thonkiconn qingpu
0
3
3
Connector_Audio
Jack_3.5mm_Switronic_ST-005-G_horizontal
3.5mm horizontal headphones jack, http://akizukidenshi.com/download/ds/switronic/ST-005-G.pdf
Connector Audio Switronic ST-005-G
0
4
3
Connector_Audio
Jack_3.5mm_Technik_TWP-3002_Horizontal
3.5mm Horizontal Waterproof Stereo Headphones Jack, https://www.technik.com.hk/images/pdf_product/WP3002-PA66-A.pdf
audio jack stereo horizontal waterproof
0
7
4
Connector_Audio
Jack_6.35mm_Neutrik_NJ2FD-V_Vertical
6.35mm (1/4 in) Vertical Jack, Non-switching mono jack (T/S), https://www.neutrik.com/en/product/nj2fd-v
neutrik jack vertical
0
2
2
Connector_Audio
Jack_6.35mm_Neutrik_NJ3FD-V_Vertical
6.35mm (1/4 in) Vertical Jack, Non-switching stereo jack (T/R/S), https://www.neutrik.com/en/product/nj3fd-v
neutrik jack vertical
0
3
3
Connector_Audio
Jack_6.35mm_Neutrik_NJ5FD-V_Vertical
6.35mm (1/4 in) Vertical Jack, 2 x switching (normalling) stereo jack (T/TN/R/RN/S), https://www.neutrik.com/en/product/nj5fd-v
neutrik jack vertical
0
5
5
Connector_Audio
Jack_6.35mm_Neutrik_NJ6FD-V_Vertical
6.35mm (1/4 in) Vertical Jack, 3 x switching (normalling) stereo jack (T/TN/R/RN/S/SN), https://www.neutrik.com/en/product/nj6fd-v
neutrik jack vertical
0
6
6
Connector_Audio
Jack_6.35mm_Neutrik_NJ6TB-V_Vertical
6.35mm (1/4 in) Vertical Jack, 3 x switching (normalling) stereo jack  B-gauge type (T/TN/R/RN/S/SN), https://www.neutrik.com/en/product/nj6tb-v
neutrik jack vertical
0
6
6
Connector_Audio
Jack_6.35mm_Neutrik_NMJ4HCD2_Horizontal
M Series, 6.35mm (1/4in) mono jack, switched, with chrome ferrule and straight PCB pins, https://www.neutrik.com/en/product/nmj4hcd2
neutrik jack m
0
4
4
Connector_Audio
Jack_6.35mm_Neutrik_NMJ4HFD2_Horizontal
M Series, 6.35mm (1/4in) mono jack, switched, with full threaded nose and straight PCB pins, https://www.neutrik.com/en/product/nmj4hfd2
neutrik jack m
0
4
4
Connector_Audio
Jack_6.35mm_Neutrik_NMJ4HFD3_Horizontal
M Series, 6.35mm (1/4in) mono jack, switched, with a full threaded nose and offset PCB pins, https://www.neutrik.com/en/product/nmj4hfd3
neutrik jack m
0
4
4
Connector_Audio
Jack_6.35mm_Neutrik_NMJ4HHD2_Horizontal
M Series, 6.35mm (1/4in) mono jack, switched, with a half threaded nose and offset PCB pins, https://www.neutrik.com/en/product/nmj4hhd2
neutrik jack m
0
4
4
Connector_Audio
Jack_6.35mm_Neutrik_NMJ6HCD2_Horizontal
M Series, 6.35mm (1/4in) stereo jack, switched, with chrome ferrule and straight PCB pins, https://www.neutrik.com/en/product/nmj6hcd2
neutrik jack m
0
6
6
Connector_Audio
Jack_6.35mm_Neutrik_NMJ6HCD3_Horizontal
M Series, 6.35mm (1/4in) stereo jack, switched, with chrome ferrule and offset PCB pins, https://www.neutrik.com/en/product/nmj6hcd3
neutrik jack m
0
6
6
Connector_Audio
Jack_6.35mm_Neutrik_NMJ6HFD2-AU_Horizontal
M Series, 6.35mm (1/4in) stereo jack, switched, full threaded nose, straight PCB pins, gold plated contacts, https://www.neutrik.com/en/product/nmj6hfd2-au
neutrik jack m
0
6
6
Connector_Audio
Jack_6.35mm_Neutrik_NMJ6HFD2_Horizontal
M Series, 6.35mm (1/4in) stereo jack, switched, with full threaded nose and straight PCB pins, https://www.neutrik.com/en/product/nmj6hfd2
neutrik jack m
0
6
6
Connector_Audio
Jack_6.35mm_Neutrik_NMJ6HFD3_Horizontal
M Series, 6.35mm (1/4in) stereo jack, switched, with full threaded nose and offset PCB pins, https://www.neutrik.com/en/product/nmj6hfd3
neutrik jack m
0
6
6
Connector_Audio
Jack_6.35mm_Neutrik_NMJ6HFD4_Horizontal
M Series, 6.35mm (1/4in) stereo jack, switched, with full threaded nose and fishtail PCB pins, https://www.neutrik.com/en/product/nmj6hfd4
neutrik jack m
0
6
6
Connector_Audio
Jack_6.35mm_Neutrik_NMJ6HHD2_Horizontal
M Series, 6.35mm (1/4in) stereo jack, switched, with half threaded nose and offset PCB pins, https://www.neutrik.com/en/product/nmj6hhd2
neutrik jack m
0
6
6
Connector_Audio
Jack_6.35mm_Neutrik_NRJ3HF-1_Horizontal
Slim Jacks, 6.35mm (1/4in) stereo jack, unswitched, fully threaded nose, sleeve contact/front panel connection, https://www.neutrik.com/en/product/nrj3hf-1
neutrik jack slim
0
4
4
Connector_Audio
Jack_6.35mm_Neutrik_NRJ4HF-1_Horizontal
Slim Jacks, 6.35mm (1/4in) mono jack, switched, fully threaded nose, sleeve contact/front panel connection, https://www.neutrik.com/en/product/nrj4hf-1
neutrik jack slim
0
4
4
Connector_Audio
Jack_6.35mm_Neutrik_NRJ4HF_Horizontal
Slim Jacks, 6.35mm (1/4in) mono jack, switched, fully threaded nose, https://www.neutrik.com/en/product/nrj4hf
neutrik jack slim
0
4
4
Connector_Audio
Jack_6.35mm_Neutrik_NRJ4HH-1_Horizontal
Slim Jacks, 6.35mm (1/4in) mono jack, switched, half threaded nose, sleeve contact/front panel connection, https://www.neutrik.com/en/product/nrj4hh-1
neutrik jack slim
0
4
4
Connector_Audio
Jack_6.35mm_Neutrik_NRJ4HH_Horizontal
Slim Jacks, 6.35mm (1/4in) mono jack, switched, half threaded nose, https://www.neutrik.com/en/product/nrj4hh
neutrik jack slim
0
4
4
Connector_Audio
Jack_6.35mm_Neutrik_NRJ6HF-1-AU_Horizontal
Slim Jacks, 6.35mm (1/4in) stereo jack, switched, gold plated contacts, fully threaded nose, sleeve contact/front panel connection, https://www.neutrik.com/en/product/nrj6hf-1-au
neutrik jack slim
0
6
6
Connector_Audio
Jack_6.35mm_Neutrik_NRJ6HF-1_Horizontal
Slim Jacks, 6.35mm (1/4in) stereo jack, switched, fully threaded nose, sleeve contact/front panel connection, https://www.neutrik.com/en/product/nrj6hf-1
neutrik jack slim
0
6
6
Connector_Audio
Jack_6.35mm_Neutrik_NRJ6HF-AU_Horizontal
Slim Jacks, 6.35mm (1/4in) stereo jack, switched, gold plated contacts, fully threaded nose, https://www.neutrik.com/en/product/nrj6hf-au
neutrik jack slim
0
6
6
Connector_Audio
Jack_6.35mm_Neutrik_NRJ6HF_Horizontal
Slim Jacks, 6.35mm (1/4in) stereo jack, switched, fully threaded nose, https://www.neutrik.com/en/product/nrj6hf
neutrik jack slim
0
6
6
Connector_Audio
Jack_6.35mm_Neutrik_NRJ6HH-1_Horizontal
Slim Jacks, 6.35mm (1/4in) stereo jack, switched, half threaded nose, sleeve contact/front panel connection, https://www.neutrik.com/en/product/nrj6hh-1
neutrik jack slim
0
6
6
Connector_Audio
Jack_6.35mm_Neutrik_NRJ6HH-AU_Horizontal
Slim Jacks, 6.35mm (1/4in) stereo jack, switched, gold plated contacts, half threaded nose, https://www.neutrik.com/en/product/nrj6hh-au
neutrik jack slim
0
6
6
Connector_Audio
Jack_6.35mm_Neutrik_NRJ6HH_Horizontal
Slim Jacks, 6.35mm (1/4in) stereo jack, switched, half threaded nose, https://www.neutrik.com/en/product/nrj6hh
neutrik jack slim
0
6
6
Connector_Audio
Jack_6.35mm_Neutrik_NRJ6HM-1-AU_Horizontal
Slim Jacks, 6.35mm (1/4in) stereo jack, metal nose, gold plated contacts, efficient chassis ground connection, T+R+S normalling contact, https://www.neutrik.com/en/product/nrj6hm-1-au
neutrik jack slim
0
6
6
Connector_Audio
Jack_6.35mm_Neutrik_NRJ6HM-1-PRE_Horizontal
Slim Jacks, 6.35mm (1/4in) stereo jack, metal nose, efficient chassis ground connection, T+R normalling contact, https://www.neutrik.com/en/product/nrj6hm-1-pre
neutrik jack slim
0
6
5
Connector_Audio
Jack_6.35mm_Neutrik_NRJ6HM-1_Horizontal
Slim Jacks, 6.35mm (1/4in) stereo jack, metal nose with efficient chassis ground connection, T+R+S normalling contact, https://www.neutrik.com/en/product/nrj6hm-1
neutrik jack slim
0
6
6
Connector_Audio
Jack_6.35mm_Neutrik_NSJ8HC_Horizontal
Stacking Jacks, Mono dual jack, full nose, https://www.neutrik.com/en/product/nsj8hc
neutrik jack stacking
0
9
9
Connector_Audio
Jack_6.35mm_Neutrik_NSJ8HL_Horizontal
Stacking Jacks, Mono dual jack, quick fix nose, https://www.neutrik.com/en/product/nsj8hl
neutrik jack stacking
0
9
9
Connector_Audio
Jack_6.35mm_Neutrik_NSJ12HC_Horizontal
Stacking Jacks, Stereo dual jack, full nose, https://www.neutrik.com/en/product/nsj12hc
neutrik jack stacking
0
13
13
Connector_Audio
Jack_6.35mm_Neutrik_NSJ12HF-1_Horizontal
Stacking Jacks, Stereo dual jack, full threaded nose, https://www.neutrik.com/en/product/nsj12hf-1
neutrik jack stacking
0
13
13
Connector_Audio
Jack_6.35mm_Neutrik_NSJ12HH-1_Horizontal
Stacking Jacks, Stereo dual jack, half threaded nose, https://www.neutrik.com/en/product/nsj12hh-1
neutrik jack stacking
0
13
13
Connector_Audio
Jack_6.35mm_Neutrik_NSJ12HL_Horizontal
Stacking Jacks, Stereo dual jack, quick fix nose, https://www.neutrik.com/en/product/nsj12hl
neutrik jack stacking
0
13
13
Connector_Audio
Jack_XLR-6.35mm_Neutrik_NCJ5FI-H-0_Horizontal
Combo I series, 3 pole XLR female receptacle with 6.35mm (1/4in) mono jack without switching contact, horizontal PCB mount, https://www.neutrik.com/en/product/ncj5fi-h-0
neutrik jack combo i
0
6
6
Connector_Audio
Jack_XLR-6.35mm_Neutrik_NCJ5FI-H_Horizontal
Combo I series, 3 pole XLR female receptacle with 6.35mm (1/4in) mono jack without switching contact, horizontal PCB mount, retention spring, https://www.neutrik.com/en/product/ncj5fi-h
neutrik jack combo i
0
6
6
Connector_Audio
Jack_XLR-6.35mm_Neutrik_NCJ5FI-V-0_Vertical
Combo I series, 3 pole XLR female receptacle with 6.35mm (1/4in) mono jack without switching contact, vertical PCB mount, https://www.neutrik.com/en/product/ncj5fi-v-0
neutrik jack combo i
0
6
6
Connector_Audio
Jack_XLR-6.35mm_Neutrik_NCJ5FI-V_Vertical
Combo I series, 3 pole XLR female receptacle with 6.35mm (1/4in) mono jack without switching contact, vertical PCB mount, retention spring, https://www.neutrik.com/en/product/ncj5fi-v
neutrik jack combo i
0
6
6
Connector_Audio
Jack_XLR-6.35mm_Neutrik_NCJ6FA-H-0_Horizontal
Combo A series, 3 pole XLR female receptacle with 6.35mm (1/4in) stereo jack, horizontal PCB mount, retention spring, https://www.neutrik.com/en/product/ncj6fa-h-0
neutrik jack combo a
0
8
7
Connector_Audio
Jack_XLR-6.35mm_Neutrik_NCJ6FA-H-DA_Horizontal
Combo A series, 3 pole XLR female receptacle with 6.35mm (1/4in) stereo jack, horizontal PCB mount, asymmetric push, https://www.neutrik.com/en/product/ncj6fa-h-da
neutrik jack combo a
0
8
7
Connector_Audio
Jack_XLR-6.35mm_Neutrik_NCJ6FA-H_Horizontal
Combo A series, 3 pole XLR female receptacle with 6.35mm (1/4in) stereo jack, horizontal PCB mount, https://www.neutrik.com/en/product/ncj6fa-h
neutrik jack combo a
0
8
7
Connector_Audio
Jack_XLR-6.35mm_Neutrik_NCJ6FA-V-0_Vertical
Combo A series, 3 pole XLR female receptacle with 6.35mm (1/4in) stereo jack, vertical PCB mount, retention spring, https://www.neutrik.com/en/product/ncj6fa-v-0
neutrik jack combo a
0
8
7
Connector_Audio
Jack_XLR-6.35mm_Neutrik_NCJ6FA-V-DA_Vertical
Combo A series, 3 pole XLR female receptacle with 6.35mm (1/4in) stereo jack, vertical PCB mount, asymmetric push, https://www.neutrik.com/en/product/ncj6fa-v-da
neutrik jack combo a
0
8
7
Connector_Audio
Jack_XLR-6.35mm_Neutrik_NCJ6FA-V_Vertical
Combo A series, 3 pole XLR female receptacle with 6.35mm (1/4in) stereo jack, vertical PCB mount, https://www.neutrik.com/en/product/ncj6fa-v
neutrik jack combo a
0
8
7
Connector_Audio
Jack_XLR-6.35mm_Neutrik_NCJ6FI-H-0_Horizontal
Combo I series, 3 pole XLR female receptacle with 6.35mm (1/4in) stereo jack without switching contact, horizontal PCB mount, https://www.neutrik.com/en/product/ncj6fi-h-0
neutrik jack combo i
0
7
7
Connector_Audio
Jack_XLR-6.35mm_Neutrik_NCJ6FI-H_Horizontal
Combo I series, 3 pole XLR female receptacle with 6.35mm (1/4in) stereo jack without switching contact, horizontal PCB mount, retention spring, https://www.neutrik.com/en/product/ncj6fi-h
neutrik jack combo i
0
7
7
Connector_Audio
Jack_XLR-6.35mm_Neutrik_NCJ6FI-V-0_Vertical
Combo I series, 3 pole XLR female receptacle with 6.35mm (1/4in) stereo jack without switching contact, vertical PCB mount, https://www.neutrik.com/en/product/ncj6fi-v-0
neutrik jack combo i
0
7
7
Connector_Audio
Jack_XLR-6.35mm_Neutrik_NCJ6FI-V_Vertical
Combo I series, 3 pole XLR female receptacle with 6.35mm (1/4in) stereo jack without switching contact, vertical PCB mount, retention spring, https://www.neutrik.com/en/product/ncj6fi-v
neutrik jack combo i
0
7
7
Connector_Audio
Jack_XLR-6.35mm_Neutrik_NCJ9FI-H-0_Horizontal
Combo I series, 3 pole XLR female receptacle with 6.35mm (1/4in) switching stereo jack, horizontal PCB mount, https://www.neutrik.com/en/product/ncj9fi-h-0
neutrik jack combo i
0
10
10
Connector_Audio
Jack_XLR-6.35mm_Neutrik_NCJ9FI-H_Horizontal
Combo I series, 3 pole XLR female receptacle with 6.35mm (1/4in) switching stereo jack, horizontal PCB mount, retention spring, https://www.neutrik.com/en/product/ncj9fi-h
neutrik jack combo i
0
10
10
Connector_Audio
Jack_XLR-6.35mm_Neutrik_NCJ9FI-V-0_Vertical
Combo I series, 3 pole XLR female receptacle with 6.35mm (1/4in) switching stereo jack, vertical PCB mount, https://www.neutrik.com/en/product/ncj9fi-v-0
neutrik jack combo i
0
10
10
Connector_Audio
Jack_XLR-6.35mm_Neutrik_NCJ9FI-V_Vertical
Combo I series, 3 pole XLR female receptacle with 6.35mm (1/4in) switching stereo jack, vertical PCB mount, retention spring, https://www.neutrik.com/en/product/ncj9fi-v
neutrik jack combo i
0
10
10
Connector_Audio
Jack_XLR-6.35mm_Neutrik_NCJ10FI-H-0_Horizontal
Combo I series, 3 pole XLR female receptacle with 6.35mm (1/4in) switching stereo jack and switching ground contact, horizontal PCB mount, https://www.neutrik.com/en/product/ncj10fi-h-0
neutrik jack combo i
0
11
11
Connector_Audio
Jack_XLR-6.35mm_Neutrik_NCJ10FI-H_Horizontal
Combo I series, 3 pole XLR female receptacle with 6.35mm (1/4in) switching stereo jack and switching ground contact, horizontal PCB mount, retention spring, https://www.neutrik.com/en/product/ncj10fi-h
neutrik jack combo i
0
11
11
Connector_Audio
Jack_XLR-6.35mm_Neutrik_NCJ10FI-V-0_Vertical
Combo I series, 3 pole XLR female receptacle with 6.35mm (1/4in) switching stereo jack and switching ground contact, vertical PCB mount, https://www.neutrik.com/en/product/ncj10fi-v-0
neutrik jack combo i
0
11
11
Connector_Audio
Jack_XLR-6.35mm_Neutrik_NCJ10FI-V_Vertical
Combo I series, 3 pole XLR female receptacle with 6.35mm (1/4in) switching stereo jack and switching ground contact, vertical PCB mount, retention spring, https://www.neutrik.com/en/product/ncj10fi-v
neutrik jack combo i
0
11
11
Connector_Audio
Jack_XLR_Neutrik_NC3FAAH-0_Horizontal
AA Series, 3 pole female XLR receptacle, grounding: without ground/shell contact, horizontal PCB mount, retention spring instead of latch, https://www.neutrik.com/en/product/nc3faah-0
neutrik xlr aa
0
3
3
Connector_Audio
Jack_XLR_Neutrik_NC3FAAH1-0_Horizontal
AA Series, 3 pole female XLR receptacle, grounding: mating connector shell to pin1 and front panel, horizontal PCB mount, retention spring instead of latch, https://www.neutrik.com/en/product/nc3faah1-0
neutrik xlr aa
0
3
3
Connector_Audio
Jack_XLR_Neutrik_NC3FAAH1-DA_Horizontal
AA Series, 3 pole female XLR receptacle, grounding: mating connector shell to pin1 and front panel, horizontal PCB mount, asymmetric push, https://www.neutrik.com/en/product/nc3faah1-da
neutrik xlr aa
0
3
3
Connector_Audio
Jack_XLR_Neutrik_NC3FAAH1_Horizontal
AA Series, 3 pole female XLR receptacle, grounding: mating connector shell to pin1 and front panel, horizontal PCB mount, https://www.neutrik.com/en/product/nc3faah1
neutrik xlr aa
0
3
3
Connector_Audio
Jack_XLR_Neutrik_NC3FAAH2-0_Horizontal
AA Series, 3 pole female XLR receptacle, grounding: separate ground contact to mating connector shell and front panel, horizontal PCB mount, retention spring instead of latch, https://www.neutrik.com/en/product/nc3faah2-0
neutrik xlr aa
0
4
4
Connector_Audio
Jack_XLR_Neutrik_NC3FAAH2_Horizontal
AA Series, 3 pole female XLR receptacle, grounding: separate ground contact to mating connector shell and front panel, horizontal PCB mount, https://www.neutrik.com/en/product/nc3faah2
neutrik xlr aa
0
4
4
Connector_Audio
Jack_XLR_Neutrik_NC3FAAH_Horizontal
AA Series, 3 pole female XLR receptacle, grounding: without ground/shell contact, horizontal PCB mount, https://www.neutrik.com/en/product/nc3faah
neutrik xlr aa
0
3
3
Connector_Audio
Jack_XLR_Neutrik_NC3FAAV-0_Vertical
AA Series, 3 pole female receptacle, grounding: without ground/shell contact, vertical PCB mount, retention spring instead of latch, https://www.neutrik.com/en/product/nc3faav-0
neutrik xlr aa
0
3
3
Connector_Audio
Jack_XLR_Neutrik_NC3FAAV1-0_Vertical
AA Series, 3 pole female receptacle, grounding: mating connector shell to pin1 and front panel, vertical PCB mount, retention spring instead of latch, https://www.neutrik.com/en/product/nc3faav1-0
neutrik xlr aa
0
3
3
Connector_Audio
Jack_XLR_Neutrik_NC3FAAV1-DA_Vertical
AA Series, 3 pole female receptacle, grounding: mating connector shell to pin1 and front panel, vertical PCB mount, asymmetric push, https://www.neutrik.com/en/product/nc3faav1-da
neutrik xlr aa
0
3
3
Connector_Audio
Jack_XLR_Neutrik_NC3FAAV1_Vertical
AA Series, 3 pole female receptacle, grounding: mating connector shell to pin1 and front panel, vertical PCB mount, https://www.neutrik.com/en/product/nc3faav1
neutrik xlr aa
0
3
3
Connector_Audio
Jack_XLR_Neutrik_NC3FAAV2-0_Vertical
AA Series, 3 pole female receptacle, grounding: separate ground contact to mating connector shell and front panel, vertical PCB mount, retention spring instead of latch, https://www.neutrik.com/en/product/nc3faav2-0
neutrik xlr aa
0
4
4
Connector_Audio
Jack_XLR_Neutrik_NC3FAAV2_Vertical
AA Series, 3 pole female receptacle, grounding: separate ground contact to mating connector shell and front panel, vertical PCB mount, https://www.neutrik.com/en/product/nc3faav2
neutrik xlr aa
0
4
4
Connector_Audio
Jack_XLR_Neutrik_NC3FAAV_Vertical
AA Series, 3 pole female receptacle, grounding: without ground/shell contact, vertical PCB mount, https://www.neutrik.com/en/product/nc3faav
neutrik xlr aa
0
3
3
Connector_Audio
Jack_XLR_Neutrik_NC3FAH-0_Horizontal
A Series, 3 pole female XLR receptacle, grounding: without ground/shell contact, horizontal PCB mount, retention spring instead of latch, https://www.neutrik.com/en/product/nc3fah-0
neutrik xlr a
0
3
3
Connector_Audio
Jack_XLR_Neutrik_NC3FAH1-0_Horizontal
A Series, 3 pole female XLR receptacle, grounding: mating connector shell to pin1 and front panel, horizontal PCB mount, retention spring instead of latch, https://www.neutrik.com/en/product/nc3fah1-0
neutrik xlr a
0
3
3
Connector_Audio
Jack_XLR_Neutrik_NC3FAH1-DA_Horizontal
A Series, 3 pole female XLR receptacle, grounding: mating connector shell to pin1 and front panel, horizontal PCB mount, asymmetric push, https://www.neutrik.com/en/product/nc3fah1-da
neutrik xlr a
0
3
3
Connector_Audio
Jack_XLR_Neutrik_NC3FAH1_Horizontal
A Series, 3 pole female XLR receptacle, grounding: mating connector shell to pin1 and front panel, horizontal PCB mount, https://www.neutrik.com/en/product/nc3fah1
neutrik xlr a
0
3
3
Connector_Audio
Jack_XLR_Neutrik_NC3FAH2-0_Horizontal
A Series, 3 pole female XLR receptacle, grounding: separate ground contact to mating connector shell and front panel, horizontal PCB mount, retention spring instead of latch, https://www.neutrik.com/en/product/nc3fah2-0
neutrik xlr a
0
4
4
Connector_Audio
Jack_XLR_Neutrik_NC3FAH2-DA_Horizontal
A Series, 3 pole female XLR receptacle, grounding: separate ground contact to mating connector shell and front panel, horizontal PCB mount, asymmetric push, https://www.neutrik.com/en/product/nc3fah2-da
neutrik xlr a
0
4
4
Connector_Audio
Jack_XLR_Neutrik_NC3FAH2_Horizontal
A Series, 3 pole female XLR receptacle, grounding: separate ground contact to mating connector shell and front panel, horizontal PCB mount, https://www.neutrik.com/en/product/nc3fah2
neutrik xlr a
0
4
4
Connector_Audio
Jack_XLR_Neutrik_NC3FAHL-0_Horizontal
A Series, 3 pole female XLR receptacle, grounding: without ground/shell contact, lateral left PCB mount, retention spring instead of latch, https://www.neutrik.com/en/product/nc3fahl-0
neutrik xlr a
0
3
3
Connector_Audio
Jack_XLR_Neutrik_NC3FAHL1-0_Horizontal
A Series, 3 pole female XLR receptacle, grounding: mating connector shell to pin1 and front panel, lateral left PCB mount, retention spring instead of latch, https://www.neutrik.com/en/product/nc3fahl1-0
neutrik xlr a
0
3
3
Connector_Audio
Jack_XLR_Neutrik_NC3FAHL1_Horizontal
A Series, 3 pole female XLR receptacle, grounding: mating connector shell to pin1 and front panel, lateral left PCB mount, https://www.neutrik.com/en/product/nc3fahl1
neutrik xlr a
0
3
3
Connector_Audio
Jack_XLR_Neutrik_NC3FAHR-0_Horizontal
A Series, 3 pole female XLR receptacle, grounding: without ground / shell contact, lateral right PCB mount, retention spring instead of latch, https://www.neutrik.com/en/product/nc3fahr-0
neutrik xlr a
0
3
3
Connector_Audio
Jack_XLR_Neutrik_NC3FAHR1-0_Horizontal
A Series, 3 pole female XLR receptacle, grounding: mating connector shell to pin1 and front panel, lateral right PCB mount, retention spring instead of latch, https://www.neutrik.com/en/product/nc3fahr1-0
neutrik xlr a
0
3
3
Connector_Audio
Jack_XLR_Neutrik_NC3FAHR1_Horizontal
A Series, 3 pole female XLR receptacle, grounding: mating connector shell to pin1 and front panel, lateral right PCB mount, https://www.neutrik.com/en/product/nc3fahr1
neutrik xlr a
0
3
3
Connector_Audio
Jack_XLR_Neutrik_NC3FAHR2-0_Horizontal
A Series, 3 pole female XLR receptacle, grounding: separate ground contact to mating connector shell and front panel, lateral right PCB mount, retention spring instead of latch, https://www.neutrik.com/en/product/nc3fahr2-0
neutrik xlr a
0
4
4
Connector_Audio
Jack_XLR_Neutrik_NC3FAHR2_Horizontal
A Series, 3 pole female XLR receptacle, grounding: separate ground contact to mating connector shell and front panel, lateral right PCB mount, https://www.neutrik.com/en/product/nc3fahr2
neutrik xlr a
0
4
4
Connector_Audio
Jack_XLR_Neutrik_NC3FAH_Horizontal
A Series, 3 pole female XLR receptacle, grounding: without ground/shell contact, horizontal PCB mount, https://www.neutrik.com/en/product/nc3fah
neutrik xlr a
0
3
3
Connector_Audio
Jack_XLR_Neutrik_NC3FAV-0_Vertical
A Series, 3 pole female XLR receptacle, grounding: without ground / shell contact, vertical PCB mount, retention spring instead of latch, https://www.neutrik.com/en/product/nc3fav-0
neutrik xlr a
0
3
3
Connector_Audio
Jack_XLR_Neutrik_NC3FAV1-0_Vertical
A Series, 3 pole female XLR receptacle, grounding: mating connector shell to pin1 and front panel, vertical PCB mount, retention spring instead of latch, https://www.neutrik.com/en/product/nc3fav1-0
neutrik xlr a
0
3
3
Connector_Audio
Jack_XLR_Neutrik_NC3FAV1-DA_Vertical
A Series, 3 pole female XLR receptacle, grounding: mating connector shell to pin1 and front panel, vertical PCB mount, asymmetric push, https://www.neutrik.com/en/product/nc3fav1-da
neutrik xlr a
0
3
3
Connector_Audio
Jack_XLR_Neutrik_NC3FAV1_Vertical
A Series, 3 pole female XLR receptacle, grounding: mating connector shell to pin1 and front panel, vertical PCB mount, https://www.neutrik.com/en/product/nc3fav1
neutrik xlr a
0
3
3
Connector_Audio
Jack_XLR_Neutrik_NC3FAV2-0_Vertical
A Series, 3 pole female XLR receptacle, grounding: separate ground contact to mating connector shell and front panel, vertical PCB mount, retention spring instead of latch, https://www.neutrik.com/en/product/nc3fav2-0
neutrik xlr a
0
4
4
Connector_Audio
Jack_XLR_Neutrik_NC3FAV2-DA_Vertical
A Series, 3 pole female XLR receptacle, grounding: separate ground contact to mating connector shell and front panel, vertical PCB mount, asymmetric push, https://www.neutrik.com/en/product/nc3fav2-da
neutrik xlr a
0
4
4
Connector_Audio
Jack_XLR_Neutrik_NC3FAV2_Vertical
A Series, 3 pole female XLR receptacle, grounding: separate ground contact to mating connector shell and front panel, vertical PCB mount, https://www.neutrik.com/en/product/nc3fav2
neutrik xlr a
0
4
4
Connector_Audio
Jack_XLR_Neutrik_NC3FAV_Vertical
A Series, 3 pole female XLR receptacle, grounding: without ground / shell contact, vertical PCB mount, https://www.neutrik.com/en/product/nc3fav
neutrik xlr a
0
3
3
Connector_Audio
Jack_XLR_Neutrik_NC3FBH1-B_Horizontal
B Series, 3 pole female XLR receptacle, grounding: mating connector shell to pin1 and front panel, horizontal PCB mount, black chrome shell, https://www.neutrik.com/en/product/nc3fbh1-b
neutrik xlr b
0
3
3
Connector_Audio
Jack_XLR_Neutrik_NC3FBH1-DA_Horizontal
B Series, 3 pole female XLR receptacle, grounding: mating connector shell to pin1 and front panel, horizontal PCB mount, asymmetric push, https://www.neutrik.com/en/product/nc3fbh1-da
neutrik xlr b
0
3
3
Connector_Audio
Jack_XLR_Neutrik_NC3FBH1-E_Horizontal
B Series, 3 pole female XLR receptacle, grounding: mating connector shell to pin1 and front panel, horizontal PCB mount, additional ground contacts, https://www.neutrik.com/en/product/nc3fbh1-e
neutrik xlr b
0
3
3
Connector_Audio
Jack_XLR_Neutrik_NC3FBH1_Horizontal
B Series, 3 pole female XLR receptacle, grounding: mating connector shell to pin1 and front panel, horizontal PCB mount, https://www.neutrik.com/en/product/nc3fbh1
neutrik xlr b
0
3
3
Connector_Audio
Jack_XLR_Neutrik_NC3FBH2-B_Horizontal
B Series, 3 pole female XLR receptacle, grounding: separate ground contact to mating connector shell and front panel, horizontal PCB mount, black chrome shell, https://www.neutrik.com/en/product/nc3fbh2-b
neutrik xlr b
0
4
4
Connector_Audio
Jack_XLR_Neutrik_NC3FBH2-DA_Horizontal
B Series, 3 pole female XLR receptacle, grounding: separate ground contact to mating connector shell and front panel, horizontal PCB mount, asymmetric push, https://www.neutrik.com/en/product/nc3fbh2-da
neutrik xlr b
0
4
4
Connector_Audio
Jack_XLR_Neutrik_NC3FBH2-E_Horizontal
B Series, 3 pole female XLR receptacle, grounding: separate ground contact to mating connector shell and front panel, horizontal PCB mount, additional ground contacts, https://www.neutrik.com/en/product/nc3fbh2-e
neutrik xlr b
0
4
4
Connector_Audio
Jack_XLR_Neutrik_NC3FBH2_Horizontal
B Series, 3 pole female XLR receptacle, grounding: separate ground contact to mating connector shell and front panel, horizontal PCB mount, https://www.neutrik.com/en/product/nc3fbh2
neutrik xlr b
0
4
4
Connector_Audio
Jack_XLR_Neutrik_NC3FBHL1_Horizontal
B Series, 3 pole female XLR receptacle, grounding: mating connector shell to pin1 and front panel, lateral left PCB mount, https://www.neutrik.com/en/product/nc3fbhl1
neutrik xlr b
0
3
3
Connector_Audio
Jack_XLR_Neutrik_NC3FBV1-0_Vertical
B Series, 3 pole female XLR receptacle, grounding: mating connector shell to pin1 and front panel, vertical PCB mount, retention spring, no latch, https://www.neutrik.com/en/product/nc3fbv1-0
neutrik xlr b
0
3
3
Connector_Audio
Jack_XLR_Neutrik_NC3FBV1-B_Vertical
B Series, 3 pole female XLR receptacle, grounding: mating connector shell to pin1 and front panel, vertical PCB mount, black chrome shell, https://www.neutrik.com/en/product/nc3fbv1-b
neutrik xlr b
0
3
3
Connector_Audio
Jack_XLR_Neutrik_NC3FBV1-DA_Vertical
B Series, 3 pole female XLR receptacle, grounding: mating connector shell to pin1 and front panel, vertical PCB mount, asymmetric push, https://www.neutrik.com/en/product/nc3fbv1-da
neutrik xlr b
0
3
3
Connector_Audio
Jack_XLR_Neutrik_NC3FBV1_Vertical
B Series, 3 pole female XLR receptacle, grounding: mating connector shell to pin1 and front panel, vertical PCB mount, https://www.neutrik.com/en/product/nc3fbv1
neutrik xlr b
0
3
3
Connector_Audio
Jack_XLR_Neutrik_NC3FBV2-B_Vertical
B Series, 3 pole female XLR receptacle, grounding: separate ground contact to mating connector shell and front panel, vertical PCB mount, black chrome shell, https://www.neutrik.com/en/product/nc3fbv2-b
neutrik xlr b
0
4
4
Connector_Audio
Jack_XLR_Neutrik_NC3FBV2-DA_Vertical
B Series, 3 pole female XLR receptacle, grounding: separate ground contact to mating connector shell and front panel, vertical PCB mount, asymmetric push, https://www.neutrik.com/en/product/nc3fbv2-da
neutrik xlr b
0
4
4
Connector_Audio
Jack_XLR_Neutrik_NC3FBV2-SW_Vertical
B Series, 3 pole female XLR receptacle, switching contacts, grounding: separate ground contact to mating connector shell and front panel, vertical PCB mount, https://www.neutrik.com/en/product/nc3fbv2-sw
neutrik xlr b
0
7
7
Connector_Audio
Jack_XLR_Neutrik_NC3FBV2_Vertical
B Series, 3 pole female XLR receptacle, grounding: separate ground contact to mating connector shell and front panel, vertical PCB mount, https://www.neutrik.com/en/product/nc3fbv2
neutrik xlr b
0
4
4
Connector_Audio
Jack_XLR_Neutrik_NC3MAAH-0_Horizontal
AA Series, 3 pole male XLR receptacle, grounding: ground contact connected to shell ground, but not to front panel and Pin 1, horizontal PCB mount, https://www.neutrik.com/en/product/nc3maah-0
neutrik xlr aa
0
4
4
Connector_Audio
Jack_XLR_Neutrik_NC3MAAH-1_Horizontal
AA Series, 3 pole male XLR receptacle, grounding: mating connector shell to pin1 and front panel, horizontal PCB mount, https://www.neutrik.com/en/product/nc3maah-1
neutrik xlr aa
0
3
3
Connector_Audio
Jack_XLR_Neutrik_NC3MAAH_Horizontal
AA Series, 3 pole male XLR receptacle, grounding: separate ground contact to mating connector shell and front panel, horizontal PCB mount, https://www.neutrik.com/en/product/nc3maah
neutrik xlr aa
0
4
4
Connector_Audio
Jack_XLR_Neutrik_NC3MAAV-0_Vertical
AA Series, 3 pole male XLR receptacle, grounding: ground contact connected to shell ground, but not to front panel and Pin 1, vertical PCB mount, https://www.neutrik.com/en/product/nc3maav-0
neutrik xlr aa
0
4
4
Connector_Audio
Jack_XLR_Neutrik_NC3MAAV-1_Vertical
AA Series, 3 pole male XLR receptacle, grounding: mating connector shell to pin1 and front panel, vertical PCB mount, https://www.neutrik.com/en/product/nc3maav-1
neutrik xlr aa
0
3
3
Connector_Audio
Jack_XLR_Neutrik_NC3MAAV_Vertical
AA Series, 3 pole male XLR receptacle, grounding: separate ground contact to mating connector shell and front panel, vertical PCB mount, https://www.neutrik.com/en/product/nc3maav
neutrik xlr aa
0
4
4
Connector_Audio
Jack_XLR_Neutrik_NC3MAFH-PH_Horizontal
A Series, Chassis connector H female (A series layout), horizontal PCB mount, https://www.neutrik.com/en/product/nc4mafh-ph
neutrik xlr a
0
3
3
Connector_Audio
Jack_XLR_Neutrik_NC3MAH-0_Horizontal
A Series, 3 pole male XLR receptacle, grounding: ground contact connected to shell ground, but not to front panel and Pin 1, horizontal PCB mount, https://www.neutrik.com/en/product/nc3mah-0
neutrik xlr a
0
4
4
Connector_Audio
Jack_XLR_Neutrik_NC3MAHL_Horizontal
A Series, 3 pole male XLR receptacle, grounding: separate ground contact to mating connector shell and front panel, lateral left PCB mount, https://www.neutrik.com/en/product/nc3mahl
neutrik xlr a
0
4
4
Connector_Audio
Jack_XLR_Neutrik_NC3MAHR_Horizontal
A Series, 3 pole male XLR receptacle, grounding: separate ground contact to mating connector shell and front panel, lateral right PCB mount, https://www.neutrik.com/en/product/nc3mahr
neutrik xlr a
0
4
4
Connector_Audio
Jack_XLR_Neutrik_NC3MAH_Horizontal
A Series, 3 pole male XLR receptacle, grounding: separate ground contact to mating connector shell and front panel, horizontal PCB mount, https://www.neutrik.com/en/product/nc3mah
neutrik xlr a
0
4
4
Connector_Audio
Jack_XLR_Neutrik_NC3MAMH-PH_Horizontal
A Series, Chassis connector Phoenix H male (A series layout), horizontal PCB mount, https://www.neutrik.com/en/product/nc4mamh-ph
neutrik xlr a
0
3
3
Connector_Audio
Jack_XLR_Neutrik_NC3MAV-0_Vertical
A Series, 3 pole male XLR receptacle, grounding: ground contact connected to shell ground, but not to front panel and Pin 1, vertical PCB mount, https://www.neutrik.com/en/product/nc3mav-0
neutrik xlr a
0
4
4
Connector_Audio
Jack_XLR_Neutrik_NC3MAV_Vertical
A Series, 3 pole male XLR receptacle, grounding: separate ground contact to mating connector shell and front panel, vertical PCB mount, https://www.neutrik.com/en/product/nc3mav
neutrik xlr a
0
4
4
Connector_Audio
Jack_XLR_Neutrik_NC3MBH-0_Horizontal
B Series, 3 pole male XLR receptacle, grounding: ground contact connected to shell ground, but not to front panel and Pin 1, steel retention lug, horizontal PCB mount, https://www.neutrik.com/en/product/nc3mbh-0
neutrik xlr b
0
4
4
Connector_Audio
Jack_XLR_Neutrik_NC3MBH-1_Horizontal
B Series, 3 pole male XLR receptacle, grounding: mating connector shell to pin1 and front panel, steel retention lug, horizontal PCB mount, https://www.neutrik.com/en/product/nc3mbh-1
neutrik xlr b
0
3
3
Connector_Audio
Jack_XLR_Neutrik_NC3MBH-B_Horizontal
B Series, 3 pole male XLR receptacle, grounding: separate ground contact to mating connector shell and front panel, steel retention lug, horizontal PCB mount, black chrome shell, https://www.neutrik.com/en/product/nc3mbh-b
neutrik xlr b
0
4
4
Connector_Audio
Jack_XLR_Neutrik_NC3MBH-E_Horizontal
B Series, 3 pole male XLR receptacle, grounding: separate ground contact to mating connector shell and front panel, steel retention lug, horizontal PCB mount, additional ground contacts, https://www.neutrik.com/en/product/nc3mbh-e
neutrik xlr b
0
4
4
Connector_Audio
Jack_XLR_Neutrik_NC3MBHL-B_Horizontal
B Series, 3 pole male XLR receptacle, grounding: separate ground contact to mating connector shell and front panel, steel retention lug, lateral left PCB mount, black chrome shell, https://www.neutrik.com/en/product/nc3mbhl-b
neutrik xlr b
0
4
4
Connector_Audio
Jack_XLR_Neutrik_NC3MBHL_Horizontal
B Series, 3 pole male XLR receptacle, grounding: separate ground contact to mating connector shell and front panel, steel retention lug, lateral left PCB mount, https://www.neutrik.com/en/product/nc3mbhl
neutrik xlr b
0
4
4
Connector_Audio
Jack_XLR_Neutrik_NC3MBHR-B_Horizontal
B Series, 3 pole male XLR receptacle, grounding: separate ground contact to mating connector shell and front panel, steel retention lug, lateral right PCB mount, black chrome shell, https://www.neutrik.com/en/product/nc3mbhr-b
neutrik xlr b
0
4
4
Connector_Audio
Jack_XLR_Neutrik_NC3MBHR_Horizontal
B Series, 3 pole male XLR receptacle, grounding: separate ground contact to mating connector shell and front panel, steel retention lug, lateral right PCB mount, https://www.neutrik.com/en/product/nc3mbhr
neutrik xlr b
0
4
4
Connector_Audio
Jack_XLR_Neutrik_NC3MBH_Horizontal
B Series, 3 pole male XLR receptacle, grounding: separate ground contact to mating connector shell and front panel, steel retention lug, horizontal PCB mount, https://www.neutrik.com/en/product/nc3mbh
neutrik xlr b
0
4
4
Connector_Audio
Jack_XLR_Neutrik_NC3MBV-0_Vertical
B Series, 3 pole male XLR receptacle, grounding: ground contact connected to shell ground, but not to front panel and Pin 1, steel retention lug, vertical PCB mount, https://www.neutrik.com/en/product/nc3mbv-0
neutrik xlr b
0
4
4
Connector_Audio
Jack_XLR_Neutrik_NC3MBV-1_Vertical
B Series, 3 pole male XLR receptacle, grounding: mating connector shell to pin1 and front panel, steel retention lug, vertical PCB mount, https://www.neutrik.com/en/product/nc3mbv-1
neutrik xlr b
0
3
3
Connector_Audio
Jack_XLR_Neutrik_NC3MBV-B_Vertical
B Series, 3 pole male XLR receptacle, grounding: separate ground contact to mating connector shell and front panel, steel retention lug, vertical PCB mount, black chrome shell, https://www.neutrik.com/en/product/nc3mbv-b
neutrik xlr b
0
4
4
Connector_Audio
Jack_XLR_Neutrik_NC3MBV-E_Vertical
B Series, 3 pole male XLR receptacle, grounding: separate ground contact to mating connector shell and front panel, steel retention lug, vertical PCB mount, additional ground contacts, https://www.neutrik.com/en/product/nc3mbv-e
neutrik xlr b
0
4
4
Connector_Audio
Jack_XLR_Neutrik_NC3MBV-SW_Vertical
B Series, 3 pole male XLR receptacle, switching contacts, grounding: separate ground contact to mating connector shell and front panel, vertical PCB mount, https://www.neutrik.com/en/product/nc3mbv-sw
neutrik xlr b
0
7
7
Connector_Audio
Jack_XLR_Neutrik_NC3MBV_Vertical
B Series, 3 pole male XLR receptacle, grounding: separate ground contact to mating connector shell and front panel, steel retention lug, vertical PCB mount, https://www.neutrik.com/en/product/nc3mbv
neutrik xlr b
0
4
4
Connector_Audio
Jack_XLR_Neutrik_NC4FAH-0_Horizontal
A Series, 4 pole female XLR receptacle, grounding: separate ground contact to mating connector shell and front panel, horizontal PCB mount, retention spring instead of latch, https://www.neutrik.com/en/product/nc4fah-0
neutrik xlr a
0
5
5
Connector_Audio
Jack_XLR_Neutrik_NC4FAH_Horizontal
A Series, 4 pole female XLR receptacle, grounding: separate ground contact to mating connector shell and front panel, horizontal PCB mount, https://www.neutrik.com/en/product/nc4fah
neutrik xlr a
0
5
5
Connector_Audio
Jack_XLR_Neutrik_NC4FAV-0_Vertical
A Series, 4 pole female XLR receptacle, grounding: separate ground contact to mating connector shell and front panel, vertical PCB mount, retention spring instead of latch, https://www.neutrik.com/en/product/nc4fav-0
neutrik xlr a
0
5
5
Connector_Audio
Jack_XLR_Neutrik_NC4FAV_Vertical
A Series, 4 pole female XLR receptacle, grounding: separate ground contact to mating connector shell and front panel, vertical PCB mount, https://www.neutrik.com/en/product/nc4fav
neutrik xlr a
0
5
5
Connector_Audio
Jack_XLR_Neutrik_NC4FBH_Horizontal
B Series, 4 pole female XLR receptacle, grounding: separate ground contact to mating connector shell and front panel, horizontal PCB mount, https://www.neutrik.com/en/product/nc4fbh
neutrik xlr b
0
5
5
Connector_Audio
Jack_XLR_Neutrik_NC4FBV_Vertical
B Series, 4 pole female XLR receptacle, grounding: separate ground contact to mating connector shell and front panel, vertical PCB mount, https://www.neutrik.com/en/product/nc4fbv
neutrik xlr b
0
5
5
Connector_Audio
Jack_XLR_Neutrik_NC4MAH_Horizontal
A Series, 4 pole male XLR receptacle, grounding: separate ground contact to mating connector shell and front panel, horizontal PCB mount, https://www.neutrik.com/en/product/nc4mah
neutrik xlr a
0
5
5
Connector_Audio
Jack_XLR_Neutrik_NC4MAV_Vertical
A Series, 4 pole male XLR receptacle, grounding: separate ground contact to mating connector shell and front panel, vertical PCB mount, https://www.neutrik.com/en/product/nc4mav
neutrik xlr a
0
5
5
Connector_Audio
Jack_XLR_Neutrik_NC4MBH_Horizontal
B Series, 4 pole male XLR receptacle, grounding: separate ground contact to mating connector shell and front panel, horizontal PCB mount, https://www.neutrik.com/en/product/nc4mbh
neutrik xlr b
0
5
5
Connector_Audio
Jack_XLR_Neutrik_NC4MBV_Vertical
B Series, 4 pole male XLR receptacle, grounding: separate ground contact to mating connector shell and front panel, vertical PCB mount, https://www.neutrik.com/en/product/nc4mbv
neutrik xlr b
0
5
5
Connector_Audio
Jack_XLR_Neutrik_NC5FAH-0_Horizontal
A Series, 5 pole female XLR receptacle, grounding: separate ground contact to mating connector shell and front panel, horizontal PCB mount, retention spring instead of latch, https://www.neutrik.com/en/product/nc5fah-0
neutrik xlr a
0
6
6
Connector_Audio
Jack_XLR_Neutrik_NC5FAH-DA_Horizontal
A Series, 5 pole female XLR receptacle, grounding: mating connector shell to pin1 and front panel, horizontal PCB mount, asymmetric push, https://www.neutrik.com/en/product/nc5fah-da
neutrik xlr a
0
6
6
Connector_Audio
Jack_XLR_Neutrik_NC5FAH_Horizontal
A Series, 5 pole female XLR receptacle, grounding: separate ground contact to mating connector shell and front panel, horizontal PCB mount, https://www.neutrik.com/en/product/nc5fah
neutrik xlr a
0
6
6
Connector_Audio
Jack_XLR_Neutrik_NC5FAV-DA_Vertical
A Series, 5 pole female XLR receptacle, grounding: mating connector shell to pin1 and front panel, horizontal PCB mount, asymmetric push, https://www.neutrik.com/en/product/nc5fav-da
neutrik xlr a
0
6
6
Connector_Audio
Jack_XLR_Neutrik_NC5FAV-SW_Vertical
A Series, 5 pole female XLR receptacle, switching contacts, grounding: separate ground contact to mating connector shell and front panel, vertical PCB mount, color coding possible, https://www.neutrik.com/en/product/nc5fav-sw
neutrik xlr a
0
9
9
Connector_Audio
Jack_XLR_Neutrik_NC5FAV_Vertical
A Series, 5 pole female XLR receptacle, grounding: separate ground contact to mating connector shell and front panel, vertical PCB mount, https://www.neutrik.com/en/product/nc5fav
neutrik xlr a
0
6
6
Connector_Audio
Jack_XLR_Neutrik_NC5FBH-B_Horizontal
B Series, 5 pole female XLR receptacle, grounding: separate ground contact to mating connector shell and front panel, horizontal PCB mount, black chrome shell, https://www.neutrik.com/en/product/nc5fbh-b
neutrik xlr b
0
6
6
Connector_Audio
Jack_XLR_Neutrik_NC5FBH_Horizontal
B Series, 5 pole female XLR receptacle, grounding: separate ground contact to mating connector shell and front panel, horizontal PCB mount, https://www.neutrik.com/en/product/nc5fbh
neutrik xlr b
0
6
6
Connector_Audio
Jack_XLR_Neutrik_NC5FBV-B_Vertical
B Series, 5 pole female XLR receptacle, grounding: separate ground contact to mating connector shell and front panel, vertical PCB mount, black chrome shell, https://www.neutrik.com/en/product/nc5fbv-b
neutrik xlr b
0
6
6
Connector_Audio
Jack_XLR_Neutrik_NC5FBV-SW_Vertical
B Series, 5 pole female XLR receptacle, switching contacts, grounding: separate ground contact to mating connector shell and front panel, vertical PCB mount, https://www.neutrik.com/en/product/nc5fbv-sw
neutrik xlr b
0
9
9
Connector_Audio
Jack_XLR_Neutrik_NC5FBV_Vertical
B Series, 5 pole female XLR receptacle, grounding: separate ground contact to mating connector shell and front panel, vertical PCB mount, https://www.neutrik.com/en/product/nc5fbv
neutrik xlr b
0
6
6
Connector_Audio
Jack_XLR_Neutrik_NC5MAH_Horizontal
A Series, 5 pole male XLR receptacle, grounding: separate ground contact to mating connector shell and front panel, horizontal PCB mount, https://www.neutrik.com/en/product/nc5mah
neutrik xlr a
0
6
6
Connector_Audio
Jack_XLR_Neutrik_NC5MAV-SW_Vertical
A Series, 5 pole male XLR receptacle, switching contacts, grounding: separate ground contact to mating connector shell and front panel, vertical PCB mount, https://www.neutrik.com/en/product/nc5mav-sw
neutrik xlr a
0
9
9
Connector_Audio
Jack_XLR_Neutrik_NC5MAV_Vertical
A Series, 5 pole male XLR receptacle, grounding: separate ground contact to mating connector shell and front panel, vertical PCB mount, https://www.neutrik.com/en/product/nc5mav
neutrik xlr a
0
6
6
Connector_Audio
Jack_XLR_Neutrik_NC5MBH-B_Horizontal
B Series, 5 pole male XLR receptacle, grounding: separate ground contact to mating connector shell and front panel, horizontal PCB mount, black chrome shell, https://www.neutrik.com/en/product/nc5mbh-b
neutrik xlr b
0
6
6
Connector_Audio
Jack_XLR_Neutrik_NC5MBH_Horizontal
B Series, 5 pole male XLR receptacle, grounding: separate ground contact to mating connector shell and front panel, horizontal PCB mount, https://www.neutrik.com/en/product/nc5mbh
neutrik xlr b
0
6
6
Connector_Audio
Jack_XLR_Neutrik_NC5MBV-B_Vertical
B Series, 5 pole male XLR receptacle, grounding: separate ground contact to mating connector shell and front panel, vertical PCB mount, black chrome shell, https://www.neutrik.com/en/product/nc5mbv-b
neutrik xlr b
0
6
6
Connector_Audio
Jack_XLR_Neutrik_NC5MBV-SW_Vertical
B Series, 5 pole male XLR receptacle, switching contacts, grounding: separate ground contact to mating connector shell and front panel, vertical PCB mount, https://www.neutrik.com/en/product/nc5mbv-sw
neutrik xlr b
0
9
9
Connector_Audio
Jack_XLR_Neutrik_NC5MBV_Vertical
B Series, 5 pole male XLR receptacle, grounding: separate ground contact to mating connector shell and front panel, vertical PCB mount, https://www.neutrik.com/en/product/nc5mbv
neutrik xlr b
0
6
6
Connector_Audio
Jack_speakON-6.35mm_Neutrik_NLJ2MD-H_Horizontal
speakON Combo, 2 pole combination of speakON socket and 6.35mm (1/4in) jack receptacle, horizontal pcb mount, https://www.neutrik.com/en/product/nlj2md-h
neutrik speakon combo
0
2
2
Connector_Audio
Jack_speakON-6.35mm_Neutrik_NLJ2MD-V_Vertical
speakON Combo, 2 pole combination of speakON socket and 6.35mm (1/4in) jack receptacle, vertical pcb mount, https://www.neutrik.com/en/product/nlj2md-v
neutrik speakon combo
0
2
2
Connector_Audio
Jack_speakON_Neutrik_NL2MD-H_Horizontal
speakON Chassis Connectors, 2 pole chassis connector, gray D-size flange, countersunk thru holes, horizontal PCB, https://www.neutrik.com/en/product/nl2md-h
neutrik speakon
0
2
2
Connector_Audio
Jack_speakON_Neutrik_NL2MD-V_Vertical
speakON Chassis Connectors, 2 pole chassis connector, black D-size flange, countersunk thru holes, vertical PCB mount, https://www.neutrik.com/en/product/nl2md-v
neutrik speakon
0
2
2
Connector_Audio
Jack_speakON_Neutrik_NL4MD-H-1_Horizontal
speakON Chassis Connectors, 4 pole chassis connector, black D-size flange, countersunk thru holes, horizontal PCB mount, https://www.neutrik.com/en/product/nl4md-h-1
neutrik speakon
0
4
4
Connector_Audio
Jack_speakON_Neutrik_NL4MD-H-2_Horizontal
speakON Chassis Connectors, 4 pole chassis connector, black D-size flange, mirrored self tapping screw holes (A-screw), horizontal PCB mount, https://www.neutrik.com/en/product/nl4md-h-2
neutrik speakon
0
4
4
Connector_Audio
Jack_speakON_Neutrik_NL4MD-H-3_Horizontal
speakON Chassis Connectors, 4 pole chassis connector, black D-size flange, self tapping screw holes (A-screw), horizontal PCB mount, https://www.neutrik.com/en/product/nl4md-h-3
neutrik speakon
0
4
4
Connector_Audio
Jack_speakON_Neutrik_NL4MD-H_Horizontal
speakON Chassis Connectors, 4 pole chassis connector, grey D-size flange, self tapping screw holes (A-screw), horizontal PCB mount, https://www.neutrik.com/en/product/nl4md-h
neutrik speakon
0
4
4
Connector_Audio
Jack_speakON_Neutrik_NL4MD-V-1_Vertical
speakON Chassis Connectors, 4 pole chassis connector, grey D-size flange, self tapping screw holes (A-screw), vertical PCB mount, https://www.neutrik.com/en/product/nl4md-v-1
neutrik speakon
0
4
4
Connector_Audio
Jack_speakON_Neutrik_NL4MD-V-2_Vertical
speakON Chassis Connectors, 4 pole chassis connector, black D-size flange, mirrored self tapping screw holes (A-screw), vertical PCB mount, https://www.neutrik.com/en/product/nl4md-v-2
neutrik speakon
0
4
4
Connector_Audio
Jack_speakON_Neutrik_NL4MD-V-R_Vertical
speakON Chassis Connectors, 4 pole chassis connector, red D-size flange, countersunk thru holes, vertical PCB mount, https://www.neutrik.com/en/product/nl4md-v-r
neutrik speakon
0
4
4
Connector_Audio
Jack_speakON_Neutrik_NL4MD-V-S_Vertical
speakON Chassis Connectors, 4 pole chassis connector, black D-size flange, switchable version of NL4MD-V with 8 vertical PCB contacts (4 switching contacts), https://www.neutrik.com/en/product/nl4md-v-s
neutrik speakon
0
8
8
Connector_Audio
Jack_speakON_Neutrik_NL4MD-V_Vertical
speakON Chassis Connectors, 4 pole chassis connector, black D-size flange, countersunk thru holes, vertical PCB mount, https://www.neutrik.com/en/product/nl4md-v
neutrik speakon
0
4
4
Connector_Audio
Jack_speakON_Neutrik_NL8MD-V-1_Vertical
speakON Chassis Connectors, 8 pole chassis connector, nickel metal square G-size flange, self tapping screw holes (A-screw), vertical PCB mount, https://www.neutrik.com/en/product/nl8md-v-1
neutrik speakon
0
8
8
Connector_Audio
Jack_speakON_Neutrik_NL8MD-V_Vertical
speakON Chassis Connectors, 8 pole chassis connector, nickel metal square G-size flange, countersunk thru holes, vertical PCB mount, https://www.neutrik.com/en/product/nl8md-v
neutrik speakon
0
8
8
Connector_Audio
Jack_speakON_Neutrik_NLT4MD-V_Vertical
STX Series, 4 pole male chassis connector, metal housing, vertical PCB mount,  self tapping screw holes (A-screw), https://www.neutrik.com/en/product/nlt4md-v
neutrik speakon stx
0
4
4
Connector_Audio
MiniXLR-5_Switchcraft_TRAPC_Horizontal
http://www.switchcraft.com/ProductSummary.aspx?Parent=620 http://www.switchcraft.com/Drawings/TRAPC_X-TRASM_X_SERIES_CD.PDF
THT Mini XLR 5Pin right angle
0
5
5
Connector_BarrelJack
BarrelJack_CLIFF_FC681465S_SMT_Horizontal
Surface-mount DC Barrel Jack, https://www.cliffuk.co.uk/products/dcconnectors/FC681465S.pdf
Power Jack SMT
0
4
3
Connector_BarrelJack
BarrelJack_CUI_PJ-036AH-SMT_Horizontal
Surface-mount DC Barrel Jack, http://www.cui.com/product/resource/pj-036ah-smt.pdf
Power Jack SMT
0
3
3
Connector_BarrelJack
BarrelJack_CUI_PJ-063AH_Horizontal
Barrel Jack, 2.0mm ID, 5.5mm OD, 24V, 8A, no switch, https://www.cui.com/product/resource/pj-063ah.pdf
barrel jack cui dc power
0
4
3
Connector_BarrelJack
BarrelJack_CUI_PJ-063AH_Horizontal_CircularHoles
Barrel Jack, 2.0mm ID, 5.5mm OD, 24V, 8A, no switch, https://www.cui.com/product/resource/pj-063ah.pdf
barrel jack cui dc power
0
4
3
Connector_BarrelJack
BarrelJack_CUI_PJ-102AH_Horizontal
Thin-pin DC Barrel Jack, https://cdn-shop.adafruit.com/datasheets/21mmdcjackDatasheet.pdf
Power Jack
0
3
3
Connector_BarrelJack
BarrelJack_GCT_DCJ200-10-A_Horizontal
Barrel jack connector (5.5 mm outer diameter, 2.05 inner diameter ), https://gct.co/files/drawings/dcj200-10.pdf
connector barrel jack
0
3
3
Connector_BarrelJack
BarrelJack_Horizontal
DC Barrel Jack
Power Jack
0
3
3
Connector_BarrelJack
BarrelJack_SwitchcraftConxall_RAPC10U_Horizontal
DC Power Jack, 13A, 24V, Panel Mount,Through-hole, https://www.switchcraft.com/Drawings/RAPC10U_CD.pdf
barreljack switchcraftconxall dc power
0
2
2
Connector_BarrelJack
BarrelJack_Wuerth_6941xx301002
Wuerth electronics barrel jack connector (5.5mm outher diameter, inner diameter 2.05mm or 2.55mm depending on exact order number), See: http://katalog.we-online.de/em/datasheet/6941xx301002.pdf
connector barrel jack
0
3
3
Connector_Card
CF-Card_3M_N7E50-A516xx-30
Compact Flash Card connector, polarization inverse (https://multimedia.3m.com/mws/media/22424O/3mtm-cf-card-header-type-i-low-profile-surface-mount-ts0747.pdf)
connector cf
0
54
50
Connector_Card
CF-Card_3M_N7E50-E516xx-30
Compact Flash Card connector, normal polarization (https://multimedia.3m.com/mws/media/22424O/3mtm-cf-card-header-type-i-low-profile-surface-mount-ts0747.pdf)
connector cf
0
54
50
Connector_Card
SD_Kyocera_145638009211859+
SD Card Connector, Normal Type, Outer Tail, Without Ejector (https://global.kyocera.com/prdct/electro/product/pdf/5638.pdf)
sd card smt
0
13
13
Connector_Card
SD_Kyocera_145638009511859+
SD Card Connector, Normal Type, Outer Tail, Spring Eject Type (https://global.kyocera.com/prdct/electro/product/pdf/5638.pdf)
sd card smt
0
13
13
Connector_Card
SD_Kyocera_145638109211859+
SD Card Connector, Reverse Type, Outer Tail, Without Ejector (https://global.kyocera.com/prdct/electro/product/pdf/5638.pdf)
sd card smt
0
13
13
Connector_Card
SD_Kyocera_145638109511859+
SD Card Connector, Reverse Type, Outer Tail, Spring Eject Type (https://global.kyocera.com/prdct/electro/product/pdf/5638.pdf)
sd card smt
0
13
13
Connector_Card
SD_TE_2041021
SD card connector, top mount, SMT (http://www.te.com/commerce/DocumentDelivery/DDEController?Action=showdoc&DocId=Customer+Drawing%7F2041021%7FB%7Fpdf%7FEnglish%7FENG_CD_2041021_B_C_2041021_B.pdf%7F2041021-4)
sd card
0
15
12
Connector_Card
microSD_HC_Hirose_DM3AT-SF-PEJM5
Micro SD, SMD, right-angle, push-pull (https://www.hirose.com/product/en/download_file/key_name/DM3AT-SF-PEJM5/category/Drawing%20(2D)/doc_file_id/44099/?file_category_id=6&item_id=06090031000&is_series=)
Micro SD
0
14
11
Connector_Card
microSD_HC_Hirose_DM3BT-DSF-PEJS
Micro SD, SMD, reverse on-board, right-angle, push-pull (https://www.hirose.com/product/en/download_file/key_name/DM3BT-DSF-PEJS/category/Drawing%20(2D)/doc_file_id/44097/?file_category_id=6&item_id=06090029900&is_series=)
Micro SD
0
16
11
Connector_Card
microSD_HC_Hirose_DM3D-SF
Micro SD, SMD, right-angle, push-pull (https://media.digikey.com/PDF/Data%20Sheets/Hirose%20PDFs/DM3D-SF.pdf)
Micro SD
0
14
11
Connector_Card
microSD_HC_Molex_104031-0811
1.10mm Pitch microSD Memory Card Connector, Surface Mount, Push-Pull Type, 1.42mm Height, with Detect Switch (https://www.molex.com/pdm_docs/sd/1040310811_sd.pdf)
microSD SD molex
0
14
11
Connector_Card
microSD_HC_Wuerth_693072010801
http://katalog.we-online.de/em/datasheet/693072010801.pdf
Micro SD Wuerth Wurth Würth
0
12
9
Connector_Card
microSIM_JAE_SF53S006VCBR2000
https://www.jae.com/z-en/pdf_download_exec.cfm?param=SJ115712.pdf
microSIM GSM Card
0
14
7
Connector_Coaxial
BNC_Amphenol_031-6575_Horizontal
dual independently isolated BNC plug (https://www.amphenolrf.com/downloads/dl/file/id/2980/product/644/031_6575_customer_drawing.pdf)
Dual BNC Amphenol Horizontal
0
6
4
Connector_Coaxial
BNC_Amphenol_B6252HB-NPP3G-50_Horizontal
http://www.farnell.com/datasheets/612848.pdf
BNC Amphenol Horizontal
0
4
2
Connector_Coaxial
BNC_PanelMountable_Vertical
Panel-mountable BNC connector mounted through PCB, vertical
BNC connector
0
2
2
Connector_Coaxial
BNC_TEConnectivity_1478035_Horizontal
BNC RF Interface, PCB mount 4 pin, Right Angle, Bayonet, 50Ohm, 4GHz, https://www.te.com/commerce/DocumentDelivery/DDEController?Action=showdoc&DocId=Customer+Drawing%7F1478035%7FB1%7Fpdf%7FEnglish%7FENG_CD_1478035_B1.pdf%7F1-1478035-0
BNC RF interface bayonet 50ohm
0
5
2
Connector_Coaxial
BNC_TEConnectivity_1478204_Vertical
BNC female PCB mount 4 pin straight chassis connector http://www.te.com/usa-en/product-1-1478204-0.html
BNC female PCB mount 4 pin straight chassis connector 
0
5
2
Connector_Coaxial
BNC_Win_364A2x95_Horizontal
Dual front isolated BNC plug (https://www.winconn.com/wp-content/uploads/364A2595.pdf)
Dual BNC Horizontal Isolated
0
6
3
Connector_Coaxial
CoaxialSwitch_Hirose_MS-156C3_Horizontal
Subminiature Coaxial Switch 1.35mm High, DC to 11GHz
Switch Coaxial RF
0
12
3
Connector_Coaxial
MMCX_Molex_73415-0961_Horizontal_0.8mm-PCB
Molex MMCX Horizontal Coaxial https://www.molex.com/pdm_docs/sd/734150961_sd.pdf
Molex MMCX Horizontal Coaxial
0
3
2
Connector_Coaxial
MMCX_Molex_73415-0961_Horizontal_1.0mm-PCB
Molex MMCX Horizontal Coaxial https://www.molex.com/pdm_docs/sd/734150961_sd.pdf
Molex MMCX Horizontal Coaxial
0
3
2
Connector_Coaxial
MMCX_Molex_73415-0961_Horizontal_1.6mm-PCB
Molex MMCX Horizontal Coaxial https://www.molex.com/pdm_docs/sd/734150961_sd.pdf
Molex MMCX Horizontal Coaxial
0
3
2
Connector_Coaxial
MMCX_Molex_73415-1471_Vertical
http://www.molex.com/pdm_docs/sd/734151471_sd.pdf
Molex MMCX Coaxial Connector 50 ohms Female Jack Vertical THT
0
5
2
Connector_Coaxial
SMA_Amphenol_901-143_Horizontal
 Amphenol RF 901-143 https://www.amphenolrf.com/library/download/link/link_id/585682
SMA THT Female Jack Horizontal
0
5
2
Connector_Coaxial
SMA_Amphenol_901-144_Vertical
https://www.amphenolrf.com/downloads/dl/file/id/7023/product/3103/901_144_customer_drawing.pdf
SMA THT Female Jack Vertical
0
5
2
Connector_Coaxial
SMA_Amphenol_132134-10_Vertical
https://www.amphenolrf.com/downloads/dl/file/id/4007/product/2974/132134_10_customer_drawing.pdf
SMA SMD Female Jack Vertical
0
3
2
Connector_Coaxial
SMA_Amphenol_132134-11_Vertical
https://www.amphenolrf.com/downloads/dl/file/id/3406/product/2975/132134_11_customer_drawing.pdf
SMA THT Female Jack Vertical ExtendedLegs
0
5
2
Connector_Coaxial
SMA_Amphenol_132134-14_Vertical
https://www.amphenolrf.com/downloads/dl/file/id/1793/product/2976/132134_14_customer_drawing.pdf
SMA THT Female Jack Vertical ExtendedLegs
0
5
2
Connector_Coaxial
SMA_Amphenol_132134-16_Vertical
https://www.amphenolrf.com/downloads/dl/file/id/1141/product/2978/132134_16_customer_drawing.pdf
SMA THT Female Jack Vertical ExtendedLegs
0
5
2
Connector_Coaxial
SMA_Amphenol_132134_Vertical
https://www.amphenolrf.com/downloads/dl/file/id/2187/product/2843/132134_customer_drawing.pdf
SMA THT Female Jack Vertical ExtendedLegs
0
5
2
Connector_Coaxial
SMA_Amphenol_132203-12_Horizontal
https://www.amphenolrf.com/media/downloads/1769/132203-12.pdf
SMA THT Female Jack Horizontal
0
5
2
Connector_Coaxial
SMA_Amphenol_132289_EdgeMount
http://www.amphenolrf.com/132289.html
SMA
0
5
2
Connector_Coaxial
SMA_Amphenol_132291-12_Vertical
https://www.amphenolrf.com/downloads/dl/file/id/1688/product/3020/132291_12_customer_drawing.pdf
SMA THT Female Jack Vertical Bulkhead
0
5
2
Connector_Coaxial
SMA_Amphenol_132291_Vertical
https://www.amphenolrf.com/downloads/dl/file/id/3222/product/2918/132291_customer_drawing.pdf
SMA THT Female Jack Vertical Bulkhead
0
5
2
Connector_Coaxial
SMA_Molex_73251-1153_EdgeMount_Horizontal
Molex SMA RF Connectors, Edge Mount, (http://www.molex.com/pdm_docs/sd/732511150_sd.pdf)
sma edge
0
11
2
Connector_Coaxial
SMA_Molex_73251-2120_EdgeMount_Horizontal
Molex SMA RF Connector, Edge Mount, (http://www.molex.com/pdm_docs/sd/732512120_sd.pdf)
sma edge
0
11
2
Connector_Coaxial
SMA_Molex_73251-2200_Horizontal
https://www.molex.com/webdocs/datasheets/pdf/en-us/0732512200_RF_COAX_CONNECTORS.pdf
SMA THT Female Jack Horizontal
0
5
2
Connector_Coaxial
SMA_Samtec_SMA-J-P-X-ST-EM1_EdgeMount
Connector SMA, 0Hz to 20GHz, 50Ohm, Edge Mount (http://suddendocs.samtec.com/prints/sma-j-p-x-st-em1-mkt.pdf)
SMA Straight Samtec Edge Mount
0
5
2
Connector_Coaxial
SMA_Wurth_60312002114503_Vertical
https://www.we-online.de/katalog/datasheet/60312002114503.pdf
SMA THT Female Jack Vertical ExtendedLegs
0
5
2
Connector_Coaxial
SMB_Jack_Vertical
SMB pcb mounting jack
SMB Jack  Striaght
0
5
2
Connector_Coaxial
U.FL_Hirose_U.FL-R-SMT-1_Vertical
Hirose U.FL Coaxial https://www.hirose.com/product/en/products/U.FL/U.FL-R-SMT-1%2810%29/
Hirose U.FL Coaxial
0
3
2
Connector_Coaxial
U.FL_Molex_MCRF_73412-0110_Vertical
Molex Microcoaxial RF Connectors (MCRF), mates Hirose U.FL, (http://www.molex.com/pdm_docs/sd/734120110_sd.pdf)
mcrf hirose ufl u.fl microcoaxial
0
4
2
Connector_DIN
DIN41612_B2_2x8_Female_Vertical_THT
DIN41612 connector, type B/2, Vertical, 2 rows 16 pins wide, https://www.erni-x-press.com/de/downloads/kataloge/englische_kataloge/erni-din41612-iec60603-2-e.pdf
DIN 41612 IEC 60603 B/2
0
16
16
Connector_DIN
DIN41612_B2_2x8_Male_Horizontal_THT
DIN41612 connector, type B/2, Horizontal, 2 rows 16 pins wide, https://www.erni-x-press.com/de/downloads/kataloge/englische_kataloge/erni-din41612-iec60603-2-e.pdf
DIN 41612 IEC 60603 B/2
0
16
16
Connector_DIN
DIN41612_B2_2x16_Female_Vertical_THT
DIN41612 connector, type B/2, Vertical, 2 rows 16 pins wide, https://www.erni-x-press.com/de/downloads/kataloge/englische_kataloge/erni-din41612-iec60603-2-e.pdf
DIN 41612 IEC 60603 B/2
0
32
32
Connector_DIN
DIN41612_B2_2x16_Male_Horizontal_THT
DIN41612 connector, type B/2, Horizontal, 2 rows 16 pins wide, https://www.erni-x-press.com/de/downloads/kataloge/englische_kataloge/erni-din41612-iec60603-2-e.pdf
DIN 41612 IEC 60603 B/2
0
32
32
Connector_DIN
DIN41612_B3_2x5_Female_Vertical_THT
DIN41612 connector, type B/3, Vertical, 2 rows 10 pins wide, https://www.erni-x-press.com/de/downloads/kataloge/englische_kataloge/erni-din41612-iec60603-2-e.pdf
DIN 41612 IEC 60603 B/3
0
10
10
Connector_DIN
DIN41612_B3_2x5_Male_Horizontal_THT
DIN41612 connector, type B/3, Horizontal, 2 rows 10 pins wide, https://www.erni-x-press.com/de/downloads/kataloge/englische_kataloge/erni-din41612-iec60603-2-e.pdf
DIN 41612 IEC 60603 B/3
0
10
10
Connector_DIN
DIN41612_B3_2x10_Female_Vertical_THT
DIN41612 connector, type B/3, Vertical, 2 rows 10 pins wide, https://www.erni-x-press.com/de/downloads/kataloge/englische_kataloge/erni-din41612-iec60603-2-e.pdf
DIN 41612 IEC 60603 B/3
0
20
20
Connector_DIN
DIN41612_B3_2x10_Male_Horizontal_THT
DIN41612 connector, type B/3, Horizontal, 2 rows 10 pins wide, https://www.erni-x-press.com/de/downloads/kataloge/englische_kataloge/erni-din41612-iec60603-2-e.pdf
DIN 41612 IEC 60603 B/3
0
20
20
Connector_DIN
DIN41612_B_1x32_Female_Vertical_THT
DIN41612 connector, type B, Vertical, 2 rows 32 pins wide, https://www.erni-x-press.com/de/downloads/kataloge/englische_kataloge/erni-din41612-iec60603-2-e.pdf
DIN 41612 IEC 60603 B
0
32
32
Connector_DIN
DIN41612_B_1x32_Male_Horizontal_THT
DIN41612 connector, type B, Horizontal, 2 rows 32 pins wide, https://www.erni-x-press.com/de/downloads/kataloge/englische_kataloge/erni-din41612-iec60603-2-e.pdf
DIN 41612 IEC 60603 B
0
32
32
Connector_DIN
DIN41612_B_2x16_Female_Vertical_THT
DIN41612 connector, type B, Vertical, 2 rows 32 pins wide, https://www.erni-x-press.com/de/downloads/kataloge/englische_kataloge/erni-din41612-iec60603-2-e.pdf
DIN 41612 IEC 60603 B
0
32
32
Connector_DIN
DIN41612_B_2x16_Male_Horizontal_THT
DIN41612 connector, type B, Horizontal, 2 rows 32 pins wide, https://www.erni-x-press.com/de/downloads/kataloge/englische_kataloge/erni-din41612-iec60603-2-e.pdf
DIN 41612 IEC 60603 B
0
32
32
Connector_DIN
DIN41612_B_2x32_Female_Vertical_THT
DIN41612 connector, type B, Vertical, 2 rows 32 pins wide, https://www.erni-x-press.com/de/downloads/kataloge/englische_kataloge/erni-din41612-iec60603-2-e.pdf
DIN 41612 IEC 60603 B
0
64
64
Connector_DIN
DIN41612_B_2x32_Male_Horizontal_THT
DIN41612 connector, type B, Horizontal, 2 rows 32 pins wide, https://www.erni-x-press.com/de/downloads/kataloge/englische_kataloge/erni-din41612-iec60603-2-e.pdf
DIN 41612 IEC 60603 B
0
64
64
Connector_DIN
DIN41612_C2_2x16_Female_Vertical_THT
DIN41612 connector, type C/2, Vertical, 3 rows 16 pins wide, https://www.erni-x-press.com/de/downloads/kataloge/englische_kataloge/erni-din41612-iec60603-2-e.pdf
DIN 41612 IEC 60603 C/2
0
32
32
Connector_DIN
DIN41612_C2_2x16_Male_Horizontal_THT
DIN41612 connector, type C/2, Horizontal, 3 rows 16 pins wide, https://www.erni-x-press.com/de/downloads/kataloge/englische_kataloge/erni-din41612-iec60603-2-e.pdf
DIN 41612 IEC 60603 C/2
0
32
32
Connector_DIN
DIN41612_C2_3x16_Female_Vertical_THT
DIN41612 connector, type C/2, Vertical, 3 rows 16 pins wide, https://www.erni-x-press.com/de/downloads/kataloge/englische_kataloge/erni-din41612-iec60603-2-e.pdf
DIN 41612 IEC 60603 C/2
0
48
48
Connector_DIN
DIN41612_C2_3x16_Male_Horizontal_THT
DIN41612 connector, type C/2, Horizontal, 3 rows 16 pins wide, https://www.erni-x-press.com/de/downloads/kataloge/englische_kataloge/erni-din41612-iec60603-2-e.pdf
DIN 41612 IEC 60603 C/2
0
48
48
Connector_DIN
DIN41612_C3_2x10_Female_Vertical_THT
DIN41612 connector, type C/3, Vertical, 3 rows 10 pins wide, https://www.erni-x-press.com/de/downloads/kataloge/englische_kataloge/erni-din41612-iec60603-2-e.pdf
DIN 41612 IEC 60603 C/3
0
20
20
Connector_DIN
DIN41612_C3_2x10_Male_Horizontal_THT
DIN41612 connector, type C/3, Horizontal, 3 rows 10 pins wide, https://www.erni-x-press.com/de/downloads/kataloge/englische_kataloge/erni-din41612-iec60603-2-e.pdf
DIN 41612 IEC 60603 C/3
0
20
20
Connector_DIN
DIN41612_C3_3x10_Female_Vertical_THT
DIN41612 connector, type C/3, Vertical, 3 rows 10 pins wide, https://www.erni-x-press.com/de/downloads/kataloge/englische_kataloge/erni-din41612-iec60603-2-e.pdf
DIN 41612 IEC 60603 C/3
0
30
30
Connector_DIN
DIN41612_C3_3x10_Male_Horizontal_THT
DIN41612 connector, type C/3, Horizontal, 3 rows 10 pins wide, https://www.erni-x-press.com/de/downloads/kataloge/englische_kataloge/erni-din41612-iec60603-2-e.pdf
DIN 41612 IEC 60603 C/3
0
30
30
Connector_DIN
DIN41612_C_1x32_Female_Vertical_THT
DIN41612 connector, type C, Vertical, 3 rows 32 pins wide, https://www.erni-x-press.com/de/downloads/kataloge/englische_kataloge/erni-din41612-iec60603-2-e.pdf
DIN 41612 IEC 60603 C
0
32
32
Connector_DIN
DIN41612_C_1x32_Male_Horizontal_THT
DIN41612 connector, type C, Horizontal, 3 rows 32 pins wide, https://www.erni-x-press.com/de/downloads/kataloge/englische_kataloge/erni-din41612-iec60603-2-e.pdf
DIN 41612 IEC 60603 C
0
32
32
Connector_DIN
DIN41612_C_2x16_Female_Vertical_THT
DIN41612 connector, type C, Vertical, 3 rows 32 pins wide, https://www.erni-x-press.com/de/downloads/kataloge/englische_kataloge/erni-din41612-iec60603-2-e.pdf
DIN 41612 IEC 60603 C
0
32
32
Connector_DIN
DIN41612_C_2x16_Male_Horizontal_THT
DIN41612 connector, type C, Horizontal, 3 rows 32 pins wide, https://www.erni-x-press.com/de/downloads/kataloge/englische_kataloge/erni-din41612-iec60603-2-e.pdf
DIN 41612 IEC 60603 C
0
32
32
Connector_DIN
DIN41612_C_2x32_Female_Vertical_THT
DIN41612 connector, type C, Vertical, 3 rows 32 pins wide, https://www.erni-x-press.com/de/downloads/kataloge/englische_kataloge/erni-din41612-iec60603-2-e.pdf
DIN 41612 IEC 60603 C
0
64
64
Connector_DIN
DIN41612_C_2x32_Male_Horizontal_THT
DIN41612 connector, type C, Horizontal, 3 rows 32 pins wide, https://www.erni-x-press.com/de/downloads/kataloge/englische_kataloge/erni-din41612-iec60603-2-e.pdf
DIN 41612 IEC 60603 C
0
64
64
Connector_DIN
DIN41612_C_3x16_Female_Vertical_THT
DIN41612 connector, type C, Vertical, 3 rows 32 pins wide, https://www.erni-x-press.com/de/downloads/kataloge/englische_kataloge/erni-din41612-iec60603-2-e.pdf
DIN 41612 IEC 60603 C
0
48
48
Connector_DIN
DIN41612_C_3x16_Male_Horizontal_THT
DIN41612 connector, type C, Horizontal, 3 rows 32 pins wide, https://www.erni-x-press.com/de/downloads/kataloge/englische_kataloge/erni-din41612-iec60603-2-e.pdf
DIN 41612 IEC 60603 C
0
48
48
Connector_DIN
DIN41612_C_3x32_Female_Vertical_THT
DIN41612 connector, type C, Vertical, 3 rows 32 pins wide, https://www.erni-x-press.com/de/downloads/kataloge/englische_kataloge/erni-din41612-iec60603-2-e.pdf
DIN 41612 IEC 60603 C
0
96
96
Connector_DIN
DIN41612_C_3x32_Male_Horizontal_THT
DIN41612 connector, type C, Horizontal, 3 rows 32 pins wide, https://www.erni-x-press.com/de/downloads/kataloge/englische_kataloge/erni-din41612-iec60603-2-e.pdf
DIN 41612 IEC 60603 C
0
96
96
Connector_DIN
DIN41612_D_2x8_Female_Vertical_THT
DIN41612 connector, type D, Vertical, 3 rows 32 pins wide, https://www.erni-x-press.com/de/downloads/kataloge/englische_kataloge/erni-din41612-iec60603-2-e.pdf
DIN 41612 IEC 60603 D
0
16
16
Connector_DIN
DIN41612_D_2x8_Male_Horizontal_THT
DIN41612 connector, type D, Horizontal, 3 rows 32 pins wide, https://www.erni-x-press.com/de/downloads/kataloge/englische_kataloge/erni-din41612-iec60603-2-e.pdf
DIN 41612 IEC 60603 D
0
16
16
Connector_DIN
DIN41612_D_2x16_Female_Vertical_THT
DIN41612 connector, type D, Vertical, 3 rows 32 pins wide, https://www.erni-x-press.com/de/downloads/kataloge/englische_kataloge/erni-din41612-iec60603-2-e.pdf
DIN 41612 IEC 60603 D
0
32
32
Connector_DIN
DIN41612_D_2x16_Male_Horizontal_THT
DIN41612 connector, type D, Horizontal, 3 rows 32 pins wide, https://www.erni-x-press.com/de/downloads/kataloge/englische_kataloge/erni-din41612-iec60603-2-e.pdf
DIN 41612 IEC 60603 D
0
32
32
Connector_DIN
DIN41612_E_2x16_Female_Vertical_THT
DIN41612 connector, type E, Vertical, 5 rows 32 pins wide, https://www.erni-x-press.com/de/downloads/kataloge/englische_kataloge/erni-din41612-iec60603-2-e.pdf
DIN 41612 IEC 60603 E
0
32
32
Connector_DIN
DIN41612_E_2x16_Male_Horizontal_THT
DIN41612 connector, type E, Horizontal, 5 rows 32 pins wide, https://www.erni-x-press.com/de/downloads/kataloge/englische_kataloge/erni-din41612-iec60603-2-e.pdf
DIN 41612 IEC 60603 E
0
32
32
Connector_DIN
DIN41612_E_2x16_RowsAC_Female_Vertical_THT
DIN41612 connector, type E, Vertical, 5 rows 32 pins wide, https://www.erni-x-press.com/de/downloads/kataloge/englische_kataloge/erni-din41612-iec60603-2-e.pdf
DIN 41612 IEC 60603 E
0
32
32
Connector_DIN
DIN41612_E_2x16_RowsAC_Male_Horizontal_THT
DIN41612 connector, type E, Horizontal, 5 rows 32 pins wide, https://www.erni-x-press.com/de/downloads/kataloge/englische_kataloge/erni-din41612-iec60603-2-e.pdf
DIN 41612 IEC 60603 E
0
32
32
Connector_DIN
DIN41612_E_3x16_Female_Vertical_THT
DIN41612 connector, type E, Vertical, 5 rows 32 pins wide, https://www.erni-x-press.com/de/downloads/kataloge/englische_kataloge/erni-din41612-iec60603-2-e.pdf
DIN 41612 IEC 60603 E
0
48
48
Connector_DIN
DIN41612_E_3x16_Male_Horizontal_THT
DIN41612 connector, type E, Horizontal, 5 rows 32 pins wide, https://www.erni-x-press.com/de/downloads/kataloge/englische_kataloge/erni-din41612-iec60603-2-e.pdf
DIN 41612 IEC 60603 E
0
48
48
Connector_DIN
DIN41612_F_2x16_Female_Vertical_THT
DIN41612 connector, type F, Vertical, 3 rows 32 pins wide, https://www.erni-x-press.com/de/downloads/kataloge/englische_kataloge/erni-din41612-iec60603-2-e.pdf
DIN 41612 IEC 60603 F
0
32
32
Connector_DIN
DIN41612_F_2x16_Male_Horizontal_THT
DIN41612 connector, type F, Horizontal, 3 rows 32 pins wide, https://www.erni-x-press.com/de/downloads/kataloge/englische_kataloge/erni-din41612-iec60603-2-e.pdf
DIN 41612 IEC 60603 F
0
32
32
Connector_DIN
DIN41612_F_2x16_RowsZD_Female_Vertical_THT
DIN41612 connector, type F, Vertical, 3 rows 32 pins wide, https://www.erni-x-press.com/de/downloads/kataloge/englische_kataloge/erni-din41612-iec60603-2-e.pdf
DIN 41612 IEC 60603 F
0
32
32
Connector_DIN
DIN41612_F_2x16_RowsZD_Male_Horizontal_THT
DIN41612 connector, type F, Horizontal, 3 rows 32 pins wide, https://www.erni-x-press.com/de/downloads/kataloge/englische_kataloge/erni-din41612-iec60603-2-e.pdf
DIN 41612 IEC 60603 F
0
32
32
Connector_DIN
DIN41612_F_3x16_Female_Vertical_THT
DIN41612 connector, type F, Vertical, 3 rows 32 pins wide, https://www.erni-x-press.com/de/downloads/kataloge/englische_kataloge/erni-din41612-iec60603-2-e.pdf
DIN 41612 IEC 60603 F
0
48
48
Connector_DIN
DIN41612_F_3x16_Male_Horizontal_THT
DIN41612 connector, type F, Horizontal, 3 rows 32 pins wide, https://www.erni-x-press.com/de/downloads/kataloge/englische_kataloge/erni-din41612-iec60603-2-e.pdf
DIN 41612 IEC 60603 F
0
48
48
Connector_DIN
DIN41612_Q2_2x16_Male_Horizontal_THT
DIN41612 connector, type Q/2, Horizontal, 2 rows 16 pins wide, https://www.erni-x-press.com/de/downloads/kataloge/englische_kataloge/erni-din41612-iec60603-2-e.pdf
DIN 41612 IEC 60603 Q/2
0
32
32
Connector_DIN
DIN41612_Q2_2x16_Male_Vertical_THT
DIN41612 connector, type Q/2, Vertical, 2 rows 16 pins wide, https://www.erni-x-press.com/de/downloads/kataloge/englische_kataloge/erni-din41612-iec60603-2-e.pdf
DIN 41612 IEC 60603 Q/2
0
32
32
Connector_DIN
DIN41612_Q3_2x10_Male_Horizontal_THT
DIN41612 connector, type Q/3, Horizontal, 2 rows 10 pins wide, https://www.erni-x-press.com/de/downloads/kataloge/englische_kataloge/erni-din41612-iec60603-2-e.pdf
DIN 41612 IEC 60603 Q/3
0
20
20
Connector_DIN
DIN41612_Q3_2x10_Male_Vertical_THT
DIN41612 connector, type Q/3, Vertical, 2 rows 10 pins wide, https://www.erni-x-press.com/de/downloads/kataloge/englische_kataloge/erni-din41612-iec60603-2-e.pdf
DIN 41612 IEC 60603 Q/3
0
20
20
Connector_DIN
DIN41612_Q_2x32_Male_Horizontal_THT
DIN41612 connector, type Q, Horizontal, 2 rows 32 pins wide, https://www.erni-x-press.com/de/downloads/kataloge/englische_kataloge/erni-din41612-iec60603-2-e.pdf
DIN 41612 IEC 60603 Q
0
64
64
Connector_DIN
DIN41612_Q_2x32_Male_Vertical_THT
DIN41612 connector, type Q, Vertical, 2 rows 32 pins wide, https://www.erni-x-press.com/de/downloads/kataloge/englische_kataloge/erni-din41612-iec60603-2-e.pdf
DIN 41612 IEC 60603 Q
0
64
64
Connector_DIN
DIN41612_R2_2x16_Male_Horizontal_THT
DIN41612 connector, type R/2, Horizontal, 3 rows 16 pins wide, https://www.erni-x-press.com/de/downloads/kataloge/englische_kataloge/erni-din41612-iec60603-2-e.pdf
DIN 41612 IEC 60603 R/2
0
32
32
Connector_DIN
DIN41612_R2_2x16_Male_Vertical_THT
DIN41612 connector, type R/2, Vertical, 3 rows 16 pins wide, https://www.erni-x-press.com/de/downloads/kataloge/englische_kataloge/erni-din41612-iec60603-2-e.pdf
DIN 41612 IEC 60603 R/2
0
32
32
Connector_DIN
DIN41612_R2_3x16_Male_Horizontal_THT
DIN41612 connector, type R/2, Horizontal, 3 rows 16 pins wide, https://www.erni-x-press.com/de/downloads/kataloge/englische_kataloge/erni-din41612-iec60603-2-e.pdf
DIN 41612 IEC 60603 R/2
0
48
48
Connector_DIN
DIN41612_R2_3x16_Male_Vertical_THT
DIN41612 connector, type R/2, Vertical, 3 rows 16 pins wide, https://www.erni-x-press.com/de/downloads/kataloge/englische_kataloge/erni-din41612-iec60603-2-e.pdf
DIN 41612 IEC 60603 R/2
0
48
48
Connector_DIN
DIN41612_R3_2x10_Male_Horizontal_THT
DIN41612 connector, type R/3, Horizontal, 3 rows 10 pins wide, https://www.erni-x-press.com/de/downloads/kataloge/englische_kataloge/erni-din41612-iec60603-2-e.pdf
DIN 41612 IEC 60603 R/3
0
20
20
Connector_DIN
DIN41612_R3_2x10_Male_Vertical_THT
DIN41612 connector, type R/3, Vertical, 3 rows 10 pins wide, https://www.erni-x-press.com/de/downloads/kataloge/englische_kataloge/erni-din41612-iec60603-2-e.pdf
DIN 41612 IEC 60603 R/3
0
20
20
Connector_DIN
DIN41612_R3_3x10_Male_Horizontal_THT
DIN41612 connector, type R/3, Horizontal, 3 rows 10 pins wide, https://www.erni-x-press.com/de/downloads/kataloge/englische_kataloge/erni-din41612-iec60603-2-e.pdf
DIN 41612 IEC 60603 R/3
0
30
30
Connector_DIN
DIN41612_R3_3x10_Male_Vertical_THT
DIN41612 connector, type R/3, Vertical, 3 rows 10 pins wide, https://www.erni-x-press.com/de/downloads/kataloge/englische_kataloge/erni-din41612-iec60603-2-e.pdf
DIN 41612 IEC 60603 R/3
0
30
30
Connector_DIN
DIN41612_R_1x32_Male_Horizontal_THT
DIN41612 connector, type R, Horizontal, 3 rows 32 pins wide, https://www.erni-x-press.com/de/downloads/kataloge/englische_kataloge/erni-din41612-iec60603-2-e.pdf
DIN 41612 IEC 60603 R
0
32
32
Connector_DIN
DIN41612_R_1x32_Male_Vertical_THT
DIN41612 connector, type R, Vertical, 3 rows 32 pins wide, https://www.erni-x-press.com/de/downloads/kataloge/englische_kataloge/erni-din41612-iec60603-2-e.pdf
DIN 41612 IEC 60603 R
0
32
32
Connector_DIN
DIN41612_R_2x16_Male_Horizontal_THT
DIN41612 connector, type R, Horizontal, 3 rows 32 pins wide, https://www.erni-x-press.com/de/downloads/kataloge/englische_kataloge/erni-din41612-iec60603-2-e.pdf
DIN 41612 IEC 60603 R
0
32
32
Connector_DIN
DIN41612_R_2x16_Male_Vertical_THT
DIN41612 connector, type R, Vertical, 3 rows 32 pins wide, https://www.erni-x-press.com/de/downloads/kataloge/englische_kataloge/erni-din41612-iec60603-2-e.pdf
DIN 41612 IEC 60603 R
0
32
32
Connector_DIN
DIN41612_R_2x32_Male_Horizontal_THT
DIN41612 connector, type R, Horizontal, 3 rows 32 pins wide, https://www.erni-x-press.com/de/downloads/kataloge/englische_kataloge/erni-din41612-iec60603-2-e.pdf
DIN 41612 IEC 60603 R
0
64
64
Connector_DIN
DIN41612_R_2x32_Male_Vertical_THT
DIN41612 connector, type R, Vertical, 3 rows 32 pins wide, https://www.erni-x-press.com/de/downloads/kataloge/englische_kataloge/erni-din41612-iec60603-2-e.pdf
DIN 41612 IEC 60603 R
0
64
64
Connector_DIN
DIN41612_R_3x16_Male_Horizontal_THT
DIN41612 connector, type R, Horizontal, 3 rows 32 pins wide, https://www.erni-x-press.com/de/downloads/kataloge/englische_kataloge/erni-din41612-iec60603-2-e.pdf
DIN 41612 IEC 60603 R
0
48
48
Connector_DIN
DIN41612_R_3x16_Male_Vertical_THT
DIN41612 connector, type R, Vertical, 3 rows 32 pins wide, https://www.erni-x-press.com/de/downloads/kataloge/englische_kataloge/erni-din41612-iec60603-2-e.pdf
DIN 41612 IEC 60603 R
0
48
48
Connector_DIN
DIN41612_R_3x32_Male_Horizontal_THT
DIN41612 connector, type R, Horizontal, 3 rows 32 pins wide, https://www.erni-x-press.com/de/downloads/kataloge/englische_kataloge/erni-din41612-iec60603-2-e.pdf
DIN 41612 IEC 60603 R
0
96
96
Connector_DIN
DIN41612_R_3x32_Male_Vertical_THT
DIN41612 connector, type R, Vertical, 3 rows 32 pins wide, https://www.erni-x-press.com/de/downloads/kataloge/englische_kataloge/erni-din41612-iec60603-2-e.pdf
DIN 41612 IEC 60603 R
0
96
96
Connector_Dsub
DSUB-9_Female_EdgeMount_P2.77mm
9-pin D-Sub connector, solder-cups edge-mounted, female, x-pin-pitch 2.77mm, distance of mounting holes 25mm, see https://disti-assets.s3.amazonaws.com/tonar/files/datasheets/16730.pdf
9-pin D-Sub connector edge mount solder cup female x-pin-pitch 2.77mm mounting holes distance 25mm
0
9
9
Connector_Dsub
DSUB-9_Female_Horizontal_P2.77x2.54mm_EdgePinOffset9.40mm
9-pin D-Sub connector, horizontal/angled (90 deg), THT-mount, female, pitch 2.77x2.54mm, pin-PCB-offset 9.4mm, see http://docs-europe.electrocomponents.com/webdocs/1585/0900766b81585df2.pdf
9-pin D-Sub connector horizontal angled 90deg THT female pitch 2.77x2.54mm pin-PCB-offset 9.4mm
0
9
9
Connector_Dsub
DSUB-9_Female_Horizontal_P2.77x2.84mm_EdgePinOffset4.94mm_Housed_MountingHolesOffset7.48mm
9-pin D-Sub connector, horizontal/angled (90 deg), THT-mount, female, pitch 2.77x2.84mm, pin-PCB-offset 4.9399999999999995mm, distance of mounting holes 25mm, distance of mounting holes to PCB edge 7.4799999999999995mm, see https://disti-assets.s3.amazonaws.com/tonar/files/datasheets/16730.pdf
9-pin D-Sub connector horizontal angled 90deg THT female pitch 2.77x2.84mm pin-PCB-offset 4.9399999999999995mm mounting-holes-distance 25mm mounting-hole-offset 25mm
0
11
10
Connector_Dsub
DSUB-9_Female_Horizontal_P2.77x2.84mm_EdgePinOffset7.70mm_Housed_MountingHolesOffset9.12mm
9-pin D-Sub connector, horizontal/angled (90 deg), THT-mount, female, pitch 2.77x2.84mm, pin-PCB-offset 7.699999999999999mm, distance of mounting holes 25mm, distance of mounting holes to PCB edge 9.12mm, see https://disti-assets.s3.amazonaws.com/tonar/files/datasheets/16730.pdf
9-pin D-Sub connector horizontal angled 90deg THT female pitch 2.77x2.84mm pin-PCB-offset 7.699999999999999mm mounting-holes-distance 25mm mounting-hole-offset 25mm
0
11
10
Connector_Dsub
DSUB-9_Female_Horizontal_P2.77x2.84mm_EdgePinOffset9.40mm
9-pin D-Sub connector, horizontal/angled (90 deg), THT-mount, female, pitch 2.77x2.84mm, pin-PCB-offset 9.4mm, see http://docs-europe.electrocomponents.com/webdocs/1585/0900766b81585df2.pdf
9-pin D-Sub connector horizontal angled 90deg THT female pitch 2.77x2.84mm pin-PCB-offset 9.4mm
0
9
9
Connector_Dsub
DSUB-9_Female_Horizontal_P2.77x2.84mm_EdgePinOffset9.90mm_Housed_MountingHolesOffset11.32mm
9-pin D-Sub connector, horizontal/angled (90 deg), THT-mount, female, pitch 2.77x2.84mm, pin-PCB-offset 9.9mm, distance of mounting holes 25mm, distance of mounting holes to PCB edge 11.32mm, see https://disti-assets.s3.amazonaws.com/tonar/files/datasheets/16730.pdf
9-pin D-Sub connector horizontal angled 90deg THT female pitch 2.77x2.84mm pin-PCB-offset 9.9mm mounting-holes-distance 25mm mounting-hole-offset 25mm
0
11
10
Connector_Dsub
DSUB-9_Female_Horizontal_P2.77x2.84mm_EdgePinOffset14.56mm_Housed_MountingHolesOffset8.20mm
9-pin D-Sub connector, horizontal/angled (90 deg), THT-mount, female, pitch 2.77x2.84mm, pin-PCB-offset 14.56mm, distance of mounting holes 25mm, distance of mounting holes to PCB edge 8.2mm, see https://disti-assets.s3.amazonaws.com/tonar/files/datasheets/16730.pdf
9-pin D-Sub connector horizontal angled 90deg THT female pitch 2.77x2.84mm pin-PCB-offset 14.56mm mounting-holes-distance 25mm mounting-hole-offset 25mm
0
11
10
Connector_Dsub
DSUB-9_Female_Horizontal_P2.77x2.84mm_EdgePinOffset14.56mm_Housed_MountingHolesOffset15.98mm
9-pin D-Sub connector, horizontal/angled (90 deg), THT-mount, female, pitch 2.77x2.84mm, pin-PCB-offset 14.56mm, distance of mounting holes 25mm, distance of mounting holes to PCB edge 15.979999999999999mm, see https://disti-assets.s3.amazonaws.com/tonar/files/datasheets/16730.pdf
9-pin D-Sub connector horizontal angled 90deg THT female pitch 2.77x2.84mm pin-PCB-offset 14.56mm mounting-holes-distance 25mm mounting-hole-offset 25mm
0
11
10
Connector_Dsub
DSUB-9_Female_Vertical_P2.77x2.84mm
9-pin D-Sub connector, straight/vertical, THT-mount, female, pitch 2.77x2.84mm, distance of mounting holes 25mm, see https://disti-assets.s3.amazonaws.com/tonar/files/datasheets/16730.pdf
9-pin D-Sub connector straight vertical THT female pitch 2.77x2.84mm mounting holes distance 25mm
0
9
9
Connector_Dsub
DSUB-9_Female_Vertical_P2.77x2.84mm_MountingHoles
9-pin D-Sub connector, straight/vertical, THT-mount, female, pitch 2.77x2.84mm, distance of mounting holes 25mm, see https://disti-assets.s3.amazonaws.com/tonar/files/datasheets/16730.pdf
9-pin D-Sub connector straight vertical THT female pitch 2.77x2.84mm mounting holes distance 25mm
0
11
10
Connector_Dsub
DSUB-9_Male_EdgeMount_P2.77mm
9-pin D-Sub connector, solder-cups edge-mounted, male, x-pin-pitch 2.77mm, distance of mounting holes 25mm, see https://disti-assets.s3.amazonaws.com/tonar/files/datasheets/16730.pdf
9-pin D-Sub connector edge mount solder cup male x-pin-pitch 2.77mm mounting holes distance 25mm
0
9
9
Connector_Dsub
DSUB-9_Male_Horizontal_P2.77x2.54mm_EdgePinOffset9.40mm
9-pin D-Sub connector, horizontal/angled (90 deg), THT-mount, male, pitch 2.77x2.54mm, pin-PCB-offset 9.4mm, see http://docs-europe.electrocomponents.com/webdocs/1585/0900766b81585df2.pdf
9-pin D-Sub connector horizontal angled 90deg THT male pitch 2.77x2.54mm pin-PCB-offset 9.4mm
0
9
9
Connector_Dsub
DSUB-9_Male_Horizontal_P2.77x2.84mm_EdgePinOffset4.94mm_Housed_MountingHolesOffset7.48mm
9-pin D-Sub connector, horizontal/angled (90 deg), THT-mount, male, pitch 2.77x2.84mm, pin-PCB-offset 4.9399999999999995mm, distance of mounting holes 25mm, distance of mounting holes to PCB edge 7.4799999999999995mm, see https://disti-assets.s3.amazonaws.com/tonar/files/datasheets/16730.pdf
9-pin D-Sub connector horizontal angled 90deg THT male pitch 2.77x2.84mm pin-PCB-offset 4.9399999999999995mm mounting-holes-distance 25mm mounting-hole-offset 25mm
0
11
10
Connector_Dsub
DSUB-9_Male_Horizontal_P2.77x2.84mm_EdgePinOffset7.70mm_Housed_MountingHolesOffset9.12mm
9-pin D-Sub connector, horizontal/angled (90 deg), THT-mount, male, pitch 2.77x2.84mm, pin-PCB-offset 7.699999999999999mm, distance of mounting holes 25mm, distance of mounting holes to PCB edge 9.12mm, see https://disti-assets.s3.amazonaws.com/tonar/files/datasheets/16730.pdf
9-pin D-Sub connector horizontal angled 90deg THT male pitch 2.77x2.84mm pin-PCB-offset 7.699999999999999mm mounting-holes-distance 25mm mounting-hole-offset 25mm
0
11
10
Connector_Dsub
DSUB-9_Male_Horizontal_P2.77x2.84mm_EdgePinOffset9.40mm
9-pin D-Sub connector, horizontal/angled (90 deg), THT-mount, male, pitch 2.77x2.84mm, pin-PCB-offset 9.4mm, see http://docs-europe.electrocomponents.com/webdocs/1585/0900766b81585df2.pdf
9-pin D-Sub connector horizontal angled 90deg THT male pitch 2.77x2.84mm pin-PCB-offset 9.4mm
0
9
9
Connector_Dsub
DSUB-9_Male_Horizontal_P2.77x2.84mm_EdgePinOffset9.90mm_Housed_MountingHolesOffset11.32mm
9-pin D-Sub connector, horizontal/angled (90 deg), THT-mount, male, pitch 2.77x2.84mm, pin-PCB-offset 9.9mm, distance of mounting holes 25mm, distance of mounting holes to PCB edge 11.32mm, see https://disti-assets.s3.amazonaws.com/tonar/files/datasheets/16730.pdf
9-pin D-Sub connector horizontal angled 90deg THT male pitch 2.77x2.84mm pin-PCB-offset 9.9mm mounting-holes-distance 25mm mounting-hole-offset 25mm
0
11
10
Connector_Dsub
DSUB-9_Male_Horizontal_P2.77x2.84mm_EdgePinOffset14.56mm_Housed_MountingHolesOffset8.20mm
9-pin D-Sub connector, horizontal/angled (90 deg), THT-mount, male, pitch 2.77x2.84mm, pin-PCB-offset 14.56mm, distance of mounting holes 25mm, distance of mounting holes to PCB edge 8.2mm, see https://disti-assets.s3.amazonaws.com/tonar/files/datasheets/16730.pdf
9-pin D-Sub connector horizontal angled 90deg THT male pitch 2.77x2.84mm pin-PCB-offset 14.56mm mounting-holes-distance 25mm mounting-hole-offset 25mm
0
11
10
Connector_Dsub
DSUB-9_Male_Horizontal_P2.77x2.84mm_EdgePinOffset14.56mm_Housed_MountingHolesOffset15.98mm
9-pin D-Sub connector, horizontal/angled (90 deg), THT-mount, male, pitch 2.77x2.84mm, pin-PCB-offset 14.56mm, distance of mounting holes 25mm, distance of mounting holes to PCB edge 15.979999999999999mm, see https://disti-assets.s3.amazonaws.com/tonar/files/datasheets/16730.pdf
9-pin D-Sub connector horizontal angled 90deg THT male pitch 2.77x2.84mm pin-PCB-offset 14.56mm mounting-holes-distance 25mm mounting-hole-offset 25mm
0
11
10
Connector_Dsub
DSUB-9_Male_Vertical_P2.77x2.84mm
9-pin D-Sub connector, straight/vertical, THT-mount, male, pitch 2.77x2.84mm, distance of mounting holes 25mm, see https://disti-assets.s3.amazonaws.com/tonar/files/datasheets/16730.pdf
9-pin D-Sub connector straight vertical THT male pitch 2.77x2.84mm mounting holes distance 25mm
0
9
9
Connector_Dsub
DSUB-9_Male_Vertical_P2.77x2.84mm_MountingHoles
9-pin D-Sub connector, straight/vertical, THT-mount, male, pitch 2.77x2.84mm, distance of mounting holes 25mm, see https://disti-assets.s3.amazonaws.com/tonar/files/datasheets/16730.pdf
9-pin D-Sub connector straight vertical THT male pitch 2.77x2.84mm mounting holes distance 25mm
0
11
10
Connector_Dsub
DSUB-15-HD_Female_Horizontal_P2.29x1.98mm_EdgePinOffset3.03mm_Housed_MountingHolesOffset4.94mm
15-pin D-Sub connector, horizontal/angled (90 deg), THT-mount, female, pitch 2.29x1.98mm, pin-PCB-offset 3.0300000000000002mm, distance of mounting holes 25mm, distance of mounting holes to PCB edge 4.9399999999999995mm, see https://disti-assets.s3.amazonaws.com/tonar/files/datasheets/16730.pdf
15-pin D-Sub connector horizontal angled 90deg THT female pitch 2.29x1.98mm pin-PCB-offset 3.0300000000000002mm mounting-holes-distance 25mm mounting-hole-offset 25mm
0
17
16
Connector_Dsub
DSUB-15-HD_Female_Horizontal_P2.29x1.98mm_EdgePinOffset8.35mm_Housed_MountingHolesOffset10.89mm
15-pin D-Sub connector, horizontal/angled (90 deg), THT-mount, female, pitch 2.29x1.98mm, pin-PCB-offset 8.35mm, distance of mounting holes 25mm, distance of mounting holes to PCB edge 10.889999999999999mm, see https://disti-assets.s3.amazonaws.com/tonar/files/datasheets/16730.pdf
15-pin D-Sub connector horizontal angled 90deg THT female pitch 2.29x1.98mm pin-PCB-offset 8.35mm mounting-holes-distance 25mm mounting-hole-offset 25mm
0
17
16
Connector_Dsub
DSUB-15-HD_Female_Horizontal_P2.29x1.98mm_EdgePinOffset9.40mm
15-pin D-Sub connector, horizontal/angled (90 deg), THT-mount, female, pitch 2.29x1.98mm, pin-PCB-offset 9.4mm, see http://docs-europe.electrocomponents.com/webdocs/1585/0900766b81585df2.pdf
15-pin D-Sub connector horizontal angled 90deg THT female pitch 2.29x1.98mm pin-PCB-offset 9.4mm
0
15
15
Connector_Dsub
DSUB-15-HD_Female_Horizontal_P2.29x2.54mm_EdgePinOffset9.40mm
15-pin D-Sub connector, horizontal/angled (90 deg), THT-mount, female, pitch 2.29x2.54mm, pin-PCB-offset 9.4mm, see http://docs-europe.electrocomponents.com/webdocs/1585/0900766b81585df2.pdf
15-pin D-Sub connector horizontal angled 90deg THT female pitch 2.29x2.54mm pin-PCB-offset 9.4mm
0
15
15
Connector_Dsub
DSUB-15-HD_Female_Vertical_P2.29x1.98mm_MountingHoles
15-pin D-Sub connector, straight/vertical, THT-mount, female, pitch 2.29x1.98mm, distance of mounting holes 25mm, see https://disti-assets.s3.amazonaws.com/tonar/files/datasheets/16730.pdf
15-pin D-Sub connector straight vertical THT female pitch 2.29x1.98mm mounting holes distance 25mm
0
17
16
Connector_Dsub
DSUB-15-HD_Male_Horizontal_P2.29x1.98mm_EdgePinOffset3.03mm_Housed_MountingHolesOffset4.94mm
15-pin D-Sub connector, horizontal/angled (90 deg), THT-mount, male, pitch 2.29x1.98mm, pin-PCB-offset 3.0300000000000002mm, distance of mounting holes 25mm, distance of mounting holes to PCB edge 4.9399999999999995mm, see https://disti-assets.s3.amazonaws.com/tonar/files/datasheets/16730.pdf
15-pin D-Sub connector horizontal angled 90deg THT male pitch 2.29x1.98mm pin-PCB-offset 3.0300000000000002mm mounting-holes-distance 25mm mounting-hole-offset 25mm
0
17
16
Connector_Dsub
DSUB-15-HD_Male_Horizontal_P2.29x1.98mm_EdgePinOffset8.35mm_Housed_MountingHolesOffset10.89mm
15-pin D-Sub connector, horizontal/angled (90 deg), THT-mount, male, pitch 2.29x1.98mm, pin-PCB-offset 8.35mm, distance of mounting holes 25mm, distance of mounting holes to PCB edge 10.889999999999999mm, see https://disti-assets.s3.amazonaws.com/tonar/files/datasheets/16730.pdf
15-pin D-Sub connector horizontal angled 90deg THT male pitch 2.29x1.98mm pin-PCB-offset 8.35mm mounting-holes-distance 25mm mounting-hole-offset 25mm
0
17
16
Connector_Dsub
DSUB-15-HD_Male_Horizontal_P2.29x1.98mm_EdgePinOffset9.40mm
15-pin D-Sub connector, horizontal/angled (90 deg), THT-mount, male, pitch 2.29x1.98mm, pin-PCB-offset 9.4mm, see http://docs-europe.electrocomponents.com/webdocs/1585/0900766b81585df2.pdf
15-pin D-Sub connector horizontal angled 90deg THT male pitch 2.29x1.98mm pin-PCB-offset 9.4mm
0
15
15
Connector_Dsub
DSUB-15-HD_Male_Horizontal_P2.29x2.54mm_EdgePinOffset9.40mm
15-pin D-Sub connector, horizontal/angled (90 deg), THT-mount, male, pitch 2.29x2.54mm, pin-PCB-offset 9.4mm, see http://docs-europe.electrocomponents.com/webdocs/1585/0900766b81585df2.pdf
15-pin D-Sub connector horizontal angled 90deg THT male pitch 2.29x2.54mm pin-PCB-offset 9.4mm
0
15
15
Connector_Dsub
DSUB-15-HD_Male_Vertical_P2.29x1.98mm_MountingHoles
15-pin D-Sub connector, straight/vertical, THT-mount, male, pitch 2.29x1.98mm, distance of mounting holes 25mm, see https://disti-assets.s3.amazonaws.com/tonar/files/datasheets/16730.pdf
15-pin D-Sub connector straight vertical THT male pitch 2.29x1.98mm mounting holes distance 25mm
0
17
16
Connector_Dsub
DSUB-15_Female_EdgeMount_P2.77mm
15-pin D-Sub connector, solder-cups edge-mounted, female, x-pin-pitch 2.77mm, distance of mounting holes 33.3mm, see https://disti-assets.s3.amazonaws.com/tonar/files/datasheets/16730.pdf
15-pin D-Sub connector edge mount solder cup female x-pin-pitch 2.77mm mounting holes distance 33.3mm
0
15
15
Connector_Dsub
DSUB-15_Female_Horizontal_P2.77x2.54mm_EdgePinOffset9.40mm
15-pin D-Sub connector, horizontal/angled (90 deg), THT-mount, female, pitch 2.77x2.54mm, pin-PCB-offset 9.4mm, see http://docs-europe.electrocomponents.com/webdocs/1585/0900766b81585df2.pdf
15-pin D-Sub connector horizontal angled 90deg THT female pitch 2.77x2.54mm pin-PCB-offset 9.4mm
0
15
15
Connector_Dsub
DSUB-15_Female_Horizontal_P2.77x2.84mm_EdgePinOffset4.94mm_Housed_MountingHolesOffset7.48mm
15-pin D-Sub connector, horizontal/angled (90 deg), THT-mount, female, pitch 2.77x2.84mm, pin-PCB-offset 4.9399999999999995mm, distance of mounting holes 33.3mm, distance of mounting holes to PCB edge 7.4799999999999995mm, see https://disti-assets.s3.amazonaws.com/tonar/files/datasheets/16730.pdf
15-pin D-Sub connector horizontal angled 90deg THT female pitch 2.77x2.84mm pin-PCB-offset 4.9399999999999995mm mounting-holes-distance 33.3mm mounting-hole-offset 33.3mm
0
17
16
Connector_Dsub
DSUB-15_Female_Horizontal_P2.77x2.84mm_EdgePinOffset7.70mm_Housed_MountingHolesOffset9.12mm
15-pin D-Sub connector, horizontal/angled (90 deg), THT-mount, female, pitch 2.77x2.84mm, pin-PCB-offset 7.699999999999999mm, distance of mounting holes 33.3mm, distance of mounting holes to PCB edge 9.12mm, see https://disti-assets.s3.amazonaws.com/tonar/files/datasheets/16730.pdf
15-pin D-Sub connector horizontal angled 90deg THT female pitch 2.77x2.84mm pin-PCB-offset 7.699999999999999mm mounting-holes-distance 33.3mm mounting-hole-offset 33.3mm
0
17
16
Connector_Dsub
DSUB-15_Female_Horizontal_P2.77x2.84mm_EdgePinOffset9.40mm
15-pin D-Sub connector, horizontal/angled (90 deg), THT-mount, female, pitch 2.77x2.84mm, pin-PCB-offset 9.4mm, see http://docs-europe.electrocomponents.com/webdocs/1585/0900766b81585df2.pdf
15-pin D-Sub connector horizontal angled 90deg THT female pitch 2.77x2.84mm pin-PCB-offset 9.4mm
0
15
15
Connector_Dsub
DSUB-15_Female_Horizontal_P2.77x2.84mm_EdgePinOffset9.90mm_Housed_MountingHolesOffset11.32mm
15-pin D-Sub connector, horizontal/angled (90 deg), THT-mount, female, pitch 2.77x2.84mm, pin-PCB-offset 9.9mm, distance of mounting holes 33.3mm, distance of mounting holes to PCB edge 11.32mm, see https://disti-assets.s3.amazonaws.com/tonar/files/datasheets/16730.pdf
15-pin D-Sub connector horizontal angled 90deg THT female pitch 2.77x2.84mm pin-PCB-offset 9.9mm mounting-holes-distance 33.3mm mounting-hole-offset 33.3mm
0
17
16
Connector_Dsub
DSUB-15_Female_Horizontal_P2.77x2.84mm_EdgePinOffset14.56mm_Housed_MountingHolesOffset8.20mm
15-pin D-Sub connector, horizontal/angled (90 deg), THT-mount, female, pitch 2.77x2.84mm, pin-PCB-offset 14.56mm, distance of mounting holes 33.3mm, distance of mounting holes to PCB edge 8.2mm, see https://disti-assets.s3.amazonaws.com/tonar/files/datasheets/16730.pdf
15-pin D-Sub connector horizontal angled 90deg THT female pitch 2.77x2.84mm pin-PCB-offset 14.56mm mounting-holes-distance 33.3mm mounting-hole-offset 33.3mm
0
17
16
Connector_Dsub
DSUB-15_Female_Horizontal_P2.77x2.84mm_EdgePinOffset14.56mm_Housed_MountingHolesOffset15.98mm
15-pin D-Sub connector, horizontal/angled (90 deg), THT-mount, female, pitch 2.77x2.84mm, pin-PCB-offset 14.56mm, distance of mounting holes 33.3mm, distance of mounting holes to PCB edge 15.979999999999999mm, see https://disti-assets.s3.amazonaws.com/tonar/files/datasheets/16730.pdf
15-pin D-Sub connector horizontal angled 90deg THT female pitch 2.77x2.84mm pin-PCB-offset 14.56mm mounting-holes-distance 33.3mm mounting-hole-offset 33.3mm
0
17
16
Connector_Dsub
DSUB-15_Female_Vertical_P2.77x2.84mm
15-pin D-Sub connector, straight/vertical, THT-mount, female, pitch 2.77x2.84mm, distance of mounting holes 33.3mm, see https://disti-assets.s3.amazonaws.com/tonar/files/datasheets/16730.pdf
15-pin D-Sub connector straight vertical THT female pitch 2.77x2.84mm mounting holes distance 33.3mm
0
15
15
Connector_Dsub
DSUB-15_Female_Vertical_P2.77x2.84mm_MountingHoles
15-pin D-Sub connector, straight/vertical, THT-mount, female, pitch 2.77x2.84mm, distance of mounting holes 33.3mm, see https://disti-assets.s3.amazonaws.com/tonar/files/datasheets/16730.pdf
15-pin D-Sub connector straight vertical THT female pitch 2.77x2.84mm mounting holes distance 33.3mm
0
17
16
Connector_Dsub
DSUB-15_Male_EdgeMount_P2.77mm
15-pin D-Sub connector, solder-cups edge-mounted, male, x-pin-pitch 2.77mm, distance of mounting holes 33.3mm, see https://disti-assets.s3.amazonaws.com/tonar/files/datasheets/16730.pdf
15-pin D-Sub connector edge mount solder cup male x-pin-pitch 2.77mm mounting holes distance 33.3mm
0
15
15
Connector_Dsub
DSUB-15_Male_Horizontal_P2.77x2.54mm_EdgePinOffset9.40mm
15-pin D-Sub connector, horizontal/angled (90 deg), THT-mount, male, pitch 2.77x2.54mm, pin-PCB-offset 9.4mm, see http://docs-europe.electrocomponents.com/webdocs/1585/0900766b81585df2.pdf
15-pin D-Sub connector horizontal angled 90deg THT male pitch 2.77x2.54mm pin-PCB-offset 9.4mm
0
15
15
Connector_Dsub
DSUB-15_Male_Horizontal_P2.77x2.84mm_EdgePinOffset4.94mm_Housed_MountingHolesOffset7.48mm
15-pin D-Sub connector, horizontal/angled (90 deg), THT-mount, male, pitch 2.77x2.84mm, pin-PCB-offset 4.9399999999999995mm, distance of mounting holes 33.3mm, distance of mounting holes to PCB edge 7.4799999999999995mm, see https://disti-assets.s3.amazonaws.com/tonar/files/datasheets/16730.pdf
15-pin D-Sub connector horizontal angled 90deg THT male pitch 2.77x2.84mm pin-PCB-offset 4.9399999999999995mm mounting-holes-distance 33.3mm mounting-hole-offset 33.3mm
0
17
16
Connector_Dsub
DSUB-15_Male_Horizontal_P2.77x2.84mm_EdgePinOffset7.70mm_Housed_MountingHolesOffset9.12mm
15-pin D-Sub connector, horizontal/angled (90 deg), THT-mount, male, pitch 2.77x2.84mm, pin-PCB-offset 7.699999999999999mm, distance of mounting holes 33.3mm, distance of mounting holes to PCB edge 9.12mm, see https://disti-assets.s3.amazonaws.com/tonar/files/datasheets/16730.pdf
15-pin D-Sub connector horizontal angled 90deg THT male pitch 2.77x2.84mm pin-PCB-offset 7.699999999999999mm mounting-holes-distance 33.3mm mounting-hole-offset 33.3mm
0
17
16
Connector_Dsub
DSUB-15_Male_Horizontal_P2.77x2.84mm_EdgePinOffset9.40mm
15-pin D-Sub connector, horizontal/angled (90 deg), THT-mount, male, pitch 2.77x2.84mm, pin-PCB-offset 9.4mm, see http://docs-europe.electrocomponents.com/webdocs/1585/0900766b81585df2.pdf
15-pin D-Sub connector horizontal angled 90deg THT male pitch 2.77x2.84mm pin-PCB-offset 9.4mm
0
15
15
Connector_Dsub
DSUB-15_Male_Horizontal_P2.77x2.84mm_EdgePinOffset9.90mm_Housed_MountingHolesOffset11.32mm
15-pin D-Sub connector, horizontal/angled (90 deg), THT-mount, male, pitch 2.77x2.84mm, pin-PCB-offset 9.9mm, distance of mounting holes 33.3mm, distance of mounting holes to PCB edge 11.32mm, see https://disti-assets.s3.amazonaws.com/tonar/files/datasheets/16730.pdf
15-pin D-Sub connector horizontal angled 90deg THT male pitch 2.77x2.84mm pin-PCB-offset 9.9mm mounting-holes-distance 33.3mm mounting-hole-offset 33.3mm
0
17
16
Connector_Dsub
DSUB-15_Male_Horizontal_P2.77x2.84mm_EdgePinOffset14.56mm_Housed_MountingHolesOffset8.20mm
15-pin D-Sub connector, horizontal/angled (90 deg), THT-mount, male, pitch 2.77x2.84mm, pin-PCB-offset 14.56mm, distance of mounting holes 33.3mm, distance of mounting holes to PCB edge 8.2mm, see https://disti-assets.s3.amazonaws.com/tonar/files/datasheets/16730.pdf
15-pin D-Sub connector horizontal angled 90deg THT male pitch 2.77x2.84mm pin-PCB-offset 14.56mm mounting-holes-distance 33.3mm mounting-hole-offset 33.3mm
0
17
16
Connector_Dsub
DSUB-15_Male_Horizontal_P2.77x2.84mm_EdgePinOffset14.56mm_Housed_MountingHolesOffset15.98mm
15-pin D-Sub connector, horizontal/angled (90 deg), THT-mount, male, pitch 2.77x2.84mm, pin-PCB-offset 14.56mm, distance of mounting holes 33.3mm, distance of mounting holes to PCB edge 15.979999999999999mm, see https://disti-assets.s3.amazonaws.com/tonar/files/datasheets/16730.pdf
15-pin D-Sub connector horizontal angled 90deg THT male pitch 2.77x2.84mm pin-PCB-offset 14.56mm mounting-holes-distance 33.3mm mounting-hole-offset 33.3mm
0
17
16
Connector_Dsub
DSUB-15_Male_Vertical_P2.77x2.84mm
15-pin D-Sub connector, straight/vertical, THT-mount, male, pitch 2.77x2.84mm, distance of mounting holes 33.3mm, see https://disti-assets.s3.amazonaws.com/tonar/files/datasheets/16730.pdf
15-pin D-Sub connector straight vertical THT male pitch 2.77x2.84mm mounting holes distance 33.3mm
0
15
15
Connector_Dsub
DSUB-15_Male_Vertical_P2.77x2.84mm_MountingHoles
15-pin D-Sub connector, straight/vertical, THT-mount, male, pitch 2.77x2.84mm, distance of mounting holes 33.3mm, see https://disti-assets.s3.amazonaws.com/tonar/files/datasheets/16730.pdf
15-pin D-Sub connector straight vertical THT male pitch 2.77x2.84mm mounting holes distance 33.3mm
0
17
16
Connector_Dsub
DSUB-25_Female_EdgeMount_P2.77mm
25-pin D-Sub connector, solder-cups edge-mounted, female, x-pin-pitch 2.77mm, distance of mounting holes 47.1mm, see https://disti-assets.s3.amazonaws.com/tonar/files/datasheets/16730.pdf
25-pin D-Sub connector edge mount solder cup female x-pin-pitch 2.77mm mounting holes distance 47.1mm
0
25
25
Connector_Dsub
DSUB-25_Female_Horizontal_P2.77x2.54mm_EdgePinOffset9.40mm
25-pin D-Sub connector, horizontal/angled (90 deg), THT-mount, female, pitch 2.77x2.54mm, pin-PCB-offset 9.4mm, see http://docs-europe.electrocomponents.com/webdocs/1585/0900766b81585df2.pdf
25-pin D-Sub connector horizontal angled 90deg THT female pitch 2.77x2.54mm pin-PCB-offset 9.4mm
0
25
25
Connector_Dsub
DSUB-25_Female_Horizontal_P2.77x2.84mm_EdgePinOffset4.94mm_Housed_MountingHolesOffset7.48mm
25-pin D-Sub connector, horizontal/angled (90 deg), THT-mount, female, pitch 2.77x2.84mm, pin-PCB-offset 4.9399999999999995mm, distance of mounting holes 47.1mm, distance of mounting holes to PCB edge 7.4799999999999995mm, see https://disti-assets.s3.amazonaws.com/tonar/files/datasheets/16730.pdf
25-pin D-Sub connector horizontal angled 90deg THT female pitch 2.77x2.84mm pin-PCB-offset 4.9399999999999995mm mounting-holes-distance 47.1mm mounting-hole-offset 47.1mm
0
27
26
Connector_Dsub
DSUB-25_Female_Horizontal_P2.77x2.84mm_EdgePinOffset7.70mm_Housed_MountingHolesOffset9.12mm
25-pin D-Sub connector, horizontal/angled (90 deg), THT-mount, female, pitch 2.77x2.84mm, pin-PCB-offset 7.699999999999999mm, distance of mounting holes 47.1mm, distance of mounting holes to PCB edge 9.12mm, see https://disti-assets.s3.amazonaws.com/tonar/files/datasheets/16730.pdf
25-pin D-Sub connector horizontal angled 90deg THT female pitch 2.77x2.84mm pin-PCB-offset 7.699999999999999mm mounting-holes-distance 47.1mm mounting-hole-offset 47.1mm
0
27
26
Connector_Dsub
DSUB-25_Female_Horizontal_P2.77x2.84mm_EdgePinOffset9.40mm
25-pin D-Sub connector, horizontal/angled (90 deg), THT-mount, female, pitch 2.77x2.84mm, pin-PCB-offset 9.4mm, see http://docs-europe.electrocomponents.com/webdocs/1585/0900766b81585df2.pdf
25-pin D-Sub connector horizontal angled 90deg THT female pitch 2.77x2.84mm pin-PCB-offset 9.4mm
0
25
25
Connector_Dsub
DSUB-25_Female_Horizontal_P2.77x2.84mm_EdgePinOffset9.90mm_Housed_MountingHolesOffset11.32mm
25-pin D-Sub connector, horizontal/angled (90 deg), THT-mount, female, pitch 2.77x2.84mm, pin-PCB-offset 9.9mm, distance of mounting holes 47.1mm, distance of mounting holes to PCB edge 11.32mm, see https://disti-assets.s3.amazonaws.com/tonar/files/datasheets/16730.pdf
25-pin D-Sub connector horizontal angled 90deg THT female pitch 2.77x2.84mm pin-PCB-offset 9.9mm mounting-holes-distance 47.1mm mounting-hole-offset 47.1mm
0
27
26
Connector_Dsub
DSUB-25_Female_Horizontal_P2.77x2.84mm_EdgePinOffset14.56mm_Housed_MountingHolesOffset8.20mm
25-pin D-Sub connector, horizontal/angled (90 deg), THT-mount, female, pitch 2.77x2.84mm, pin-PCB-offset 14.56mm, distance of mounting holes 47.1mm, distance of mounting holes to PCB edge 8.2mm, see https://disti-assets.s3.amazonaws.com/tonar/files/datasheets/16730.pdf
25-pin D-Sub connector horizontal angled 90deg THT female pitch 2.77x2.84mm pin-PCB-offset 14.56mm mounting-holes-distance 47.1mm mounting-hole-offset 47.1mm
0
27
26
Connector_Dsub
DSUB-25_Female_Horizontal_P2.77x2.84mm_EdgePinOffset14.56mm_Housed_MountingHolesOffset15.98mm
25-pin D-Sub connector, horizontal/angled (90 deg), THT-mount, female, pitch 2.77x2.84mm, pin-PCB-offset 14.56mm, distance of mounting holes 47.1mm, distance of mounting holes to PCB edge 15.979999999999999mm, see https://disti-assets.s3.amazonaws.com/tonar/files/datasheets/16730.pdf
25-pin D-Sub connector horizontal angled 90deg THT female pitch 2.77x2.84mm pin-PCB-offset 14.56mm mounting-holes-distance 47.1mm mounting-hole-offset 47.1mm
0
27
26
Connector_Dsub
DSUB-25_Female_Vertical_P2.77x2.84mm
25-pin D-Sub connector, straight/vertical, THT-mount, female, pitch 2.77x2.84mm, distance of mounting holes 47.1mm, see https://disti-assets.s3.amazonaws.com/tonar/files/datasheets/16730.pdf
25-pin D-Sub connector straight vertical THT female pitch 2.77x2.84mm mounting holes distance 47.1mm
0
25
25
Connector_Dsub
DSUB-25_Female_Vertical_P2.77x2.84mm_MountingHoles
25-pin D-Sub connector, straight/vertical, THT-mount, female, pitch 2.77x2.84mm, distance of mounting holes 47.1mm, see https://disti-assets.s3.amazonaws.com/tonar/files/datasheets/16730.pdf
25-pin D-Sub connector straight vertical THT female pitch 2.77x2.84mm mounting holes distance 47.1mm
0
27
26
Connector_Dsub
DSUB-25_Male_EdgeMount_P2.77mm
25-pin D-Sub connector, solder-cups edge-mounted, male, x-pin-pitch 2.77mm, distance of mounting holes 47.1mm, see https://disti-assets.s3.amazonaws.com/tonar/files/datasheets/16730.pdf
25-pin D-Sub connector edge mount solder cup male x-pin-pitch 2.77mm mounting holes distance 47.1mm
0
25
25
Connector_Dsub
DSUB-25_Male_Horizontal_P2.77x2.54mm_EdgePinOffset9.40mm
25-pin D-Sub connector, horizontal/angled (90 deg), THT-mount, male, pitch 2.77x2.54mm, pin-PCB-offset 9.4mm, see http://docs-europe.electrocomponents.com/webdocs/1585/0900766b81585df2.pdf
25-pin D-Sub connector horizontal angled 90deg THT male pitch 2.77x2.54mm pin-PCB-offset 9.4mm
0
25
25
Connector_Dsub
DSUB-25_Male_Horizontal_P2.77x2.84mm_EdgePinOffset4.94mm_Housed_MountingHolesOffset7.48mm
25-pin D-Sub connector, horizontal/angled (90 deg), THT-mount, male, pitch 2.77x2.84mm, pin-PCB-offset 4.9399999999999995mm, distance of mounting holes 47.1mm, distance of mounting holes to PCB edge 7.4799999999999995mm, see https://disti-assets.s3.amazonaws.com/tonar/files/datasheets/16730.pdf
25-pin D-Sub connector horizontal angled 90deg THT male pitch 2.77x2.84mm pin-PCB-offset 4.9399999999999995mm mounting-holes-distance 47.1mm mounting-hole-offset 47.1mm
0
27
26
Connector_Dsub
DSUB-25_Male_Horizontal_P2.77x2.84mm_EdgePinOffset7.70mm_Housed_MountingHolesOffset9.12mm
25-pin D-Sub connector, horizontal/angled (90 deg), THT-mount, male, pitch 2.77x2.84mm, pin-PCB-offset 7.699999999999999mm, distance of mounting holes 47.1mm, distance of mounting holes to PCB edge 9.12mm, see https://disti-assets.s3.amazonaws.com/tonar/files/datasheets/16730.pdf
25-pin D-Sub connector horizontal angled 90deg THT male pitch 2.77x2.84mm pin-PCB-offset 7.699999999999999mm mounting-holes-distance 47.1mm mounting-hole-offset 47.1mm
0
27
26
Connector_Dsub
DSUB-25_Male_Horizontal_P2.77x2.84mm_EdgePinOffset9.40mm
25-pin D-Sub connector, horizontal/angled (90 deg), THT-mount, male, pitch 2.77x2.84mm, pin-PCB-offset 9.4mm, see http://docs-europe.electrocomponents.com/webdocs/1585/0900766b81585df2.pdf
25-pin D-Sub connector horizontal angled 90deg THT male pitch 2.77x2.84mm pin-PCB-offset 9.4mm
0
25
25
Connector_Dsub
DSUB-25_Male_Horizontal_P2.77x2.84mm_EdgePinOffset9.90mm_Housed_MountingHolesOffset11.32mm
25-pin D-Sub connector, horizontal/angled (90 deg), THT-mount, male, pitch 2.77x2.84mm, pin-PCB-offset 9.9mm, distance of mounting holes 47.1mm, distance of mounting holes to PCB edge 11.32mm, see https://disti-assets.s3.amazonaws.com/tonar/files/datasheets/16730.pdf
25-pin D-Sub connector horizontal angled 90deg THT male pitch 2.77x2.84mm pin-PCB-offset 9.9mm mounting-holes-distance 47.1mm mounting-hole-offset 47.1mm
0
27
26
Connector_Dsub
DSUB-25_Male_Horizontal_P2.77x2.84mm_EdgePinOffset14.56mm_Housed_MountingHolesOffset8.20mm
25-pin D-Sub connector, horizontal/angled (90 deg), THT-mount, male, pitch 2.77x2.84mm, pin-PCB-offset 14.56mm, distance of mounting holes 47.1mm, distance of mounting holes to PCB edge 8.2mm, see https://disti-assets.s3.amazonaws.com/tonar/files/datasheets/16730.pdf
25-pin D-Sub connector horizontal angled 90deg THT male pitch 2.77x2.84mm pin-PCB-offset 14.56mm mounting-holes-distance 47.1mm mounting-hole-offset 47.1mm
0
27
26
Connector_Dsub
DSUB-25_Male_Horizontal_P2.77x2.84mm_EdgePinOffset14.56mm_Housed_MountingHolesOffset15.98mm
25-pin D-Sub connector, horizontal/angled (90 deg), THT-mount, male, pitch 2.77x2.84mm, pin-PCB-offset 14.56mm, distance of mounting holes 47.1mm, distance of mounting holes to PCB edge 15.979999999999999mm, see https://disti-assets.s3.amazonaws.com/tonar/files/datasheets/16730.pdf
25-pin D-Sub connector horizontal angled 90deg THT male pitch 2.77x2.84mm pin-PCB-offset 14.56mm mounting-holes-distance 47.1mm mounting-hole-offset 47.1mm
0
27
26
Connector_Dsub
DSUB-25_Male_Vertical_P2.77x2.84mm
25-pin D-Sub connector, straight/vertical, THT-mount, male, pitch 2.77x2.84mm, distance of mounting holes 47.1mm, see https://disti-assets.s3.amazonaws.com/tonar/files/datasheets/16730.pdf
25-pin D-Sub connector straight vertical THT male pitch 2.77x2.84mm mounting holes distance 47.1mm
0
25
25
Connector_Dsub
DSUB-25_Male_Vertical_P2.77x2.84mm_MountingHoles
25-pin D-Sub connector, straight/vertical, THT-mount, male, pitch 2.77x2.84mm, distance of mounting holes 47.1mm, see https://disti-assets.s3.amazonaws.com/tonar/files/datasheets/16730.pdf
25-pin D-Sub connector straight vertical THT male pitch 2.77x2.84mm mounting holes distance 47.1mm
0
27
26
Connector_Dsub
DSUB-26-HD_Female_Horizontal_P2.29x1.98mm_EdgePinOffset3.03mm_Housed_MountingHolesOffset4.94mm
26-pin D-Sub connector, horizontal/angled (90 deg), THT-mount, female, pitch 2.29x1.98mm, pin-PCB-offset 3.0300000000000002mm, distance of mounting holes 33.3mm, distance of mounting holes to PCB edge 4.9399999999999995mm, see https://disti-assets.s3.amazonaws.com/tonar/files/datasheets/16730.pdf
26-pin D-Sub connector horizontal angled 90deg THT female pitch 2.29x1.98mm pin-PCB-offset 3.0300000000000002mm mounting-holes-distance 33.3mm mounting-hole-offset 33.3mm
0
28
27
Connector_Dsub
DSUB-26-HD_Female_Horizontal_P2.29x1.98mm_EdgePinOffset8.35mm_Housed_MountingHolesOffset10.89mm
26-pin D-Sub connector, horizontal/angled (90 deg), THT-mount, female, pitch 2.29x1.98mm, pin-PCB-offset 8.35mm, distance of mounting holes 33.3mm, distance of mounting holes to PCB edge 10.889999999999999mm, see https://disti-assets.s3.amazonaws.com/tonar/files/datasheets/16730.pdf
26-pin D-Sub connector horizontal angled 90deg THT female pitch 2.29x1.98mm pin-PCB-offset 8.35mm mounting-holes-distance 33.3mm mounting-hole-offset 33.3mm
0
28
27
Connector_Dsub
DSUB-26-HD_Female_Horizontal_P2.29x1.98mm_EdgePinOffset9.40mm
26-pin D-Sub connector, horizontal/angled (90 deg), THT-mount, female, pitch 2.29x1.98mm, pin-PCB-offset 9.4mm, see http://docs-europe.electrocomponents.com/webdocs/1585/0900766b81585df2.pdf
26-pin D-Sub connector horizontal angled 90deg THT female pitch 2.29x1.98mm pin-PCB-offset 9.4mm
0
26
26
Connector_Dsub
DSUB-26-HD_Female_Horizontal_P2.29x2.54mm_EdgePinOffset9.40mm
26-pin D-Sub connector, horizontal/angled (90 deg), THT-mount, female, pitch 2.29x2.54mm, pin-PCB-offset 9.4mm, see http://docs-europe.electrocomponents.com/webdocs/1585/0900766b81585df2.pdf
26-pin D-Sub connector horizontal angled 90deg THT female pitch 2.29x2.54mm pin-PCB-offset 9.4mm
0
26
26
Connector_Dsub
DSUB-26-HD_Female_Vertical_P2.29x1.98mm_MountingHoles
26-pin D-Sub connector, straight/vertical, THT-mount, female, pitch 2.29x1.98mm, distance of mounting holes 33.3mm, see https://disti-assets.s3.amazonaws.com/tonar/files/datasheets/16730.pdf
26-pin D-Sub connector straight vertical THT female pitch 2.29x1.98mm mounting holes distance 33.3mm
0
28
27
Connector_Dsub
DSUB-26-HD_Male_Horizontal_P2.29x1.98mm_EdgePinOffset3.03mm_Housed_MountingHolesOffset4.94mm
26-pin D-Sub connector, horizontal/angled (90 deg), THT-mount, male, pitch 2.29x1.98mm, pin-PCB-offset 3.0300000000000002mm, distance of mounting holes 33.3mm, distance of mounting holes to PCB edge 4.9399999999999995mm, see https://disti-assets.s3.amazonaws.com/tonar/files/datasheets/16730.pdf
26-pin D-Sub connector horizontal angled 90deg THT male pitch 2.29x1.98mm pin-PCB-offset 3.0300000000000002mm mounting-holes-distance 33.3mm mounting-hole-offset 33.3mm
0
28
27
Connector_Dsub
DSUB-26-HD_Male_Horizontal_P2.29x1.98mm_EdgePinOffset8.35mm_Housed_MountingHolesOffset10.89mm
26-pin D-Sub connector, horizontal/angled (90 deg), THT-mount, male, pitch 2.29x1.98mm, pin-PCB-offset 8.35mm, distance of mounting holes 33.3mm, distance of mounting holes to PCB edge 10.889999999999999mm, see https://disti-assets.s3.amazonaws.com/tonar/files/datasheets/16730.pdf
26-pin D-Sub connector horizontal angled 90deg THT male pitch 2.29x1.98mm pin-PCB-offset 8.35mm mounting-holes-distance 33.3mm mounting-hole-offset 33.3mm
0
28
27
Connector_Dsub
DSUB-26-HD_Male_Horizontal_P2.29x1.98mm_EdgePinOffset9.40mm
26-pin D-Sub connector, horizontal/angled (90 deg), THT-mount, male, pitch 2.29x1.98mm, pin-PCB-offset 9.4mm, see http://docs-europe.electrocomponents.com/webdocs/1585/0900766b81585df2.pdf
26-pin D-Sub connector horizontal angled 90deg THT male pitch 2.29x1.98mm pin-PCB-offset 9.4mm
0
26
26
Connector_Dsub
DSUB-26-HD_Male_Horizontal_P2.29x2.54mm_EdgePinOffset9.40mm
26-pin D-Sub connector, horizontal/angled (90 deg), THT-mount, male, pitch 2.29x2.54mm, pin-PCB-offset 9.4mm, see http://docs-europe.electrocomponents.com/webdocs/1585/0900766b81585df2.pdf
26-pin D-Sub connector horizontal angled 90deg THT male pitch 2.29x2.54mm pin-PCB-offset 9.4mm
0
26
26
Connector_Dsub
DSUB-26-HD_Male_Vertical_P2.29x1.98mm_MountingHoles
26-pin D-Sub connector, straight/vertical, THT-mount, male, pitch 2.29x1.98mm, distance of mounting holes 33.3mm, see https://disti-assets.s3.amazonaws.com/tonar/files/datasheets/16730.pdf
26-pin D-Sub connector straight vertical THT male pitch 2.29x1.98mm mounting holes distance 33.3mm
0
28
27
Connector_Dsub
DSUB-37_Female_EdgeMount_P2.77mm
37-pin D-Sub connector, solder-cups edge-mounted, female, x-pin-pitch 2.77mm, distance of mounting holes 63.5mm, see https://disti-assets.s3.amazonaws.com/tonar/files/datasheets/16730.pdf
37-pin D-Sub connector edge mount solder cup female x-pin-pitch 2.77mm mounting holes distance 63.5mm
0
37
37
Connector_Dsub
DSUB-37_Female_Horizontal_P2.77x2.54mm_EdgePinOffset9.40mm
37-pin D-Sub connector, horizontal/angled (90 deg), THT-mount, female, pitch 2.77x2.54mm, pin-PCB-offset 9.4mm, see http://docs-europe.electrocomponents.com/webdocs/1585/0900766b81585df2.pdf
37-pin D-Sub connector horizontal angled 90deg THT female pitch 2.77x2.54mm pin-PCB-offset 9.4mm
0
37
37
Connector_Dsub
DSUB-37_Female_Horizontal_P2.77x2.84mm_EdgePinOffset4.94mm_Housed_MountingHolesOffset7.48mm
37-pin D-Sub connector, horizontal/angled (90 deg), THT-mount, female, pitch 2.77x2.84mm, pin-PCB-offset 4.9399999999999995mm, distance of mounting holes 63.5mm, distance of mounting holes to PCB edge 7.4799999999999995mm, see https://disti-assets.s3.amazonaws.com/tonar/files/datasheets/16730.pdf
37-pin D-Sub connector horizontal angled 90deg THT female pitch 2.77x2.84mm pin-PCB-offset 4.9399999999999995mm mounting-holes-distance 63.5mm mounting-hole-offset 63.5mm
0
39
38
Connector_Dsub
DSUB-37_Female_Horizontal_P2.77x2.84mm_EdgePinOffset7.70mm_Housed_MountingHolesOffset9.12mm
37-pin D-Sub connector, horizontal/angled (90 deg), THT-mount, female, pitch 2.77x2.84mm, pin-PCB-offset 7.699999999999999mm, distance of mounting holes 63.5mm, distance of mounting holes to PCB edge 9.12mm, see https://disti-assets.s3.amazonaws.com/tonar/files/datasheets/16730.pdf
37-pin D-Sub connector horizontal angled 90deg THT female pitch 2.77x2.84mm pin-PCB-offset 7.699999999999999mm mounting-holes-distance 63.5mm mounting-hole-offset 63.5mm
0
39
38
Connector_Dsub
DSUB-37_Female_Horizontal_P2.77x2.84mm_EdgePinOffset9.40mm
37-pin D-Sub connector, horizontal/angled (90 deg), THT-mount, female, pitch 2.77x2.84mm, pin-PCB-offset 9.4mm, see http://docs-europe.electrocomponents.com/webdocs/1585/0900766b81585df2.pdf
37-pin D-Sub connector horizontal angled 90deg THT female pitch 2.77x2.84mm pin-PCB-offset 9.4mm
0
37
37
Connector_Dsub
DSUB-37_Female_Horizontal_P2.77x2.84mm_EdgePinOffset9.90mm_Housed_MountingHolesOffset11.32mm
37-pin D-Sub connector, horizontal/angled (90 deg), THT-mount, female, pitch 2.77x2.84mm, pin-PCB-offset 9.9mm, distance of mounting holes 63.5mm, distance of mounting holes to PCB edge 11.32mm, see https://disti-assets.s3.amazonaws.com/tonar/files/datasheets/16730.pdf
37-pin D-Sub connector horizontal angled 90deg THT female pitch 2.77x2.84mm pin-PCB-offset 9.9mm mounting-holes-distance 63.5mm mounting-hole-offset 63.5mm
0
39
38
Connector_Dsub
DSUB-37_Female_Horizontal_P2.77x2.84mm_EdgePinOffset14.56mm_Housed_MountingHolesOffset8.20mm
37-pin D-Sub connector, horizontal/angled (90 deg), THT-mount, female, pitch 2.77x2.84mm, pin-PCB-offset 14.56mm, distance of mounting holes 63.5mm, distance of mounting holes to PCB edge 8.2mm, see https://disti-assets.s3.amazonaws.com/tonar/files/datasheets/16730.pdf
37-pin D-Sub connector horizontal angled 90deg THT female pitch 2.77x2.84mm pin-PCB-offset 14.56mm mounting-holes-distance 63.5mm mounting-hole-offset 63.5mm
0
39
38
Connector_Dsub
DSUB-37_Female_Horizontal_P2.77x2.84mm_EdgePinOffset14.56mm_Housed_MountingHolesOffset15.98mm
37-pin D-Sub connector, horizontal/angled (90 deg), THT-mount, female, pitch 2.77x2.84mm, pin-PCB-offset 14.56mm, distance of mounting holes 63.5mm, distance of mounting holes to PCB edge 15.979999999999999mm, see https://disti-assets.s3.amazonaws.com/tonar/files/datasheets/16730.pdf
37-pin D-Sub connector horizontal angled 90deg THT female pitch 2.77x2.84mm pin-PCB-offset 14.56mm mounting-holes-distance 63.5mm mounting-hole-offset 63.5mm
0
39
38
Connector_Dsub
DSUB-37_Female_Vertical_P2.77x2.84mm
37-pin D-Sub connector, straight/vertical, THT-mount, female, pitch 2.77x2.84mm, distance of mounting holes 63.5mm, see https://disti-assets.s3.amazonaws.com/tonar/files/datasheets/16730.pdf
37-pin D-Sub connector straight vertical THT female pitch 2.77x2.84mm mounting holes distance 63.5mm
0
37
37
Connector_Dsub
DSUB-37_Female_Vertical_P2.77x2.84mm_MountingHoles
37-pin D-Sub connector, straight/vertical, THT-mount, female, pitch 2.77x2.84mm, distance of mounting holes 63.5mm, see https://disti-assets.s3.amazonaws.com/tonar/files/datasheets/16730.pdf
37-pin D-Sub connector straight vertical THT female pitch 2.77x2.84mm mounting holes distance 63.5mm
0
39
38
Connector_Dsub
DSUB-37_Male_EdgeMount_P2.77mm
37-pin D-Sub connector, solder-cups edge-mounted, male, x-pin-pitch 2.77mm, distance of mounting holes 63.5mm, see https://disti-assets.s3.amazonaws.com/tonar/files/datasheets/16730.pdf
37-pin D-Sub connector edge mount solder cup male x-pin-pitch 2.77mm mounting holes distance 63.5mm
0
37
37
Connector_Dsub
DSUB-37_Male_Horizontal_P2.77x2.54mm_EdgePinOffset9.40mm
37-pin D-Sub connector, horizontal/angled (90 deg), THT-mount, male, pitch 2.77x2.54mm, pin-PCB-offset 9.4mm, see http://docs-europe.electrocomponents.com/webdocs/1585/0900766b81585df2.pdf
37-pin D-Sub connector horizontal angled 90deg THT male pitch 2.77x2.54mm pin-PCB-offset 9.4mm
0
37
37
Connector_Dsub
DSUB-37_Male_Horizontal_P2.77x2.84mm_EdgePinOffset4.94mm_Housed_MountingHolesOffset7.48mm
37-pin D-Sub connector, horizontal/angled (90 deg), THT-mount, male, pitch 2.77x2.84mm, pin-PCB-offset 4.9399999999999995mm, distance of mounting holes 63.5mm, distance of mounting holes to PCB edge 7.4799999999999995mm, see https://disti-assets.s3.amazonaws.com/tonar/files/datasheets/16730.pdf
37-pin D-Sub connector horizontal angled 90deg THT male pitch 2.77x2.84mm pin-PCB-offset 4.9399999999999995mm mounting-holes-distance 63.5mm mounting-hole-offset 63.5mm
0
39
38
Connector_Dsub
DSUB-37_Male_Horizontal_P2.77x2.84mm_EdgePinOffset7.70mm_Housed_MountingHolesOffset9.12mm
37-pin D-Sub connector, horizontal/angled (90 deg), THT-mount, male, pitch 2.77x2.84mm, pin-PCB-offset 7.699999999999999mm, distance of mounting holes 63.5mm, distance of mounting holes to PCB edge 9.12mm, see https://disti-assets.s3.amazonaws.com/tonar/files/datasheets/16730.pdf
37-pin D-Sub connector horizontal angled 90deg THT male pitch 2.77x2.84mm pin-PCB-offset 7.699999999999999mm mounting-holes-distance 63.5mm mounting-hole-offset 63.5mm
0
39
38
Connector_Dsub
DSUB-37_Male_Horizontal_P2.77x2.84mm_EdgePinOffset9.40mm
37-pin D-Sub connector, horizontal/angled (90 deg), THT-mount, male, pitch 2.77x2.84mm, pin-PCB-offset 9.4mm, see http://docs-europe.electrocomponents.com/webdocs/1585/0900766b81585df2.pdf
37-pin D-Sub connector horizontal angled 90deg THT male pitch 2.77x2.84mm pin-PCB-offset 9.4mm
0
37
37
Connector_Dsub
DSUB-37_Male_Horizontal_P2.77x2.84mm_EdgePinOffset9.90mm_Housed_MountingHolesOffset11.32mm
37-pin D-Sub connector, horizontal/angled (90 deg), THT-mount, male, pitch 2.77x2.84mm, pin-PCB-offset 9.9mm, distance of mounting holes 63.5mm, distance of mounting holes to PCB edge 11.32mm, see https://disti-assets.s3.amazonaws.com/tonar/files/datasheets/16730.pdf
37-pin D-Sub connector horizontal angled 90deg THT male pitch 2.77x2.84mm pin-PCB-offset 9.9mm mounting-holes-distance 63.5mm mounting-hole-offset 63.5mm
0
39
38
Connector_Dsub
DSUB-37_Male_Horizontal_P2.77x2.84mm_EdgePinOffset14.56mm_Housed_MountingHolesOffset8.20mm
37-pin D-Sub connector, horizontal/angled (90 deg), THT-mount, male, pitch 2.77x2.84mm, pin-PCB-offset 14.56mm, distance of mounting holes 63.5mm, distance of mounting holes to PCB edge 8.2mm, see https://disti-assets.s3.amazonaws.com/tonar/files/datasheets/16730.pdf
37-pin D-Sub connector horizontal angled 90deg THT male pitch 2.77x2.84mm pin-PCB-offset 14.56mm mounting-holes-distance 63.5mm mounting-hole-offset 63.5mm
0
39
38
Connector_Dsub
DSUB-37_Male_Horizontal_P2.77x2.84mm_EdgePinOffset14.56mm_Housed_MountingHolesOffset15.98mm
37-pin D-Sub connector, horizontal/angled (90 deg), THT-mount, male, pitch 2.77x2.84mm, pin-PCB-offset 14.56mm, distance of mounting holes 63.5mm, distance of mounting holes to PCB edge 15.979999999999999mm, see https://disti-assets.s3.amazonaws.com/tonar/files/datasheets/16730.pdf
37-pin D-Sub connector horizontal angled 90deg THT male pitch 2.77x2.84mm pin-PCB-offset 14.56mm mounting-holes-distance 63.5mm mounting-hole-offset 63.5mm
0
39
38
Connector_Dsub
DSUB-37_Male_Vertical_P2.77x2.84mm
37-pin D-Sub connector, straight/vertical, THT-mount, male, pitch 2.77x2.84mm, distance of mounting holes 63.5mm, see https://disti-assets.s3.amazonaws.com/tonar/files/datasheets/16730.pdf
37-pin D-Sub connector straight vertical THT male pitch 2.77x2.84mm mounting holes distance 63.5mm
0
37
37
Connector_Dsub
DSUB-37_Male_Vertical_P2.77x2.84mm_MountingHoles
37-pin D-Sub connector, straight/vertical, THT-mount, male, pitch 2.77x2.84mm, distance of mounting holes 63.5mm, see https://disti-assets.s3.amazonaws.com/tonar/files/datasheets/16730.pdf
37-pin D-Sub connector straight vertical THT male pitch 2.77x2.84mm mounting holes distance 63.5mm
0
39
38
Connector_Dsub
DSUB-44-HD_Female_Horizontal_P2.29x1.98mm_EdgePinOffset3.03mm_Housed_MountingHolesOffset4.94mm
44-pin D-Sub connector, horizontal/angled (90 deg), THT-mount, female, pitch 2.29x1.98mm, pin-PCB-offset 3.0300000000000002mm, distance of mounting holes 47.1mm, distance of mounting holes to PCB edge 4.9399999999999995mm, see https://disti-assets.s3.amazonaws.com/tonar/files/datasheets/16730.pdf
44-pin D-Sub connector horizontal angled 90deg THT female pitch 2.29x1.98mm pin-PCB-offset 3.0300000000000002mm mounting-holes-distance 47.1mm mounting-hole-offset 47.1mm
0
46
45
Connector_Dsub
DSUB-44-HD_Female_Horizontal_P2.29x1.98mm_EdgePinOffset8.35mm_Housed_MountingHolesOffset10.89mm
44-pin D-Sub connector, horizontal/angled (90 deg), THT-mount, female, pitch 2.29x1.98mm, pin-PCB-offset 8.35mm, distance of mounting holes 47.1mm, distance of mounting holes to PCB edge 10.889999999999999mm, see https://disti-assets.s3.amazonaws.com/tonar/files/datasheets/16730.pdf
44-pin D-Sub connector horizontal angled 90deg THT female pitch 2.29x1.98mm pin-PCB-offset 8.35mm mounting-holes-distance 47.1mm mounting-hole-offset 47.1mm
0
46
45
Connector_Dsub
DSUB-44-HD_Female_Horizontal_P2.29x1.98mm_EdgePinOffset9.40mm
44-pin D-Sub connector, horizontal/angled (90 deg), THT-mount, female, pitch 2.29x1.98mm, pin-PCB-offset 9.4mm, see http://docs-europe.electrocomponents.com/webdocs/1585/0900766b81585df2.pdf
44-pin D-Sub connector horizontal angled 90deg THT female pitch 2.29x1.98mm pin-PCB-offset 9.4mm
0
44
44
Connector_Dsub
DSUB-44-HD_Female_Horizontal_P2.29x2.54mm_EdgePinOffset9.40mm
44-pin D-Sub connector, horizontal/angled (90 deg), THT-mount, female, pitch 2.29x2.54mm, pin-PCB-offset 9.4mm, see http://docs-europe.electrocomponents.com/webdocs/1585/0900766b81585df2.pdf
44-pin D-Sub connector horizontal angled 90deg THT female pitch 2.29x2.54mm pin-PCB-offset 9.4mm
0
44
44
Connector_Dsub
DSUB-44-HD_Female_Vertical_P2.29x1.98mm_MountingHoles
44-pin D-Sub connector, straight/vertical, THT-mount, female, pitch 2.29x1.98mm, distance of mounting holes 47.1mm, see https://disti-assets.s3.amazonaws.com/tonar/files/datasheets/16730.pdf
44-pin D-Sub connector straight vertical THT female pitch 2.29x1.98mm mounting holes distance 47.1mm
0
46
45
Connector_Dsub
DSUB-44-HD_Male_Horizontal_P2.29x1.98mm_EdgePinOffset3.03mm_Housed_MountingHolesOffset4.94mm
44-pin D-Sub connector, horizontal/angled (90 deg), THT-mount, male, pitch 2.29x1.98mm, pin-PCB-offset 3.0300000000000002mm, distance of mounting holes 47.1mm, distance of mounting holes to PCB edge 4.9399999999999995mm, see https://disti-assets.s3.amazonaws.com/tonar/files/datasheets/16730.pdf
44-pin D-Sub connector horizontal angled 90deg THT male pitch 2.29x1.98mm pin-PCB-offset 3.0300000000000002mm mounting-holes-distance 47.1mm mounting-hole-offset 47.1mm
0
46
45
Connector_Dsub
DSUB-44-HD_Male_Horizontal_P2.29x1.98mm_EdgePinOffset8.35mm_Housed_MountingHolesOffset10.89mm
44-pin D-Sub connector, horizontal/angled (90 deg), THT-mount, male, pitch 2.29x1.98mm, pin-PCB-offset 8.35mm, distance of mounting holes 47.1mm, distance of mounting holes to PCB edge 10.889999999999999mm, see https://disti-assets.s3.amazonaws.com/tonar/files/datasheets/16730.pdf
44-pin D-Sub connector horizontal angled 90deg THT male pitch 2.29x1.98mm pin-PCB-offset 8.35mm mounting-holes-distance 47.1mm mounting-hole-offset 47.1mm
0
46
45
Connector_Dsub
DSUB-44-HD_Male_Horizontal_P2.29x1.98mm_EdgePinOffset9.40mm
44-pin D-Sub connector, horizontal/angled (90 deg), THT-mount, male, pitch 2.29x1.98mm, pin-PCB-offset 9.4mm, see http://docs-europe.electrocomponents.com/webdocs/1585/0900766b81585df2.pdf
44-pin D-Sub connector horizontal angled 90deg THT male pitch 2.29x1.98mm pin-PCB-offset 9.4mm
0
44
44
Connector_Dsub
DSUB-44-HD_Male_Horizontal_P2.29x2.54mm_EdgePinOffset9.40mm
44-pin D-Sub connector, horizontal/angled (90 deg), THT-mount, male, pitch 2.29x2.54mm, pin-PCB-offset 9.4mm, see http://docs-europe.electrocomponents.com/webdocs/1585/0900766b81585df2.pdf
44-pin D-Sub connector horizontal angled 90deg THT male pitch 2.29x2.54mm pin-PCB-offset 9.4mm
0
44
44
Connector_Dsub
DSUB-44-HD_Male_Vertical_P2.29x1.98mm_MountingHoles
44-pin D-Sub connector, straight/vertical, THT-mount, male, pitch 2.29x1.98mm, distance of mounting holes 47.1mm, see https://disti-assets.s3.amazonaws.com/tonar/files/datasheets/16730.pdf
44-pin D-Sub connector straight vertical THT male pitch 2.29x1.98mm mounting holes distance 47.1mm
0
46
45
Connector_Dsub
DSUB-62-HD_Female_Horizontal_P2.41x1.98mm_EdgePinOffset3.03mm_Housed_MountingHolesOffset4.94mm
62-pin D-Sub connector, horizontal/angled (90 deg), THT-mount, female, pitch 2.41x1.98mm, pin-PCB-offset 3.0300000000000002mm, distance of mounting holes 63.5mm, distance of mounting holes to PCB edge 4.9399999999999995mm, see https://disti-assets.s3.amazonaws.com/tonar/files/datasheets/16730.pdf
62-pin D-Sub connector horizontal angled 90deg THT female pitch 2.41x1.98mm pin-PCB-offset 3.0300000000000002mm mounting-holes-distance 63.5mm mounting-hole-offset 63.5mm
0
64
63
Connector_Dsub
DSUB-62-HD_Female_Horizontal_P2.41x1.98mm_EdgePinOffset8.35mm_Housed_MountingHolesOffset10.89mm
62-pin D-Sub connector, horizontal/angled (90 deg), THT-mount, female, pitch 2.41x1.98mm, pin-PCB-offset 8.35mm, distance of mounting holes 63.5mm, distance of mounting holes to PCB edge 10.889999999999999mm, see https://disti-assets.s3.amazonaws.com/tonar/files/datasheets/16730.pdf
62-pin D-Sub connector horizontal angled 90deg THT female pitch 2.41x1.98mm pin-PCB-offset 8.35mm mounting-holes-distance 63.5mm mounting-hole-offset 63.5mm
0
64
63
Connector_Dsub
DSUB-62-HD_Female_Horizontal_P2.41x1.98mm_EdgePinOffset9.40mm
62-pin D-Sub connector, horizontal/angled (90 deg), THT-mount, female, pitch 2.41x1.98mm, pin-PCB-offset 9.4mm, see http://docs-europe.electrocomponents.com/webdocs/1585/0900766b81585df2.pdf
62-pin D-Sub connector horizontal angled 90deg THT female pitch 2.41x1.98mm pin-PCB-offset 9.4mm
0
62
62
Connector_Dsub
DSUB-62-HD_Female_Horizontal_P2.41x2.54mm_EdgePinOffset9.40mm
62-pin D-Sub connector, horizontal/angled (90 deg), THT-mount, female, pitch 2.41x2.54mm, pin-PCB-offset 9.4mm, see http://docs-europe.electrocomponents.com/webdocs/1585/0900766b81585df2.pdf
62-pin D-Sub connector horizontal angled 90deg THT female pitch 2.41x2.54mm pin-PCB-offset 9.4mm
0
62
62
Connector_Dsub
DSUB-62-HD_Female_Vertical_P2.41x1.98mm_MountingHoles
62-pin D-Sub connector, straight/vertical, THT-mount, female, pitch 2.41x1.98mm, distance of mounting holes 63.5mm, see https://disti-assets.s3.amazonaws.com/tonar/files/datasheets/16730.pdf
62-pin D-Sub connector straight vertical THT female pitch 2.41x1.98mm mounting holes distance 63.5mm
0
64
63
Connector_Dsub
DSUB-62-HD_Male_Horizontal_P2.41x1.98mm_EdgePinOffset3.03mm_Housed_MountingHolesOffset4.94mm
62-pin D-Sub connector, horizontal/angled (90 deg), THT-mount, male, pitch 2.41x1.98mm, pin-PCB-offset 3.0300000000000002mm, distance of mounting holes 63.5mm, distance of mounting holes to PCB edge 4.9399999999999995mm, see https://disti-assets.s3.amazonaws.com/tonar/files/datasheets/16730.pdf
62-pin D-Sub connector horizontal angled 90deg THT male pitch 2.41x1.98mm pin-PCB-offset 3.0300000000000002mm mounting-holes-distance 63.5mm mounting-hole-offset 63.5mm
0
64
63
Connector_Dsub
DSUB-62-HD_Male_Horizontal_P2.41x1.98mm_EdgePinOffset8.35mm_Housed_MountingHolesOffset10.89mm
62-pin D-Sub connector, horizontal/angled (90 deg), THT-mount, male, pitch 2.41x1.98mm, pin-PCB-offset 8.35mm, distance of mounting holes 63.5mm, distance of mounting holes to PCB edge 10.889999999999999mm, see https://disti-assets.s3.amazonaws.com/tonar/files/datasheets/16730.pdf
62-pin D-Sub connector horizontal angled 90deg THT male pitch 2.41x1.98mm pin-PCB-offset 8.35mm mounting-holes-distance 63.5mm mounting-hole-offset 63.5mm
0
64
63
Connector_Dsub
DSUB-62-HD_Male_Horizontal_P2.41x1.98mm_EdgePinOffset9.40mm
62-pin D-Sub connector, horizontal/angled (90 deg), THT-mount, male, pitch 2.41x1.98mm, pin-PCB-offset 9.4mm, see http://docs-europe.electrocomponents.com/webdocs/1585/0900766b81585df2.pdf
62-pin D-Sub connector horizontal angled 90deg THT male pitch 2.41x1.98mm pin-PCB-offset 9.4mm
0
62
62
Connector_Dsub
DSUB-62-HD_Male_Horizontal_P2.41x2.54mm_EdgePinOffset9.40mm
62-pin D-Sub connector, horizontal/angled (90 deg), THT-mount, male, pitch 2.41x2.54mm, pin-PCB-offset 9.4mm, see http://docs-europe.electrocomponents.com/webdocs/1585/0900766b81585df2.pdf
62-pin D-Sub connector horizontal angled 90deg THT male pitch 2.41x2.54mm pin-PCB-offset 9.4mm
0
62
62
Connector_Dsub
DSUB-62-HD_Male_Vertical_P2.41x1.98mm_MountingHoles
62-pin D-Sub connector, straight/vertical, THT-mount, male, pitch 2.41x1.98mm, distance of mounting holes 63.5mm, see https://disti-assets.s3.amazonaws.com/tonar/files/datasheets/16730.pdf
62-pin D-Sub connector straight vertical THT male pitch 2.41x1.98mm mounting holes distance 63.5mm
0
64
63
Connector_FFC-FPC
Hirose_FH12-6S-0.5SH_1x06-1MP_P0.50mm_Horizontal
Hirose FH12, FFC/FPC connector, FH12-6S-0.5SH, 6 Pins per row (https://www.hirose.com/product/en/products/FH12/FH12-24S-0.5SH(55)/), generated with kicad-footprint-generator
connector Hirose FH12 horizontal
0
8
7
Connector_FFC-FPC
Hirose_FH12-8S-0.5SH_1x08-1MP_P0.50mm_Horizontal
Hirose FH12, FFC/FPC connector, FH12-8S-0.5SH, 8 Pins per row (https://www.hirose.com/product/en/products/FH12/FH12-24S-0.5SH(55)/), generated with kicad-footprint-generator
connector Hirose FH12 horizontal
0
10
9
Connector_FFC-FPC
Hirose_FH12-10S-0.5SH_1x10-1MP_P0.50mm_Horizontal
Hirose FH12, FFC/FPC connector, FH12-10S-0.5SH, 10 Pins per row (https://www.hirose.com/product/en/products/FH12/FH12-24S-0.5SH(55)/), generated with kicad-footprint-generator
connector Hirose FH12 horizontal
0
12
11
Connector_FFC-FPC
Hirose_FH12-11S-0.5SH_1x11-1MP_P0.50mm_Horizontal
Hirose FH12, FFC/FPC connector, FH12-11S-0.5SH, 11 Pins per row (https://www.hirose.com/product/en/products/FH12/FH12-24S-0.5SH(55)/), generated with kicad-footprint-generator
connector Hirose FH12 horizontal
0
13
12
Connector_FFC-FPC
Hirose_FH12-12S-0.5SH_1x12-1MP_P0.50mm_Horizontal
Hirose FH12, FFC/FPC connector, FH12-12S-0.5SH, 12 Pins per row (https://www.hirose.com/product/en/products/FH12/FH12-24S-0.5SH(55)/), generated with kicad-footprint-generator
connector Hirose FH12 horizontal
0
14
13
Connector_FFC-FPC
Hirose_FH12-13S-0.5SH_1x13-1MP_P0.50mm_Horizontal
Hirose FH12, FFC/FPC connector, FH12-13S-0.5SH, 13 Pins per row (https://www.hirose.com/product/en/products/FH12/FH12-24S-0.5SH(55)/), generated with kicad-footprint-generator
connector Hirose FH12 horizontal
0
15
14
Connector_FFC-FPC
Hirose_FH12-14S-0.5SH_1x14-1MP_P0.50mm_Horizontal
Hirose FH12, FFC/FPC connector, FH12-14S-0.5SH, 14 Pins per row (https://www.hirose.com/product/en/products/FH12/FH12-24S-0.5SH(55)/), generated with kicad-footprint-generator
connector Hirose FH12 horizontal
0
16
15
Connector_FFC-FPC
Hirose_FH12-15S-0.5SH_1x15-1MP_P0.50mm_Horizontal
Hirose FH12, FFC/FPC connector, FH12-15S-0.5SH, 15 Pins per row (https://www.hirose.com/product/en/products/FH12/FH12-24S-0.5SH(55)/), generated with kicad-footprint-generator
connector Hirose FH12 horizontal
0
17
16
Connector_FFC-FPC
Hirose_FH12-16S-0.5SH_1x16-1MP_P0.50mm_Horizontal
Hirose FH12, FFC/FPC connector, FH12-16S-0.5SH, 16 Pins per row (https://www.hirose.com/product/en/products/FH12/FH12-24S-0.5SH(55)/), generated with kicad-footprint-generator
connector Hirose FH12 horizontal
0
18
17
Connector_FFC-FPC
Hirose_FH12-17S-0.5SH_1x17-1MP_P0.50mm_Horizontal
Hirose FH12, FFC/FPC connector, FH12-17S-0.5SH, 17 Pins per row (https://www.hirose.com/product/en/products/FH12/FH12-24S-0.5SH(55)/), generated with kicad-footprint-generator
connector Hirose FH12 horizontal
0
19
18
Connector_FFC-FPC
Hirose_FH12-18S-0.5SH_1x18-1MP_P0.50mm_Horizontal
Hirose FH12, FFC/FPC connector, FH12-18S-0.5SH, 18 Pins per row (https://www.hirose.com/product/en/products/FH12/FH12-24S-0.5SH(55)/), generated with kicad-footprint-generator
connector Hirose FH12 horizontal
0
20
19
Connector_FFC-FPC
Hirose_FH12-19S-0.5SH_1x19-1MP_P0.50mm_Horizontal
Hirose FH12, FFC/FPC connector, FH12-19S-0.5SH, 19 Pins per row (https://www.hirose.com/product/en/products/FH12/FH12-24S-0.5SH(55)/), generated with kicad-footprint-generator
connector Hirose FH12 horizontal
0
21
20
Connector_FFC-FPC
Hirose_FH12-20S-0.5SH_1x20-1MP_P0.50mm_Horizontal
Hirose FH12, FFC/FPC connector, FH12-20S-0.5SH, 20 Pins per row (https://www.hirose.com/product/en/products/FH12/FH12-24S-0.5SH(55)/), generated with kicad-footprint-generator
connector Hirose FH12 horizontal
0
22
21
Connector_FFC-FPC
Hirose_FH12-22S-0.5SH_1x22-1MP_P0.50mm_Horizontal
Hirose FH12, FFC/FPC connector, FH12-22S-0.5SH, 22 Pins per row (https://www.hirose.com/product/en/products/FH12/FH12-24S-0.5SH(55)/), generated with kicad-footprint-generator
connector Hirose FH12 horizontal
0
24
23
Connector_FFC-FPC
Hirose_FH12-24S-0.5SH_1x24-1MP_P0.50mm_Horizontal
Hirose FH12, FFC/FPC connector, FH12-24S-0.5SH, 24 Pins per row (https://www.hirose.com/product/en/products/FH12/FH12-24S-0.5SH(55)/), generated with kicad-footprint-generator
connector Hirose FH12 horizontal
0
26
25
Connector_FFC-FPC
Hirose_FH12-25S-0.5SH_1x25-1MP_P0.50mm_Horizontal
Hirose FH12, FFC/FPC connector, FH12-25S-0.5SH, 25 Pins per row (https://www.hirose.com/product/en/products/FH12/FH12-24S-0.5SH(55)/), generated with kicad-footprint-generator
connector Hirose FH12 horizontal
0
27
26
Connector_FFC-FPC
Hirose_FH12-26S-0.5SH_1x26-1MP_P0.50mm_Horizontal
Hirose FH12, FFC/FPC connector, FH12-26S-0.5SH, 26 Pins per row (https://www.hirose.com/product/en/products/FH12/FH12-24S-0.5SH(55)/), generated with kicad-footprint-generator
connector Hirose FH12 horizontal
0
28
27
Connector_FFC-FPC
Hirose_FH12-28S-0.5SH_1x28-1MP_P0.50mm_Horizontal
Hirose FH12, FFC/FPC connector, FH12-28S-0.5SH, 28 Pins per row (https://www.hirose.com/product/en/products/FH12/FH12-24S-0.5SH(55)/), generated with kicad-footprint-generator
connector Hirose FH12 horizontal
0
30
29
Connector_FFC-FPC
Hirose_FH12-30S-0.5SH_1x30-1MP_P0.50mm_Horizontal
Hirose FH12, FFC/FPC connector, FH12-30S-0.5SH, 30 Pins per row (https://www.hirose.com/product/en/products/FH12/FH12-24S-0.5SH(55)/), generated with kicad-footprint-generator
connector Hirose FH12 horizontal
0
32
31
Connector_FFC-FPC
Hirose_FH12-32S-0.5SH_1x32-1MP_P0.50mm_Horizontal
Hirose FH12, FFC/FPC connector, FH12-32S-0.5SH, 32 Pins per row (https://www.hirose.com/product/en/products/FH12/FH12-24S-0.5SH(55)/), generated with kicad-footprint-generator
connector Hirose FH12 horizontal
0
34
33
Connector_FFC-FPC
Hirose_FH12-33S-0.5SH_1x33-1MP_P0.50mm_Horizontal
Hirose FH12, FFC/FPC connector, FH12-33S-0.5SH, 33 Pins per row (https://www.hirose.com/product/en/products/FH12/FH12-24S-0.5SH(55)/), generated with kicad-footprint-generator
connector Hirose FH12 horizontal
0
35
34
Connector_FFC-FPC
Hirose_FH12-34S-0.5SH_1x34-1MP_P0.50mm_Horizontal
Hirose FH12, FFC/FPC connector, FH12-34S-0.5SH, 34 Pins per row (https://www.hirose.com/product/en/products/FH12/FH12-24S-0.5SH(55)/), generated with kicad-footprint-generator
connector Hirose FH12 horizontal
0
36
35
Connector_FFC-FPC
Hirose_FH12-35S-0.5SH_1x35-1MP_P0.50mm_Horizontal
Hirose FH12, FFC/FPC connector, FH12-35S-0.5SH, 35 Pins per row (https://www.hirose.com/product/en/products/FH12/FH12-24S-0.5SH(55)/), generated with kicad-footprint-generator
connector Hirose FH12 horizontal
0
37
36
Connector_FFC-FPC
Hirose_FH12-36S-0.5SH_1x36-1MP_P0.50mm_Horizontal
Hirose FH12, FFC/FPC connector, FH12-36S-0.5SH, 36 Pins per row (https://www.hirose.com/product/en/products/FH12/FH12-24S-0.5SH(55)/), generated with kicad-footprint-generator
connector Hirose FH12 horizontal
0
38
37
Connector_FFC-FPC
Hirose_FH12-40S-0.5SH_1x40-1MP_P0.50mm_Horizontal
Hirose FH12, FFC/FPC connector, FH12-40S-0.5SH, 40 Pins per row (https://www.hirose.com/product/en/products/FH12/FH12-24S-0.5SH(55)/), generated with kicad-footprint-generator
connector Hirose FH12 horizontal
0
42
41
Connector_FFC-FPC
Hirose_FH12-45S-0.5SH_1x45-1MP_P0.50mm_Horizontal
Hirose FH12, FFC/FPC connector, FH12-45S-0.5SH, 45 Pins per row (https://www.hirose.com/product/en/products/FH12/FH12-24S-0.5SH(55)/), generated with kicad-footprint-generator
connector Hirose FH12 horizontal
0
47
46
Connector_FFC-FPC
Hirose_FH12-50S-0.5SH_1x50-1MP_P0.50mm_Horizontal
Hirose FH12, FFC/FPC connector, FH12-50S-0.5SH, 50 Pins per row (https://www.hirose.com/product/en/products/FH12/FH12-24S-0.5SH(55)/), generated with kicad-footprint-generator
connector Hirose FH12 horizontal
0
52
51
Connector_FFC-FPC
Hirose_FH12-53S-0.5SH_1x53-1MP_P0.50mm_Horizontal
Hirose FH12, FFC/FPC connector, FH12-53S-0.5SH, 53 Pins per row (https://www.hirose.com/product/en/products/FH12/FH12-24S-0.5SH(55)/), generated with kicad-footprint-generator
connector Hirose FH12 horizontal
0
55
54
Connector_FFC-FPC
Hirose_FH41-30S-0.5SH_1x30_1MP_1SH_P0.5mm_Horizontal
Hirose FH41, FFC/FPC connector, FH41-30S-0.5SH, 30 Pins per row (https://www.hirose.com/fr/product/document?clcode=CL0580-2218-5-05&productname=FH41-30S-0.5SH(05)&series=FH41&documenttype=2DDrawing&lang=fr&documentid=0001001704)
connector Hirose FH41 horizontal
0
38
32
Connector_FFC-FPC
JAE_FF0825SA1_2Rows-25Pins_P0.40mm_Horizontal
Molex JAE 0.2mm pitch, 1mm overall height FFC/FPC connector, FF0825SA1, 25 Circuits (http://www.jae.com/z-en/pdf_download_exec.cfm?param=SJ108178.pdf), generated with kicad-footprint-generator
connector JAE  top entry
0
25
25
Connector_FFC-FPC
JAE_FF0829SA1_2Rows-29Pins_P0.40mm_Horizontal
Molex JAE 0.2mm pitch, 1mm overall height FFC/FPC connector, FF0829SA1, 29 Circuits (http://www.jae.com/z-en/pdf_download_exec.cfm?param=SJ108178.pdf), generated with kicad-footprint-generator
connector JAE  top entry
0
29
29
Connector_FFC-FPC
JAE_FF0841SA1_2Rows-41Pins_P0.40mm_Horizontal
Molex JAE 0.2mm pitch, 1mm overall height FFC/FPC connector, FF0841SA1, 41 Circuits (http://www.jae.com/z-en/pdf_download_exec.cfm?param=SJ108178.pdf), generated with kicad-footprint-generator
connector JAE  top entry
0
41
41
Connector_FFC-FPC
JAE_FF0851SA1_2Rows-51Pins_P0.40mm_Horizontal
Molex JAE 0.2mm pitch, 1mm overall height FFC/FPC connector, FF0851SA1, 51 Circuits (http://www.jae.com/z-en/pdf_download_exec.cfm?param=SJ108178.pdf), generated with kicad-footprint-generator
connector JAE  top entry
0
51
51
Connector_FFC-FPC
JAE_FF0871SA1_2Rows-71Pins_P0.40mm_Horizontal
Molex JAE 0.2mm pitch, 1mm overall height FFC/FPC connector, FF0871SA1, 71 Circuits (http://www.jae.com/z-en/pdf_download_exec.cfm?param=SJ108178.pdf), generated with kicad-footprint-generator
connector JAE  top entry
0
71
71
Connector_FFC-FPC
JAE_FF0881SA1_2Rows-81Pins_P0.40mm_Horizontal
Molex JAE 0.2mm pitch, 1mm overall height FFC/FPC connector, FF0881SA1, 81 Circuits (http://www.jae.com/z-en/pdf_download_exec.cfm?param=SJ108178.pdf), generated with kicad-footprint-generator
connector JAE  top entry
0
81
81
Connector_FFC-FPC
Molex_52559-3652_2x18-1MP_P0.5mm_Vertical
Molex 0.50mm Pitch Easy-On Type FFC/FPC, 52559-3652, 36 Circuits (https://www.molex.com/pdm_docs/sd/525593652_sd.pdf)
connector Molex top entry
0
40
37
Connector_FFC-FPC
Molex_54132-5033_1x50-1MP_P0.5mm_Horizontal
Molex FFC/FPC connector, 50 bottom-side contacts, 0.5mm pitch, 2.0mm height, https://www.molex.com/pdm_docs/sd/541325033_sd.pdf
FFC FPC
0
54
51
Connector_FFC-FPC
Molex_54548-1071_1x10-1MP_P0.5mm_Horizontal
Molex FFC/FPC connector, 10 bottom-side contacts, 0.5mm pitch, 1.2mm height, https://www.molex.com/pdm_docs/sd/545481071_sd.pdf
FFC FPC connector
0
12
11
Connector_FFC-FPC
Molex_200528-0040_1x04-1MP_P1.00mm_Horizontal
Molex Molex 1.00mm Pitch Easy-On BackFlip, Right-Angle, Bottom Contact FFC/FPC, 200528-0040, 4 Circuits (https://www.molex.com/pdm_docs/sd/2005280040_sd.pdf), generated with kicad-footprint-generator
connector Molex  top entry
0
6
5
Connector_FFC-FPC
Molex_200528-0050_1x05-1MP_P1.00mm_Horizontal
Molex Molex 1.00mm Pitch Easy-On BackFlip, Right-Angle, Bottom Contact FFC/FPC, 200528-0050, 5 Circuits (https://www.molex.com/pdm_docs/sd/2005280050_sd.pdf), generated with kicad-footprint-generator
connector Molex  top entry
0
7
6
Connector_FFC-FPC
Molex_200528-0060_1x06-1MP_P1.00mm_Horizontal
Molex Molex 1.00mm Pitch Easy-On BackFlip, Right-Angle, Bottom Contact FFC/FPC, 200528-0060, 6 Circuits (https://www.molex.com/pdm_docs/sd/2005280060_sd.pdf), generated with kicad-footprint-generator
connector Molex  top entry
0
8
7
Connector_FFC-FPC
Molex_200528-0070_1x07-1MP_P1.00mm_Horizontal
Molex Molex 1.00mm Pitch Easy-On BackFlip, Right-Angle, Bottom Contact FFC/FPC, 200528-0070, 7 Circuits (https://www.molex.com/pdm_docs/sd/2005280070_sd.pdf), generated with kicad-footprint-generator
connector Molex  top entry
0
9
8
Connector_FFC-FPC
Molex_200528-0080_1x08-1MP_P1.00mm_Horizontal
Molex Molex 1.00mm Pitch Easy-On BackFlip, Right-Angle, Bottom Contact FFC/FPC, 200528-0080, 8 Circuits (https://www.molex.com/pdm_docs/sd/2005280080_sd.pdf), generated with kicad-footprint-generator
connector Molex  top entry
0
10
9
Connector_FFC-FPC
Molex_200528-0090_1x09-1MP_P1.00mm_Horizontal
Molex Molex 1.00mm Pitch Easy-On BackFlip, Right-Angle, Bottom Contact FFC/FPC, 200528-0090, 9 Circuits (https://www.molex.com/pdm_docs/sd/2005280090_sd.pdf), generated with kicad-footprint-generator
connector Molex  top entry
0
11
10
Connector_FFC-FPC
Molex_200528-0100_1x10-1MP_P1.00mm_Horizontal
Molex Molex 1.00mm Pitch Easy-On BackFlip, Right-Angle, Bottom Contact FFC/FPC, 200528-0100, 10 Circuits (https://www.molex.com/pdm_docs/sd/2005280100_sd.pdf), generated with kicad-footprint-generator
connector Molex  top entry
0
12
11
Connector_FFC-FPC
Molex_200528-0110_1x11-1MP_P1.00mm_Horizontal
Molex Molex 1.00mm Pitch Easy-On BackFlip, Right-Angle, Bottom Contact FFC/FPC, 200528-0110, 11 Circuits (https://www.molex.com/pdm_docs/sd/2005280110_sd.pdf), generated with kicad-footprint-generator
connector Molex  top entry
0
13
12
Connector_FFC-FPC
Molex_200528-0120_1x12-1MP_P1.00mm_Horizontal
Molex Molex 1.00mm Pitch Easy-On BackFlip, Right-Angle, Bottom Contact FFC/FPC, 200528-0120, 12 Circuits (https://www.molex.com/pdm_docs/sd/2005280120_sd.pdf), generated with kicad-footprint-generator
connector Molex  top entry
0
14
13
Connector_FFC-FPC
Molex_200528-0130_1x13-1MP_P1.00mm_Horizontal
Molex Molex 1.00mm Pitch Easy-On BackFlip, Right-Angle, Bottom Contact FFC/FPC, 200528-0130, 13 Circuits (https://www.molex.com/pdm_docs/sd/2005280130_sd.pdf), generated with kicad-footprint-generator
connector Molex  top entry
0
15
14
Connector_FFC-FPC
Molex_200528-0140_1x14-1MP_P1.00mm_Horizontal
Molex Molex 1.00mm Pitch Easy-On BackFlip, Right-Angle, Bottom Contact FFC/FPC, 200528-0140, 14 Circuits (https://www.molex.com/pdm_docs/sd/2005280140_sd.pdf), generated with kicad-footprint-generator
connector Molex  top entry
0
16
15
Connector_FFC-FPC
Molex_200528-0150_1x15-1MP_P1.00mm_Horizontal
Molex Molex 1.00mm Pitch Easy-On BackFlip, Right-Angle, Bottom Contact FFC/FPC, 200528-0150, 15 Circuits (https://www.molex.com/pdm_docs/sd/2005280150_sd.pdf), generated with kicad-footprint-generator
connector Molex  top entry
0
17
16
Connector_FFC-FPC
Molex_200528-0160_1x16-1MP_P1.00mm_Horizontal
Molex Molex 1.00mm Pitch Easy-On BackFlip, Right-Angle, Bottom Contact FFC/FPC, 200528-0160, 16 Circuits (https://www.molex.com/pdm_docs/sd/2005280160_sd.pdf), generated with kicad-footprint-generator
connector Molex  top entry
0
18
17
Connector_FFC-FPC
Molex_200528-0170_1x17-1MP_P1.00mm_Horizontal
Molex Molex 1.00mm Pitch Easy-On BackFlip, Right-Angle, Bottom Contact FFC/FPC, 200528-0170, 17 Circuits (https://www.molex.com/pdm_docs/sd/2005280170_sd.pdf), generated with kicad-footprint-generator
connector Molex  top entry
0
19
18
Connector_FFC-FPC
Molex_200528-0180_1x18-1MP_P1.00mm_Horizontal
Molex Molex 1.00mm Pitch Easy-On BackFlip, Right-Angle, Bottom Contact FFC/FPC, 200528-0180, 18 Circuits (https://www.molex.com/pdm_docs/sd/2005280180_sd.pdf), generated with kicad-footprint-generator
connector Molex  top entry
0
20
19
Connector_FFC-FPC
Molex_200528-0190_1x19-1MP_P1.00mm_Horizontal
Molex Molex 1.00mm Pitch Easy-On BackFlip, Right-Angle, Bottom Contact FFC/FPC, 200528-0190, 19 Circuits (https://www.molex.com/pdm_docs/sd/2005280190_sd.pdf), generated with kicad-footprint-generator
connector Molex  top entry
0
21
20
Connector_FFC-FPC
Molex_200528-0200_1x20-1MP_P1.00mm_Horizontal
Molex Molex 1.00mm Pitch Easy-On BackFlip, Right-Angle, Bottom Contact FFC/FPC, 200528-0200, 20 Circuits (https://www.molex.com/pdm_docs/sd/2005280200_sd.pdf), generated with kicad-footprint-generator
connector Molex  top entry
0
22
21
Connector_FFC-FPC
Molex_200528-0210_1x21-1MP_P1.00mm_Horizontal
Molex Molex 1.00mm Pitch Easy-On BackFlip, Right-Angle, Bottom Contact FFC/FPC, 200528-0210, 21 Circuits (https://www.molex.com/pdm_docs/sd/2005280210_sd.pdf), generated with kicad-footprint-generator
connector Molex  top entry
0
23
22
Connector_FFC-FPC
Molex_200528-0220_1x22-1MP_P1.00mm_Horizontal
Molex Molex 1.00mm Pitch Easy-On BackFlip, Right-Angle, Bottom Contact FFC/FPC, 200528-0220, 22 Circuits (https://www.molex.com/pdm_docs/sd/2005280220_sd.pdf), generated with kicad-footprint-generator
connector Molex  top entry
0
24
23
Connector_FFC-FPC
Molex_200528-0230_1x23-1MP_P1.00mm_Horizontal
Molex Molex 1.00mm Pitch Easy-On BackFlip, Right-Angle, Bottom Contact FFC/FPC, 200528-0230, 23 Circuits (https://www.molex.com/pdm_docs/sd/2005280230_sd.pdf), generated with kicad-footprint-generator
connector Molex  top entry
0
25
24
Connector_FFC-FPC
Molex_200528-0240_1x24-1MP_P1.00mm_Horizontal
Molex Molex 1.00mm Pitch Easy-On BackFlip, Right-Angle, Bottom Contact FFC/FPC, 200528-0240, 24 Circuits (https://www.molex.com/pdm_docs/sd/2005280240_sd.pdf), generated with kicad-footprint-generator
connector Molex  top entry
0
26
25
Connector_FFC-FPC
Molex_200528-0250_1x25-1MP_P1.00mm_Horizontal
Molex Molex 1.00mm Pitch Easy-On BackFlip, Right-Angle, Bottom Contact FFC/FPC, 200528-0250, 25 Circuits (https://www.molex.com/pdm_docs/sd/2005280250_sd.pdf), generated with kicad-footprint-generator
connector Molex  top entry
0
27
26
Connector_FFC-FPC
Molex_200528-0260_1x26-1MP_P1.00mm_Horizontal
Molex Molex 1.00mm Pitch Easy-On BackFlip, Right-Angle, Bottom Contact FFC/FPC, 200528-0260, 26 Circuits (https://www.molex.com/pdm_docs/sd/2005280260_sd.pdf), generated with kicad-footprint-generator
connector Molex  top entry
0
28
27
Connector_FFC-FPC
Molex_200528-0270_1x27-1MP_P1.00mm_Horizontal
Molex Molex 1.00mm Pitch Easy-On BackFlip, Right-Angle, Bottom Contact FFC/FPC, 200528-0270, 27 Circuits (https://www.molex.com/pdm_docs/sd/2005280270_sd.pdf), generated with kicad-footprint-generator
connector Molex  top entry
0
29
28
Connector_FFC-FPC
Molex_200528-0280_1x28-1MP_P1.00mm_Horizontal
Molex Molex 1.00mm Pitch Easy-On BackFlip, Right-Angle, Bottom Contact FFC/FPC, 200528-0280, 28 Circuits (https://www.molex.com/pdm_docs/sd/2005280280_sd.pdf), generated with kicad-footprint-generator
connector Molex  top entry
0
30
29
Connector_FFC-FPC
Molex_200528-0290_1x29-1MP_P1.00mm_Horizontal
Molex Molex 1.00mm Pitch Easy-On BackFlip, Right-Angle, Bottom Contact FFC/FPC, 200528-0290, 29 Circuits (https://www.molex.com/pdm_docs/sd/2005280290_sd.pdf), generated with kicad-footprint-generator
connector Molex  top entry
0
31
30
Connector_FFC-FPC
Molex_200528-0300_1x30-1MP_P1.00mm_Horizontal
Molex Molex 1.00mm Pitch Easy-On BackFlip, Right-Angle, Bottom Contact FFC/FPC, 200528-0300, 30 Circuits (https://www.molex.com/pdm_docs/sd/2005280300_sd.pdf), generated with kicad-footprint-generator
connector Molex  top entry
0
32
31
Connector_FFC-FPC
Molex_502231-1500_1x15-1SH_P0.5mm_Vertical
Molex 0.50mm Pitch Easy-On Type FFC/FPC Connector, For LVDS, 6.05mm Height, Vertical, Surface Mount, ZIF, 15 Circuits (https://www.molex.com/pdm_docs/sd/5022311500_sd.pdf)
molex FFC/FPC connector Pitch 0.5mm vertical
0
17
16
Connector_FFC-FPC
Molex_502231-2400_1x24-1SH_P0.5mm_Vertical
Molex 0.50mm Pitch Easy-On Type FFC/FPC Connector, For LVDS, 6.05mm Height, Vertical, Surface Mount, ZIF, 24 Circuits (https://www.molex.com/pdm_docs/sd/5022312400_sd.pdf)
molex FFC/FPC connector Pitch 0.5mm vertical
0
26
25
Connector_FFC-FPC
Molex_502231-3300_1x33-1SH_P0.5mm_Vertical
Molex 0.50mm Pitch Easy-On Type FFC/FPC Connector, For LVDS, 6.05mm Height, Vertical, Surface Mount, ZIF, 33 Circuits (https://www.molex.com/pdm_docs/sd/5022313300_sd.pdf)
molex FFC/FPC connector Pitch 0.5mm vertical
0
36
34
Connector_FFC-FPC
Molex_502244-1530_1x15-1MP_P0.5mm_Horizontal
Molex 0.50mm Pitch Easy-On Type FFC/FPC Connector, For LVDS, 2.33mm Height, Right Angle, Surface Mount, ZIF, Bottom Contact Style, 15 Circuits (http://www.molex.com/pdm_docs/sd/5022441530_sd.pdf)
molex FFC/FPC connector Pitch 0.5mm right angle
0
19
16
Connector_FFC-FPC
Molex_502244-2430_1x24-1MP_P0.5mm_Horizontal
Molex 0.50mm Pitch Easy-On Type FFC/FPC Connector, For LVDS, 2.33mm Height, Right Angle, Surface Mount, ZIF, Bottom Contact Style, 24 Circuits (http://www.molex.com/pdm_docs/sd/5022441530_sd.pdf)
molex FFC/FPC connector Pitch 0.5mm right angle
0
28
25
Connector_FFC-FPC
Molex_502244-3330_1x33-1MP_P0.5mm_Horizontal
Molex 0.50mm Pitch Easy-On Type FFC/FPC Connector, For LVDS, 2.33mm Height, Right Angle, Surface Mount, ZIF, Bottom Contact Style, 33 Circuits (http://www.molex.com/pdm_docs/sd/5022441530_sd.pdf)
molex FFC/FPC connector Pitch 0.5mm right angle
0
39
34
Connector_FFC-FPC
Molex_502250-1791_2Rows-17Pins-1MP_P0.60mm_Horizontal
Molex Molex 0.30mm Pitch Easy-On BackFlip Type FFC/FPC, 502250-1791, 17 Circuits (http://www.molex.com/pdm_docs/sd/5022501791_sd.pdf), generated with kicad-footprint-generator
connector Molex  top entry
0
19
18
Connector_FFC-FPC
Molex_502250-2191_2Rows-21Pins-1MP_P0.60mm_Horizontal
Molex Molex 0.30mm Pitch Easy-On BackFlip Type FFC/FPC, 502250-2191, 21 Circuits (http://www.molex.com/pdm_docs/sd/5022502191_sd.pdf), generated with kicad-footprint-generator
connector Molex  top entry
0
23
22
Connector_FFC-FPC
Molex_502250-2391_2Rows-23Pins-1MP_P0.60mm_Horizontal
Molex Molex 0.30mm Pitch Easy-On BackFlip Type FFC/FPC, 502250-2391, 23 Circuits (http://www.molex.com/pdm_docs/sd/5022502391_sd.pdf), generated with kicad-footprint-generator
connector Molex  top entry
0
25
24
Connector_FFC-FPC
Molex_502250-2791_2Rows-27Pins-1MP_P0.60mm_Horizontal
Molex Molex 0.30mm Pitch Easy-On BackFlip Type FFC/FPC, 502250-2791, 27 Circuits (http://www.molex.com/pdm_docs/sd/5022502791_sd.pdf), generated with kicad-footprint-generator
connector Molex  top entry
0
29
28
Connector_FFC-FPC
Molex_502250-3391_2Rows-33Pins-1MP_P0.60mm_Horizontal
Molex Molex 0.30mm Pitch Easy-On BackFlip Type FFC/FPC, 502250-3391, 33 Circuits (http://www.molex.com/pdm_docs/sd/5022503391_sd.pdf), generated with kicad-footprint-generator
connector Molex  top entry
0
35
34
Connector_FFC-FPC
Molex_502250-3591_2Rows-35Pins-1MP_P0.60mm_Horizontal
Molex Molex 0.30mm Pitch Easy-On BackFlip Type FFC/FPC, 502250-3591, 35 Circuits (http://www.molex.com/pdm_docs/sd/5022503591_sd.pdf), generated with kicad-footprint-generator
connector Molex  top entry
0
37
36
Connector_FFC-FPC
Molex_502250-3991_2Rows-39Pins-1MP_P0.60mm_Horizontal
Molex Molex 0.30mm Pitch Easy-On BackFlip Type FFC/FPC, 502250-3991, 39 Circuits (http://www.molex.com/pdm_docs/sd/5022503991_sd.pdf), generated with kicad-footprint-generator
connector Molex  top entry
0
41
40
Connector_FFC-FPC
Molex_502250-4191_2Rows-41Pins-1MP_P0.60mm_Horizontal
Molex Molex 0.30mm Pitch Easy-On BackFlip Type FFC/FPC, 502250-4191, 41 Circuits (http://www.molex.com/pdm_docs/sd/5022504191_sd.pdf), generated with kicad-footprint-generator
connector Molex  top entry
0
43
42
Connector_FFC-FPC
Molex_502250-5191_2Rows-51Pins-1MP_P0.60mm_Horizontal
Molex Molex 0.30mm Pitch Easy-On BackFlip Type FFC/FPC, 502250-5191, 51 Circuits (http://www.molex.com/pdm_docs/sd/5022505191_sd.pdf), generated with kicad-footprint-generator
connector Molex  top entry
0
53
52
Connector_FFC-FPC
TE_0-1734839-5_1x05-1MP_P0.5mm_Horizontal
TE FPC connector, 05 top-side contacts, 0.5mm pitch, SMT, https://www.te.com/commerce/DocumentDelivery/DDEController?Action=showdoc&DocId=Customer+Drawing%7F1734839%7FC%7Fpdf%7FEnglish%7FENG_CD_1734839_C_C_1734839.pdf%7F4-1734839-0
te fpc 1734839
0
7
6
Connector_FFC-FPC
TE_0-1734839-6_1x06-1MP_P0.5mm_Horizontal
TE FPC connector, 06 top-side contacts, 0.5mm pitch, SMT, https://www.te.com/commerce/DocumentDelivery/DDEController?Action=showdoc&DocId=Customer+Drawing%7F1734839%7FC%7Fpdf%7FEnglish%7FENG_CD_1734839_C_C_1734839.pdf%7F4-1734839-0
te fpc 1734839
0
8
7
Connector_FFC-FPC
TE_0-1734839-7_1x07-1MP_P0.5mm_Horizontal
TE FPC connector, 07 top-side contacts, 0.5mm pitch, SMT, https://www.te.com/commerce/DocumentDelivery/DDEController?Action=showdoc&DocId=Customer+Drawing%7F1734839%7FC%7Fpdf%7FEnglish%7FENG_CD_1734839_C_C_1734839.pdf%7F4-1734839-0
te fpc 1734839
0
9
8
Connector_FFC-FPC
TE_0-1734839-8_1x08-1MP_P0.5mm_Horizontal
TE FPC connector, 08 top-side contacts, 0.5mm pitch, SMT, https://www.te.com/commerce/DocumentDelivery/DDEController?Action=showdoc&DocId=Customer+Drawing%7F1734839%7FC%7Fpdf%7FEnglish%7FENG_CD_1734839_C_C_1734839.pdf%7F4-1734839-0
te fpc 1734839
0
10
9
Connector_FFC-FPC
TE_0-1734839-9_1x09-1MP_P0.5mm_Horizontal
TE FPC connector, 09 top-side contacts, 0.5mm pitch, SMT, https://www.te.com/commerce/DocumentDelivery/DDEController?Action=showdoc&DocId=Customer+Drawing%7F1734839%7FC%7Fpdf%7FEnglish%7FENG_CD_1734839_C_C_1734839.pdf%7F4-1734839-0
te fpc 1734839
0
11
10
Connector_FFC-FPC
TE_1-84952-0_1x10-1MP_P1.0mm_Horizontal
TE FPC connector, 10 bottom-side contacts, 1.0mm pitch, 1.0mm height, SMT, http://www.te.com/commerce/DocumentDelivery/DDEController?Action=srchrtrv&DocNm=84952&DocType=Customer+Drawing&DocLang=English&DocFormat=pdf&PartCntxt=84952-4
te fpc 84952
0
12
11
Connector_FFC-FPC
TE_1-84952-1_1x11-1MP_P1.0mm_Horizontal
TE FPC connector, 11 bottom-side contacts, 1.0mm pitch, 1.0mm height, SMT, http://www.te.com/commerce/DocumentDelivery/DDEController?Action=srchrtrv&DocNm=84952&DocType=Customer+Drawing&DocLang=English&DocFormat=pdf&PartCntxt=84952-4
te fpc 84952
0
13
12
Connector_FFC-FPC
TE_1-84952-2_1x12-1MP_P1.0mm_Horizontal
TE FPC connector, 12 bottom-side contacts, 1.0mm pitch, 1.0mm height, SMT, http://www.te.com/commerce/DocumentDelivery/DDEController?Action=srchrtrv&DocNm=84952&DocType=Customer+Drawing&DocLang=English&DocFormat=pdf&PartCntxt=84952-4
te fpc 84952
0
14
13
Connector_FFC-FPC
TE_1-84952-3_1x13-1MP_P1.0mm_Horizontal
TE FPC connector, 13 bottom-side contacts, 1.0mm pitch, 1.0mm height, SMT, http://www.te.com/commerce/DocumentDelivery/DDEController?Action=srchrtrv&DocNm=84952&DocType=Customer+Drawing&DocLang=English&DocFormat=pdf&PartCntxt=84952-4
te fpc 84952
0
15
14
Connector_FFC-FPC
TE_1-84952-4_1x14-1MP_P1.0mm_Horizontal
TE FPC connector, 14 bottom-side contacts, 1.0mm pitch, 1.0mm height, SMT, http://www.te.com/commerce/DocumentDelivery/DDEController?Action=srchrtrv&DocNm=84952&DocType=Customer+Drawing&DocLang=English&DocFormat=pdf&PartCntxt=84952-4
te fpc 84952
0
16
15
Connector_FFC-FPC
TE_1-84952-5_1x15-1MP_P1.0mm_Horizontal
TE FPC connector, 15 bottom-side contacts, 1.0mm pitch, 1.0mm height, SMT, http://www.te.com/commerce/DocumentDelivery/DDEController?Action=srchrtrv&DocNm=84952&DocType=Customer+Drawing&DocLang=English&DocFormat=pdf&PartCntxt=84952-4
te fpc 84952
0
17
16
Connector_FFC-FPC
TE_1-84952-6_1x16-1MP_P1.0mm_Horizontal
TE FPC connector, 16 bottom-side contacts, 1.0mm pitch, 1.0mm height, SMT, http://www.te.com/commerce/DocumentDelivery/DDEController?Action=srchrtrv&DocNm=84952&DocType=Customer+Drawing&DocLang=English&DocFormat=pdf&PartCntxt=84952-4
te fpc 84952
0
18
17
Connector_FFC-FPC
TE_1-84952-7_1x17-1MP_P1.0mm_Horizontal
TE FPC connector, 17 bottom-side contacts, 1.0mm pitch, 1.0mm height, SMT, http://www.te.com/commerce/DocumentDelivery/DDEController?Action=srchrtrv&DocNm=84952&DocType=Customer+Drawing&DocLang=English&DocFormat=pdf&PartCntxt=84952-4
te fpc 84952
0
19
18
Connector_FFC-FPC
TE_1-84952-8_1x18-1MP_P1.0mm_Horizontal
TE FPC connector, 18 bottom-side contacts, 1.0mm pitch, 1.0mm height, SMT, http://www.te.com/commerce/DocumentDelivery/DDEController?Action=srchrtrv&DocNm=84952&DocType=Customer+Drawing&DocLang=English&DocFormat=pdf&PartCntxt=84952-4
te fpc 84952
0
20
19
Connector_FFC-FPC
TE_1-84952-9_1x19-1MP_P1.0mm_Horizontal
TE FPC connector, 19 bottom-side contacts, 1.0mm pitch, 1.0mm height, SMT, http://www.te.com/commerce/DocumentDelivery/DDEController?Action=srchrtrv&DocNm=84952&DocType=Customer+Drawing&DocLang=English&DocFormat=pdf&PartCntxt=84952-4
te fpc 84952
0
21
20
Connector_FFC-FPC
TE_1-84953-0_1x10-1MP_P1.0mm_Horizontal
TE FPC connector, 10 top-side contacts, 1.0mm pitch, 1.0mm height, SMT, http://www.te.com/commerce/DocumentDelivery/DDEController?Action=srchrtrv&DocNm=84953&DocType=Customer+Drawing&DocLang=English&DocFormat=pdf&PartCntxt=84953-4
te fpc 84953
0
12
11
Connector_FFC-FPC
TE_1-84953-1_1x11-1MP_P1.0mm_Horizontal
TE FPC connector, 11 top-side contacts, 1.0mm pitch, 1.0mm height, SMT, http://www.te.com/commerce/DocumentDelivery/DDEController?Action=srchrtrv&DocNm=84953&DocType=Customer+Drawing&DocLang=English&DocFormat=pdf&PartCntxt=84953-4
te fpc 84953
0
13
12
Connector_FFC-FPC
TE_1-84953-2_1x12-1MP_P1.0mm_Horizontal
TE FPC connector, 12 top-side contacts, 1.0mm pitch, 1.0mm height, SMT, http://www.te.com/commerce/DocumentDelivery/DDEController?Action=srchrtrv&DocNm=84953&DocType=Customer+Drawing&DocLang=English&DocFormat=pdf&PartCntxt=84953-4
te fpc 84953
0
14
13
Connector_FFC-FPC
TE_1-84953-3_1x13-1MP_P1.0mm_Horizontal
TE FPC connector, 13 top-side contacts, 1.0mm pitch, 1.0mm height, SMT, http://www.te.com/commerce/DocumentDelivery/DDEController?Action=srchrtrv&DocNm=84953&DocType=Customer+Drawing&DocLang=English&DocFormat=pdf&PartCntxt=84953-4
te fpc 84953
0
15
14
Connector_FFC-FPC
TE_1-84953-4_1x14-1MP_P1.0mm_Horizontal
TE FPC connector, 14 top-side contacts, 1.0mm pitch, 1.0mm height, SMT, http://www.te.com/commerce/DocumentDelivery/DDEController?Action=srchrtrv&DocNm=84953&DocType=Customer+Drawing&DocLang=English&DocFormat=pdf&PartCntxt=84953-4
te fpc 84953
0
16
15
Connector_FFC-FPC
TE_1-84953-5_1x15-1MP_P1.0mm_Horizontal
TE FPC connector, 15 top-side contacts, 1.0mm pitch, 1.0mm height, SMT, http://www.te.com/commerce/DocumentDelivery/DDEController?Action=srchrtrv&DocNm=84953&DocType=Customer+Drawing&DocLang=English&DocFormat=pdf&PartCntxt=84953-4
te fpc 84953
0
17
16
Connector_FFC-FPC
TE_1-84953-6_1x16-1MP_P1.0mm_Horizontal
TE FPC connector, 16 top-side contacts, 1.0mm pitch, 1.0mm height, SMT, http://www.te.com/commerce/DocumentDelivery/DDEController?Action=srchrtrv&DocNm=84953&DocType=Customer+Drawing&DocLang=English&DocFormat=pdf&PartCntxt=84953-4
te fpc 84953
0
18
17
Connector_FFC-FPC
TE_1-84953-7_1x17-1MP_P1.0mm_Horizontal
TE FPC connector, 17 top-side contacts, 1.0mm pitch, 1.0mm height, SMT, http://www.te.com/commerce/DocumentDelivery/DDEController?Action=srchrtrv&DocNm=84953&DocType=Customer+Drawing&DocLang=English&DocFormat=pdf&PartCntxt=84953-4
te fpc 84953
0
19
18
Connector_FFC-FPC
TE_1-84953-8_1x18-1MP_P1.0mm_Horizontal
TE FPC connector, 18 top-side contacts, 1.0mm pitch, 1.0mm height, SMT, http://www.te.com/commerce/DocumentDelivery/DDEController?Action=srchrtrv&DocNm=84953&DocType=Customer+Drawing&DocLang=English&DocFormat=pdf&PartCntxt=84953-4
te fpc 84953
0
20
19
Connector_FFC-FPC
TE_1-84953-9_1x19-1MP_P1.0mm_Horizontal
TE FPC connector, 19 top-side contacts, 1.0mm pitch, 1.0mm height, SMT, http://www.te.com/commerce/DocumentDelivery/DDEController?Action=srchrtrv&DocNm=84953&DocType=Customer+Drawing&DocLang=English&DocFormat=pdf&PartCntxt=84953-4
te fpc 84953
0
21
20
Connector_FFC-FPC
TE_1-1734839-0_1x10-1MP_P0.5mm_Horizontal
TE FPC connector, 10 top-side contacts, 0.5mm pitch, SMT, https://www.te.com/commerce/DocumentDelivery/DDEController?Action=showdoc&DocId=Customer+Drawing%7F1734839%7FC%7Fpdf%7FEnglish%7FENG_CD_1734839_C_C_1734839.pdf%7F4-1734839-0
te fpc 1734839
0
12
11
Connector_FFC-FPC
TE_1-1734839-1_1x11-1MP_P0.5mm_Horizontal
TE FPC connector, 11 top-side contacts, 0.5mm pitch, SMT, https://www.te.com/commerce/DocumentDelivery/DDEController?Action=showdoc&DocId=Customer+Drawing%7F1734839%7FC%7Fpdf%7FEnglish%7FENG_CD_1734839_C_C_1734839.pdf%7F4-1734839-0
te fpc 1734839
0
13
12
Connector_FFC-FPC
TE_1-1734839-2_1x12-1MP_P0.5mm_Horizontal
TE FPC connector, 12 top-side contacts, 0.5mm pitch, SMT, https://www.te.com/commerce/DocumentDelivery/DDEController?Action=showdoc&DocId=Customer+Drawing%7F1734839%7FC%7Fpdf%7FEnglish%7FENG_CD_1734839_C_C_1734839.pdf%7F4-1734839-0
te fpc 1734839
0
14
13
Connector_FFC-FPC
TE_1-1734839-3_1x13-1MP_P0.5mm_Horizontal
TE FPC connector, 13 top-side contacts, 0.5mm pitch, SMT, https://www.te.com/commerce/DocumentDelivery/DDEController?Action=showdoc&DocId=Customer+Drawing%7F1734839%7FC%7Fpdf%7FEnglish%7FENG_CD_1734839_C_C_1734839.pdf%7F4-1734839-0
te fpc 1734839
0
15
14
Connector_FFC-FPC
TE_1-1734839-4_1x14-1MP_P0.5mm_Horizontal
TE FPC connector, 14 top-side contacts, 0.5mm pitch, SMT, https://www.te.com/commerce/DocumentDelivery/DDEController?Action=showdoc&DocId=Customer+Drawing%7F1734839%7FC%7Fpdf%7FEnglish%7FENG_CD_1734839_C_C_1734839.pdf%7F4-1734839-0
te fpc 1734839
0
16
15
Connector_FFC-FPC
TE_1-1734839-5_1x15-1MP_P0.5mm_Horizontal
TE FPC connector, 15 top-side contacts, 0.5mm pitch, SMT, https://www.te.com/commerce/DocumentDelivery/DDEController?Action=showdoc&DocId=Customer+Drawing%7F1734839%7FC%7Fpdf%7FEnglish%7FENG_CD_1734839_C_C_1734839.pdf%7F4-1734839-0
te fpc 1734839
0
17
16
Connector_FFC-FPC
TE_1-1734839-6_1x16-1MP_P0.5mm_Horizontal
TE FPC connector, 16 top-side contacts, 0.5mm pitch, SMT, https://www.te.com/commerce/DocumentDelivery/DDEController?Action=showdoc&DocId=Customer+Drawing%7F1734839%7FC%7Fpdf%7FEnglish%7FENG_CD_1734839_C_C_1734839.pdf%7F4-1734839-0
te fpc 1734839
0
18
17
Connector_FFC-FPC
TE_1-1734839-7_1x17-1MP_P0.5mm_Horizontal
TE FPC connector, 17 top-side contacts, 0.5mm pitch, SMT, https://www.te.com/commerce/DocumentDelivery/DDEController?Action=showdoc&DocId=Customer+Drawing%7F1734839%7FC%7Fpdf%7FEnglish%7FENG_CD_1734839_C_C_1734839.pdf%7F4-1734839-0
te fpc 1734839
0
19
18
Connector_FFC-FPC
TE_1-1734839-8_1x18-1MP_P0.5mm_Horizontal
TE FPC connector, 18 top-side contacts, 0.5mm pitch, SMT, https://www.te.com/commerce/DocumentDelivery/DDEController?Action=showdoc&DocId=Customer+Drawing%7F1734839%7FC%7Fpdf%7FEnglish%7FENG_CD_1734839_C_C_1734839.pdf%7F4-1734839-0
te fpc 1734839
0
20
19
Connector_FFC-FPC
TE_1-1734839-9_1x19-1MP_P0.5mm_Horizontal
TE FPC connector, 19 top-side contacts, 0.5mm pitch, SMT, https://www.te.com/commerce/DocumentDelivery/DDEController?Action=showdoc&DocId=Customer+Drawing%7F1734839%7FC%7Fpdf%7FEnglish%7FENG_CD_1734839_C_C_1734839.pdf%7F4-1734839-0
te fpc 1734839
0
21
20
Connector_FFC-FPC
TE_2-84952-0_1x20-1MP_P1.0mm_Horizontal
TE FPC connector, 20 bottom-side contacts, 1.0mm pitch, 1.0mm height, SMT, http://www.te.com/commerce/DocumentDelivery/DDEController?Action=srchrtrv&DocNm=84952&DocType=Customer+Drawing&DocLang=English&DocFormat=pdf&PartCntxt=84952-4
te fpc 84952
0
22
21
Connector_FFC-FPC
TE_2-84952-1_1x21-1MP_P1.0mm_Horizontal
TE FPC connector, 21 bottom-side contacts, 1.0mm pitch, 1.0mm height, SMT, http://www.te.com/commerce/DocumentDelivery/DDEController?Action=srchrtrv&DocNm=84952&DocType=Customer+Drawing&DocLang=English&DocFormat=pdf&PartCntxt=84952-4
te fpc 84952
0
23
22
Connector_FFC-FPC
TE_2-84952-2_1x22-1MP_P1.0mm_Horizontal
TE FPC connector, 22 bottom-side contacts, 1.0mm pitch, 1.0mm height, SMT, http://www.te.com/commerce/DocumentDelivery/DDEController?Action=srchrtrv&DocNm=84952&DocType=Customer+Drawing&DocLang=English&DocFormat=pdf&PartCntxt=84952-4
te fpc 84952
0
24
23
Connector_FFC-FPC
TE_2-84952-3_1x23-1MP_P1.0mm_Horizontal
TE FPC connector, 23 bottom-side contacts, 1.0mm pitch, 1.0mm height, SMT, http://www.te.com/commerce/DocumentDelivery/DDEController?Action=srchrtrv&DocNm=84952&DocType=Customer+Drawing&DocLang=English&DocFormat=pdf&PartCntxt=84952-4
te fpc 84952
0
25
24
Connector_FFC-FPC
TE_2-84952-4_1x24-1MP_P1.0mm_Horizontal
TE FPC connector, 24 bottom-side contacts, 1.0mm pitch, 1.0mm height, SMT, http://www.te.com/commerce/DocumentDelivery/DDEController?Action=srchrtrv&DocNm=84952&DocType=Customer+Drawing&DocLang=English&DocFormat=pdf&PartCntxt=84952-4
te fpc 84952
0
26
25
Connector_FFC-FPC
TE_2-84952-5_1x25-1MP_P1.0mm_Horizontal
TE FPC connector, 25 bottom-side contacts, 1.0mm pitch, 1.0mm height, SMT, http://www.te.com/commerce/DocumentDelivery/DDEController?Action=srchrtrv&DocNm=84952&DocType=Customer+Drawing&DocLang=English&DocFormat=pdf&PartCntxt=84952-4
te fpc 84952
0
27
26
Connector_FFC-FPC
TE_2-84952-6_1x26-1MP_P1.0mm_Horizontal
TE FPC connector, 26 bottom-side contacts, 1.0mm pitch, 1.0mm height, SMT, http://www.te.com/commerce/DocumentDelivery/DDEController?Action=srchrtrv&DocNm=84952&DocType=Customer+Drawing&DocLang=English&DocFormat=pdf&PartCntxt=84952-4
te fpc 84952
0
28
27
Connector_FFC-FPC
TE_2-84952-7_1x27-1MP_P1.0mm_Horizontal
TE FPC connector, 27 bottom-side contacts, 1.0mm pitch, 1.0mm height, SMT, http://www.te.com/commerce/DocumentDelivery/DDEController?Action=srchrtrv&DocNm=84952&DocType=Customer+Drawing&DocLang=English&DocFormat=pdf&PartCntxt=84952-4
te fpc 84952
0
29
28
Connector_FFC-FPC
TE_2-84952-8_1x28-1MP_P1.0mm_Horizontal
TE FPC connector, 28 bottom-side contacts, 1.0mm pitch, 1.0mm height, SMT, http://www.te.com/commerce/DocumentDelivery/DDEController?Action=srchrtrv&DocNm=84952&DocType=Customer+Drawing&DocLang=English&DocFormat=pdf&PartCntxt=84952-4
te fpc 84952
0
30
29
Connector_FFC-FPC
TE_2-84952-9_1x29-1MP_P1.0mm_Horizontal
TE FPC connector, 29 bottom-side contacts, 1.0mm pitch, 1.0mm height, SMT, http://www.te.com/commerce/DocumentDelivery/DDEController?Action=srchrtrv&DocNm=84952&DocType=Customer+Drawing&DocLang=English&DocFormat=pdf&PartCntxt=84952-4
te fpc 84952
0
31
30
Connector_FFC-FPC
TE_2-84953-0_1x20-1MP_P1.0mm_Horizontal
TE FPC connector, 20 top-side contacts, 1.0mm pitch, 1.0mm height, SMT, http://www.te.com/commerce/DocumentDelivery/DDEController?Action=srchrtrv&DocNm=84953&DocType=Customer+Drawing&DocLang=English&DocFormat=pdf&PartCntxt=84953-4
te fpc 84953
0
22
21
Connector_FFC-FPC
TE_2-84953-1_1x21-1MP_P1.0mm_Horizontal
TE FPC connector, 21 top-side contacts, 1.0mm pitch, 1.0mm height, SMT, http://www.te.com/commerce/DocumentDelivery/DDEController?Action=srchrtrv&DocNm=84953&DocType=Customer+Drawing&DocLang=English&DocFormat=pdf&PartCntxt=84953-4
te fpc 84953
0
23
22
Connector_FFC-FPC
TE_2-84953-2_1x22-1MP_P1.0mm_Horizontal
TE FPC connector, 22 top-side contacts, 1.0mm pitch, 1.0mm height, SMT, http://www.te.com/commerce/DocumentDelivery/DDEController?Action=srchrtrv&DocNm=84953&DocType=Customer+Drawing&DocLang=English&DocFormat=pdf&PartCntxt=84953-4
te fpc 84953
0
24
23
Connector_FFC-FPC
TE_2-84953-3_1x23-1MP_P1.0mm_Horizontal
TE FPC connector, 23 top-side contacts, 1.0mm pitch, 1.0mm height, SMT, http://www.te.com/commerce/DocumentDelivery/DDEController?Action=srchrtrv&DocNm=84953&DocType=Customer+Drawing&DocLang=English&DocFormat=pdf&PartCntxt=84953-4
te fpc 84953
0
25
24
Connector_FFC-FPC
TE_2-84953-4_1x24-1MP_P1.0mm_Horizontal
TE FPC connector, 24 top-side contacts, 1.0mm pitch, 1.0mm height, SMT, http://www.te.com/commerce/DocumentDelivery/DDEController?Action=srchrtrv&DocNm=84953&DocType=Customer+Drawing&DocLang=English&DocFormat=pdf&PartCntxt=84953-4
te fpc 84953
0
26
25
Connector_FFC-FPC
TE_2-84953-5_1x25-1MP_P1.0mm_Horizontal
TE FPC connector, 25 top-side contacts, 1.0mm pitch, 1.0mm height, SMT, http://www.te.com/commerce/DocumentDelivery/DDEController?Action=srchrtrv&DocNm=84953&DocType=Customer+Drawing&DocLang=English&DocFormat=pdf&PartCntxt=84953-4
te fpc 84953
0
27
26
Connector_FFC-FPC
TE_2-84953-6_1x26-1MP_P1.0mm_Horizontal
TE FPC connector, 26 top-side contacts, 1.0mm pitch, 1.0mm height, SMT, http://www.te.com/commerce/DocumentDelivery/DDEController?Action=srchrtrv&DocNm=84953&DocType=Customer+Drawing&DocLang=English&DocFormat=pdf&PartCntxt=84953-4
te fpc 84953
0
28
27
Connector_FFC-FPC
TE_2-84953-7_1x27-1MP_P1.0mm_Horizontal
TE FPC connector, 27 top-side contacts, 1.0mm pitch, 1.0mm height, SMT, http://www.te.com/commerce/DocumentDelivery/DDEController?Action=srchrtrv&DocNm=84953&DocType=Customer+Drawing&DocLang=English&DocFormat=pdf&PartCntxt=84953-4
te fpc 84953
0
29
28
Connector_FFC-FPC
TE_2-84953-8_1x28-1MP_P1.0mm_Horizontal
TE FPC connector, 28 top-side contacts, 1.0mm pitch, 1.0mm height, SMT, http://www.te.com/commerce/DocumentDelivery/DDEController?Action=srchrtrv&DocNm=84953&DocType=Customer+Drawing&DocLang=English&DocFormat=pdf&PartCntxt=84953-4
te fpc 84953
0
30
29
Connector_FFC-FPC
TE_2-84953-9_1x29-1MP_P1.0mm_Horizontal
TE FPC connector, 29 top-side contacts, 1.0mm pitch, 1.0mm height, SMT, http://www.te.com/commerce/DocumentDelivery/DDEController?Action=srchrtrv&DocNm=84953&DocType=Customer+Drawing&DocLang=English&DocFormat=pdf&PartCntxt=84953-4
te fpc 84953
0
31
30
Connector_FFC-FPC
TE_2-1734839-0_1x20-1MP_P0.5mm_Horizontal
TE FPC connector, 20 top-side contacts, 0.5mm pitch, SMT, https://www.te.com/commerce/DocumentDelivery/DDEController?Action=showdoc&DocId=Customer+Drawing%7F1734839%7FC%7Fpdf%7FEnglish%7FENG_CD_1734839_C_C_1734839.pdf%7F4-1734839-0
te fpc 1734839
0
22
21
Connector_FFC-FPC
TE_2-1734839-1_1x21-1MP_P0.5mm_Horizontal
TE FPC connector, 21 top-side contacts, 0.5mm pitch, SMT, https://www.te.com/commerce/DocumentDelivery/DDEController?Action=showdoc&DocId=Customer+Drawing%7F1734839%7FC%7Fpdf%7FEnglish%7FENG_CD_1734839_C_C_1734839.pdf%7F4-1734839-0
te fpc 1734839
0
23
22
Connector_FFC-FPC
TE_2-1734839-2_1x22-1MP_P0.5mm_Horizontal
TE FPC connector, 22 top-side contacts, 0.5mm pitch, SMT, https://www.te.com/commerce/DocumentDelivery/DDEController?Action=showdoc&DocId=Customer+Drawing%7F1734839%7FC%7Fpdf%7FEnglish%7FENG_CD_1734839_C_C_1734839.pdf%7F4-1734839-0
te fpc 1734839
0
24
23
Connector_FFC-FPC
TE_2-1734839-3_1x23-1MP_P0.5mm_Horizontal
TE FPC connector, 23 top-side contacts, 0.5mm pitch, SMT, https://www.te.com/commerce/DocumentDelivery/DDEController?Action=showdoc&DocId=Customer+Drawing%7F1734839%7FC%7Fpdf%7FEnglish%7FENG_CD_1734839_C_C_1734839.pdf%7F4-1734839-0
te fpc 1734839
0
25
24
Connector_FFC-FPC
TE_2-1734839-4_1x24-1MP_P0.5mm_Horizontal
TE FPC connector, 24 top-side contacts, 0.5mm pitch, SMT, https://www.te.com/commerce/DocumentDelivery/DDEController?Action=showdoc&DocId=Customer+Drawing%7F1734839%7FC%7Fpdf%7FEnglish%7FENG_CD_1734839_C_C_1734839.pdf%7F4-1734839-0
te fpc 1734839
0
26
25
Connector_FFC-FPC
TE_2-1734839-5_1x25-1MP_P0.5mm_Horizontal
TE FPC connector, 25 top-side contacts, 0.5mm pitch, SMT, https://www.te.com/commerce/DocumentDelivery/DDEController?Action=showdoc&DocId=Customer+Drawing%7F1734839%7FC%7Fpdf%7FEnglish%7FENG_CD_1734839_C_C_1734839.pdf%7F4-1734839-0
te fpc 1734839
0
27
26
Connector_FFC-FPC
TE_2-1734839-6_1x26-1MP_P0.5mm_Horizontal
TE FPC connector, 26 top-side contacts, 0.5mm pitch, SMT, https://www.te.com/commerce/DocumentDelivery/DDEController?Action=showdoc&DocId=Customer+Drawing%7F1734839%7FC%7Fpdf%7FEnglish%7FENG_CD_1734839_C_C_1734839.pdf%7F4-1734839-0
te fpc 1734839
0
28
27
Connector_FFC-FPC
TE_2-1734839-7_1x27-1MP_P0.5mm_Horizontal
TE FPC connector, 27 top-side contacts, 0.5mm pitch, SMT, https://www.te.com/commerce/DocumentDelivery/DDEController?Action=showdoc&DocId=Customer+Drawing%7F1734839%7FC%7Fpdf%7FEnglish%7FENG_CD_1734839_C_C_1734839.pdf%7F4-1734839-0
te fpc 1734839
0
29
28
Connector_FFC-FPC
TE_2-1734839-8_1x28-1MP_P0.5mm_Horizontal
TE FPC connector, 28 top-side contacts, 0.5mm pitch, SMT, https://www.te.com/commerce/DocumentDelivery/DDEController?Action=showdoc&DocId=Customer+Drawing%7F1734839%7FC%7Fpdf%7FEnglish%7FENG_CD_1734839_C_C_1734839.pdf%7F4-1734839-0
te fpc 1734839
0
30
29
Connector_FFC-FPC
TE_2-1734839-9_1x29-1MP_P0.5mm_Horizontal
TE FPC connector, 29 top-side contacts, 0.5mm pitch, SMT, https://www.te.com/commerce/DocumentDelivery/DDEController?Action=showdoc&DocId=Customer+Drawing%7F1734839%7FC%7Fpdf%7FEnglish%7FENG_CD_1734839_C_C_1734839.pdf%7F4-1734839-0
te fpc 1734839
0
31
30
Connector_FFC-FPC
TE_3-84952-0_1x30-1MP_P1.0mm_Horizontal
TE FPC connector, 30 bottom-side contacts, 1.0mm pitch, 1.0mm height, SMT, http://www.te.com/commerce/DocumentDelivery/DDEController?Action=srchrtrv&DocNm=84952&DocType=Customer+Drawing&DocLang=English&DocFormat=pdf&PartCntxt=84952-4
te fpc 84952
0
32
31
Connector_FFC-FPC
TE_3-84953-0_1x30-1MP_P1.0mm_Horizontal
TE FPC connector, 30 top-side contacts, 1.0mm pitch, 1.0mm height, SMT, http://www.te.com/commerce/DocumentDelivery/DDEController?Action=srchrtrv&DocNm=84953&DocType=Customer+Drawing&DocLang=English&DocFormat=pdf&PartCntxt=84953-4
te fpc 84953
0
32
31
Connector_FFC-FPC
TE_3-1734839-0_1x30-1MP_P0.5mm_Horizontal
TE FPC connector, 30 top-side contacts, 0.5mm pitch, SMT, https://www.te.com/commerce/DocumentDelivery/DDEController?Action=showdoc&DocId=Customer+Drawing%7F1734839%7FC%7Fpdf%7FEnglish%7FENG_CD_1734839_C_C_1734839.pdf%7F4-1734839-0
te fpc 1734839
0
32
31
Connector_FFC-FPC
TE_3-1734839-1_1x31-1MP_P0.5mm_Horizontal
TE FPC connector, 31 top-side contacts, 0.5mm pitch, SMT, https://www.te.com/commerce/DocumentDelivery/DDEController?Action=showdoc&DocId=Customer+Drawing%7F1734839%7FC%7Fpdf%7FEnglish%7FENG_CD_1734839_C_C_1734839.pdf%7F4-1734839-0
te fpc 1734839
0
33
32
Connector_FFC-FPC
TE_3-1734839-2_1x32-1MP_P0.5mm_Horizontal
TE FPC connector, 32 top-side contacts, 0.5mm pitch, SMT, https://www.te.com/commerce/DocumentDelivery/DDEController?Action=showdoc&DocId=Customer+Drawing%7F1734839%7FC%7Fpdf%7FEnglish%7FENG_CD_1734839_C_C_1734839.pdf%7F4-1734839-0
te fpc 1734839
0
34
33
Connector_FFC-FPC
TE_3-1734839-3_1x33-1MP_P0.5mm_Horizontal
TE FPC connector, 33 top-side contacts, 0.5mm pitch, SMT, https://www.te.com/commerce/DocumentDelivery/DDEController?Action=showdoc&DocId=Customer+Drawing%7F1734839%7FC%7Fpdf%7FEnglish%7FENG_CD_1734839_C_C_1734839.pdf%7F4-1734839-0
te fpc 1734839
0
35
34
Connector_FFC-FPC
TE_3-1734839-4_1x34-1MP_P0.5mm_Horizontal
TE FPC connector, 34 top-side contacts, 0.5mm pitch, SMT, https://www.te.com/commerce/DocumentDelivery/DDEController?Action=showdoc&DocId=Customer+Drawing%7F1734839%7FC%7Fpdf%7FEnglish%7FENG_CD_1734839_C_C_1734839.pdf%7F4-1734839-0
te fpc 1734839
0
36
35
Connector_FFC-FPC
TE_3-1734839-5_1x35-1MP_P0.5mm_Horizontal
TE FPC connector, 35 top-side contacts, 0.5mm pitch, SMT, https://www.te.com/commerce/DocumentDelivery/DDEController?Action=showdoc&DocId=Customer+Drawing%7F1734839%7FC%7Fpdf%7FEnglish%7FENG_CD_1734839_C_C_1734839.pdf%7F4-1734839-0
te fpc 1734839
0
37
36
Connector_FFC-FPC
TE_3-1734839-6_1x36-1MP_P0.5mm_Horizontal
TE FPC connector, 36 top-side contacts, 0.5mm pitch, SMT, https://www.te.com/commerce/DocumentDelivery/DDEController?Action=showdoc&DocId=Customer+Drawing%7F1734839%7FC%7Fpdf%7FEnglish%7FENG_CD_1734839_C_C_1734839.pdf%7F4-1734839-0
te fpc 1734839
0
38
37
Connector_FFC-FPC
TE_3-1734839-7_1x37-1MP_P0.5mm_Horizontal
TE FPC connector, 37 top-side contacts, 0.5mm pitch, SMT, https://www.te.com/commerce/DocumentDelivery/DDEController?Action=showdoc&DocId=Customer+Drawing%7F1734839%7FC%7Fpdf%7FEnglish%7FENG_CD_1734839_C_C_1734839.pdf%7F4-1734839-0
te fpc 1734839
0
39
38
Connector_FFC-FPC
TE_3-1734839-8_1x38-1MP_P0.5mm_Horizontal
TE FPC connector, 38 top-side contacts, 0.5mm pitch, SMT, https://www.te.com/commerce/DocumentDelivery/DDEController?Action=showdoc&DocId=Customer+Drawing%7F1734839%7FC%7Fpdf%7FEnglish%7FENG_CD_1734839_C_C_1734839.pdf%7F4-1734839-0
te fpc 1734839
0
40
39
Connector_FFC-FPC
TE_3-1734839-9_1x39-1MP_P0.5mm_Horizontal
TE FPC connector, 39 top-side contacts, 0.5mm pitch, SMT, https://www.te.com/commerce/DocumentDelivery/DDEController?Action=showdoc&DocId=Customer+Drawing%7F1734839%7FC%7Fpdf%7FEnglish%7FENG_CD_1734839_C_C_1734839.pdf%7F4-1734839-0
te fpc 1734839
0
41
40
Connector_FFC-FPC
TE_4-1734839-0_1x40-1MP_P0.5mm_Horizontal
TE FPC connector, 40 top-side contacts, 0.5mm pitch, SMT, https://www.te.com/commerce/DocumentDelivery/DDEController?Action=showdoc&DocId=Customer+Drawing%7F1734839%7FC%7Fpdf%7FEnglish%7FENG_CD_1734839_C_C_1734839.pdf%7F4-1734839-0
te fpc 1734839
0
42
41
Connector_FFC-FPC
TE_4-1734839-1_1x41-1MP_P0.5mm_Horizontal
TE FPC connector, 41 top-side contacts, 0.5mm pitch, SMT, https://www.te.com/commerce/DocumentDelivery/DDEController?Action=showdoc&DocId=Customer+Drawing%7F1734839%7FC%7Fpdf%7FEnglish%7FENG_CD_1734839_C_C_1734839.pdf%7F4-1734839-0
te fpc 1734839
0
43
42
Connector_FFC-FPC
TE_4-1734839-2_1x42-1MP_P0.5mm_Horizontal
TE FPC connector, 42 top-side contacts, 0.5mm pitch, SMT, https://www.te.com/commerce/DocumentDelivery/DDEController?Action=showdoc&DocId=Customer+Drawing%7F1734839%7FC%7Fpdf%7FEnglish%7FENG_CD_1734839_C_C_1734839.pdf%7F4-1734839-0
te fpc 1734839
0
44
43
Connector_FFC-FPC
TE_4-1734839-3_1x43-1MP_P0.5mm_Horizontal
TE FPC connector, 43 top-side contacts, 0.5mm pitch, SMT, https://www.te.com/commerce/DocumentDelivery/DDEController?Action=showdoc&DocId=Customer+Drawing%7F1734839%7FC%7Fpdf%7FEnglish%7FENG_CD_1734839_C_C_1734839.pdf%7F4-1734839-0
te fpc 1734839
0
45
44
Connector_FFC-FPC
TE_4-1734839-4_1x44-1MP_P0.5mm_Horizontal
TE FPC connector, 44 top-side contacts, 0.5mm pitch, SMT, https://www.te.com/commerce/DocumentDelivery/DDEController?Action=showdoc&DocId=Customer+Drawing%7F1734839%7FC%7Fpdf%7FEnglish%7FENG_CD_1734839_C_C_1734839.pdf%7F4-1734839-0
te fpc 1734839
0
46
45
Connector_FFC-FPC
TE_4-1734839-5_1x45-1MP_P0.5mm_Horizontal
TE FPC connector, 45 top-side contacts, 0.5mm pitch, SMT, https://www.te.com/commerce/DocumentDelivery/DDEController?Action=showdoc&DocId=Customer+Drawing%7F1734839%7FC%7Fpdf%7FEnglish%7FENG_CD_1734839_C_C_1734839.pdf%7F4-1734839-0
te fpc 1734839
0
47
46
Connector_FFC-FPC
TE_4-1734839-6_1x46-1MP_P0.5mm_Horizontal
TE FPC connector, 46 top-side contacts, 0.5mm pitch, SMT, https://www.te.com/commerce/DocumentDelivery/DDEController?Action=showdoc&DocId=Customer+Drawing%7F1734839%7FC%7Fpdf%7FEnglish%7FENG_CD_1734839_C_C_1734839.pdf%7F4-1734839-0
te fpc 1734839
0
48
47
Connector_FFC-FPC
TE_4-1734839-7_1x47-1MP_P0.5mm_Horizontal
TE FPC connector, 47 top-side contacts, 0.5mm pitch, SMT, https://www.te.com/commerce/DocumentDelivery/DDEController?Action=showdoc&DocId=Customer+Drawing%7F1734839%7FC%7Fpdf%7FEnglish%7FENG_CD_1734839_C_C_1734839.pdf%7F4-1734839-0
te fpc 1734839
0
49
48
Connector_FFC-FPC
TE_4-1734839-8_1x48-1MP_P0.5mm_Horizontal
TE FPC connector, 48 top-side contacts, 0.5mm pitch, SMT, https://www.te.com/commerce/DocumentDelivery/DDEController?Action=showdoc&DocId=Customer+Drawing%7F1734839%7FC%7Fpdf%7FEnglish%7FENG_CD_1734839_C_C_1734839.pdf%7F4-1734839-0
te fpc 1734839
0
50
49
Connector_FFC-FPC
TE_4-1734839-9_1x49-1MP_P0.5mm_Horizontal
TE FPC connector, 49 top-side contacts, 0.5mm pitch, SMT, https://www.te.com/commerce/DocumentDelivery/DDEController?Action=showdoc&DocId=Customer+Drawing%7F1734839%7FC%7Fpdf%7FEnglish%7FENG_CD_1734839_C_C_1734839.pdf%7F4-1734839-0
te fpc 1734839
0
51
50
Connector_FFC-FPC
TE_5-1734839-0_1x50-1MP_P0.5mm_Horizontal
TE FPC connector, 50 top-side contacts, 0.5mm pitch, SMT, https://www.te.com/commerce/DocumentDelivery/DDEController?Action=showdoc&DocId=Customer+Drawing%7F1734839%7FC%7Fpdf%7FEnglish%7FENG_CD_1734839_C_C_1734839.pdf%7F4-1734839-0
te fpc 1734839
0
52
51
Connector_FFC-FPC
TE_84952-4_1x04-1MP_P1.0mm_Horizontal
TE FPC connector, 04 bottom-side contacts, 1.0mm pitch, 1.0mm height, SMT, http://www.te.com/commerce/DocumentDelivery/DDEController?Action=srchrtrv&DocNm=84952&DocType=Customer+Drawing&DocLang=English&DocFormat=pdf&PartCntxt=84952-4
te fpc 84952
0
6
5
Connector_FFC-FPC
TE_84952-5_1x05-1MP_P1.0mm_Horizontal
TE FPC connector, 05 bottom-side contacts, 1.0mm pitch, 1.0mm height, SMT, http://www.te.com/commerce/DocumentDelivery/DDEController?Action=srchrtrv&DocNm=84952&DocType=Customer+Drawing&DocLang=English&DocFormat=pdf&PartCntxt=84952-4
te fpc 84952
0
7
6
Connector_FFC-FPC
TE_84952-6_1x06-1MP_P1.0mm_Horizontal
TE FPC connector, 06 bottom-side contacts, 1.0mm pitch, 1.0mm height, SMT, http://www.te.com/commerce/DocumentDelivery/DDEController?Action=srchrtrv&DocNm=84952&DocType=Customer+Drawing&DocLang=English&DocFormat=pdf&PartCntxt=84952-4
te fpc 84952
0
8
7
Connector_FFC-FPC
TE_84952-7_1x07-1MP_P1.0mm_Horizontal
TE FPC connector, 07 bottom-side contacts, 1.0mm pitch, 1.0mm height, SMT, http://www.te.com/commerce/DocumentDelivery/DDEController?Action=srchrtrv&DocNm=84952&DocType=Customer+Drawing&DocLang=English&DocFormat=pdf&PartCntxt=84952-4
te fpc 84952
0
9
8
Connector_FFC-FPC
TE_84952-8_1x08-1MP_P1.0mm_Horizontal
TE FPC connector, 08 bottom-side contacts, 1.0mm pitch, 1.0mm height, SMT, http://www.te.com/commerce/DocumentDelivery/DDEController?Action=srchrtrv&DocNm=84952&DocType=Customer+Drawing&DocLang=English&DocFormat=pdf&PartCntxt=84952-4
te fpc 84952
0
10
9
Connector_FFC-FPC
TE_84952-9_1x09-1MP_P1.0mm_Horizontal
TE FPC connector, 09 bottom-side contacts, 1.0mm pitch, 1.0mm height, SMT, http://www.te.com/commerce/DocumentDelivery/DDEController?Action=srchrtrv&DocNm=84952&DocType=Customer+Drawing&DocLang=English&DocFormat=pdf&PartCntxt=84952-4
te fpc 84952
0
11
10
Connector_FFC-FPC
TE_84953-4_1x04-1MP_P1.0mm_Horizontal
TE FPC connector, 04 top-side contacts, 1.0mm pitch, 1.0mm height, SMT, http://www.te.com/commerce/DocumentDelivery/DDEController?Action=srchrtrv&DocNm=84953&DocType=Customer+Drawing&DocLang=English&DocFormat=pdf&PartCntxt=84953-4
te fpc 84953
0
6
5
Connector_FFC-FPC
TE_84953-5_1x05-1MP_P1.0mm_Horizontal
TE FPC connector, 05 top-side contacts, 1.0mm pitch, 1.0mm height, SMT, http://www.te.com/commerce/DocumentDelivery/DDEController?Action=srchrtrv&DocNm=84953&DocType=Customer+Drawing&DocLang=English&DocFormat=pdf&PartCntxt=84953-4
te fpc 84953
0
7
6
Connector_FFC-FPC
TE_84953-6_1x06-1MP_P1.0mm_Horizontal
TE FPC connector, 06 top-side contacts, 1.0mm pitch, 1.0mm height, SMT, http://www.te.com/commerce/DocumentDelivery/DDEController?Action=srchrtrv&DocNm=84953&DocType=Customer+Drawing&DocLang=English&DocFormat=pdf&PartCntxt=84953-4
te fpc 84953
0
8
7
Connector_FFC-FPC
TE_84953-7_1x07-1MP_P1.0mm_Horizontal
TE FPC connector, 07 top-side contacts, 1.0mm pitch, 1.0mm height, SMT, http://www.te.com/commerce/DocumentDelivery/DDEController?Action=srchrtrv&DocNm=84953&DocType=Customer+Drawing&DocLang=English&DocFormat=pdf&PartCntxt=84953-4
te fpc 84953
0
9
8
Connector_FFC-FPC
TE_84953-8_1x08-1MP_P1.0mm_Horizontal
TE FPC connector, 08 top-side contacts, 1.0mm pitch, 1.0mm height, SMT, http://www.te.com/commerce/DocumentDelivery/DDEController?Action=srchrtrv&DocNm=84953&DocType=Customer+Drawing&DocLang=English&DocFormat=pdf&PartCntxt=84953-4
te fpc 84953
0
10
9
Connector_FFC-FPC
TE_84953-9_1x09-1MP_P1.0mm_Horizontal
TE FPC connector, 09 top-side contacts, 1.0mm pitch, 1.0mm height, SMT, http://www.te.com/commerce/DocumentDelivery/DDEController?Action=srchrtrv&DocNm=84953&DocType=Customer+Drawing&DocLang=English&DocFormat=pdf&PartCntxt=84953-4
te fpc 84953
0
11
10
Connector_FFC-FPC
Wuerth_68611214422_1x12-1MP_P1.0mm_Horizontal
http://katalog.we-online.de/em/datasheet/68611214422.pdf
Wuerth FPC 68611214422 connector 12 bottom-side contacts 1.0mm pitch 1.0mm height SMT
0
14
13
Connector_HDMI
HDMI_A_Contact_Technology_HDMI-19APL2_Horizontal
HDMI Contact Technology Type A http://www.contactswitch.com/en/download.aspx?id=1449
HDMI Contact Technology Type A
0
23
20
Connector_HDMI
HDMI_A_Kycon_KDMIX-SL1-NS-WS-B15_VerticalRightAngle
HDMI, Type A, Kycon KDMIX-SL1-NS-WS-B15, Vertical Right Angle, http://www.kycon.com/Pub_Eng_Draw/KDMIX-SL1-NS-WS-B15.pdf
hdmi type a
0
23
20
Connector_HDMI
HDMI_Micro-D_Molex_46765-0x01
HDMI, Micro, Type D, SMD, 0.4mm pitch, 19 ckt, right angle (http://www.molex.com/pdm_docs/sd/467651301_sd.pdf)
hdmi micro type d right angle smd
0
23
20
Connector_HDMI
HDMI_Micro-D_Molex_46765-1x01
HDMI, Micro, Type D, THT, 0.4mm pitch, 19 ckt, right angle (http://www.molex.com/pdm_docs/sd/467651301_sd.pdf)
hdmi micro type d right angle tht
0
23
20
Connector_HDMI
HDMI_Micro-D_Molex_46765-2x0x
[truncated: 2,698,916 more chars]
