# Supplementary material for: Monitoring multiple parameters in complex water scenarios using a low-cost open-source data acquisition platform
Source: HardwareX. 2023 Nov 28;16:e00492. doi: 10.1016/j.ohx.2023.e00492 (PMC10749909; doi:10.1016/j.ohx.2023.e00492)
Supplement: Supplementary Data 1 [file mmc1.zip › MONITORING MULTIPLE PARAMETERS IN COMPLEX WATER SCENARIOS USING A LOW COST OPEN SOURCE DATA ACQUISITION PLATFORM/Software files/Data logger/SD-files/EMACConf.ini]

[EMAC]
Nombre=EMAC
Tmuestreo=1
CH0_conf=tem007.sen
CH1_conf=obs001.sen
CH2_conf=cfl000.sen
CH3_conf=0
CH4_conf=0
CH5_conf=0
CH6_conf=0
CH7_conf=0
CH8_conf=0
