# Supplementary material for: Monitoring multiple parameters in complex water scenarios using a low-cost open-source data acquisition platform
Source: HardwareX. 2023 Nov 28;16:e00492. doi: 10.1016/j.ohx.2023.e00492 (PMC10749909; doi:10.1016/j.ohx.2023.e00492)
Supplement: Supplementary Data 1 [file mmc1.zip › MONITORING MULTIPLE PARAMETERS IN COMPLEX WATER SCENARIOS USING A LOW COST OPEN SOURCE DATA ACQUISITION PLATFORM/Hardware files/Data logger/Library/Charleslabs_Parts.pretty/ADC1115_ADC_Module.kicad_mod]

(module ADC1115_ADC_Module (layer F.Cu) (tedit 5DE94B11)
  (fp_text reference REF** (at 0.508 -2.54) (layer F.SilkS)
    (effects (font (size 1 1) (thickness 0.15)))
  )
  (fp_text value ADC1115_ADC_Module (at 5.08 11.176 90) (layer F.Fab)
    (effects (font (size 1 1) (thickness 0.15)))
  )
  (fp_line (start -1.524 -1.524) (end 7.62 -1.524) (layer F.SilkS) (width 0.12))
  (fp_line (start 7.62 -1.524) (end 7.62 24.892) (layer F.SilkS) (width 0.12))
  (fp_line (start 7.62 24.892) (end -1.524 24.892) (layer F.SilkS) (width 0.12))
  (fp_line (start -1.524 24.892) (end -1.524 -1.524) (layer F.SilkS) (width 0.12))
  (fp_circle (center 5.08 1.016) (end 5.08 -0.508) (layer F.SilkS) (width 0.12))
  (fp_circle (center 5.08 22.352) (end 5.08 20.828) (layer F.SilkS) (width 0.12))
  (fp_line (start -1.524 -1.524) (end 7.62 -1.524) (layer F.CrtYd) (width 0.12))
  (fp_line (start 7.62 -1.524) (end 7.62 24.892) (layer F.CrtYd) (width 0.12))
  (fp_line (start 7.62 24.892) (end -1.524 24.892) (layer F.CrtYd) (width 0.12))
  (fp_line (start -1.524 24.892) (end -1.524 -1.524) (layer F.CrtYd) (width 0.12))
  (pad 1 thru_hole rect (at 0 0) (size 1.524 1.524) (drill 0.762) (layers *.Cu *.Mask))
  (pad 2 thru_hole circle (at 0 2.54) (size 1.524 1.524) (drill 0.762) (layers *.Cu *.Mask))
  (pad 3 thru_hole circle (at 0 5.08) (size 1.524 1.524) (drill 0.762) (layers *.Cu *.Mask))
  (pad 4 thru_hole circle (at 0 7.62) (size 1.524 1.524) (drill 0.762) (layers *.Cu *.Mask))
  (pad 5 thru_hole circle (at 0 10.16) (size 1.524 1.524) (drill 0.762) (layers *.Cu *.Mask))
  (pad 6 thru_hole circle (at 0 12.7) (size 1.524 1.524) (drill 0.762) (layers *.Cu *.Mask))
  (pad 7 thru_hole circle (at 0 15.24) (size 1.524 1.524) (drill 0.762) (layers *.Cu *.Mask))
  (pad 8 thru_hole circle (at 0 17.78) (size 1.524 1.524) (drill 0.762) (layers *.Cu *.Mask))
  (pad 9 thru_hole circle (at 0 20.32) (size 1.524 1.524) (drill 0.762) (layers *.Cu *.Mask))
  (pad 10 thru_hole circle (at 0 22.86) (size 1.524 1.524) (drill 0.762) (layers *.Cu *.Mask))
)
