# Supplementary material for: Monitoring multiple parameters in complex water scenarios using a low-cost open-source data acquisition platform
Source: HardwareX. 2023 Nov 28;16:e00492. doi: 10.1016/j.ohx.2023.e00492 (PMC10749909; doi:10.1016/j.ohx.2023.e00492)
Supplement: Supplementary Data 1 [file mmc1.zip › MONITORING MULTIPLE PARAMETERS IN COMPLEX WATER SCENARIOS USING A LOW COST OPEN SOURCE DATA ACQUISITION PLATFORM/Hardware files/Data logger/Library/Charleslabs_Parts.pretty/RV097.kicad_mod]

(module RV097 (layer F.Cu) (tedit 5EB54F60)
  (fp_text reference REF** (at -6.35 -3.15) (layer F.SilkS)
    (effects (font (size 1 1) (thickness 0.15)))
  )
  (fp_text value RV097 (at -3.15 -1.25) (layer F.Fab)
    (effects (font (size 1 1) (thickness 0.15)))
  )
  (fp_line (start 5 -2.25) (end 5 7.25) (layer F.CrtYd) (width 0.12))
  (fp_line (start 5 -2.25) (end -8.3 -2.25) (layer F.CrtYd) (width 0.12))
  (fp_line (start 5 7.25) (end -8.3 7.25) (layer F.CrtYd) (width 0.12))
  (fp_line (start -8.3 7.25) (end -8.3 -2.25) (layer F.CrtYd) (width 0.12))
  (fp_line (start 5 -2.25) (end -8.3 -2.25) (layer F.SilkS) (width 0.12))
  (fp_line (start -8.3 -2.25) (end -8.3 7.25) (layer F.SilkS) (width 0.12))
  (fp_line (start -8.3 7.25) (end 5 7.25) (layer F.SilkS) (width 0.12))
  (fp_line (start 5 7.25) (end 5 -2.25) (layer F.SilkS) (width 0.12))
  (pad 1 thru_hole circle (at 0 0) (size 2 2) (drill 1.2) (layers *.Cu *.Mask))
  (pad 2 thru_hole circle (at 0 2.5) (size 2 2) (drill 1.2) (layers *.Cu *.Mask))
  (pad 3 thru_hole circle (at 0 5) (size 2 2) (drill 1.2) (layers *.Cu *.Mask))
  (pad 4 thru_hole circle (at -6.25 5) (size 2 2) (drill 1.2) (layers *.Cu *.Mask))
  (pad 5 thru_hole circle (at -6.25 0) (size 2 2) (drill 1.2) (layers *.Cu *.Mask))
)
