# Supplementary material for: Monitoring multiple parameters in complex water scenarios using a low-cost open-source data acquisition platform
Source: HardwareX. 2023 Nov 28;16:e00492. doi: 10.1016/j.ohx.2023.e00492 (PMC10749909; doi:10.1016/j.ohx.2023.e00492)
Supplement: Supplementary Data 1 [file mmc1.zip › MONITORING MULTIPLE PARAMETERS IN COMPLEX WATER SCENARIOS USING A LOW COST OPEN SOURCE DATA ACQUISITION PLATFORM/Hardware files/Data logger/Library/Charleslabs_Parts.pretty/HM-11_Module.kicad_mod]

(module HM-11_Module (layer F.Cu) (tedit 5ED27B22)
  (descr "Chinese HM-11 Bluetooth Low Energy module")
  (fp_text reference HM-11_Module (at -0.25 -11.176) (layer F.Fab)
    (effects (font (size 1.5 1.5) (thickness 0.15)))
  )
  (fp_text value VAL** (at 0 10) (layer F.SilkS)
    (effects (font (size 1.5 1.5) (thickness 0.15)))
  )
  (fp_line (start 6.75 8.75) (end -6.75 8.75) (layer F.SilkS) (width 0.15))
  (fp_line (start 6.75 -9.75) (end 6.75 8.75) (layer F.SilkS) (width 0.15))
  (fp_line (start -6.75 -9.75) (end 6.75 -9.75) (layer F.SilkS) (width 0.15))
  (fp_line (start -6.75 8.75) (end -6.75 -9.75) (layer F.SilkS) (width 0.15))
  (pad 8 smd rect (at -6.75 7.75) (size 1 0.9) (layers F.Cu F.Paste F.Mask))
  (pad 9 smd rect (at 6.75 7.75) (size 1 0.9) (layers F.Cu F.Paste F.Mask))
  (pad 10 smd rect (at 6.75 6.25) (size 1 0.9) (layers F.Cu F.Paste F.Mask))
  (pad 11 smd rect (at 6.75 4.75) (size 1 0.9) (layers F.Cu F.Paste F.Mask))
  (pad 12 smd rect (at 6.75 3.25) (size 1 0.9) (layers F.Cu F.Paste F.Mask))
  (pad 13 smd rect (at 6.75 1.75) (size 1 0.9) (layers F.Cu F.Paste F.Mask))
  (pad 14 smd rect (at 6.75 0.25) (size 1 0.9) (layers F.Cu F.Paste F.Mask))
  (pad 15 smd rect (at 6.75 -1.25) (size 1 0.9) (layers F.Cu F.Paste F.Mask))
  (pad 16 smd rect (at 6.75 -2.75) (size 1 0.9) (layers F.Cu F.Paste F.Mask))
  (pad 1 smd rect (at -6.75 -2.75) (size 1 0.9) (layers F.Cu F.Paste F.Mask))
  (pad 2 smd rect (at -6.75 -1.25) (size 1 0.9) (layers F.Cu F.Paste F.Mask))
  (pad 3 smd rect (at -6.75 0.25) (size 1 0.9) (layers F.Cu F.Paste F.Mask))
  (pad 4 smd rect (at -6.75 1.75) (size 1 0.9) (layers F.Cu F.Paste F.Mask))
  (pad 5 smd rect (at -6.75 3.25) (size 1 0.9) (layers F.Cu F.Paste F.Mask))
  (pad 6 smd rect (at -6.75 4.75) (size 1 0.9) (layers F.Cu F.Paste F.Mask))
  (pad 7 smd rect (at -6.75 6.25) (size 1 0.9) (layers F.Cu F.Paste F.Mask))
)
