# Supplementary material for: Monitoring multiple parameters in complex water scenarios using a low-cost open-source data acquisition platform
Source: HardwareX. 2023 Nov 28;16:e00492. doi: 10.1016/j.ohx.2023.e00492 (PMC10749909; doi:10.1016/j.ohx.2023.e00492)
Supplement: Supplementary Data 1 [file mmc1.zip › MONITORING MULTIPLE PARAMETERS IN COMPLEX WATER SCENARIOS USING A LOW COST OPEN SOURCE DATA ACQUISITION PLATFORM/Hardware files/Data logger/Library/Charleslabs_Parts.pretty/MODULE_254.kicad_mod]

(module MODULE_254 (layer F.Cu) (tedit 60EE02E5)
  (descr "")
  (fp_text reference REF** (at -12.065 -14.605 0) (layer F.SilkS)
    (effects (font (size 1.0 1.0) (thickness 0.15)))
  )
  (fp_text value MODULE_254 (at -8.89 14.605 0) (layer F.Fab)
    (effects (font (size 1.0 1.0) (thickness 0.15)))
  )
  (fp_line (start -15.875 -12.7) (end 15.875 -12.7) (layer F.Fab) (width 0.127))
  (fp_line (start 15.875 -12.7) (end 15.875 12.7) (layer F.Fab) (width 0.127))
  (fp_line (start 15.875 12.7) (end -15.875 12.7) (layer F.Fab) (width 0.127))
  (fp_line (start -15.875 12.7) (end -15.875 -12.7) (layer F.Fab) (width 0.127))
  (fp_line (start -15.875 -12.7) (end 15.875 -12.7) (layer F.SilkS) (width 0.127))
  (fp_line (start -15.875 12.7) (end -15.875 -12.7) (layer F.SilkS) (width 0.127))
  (fp_line (start 15.875 12.7) (end -15.875 12.7) (layer F.SilkS) (width 0.127))
  (fp_line (start 15.875 -12.7) (end 15.875 12.7) (layer F.SilkS) (width 0.127))
  (fp_line (start -16.125 -12.95) (end 16.125 -12.95) (layer F.CrtYd) (width 0.05))
  (fp_line (start 16.125 -12.95) (end 16.125 12.95) (layer F.CrtYd) (width 0.05))
  (fp_line (start 16.125 12.95) (end -16.125 12.95) (layer F.CrtYd) (width 0.05))
  (fp_line (start -16.125 12.95) (end -16.125 -12.95) (layer F.CrtYd) (width 0.05))
  (pad 5V thru_hole circle (at 14.605 9.017) (size 1.53 1.53) (drill 1.02) (layers *.Cu *.Mask))
  (pad 3V thru_hole circle (at 14.605 6.477) (size 1.53 1.53) (drill 1.02) (layers *.Cu *.Mask))
  (pad GND thru_hole circle (at 14.605 3.937) (size 1.53 1.53) (drill 1.02) (layers *.Cu *.Mask))
  (pad CLK thru_hole circle (at 14.605 1.397) (size 1.53 1.53) (drill 1.02) (layers *.Cu *.Mask))
  (pad DI thru_hole circle (at 14.605 -3.683) (size 1.53 1.53) (drill 1.02) (layers *.Cu *.Mask))
  (pad DO thru_hole circle (at 14.605 -1.143) (size 1.53 1.53) (drill 1.02) (layers *.Cu *.Mask))
  (pad CS thru_hole circle (at 14.605 -6.223) (size 1.53 1.53) (drill 1.02) (layers *.Cu *.Mask))
  (pad CD thru_hole circle (at 14.605 -8.763) (size 1.53 1.53) (drill 1.02) (layers *.Cu *.Mask))
  (pad None np_thru_hole circle (at -13.335 -10.16) (size 2.2 2.2) (drill 2.2) (layers *.Cu *.Mask))
  (pad None np_thru_hole circle (at 6.985 -10.16) (size 2.2 2.2) (drill 2.2) (layers *.Cu *.Mask))
  (pad None np_thru_hole circle (at 6.985 10.16) (size 2.2 2.2) (drill 2.2) (layers *.Cu *.Mask))
  (pad None np_thru_hole circle (at -13.335 10.16) (size 2.2 2.2) (drill 2.2) (layers *.Cu *.Mask))
)
