# Supplementary material for: Monitoring multiple parameters in complex water scenarios using a low-cost open-source data acquisition platform
Source: HardwareX. 2023 Nov 28;16:e00492. doi: 10.1016/j.ohx.2023.e00492 (PMC10749909; doi:10.1016/j.ohx.2023.e00492)
Supplement: Supplementary Data 1 [file mmc1.zip › MONITORING MULTIPLE PARAMETERS IN COMPLEX WATER SCENARIOS USING A LOW COST OPEN SOURCE DATA ACQUISITION PLATFORM/Hardware files/Data logger/Library/Charleslabs_Parts.pretty/Mini360_Module.kicad_mod]

(module Mini360_Module (layer F.Cu) (tedit 5DE81915)
  (fp_text reference REF** (at 1.27 -2.54) (layer F.SilkS)
    (effects (font (size 1 1) (thickness 0.15)))
  )
  (fp_text value Mini360_Module (at 7.62 7.62) (layer F.Fab)
    (effects (font (size 1 1) (thickness 0.15)))
  )
  (fp_text user + (at 15.24 7.62) (layer F.SilkS)
    (effects (font (size 1 1) (thickness 0.15)))
  )
  (fp_text user - (at 15.24 1.27) (layer F.SilkS)
    (effects (font (size 1 1) (thickness 0.15)))
  )
  (fp_text user + (at 0 7.62) (layer F.SilkS)
    (effects (font (size 1 1) (thickness 0.15)))
  )
  (fp_text user - (at 0 1.27) (layer F.SilkS)
    (effects (font (size 1 1) (thickness 0.15)))
  )
  (fp_line (start 12.7 5.08) (end 11.43 6.35) (layer F.SilkS) (width 0.15))
  (fp_line (start 11.43 3.81) (end 12.7 5.08) (layer F.SilkS) (width 0.15))
  (fp_line (start 2.54 5.08) (end 12.7 5.08) (layer F.SilkS) (width 0.15))
  (fp_line (start 16.51 -1.27) (end -1.27 -1.27) (layer F.SilkS) (width 0.15))
  (fp_line (start 16.51 10.16) (end 16.51 -1.27) (layer F.SilkS) (width 0.15))
  (fp_line (start -1.27 10.16) (end 16.51 10.16) (layer F.SilkS) (width 0.15))
  (fp_line (start -1.27 -1.27) (end -1.27 10.16) (layer F.SilkS) (width 0.15))
  (fp_line (start -1.27 -1.27) (end 16.51 -1.27) (layer F.CrtYd) (width 0.12))
  (fp_line (start 16.51 -1.27) (end 16.51 10.16) (layer F.CrtYd) (width 0.12))
  (fp_line (start 16.51 10.16) (end -1.27 10.16) (layer F.CrtYd) (width 0.12))
  (fp_line (start -1.27 10.16) (end -1.27 -1.27) (layer F.CrtYd) (width 0.12))
  (pad 3 thru_hole circle (at 15.24 9.144) (size 1.524 1.524) (drill 0.762) (layers *.Cu *.Mask))
  (pad 4 thru_hole circle (at 15.24 0) (size 1.524 1.524) (drill 0.762) (layers *.Cu *.Mask))
  (pad 1 thru_hole circle (at 0 9.144) (size 1.524 1.524) (drill 0.762) (layers *.Cu *.Mask))
  (pad 2 thru_hole rect (at 0 0) (size 1.524 1.524) (drill 0.762) (layers *.Cu *.Mask))
)
