# Supplementary material for: Monitoring multiple parameters in complex water scenarios using a low-cost open-source data acquisition platform
Source: HardwareX. 2023 Nov 28;16:e00492. doi: 10.1016/j.ohx.2023.e00492 (PMC10749909; doi:10.1016/j.ohx.2023.e00492)
Supplement: Supplementary Data 1 [file mmc1.zip › MONITORING MULTIPLE PARAMETERS IN COMPLEX WATER SCENARIOS USING A LOW COST OPEN SOURCE DATA ACQUISITION PLATFORM/Hardware files/Data logger/Library/Charleslabs_Parts.pretty/Arduino_Pro_Mini_China.kicad_mod]

(module Arduino_Pro_Mini_China (layer F.Cu) (tedit 5DE8B821)
  (fp_text reference REF** (at 0 -4.445 180) (layer F.SilkS)
    (effects (font (size 0.8 0.8) (thickness 0.16)))
  )
  (fp_text value Arduino_Pro_Mini_China (at 6.985 -2.54) (layer F.Fab) hide
    (effects (font (size 0.8 0.8) (thickness 0.16)))
  )
  (fp_line (start 16.51 -3.556) (end 16.51 29.21) (layer F.SilkS) (width 0.15))
  (fp_line (start -1.524 29.21) (end -1.524 -3.556) (layer F.SilkS) (width 0.15))
  (fp_line (start 16.51 -3.556) (end -1.524 -3.556) (layer F.SilkS) (width 0.15))
  (fp_line (start -1.524 29.21) (end 16.51 29.21) (layer F.SilkS) (width 0.15))
  (fp_line (start -1.524 29.21) (end 16.51 29.21) (layer F.CrtYd) (width 0.12))
  (fp_line (start 16.51 29.21) (end 16.51 -3.556) (layer F.CrtYd) (width 0.12))
  (fp_line (start 16.51 -3.556) (end -1.524 -3.556) (layer F.CrtYd) (width 0.12))
  (fp_line (start -1.524 -3.556) (end -1.524 29.21) (layer F.CrtYd) (width 0.12))
  (pad 29 thru_hole oval (at 7.62 27.94 270) (size 2.19964 1.50114) (drill 0.8001) (layers *.Cu *.Mask))
  (pad 28 thru_hole oval (at 10.16 27.94 270) (size 2.19964 1.50114) (drill 0.8001) (layers *.Cu *.Mask))
  (pad 27 thru_hole oval (at 12.7 27.94 270) (size 2.19964 1.50114) (drill 0.8001) (layers *.Cu *.Mask))
  (pad 26 thru_hole oval (at 12.7 8.89 270) (size 1.50114 2.19964) (drill 0.8001) (layers *.Cu *.Mask))
  (pad 25 thru_hole oval (at 12.7 11.43 270) (size 1.50114 2.19964) (drill 0.8001) (layers *.Cu *.Mask))
  (pad 24 thru_hole oval (at 15.24 0 270) (size 1.50114 2.19964) (drill 0.8001) (layers *.Cu *.Mask))
  (pad 23 thru_hole oval (at 15.24 2.54 270) (size 1.50114 2.19964) (drill 0.8001) (layers *.Cu *.Mask))
  (pad 22 thru_hole oval (at 15.24 5.08 270) (size 1.50114 2.19964) (drill 0.8001) (layers *.Cu *.Mask))
  (pad 21 thru_hole oval (at 15.24 7.62 270) (size 1.50114 2.19964) (drill 0.8001) (layers *.Cu *.Mask))
  (pad 20 thru_hole oval (at 15.24 10.16 270) (size 1.50114 2.19964) (drill 0.8001) (layers *.Cu *.Mask))
  (pad 19 thru_hole oval (at 15.24 12.7 270) (size 1.50114 2.19964) (drill 0.8001) (layers *.Cu *.Mask))
  (pad 18 thru_hole oval (at 15.24 15.24 270) (size 1.50114 2.19964) (drill 0.8001) (layers *.Cu *.Mask))
  (pad 17 thru_hole oval (at 15.24 17.78 270) (size 1.50114 2.19964) (drill 0.8001) (layers *.Cu *.Mask))
  (pad 16 thru_hole oval (at 15.24 20.32 270) (size 1.50114 2.19964) (drill 0.8001) (layers *.Cu *.Mask))
  (pad 15 thru_hole oval (at 15.24 22.86 270) (size 1.50114 2.19964) (drill 0.8001) (layers *.Cu *.Mask))
  (pad 14 thru_hole oval (at 15.24 25.4 270) (size 1.50114 2.19964) (drill 0.8001) (layers *.Cu *.Mask))
  (pad 13 thru_hole oval (at 15.24 27.94 270) (size 1.50114 2.19964) (drill 0.8001) (layers *.Cu *.Mask))
  (pad 12 thru_hole oval (at 0 27.94 270) (size 1.50114 2.19964) (drill 0.8001) (layers *.Cu *.Mask))
  (pad 11 thru_hole oval (at 0 25.4 270) (size 1.50114 2.19964) (drill 0.8001) (layers *.Cu *.Mask))
  (pad 10 thru_hole oval (at 0 22.86 270) (size 1.50114 2.19964) (drill 0.8001) (layers *.Cu *.Mask))
  (pad 9 thru_hole oval (at 0 20.32 270) (size 1.50114 2.19964) (drill 0.8001) (layers *.Cu *.Mask))
  (pad 8 thru_hole oval (at 0 17.78 270) (size 1.50114 2.19964) (drill 0.8001) (layers *.Cu *.Mask))
  (pad 7 thru_hole oval (at 0 15.24 270) (size 1.50114 2.19964) (drill 0.8001) (layers *.Cu *.Mask))
  (pad 6 thru_hole oval (at 0 12.7 270) (size 1.50114 2.19964) (drill 0.8001) (layers *.Cu *.Mask))
  (pad 5 thru_hole oval (at 0 10.16 270) (size 1.50114 2.19964) (drill 0.8001) (layers *.Cu *.Mask))
  (pad 4 thru_hole oval (at 0 7.62 270) (size 1.50114 2.19964) (drill 0.8001) (layers *.Cu *.Mask))
  (pad 3 thru_hole oval (at 0 5.08 270) (size 1.50114 2.19964) (drill 0.8001) (layers *.Cu *.Mask))
  (pad 2 thru_hole oval (at 0 2.54 270) (size 1.50114 2.19964) (drill 0.8001) (layers *.Cu *.Mask))
  (pad 1 thru_hole oval (at 0 0 270) (size 1.50114 2.19964) (drill 0.8001) (layers *.Cu *.Mask))
  (model Socket_Strips.3dshapes/Socket_Strip_Straight_1x02_Pitch2.54mm.wrl
    (offset (xyz -3.809999942779541 5.079999923706055 0))
    (scale (xyz 1 1 1))
    (rotate (xyz 0 0 0))
  )
  (model Socket_Strips.3dshapes/Socket_Strip_Straight_1x03_Pitch2.54mm.wrl
    (offset (xyz 13.96999979019165 2.539999961853027 0))
    (scale (xyz 1 1 1))
    (rotate (xyz 0 0 90))
  )
  (model Socket_Strips.3dshapes/Socket_Strip_Straight_1x12_Pitch2.54mm.wrl
    (offset (xyz 0 7.619999885559082 0))
    (scale (xyz 1 1 1))
    (rotate (xyz 0 0 0))
  )
  (model Socket_Strips.3dshapes/Socket_Strip_Straight_1x12_Pitch2.54mm.wrl
    (offset (xyz 0 -7.619999885559082 0))
    (scale (xyz 1 1 1))
    (rotate (xyz 0 0 0))
  )
  (model Socket_Strips.3dshapes/Socket_Strip_Straight_1x02_Pitch2.54mm.wrl
    (offset (xyz 6.349999904632568 5.079999923706055 0))
    (scale (xyz 1 1 1))
    (rotate (xyz 0 0 0))
  )
  (model ${MYSLOCAL}/mysensors.3dshapes/mysensors_arduino.3dshapes/arduino_pro_mini.wrl
    (offset (xyz -1.269999980926514 0 12.19199981689453))
    (scale (xyz 0.395 0.395 0.395))
    (rotate (xyz 0 0 180))
  )
  (model SMD_Packages.3dshapes/TQFP-32.wrl
    (offset (xyz 1.269999980926514 0 13.01749980449676))
    (scale (xyz 1 1 1))
    (rotate (xyz 0 0 315))
  )
  (model Pin_Headers.3dshapes/Pin_Header_Straight_1x12_Pitch2.54mm.wrl
    (offset (xyz 13.96999979019165 -7.619999885559082 11.30299983024597))
    (scale (xyz 1 1 1))
    (rotate (xyz 0 180 90))
  )
  (model Pin_Headers.3dshapes/Pin_Header_Straight_1x12_Pitch2.54mm.wrl
    (offset (xyz 13.96999979019165 7.619999885559082 11.30299983024597))
    (scale (xyz 1 1 1))
    (rotate (xyz 0 180 90))
  )
  (model Pin_Headers.3dshapes/Pin_Header_Straight_1x03_Pitch2.54mm.wrl
    (offset (xyz 13.96999979019165 5.079999923706055 11.30299983024597))
    (scale (xyz 1 1 1))
    (rotate (xyz 0 180 0))
  )
  (model Pin_Headers.3dshapes/Pin_Header_Straight_1x02_Pitch2.54mm.wrl
    (offset (xyz 7.619999885559082 5.079999923706055 11.30299983024597))
    (scale (xyz 1 1 1))
    (rotate (xyz 0 180 90))
  )
  (model Pin_Headers.3dshapes/Pin_Header_Straight_1x02_Pitch2.54mm.wrl
    (offset (xyz -2.539999961853027 5.079999923706055 11.30299983024597))
    (scale (xyz 1 1 1))
    (rotate (xyz 0 180 90))
  )
  (model ${MYSLOCAL}/mysensors.3dshapes/w.lain.3dshapes/smd_leds/led_0603.wrl
    (offset (xyz -7.619999885559082 0 13.01749980449676))
    (scale (xyz 1 1 1))
    (rotate (xyz 0 0 0))
  )
  (model ${MYSLOCAL}/mysensors.3dshapes/w.lain.3dshapes/smd_leds/led_0603.wrl
    (offset (xyz 13.96999979019165 -4.444999933242798 13.01749980449676))
    (scale (xyz 1 1 1))
    (rotate (xyz 0 0 0))
  )
  (model Pin_Headers.3dshapes/Pin_Header_Angled_1x06_Pitch2.54mm.wrl
    (offset (xyz -16.50999975204468 -6.349999904632568 13.01749980449676))
    (scale (xyz 1 1 1))
    (rotate (xyz 0 0 180))
  )
  (model Resistors_SMD.3dshapes/R_0603.wrl
    (offset (xyz -7.619999885559082 -1.269999980926514 13.01749980449676))
    (scale (xyz 1 1 1))
    (rotate (xyz 0 0 0))
  )
  (model Resistors_SMD.3dshapes/R_0603.wrl
    (offset (xyz 13.96999979019165 -3.174999952316284 13.01749980449676))
    (scale (xyz 1 1 1))
    (rotate (xyz 0 0 0))
  )
  (model Capacitors_SMD.3dshapes/C_0603.wrl
    (offset (xyz -7.619999885559082 1.269999980926514 13.01749980449676))
    (scale (xyz 1 1 1))
    (rotate (xyz 0 0 0))
  )
  (model Capacitors_Tantalum_SMD.3dshapes/CP_Tantalum_Case-S_EIA-3216-12.wrl
    (offset (xyz -8.889999866485596 3.809999942779541 13.01749980449676))
    (scale (xyz 1 1 1))
    (rotate (xyz 0 0 0))
  )
  (model Capacitors_Tantalum_SMD.3dshapes/CP_Tantalum_Case-S_EIA-3216-12.wrl
    (offset (xyz -8.889999866485596 -3.809999942779541 13.01749980449676))
    (scale (xyz 1 1 1))
    (rotate (xyz 0 0 0))
  )
  (model TO_SOT_Packages_SMD.3dshapes/SOT-23-5.wrl
    (offset (xyz -10.15999984741211 0 13.01749980449676))
    (scale (xyz 1 1 1))
    (rotate (xyz 0 0 90))
  )
  (model Capacitors_SMD.3dshapes/C_1210.wrl
    (offset (xyz -12.69999980926514 0 13.01749980449676))
    (scale (xyz 1 1 1))
    (rotate (xyz 0 0 90))
  )
  (model ${MYSLOCAL}/mysensors.3dshapes/w.lain.3dshapes/switch/smd_push.wrl
    (offset (xyz 10.15999984741211 0 13.01749980449676))
    (scale (xyz 1 1 1))
    (rotate (xyz 0 0 90))
  )
)
