# Supplementary material for: Monitoring multiple parameters in complex water scenarios using a low-cost open-source data acquisition platform
Source: HardwareX. 2023 Nov 28;16:e00492. doi: 10.1016/j.ohx.2023.e00492 (PMC10749909; doi:10.1016/j.ohx.2023.e00492)
Supplement: Supplementary Data 1 [file mmc1.zip › MONITORING MULTIPLE PARAMETERS IN COMPLEX WATER SCENARIOS USING A LOW COST OPEN SOURCE DATA ACQUISITION PLATFORM/Hardware files/Data logger/Library/Charleslabs_Parts.pretty/SX1308_Boost_Module.kicad_mod]

(module SX1308_Boost_Module (layer F.Cu) (tedit 5DE8B442)
  (fp_text reference REF** (at -0.508 -4.318) (layer F.SilkS)
    (effects (font (size 1 1) (thickness 0.15)))
  )
  (fp_text value SX1308_Boost_Module (at 13.462 -4.318) (layer F.Fab)
    (effects (font (size 1 1) (thickness 0.15)))
  )
  (fp_line (start 2.952 4.952) (end 15.952 4.952) (layer F.SilkS) (width 0.12))
  (fp_line (start 15.952 4.952) (end 13.952 2.952) (layer F.SilkS) (width 0.12))
  (fp_line (start 15.952 4.952) (end 13.952 6.952) (layer F.SilkS) (width 0.12))
  (fp_line (start -3.048 13.952) (end 20.952 13.952) (layer F.SilkS) (width 0.12))
  (fp_line (start 20.952 13.952) (end 20.952 -3.048) (layer F.SilkS) (width 0.12))
  (fp_line (start 20.952 -3.048) (end -3.048 -3.048) (layer F.SilkS) (width 0.12))
  (fp_line (start -3.048 -3.048) (end -3.048 13.952) (layer F.SilkS) (width 0.12))
  (fp_line (start 21 -3) (end -3 -3) (layer F.CrtYd) (width 0.12))
  (fp_line (start -3 -3) (end -3 14) (layer F.CrtYd) (width 0.12))
  (fp_line (start -3 14) (end 21 14) (layer F.CrtYd) (width 0.12))
  (fp_line (start 21 14) (end 21 -3) (layer F.CrtYd) (width 0.12))
  (pad 1 thru_hole rect (at -0.048 -0.048) (size 4 4) (drill 0.762) (layers *.Cu *.Mask))
  (pad 2 thru_hole rect (at -0.048 10.952) (size 4 4) (drill 0.762) (layers *.Cu *.Mask))
  (pad 3 thru_hole rect (at 17.952 -0.048) (size 4 4) (drill 0.762) (layers *.Cu *.Mask))
  (pad 4 thru_hole rect (at 17.952 10.952) (size 4 4) (drill 0.762) (layers *.Cu *.Mask))
)
