# Supplementary material for: Monitoring multiple parameters in complex water scenarios using a low-cost open-source data acquisition platform
Source: HardwareX. 2023 Nov 28;16:e00492. doi: 10.1016/j.ohx.2023.e00492 (PMC10749909; doi:10.1016/j.ohx.2023.e00492)
Supplement: Supplementary Data 1 [file mmc1.zip › MONITORING MULTIPLE PARAMETERS IN COMPLEX WATER SCENARIOS USING A LOW COST OPEN SOURCE DATA ACQUISITION PLATFORM/Hardware files/Data logger/Library/Charleslabs_Parts.pretty/MQ-X_Gas_Sensor.kicad_mod]

(module MQ-X_Gas_Sensor (layer F.Cu) (tedit 5DE8B477)
  (descr "MQ-X Gas Sensor")
  (tags "MQ-2 MQ-3 MQ-4 MQ-5 MQ-6 MQ-7 MQ-8 MQ-135")
  (fp_text reference Ref** (at 0 -11.684) (layer F.SilkS)
    (effects (font (size 1.524 1.524) (thickness 0.15)))
  )
  (fp_text value MQ-X_Gas_Sensor (at 0 12) (layer F.Fab)
    (effects (font (size 1.524 1.524) (thickness 0.15)))
  )
  (fp_circle (center 0 0) (end 0 -10.16) (layer F.CrtYd) (width 0.12))
  (fp_circle (center 0 0) (end 5.937745 0) (layer F.SilkS) (width 0.04826))
  (fp_circle (center 0 0) (end -10.16 0) (layer F.SilkS) (width 0.12))
  (pad A1 thru_hole circle (at -3.34772 -3.34772) (size 2.5 2.5) (drill 1.5) (layers *.Cu *.Mask))
  (pad A2 thru_hole circle (at -3.34772 3.34772) (size 2.5 2.5) (drill 1.5) (layers *.Cu *.Mask))
  (pad B1 thru_hole circle (at 3.34772 -3.34772) (size 2.5 2.5) (drill 1.5) (layers *.Cu *.Mask))
  (pad B2 thru_hole circle (at 3.34772 3.34772) (size 2.5 2.5) (drill 1.5) (layers *.Cu *.Mask))
  (pad HA thru_hole circle (at -4.7498 0) (size 2.5 2.5) (drill 1.5) (layers *.Cu *.Mask))
  (pad HB thru_hole circle (at 4.7498 0) (size 2.5 2.5) (drill 1.5) (layers *.Cu *.Mask))
)
