# Supplementary material for: Monitoring multiple parameters in complex water scenarios using a low-cost open-source data acquisition platform
Source: HardwareX. 2023 Nov 28;16:e00492. doi: 10.1016/j.ohx.2023.e00492 (PMC10749909; doi:10.1016/j.ohx.2023.e00492)
Supplement: Supplementary Data 1 [file mmc1.zip › MONITORING MULTIPLE PARAMETERS IN COMPLEX WATER SCENARIOS USING A LOW COST OPEN SOURCE DATA ACQUISITION PLATFORM/Hardware files/Data logger/Library/MODULE_MEGA_PRO_CH340G.pretty/_ATMEGA2560.kicad_mod]

(module _ATMEGA2560 (layer F.Cu) (tedit 61032EA0)
  (fp_text reference REF** (at -23.295 -19.685) (layer F.SilkS)
    (effects (font (size 1 1) (thickness 0.15)))
  )
  (fp_text value MODULE_MEGA_PRO_EMBED_CH340G_/_ATMEGA2560 (at -0.435 20.955) (layer F.Fab)
    (effects (font (size 1 1) (thickness 0.15)))
  )
  (fp_line (start -27.25 19.25) (end -27.25 -19.25) (layer F.CrtYd) (width 0.05))
  (fp_line (start 27.25 19.25) (end -27.25 19.25) (layer F.CrtYd) (width 0.05))
  (fp_line (start 27.25 -19.25) (end 27.25 19.25) (layer F.CrtYd) (width 0.05))
  (fp_line (start -27.25 -19.25) (end 27.25 -19.25) (layer F.CrtYd) (width 0.05))
  (fp_line (start -27 19) (end 27 19) (layer F.Fab) (width 0.127))
  (fp_line (start -27 19) (end -27 -19) (layer F.Fab) (width 0.127))
  (fp_line (start -27 -19) (end 27 -19) (layer F.Fab) (width 0.127))
  (fp_line (start 27 19) (end 27 -19) (layer F.Fab) (width 0.127))
  (fp_line (start -27 19) (end 27 19) (layer F.SilkS) (width 0.127))
  (fp_line (start -27 19) (end -27 -19) (layer F.SilkS) (width 0.127))
  (fp_line (start -27 -19) (end 27 -19) (layer F.SilkS) (width 0.127))
  (fp_line (start 27 19) (end 27 -19) (layer F.SilkS) (width 0.127))
  (pad VIN_2 thru_hole circle (at -25.2 15.24) (size 1.6764 1.6764) (drill 1) (layers *.Cu *.Mask))
  (pad VIN_1 thru_hole circle (at -25.2 17.78) (size 1.6764 1.6764) (drill 1) (layers *.Cu *.Mask))
  (pad GND_2 thru_hole circle (at -22.66 15.24) (size 1.6764 1.6764) (drill 1) (layers *.Cu *.Mask))
  (pad GND_1 thru_hole circle (at -22.66 17.78) (size 1.6764 1.6764) (drill 1) (layers *.Cu *.Mask))
  (pad 5V_1 thru_hole circle (at -20.12 17.78) (size 1.6764 1.6764) (drill 1) (layers *.Cu *.Mask))
  (pad 5V_2 thru_hole circle (at -20.12 15.24) (size 1.6764 1.6764) (drill 1) (layers *.Cu *.Mask))
  (pad 3V3_2 thru_hole circle (at -17.58 15.24) (size 1.6764 1.6764) (drill 1) (layers *.Cu *.Mask))
  (pad 3V3_1 thru_hole circle (at -17.58 17.78) (size 1.6764 1.6764) (drill 1) (layers *.Cu *.Mask))
  (pad RST thru_hole circle (at -15.04 17.78) (size 1.6764 1.6764) (drill 1) (layers *.Cu *.Mask))
  (pad AREF thru_hole circle (at -15.04 15.24) (size 1.6764 1.6764) (drill 1) (layers *.Cu *.Mask))
  (pad RX thru_hole circle (at -12.5 15.24) (size 1.6764 1.6764) (drill 1) (layers *.Cu *.Mask))
  (pad TX thru_hole circle (at -12.5 17.78) (size 1.6764 1.6764) (drill 1) (layers *.Cu *.Mask))
  (pad D3 thru_hole circle (at -9.96 17.78) (size 1.6764 1.6764) (drill 1) (layers *.Cu *.Mask))
  (pad D5 thru_hole circle (at -7.42 17.78) (size 1.6764 1.6764) (drill 1) (layers *.Cu *.Mask))
  (pad D7 thru_hole circle (at -4.88 17.78) (size 1.6764 1.6764) (drill 1) (layers *.Cu *.Mask))
  (pad D9 thru_hole circle (at -2.34 17.78) (size 1.6764 1.6764) (drill 1) (layers *.Cu *.Mask))
  (pad D11 thru_hole circle (at 0.2 17.78) (size 1.6764 1.6764) (drill 1) (layers *.Cu *.Mask))
  (pad D13 thru_hole circle (at 2.74 17.78) (size 1.6764 1.6764) (drill 1) (layers *.Cu *.Mask))
  (pad D15 thru_hole circle (at 5.28 17.78) (size 1.6764 1.6764) (drill 1) (layers *.Cu *.Mask))
  (pad D17 thru_hole circle (at 7.82 17.78) (size 1.6764 1.6764) (drill 1) (layers *.Cu *.Mask))
  (pad D19 thru_hole circle (at 10.36 17.78) (size 1.6764 1.6764) (drill 1) (layers *.Cu *.Mask))
  (pad D21 thru_hole circle (at 12.9 17.78) (size 1.6764 1.6764) (drill 1) (layers *.Cu *.Mask))
  (pad D2 thru_hole circle (at -9.96 15.24) (size 1.6764 1.6764) (drill 1) (layers *.Cu *.Mask))
  (pad D4 thru_hole circle (at -7.42 15.24) (size 1.6764 1.6764) (drill 1) (layers *.Cu *.Mask))
  (pad D6 thru_hole circle (at -4.88 15.24) (size 1.6764 1.6764) (drill 1) (layers *.Cu *.Mask))
  (pad D8 thru_hole circle (at -2.34 15.24) (size 1.6764 1.6764) (drill 1) (layers *.Cu *.Mask))
  (pad D10 thru_hole circle (at 0.2 15.24) (size 1.6764 1.6764) (drill 1) (layers *.Cu *.Mask))
  (pad D12 thru_hole circle (at 2.74 15.24) (size 1.6764 1.6764) (drill 1) (layers *.Cu *.Mask))
  (pad D14 thru_hole circle (at 5.28 15.24) (size 1.6764 1.6764) (drill 1) (layers *.Cu *.Mask))
  (pad D16 thru_hole circle (at 7.82 15.24) (size 1.6764 1.6764) (drill 1) (layers *.Cu *.Mask))
  (pad D18 thru_hole circle (at 10.36 15.24) (size 1.6764 1.6764) (drill 1) (layers *.Cu *.Mask))
  (pad D20 thru_hole circle (at 12.9 15.24) (size 1.6764 1.6764) (drill 1) (layers *.Cu *.Mask))
  (pad D23 thru_hole circle (at 15.44 17.78) (size 1.6764 1.6764) (drill 1) (layers *.Cu *.Mask))
  (pad D25 thru_hole circle (at 17.98 17.78) (size 1.6764 1.6764) (drill 1) (layers *.Cu *.Mask))
  (pad D27 thru_hole circle (at 20.52 17.78) (size 1.6764 1.6764) (drill 1) (layers *.Cu *.Mask))
  (pad D29 thru_hole circle (at 23.06 17.78) (size 1.6764 1.6764) (drill 1) (layers *.Cu *.Mask))
  (pad D31 thru_hole circle (at 25.6 17.78) (size 1.6764 1.6764) (drill 1) (layers *.Cu *.Mask))
  (pad D30 thru_hole circle (at 25.6 15.24) (size 1.6764 1.6764) (drill 1) (layers *.Cu *.Mask))
  (pad D28 thru_hole circle (at 23.06 15.24) (size 1.6764 1.6764) (drill 1) (layers *.Cu *.Mask))
  (pad D26 thru_hole circle (at 20.52 15.24) (size 1.6764 1.6764) (drill 1) (layers *.Cu *.Mask))
  (pad D24 thru_hole circle (at 17.98 15.24) (size 1.6764 1.6764) (drill 1) (layers *.Cu *.Mask))
  (pad D22 thru_hole circle (at 15.44 15.24) (size 1.6764 1.6764) (drill 1) (layers *.Cu *.Mask))
  (pad A1 thru_hole circle (at -12.5 -15.24) (size 1.6764 1.6764) (drill 1) (layers *.Cu *.Mask))
  (pad A0 thru_hole circle (at -12.5 -17.78) (size 1.6764 1.6764) (drill 1) (layers *.Cu *.Mask))
  (pad A2 thru_hole circle (at -9.96 -17.78) (size 1.6764 1.6764) (drill 1) (layers *.Cu *.Mask))
  (pad A3 thru_hole circle (at -9.96 -15.24) (size 1.6764 1.6764) (drill 1) (layers *.Cu *.Mask))
  (pad A5 thru_hole circle (at -7.42 -15.24) (size 1.6764 1.6764) (drill 1) (layers *.Cu *.Mask))
  (pad A4 thru_hole circle (at -7.42 -17.78) (size 1.6764 1.6764) (drill 1) (layers *.Cu *.Mask))
  (pad A6 thru_hole circle (at -4.88 -17.78) (size 1.6764 1.6764) (drill 1) (layers *.Cu *.Mask))
  (pad A7 thru_hole circle (at -4.88 -15.24) (size 1.6764 1.6764) (drill 1) (layers *.Cu *.Mask))
  (pad A8 thru_hole circle (at -2.34 -17.78) (size 1.6764 1.6764) (drill 1) (layers *.Cu *.Mask))
  (pad A9 thru_hole circle (at -2.34 -15.24) (size 1.6764 1.6764) (drill 1) (layers *.Cu *.Mask))
  (pad A10 thru_hole circle (at 0.2 -17.78) (size 1.6764 1.6764) (drill 1) (layers *.Cu *.Mask))
  (pad A11 thru_hole circle (at 0.2 -15.24) (size 1.6764 1.6764) (drill 1) (layers *.Cu *.Mask))
  (pad A12 thru_hole circle (at 2.74 -17.78) (size 1.6764 1.6764) (drill 1) (layers *.Cu *.Mask))
  (pad A13 thru_hole circle (at 2.74 -15.24) (size 1.6764 1.6764) (drill 1) (layers *.Cu *.Mask))
  (pad A14 thru_hole circle (at 5.28 -17.78) (size 1.6764 1.6764) (drill 1) (layers *.Cu *.Mask))
  (pad A15 thru_hole circle (at 5.28 -15.24) (size 1.6764 1.6764) (drill 1) (layers *.Cu *.Mask))
  (pad D32 thru_hole circle (at 7.82 -17.78) (size 1.6764 1.6764) (drill 1) (layers *.Cu *.Mask))
  (pad D33 thru_hole circle (at 7.82 -15.24) (size 1.6764 1.6764) (drill 1) (layers *.Cu *.Mask))
  (pad D34 thru_hole circle (at 10.36 -17.78) (size 1.6764 1.6764) (drill 1) (layers *.Cu *.Mask))
  (pad D35 thru_hole circle (at 10.36 -15.24) (size 1.6764 1.6764) (drill 1) (layers *.Cu *.Mask))
  (pad D36 thru_hole circle (at 12.9 -17.78) (size 1.6764 1.6764) (drill 1) (layers *.Cu *.Mask))
  (pad D37 thru_hole circle (at 12.9 -15.24) (size 1.6764 1.6764) (drill 1) (layers *.Cu *.Mask))
  (pad D38 thru_hole circle (at 15.44 -17.78) (size 1.6764 1.6764) (drill 1) (layers *.Cu *.Mask))
  (pad D39 thru_hole circle (at 15.44 -15.24) (size 1.6764 1.6764) (drill 1) (layers *.Cu *.Mask))
  (pad D40 thru_hole circle (at 17.98 -17.78) (size 1.6764 1.6764) (drill 1) (layers *.Cu *.Mask))
  (pad D41 thru_hole circle (at 17.98 -15.24) (size 1.6764 1.6764) (drill 1) (layers *.Cu *.Mask))
  (pad D42 thru_hole circle (at 20.52 -17.78) (size 1.6764 1.6764) (drill 1) (layers *.Cu *.Mask))
  (pad D43 thru_hole circle (at 20.52 -15.24) (size 1.6764 1.6764) (drill 1) (layers *.Cu *.Mask))
  (pad D44 thru_hole circle (at 23.06 -17.78) (size 1.6764 1.6764) (drill 1) (layers *.Cu *.Mask))
  (pad D45 thru_hole circle (at 23.06 -15.24) (size 1.6764 1.6764) (drill 1) (layers *.Cu *.Mask))
  (pad D46 thru_hole circle (at 25.6 -17.78) (size 1.6764 1.6764) (drill 1) (layers *.Cu *.Mask))
  (pad D47 thru_hole circle (at 25.6 -15.24) (size 1.6764 1.6764) (drill 1) (layers *.Cu *.Mask))
  (pad D48 thru_hole circle (at 25.6 -12.7) (size 1.6764 1.6764) (drill 1) (layers *.Cu *.Mask))
  (pad D49 thru_hole circle (at 23.06 -12.7) (size 1.6764 1.6764) (drill 1) (layers *.Cu *.Mask))
  (pad D51 thru_hole circle (at 23.06 -10.16) (size 1.6764 1.6764) (drill 1) (layers *.Cu *.Mask))
  (pad D50 thru_hole circle (at 25.6 -10.16) (size 1.6764 1.6764) (drill 1) (layers *.Cu *.Mask))
  (pad D52 thru_hole circle (at 25.6 -7.62) (size 1.6764 1.6764) (drill 1) (layers *.Cu *.Mask))
  (pad D53 thru_hole circle (at 23.06 -7.62) (size 1.6764 1.6764) (drill 1) (layers *.Cu *.Mask))
  (pad RESET thru_hole circle (at 23.06 5.08) (size 1.6764 1.6764) (drill 1) (layers *.Cu *.Mask))
  (pad GND_3 thru_hole circle (at 25.6 5.08) (size 1.6764 1.6764) (drill 1) (layers *.Cu *.Mask))
  (pad SCK thru_hole circle (at 23.06 2.54) (size 1.6764 1.6764) (drill 1) (layers *.Cu *.Mask))
  (pad MISO thru_hole circle (at 23.06 0) (size 1.6764 1.6764) (drill 1) (layers *.Cu *.Mask))
  (pad 5V_3 thru_hole circle (at 25.6 0) (size 1.6764 1.6764) (drill 1) (layers *.Cu *.Mask))
  (pad MOSI thru_hole circle (at 25.6 2.54) (size 1.6764 1.6764) (drill 1) (layers *.Cu *.Mask))
)
