# Supplementary material for: Monitoring multiple parameters in complex water scenarios using a low-cost open-source data acquisition platform
Source: HardwareX. 2023 Nov 28;16:e00492. doi: 10.1016/j.ohx.2023.e00492 (PMC10749909; doi:10.1016/j.ohx.2023.e00492)
Supplement: Supplementary Data 1 [file mmc1.zip › MONITORING MULTIPLE PARAMETERS IN COMPLEX WATER SCENARIOS USING A LOW COST OPEN SOURCE DATA ACQUISITION PLATFORM/Hardware files/Sensors/Temperature/3dModels/Trimpot_3296W.STEP]

ISO-10303-21;
HEADER;
FILE_DESCRIPTION(('FreeCAD Model'),'2;1');
FILE_NAME('Open CASCADE Shape Model','2022-05-28T11:23:19',('Author'),(
    ''),'Open CASCADE STEP processor 7.5','FreeCAD','Unknown');
FILE_SCHEMA(('AUTOMOTIVE_DESIGN { 1 0 10303 214 1 1 1 1 }'));
ENDSEC;
DATA;
#1 = APPLICATION_PROTOCOL_DEFINITION('international standard',
  'automotive_design',2000,#2);
#2 = APPLICATION_CONTEXT(
  'core data for automotive mechanical design processes');
#3 = SHAPE_DEFINITION_REPRESENTATION(#4,#10);
#4 = PRODUCT_DEFINITION_SHAPE('','',#5);
#5 = PRODUCT_DEFINITION('design','',#6,#9);
#6 = PRODUCT_DEFINITION_FORMATION('','',#7);
#7 = PRODUCT('Fusion002','Fusion002','',(#8));
#8 = PRODUCT_CONTEXT('',#2,'mechanical');
#9 = PRODUCT_DEFINITION_CONTEXT('part definition',#2,'design');
#10 = ADVANCED_BREP_SHAPE_REPRESENTATION('',(#11,#15),#3803);
#11 = AXIS2_PLACEMENT_3D('',#12,#13,#14);
#12 = CARTESIAN_POINT('',(0.,0.,0.));
#13 = DIRECTION('',(0.,0.,1.));
#14 = DIRECTION('',(1.,0.,-0.));
#15 = MANIFOLD_SOLID_BREP('',#16);
#16 = CLOSED_SHELL('',(#17,#461,#580,#584,#610,#642,#897,#974,#1389,
    #1689,#1794,#1940,#2018,#2095,#2510,#2515,#2570,#2619,#2741,#2790,
    #2839,#3007,#3056,#3105,#3200,#3227,#3254,#3261,#3288,#3295,#3300,
    #3355,#3359,#3366,#3373,#3564,#3686,#3690,#3716,#3743,#3770,#3797));
#17 = ADVANCED_FACE('',(#18),#32,.T.);
#18 = FACE_BOUND('',#19,.T.);
#19 = EDGE_LOOP('',(#20,#50,#77,#78));
#20 = ORIENTED_EDGE('',*,*,#21,.T.);
#21 = EDGE_CURVE('',#22,#24,#26,.T.);
#22 = VERTEX_POINT('',#23);
#23 = CARTESIAN_POINT('',(1.108942727998E-15,0.26,-2.094));
#24 = VERTEX_POINT('',#25);
#25 = CARTESIAN_POINT('',(3.10862446895E-15,4.,-2.094));
#26 = SEAM_CURVE('',#27,(#31,#43),.PCURVE_S1.);
#27 = LINE('',#28,#29);
#28 = CARTESIAN_POINT('',(9.934795334365E-16,-1.068589661202E-15,-2.094)
  );
#29 = VECTOR('',#30,1.);
#30 = DIRECTION('',(4.440892098501E-16,1.,-3.885780586188E-16));
#31 = PCURVE('',#32,#37);
#32 = CYLINDRICAL_SURFACE('',#33,0.25);
#33 = AXIS2_PLACEMENT_3D('',#34,#35,#36);
#34 = CARTESIAN_POINT('',(1.165734175856E-15,-1.165734175856E-15,-2.344)
  );
#35 = DIRECTION('',(4.440892098501E-16,1.,-3.885780586188E-16));
#36 = DIRECTION('',(-4.440892098501E-16,3.885780586188E-16,1.));
#37 = DEFINITIONAL_REPRESENTATION('',(#38),#42);
#38 = LINE('',#39,#40);
#39 = CARTESIAN_POINT('',(6.28318530718,-0.));
#40 = VECTOR('',#41,1.);
#41 = DIRECTION('',(0.,1.));
#42 = ( GEOMETRIC_REPRESENTATION_CONTEXT(2) 
PARAMETRIC_REPRESENTATION_CONTEXT() REPRESENTATION_CONTEXT('2D SPACE',''
  ) );
#43 = PCURVE('',#32,#44);
#44 = DEFINITIONAL_REPRESENTATION('',(#45),#49);
#45 = LINE('',#46,#47);
#46 = CARTESIAN_POINT('',(0.,-0.));
#47 = VECTOR('',#48,1.);
#48 = DIRECTION('',(0.,1.));
#49 = ( GEOMETRIC_REPRESENTATION_CONTEXT(2) 
PARAMETRIC_REPRESENTATION_CONTEXT() REPRESENTATION_CONTEXT('2D SPACE',''
  ) );
#50 = ORIENTED_EDGE('',*,*,#51,.F.);
#51 = EDGE_CURVE('',#24,#24,#52,.T.);
#52 = SURFACE_CURVE('',#53,(#58,#65),.PCURVE_S1.);
#53 = CIRCLE('',#54,0.25);
#54 = AXIS2_PLACEMENT_3D('',#55,#56,#57);
#55 = CARTESIAN_POINT('',(2.942091015257E-15,4.,-2.344));
#56 = DIRECTION('',(4.440892098501E-16,1.,-3.885780586188E-16));
#57 = DIRECTION('',(-4.440892098501E-16,3.885780586188E-16,1.));
#58 = PCURVE('',#32,#59);
#59 = DEFINITIONAL_REPRESENTATION('',(#60),#64);
#60 = LINE('',#61,#62);
#61 = CARTESIAN_POINT('',(0.,4.));
#62 = VECTOR('',#63,1.);
#63 = DIRECTION('',(1.,0.));
#64 = ( GEOMETRIC_REPRESENTATION_CONTEXT(2) 
PARAMETRIC_REPRESENTATION_CONTEXT() REPRESENTATION_CONTEXT('2D SPACE',''
  ) );
#65 = PCURVE('',#66,#71);
#66 = PLANE('',#67);
#67 = AXIS2_PLACEMENT_3D('',#68,#69,#70);
#68 = CARTESIAN_POINT('',(2.942091015257E-15,4.,-2.344));
#69 = DIRECTION('',(4.440892098501E-16,1.,-3.885780586188E-16));
#70 = DIRECTION('',(-4.440892098501E-16,3.885780586188E-16,1.));
#71 = DEFINITIONAL_REPRESENTATION('',(#72),#76);
#72 = CIRCLE('',#73,0.25);
#73 = AXIS2_PLACEMENT_2D('',#74,#75);
#74 = CARTESIAN_POINT('',(0.,0.));
#75 = DIRECTION('',(1.,0.));
#76 = ( GEOMETRIC_REPRESENTATION_CONTEXT(2) 
PARAMETRIC_REPRESENTATION_CONTEXT() REPRESENTATION_CONTEXT('2D SPACE',''
  ) );
#77 = ORIENTED_EDGE('',*,*,#21,.F.);
#78 = ORIENTED_EDGE('',*,*,#79,.T.);
#79 = EDGE_CURVE('',#22,#22,#80,.T.);
#80 = SURFACE_CURVE('',#81,(#204,#330),.PCURVE_S1.);
#81 = B_SPLINE_CURVE_WITH_KNOTS('',7,(#82,#83,#84,#85,#86,#87,#88,#89,
    #90,#91,#92,#93,#94,#95,#96,#97,#98,#99,#100,#101,#102,#103,#104,
    #105,#106,#107,#108,#109,#110,#111,#112,#113,#114,#115,#116,#117,
    #118,#119,#120,#121,#122,#123,#124,#125,#126,#127,#128,#129,#130,
    #131,#132,#133,#134,#135,#136,#137,#138,#139,#140,#141,#142,#143,
    #144,#145,#146,#147,#148,#149,#150,#151,#152,#153,#154,#155,#156,
    #157,#158,#159,#160,#161,#162,#163,#164,#165,#166,#167,#168,#169,
    #170,#171,#172,#173,#174,#175,#176,#177,#178,#179,#180,#181,#182,
    #183,#184,#185,#186,#187,#188,#189,#190,#191,#192,#193,#194,#195,
    #196,#197,#198,#199,#200,#201,#202,#203),.UNSPECIFIED.,.T.,.F.,(8,6,
    6,6,6,6,6,6,6,6,6,6,6,6,6,6,6,6,6,6,8),(0.,9.519983964752E-02,
    0.157803289303,0.208238952189,0.225724834924,0.238960981362,
    0.259275122558,0.299957778601,0.332871799939,0.397068855556,
    0.492030014601,0.589628891226,0.651286833196,0.702187155517,
    0.734093687576,0.753450019508,0.769854591976,0.794139141026,
    0.831206159046,0.897673542861,1.),.UNSPECIFIED.);
#82 = CARTESIAN_POINT('',(1.110223024625E-15,0.26,-2.094));
#83 = CARTESIAN_POINT('',(2.153239891849E-02,0.259999998944,
    -2.094000002153));
#84 = CARTESIAN_POINT('',(4.304818128737E-02,0.257878755018,
    -2.096163738129));
#85 = CARTESIAN_POINT('',(6.427915460312E-02,0.253642161044,
    -2.100484859432));
#86 = CARTESIAN_POINT('',(8.495986450635E-02,0.247343365157,
    -2.106914407633));
#87 = CARTESIAN_POINT('',(0.104833690019,0.239081796361,-2.115359537002)
  );
#88 = CARTESIAN_POINT('',(0.123662130292,0.229005033549,-2.125685167222)
  );
#89 = CARTESIAN_POINT('',(0.15279470968,0.209625173075,-2.145631733813)
  );
#90 = CARTESIAN_POINT('',(0.163809748981,0.201238884466,-2.154283228539)
  );
#91 = CARTESIAN_POINT('',(0.174235594735,0.19220337388,-2.163631857821)
  );
#92 = CARTESIAN_POINT('',(0.184030752284,0.182571692506,-2.173637871389)
  );
#93 = CARTESIAN_POINT('',(0.193153856708,0.17240253617,-2.184258500276)
  );
#94 = CARTESIAN_POINT('',(0.201563239132,0.161769582105,-2.195447014369)
  );
#95 = CARTESIAN_POINT('',(0.215390811497,0.141924303434,-2.216587926789)
  );
#96 = CARTESIAN_POINT('',(0.220878772202,0.133116278991,-2.226061342671)
  );
#97 = CARTESIAN_POINT('',(0.225908485673,0.12416469282,-2.23580092567));
#98 = CARTESIAN_POINT('',(0.230580126075,0.114900167443,-2.246039715786)
  );
#99 = CARTESIAN_POINT('',(0.234792583226,0.105363000242,-2.256817127973)
  );
#100 = CARTESIAN_POINT('',(0.238424370579,9.591532666148E-02,
    -2.267926381352));
#101 = CARTESIAN_POINT('',(0.242463181719,8.403819332163E-02,
    -2.282945621606));
#102 = CARTESIAN_POINT('',(0.243430957029,8.104451048575E-02,
    -2.286831940058));
#103 = CARTESIAN_POINT('',(0.24433810075,7.809329303391E-02,
    -2.290782861225));
#104 = CARTESIAN_POINT('',(0.245186058886,7.518909836866E-02,
    -2.294821222572));
#105 = CARTESIAN_POINT('',(0.24597012313,7.235865833754E-02,
    -2.298954015076));
#106 = CARTESIAN_POINT('',(0.246683184702,6.964696730467E-02,
    -2.303178572127));
#107 = CARTESIAN_POINT('',(0.24780114567,6.519553384486E-02,
    -2.310751405115));
#108 = CARTESIAN_POINT('',(0.248242784533,6.336388735848E-02,
    -2.31409005314));
#109 = CARTESIAN_POINT('',(0.248640154623,6.164674272893E-02,
    -2.317504023924));
#110 = CARTESIAN_POINT('',(0.248989435229,6.007849176928E-02,
    -2.320992088593));
#111 = CARTESIAN_POINT('',(0.249286850739,5.869838286713E-02,
    -2.324555271327));
#112 = CARTESIAN_POINT('',(0.249528286291,5.754929771205E-02,
    -2.328199652692));
#113 = CARTESIAN_POINT('',(0.249986105109,5.53370470208E-02,
    -2.33767839197));
#114 = CARTESIAN_POINT('',(0.250112744958,5.468218599916E-02,
    -2.343497445474));
#115 = CARTESIAN_POINT('',(0.250078720288,5.4842040557E-02,
    -2.349313502877));
#116 = CARTESIAN_POINT('',(0.249886954424,5.583907349163E-02,
    -2.355110453568));
#117 = CARTESIAN_POINT('',(0.249538368677,5.75767874563E-02,
    -2.360850578897));
#118 = CARTESIAN_POINT('',(0.249046778141,5.983599168379E-02,
    -2.36640353396));
#119 = CARTESIAN_POINT('',(0.247356070546,6.717054311132E-02,
    -2.381684471341));
#120 = CARTESIAN_POINT('',(0.245765377534,7.355900600346E-02,
    -2.391602345594));
#121 = CARTESIAN_POINT('',(0.243747975151,8.070465459813E-02,
    -2.401245969037));
#122 = CARTESIAN_POINT('',(0.241375840297,8.791102023886E-02,
    -2.410313354361));
#123 = CARTESIAN_POINT('',(0.238820895323,9.488121477223E-02,
    -2.418727520656));
#124 = CARTESIAN_POINT('',(0.236044451502,0.101826440045,-2.426869188957
    ));
#125 = CARTESIAN_POINT('',(0.229971513123,0.115372923686,-2.442327373232
    ));
#126 = CARTESIAN_POINT('',(0.227022044153,0.121458514882,-2.449130303824
    ));
#127 = CARTESIAN_POINT('',(0.223855325264,0.127505201521,-2.455789811521
    ));
#128 = CARTESIAN_POINT('',(0.220483324854,0.13347800849,-2.462294615869)
  );
#129 = CARTESIAN_POINT('',(0.216911447266,0.139364566109,-2.468649000713
    ));
#130 = CARTESIAN_POINT('',(0.21313627038,0.145166474553,-2.474866538856)
  );
#131 = CARTESIAN_POINT('',(0.201355173174,0.162055405001,-2.4928562343)
  );
#132 = CARTESIAN_POINT('',(0.192791829485,0.172849527619,-2.504211195485
    ));
#133 = CARTESIAN_POINT('',(0.183492634247,0.183162425911,-2.514978681514
    ));
#134 = CARTESIAN_POINT('',(0.173501245802,0.192917556688,-2.525109809755
    ));
#135 = CARTESIAN_POINT('',(0.162861048088,0.202053866474,-2.534559802609
    ));
#136 = CARTESIAN_POINT('',(0.151615681714,0.210515964546,-2.54328705628)
  );
#137 = CARTESIAN_POINT('',(0.122358419843,0.229697843052,-2.563024703533
    ));
#138 = CARTESIAN_POINT('',(0.103688106314,0.239554951723,-2.573124136432
    ));
#139 = CARTESIAN_POINT('',(8.400615606162E-02,0.247632243498,
    -2.581380456363));
#140 = CARTESIAN_POINT('',(6.354406945714E-02,0.253788206912,
    -2.587664087131));
#141 = CARTESIAN_POINT('',(4.255057164065E-02,0.257927659553,
    -2.591886158412));
#142 = CARTESIAN_POINT('',(2.128272645674E-02,0.26,-2.594));
#143 = CARTESIAN_POINT('',(-2.187389259528E-02,0.26,-2.594));
#144 = CARTESIAN_POINT('',(-4.373097293391E-02,0.257810936265,
    -2.591767083376));
#145 = CARTESIAN_POINT('',(-6.528997130642E-02,0.253438872717,
    -2.587307799872));
#146 = CARTESIAN_POINT('',(-8.627255410923E-02,0.246940255107,
    -2.580674106881));
#147 = CARTESIAN_POINT('',(-0.106409889495,0.238420834093,
    -2.571964783562));
#148 = CARTESIAN_POINT('',(-0.125452747253,0.228037750284,
    -2.561323591081));
#149 = CARTESIAN_POINT('',(-0.154387540606,0.208402971358,
    -2.541107186707));
#150 = CARTESIAN_POINT('',(-0.165066986483,0.200142705071,
    -2.532582318733));
#151 = CARTESIAN_POINT('',(-0.175180687943,0.191269731476,
    -2.523398039378));
#152 = CARTESIAN_POINT('',(-0.184690736648,0.18183363108,-2.513591182605
    ));
#153 = CARTESIAN_POINT('',(-0.193559228051,0.171889134366,
    -2.503201146446));
#154 = CARTESIAN_POINT('',(-0.201747751504,0.161504770658,
    -2.492270885505));
#155 = CARTESIAN_POINT('',(-0.215390811496,0.141924303436,
    -2.471412073213));
#156 = CARTESIAN_POINT('',(-0.220878772203,0.13311627899,-2.461938657327
    ));
#157 = CARTESIAN_POINT('',(-0.225908485673,0.124164692818,
    -2.452199074328));
#158 = CARTESIAN_POINT('',(-0.230580126074,0.114900167445,
    -2.441960284216));
#159 = CARTESIAN_POINT('',(-0.234792583226,0.105363000243,
    -2.431182872028));
#160 = CARTESIAN_POINT('',(-0.23842437058,9.591532666028E-02,
    -2.420073618646));
#161 = CARTESIAN_POINT('',(-0.243303355471,8.156745246928E-02,
    -2.401930000701));
#162 = CARTESIAN_POINT('',(-0.244917012306,7.633782044572E-02,
    -2.39498788301));
#163 = CARTESIAN_POINT('',(-0.246368056562,7.120982129057E-02,
    -2.38776022956));
#164 = CARTESIAN_POINT('',(-0.24763711164,6.623918218099E-02,
    -2.380106806923));
#165 = CARTESIAN_POINT('',(-0.248647908121,6.175018214204E-02,
    -2.372073973318));
#166 = CARTESIAN_POINT('',(-0.249380709547,5.827211847996E-02,
    -2.363716000144));
#167 = CARTESIAN_POINT('',(-0.25000000079,5.526276420958E-02,
    -2.349407692054));
#168 = CARTESIAN_POINT('',(-0.250099004832,5.475054386826E-02,
    -2.34396198563));
#169 = CARTESIAN_POINT('',(-0.250057944676,5.49510913518E-02,
    -2.338527514465));
#170 = CARTESIAN_POINT('',(-0.249879500262,5.587121331979E-02,
    -2.333120207543));
#171 = CARTESIAN_POINT('',(-0.249565628491,5.742972909063E-02,
    -2.327772588671));
#172 = CARTESIAN_POINT('',(-0.249128174695,5.945552204445E-02,
    -2.322582609397));
#173 = CARTESIAN_POINT('',(-0.2481869712,6.358326679565E-02,
    -2.313666126216));
#174 = CARTESIAN_POINT('',(-0.247686528343,6.570109379708E-02,
    -2.309675797481));
#175 = CARTESIAN_POINT('',(-0.247122821857,6.79830030691E-02,
    -2.30578159222));
#176 = CARTESIAN_POINT('',(-0.246502014715,7.038021758263E-02,
    -2.301981367766));
#177 = CARTESIAN_POINT('',(-0.245828693746,7.285895025445E-02,
    -2.298268392986));
#178 = CARTESIAN_POINT('',(-0.245103552181,7.540394340076E-02,
    -2.294625103144));
#179 = CARTESIAN_POINT('',(-0.243162726037,8.189766681724E-02,
    -2.285675375408));
#180 = CARTESIAN_POINT('',(-0.241878066906,8.593553472758E-02,
    -2.280408010026));
#181 = CARTESIAN_POINT('',(-0.240476562048,9.005541179297E-02,
    -2.275243272765));
#182 = CARTESIAN_POINT('',(-0.238971098223,9.420199411812E-02,
    -2.270196156918));
#183 = CARTESIAN_POINT('',(-0.237369669416,9.834917327965E-02,
    -2.265261418089));
#184 = CARTESIAN_POINT('',(-0.235667064554,0.102504335565,
    -2.260406857354));
#185 = CARTESIAN_POINT('',(-0.231042534903,0.113136090452,
    -2.248178625293));
#186 = CARTESIAN_POINT('',(-0.227981100141,0.119610626141,-2.24090754468
    ));
#187 = CARTESIAN_POINT('',(-0.224673260106,0.126046837815,
    -2.233799767482));
#188 = CARTESIAN_POINT('',(-0.22113500003,0.132398843599,-2.226870895384
    ));
#189 = CARTESIAN_POINT('',(-0.217373523602,0.13865224509,-2.220114512816
    ));
#190 = CARTESIAN_POINT('',(-0.21338349538,0.144812062247,-2.213510972879
    ));
#191 = CARTESIAN_POINT('',(-0.201539871192,0.161790628985,
    -2.195425798948));
#192 = CARTESIAN_POINT('',(-0.193197328422,0.172337678737,-2.18432733027
    ));
#193 = CARTESIAN_POINT('',(-0.184152448748,0.182428513685,
    -2.173787714906));
#194 = CARTESIAN_POINT('',(-0.17444585655,0.19199113782,-2.163852515911)
  );
#195 = CARTESIAN_POINT('',(-0.164117872642,0.200968118944,
    -2.154563474405));
#196 = CARTESIAN_POINT('',(-0.153208947919,0.209307553668,
    -2.145959435471));
#197 = CARTESIAN_POINT('',(-0.124146204574,0.228745354275,
    -2.125951262312));
#198 = CARTESIAN_POINT('',(-0.105259463867,0.23890439045,-2.11554089127)
  );
#199 = CARTESIAN_POINT('',(-8.531445979467E-02,0.247235080935,
    -2.107024938437));
#200 = CARTESIAN_POINT('',(-6.455243011199E-02,0.253587454207,
    -2.100540654106));
#201 = CARTESIAN_POINT('',(-4.323307466921E-02,0.257860453241,
    -2.09618240911));
#202 = CARTESIAN_POINT('',(-2.162509043299E-02,0.25999999894,
    -2.094000002163));
#203 = CARTESIAN_POINT('',(1.110223024625E-15,0.26,-2.094));
#204 = PCURVE('',#32,#205);
#205 = DEFINITIONAL_REPRESENTATION('',(#206),#329);
#206 = B_SPLINE_CURVE_WITH_KNOTS('',7,(#207,#208,#209,#210,#211,#212,
    #213,#214,#215,#216,#217,#218,#219,#220,#221,#222,#223,#224,#225,
    #226,#227,#228,#229,#230,#231,#232,#233,#234,#235,#236,#237,#238,
    #239,#240,#241,#242,#243,#244,#245,#246,#247,#248,#249,#250,#251,
    #252,#253,#254,#255,#256,#257,#258,#259,#260,#261,#262,#263,#264,
    #265,#266,#267,#268,#269,#270,#271,#272,#273,#274,#275,#276,#277,
    #278,#279,#280,#281,#282,#283,#284,#285,#286,#287,#288,#289,#290,
    #291,#292,#293,#294,#295,#296,#297,#298,#299,#300,#301,#302,#303,
    #304,#305,#306,#307,#308,#309,#310,#311,#312,#313,#314,#315,#316,
    #317,#318,#319,#320,#321,#322,#323,#324,#325,#326,#327,#328),
  .UNSPECIFIED.,.F.,.F.,(8,6,6,6,6,6,6,6,6,6,6,6,6,6,6,6,6,6,6,6,8),(0.,
    9.519983964752E-02,0.157803289303,0.208238952189,0.225724834924,
    0.238960981362,0.259275122558,0.299957778601,0.332871799939,
    0.397068855556,0.492030014601,0.589628891226,0.651286833196,
    0.702187155517,0.734093687576,0.753450019508,0.769854591976,
    0.794139141026,0.831206159046,0.897673542861,1.),.UNSPECIFIED.);
#207 = CARTESIAN_POINT('',(0.,0.26));
#208 = CARTESIAN_POINT('',(8.612959567397E-02,0.259999998944));
#209 = CARTESIAN_POINT('',(0.172192749138,0.257878755018));
#210 = CARTESIAN_POINT('',(0.258160219273,0.253642161044));
#211 = CARTESIAN_POINT('',(0.344006401494,0.247343365157));
#212 = CARTESIAN_POINT('',(0.429694639294,0.239081796361));
#213 = CARTESIAN_POINT('',(0.515171726873,0.229005033549));
#214 = CARTESIAN_POINT('',(0.6563990727,0.209625173075));
#215 = CARTESIAN_POINT('',(0.712304875671,0.201238884466));
#216 = CARTESIAN_POINT('',(0.768128658995,0.19220337388));
#217 = CARTESIAN_POINT('',(0.823925176065,0.182571692506));
#218 = CARTESIAN_POINT('',(0.879739720093,0.17240253617));
#219 = CARTESIAN_POINT('',(0.935606133467,0.161769582105));
#220 = CARTESIAN_POINT('',(1.036651860579,0.141924303434));
#221 = CARTESIAN_POINT('',(1.080380123759,0.133116278991));
#222 = CARTESIAN_POINT('',(1.124147836639,0.12416469282));
#223 = CARTESIAN_POINT('',(1.169055350949,0.114900167443));
#224 = CARTESIAN_POINT('',(1.215220758499,0.105363000242));
#225 = CARTESIAN_POINT('',(1.261906100242,9.591532666148E-02));
#226 = CARTESIAN_POINT('',(1.32411729836,8.403819332163E-02));
#227 = CARTESIAN_POINT('',(1.340134638145,8.104451048575E-02));
#228 = CARTESIAN_POINT('',(1.356344939384,7.809329303391E-02));
#229 = CARTESIAN_POINT('',(1.372845225488,7.518909836866E-02));
#230 = CARTESIAN_POINT('',(1.389666069556,7.235865833755E-02));
#231 = CARTESIAN_POINT('',(1.406799539736,6.964696730467E-02));
#232 = CARTESIAN_POINT('',(1.437419176881,6.519553384486E-02));
#233 = CARTESIAN_POINT('',(1.450888537945,6.336388735848E-02));
#234 = CARTESIAN_POINT('',(1.464633948219,6.164674272893E-02));
#235 = CARTESIAN_POINT('',(1.478652643211,6.007849176928E-02));
#236 = CARTESIAN_POINT('',(1.492951600531,5.869838286713E-02));
#237 = CARTESIAN_POINT('',(1.507558766934,5.754929771205E-02));
#238 = CARTESIAN_POINT('',(1.545517923167,5.53370470208E-02));
#239 = CARTESIAN_POINT('',(1.568791254685,5.468218599916E-02));
#240 = CARTESIAN_POINT('',(1.59204254334,5.4842040557E-02));
#241 = CARTESIAN_POINT('',(1.61522650401,5.583907349163E-02));
#242 = CARTESIAN_POINT('',(1.638216087802,5.75767874563E-02));
#243 = CARTESIAN_POINT('',(1.66050911466,5.983599168379E-02));
#244 = CARTESIAN_POINT('',(1.722005851407,6.717054311132E-02));
#245 = CARTESIAN_POINT('',(1.762136931433,7.355900600346E-02));
#246 = CARTESIAN_POINT('',(1.801474700808,8.070465459813E-02));
#247 = CARTESIAN_POINT('',(1.838893589454,8.791102023887E-02));
#248 = CARTESIAN_POINT('',(1.874039759747,9.488121477223E-02));
#249 = CARTESIAN_POINT('',(1.908411573572,0.101826440045));
#250 = CARTESIAN_POINT('',(1.974844823277,0.115372923686));
#251 = CARTESIAN_POINT('',(2.004485701094,0.121458514882));
#252 = CARTESIAN_POINT('',(2.033954410951,0.127505201521));
#253 = CARTESIAN_POINT('',(2.063231164828,0.13347800849));
#254 = CARTESIAN_POINT('',(2.092361895546,0.139364566109));
#255 = CARTESIAN_POINT('',(2.12144110184,0.145166474553));
#256 = CARTESIAN_POINT('',(2.207457229961,0.162055405001));
#257 = CARTESIAN_POINT('',(2.264220091961,0.172849527619));
#258 = CARTESIAN_POINT('',(2.320930143239,0.183162425911));
#259 = CARTESIAN_POINT('',(2.377623336961,0.192917556688));
#260 = CARTESIAN_POINT('',(2.434347429782,0.202053866474));
#261 = CARTESIAN_POINT('',(2.491159951317,0.210515964546));
#262 = CARTESIAN_POINT('',(2.632330038304,0.229697843052));
#263 = CARTESIAN_POINT('',(2.716833012207,0.239554951723));
#264 = CARTESIAN_POINT('',(2.801543691495,0.247632243498));
#265 = CARTESIAN_POINT('',(2.886408646821,0.253788206912));
#266 = CARTESIAN_POINT('',(2.971390354017,0.257927659553));
#267 = CARTESIAN_POINT('',(3.056461747763,0.26));
#268 = CARTESIAN_POINT('',(3.229088223971,0.26));
#269 = CARTESIAN_POINT('',(3.316516569577,0.257810936265));
#270 = CARTESIAN_POINT('',(3.40384658293,0.253438872717));
#271 = CARTESIAN_POINT('',(3.49105125546,0.246940255107));
#272 = CARTESIAN_POINT('',(3.578091563997,0.238420834093));
#273 = CARTESIAN_POINT('',(3.664910580458,0.228037750284));
#274 = CARTESIAN_POINT('',(3.806101247131,0.208402971358));
#275 = CARTESIAN_POINT('',(3.860648745507,0.200142705071));
#276 = CARTESIAN_POINT('',(3.915118654871,0.191269731476));
#277 = CARTESIAN_POINT('',(3.969563853209,0.18183363108));
#278 = CARTESIAN_POINT('',(4.024028784464,0.171889134366));
#279 = CARTESIAN_POINT('',(4.07854712112,0.161504770658));
#280 = CARTESIAN_POINT('',(4.178244514161,0.141924303436));
#281 = CARTESIAN_POINT('',(4.221972777356,0.13311627899));
#282 = CARTESIAN_POINT('',(4.265740490237,0.124164692818));
#283 = CARTESIAN_POINT('',(4.310648004532,0.114900167445));
#284 = CARTESIAN_POINT('',(4.356813412082,0.105363000243));
#285 = CARTESIAN_POINT('',(4.403498753838,9.591532666028E-02));
#286 = CARTESIAN_POINT('',(4.47865143743,8.156745246928E-02));
#287 = CARTESIAN_POINT('',(4.507143185499,7.633782044572E-02));
#288 = CARTESIAN_POINT('',(4.536610189563,7.120982129057E-02));
#289 = CARTESIAN_POINT('',(4.567601845493,6.623918218099E-02));
#290 = CARTESIAN_POINT('',(4.599950512235,6.175018214204E-02));
#291 = CARTESIAN_POINT('',(4.633478142106,5.827211847996E-02));
#292 = CARTESIAN_POINT('',(4.690764957628,5.526276420958E-02));
#293 = CARTESIAN_POINT('',(4.712544369969,5.475054386826E-02));
#294 = CARTESIAN_POINT('',(4.734271937933,5.49510913518E-02));
#295 = CARTESIAN_POINT('',(4.755899744536,5.587121331979E-02));
#296 = CARTESIAN_POINT('',(4.777316307077,5.742972909063E-02));
#297 = CARTESIAN_POINT('',(4.798145048121,5.945552204445E-02));
#298 = CARTESIAN_POINT('',(4.834009132961,6.358326679565E-02));
#299 = CARTESIAN_POINT('',(4.850092319551,6.570109379708E-02));
#300 = CARTESIAN_POINT('',(4.865827168707,6.79830030691E-02));
#301 = CARTESIAN_POINT('',(4.881225173238,7.038021758263E-02));
#302 = CARTESIAN_POINT('',(4.896315666269,7.285895025445E-02));
#303 = CARTESIAN_POINT('',(4.911172549076,7.540394340076E-02));
#304 = CARTESIAN_POINT('',(4.94780355947,8.189766681724E-02));
#305 = CARTESIAN_POINT('',(4.969483006255,8.593553472758E-02));
#306 = CARTESIAN_POINT('',(4.990878619241,9.005541179297E-02));
#307 = CARTESIAN_POINT('',(5.011934775643,9.420199411812E-02));
#308 = CARTESIAN_POINT('',(5.03267724174,9.834917327965E-02));
#309 = CARTESIAN_POINT('',(5.053249444678,0.102504335565));
#310 = CARTESIAN_POINT('',(5.105543373019,0.113136090452));
#311 = CARTESIAN_POINT('',(5.13707837398,0.119610626141));
#312 = CARTESIAN_POINT('',(5.168404479721,0.126046837815));
#313 = CARTESIAN_POINT('',(5.19948780187,0.132398843599));
#314 = CARTESIAN_POINT('',(5.230386711024,0.13865224509));
#315 = CARTESIAN_POINT('',(5.261228716656,0.144812062247));
#316 = CARTESIAN_POINT('',(5.347701366672,0.161790628985));
#317 = CARTESIAN_POINT('',(5.403122061878,0.172337678737));
#318 = CARTESIAN_POINT('',(5.45849141282,0.182428513685));
#319 = CARTESIAN_POINT('',(5.513842778616,0.19199113782));
#320 = CARTESIAN_POINT('',(5.569220583283,0.200968118944));
#321 = CARTESIAN_POINT('',(5.624678316141,0.209307553668));
#322 = CARTESIAN_POINT('',(5.765814848276,0.228745354275));
#323 = CARTESIAN_POINT('',(5.851654279948,0.23890439045));
#324 = CARTESIAN_POINT('',(5.937706667447,0.247235080935));
#325 = CARTESIAN_POINT('',(6.023918453592,0.253587454207));
#326 = CARTESIAN_POINT('',(6.110252981603,0.257860453241));
#327 = CARTESIAN_POINT('',(6.196684945448,0.25999999894));
#328 = CARTESIAN_POINT('',(6.28318530718,0.26));
#329 = ( GEOMETRIC_REPRESENTATION_CONTEXT(2) 
PARAMETRIC_REPRESENTATION_CONTEXT() REPRESENTATION_CONTEXT('2D SPACE',''
  ) );
#330 = PCURVE('',#331,#336);
#331 = CYLINDRICAL_SURFACE('',#332,0.255);
#332 = AXIS2_PLACEMENT_3D('',#333,#334,#335);
#333 = CARTESIAN_POINT('',(3.377023160201E-16,5.E-03,-2.6));
#334 = DIRECTION('',(-1.298855061616E-16,0.,1.));
#335 = DIRECTION('',(1.,0.,1.298855061616E-16));
#336 = DEFINITIONAL_REPRESENTATION('',(#337),#460);
#337 = B_SPLINE_CURVE_WITH_KNOTS('',7,(#338,#339,#340,#341,#342,#343,
    #344,#345,#346,#347,#348,#349,#350,#351,#352,#353,#354,#355,#356,
    #357,#358,#359,#360,#361,#362,#363,#364,#365,#366,#367,#368,#369,
    #370,#371,#372,#373,#374,#375,#376,#377,#378,#379,#380,#381,#382,
    #383,#384,#385,#386,#387,#388,#389,#390,#391,#392,#393,#394,#395,
    #396,#397,#398,#399,#400,#401,#402,#403,#404,#405,#406,#407,#408,
    #409,#410,#411,#412,#413,#414,#415,#416,#417,#418,#419,#420,#421,
    #422,#423,#424,#425,#426,#427,#428,#429,#430,#431,#432,#433,#434,
    #435,#436,#437,#438,#439,#440,#441,#442,#443,#444,#445,#446,#447,
    #448,#449,#450,#451,#452,#453,#454,#455,#456,#457,#458,#459),
  .UNSPECIFIED.,.T.,.F.,(8,6,6,6,6,6,6,6,6,6,6,6,6,6,6,6,6,6,6,6,8),(0.,
    9.519983964752E-02,0.157803289303,0.208238952189,0.225724834924,
    0.238960981362,0.259275122558,0.299957778601,0.332871799939,
    0.397068855556,0.492030014601,0.589628891226,0.651286833196,
    0.702187155517,0.734093687576,0.753450019508,0.769854591976,
    0.794139141026,0.831206159046,0.897673542861,1.),.UNSPECIFIED.);
#338 = CARTESIAN_POINT('',(1.570796326795,0.506));
#339 = CARTESIAN_POINT('',(1.486355546722,0.505999997602));
#340 = CARTESIAN_POINT('',(1.401980219707,0.50383626218));
#341 = CARTESIAN_POINT('',(1.317737162962,0.49951514055));
#342 = CARTESIAN_POINT('',(1.233694154078,0.493085592177));
#343 = CARTESIAN_POINT('',(1.149932202891,0.484640463103));
#344 = CARTESIAN_POINT('',(1.066568368961,0.474314832778));
#345 = CARTESIAN_POINT('',(0.929353463091,0.454368266187));
#346 = CARTESIAN_POINT('',(0.875173006191,0.445716771461));
#347 = CARTESIAN_POINT('',(0.821241743274,0.436368142179));
#348 = CARTESIAN_POINT('',(0.767560800879,0.426362128611));
#349 = CARTESIAN_POINT('',(0.714150536321,0.415741499724));
#350 = CARTESIAN_POINT('',(0.661085765701,0.404552985631));
#351 = CARTESIAN_POINT('',(0.566232687783,0.383412073211));
#352 = CARTESIAN_POINT('',(0.525589515516,0.373938657329));
#353 = CARTESIAN_POINT('',(0.485384978138,0.36419907433));
#354 = CARTESIAN_POINT('',(0.444781444948,0.353960284214));
#355 = CARTESIAN_POINT('',(0.403976563612,0.343182872027));
#356 = CARTESIAN_POINT('',(0.364313788421,0.332073618648));
#357 = CARTESIAN_POINT('',(0.31511751199,0.317054378394));
#358 = CARTESIAN_POINT('',(0.302780712854,0.313168059942));
#359 = CARTESIAN_POINT('',(0.290675043413,0.309217138775));
#360 = CARTESIAN_POINT('',(0.278812588661,0.305178777428));
#361 = CARTESIAN_POINT('',(0.267296292306,0.301045984924));
#362 = CARTESIAN_POINT('',(0.256301454001,0.296821427873));
#363 = CARTESIAN_POINT('',(0.238302737069,0.289248594885));
#364 = CARTESIAN_POINT('',(0.230914321282,0.28590994686));
#365 = CARTESIAN_POINT('',(0.224002858491,0.282495976076));
#366 = CARTESIAN_POINT('',(0.217702473044,0.279007911407));
#367 = CARTESIAN_POINT('',(0.21216618824,0.275444728673));
#368 = CARTESIAN_POINT('',(0.207561580201,0.271800347308));
#369 = CARTESIAN_POINT('',(0.198702261768,0.26232160803));
#370 = CARTESIAN_POINT('',(0.19608669699,0.256502554526));
#371 = CARTESIAN_POINT('',(0.196727751545,0.250686497123));
#372 = CARTESIAN_POINT('',(0.200709122915,0.244889546432));
#373 = CARTESIAN_POINT('',(0.20765899991,0.239149421103));
#374 = CARTESIAN_POINT('',(0.216725011784,0.23359646604));
#375 = CARTESIAN_POINT('',(0.246242244075,0.218315528659));
#376 = CARTESIAN_POINT('',(0.272056483614,0.208397654406));
#377 = CARTESIAN_POINT('',(0.301149640816,0.198754030963));
#378 = CARTESIAN_POINT('',(0.330856323757,0.189686645639));
#379 = CARTESIAN_POINT('',(0.359954473164,0.181272479344));
#380 = CARTESIAN_POINT('',(0.389260982901,0.173130811043));
#381 = CARTESIAN_POINT('',(0.447478488547,0.157672626768));
#382 = CARTESIAN_POINT('',(0.473986506704,0.150869696176));
#383 = CARTESIAN_POINT('',(0.500734005625,0.144210188479));
#384 = CARTESIAN_POINT('',(0.527607763159,0.137705384131));
#385 = CARTESIAN_POINT('',(0.554587389046,0.131350999287));
#386 = CARTESIAN_POINT('',(0.581718965637,0.125133461144));
#387 = CARTESIAN_POINT('',(0.662471883873,0.1071437657));
#388 = CARTESIAN_POINT('',(0.716402172676,9.578880451459E-02));
#389 = CARTESIAN_POINT('',(0.770685067794,8.502131848571E-02));
#390 = CARTESIAN_POINT('',(0.825244922331,7.489019024457E-02));
#391 = CARTESIAN_POINT('',(0.880062309986,6.544019739142E-02));
#392 = CARTESIAN_POINT('',(0.935136767339,5.671294371971E-02));
#393 = CARTESIAN_POINT('',(1.072331815082,3.697529646696E-02));
#394 = CARTESIAN_POINT('',(1.154756354082,2.687586356793E-02));
#395 = CARTESIAN_POINT('',(1.237568565745,1.861954363681E-02));
#396 = CARTESIAN_POINT('',(1.320653742327,1.233591286893E-02));
#397 = CARTESIAN_POINT('',(1.403931574421,8.113841587994E-03));
#398 = CARTESIAN_POINT('',(1.487334654416,6.E-03));
#399 = CARTESIAN_POINT('',(1.656576297757,5.999999999999E-03));
#400 = CARTESIAN_POINT('',(1.742290040036,8.232916623869E-03));
#401 = CARTESIAN_POINT('',(1.827867070845,1.269220012763E-02));
#402 = CARTESIAN_POINT('',(1.913236043042,1.932589311895E-02));
#403 = CARTESIAN_POINT('',(1.998311411177,2.803521643836E-02));
#404 = CARTESIAN_POINT('',(2.082968393795,3.867640891903E-02));
#405 = CARTESIAN_POINT('',(2.220097008519,5.889281329295E-02));
#406 = CARTESIAN_POINT('',(2.272940491895,6.74176812666E-02));
#407 = CARTESIAN_POINT('',(2.32554267723,7.660196062155E-02));
#408 = CARTESIAN_POINT('',(2.377902995279,8.640881739524E-02));
#409 = CARTESIAN_POINT('',(2.430002772666,9.679885355371E-02));
#410 = CARTESIAN_POINT('',(2.481772588474,0.107729114495));
#411 = CARTESIAN_POINT('',(2.5753599658,0.128587926787));
#412 = CARTESIAN_POINT('',(2.616003138081,0.138061342673));
#413 = CARTESIAN_POINT('',(2.656207675458,0.147800925672));
#414 = CARTESIAN_POINT('',(2.696811208635,0.158039715784));
#415 = CARTESIAN_POINT('',(2.737616089974,0.168817127972));
#416 = CARTESIAN_POINT('',(2.777278865174,0.179926381354));
#417 = CARTESIAN_POINT('',(2.836709197788,0.198069999299));
#418 = CARTESIAN_POINT('',(2.858162827295,0.20501211699));
#419 = CARTESIAN_POINT('',(2.87905423567,0.21223977044));
#420 = CARTESIAN_POINT('',(2.899157063711,0.219893193077));
#421 = CARTESIAN_POINT('',(2.917199206566,0.227926026682));
#422 = CARTESIAN_POINT('',(2.931138011932,0.236283999856));
#423 = CARTESIAN_POINT('',(2.94318669874,0.250592307946));
#424 = CARTESIAN_POINT('',(2.945232538142,0.25603801437));
#425 = CARTESIAN_POINT('',(2.944429621746,0.261472485535));
#426 = CARTESIAN_POINT('',(2.940754200566,0.266879792457));
#427 = CARTESIAN_POINT('',(2.934520006862,0.272227411329));
#428 = CARTESIAN_POINT('',(2.926393279302,0.277417390603));
#429 = CARTESIAN_POINT('',(2.909790568912,0.286333873784));
#430 = CARTESIAN_POINT('',(2.9012569385,0.290324202519));
#431 = CARTESIAN_POINT('',(2.892040001507,0.29421840778));
#432 = CARTESIAN_POINT('',(2.882330176767,0.298018632234));
#433 = CARTESIAN_POINT('',(2.872258651133,0.301731607014));
#434 = CARTESIAN_POINT('',(2.861881903773,0.305374896856));
#435 = CARTESIAN_POINT('',(2.835303257248,0.314324624592));
#436 = CARTESIAN_POINT('',(2.818689318666,0.319591989974));
#437 = CARTESIAN_POINT('',(2.801628559375,0.324756727235));
#438 = CARTESIAN_POINT('',(2.784335282826,0.329803843082));
#439 = CARTESIAN_POINT('',(2.766907721373,0.334738581911));
#440 = CARTESIAN_POINT('',(2.749301806364,0.339593142646));
#441 = CARTESIAN_POINT('',(2.703835198811,0.351821374707));
#442 = CARTESIAN_POINT('',(2.675764097666,0.35909245532));
#443 = CARTESIAN_POINT('',(2.647409417818,0.366200232518));
#444 = CARTESIAN_POINT('',(2.618924342623,0.373129104616));
#445 = CARTESIAN_POINT('',(2.590333378704,0.379885487184));
#446 = CARTESIAN_POINT('',(2.561568278859,0.386489027121));
#447 = CARTESIAN_POINT('',(2.480386772682,0.404574201052));
#448 = CARTESIAN_POINT('',(2.427746538539,0.41567266973));
#449 = CARTESIAN_POINT('',(2.374765787638,0.426212285094));
#450 = CARTESIAN_POINT('',(2.321517738129,0.436147484089));
#451 = CARTESIAN_POINT('',(2.268022618945,0.445436525595));
#452 = CARTESIAN_POINT('',(2.214281775592,0.454040564529));
#453 = CARTESIAN_POINT('',(2.077168619471,0.474048737688));
#454 = CARTESIAN_POINT('',(1.993455512786,0.484459108836));
#455 = CARTESIAN_POINT('',(1.909339810048,0.492975061371));
#456 = CARTESIAN_POINT('',(1.824939938866,0.499459345876));
#457 = CARTESIAN_POINT('',(1.740337495196,0.503817591206));
#458 = CARTESIAN_POINT('',(1.655600603003,0.505999997592));
#459 = CARTESIAN_POINT('',(1.570796326795,0.506));
#460 = ( GEOMETRIC_REPRESENTATION_CONTEXT(2) 
PARAMETRIC_REPRESENTATION_CONTEXT() REPRESENTATION_CONTEXT('2D SPACE',''
  ) );
#461 = ADVANCED_FACE('',(#462,#577),#331,.T.);
#462 = FACE_BOUND('',#463,.T.);
#463 = EDGE_LOOP('',(#464,#495,#523,#556));
#464 = ORIENTED_EDGE('',*,*,#465,.F.);
#465 = EDGE_CURVE('',#466,#468,#470,.T.);
#466 = VERTEX_POINT('',#467);
#467 = CARTESIAN_POINT('',(-0.255,5.E-03,-2.6));
#468 = VERTEX_POINT('',#469);
#469 = CARTESIAN_POINT('',(0.255,5.E-03,-2.6));
#470 = SURFACE_CURVE('',#471,(#476,#483),.PCURVE_S1.);
#471 = CIRCLE('',#472,0.255);
#472 = AXIS2_PLACEMENT_3D('',#473,#474,#475);
#473 = CARTESIAN_POINT('',(3.377023160201E-16,5.E-03,-2.6));
#474 = DIRECTION('',(1.298855061616E-16,0.,-1.));
#475 = DIRECTION('',(-1.,0.,-1.298855061616E-16));
#476 = PCURVE('',#331,#477);
#477 = DEFINITIONAL_REPRESENTATION('',(#478),#482);
#478 = LINE('',#479,#480);
#479 = CARTESIAN_POINT('',(3.14159265359,0.));
#480 = VECTOR('',#481,1.);
#481 = DIRECTION('',(-1.,0.));
#482 = ( GEOMETRIC_REPRESENTATION_CONTEXT(2) 
PARAMETRIC_REPRESENTATION_CONTEXT() REPRESENTATION_CONTEXT('2D SPACE',''
  ) );
#483 = PCURVE('',#484,#489);
#484 = PLANE('',#485);
#485 = AXIS2_PLACEMENT_3D('',#486,#487,#488);
#486 = CARTESIAN_POINT('',(3.377023160201E-16,5.E-03,-2.6));
#487 = DIRECTION('',(1.298855061616E-16,0.,-1.));
#488 = DIRECTION('',(-1.,0.,-1.298855061616E-16));
#489 = DEFINITIONAL_REPRESENTATION('',(#490),#494);
#490 = CIRCLE('',#491,0.255);
#491 = AXIS2_PLACEMENT_2D('',#492,#493);
#492 = CARTESIAN_POINT('',(0.,0.));
#493 = DIRECTION('',(1.,0.));
#494 = ( GEOMETRIC_REPRESENTATION_CONTEXT(2) 
PARAMETRIC_REPRESENTATION_CONTEXT() REPRESENTATION_CONTEXT('2D SPACE',''
  ) );
#495 = ORIENTED_EDGE('',*,*,#496,.T.);
#496 = EDGE_CURVE('',#466,#497,#499,.T.);
#497 = VERTEX_POINT('',#498);
#498 = CARTESIAN_POINT('',(-0.255,5.E-03,0.38));
#499 = SURFACE_CURVE('',#500,(#504,#511),.PCURVE_S1.);
#500 = LINE('',#501,#502);
#501 = CARTESIAN_POINT('',(-0.255,5.E-03,-2.6));
#502 = VECTOR('',#503,1.);
#503 = DIRECTION('',(-1.298855061616E-16,0.,1.));
#504 = PCURVE('',#331,#505);
#505 = DEFINITIONAL_REPRESENTATION('',(#506),#510);
#506 = LINE('',#507,#508);
#507 = CARTESIAN_POINT('',(3.14159265359,0.));
#508 = VECTOR('',#509,1.);
#509 = DIRECTION('',(0.,1.));
#510 = ( GEOMETRIC_REPRESENTATION_CONTEXT(2) 
PARAMETRIC_REPRESENTATION_CONTEXT() REPRESENTATION_CONTEXT('2D SPACE',''
  ) );
#511 = PCURVE('',#512,#517);
#512 = CYLINDRICAL_SURFACE('',#513,0.255);
#513 = AXIS2_PLACEMENT_3D('',#514,#515,#516);
#514 = CARTESIAN_POINT('',(3.377023160201E-16,5.E-03,-2.6));
#515 = DIRECTION('',(-1.298855061616E-16,0.,1.));
#516 = DIRECTION('',(1.,0.,1.298855061616E-16));
#517 = DEFINITIONAL_REPRESENTATION('',(#518),#522);
#518 = LINE('',#519,#520);
#519 = CARTESIAN_POINT('',(3.14159265359,0.));
#520 = VECTOR('',#521,1.);
#521 = DIRECTION('',(0.,1.));
#522 = ( GEOMETRIC_REPRESENTATION_CONTEXT(2) 
PARAMETRIC_REPRESENTATION_CONTEXT() REPRESENTATION_CONTEXT('2D SPACE',''
  ) );
#523 = ORIENTED_EDGE('',*,*,#524,.T.);
#524 = EDGE_CURVE('',#497,#525,#527,.T.);
#525 = VERTEX_POINT('',#526);
#526 = CARTESIAN_POINT('',(0.255,5.E-03,0.38));
#527 = SURFACE_CURVE('',#528,(#533,#540),.PCURVE_S1.);
#528 = CIRCLE('',#529,0.255);
#529 = AXIS2_PLACEMENT_3D('',#530,#531,#532);
#530 = CARTESIAN_POINT('',(-4.93564923414E-17,5.E-03,0.38));
#531 = DIRECTION('',(1.298855061616E-16,0.,-1.));
#532 = DIRECTION('',(1.,0.,1.298855061616E-16));
#533 = PCURVE('',#331,#534);
#534 = DEFINITIONAL_REPRESENTATION('',(#535),#539);
#535 = LINE('',#536,#537);
#536 = CARTESIAN_POINT('',(6.28318530718,2.98));
#537 = VECTOR('',#538,1.);
#538 = DIRECTION('',(-1.,0.));
#539 = ( GEOMETRIC_REPRESENTATION_CONTEXT(2) 
PARAMETRIC_REPRESENTATION_CONTEXT() REPRESENTATION_CONTEXT('2D SPACE',''
  ) );
#540 = PCURVE('',#541,#546);
#541 = PLANE('',#542);
#542 = AXIS2_PLACEMENT_3D('',#543,#544,#545);
#543 = CARTESIAN_POINT('',(-3.965,2.416,0.38));
#544 = DIRECTION('',(-1.298855061616E-16,0.,1.));
#545 = DIRECTION('',(1.,0.,1.298855061616E-16));
#546 = DEFINITIONAL_REPRESENTATION('',(#547),#555);
#547 = ( BOUNDED_CURVE() B_SPLINE_CURVE(2,(#548,#549,#550,#551,#552,#553
,#554),.UNSPECIFIED.,.T.,.F.) B_SPLINE_CURVE_WITH_KNOTS((1,2,2,2,2,1),(
    -2.094395102393,0.,2.094395102393,4.188790204786,6.28318530718,
8.377580409573),.UNSPECIFIED.) CURVE() GEOMETRIC_REPRESENTATION_ITEM() 
RATIONAL_B_SPLINE_CURVE((1.,0.5,1.,0.5,1.,0.5,1.)) REPRESENTATION_ITEM(
  '') );
#548 = CARTESIAN_POINT('',(4.22,-2.411));
#549 = CARTESIAN_POINT('',(4.22,-2.85267295593));
#550 = CARTESIAN_POINT('',(3.8375,-2.631836477965));
#551 = CARTESIAN_POINT('',(3.455,-2.411));
#552 = CARTESIAN_POINT('',(3.8375,-2.190163522035));
#553 = CARTESIAN_POINT('',(4.22,-1.96932704407));
#554 = CARTESIAN_POINT('',(4.22,-2.411));
#555 = ( GEOMETRIC_REPRESENTATION_CONTEXT(2) 
PARAMETRIC_REPRESENTATION_CONTEXT() REPRESENTATION_CONTEXT('2D SPACE',''
  ) );
#556 = ORIENTED_EDGE('',*,*,#557,.F.);
#557 = EDGE_CURVE('',#468,#525,#558,.T.);
#558 = SURFACE_CURVE('',#559,(#563,#570),.PCURVE_S1.);
#559 = LINE('',#560,#561);
#560 = CARTESIAN_POINT('',(0.255,5.E-03,-2.6));
#561 = VECTOR('',#562,1.);
#562 = DIRECTION('',(-1.298855061616E-16,0.,1.));
#563 = PCURVE('',#331,#564);
#564 = DEFINITIONAL_REPRESENTATION('',(#565),#569);
#565 = LINE('',#566,#567);
#566 = CARTESIAN_POINT('',(0.,0.));
#567 = VECTOR('',#568,1.);
#568 = DIRECTION('',(0.,1.));
#569 = ( GEOMETRIC_REPRESENTATION_CONTEXT(2) 
PARAMETRIC_REPRESENTATION_CONTEXT() REPRESENTATION_CONTEXT('2D SPACE',''
  ) );
#570 = PCURVE('',#512,#571);
#571 = DEFINITIONAL_REPRESENTATION('',(#572),#576);
#572 = LINE('',#573,#574);
#573 = CARTESIAN_POINT('',(6.28318530718,0.));
#574 = VECTOR('',#575,1.);
#575 = DIRECTION('',(0.,1.));
#576 = ( GEOMETRIC_REPRESENTATION_CONTEXT(2) 
PARAMETRIC_REPRESENTATION_CONTEXT() REPRESENTATION_CONTEXT('2D SPACE',''
  ) );
#577 = FACE_BOUND('',#578,.T.);
#578 = EDGE_LOOP('',(#579));
#579 = ORIENTED_EDGE('',*,*,#79,.F.);
#580 = ADVANCED_FACE('',(#581),#66,.T.);
#581 = FACE_BOUND('',#582,.T.);
#582 = EDGE_LOOP('',(#583));
#583 = ORIENTED_EDGE('',*,*,#51,.T.);
#584 = ADVANCED_FACE('',(#585),#484,.T.);
#585 = FACE_BOUND('',#586,.T.);
#586 = EDGE_LOOP('',(#587,#609));
#587 = ORIENTED_EDGE('',*,*,#588,.T.);
#588 = EDGE_CURVE('',#468,#466,#589,.T.);
#589 = SURFACE_CURVE('',#590,(#595,#602),.PCURVE_S1.);
#590 = CIRCLE('',#591,0.255);
#591 = AXIS2_PLACEMENT_3D('',#592,#593,#594);
#592 = CARTESIAN_POINT('',(3.377023160201E-16,5.E-03,-2.6));
#593 = DIRECTION('',(1.298855061616E-16,0.,-1.));
#594 = DIRECTION('',(-1.,0.,-1.298855061616E-16));
#595 = PCURVE('',#484,#596);
#596 = DEFINITIONAL_REPRESENTATION('',(#597),#601);
#597 = CIRCLE('',#598,0.255);
#598 = AXIS2_PLACEMENT_2D('',#599,#600);
#599 = CARTESIAN_POINT('',(0.,0.));
#600 = DIRECTION('',(1.,0.));
#601 = ( GEOMETRIC_REPRESENTATION_CONTEXT(2) 
PARAMETRIC_REPRESENTATION_CONTEXT() REPRESENTATION_CONTEXT('2D SPACE',''
  ) );
#602 = PCURVE('',#512,#603);
#603 = DEFINITIONAL_REPRESENTATION('',(#604),#608);
#604 = LINE('',#605,#606);
#605 = CARTESIAN_POINT('',(9.424777960769,0.));
#606 = VECTOR('',#607,1.);
#607 = DIRECTION('',(-1.,0.));
#608 = ( GEOMETRIC_REPRESENTATION_CONTEXT(2) 
PARAMETRIC_REPRESENTATION_CONTEXT() REPRESENTATION_CONTEXT('2D SPACE',''
  ) );
#609 = ORIENTED_EDGE('',*,*,#465,.T.);
#610 = ADVANCED_FACE('',(#611),#512,.T.);
#611 = FACE_BOUND('',#612,.T.);
#612 = EDGE_LOOP('',(#613,#614,#615,#616));
#613 = ORIENTED_EDGE('',*,*,#496,.F.);
#614 = ORIENTED_EDGE('',*,*,#588,.F.);
#615 = ORIENTED_EDGE('',*,*,#557,.T.);
#616 = ORIENTED_EDGE('',*,*,#617,.T.);
#617 = EDGE_CURVE('',#525,#497,#618,.T.);
#618 = SURFACE_CURVE('',#619,(#624,#631),.PCURVE_S1.);
#619 = CIRCLE('',#620,0.255);
#620 = AXIS2_PLACEMENT_3D('',#621,#622,#623);
#621 = CARTESIAN_POINT('',(-4.93564923414E-17,5.E-03,0.38));
#622 = DIRECTION('',(1.298855061616E-16,0.,-1.));
#623 = DIRECTION('',(1.,0.,1.298855061616E-16));
#624 = PCURVE('',#512,#625);
#625 = DEFINITIONAL_REPRESENTATION('',(#626),#630);
#626 = LINE('',#627,#628);
#627 = CARTESIAN_POINT('',(6.28318530718,2.98));
#628 = VECTOR('',#629,1.);
#629 = DIRECTION('',(-1.,0.));
#630 = ( GEOMETRIC_REPRESENTATION_CONTEXT(2) 
PARAMETRIC_REPRESENTATION_CONTEXT() REPRESENTATION_CONTEXT('2D SPACE',''
  ) );
#631 = PCURVE('',#541,#632);
#632 = DEFINITIONAL_REPRESENTATION('',(#633),#641);
#633 = ( BOUNDED_CURVE() B_SPLINE_CURVE(2,(#634,#635,#636,#637,#638,#639
,#640),.UNSPECIFIED.,.T.,.F.) B_SPLINE_CURVE_WITH_KNOTS((1,2,2,2,2,1),(
    -2.094395102393,0.,2.094395102393,4.188790204786,6.28318530718,
8.377580409573),.UNSPECIFIED.) CURVE() GEOMETRIC_REPRESENTATION_ITEM() 
RATIONAL_B_SPLINE_CURVE((1.,0.5,1.,0.5,1.,0.5,1.)) REPRESENTATION_ITEM(
  '') );
#634 = CARTESIAN_POINT('',(4.22,-2.411));
#635 = CARTESIAN_POINT('',(4.22,-2.85267295593));
#636 = CARTESIAN_POINT('',(3.8375,-2.631836477965));
#637 = CARTESIAN_POINT('',(3.455,-2.411));
#638 = CARTESIAN_POINT('',(3.8375,-2.190163522035));
#639 = CARTESIAN_POINT('',(4.22,-1.96932704407));
#640 = CARTESIAN_POINT('',(4.22,-2.411));
#641 = ( GEOMETRIC_REPRESENTATION_CONTEXT(2) 
PARAMETRIC_REPRESENTATION_CONTEXT() REPRESENTATION_CONTEXT('2D SPACE',''
  ) );
#642 = ADVANCED_FACE('',(#643,#711,#825,#829),#541,.F.);
#643 = FACE_BOUND('',#644,.T.);
#644 = EDGE_LOOP('',(#645,#680));
#645 = ORIENTED_EDGE('',*,*,#646,.F.);
#646 = EDGE_CURVE('',#647,#649,#651,.T.);
#647 = VERTEX_POINT('',#648);
#648 = CARTESIAN_POINT('',(2.795,4.999999999999E-03,0.38));
#649 = VERTEX_POINT('',#650);
#650 = CARTESIAN_POINT('',(2.285,5.E-03,0.38));
#651 = SURFACE_CURVE('',#652,(#657,#668),.PCURVE_S1.);
#652 = CIRCLE('',#653,0.255);
#653 = AXIS2_PLACEMENT_3D('',#654,#655,#656);
#654 = CARTESIAN_POINT('',(2.54,4.999999999999E-03,0.38));
#655 = DIRECTION('',(1.298855061616E-16,0.,-1.));
#656 = DIRECTION('',(1.,0.,1.298855061616E-16));
#657 = PCURVE('',#541,#658);
#658 = DEFINITIONAL_REPRESENTATION('',(#659),#667);
#659 = ( BOUNDED_CURVE() B_SPLINE_CURVE(2,(#660,#661,#662,#663,#664,#665
,#666),.UNSPECIFIED.,.T.,.F.) B_SPLINE_CURVE_WITH_KNOTS((1,2,2,2,2,1),(
    -2.094395102393,0.,2.094395102393,4.188790204786,6.28318530718,
8.377580409573),.UNSPECIFIED.) CURVE() GEOMETRIC_REPRESENTATION_ITEM() 
RATIONAL_B_SPLINE_CURVE((1.,0.5,1.,0.5,1.,0.5,1.)) REPRESENTATION_ITEM(
  '') );
#660 = CARTESIAN_POINT('',(6.76,-2.411));
#661 = CARTESIAN_POINT('',(6.76,-2.85267295593));
#662 = CARTESIAN_POINT('',(6.3775,-2.631836477965));
#663 = CARTESIAN_POINT('',(5.995,-2.411));
#664 = CARTESIAN_POINT('',(6.3775,-2.190163522035));
#665 = CARTESIAN_POINT('',(6.76,-1.96932704407));
#666 = CARTESIAN_POINT('',(6.76,-2.411));
#667 = ( GEOMETRIC_REPRESENTATION_CONTEXT(2) 
PARAMETRIC_REPRESENTATION_CONTEXT() REPRESENTATION_CONTEXT('2D SPACE',''
  ) );
#668 = PCURVE('',#669,#674);
#669 = CYLINDRICAL_SURFACE('',#670,0.255);
#670 = AXIS2_PLACEMENT_3D('',#671,#672,#673);
#671 = CARTESIAN_POINT('',(2.54,4.999999999999E-03,-2.6));
#672 = DIRECTION('',(-1.298855061616E-16,0.,1.));
#673 = DIRECTION('',(1.,0.,1.298855061616E-16));
#674 = DEFINITIONAL_REPRESENTATION('',(#675),#679);
#675 = LINE('',#676,#677);
#676 = CARTESIAN_POINT('',(6.28318530718,2.98));
#677 = VECTOR('',#678,1.);
#678 = DIRECTION('',(-1.,0.));
#679 = ( GEOMETRIC_REPRESENTATION_CONTEXT(2) 
PARAMETRIC_REPRESENTATION_CONTEXT() REPRESENTATION_CONTEXT('2D SPACE',''
  ) );
#680 = ORIENTED_EDGE('',*,*,#681,.F.);
#681 = EDGE_CURVE('',#649,#647,#682,.T.);
#682 = SURFACE_CURVE('',#683,(#688,#699),.PCURVE_S1.);
#683 = CIRCLE('',#684,0.255);
#684 = AXIS2_PLACEMENT_3D('',#685,#686,#687);
#685 = CARTESIAN_POINT('',(2.54,4.999999999999E-03,0.38));
#686 = DIRECTION('',(1.298855061616E-16,0.,-1.));
#687 = DIRECTION('',(1.,0.,1.298855061616E-16));
#688 = PCURVE('',#541,#689);
#689 = DEFINITIONAL_REPRESENTATION('',(#690),#698);
#690 = ( BOUNDED_CURVE() B_SPLINE_CURVE(2,(#691,#692,#693,#694,#695,#696
,#697),.UNSPECIFIED.,.T.,.F.) B_SPLINE_CURVE_WITH_KNOTS((1,2,2,2,2,1),(
    -2.094395102393,0.,2.094395102393,4.188790204786,6.28318530718,
8.377580409573),.UNSPECIFIED.) CURVE() GEOMETRIC_REPRESENTATION_ITEM() 
RATIONAL_B_SPLINE_CURVE((1.,0.5,1.,0.5,1.,0.5,1.)) REPRESENTATION_ITEM(
  '') );
#691 = CARTESIAN_POINT('',(6.76,-2.411));
#692 = CARTESIAN_POINT('',(6.76,-2.85267295593));
#693 = CARTESIAN_POINT('',(6.3775,-2.631836477965));
#694 = CARTESIAN_POINT('',(5.995,-2.411));
#695 = CARTESIAN_POINT('',(6.3775,-2.190163522035));
#696 = CARTESIAN_POINT('',(6.76,-1.96932704407));
#697 = CARTESIAN_POINT('',(6.76,-2.411));
#698 = ( GEOMETRIC_REPRESENTATION_CONTEXT(2) 
PARAMETRIC_REPRESENTATION_CONTEXT() REPRESENTATION_CONTEXT('2D SPACE',''
  ) );
#699 = PCURVE('',#700,#705);
#700 = CYLINDRICAL_SURFACE('',#701,0.255);
#701 = AXIS2_PLACEMENT_3D('',#702,#703,#704);
#702 = CARTESIAN_POINT('',(2.54,4.999999999999E-03,-2.6));
#703 = DIRECTION('',(-1.298855061616E-16,0.,1.));
#704 = DIRECTION('',(1.,0.,1.298855061616E-16));
#705 = DEFINITIONAL_REPRESENTATION('',(#706),#710);
#706 = LINE('',#707,#708);
#707 = CARTESIAN_POINT('',(6.28318530718,2.98));
#708 = VECTOR('',#709,1.);
#709 = DIRECTION('',(-1.,0.));
#710 = ( GEOMETRIC_REPRESENTATION_CONTEXT(2) 
PARAMETRIC_REPRESENTATION_CONTEXT() REPRESENTATION_CONTEXT('2D SPACE',''
  ) );
#711 = FACE_BOUND('',#712,.T.);
#712 = EDGE_LOOP('',(#713,#743,#771,#799));
#713 = ORIENTED_EDGE('',*,*,#714,.F.);
#714 = EDGE_CURVE('',#715,#717,#719,.T.);
#715 = VERTEX_POINT('',#716);
#716 = CARTESIAN_POINT('',(3.965,2.035,0.38));
#717 = VERTEX_POINT('',#718);
#718 = CARTESIAN_POINT('',(-3.965,2.035,0.38));
#719 = SURFACE_CURVE('',#720,(#724,#731),.PCURVE_S1.);
#720 = LINE('',#721,#722);
#721 = CARTESIAN_POINT('',(3.965,2.035,0.38));
#722 = VECTOR('',#723,1.);
#723 = DIRECTION('',(-1.,0.,-1.298855061616E-16));
#724 = PCURVE('',#541,#725);
#725 = DEFINITIONAL_REPRESENTATION('',(#726),#730);
#726 = LINE('',#727,#728);
#727 = CARTESIAN_POINT('',(7.93,-0.381));
#728 = VECTOR('',#729,1.);
#729 = DIRECTION('',(-1.,0.));
#730 = ( GEOMETRIC_REPRESENTATION_CONTEXT(2) 
PARAMETRIC_REPRESENTATION_CONTEXT() REPRESENTATION_CONTEXT('2D SPACE',''
  ) );
#731 = PCURVE('',#732,#737);
#732 = PLANE('',#733);
#733 = AXIS2_PLACEMENT_3D('',#734,#735,#736);
#734 = CARTESIAN_POINT('',(0.,2.035,0.));
#735 = DIRECTION('',(0.,1.,0.));
#736 = DIRECTION('',(0.,0.,1.));
#737 = DEFINITIONAL_REPRESENTATION('',(#738),#742);
#738 = LINE('',#739,#740);
#739 = CARTESIAN_POINT('',(0.38,3.965));
#740 = VECTOR('',#741,1.);
#741 = DIRECTION('',(-1.298855061616E-16,-1.));
#742 = ( GEOMETRIC_REPRESENTATION_CONTEXT(2) 
PARAMETRIC_REPRESENTATION_CONTEXT() REPRESENTATION_CONTEXT('2D SPACE',''
  ) );
#743 = ORIENTED_EDGE('',*,*,#744,.T.);
#744 = EDGE_CURVE('',#715,#745,#747,.T.);
#745 = VERTEX_POINT('',#746);
#746 = CARTESIAN_POINT('',(3.965,-2.415,0.38));
#747 = SURFACE_CURVE('',#748,(#752,#759),.PCURVE_S1.);
#748 = LINE('',#749,#750);
#749 = CARTESIAN_POINT('',(3.965,2.416,0.38));
#750 = VECTOR('',#751,1.);
#751 = DIRECTION('',(-0.,-1.,-0.));
#752 = PCURVE('',#541,#753);
#753 = DEFINITIONAL_REPRESENTATION('',(#754),#758);
#754 = LINE('',#755,#756);
#755 = CARTESIAN_POINT('',(7.93,0.));
#756 = VECTOR('',#757,1.);
#757 = DIRECTION('',(0.,-1.));
#758 = ( GEOMETRIC_REPRESENTATION_CONTEXT(2) 
PARAMETRIC_REPRESENTATION_CONTEXT() REPRESENTATION_CONTEXT('2D SPACE',''
  ) );
#759 = PCURVE('',#760,#765);
#760 = PLANE('',#761);
#761 = AXIS2_PLACEMENT_3D('',#762,#763,#764);
#762 = CARTESIAN_POINT('',(3.965,2.416,-0.62));
#763 = DIRECTION('',(1.,0.,-1.734723475977E-15));
#764 = DIRECTION('',(-1.734723475977E-15,0.,-1.));
#765 = DEFINITIONAL_REPRESENTATION('',(#766),#770);
#766 = LINE('',#767,#768);
#767 = CARTESIAN_POINT('',(-1.,0.));
#768 = VECTOR('',#769,1.);
#769 = DIRECTION('',(0.,-1.));
#770 = ( GEOMETRIC_REPRESENTATION_CONTEXT(2) 
PARAMETRIC_REPRESENTATION_CONTEXT() REPRESENTATION_CONTEXT('2D SPACE',''
  ) );
#771 = ORIENTED_EDGE('',*,*,#772,.T.);
#772 = EDGE_CURVE('',#745,#773,#775,.T.);
#773 = VERTEX_POINT('',#774);
#774 = CARTESIAN_POINT('',(-3.965,-2.415,0.38));
#775 = SURFACE_CURVE('',#776,(#780,#787),.PCURVE_S1.);
#776 = LINE('',#777,#778);
#777 = CARTESIAN_POINT('',(-3.965,-2.415,0.38));
#778 = VECTOR('',#779,1.);
#779 = DIRECTION('',(-1.,-0.,-1.298855061616E-16));
#780 = PCURVE('',#541,#781);
#781 = DEFINITIONAL_REPRESENTATION('',(#782),#786);
#782 = LINE('',#783,#784);
#783 = CARTESIAN_POINT('',(0.,-4.831));
#784 = VECTOR('',#785,1.);
#785 = DIRECTION('',(-1.,0.));
#786 = ( GEOMETRIC_REPRESENTATION_CONTEXT(2) 
PARAMETRIC_REPRESENTATION_CONTEXT() REPRESENTATION_CONTEXT('2D SPACE',''
  ) );
#787 = PCURVE('',#788,#793);
#788 = PLANE('',#789);
#789 = AXIS2_PLACEMENT_3D('',#790,#791,#792);
#790 = CARTESIAN_POINT('',(0.,-2.415,0.));
#791 = DIRECTION('',(0.,-1.,0.));
#792 = DIRECTION('',(0.,0.,-1.));
#793 = DEFINITIONAL_REPRESENTATION('',(#794),#798);
#794 = LINE('',#795,#796);
#795 = CARTESIAN_POINT('',(-0.38,-3.965));
#796 = VECTOR('',#797,1.);
#797 = DIRECTION('',(1.298855061616E-16,-1.));
#798 = ( GEOMETRIC_REPRESENTATION_CONTEXT(2) 
PARAMETRIC_REPRESENTATION_CONTEXT() REPRESENTATION_CONTEXT('2D SPACE',''
  ) );
#799 = ORIENTED_EDGE('',*,*,#800,.F.);
#800 = EDGE_CURVE('',#717,#773,#801,.T.);
#801 = SURFACE_CURVE('',#802,(#806,#813),.PCURVE_S1.);
#802 = LINE('',#803,#804);
#803 = CARTESIAN_POINT('',(-3.965,2.416,0.38));
#804 = VECTOR('',#805,1.);
#805 = DIRECTION('',(-0.,-1.,-0.));
#806 = PCURVE('',#541,#807);
#807 = DEFINITIONAL_REPRESENTATION('',(#808),#812);
#808 = LINE('',#809,#810);
#809 = CARTESIAN_POINT('',(0.,0.));
#810 = VECTOR('',#811,1.);
#811 = DIRECTION('',(0.,-1.));
#812 = ( GEOMETRIC_REPRESENTATION_CONTEXT(2) 
PARAMETRIC_REPRESENTATION_CONTEXT() REPRESENTATION_CONTEXT('2D SPACE',''
  ) );
#813 = PCURVE('',#814,#819);
#814 = PLANE('',#815);
#815 = AXIS2_PLACEMENT_3D('',#816,#817,#818);
#816 = CARTESIAN_POINT('',(-3.965,2.416,-0.62));
#817 = DIRECTION('',(-1.,0.,-8.673617379884E-16));
#818 = DIRECTION('',(-8.673617379884E-16,0.,1.));
#819 = DEFINITIONAL_REPRESENTATION('',(#820),#824);
#820 = LINE('',#821,#822);
#821 = CARTESIAN_POINT('',(1.,0.));
#822 = VECTOR('',#823,1.);
#823 = DIRECTION('',(0.,-1.));
#824 = ( GEOMETRIC_REPRESENTATION_CONTEXT(2) 
PARAMETRIC_REPRESENTATION_CONTEXT() REPRESENTATION_CONTEXT('2D SPACE',''
  ) );
#825 = FACE_BOUND('',#826,.T.);
#826 = EDGE_LOOP('',(#827,#828));
#827 = ORIENTED_EDGE('',*,*,#617,.F.);
#828 = ORIENTED_EDGE('',*,*,#524,.F.);
#829 = FACE_BOUND('',#830,.T.);
#830 = EDGE_LOOP('',(#831,#866));
#831 = ORIENTED_EDGE('',*,*,#832,.F.);
#832 = EDGE_CURVE('',#833,#835,#837,.T.);
#833 = VERTEX_POINT('',#834);
#834 = CARTESIAN_POINT('',(-2.285,5.E-03,0.38));
#835 = VERTEX_POINT('',#836);
#836 = CARTESIAN_POINT('',(-2.795,5.E-03,0.38));
#837 = SURFACE_CURVE('',#838,(#843,#854),.PCURVE_S1.);
#838 = CIRCLE('',#839,0.255);
#839 = AXIS2_PLACEMENT_3D('',#840,#841,#842);
#840 = CARTESIAN_POINT('',(-2.54,5.E-03,0.38));
#841 = DIRECTION('',(1.298855061616E-16,0.,-1.));
#842 = DIRECTION('',(1.,0.,1.298855061616E-16));
#843 = PCURVE('',#541,#844);
#844 = DEFINITIONAL_REPRESENTATION('',(#845),#853);
#845 = ( BOUNDED_CURVE() B_SPLINE_CURVE(2,(#846,#847,#848,#849,#850,#851
,#852),.UNSPECIFIED.,.T.,.F.) B_SPLINE_CURVE_WITH_KNOTS((1,2,2,2,2,1),(
    -2.094395102393,0.,2.094395102393,4.188790204786,6.28318530718,
8.377580409573),.UNSPECIFIED.) CURVE() GEOMETRIC_REPRESENTATION_ITEM() 
RATIONAL_B_SPLINE_CURVE((1.,0.5,1.,0.5,1.,0.5,1.)) REPRESENTATION_ITEM(
  '') );
#846 = CARTESIAN_POINT('',(1.68,-2.411));
#847 = CARTESIAN_POINT('',(1.68,-2.85267295593));
#848 = CARTESIAN_POINT('',(1.2975,-2.631836477965));
#849 = CARTESIAN_POINT('',(0.915,-2.411));
#850 = CARTESIAN_POINT('',(1.2975,-2.190163522035));
#851 = CARTESIAN_POINT('',(1.68,-1.96932704407));
#852 = CARTESIAN_POINT('',(1.68,-2.411));
#853 = ( GEOMETRIC_REPRESENTATION_CONTEXT(2) 
PARAMETRIC_REPRESENTATION_CONTEXT() REPRESENTATION_CONTEXT('2D SPACE',''
  ) );
#854 = PCURVE('',#855,#860);
#855 = CYLINDRICAL_SURFACE('',#856,0.255);
#856 = AXIS2_PLACEMENT_3D('',#857,#858,#859);
#857 = CARTESIAN_POINT('',(-2.54,5.E-03,-2.6));
#858 = DIRECTION('',(-1.298855061616E-16,0.,1.));
#859 = DIRECTION('',(1.,0.,1.298855061616E-16));
#860 = DEFINITIONAL_REPRESENTATION('',(#861),#865);
#861 = LINE('',#862,#863);
#862 = CARTESIAN_POINT('',(6.28318530718,2.98));
#863 = VECTOR('',#864,1.);
#864 = DIRECTION('',(-1.,0.));
#865 = ( GEOMETRIC_REPRESENTATION_CONTEXT(2) 
PARAMETRIC_REPRESENTATION_CONTEXT() REPRESENTATION_CONTEXT('2D SPACE',''
  ) );
#866 = ORIENTED_EDGE('',*,*,#867,.F.);
#867 = EDGE_CURVE('',#835,#833,#868,.T.);
#868 = SURFACE_CURVE('',#869,(#874,#885),.PCURVE_S1.);
#869 = CIRCLE('',#870,0.255);
#870 = AXIS2_PLACEMENT_3D('',#871,#872,#873);
#871 = CARTESIAN_POINT('',(-2.54,5.E-03,0.38));
#872 = DIRECTION('',(1.298855061616E-16,0.,-1.));
#873 = DIRECTION('',(1.,0.,1.298855061616E-16));
#874 = PCURVE('',#541,#875);
#875 = DEFINITIONAL_REPRESENTATION('',(#876),#884);
#876 = ( BOUNDED_CURVE() B_SPLINE_CURVE(2,(#877,#878,#879,#880,#881,#882
,#883),.UNSPECIFIED.,.T.,.F.) B_SPLINE_CURVE_WITH_KNOTS((1,2,2,2,2,1),(
    -2.094395102393,0.,2.094395102393,4.188790204786,6.28318530718,
8.377580409573),.UNSPECIFIED.) CURVE() GEOMETRIC_REPRESENTATION_ITEM() 
RATIONAL_B_SPLINE_CURVE((1.,0.5,1.,0.5,1.,0.5,1.)) REPRESENTATION_ITEM(
  '') );
#877 = CARTESIAN_POINT('',(1.68,-2.411));
#878 = CARTESIAN_POINT('',(1.68,-2.85267295593));
#879 = CARTESIAN_POINT('',(1.2975,-2.631836477965));
#880 = CARTESIAN_POINT('',(0.915,-2.411));
#881 = CARTESIAN_POINT('',(1.2975,-2.190163522035));
#882 = CARTESIAN_POINT('',(1.68,-1.96932704407));
#883 = CARTESIAN_POINT('',(1.68,-2.411));
#884 = ( GEOMETRIC_REPRESENTATION_CONTEXT(2) 
PARAMETRIC_REPRESENTATION_CONTEXT() REPRESENTATION_CONTEXT('2D SPACE',''
  ) );
#885 = PCURVE('',#886,#891);
#886 = CYLINDRICAL_SURFACE('',#887,0.255);
#887 = AXIS2_PLACEMENT_3D('',#888,#889,#890);
#888 = CARTESIAN_POINT('',(-2.54,5.E-03,-2.6));
#889 = DIRECTION('',(-1.298855061616E-16,0.,1.));
#890 = DIRECTION('',(1.,0.,1.298855061616E-16));
#891 = DEFINITIONAL_REPRESENTATION('',(#892),#896);
#892 = LINE('',#893,#894);
#893 = CARTESIAN_POINT('',(6.28318530718,2.98));
#894 = VECTOR('',#895,1.);
#895 = DIRECTION('',(-1.,0.));
#896 = ( GEOMETRIC_REPRESENTATION_CONTEXT(2) 
PARAMETRIC_REPRESENTATION_CONTEXT() REPRESENTATION_CONTEXT('2D SPACE',''
  ) );
#897 = ADVANCED_FACE('',(#898),#669,.T.);
#898 = FACE_BOUND('',#899,.T.);
#899 = EDGE_LOOP('',(#900,#923,#952,#973));
#900 = ORIENTED_EDGE('',*,*,#901,.F.);
#901 = EDGE_CURVE('',#902,#649,#904,.T.);
#902 = VERTEX_POINT('',#903);
#903 = CARTESIAN_POINT('',(2.285,5.E-03,-2.6));
#904 = SURFACE_CURVE('',#905,(#909,#916),.PCURVE_S1.);
#905 = LINE('',#906,#907);
#906 = CARTESIAN_POINT('',(2.285,5.E-03,-2.6));
#907 = VECTOR('',#908,1.);
#908 = DIRECTION('',(-1.298855061616E-16,0.,1.));
#909 = PCURVE('',#669,#910);
#910 = DEFINITIONAL_REPRESENTATION('',(#911),#915);
#911 = LINE('',#912,#913);
#912 = CARTESIAN_POINT('',(3.14159265359,0.));
#913 = VECTOR('',#914,1.);
#914 = DIRECTION('',(0.,1.));
#915 = ( GEOMETRIC_REPRESENTATION_CONTEXT(2) 
PARAMETRIC_REPRESENTATION_CONTEXT() REPRESENTATION_CONTEXT('2D SPACE',''
  ) );
#916 = PCURVE('',#700,#917);
#917 = DEFINITIONAL_REPRESENTATION('',(#918),#922);
#918 = LINE('',#919,#920);
#919 = CARTESIAN_POINT('',(3.14159265359,0.));
#920 = VECTOR('',#921,1.);
#921 = DIRECTION('',(0.,1.));
#922 = ( GEOMETRIC_REPRESENTATION_CONTEXT(2) 
PARAMETRIC_REPRESENTATION_CONTEXT() REPRESENTATION_CONTEXT('2D SPACE',''
  ) );
#923 = ORIENTED_EDGE('',*,*,#924,.F.);
#924 = EDGE_CURVE('',#925,#902,#927,.T.);
#925 = VERTEX_POINT('',#926);
#926 = CARTESIAN_POINT('',(2.795,4.999999999999E-03,-2.6));
#927 = SURFACE_CURVE('',#928,(#933,#940),.PCURVE_S1.);
#928 = CIRCLE('',#929,0.255);
#929 = AXIS2_PLACEMENT_3D('',#930,#931,#932);
#930 = CARTESIAN_POINT('',(2.54,4.999999999999E-03,-2.6));
#931 = DIRECTION('',(1.298855061616E-16,0.,-1.));
#932 = DIRECTION('',(-1.,0.,-1.298855061616E-16));
#933 = PCURVE('',#669,#934);
#934 = DEFINITIONAL_REPRESENTATION('',(#935),#939);
#935 = LINE('',#936,#937);
#936 = CARTESIAN_POINT('',(9.424777960769,0.));
#937 = VECTOR('',#938,1.);
#938 = DIRECTION('',(-1.,0.));
#939 = ( GEOMETRIC_REPRESENTATION_CONTEXT(2) 
PARAMETRIC_REPRESENTATION_CONTEXT() REPRESENTATION_CONTEXT('2D SPACE',''
  ) );
#940 = PCURVE('',#941,#946);
#941 = PLANE('',#942);
#942 = AXIS2_PLACEMENT_3D('',#943,#944,#945);
#943 = CARTESIAN_POINT('',(2.54,4.999999999999E-03,-2.6));
#944 = DIRECTION('',(1.298855061616E-16,0.,-1.));
#945 = DIRECTION('',(-1.,0.,-1.298855061616E-16));
#946 = DEFINITIONAL_REPRESENTATION('',(#947),#951);
#947 = CIRCLE('',#948,0.255);
#948 = AXIS2_PLACEMENT_2D('',#949,#950);
#949 = CARTESIAN_POINT('',(0.,0.));
#950 = DIRECTION('',(1.,0.));
#951 = ( GEOMETRIC_REPRESENTATION_CONTEXT(2) 
PARAMETRIC_REPRESENTATION_CONTEXT() REPRESENTATION_CONTEXT('2D SPACE',''
  ) );
#952 = ORIENTED_EDGE('',*,*,#953,.T.);
#953 = EDGE_CURVE('',#925,#647,#954,.T.);
#954 = SURFACE_CURVE('',#955,(#959,#966),.PCURVE_S1.);
#955 = LINE('',#956,#957);
#956 = CARTESIAN_POINT('',(2.795,4.999999999999E-03,-2.6));
#957 = VECTOR('',#958,1.);
#958 = DIRECTION('',(-1.298855061616E-16,0.,1.));
#959 = PCURVE('',#669,#960);
#960 = DEFINITIONAL_REPRESENTATION('',(#961),#965);
#961 = LINE('',#962,#963);
#962 = CARTESIAN_POINT('',(6.28318530718,0.));
#963 = VECTOR('',#964,1.);
#964 = DIRECTION('',(0.,1.));
#965 = ( GEOMETRIC_REPRESENTATION_CONTEXT(2) 
PARAMETRIC_REPRESENTATION_CONTEXT() REPRESENTATION_CONTEXT('2D SPACE',''
  ) );
#966 = PCURVE('',#700,#967);
#967 = DEFINITIONAL_REPRESENTATION('',(#968),#972);
#968 = LINE('',#969,#970);
#969 = CARTESIAN_POINT('',(0.,0.));
#970 = VECTOR('',#971,1.);
#971 = DIRECTION('',(0.,1.));
#972 = ( GEOMETRIC_REPRESENTATION_CONTEXT(2) 
PARAMETRIC_REPRESENTATION_CONTEXT() REPRESENTATION_CONTEXT('2D SPACE',''
  ) );
#973 = ORIENTED_EDGE('',*,*,#646,.T.);
#974 = ADVANCED_FACE('',(#975,#1002),#700,.T.);
#975 = FACE_BOUND('',#976,.T.);
#976 = EDGE_LOOP('',(#977,#999,#1000,#1001));
#977 = ORIENTED_EDGE('',*,*,#978,.F.);
#978 = EDGE_CURVE('',#902,#925,#979,.T.);
#979 = SURFACE_CURVE('',#980,(#985,#992),.PCURVE_S1.);
#980 = CIRCLE('',#981,0.255);
#981 = AXIS2_PLACEMENT_3D('',#982,#983,#984);
#982 = CARTESIAN_POINT('',(2.54,4.999999999999E-03,-2.6));
#983 = DIRECTION('',(1.298855061616E-16,0.,-1.));
#984 = DIRECTION('',(-1.,0.,-1.298855061616E-16));
#985 = PCURVE('',#700,#986);
#986 = DEFINITIONAL_REPRESENTATION('',(#987),#991);
#987 = LINE('',#988,#989);
#988 = CARTESIAN_POINT('',(3.14159265359,0.));
#989 = VECTOR('',#990,1.);
#990 = DIRECTION('',(-1.,0.));
#991 = ( GEOMETRIC_REPRESENTATION_CONTEXT(2) 
PARAMETRIC_REPRESENTATION_CONTEXT() REPRESENTATION_CONTEXT('2D SPACE',''
  ) );
#992 = PCURVE('',#941,#993);
#993 = DEFINITIONAL_REPRESENTATION('',(#994),#998);
#994 = CIRCLE('',#995,0.255);
#995 = AXIS2_PLACEMENT_2D('',#996,#997);
#996 = CARTESIAN_POINT('',(0.,0.));
#997 = DIRECTION('',(1.,0.));
#998 = ( GEOMETRIC_REPRESENTATION_CONTEXT(2) 
PARAMETRIC_REPRESENTATION_CONTEXT() REPRESENTATION_CONTEXT('2D SPACE',''
  ) );
#999 = ORIENTED_EDGE('',*,*,#901,.T.);
#1000 = ORIENTED_EDGE('',*,*,#681,.T.);
#1001 = ORIENTED_EDGE('',*,*,#953,.F.);
#1002 = FACE_BOUND('',#1003,.T.);
#1003 = EDGE_LOOP('',(#1004));
#1004 = ORIENTED_EDGE('',*,*,#1005,.F.);
#1005 = EDGE_CURVE('',#1006,#1006,#1008,.T.);
#1006 = VERTEX_POINT('',#1007);
#1007 = CARTESIAN_POINT('',(2.54,0.26,-2.09));
#1008 = SURFACE_CURVE('',#1009,(#1132,#1258),.PCURVE_S1.);
#1009 = B_SPLINE_CURVE_WITH_KNOTS('',7,(#1010,#1011,#1012,#1013,#1014,
    #1015,#1016,#1017,#1018,#1019,#1020,#1021,#1022,#1023,#1024,#1025,
    #1026,#1027,#1028,#1029,#1030,#1031,#1032,#1033,#1034,#1035,#1036,
    #1037,#1038,#1039,#1040,#1041,#1042,#1043,#1044,#1045,#1046,#1047,
    #1048,#1049,#1050,#1051,#1052,#1053,#1054,#1055,#1056,#1057,#1058,
    #1059,#1060,#1061,#1062,#1063,#1064,#1065,#1066,#1067,#1068,#1069,
    #1070,#1071,#1072,#1073,#1074,#1075,#1076,#1077,#1078,#1079,#1080,
    #1081,#1082,#1083,#1084,#1085,#1086,#1087,#1088,#1089,#1090,#1091,
    #1092,#1093,#1094,#1095,#1096,#1097,#1098,#1099,#1100,#1101,#1102,
    #1103,#1104,#1105,#1106,#1107,#1108,#1109,#1110,#1111,#1112,#1113,
    #1114,#1115,#1116,#1117,#1118,#1119,#1120,#1121,#1122,#1123,#1124,
    #1125,#1126,#1127,#1128,#1129,#1130,#1131),.UNSPECIFIED.,.T.,.F.,(8,
    6,6,6,6,6,6,6,6,6,6,6,6,6,6,6,6,6,6,6,8),(0.,9.51998390312E-02,
    0.157803287678,0.208238949751,0.225724832211,0.238960978466,
    0.259275119431,0.299957775357,0.332871796702,0.397068852332,
    0.492030011396,0.589628888041,0.651286830024,0.702187152369,
    0.734093684424,0.753450016445,0.769854589036,0.794139138315,
    0.831206156682,0.897673541112,1.),.UNSPECIFIED.);
#1010 = CARTESIAN_POINT('',(2.54,0.26,-2.09));
#1011 = CARTESIAN_POINT('',(2.561532391673,0.26,-2.09));
#1012 = CARTESIAN_POINT('',(2.583048183582,0.257878755026,-2.09216373948
    ));
#1013 = CARTESIAN_POINT('',(2.604279159226,0.253642159682,
    -2.096484860745));
#1014 = CARTESIAN_POINT('',(2.624959864912,0.247343364619,
    -2.102914407352));
#1015 = CARTESIAN_POINT('',(2.644833687643,0.239081797428,
    -2.111359536373));
#1016 = CARTESIAN_POINT('',(2.663662130122,0.229005033662,
    -2.121685167106));
#1017 = CARTESIAN_POINT('',(2.69279470968,0.209625173075,-2.141631733813
    ));
#1018 = CARTESIAN_POINT('',(2.703809748981,0.201238884466,
    -2.150283228539));
#1019 = CARTESIAN_POINT('',(2.714235594735,0.19220337388,-2.159631857822
    ));
#1020 = CARTESIAN_POINT('',(2.724030752284,0.182571692506,
    -2.169637871389));
#1021 = CARTESIAN_POINT('',(2.733153856708,0.17240253617,-2.180258500276
    ));
#1022 = CARTESIAN_POINT('',(2.741563239132,0.161769582105,
    -2.191447014369));
#1023 = CARTESIAN_POINT('',(2.755390811497,0.141924303434,
    -2.212587926789));
#1024 = CARTESIAN_POINT('',(2.760878772202,0.133116278991,
    -2.222061342671));
#1025 = CARTESIAN_POINT('',(2.765908485673,0.12416469282,-2.23180092567)
  );
#1026 = CARTESIAN_POINT('',(2.770580126075,0.114900167443,
    -2.242039715786));
#1027 = CARTESIAN_POINT('',(2.774792583226,0.105363000243,
    -2.252817127973));
#1028 = CARTESIAN_POINT('',(2.778424370579,9.591532666138E-02,
    -2.263926381352));
#1029 = CARTESIAN_POINT('',(2.782463181719,8.403819332051E-02,
    -2.278945621607));
#1030 = CARTESIAN_POINT('',(2.783430957028,8.10445104868E-02,
    -2.282831940057));
#1031 = CARTESIAN_POINT('',(2.784338100749,7.809329303482E-02,
    -2.286782861224));
#1032 = CARTESIAN_POINT('',(2.785186058886,7.518909836789E-02,
    -2.290821222573));
#1033 = CARTESIAN_POINT('',(2.78597012313,7.235865833648E-02,
    -2.294954015077));
#1034 = CARTESIAN_POINT('',(2.786683184702,6.96469673056E-02,
    -2.299178572126));
#1035 = CARTESIAN_POINT('',(2.787801145671,6.519553384056E-02,
    -2.306751405122));
#1036 = CARTESIAN_POINT('',(2.788242784533,6.336388735903E-02,
    -2.310090053141));
#1037 = CARTESIAN_POINT('',(2.788640154622,6.164674273234E-02,
    -2.313504023917));
#1038 = CARTESIAN_POINT('',(2.788989435229,6.007849177124E-02,
    -2.316992088587));
#1039 = CARTESIAN_POINT('',(2.78928685074,5.869838286596E-02,
    -2.320555271328));
#1040 = CARTESIAN_POINT('',(2.789528286292,5.754929770986E-02,
    -2.324199652701));
#1041 = CARTESIAN_POINT('',(2.789986105109,5.53370470208E-02,
    -2.33367839197));
#1042 = CARTESIAN_POINT('',(2.790112744958,5.468218599915E-02,
    -2.339497445474));
#1043 = CARTESIAN_POINT('',(2.790078720288,5.4842040557E-02,
    -2.345313502877));
#1044 = CARTESIAN_POINT('',(2.789886954424,5.583907349163E-02,
    -2.351110453568));
#1045 = CARTESIAN_POINT('',(2.789538368677,5.75767874563E-02,
    -2.356850578897));
#1046 = CARTESIAN_POINT('',(2.789046778141,5.983599168378E-02,
    -2.36240353396));
#1047 = CARTESIAN_POINT('',(2.787356070537,6.717054315291E-02,
    -2.377684471427));
#1048 = CARTESIAN_POINT('',(2.785765377544,7.355900594081E-02,
    -2.387602345438));
#1049 = CARTESIAN_POINT('',(2.783747975169,8.070465458615E-02,
    -2.397245969107));
#1050 = CARTESIAN_POINT('',(2.781375840252,8.791102033209E-02,
    -2.406313354423));
#1051 = CARTESIAN_POINT('',(2.778820895357,9.48812146946E-02,
    -2.414727520579));
#1052 = CARTESIAN_POINT('',(2.776044451492,0.101826440068,
    -2.422869188982));
#1053 = CARTESIAN_POINT('',(2.769971513123,0.115372923686,
    -2.438327373232));
#1054 = CARTESIAN_POINT('',(2.767022044153,0.121458514882,
    -2.445130303823));
#1055 = CARTESIAN_POINT('',(2.763855325265,0.127505201521,
    -2.451789811521));
#1056 = CARTESIAN_POINT('',(2.760483324854,0.13347800849,-2.458294615869
    ));
#1057 = CARTESIAN_POINT('',(2.756911447266,0.139364566109,
    -2.464649000713));
#1058 = CARTESIAN_POINT('',(2.75313627038,0.145166474553,-2.470866538856
    ));
#1059 = CARTESIAN_POINT('',(2.741355173174,0.162055405002,-2.4888562343)
  );
#1060 = CARTESIAN_POINT('',(2.732791829485,0.172849527619,
    -2.500211195485));
#1061 = CARTESIAN_POINT('',(2.723492634247,0.183162425911,
    -2.510978681514));
#1062 = CARTESIAN_POINT('',(2.713501245802,0.192917556688,
    -2.521109809755));
#1063 = CARTESIAN_POINT('',(2.702861048088,0.202053866474,
    -2.530559802609));
#1064 = CARTESIAN_POINT('',(2.691615681714,0.210515964546,-2.53928705628
    ));
#1065 = CARTESIAN_POINT('',(2.662358419843,0.229697843052,
    -2.559024703533));
#1066 = CARTESIAN_POINT('',(2.643688106314,0.239554951723,
    -2.569124136432));
#1067 = CARTESIAN_POINT('',(2.624006156062,0.247632243498,
    -2.577380456363));
#1068 = CARTESIAN_POINT('',(2.603544069457,0.253788206912,
    -2.583664087131));
#1069 = CARTESIAN_POINT('',(2.582550571641,0.257927659553,
    -2.587886158412));
#1070 = CARTESIAN_POINT('',(2.561282726457,0.26,-2.59));
#1071 = CARTESIAN_POINT('',(2.518126107405,0.26,-2.59));
#1072 = CARTESIAN_POINT('',(2.496269027066,0.257810936265,
    -2.587767083376));
#1073 = CARTESIAN_POINT('',(2.474710028694,0.253438872717,
    -2.583307799872));
#1074 = CARTESIAN_POINT('',(2.453727445891,0.246940255107,
    -2.576674106881));
#1075 = CARTESIAN_POINT('',(2.433590110505,0.238420834093,
    -2.567964783562));
#1076 = CARTESIAN_POINT('',(2.414547252747,0.228037750284,
    -2.557323591081));
#1077 = CARTESIAN_POINT('',(2.385612459394,0.208402971358,
    -2.537107186707));
#1078 = CARTESIAN_POINT('',(2.374933013517,0.200142705071,
    -2.528582318733));
#1079 = CARTESIAN_POINT('',(2.364819312057,0.191269731476,
    -2.519398039379));
#1080 = CARTESIAN_POINT('',(2.355309263352,0.181833631081,
    -2.509591182605));
#1081 = CARTESIAN_POINT('',(2.346440771949,0.171889134366,
    -2.499201146446));
#1082 = CARTESIAN_POINT('',(2.338252248496,0.161504770658,
    -2.488270885505));
#1083 = CARTESIAN_POINT('',(2.324609188503,0.141924303434,-2.46741207321
    ));
#1084 = CARTESIAN_POINT('',(2.319121227798,0.133116278991,
    -2.457938657329));
#1085 = CARTESIAN_POINT('',(2.314091514327,0.12416469282,-2.44819907433)
  );
#1086 = CARTESIAN_POINT('',(2.309419873925,0.114900167443,
    -2.437960284215));
#1087 = CARTESIAN_POINT('',(2.305207416774,0.105363000241,
    -2.427182872026));
#1088 = CARTESIAN_POINT('',(2.301575629421,9.591532666209E-02,
    -2.416073618648));
#1089 = CARTESIAN_POINT('',(2.29669664453,8.156745247142E-02,
    -2.397930000704));
#1090 = CARTESIAN_POINT('',(2.295082987693,7.633782044236E-02,
    -2.390987883006));
#1091 = CARTESIAN_POINT('',(2.293631943439,7.120982129041E-02,
    -2.383760229559));
#1092 = CARTESIAN_POINT('',(2.29236288836,6.623918218393E-02,
    -2.376106806926));
#1093 = CARTESIAN_POINT('',(2.291352091879,6.175018214114E-02,
    -2.368073973319));
#1094 = CARTESIAN_POINT('',(2.290619290453,5.82721184794E-02,
    -2.359716000141));
#1095 = CARTESIAN_POINT('',(2.289999999209,5.526276420455E-02,
    -2.34540769203));
#1096 = CARTESIAN_POINT('',(2.289900995169,5.475054387321E-02,
    -2.339961985623));
#1097 = CARTESIAN_POINT('',(2.289942055325,5.495109135372E-02,
    -2.334527514481));
#1098 = CARTESIAN_POINT('',(2.290120499737,5.587121331285E-02,
    -2.329120207563));
#1099 = CARTESIAN_POINT('',(2.290434371508,5.742972908601E-02,
    -2.323772588672));
#1100 = CARTESIAN_POINT('',(2.290871825308,5.945552205502E-02,
    -2.318582609375));
#1101 = CARTESIAN_POINT('',(2.291813028799,6.358326679207E-02,
    -2.309666126224));
#1102 = CARTESIAN_POINT('',(2.292313471658,6.570109380128E-02,
    -2.305675797474));
#1103 = CARTESIAN_POINT('',(2.292877178144,6.798300307193E-02,
    -2.301781592214));
#1104 = CARTESIAN_POINT('',(2.293497985284,7.038021757888E-02,
    -2.297981367771));
#1105 = CARTESIAN_POINT('',(2.294171306253,7.285895025061E-02,
    -2.294268392993));
#1106 = CARTESIAN_POINT('',(2.29489644782,7.540394340591E-02,
    -2.290625103137));
#1107 = CARTESIAN_POINT('',(2.296837273963,8.189766681744E-02,
    -2.281675375408));
#1108 = CARTESIAN_POINT('',(2.298121933094,8.593553472749E-02,
    -2.276408010026));
#1109 = CARTESIAN_POINT('',(2.299523437952,9.005541179287E-02,
    -2.271243272765));
#1110 = CARTESIAN_POINT('',(2.301028901777,9.420199411821E-02,
    -2.266196156918));
#1111 = CARTESIAN_POINT('',(2.302630330584,9.834917327977E-02,
    -2.261261418089));
#1112 = CARTESIAN_POINT('',(2.304332935446,0.102504335565,
    -2.256406857354));
#1113 = CARTESIAN_POINT('',(2.308957465097,0.113136090451,
    -2.244178625293));
#1114 = CARTESIAN_POINT('',(2.312018899859,0.11961062614,-2.236907544681
    ));
#1115 = CARTESIAN_POINT('',(2.315326739894,0.126046837815,
    -2.229799767481));
#1116 = CARTESIAN_POINT('',(2.31886499997,0.132398843599,-2.222870895383
    ));
#1117 = CARTESIAN_POINT('',(2.322626476398,0.13865224509,-2.216114512816
    ));
#1118 = CARTESIAN_POINT('',(2.326616504619,0.144812062247,-2.20951097288
    ));
#1119 = CARTESIAN_POINT('',(2.338460128808,0.161790628985,
    -2.191425798947));
#1120 = CARTESIAN_POINT('',(2.346802671578,0.172337678737,-2.18032733027
    ));
#1121 = CARTESIAN_POINT('',(2.355847551252,0.182428513685,
    -2.169787714907));
#1122 = CARTESIAN_POINT('',(2.36555414345,0.19199113782,-2.159852515911)
  );
#1123 = CARTESIAN_POINT('',(2.375882127358,0.200968118944,
    -2.150563474404));
#1124 = CARTESIAN_POINT('',(2.386791052081,0.209307553668,
    -2.141959435471));
#1125 = CARTESIAN_POINT('',(2.415853795564,0.228745354367,
    -2.121951262217));
#1126 = CARTESIAN_POINT('',(2.434740538513,0.238904391534,
    -2.111540890627));
#1127 = CARTESIAN_POINT('',(2.454685539817,0.247235080399,
    -2.103024938141));
#1128 = CARTESIAN_POINT('',(2.475447565234,0.253587452818,
    -2.096540655452));
#1129 = CARTESIAN_POINT('',(2.496766922977,0.257860453226,
    -2.092182410513));
#1130 = CARTESIAN_POINT('',(2.518374916835,0.26,-2.09));
#1131 = CARTESIAN_POINT('',(2.54,0.26,-2.09));
#1132 = PCURVE('',#700,#1133);
#1133 = DEFINITIONAL_REPRESENTATION('',(#1134),#1257);
#1134 = B_SPLINE_CURVE_WITH_KNOTS('',7,(#1135,#1136,#1137,#1138,#1139,
    #1140,#1141,#1142,#1143,#1144,#1145,#1146,#1147,#1148,#1149,#1150,
    #1151,#1152,#1153,#1154,#1155,#1156,#1157,#1158,#1159,#1160,#1161,
    #1162,#1163,#1164,#1165,#1166,#1167,#1168,#1169,#1170,#1171,#1172,
    #1173,#1174,#1175,#1176,#1177,#1178,#1179,#1180,#1181,#1182,#1183,
    #1184,#1185,#1186,#1187,#1188,#1189,#1190,#1191,#1192,#1193,#1194,
    #1195,#1196,#1197,#1198,#1199,#1200,#1201,#1202,#1203,#1204,#1205,
    #1206,#1207,#1208,#1209,#1210,#1211,#1212,#1213,#1214,#1215,#1216,
    #1217,#1218,#1219,#1220,#1221,#1222,#1223,#1224,#1225,#1226,#1227,
    #1228,#1229,#1230,#1231,#1232,#1233,#1234,#1235,#1236,#1237,#1238,
    #1239,#1240,#1241,#1242,#1243,#1244,#1245,#1246,#1247,#1248,#1249,
    #1250,#1251,#1252,#1253,#1254,#1255,#1256),.UNSPECIFIED.,.T.,.F.,(8,
    6,6,6,6,6,6,6,6,6,6,6,6,6,6,6,6,6,6,6,8),(0.,9.51998390312E-02,
    0.157803287678,0.208238949751,0.225724832211,0.238960978466,
    0.259275119431,0.299957775357,0.332871796702,0.397068852332,
    0.492030011396,0.589628888041,0.651286830024,0.702187152369,
    0.734093684424,0.753450016445,0.769854589036,0.794139138315,
    0.831206156682,0.897673541112,1.),.UNSPECIFIED.);
#1135 = CARTESIAN_POINT('',(1.570796326795,0.51));
#1136 = CARTESIAN_POINT('',(1.486355575136,0.51));
#1137 = CARTESIAN_POINT('',(1.401980211545,0.50783626052));
#1138 = CARTESIAN_POINT('',(1.31773714384,0.503515139255));
#1139 = CARTESIAN_POINT('',(1.233694151624,0.497085592648));
#1140 = CARTESIAN_POINT('',(1.149932213303,0.488640463627));
#1141 = CARTESIAN_POINT('',(1.066568369759,0.478314832894));
#1142 = CARTESIAN_POINT('',(0.929353463091,0.458368266187));
#1143 = CARTESIAN_POINT('',(0.875173006191,0.449716771461));
#1144 = CARTESIAN_POINT('',(0.821241743273,0.440368142178));
#1145 = CARTESIAN_POINT('',(0.767560800879,0.430362128611));
#1146 = CARTESIAN_POINT('',(0.714150536321,0.419741499724));
#1147 = CARTESIAN_POINT('',(0.661085765701,0.408552985631));
#1148 = CARTESIAN_POINT('',(0.566232687783,0.387412073211));
#1149 = CARTESIAN_POINT('',(0.525589515517,0.377938657329));
#1150 = CARTESIAN_POINT('',(0.485384978139,0.36819907433));
#1151 = CARTESIAN_POINT('',(0.444781444947,0.357960284214));
#1152 = CARTESIAN_POINT('',(0.403976563613,0.347182872027));
#1153 = CARTESIAN_POINT('',(0.364313788421,0.336073618648));
#1154 = CARTESIAN_POINT('',(0.315117511986,0.321054378393));
#1155 = CARTESIAN_POINT('',(0.302780712859,0.317168059943));
#1156 = CARTESIAN_POINT('',(0.290675043417,0.313217138776));
#1157 = CARTESIAN_POINT('',(0.278812588658,0.309178777427));
#1158 = CARTESIAN_POINT('',(0.267296292302,0.305045984923));
#1159 = CARTESIAN_POINT('',(0.256301454005,0.300821427874));
#1160 = CARTESIAN_POINT('',(0.238302737051,0.293248594878));
#1161 = CARTESIAN_POINT('',(0.230914321284,0.289909946859));
#1162 = CARTESIAN_POINT('',(0.224002858505,0.286495976083));
#1163 = CARTESIAN_POINT('',(0.217702473052,0.283007911413));
#1164 = CARTESIAN_POINT('',(0.212166188235,0.279444728672));
#1165 = CARTESIAN_POINT('',(0.207561580193,0.275800347299));
#1166 = CARTESIAN_POINT('',(0.198702261768,0.26632160803));
#1167 = CARTESIAN_POINT('',(0.19608669699,0.260502554526));
#1168 = CARTESIAN_POINT('',(0.196727751545,0.254686497123));
#1169 = CARTESIAN_POINT('',(0.200709122915,0.248889546432));
#1170 = CARTESIAN_POINT('',(0.20765899991,0.243149421103));
#1171 = CARTESIAN_POINT('',(0.216725011784,0.23759646604));
#1172 = CARTESIAN_POINT('',(0.246242244243,0.222315528573));
#1173 = CARTESIAN_POINT('',(0.272056483367,0.212397654562));
#1174 = CARTESIAN_POINT('',(0.301149640749,0.202754030893));
#1175 = CARTESIAN_POINT('',(0.33085632416,0.193686645577));
#1176 = CARTESIAN_POINT('',(0.359954472832,0.185272479421));
#1177 = CARTESIAN_POINT('',(0.389260982998,0.177130811018));
#1178 = CARTESIAN_POINT('',(0.447478488547,0.161672626768));
#1179 = CARTESIAN_POINT('',(0.473986506703,0.154869696177));
#1180 = CARTESIAN_POINT('',(0.500734005625,0.148210188479));
#1181 = CARTESIAN_POINT('',(0.527607763159,0.141705384131));
#1182 = CARTESIAN_POINT('',(0.554587389047,0.135350999287));
#1183 = CARTESIAN_POINT('',(0.581718965637,0.129133461144));
#1184 = CARTESIAN_POINT('',(0.662471883874,0.1111437657));
#1185 = CARTESIAN_POINT('',(0.716402172676,9.978880451458E-02));
#1186 = CARTESIAN_POINT('',(0.770685067793,8.902131848572E-02));
#1187 = CARTESIAN_POINT('',(0.825244922331,7.889019024458E-02));
#1188 = CARTESIAN_POINT('',(0.880062309986,6.944019739141E-02));
#1189 = CARTESIAN_POINT('',(0.935136767339,6.071294371969E-02));
#1190 = CARTESIAN_POINT('',(1.072331815082,4.097529646695E-02));
#1191 = CARTESIAN_POINT('',(1.154756354082,3.087586356793E-02));
#1192 = CARTESIAN_POINT('',(1.237568565745,2.261954363683E-02));
#1193 = CARTESIAN_POINT('',(1.320653742327,1.633591286894E-02));
#1194 = CARTESIAN_POINT('',(1.403931574421,1.211384158798E-02));
#1195 = CARTESIAN_POINT('',(1.487334654416,9.999999999999E-03));
#1196 = CARTESIAN_POINT('',(1.656576297757,9.999999999999E-03));
#1197 = CARTESIAN_POINT('',(1.742290040036,1.223291662387E-02));
#1198 = CARTESIAN_POINT('',(1.827867070845,1.669220012763E-02));
#1199 = CARTESIAN_POINT('',(1.913236043042,2.332589311894E-02));
#1200 = CARTESIAN_POINT('',(1.998311411177,3.203521643836E-02));
#1201 = CARTESIAN_POINT('',(2.082968393796,4.267640891907E-02));
#1202 = CARTESIAN_POINT('',(2.220097008519,6.289281329298E-02));
#1203 = CARTESIAN_POINT('',(2.272940491895,7.141768126661E-02));
#1204 = CARTESIAN_POINT('',(2.325542677229,8.06019606214E-02));
#1205 = CARTESIAN_POINT('',(2.377902995278,9.040881739506E-02));
#1206 = CARTESIAN_POINT('',(2.430002772667,0.100798853554));
#1207 = CARTESIAN_POINT('',(2.481772588475,0.111729114495));
#1208 = CARTESIAN_POINT('',(2.575359965809,0.13258792679));
#1209 = CARTESIAN_POINT('',(2.616003138072,0.142061342671));
#1210 = CARTESIAN_POINT('',(2.65620767545,0.15180092567));
#1211 = CARTESIAN_POINT('',(2.696811208641,0.162039715785));
#1212 = CARTESIAN_POINT('',(2.737616089982,0.172817127974));
#1213 = CARTESIAN_POINT('',(2.777278865166,0.183926381352));
#1214 = CARTESIAN_POINT('',(2.836709197779,0.202069999296));
#1215 = CARTESIAN_POINT('',(2.858162827309,0.209012116994));
#1216 = CARTESIAN_POINT('',(2.87905423567,0.216239770441));
#1217 = CARTESIAN_POINT('',(2.899157063699,0.223893193074));
#1218 = CARTESIAN_POINT('',(2.91719920657,0.231926026681));
#1219 = CARTESIAN_POINT('',(2.931138011935,0.240283999859));
#1220 = CARTESIAN_POINT('',(2.94318669876,0.25459230797));
#1221 = CARTESIAN_POINT('',(2.945232538122,0.260038014377));
#1222 = CARTESIAN_POINT('',(2.944429621738,0.265472485519));
#1223 = CARTESIAN_POINT('',(2.940754200593,0.270879792437));
#1224 = CARTESIAN_POINT('',(2.93452000688,0.276227411328));
#1225 = CARTESIAN_POINT('',(2.92639327926,0.281417390625));
#1226 = CARTESIAN_POINT('',(2.909790568926,0.290333873776));
#1227 = CARTESIAN_POINT('',(2.901256938483,0.294324202526));
#1228 = CARTESIAN_POINT('',(2.892040001495,0.298218407786));
#1229 = CARTESIAN_POINT('',(2.882330176782,0.302018632229));
#1230 = CARTESIAN_POINT('',(2.872258651149,0.305731607007));
#1231 = CARTESIAN_POINT('',(2.861881903752,0.309374896863));
#1232 = CARTESIAN_POINT('',(2.835303257247,0.318324624592));
#1233 = CARTESIAN_POINT('',(2.818689318666,0.323591989974));
#1234 = CARTESIAN_POINT('',(2.801628559375,0.328756727235));
#1235 = CARTESIAN_POINT('',(2.784335282826,0.333803843082));
#1236 = CARTESIAN_POINT('',(2.766907721372,0.338738581911));
#1237 = CARTESIAN_POINT('',(2.749301806365,0.343593142646));
#1238 = CARTESIAN_POINT('',(2.703835198813,0.355821374707));
#1239 = CARTESIAN_POINT('',(2.675764097667,0.363092455319));
#1240 = CARTESIAN_POINT('',(2.647409417816,0.370200232519));
#1241 = CARTESIAN_POINT('',(2.61892434262,0.377129104617));
#1242 = CARTESIAN_POINT('',(2.590333378703,0.383885487184));
#1243 = CARTESIAN_POINT('',(2.561568278862,0.39048902712));
#1244 = CARTESIAN_POINT('',(2.480386772681,0.408574201053));
#1245 = CARTESIAN_POINT('',(2.427746538539,0.41967266973));
#1246 = CARTESIAN_POINT('',(2.37476578764,0.430212285093));
#1247 = CARTESIAN_POINT('',(2.32151773813,0.440147484089));
#1248 = CARTESIAN_POINT('',(2.268022618944,0.449436525596));
#1249 = CARTESIAN_POINT('',(2.214281775592,0.458040564529));
#1250 = CARTESIAN_POINT('',(2.077168618821,0.478048737783));
#1251 = CARTESIAN_POINT('',(1.993455502327,0.488459109373));
#1252 = CARTESIAN_POINT('',(1.909339812451,0.496975061859));
#1253 = CARTESIAN_POINT('',(1.824939958142,0.503459344548));
#1254 = CARTESIAN_POINT('',(1.740337503572,0.507817589487));
#1255 = CARTESIAN_POINT('',(1.6556005745,0.51));
#1256 = CARTESIAN_POINT('',(1.570796326795,0.51));
#1257 = ( GEOMETRIC_REPRESENTATION_CONTEXT(2) 
PARAMETRIC_REPRESENTATION_CONTEXT() REPRESENTATION_CONTEXT('2D SPACE',''
  ) );
#1258 = PCURVE('',#1259,#1264);
#1259 = CYLINDRICAL_SURFACE('',#1260,0.25);
#1260 = AXIS2_PLACEMENT_3D('',#1261,#1262,#1263);
#1261 = CARTESIAN_POINT('',(2.54,-1.165734175856E-15,-2.34));
#1262 = DIRECTION('',(4.440892098501E-16,1.,-3.885780586188E-16));
#1263 = DIRECTION('',(-4.440892098501E-16,3.885780586188E-16,1.));
#1264 = DEFINITIONAL_REPRESENTATION('',(#1265),#1388);
#1265 = B_SPLINE_CURVE_WITH_KNOTS('',7,(#1266,#1267,#1268,#1269,#1270,
    #1271,#1272,#1273,#1274,#1275,#1276,#1277,#1278,#1279,#1280,#1281,
    #1282,#1283,#1284,#1285,#1286,#1287,#1288,#1289,#1290,#1291,#1292,
    #1293,#1294,#1295,#1296,#1297,#1298,#1299,#1300,#1301,#1302,#1303,
    #1304,#1305,#1306,#1307,#1308,#1309,#1310,#1311,#1312,#1313,#1314,
    #1315,#1316,#1317,#1318,#1319,#1320,#1321,#1322,#1323,#1324,#1325,
    #1326,#1327,#1328,#1329,#1330,#1331,#1332,#1333,#1334,#1335,#1336,
    #1337,#1338,#1339,#1340,#1341,#1342,#1343,#1344,#1345,#1346,#1347,
    #1348,#1349,#1350,#1351,#1352,#1353,#1354,#1355,#1356,#1357,#1358,
    #1359,#1360,#1361,#1362,#1363,#1364,#1365,#1366,#1367,#1368,#1369,
    #1370,#1371,#1372,#1373,#1374,#1375,#1376,#1377,#1378,#1379,#1380,
    #1381,#1382,#1383,#1384,#1385,#1386,#1387),.UNSPECIFIED.,.F.,.F.,(8,
    6,6,6,6,6,6,6,6,6,6,6,6,6,6,6,6,6,6,6,8),(0.,9.51998390312E-02,
    0.157803287678,0.208238949751,0.225724832211,0.238960978466,
    0.259275119431,0.299957775357,0.332871796702,0.397068852332,
    0.492030011396,0.589628888041,0.651286830024,0.702187152369,
    0.734093684424,0.753450016445,0.769854589036,0.794139138315,
    0.831206156682,0.897673541112,1.),.UNSPECIFIED.);
#1266 = CARTESIAN_POINT('',(0.,0.26));
#1267 = CARTESIAN_POINT('',(8.612956669189E-02,0.26));
#1268 = CARTESIAN_POINT('',(0.172192757424,0.257878755026));
#1269 = CARTESIAN_POINT('',(0.258160238824,0.253642159682));
#1270 = CARTESIAN_POINT('',(0.344006404038,0.247343364619));
#1271 = CARTESIAN_POINT('',(0.429694628622,0.239081797428));
#1272 = CARTESIAN_POINT('',(0.515171726052,0.229005033662));
#1273 = CARTESIAN_POINT('',(0.6563990727,0.209625173075));
#1274 = CARTESIAN_POINT('',(0.712304875671,0.201238884466));
#1275 = CARTESIAN_POINT('',(0.768128658996,0.19220337388));
#1276 = CARTESIAN_POINT('',(0.823925176065,0.182571692506));
#1277 = CARTESIAN_POINT('',(0.879739720093,0.17240253617));
#1278 = CARTESIAN_POINT('',(0.935606133467,0.161769582105));
#1279 = CARTESIAN_POINT('',(1.036651860579,0.141924303434));
#1280 = CARTESIAN_POINT('',(1.080380123759,0.133116278991));
#1281 = CARTESIAN_POINT('',(1.124147836639,0.12416469282));
#1282 = CARTESIAN_POINT('',(1.169055350951,0.114900167443));
#1283 = CARTESIAN_POINT('',(1.215220758497,0.105363000243));
#1284 = CARTESIAN_POINT('',(1.261906100243,9.591532666138E-02));
#1285 = CARTESIAN_POINT('',(1.324117298366,8.403819332052E-02));
#1286 = CARTESIAN_POINT('',(1.340134638139,8.10445104868E-02));
#1287 = CARTESIAN_POINT('',(1.356344939379,7.809329303483E-02));
#1288 = CARTESIAN_POINT('',(1.372845225493,7.518909836789E-02));
#1289 = CARTESIAN_POINT('',(1.389666069563,7.235865833648E-02));
#1290 = CARTESIAN_POINT('',(1.406799539729,6.96469673056E-02));
#1291 = CARTESIAN_POINT('',(1.437419176911,6.519553384056E-02));
#1292 = CARTESIAN_POINT('',(1.450888537949,6.336388735903E-02));
#1293 = CARTESIAN_POINT('',(1.464633948193,6.164674273234E-02));
#1294 = CARTESIAN_POINT('',(1.478652643184,6.007849177124E-02));
#1295 = CARTESIAN_POINT('',(1.492951600535,5.869838286596E-02));
#1296 = CARTESIAN_POINT('',(1.507558766972,5.754929770986E-02));
#1297 = CARTESIAN_POINT('',(1.545517923167,5.53370470208E-02));
#1298 = CARTESIAN_POINT('',(1.568791254686,5.468218599915E-02));
#1299 = CARTESIAN_POINT('',(1.59204254334,5.4842040557E-02));
#1300 = CARTESIAN_POINT('',(1.61522650401,5.583907349163E-02));
#1301 = CARTESIAN_POINT('',(1.638216087802,5.757678745631E-02));
#1302 = CARTESIAN_POINT('',(1.660509114659,5.983599168378E-02));
#1303 = CARTESIAN_POINT('',(1.722005851756,6.717054315291E-02));
#1304 = CARTESIAN_POINT('',(1.762136930811,7.355900594081E-02));
#1305 = CARTESIAN_POINT('',(1.80147470107,8.070465458616E-02));
#1306 = CARTESIAN_POINT('',(1.838893589736,8.791102033208E-02));
#1307 = CARTESIAN_POINT('',(1.874039759411,9.48812146946E-02));
#1308 = CARTESIAN_POINT('',(1.908411573683,0.101826440068));
#1309 = CARTESIAN_POINT('',(1.974844823278,0.115372923686));
#1310 = CARTESIAN_POINT('',(2.004485701094,0.121458514882));
#1311 = CARTESIAN_POINT('',(2.03395441095,0.127505201521));
#1312 = CARTESIAN_POINT('',(2.063231164828,0.13347800849));
#1313 = CARTESIAN_POINT('',(2.092361895547,0.139364566109));
#1314 = CARTESIAN_POINT('',(2.121441101841,0.145166474553));
#1315 = CARTESIAN_POINT('',(2.207457229961,0.162055405002));
#1316 = CARTESIAN_POINT('',(2.264220091961,0.172849527619));
#1317 = CARTESIAN_POINT('',(2.320930143239,0.183162425911));
#1318 = CARTESIAN_POINT('',(2.377623336961,0.192917556688));
#1319 = CARTESIAN_POINT('',(2.434347429782,0.202053866474));
#1320 = CARTESIAN_POINT('',(2.491159951317,0.210515964546));
#1321 = CARTESIAN_POINT('',(2.632330038304,0.229697843052));
#1322 = CARTESIAN_POINT('',(2.716833012207,0.239554951723));
#1323 = CARTESIAN_POINT('',(2.801543691495,0.247632243498));
#1324 = CARTESIAN_POINT('',(2.88640864682,0.253788206912));
#1325 = CARTESIAN_POINT('',(2.971390354017,0.257927659553));
#1326 = CARTESIAN_POINT('',(3.056461747763,0.26));
#1327 = CARTESIAN_POINT('',(3.229088223971,0.26));
#1328 = CARTESIAN_POINT('',(3.316516569577,0.257810936265));
#1329 = CARTESIAN_POINT('',(3.40384658293,0.253438872717));
#1330 = CARTESIAN_POINT('',(3.49105125546,0.246940255107));
#1331 = CARTESIAN_POINT('',(3.578091563997,0.238420834093));
#1332 = CARTESIAN_POINT('',(3.664910580458,0.228037750284));
#1333 = CARTESIAN_POINT('',(3.806101247131,0.208402971358));
#1334 = CARTESIAN_POINT('',(3.860648745507,0.200142705071));
#1335 = CARTESIAN_POINT('',(3.91511865487,0.191269731476));
#1336 = CARTESIAN_POINT('',(3.969563853208,0.181833631081));
#1337 = CARTESIAN_POINT('',(4.024028784465,0.171889134366));
#1338 = CARTESIAN_POINT('',(4.078547121121,0.161504770658));
#1339 = CARTESIAN_POINT('',(4.178244514171,0.141924303434));
#1340 = CARTESIAN_POINT('',(4.221972777348,0.133116278991));
#1341 = CARTESIAN_POINT('',(4.265740490227,0.12416469282));
#1342 = CARTESIAN_POINT('',(4.310648004538,0.114900167443));
#1343 = CARTESIAN_POINT('',(4.356813412093,0.105363000241));
#1344 = CARTESIAN_POINT('',(4.403498753829,9.591532666209E-02));
#1345 = CARTESIAN_POINT('',(4.478651437419,8.156745247142E-02));
#1346 = CARTESIAN_POINT('',(4.507143185515,7.633782044236E-02));
#1347 = CARTESIAN_POINT('',(4.536610189567,7.120982129041E-02));
#1348 = CARTESIAN_POINT('',(4.567601845478,6.623918218393E-02));
#1349 = CARTESIAN_POINT('',(4.599950512231,6.175018214114E-02));
#1350 = CARTESIAN_POINT('',(4.633478142117,5.82721184794E-02));
#1351 = CARTESIAN_POINT('',(4.690764957724,5.526276420455E-02));
#1352 = CARTESIAN_POINT('',(4.712544369994,5.475054387322E-02));
#1353 = CARTESIAN_POINT('',(4.734271937871,5.495109135373E-02));
#1354 = CARTESIAN_POINT('',(4.755899744456,5.587121331285E-02));
#1355 = CARTESIAN_POINT('',(4.777316307072,5.742972908601E-02));
#1356 = CARTESIAN_POINT('',(4.798145048212,5.945552205502E-02));
#1357 = CARTESIAN_POINT('',(4.83400913293,6.358326679207E-02));
#1358 = CARTESIAN_POINT('',(4.850092319579,6.570109380128E-02));
#1359 = CARTESIAN_POINT('',(4.865827168731,6.798300307193E-02));
#1360 = CARTESIAN_POINT('',(4.881225173217,7.038021757888E-02));
#1361 = CARTESIAN_POINT('',(4.896315666241,7.285895025061E-02));
#1362 = CARTESIAN_POINT('',(4.911172549105,7.540394340591E-02));
#1363 = CARTESIAN_POINT('',(4.947803559471,8.189766681744E-02));
#1364 = CARTESIAN_POINT('',(4.969483006254,8.593553472749E-02));
#1365 = CARTESIAN_POINT('',(4.990878619241,9.005541179287E-02));
#1366 = CARTESIAN_POINT('',(5.011934775644,9.420199411821E-02));
#1367 = CARTESIAN_POINT('',(5.03267724174,9.834917327978E-02));
#1368 = CARTESIAN_POINT('',(5.053249444677,0.102504335565));
#1369 = CARTESIAN_POINT('',(5.105543373016,0.113136090451));
#1370 = CARTESIAN_POINT('',(5.137078373978,0.11961062614));
#1371 = CARTESIAN_POINT('',(5.168404479723,0.126046837815));
#1372 = CARTESIAN_POINT('',(5.199487801873,0.132398843599));
#1373 = CARTESIAN_POINT('',(5.230386711025,0.13865224509));
#1374 = CARTESIAN_POINT('',(5.261228716653,0.144812062247));
#1375 = CARTESIAN_POINT('',(5.347701366673,0.161790628985));
#1376 = CARTESIAN_POINT('',(5.403122061878,0.172337678737));
#1377 = CARTESIAN_POINT('',(5.458491412819,0.182428513685));
#1378 = CARTESIAN_POINT('',(5.513842778615,0.19199113782));
#1379 = CARTESIAN_POINT('',(5.569220583284,0.200968118944));
#1380 = CARTESIAN_POINT('',(5.624678316142,0.209307553668));
#1381 = CARTESIAN_POINT('',(5.765814848945,0.228745354367));
#1382 = CARTESIAN_POINT('',(5.85165429067,0.238904391534));
#1383 = CARTESIAN_POINT('',(5.937706664954,0.247235080399));
#1384 = CARTESIAN_POINT('',(6.023918433883,0.253587452818));
#1385 = CARTESIAN_POINT('',(6.1102529731,0.257860453226));
#1386 = CARTESIAN_POINT('',(6.19668497452,0.26));
#1387 = CARTESIAN_POINT('',(6.28318530718,0.26));
#1388 = ( GEOMETRIC_REPRESENTATION_CONTEXT(2) 
PARAMETRIC_REPRESENTATION_CONTEXT() REPRESENTATION_CONTEXT('2D SPACE',''
  ) );
#1389 = ADVANCED_FACE('',(#1390),#732,.T.);
#1390 = FACE_BOUND('',#1391,.T.);
#1391 = EDGE_LOOP('',(#1392,#1415,#1416,#1439,#1467,#1495,#1523,#1551,
    #1579,#1607,#1635,#1663));
#1392 = ORIENTED_EDGE('',*,*,#1393,.T.);
#1393 = EDGE_CURVE('',#1394,#715,#1396,.T.);
#1394 = VERTEX_POINT('',#1395);
#1395 = CARTESIAN_POINT('',(3.965,2.035,1.));
#1396 = SURFACE_CURVE('',#1397,(#1401,#1408),.PCURVE_S1.);
#1397 = LINE('',#1398,#1399);
#1398 = CARTESIAN_POINT('',(3.965,2.035,1.));
#1399 = VECTOR('',#1400,1.);
#1400 = DIRECTION('',(0.,0.,-1.));
#1401 = PCURVE('',#732,#1402);
#1402 = DEFINITIONAL_REPRESENTATION('',(#1403),#1407);
#1403 = LINE('',#1404,#1405);
#1404 = CARTESIAN_POINT('',(1.,3.965));
#1405 = VECTOR('',#1406,1.);
#1406 = DIRECTION('',(-1.,0.));
#1407 = ( GEOMETRIC_REPRESENTATION_CONTEXT(2) 
PARAMETRIC_REPRESENTATION_CONTEXT() REPRESENTATION_CONTEXT('2D SPACE',''
  ) );
#1408 = PCURVE('',#760,#1409);
#1409 = DEFINITIONAL_REPRESENTATION('',(#1410),#1414);
#1410 = LINE('',#1411,#1412);
#1411 = CARTESIAN_POINT('',(-1.62,-0.381));
#1412 = VECTOR('',#1413,1.);
#1413 = DIRECTION('',(1.,0.));
#1414 = ( GEOMETRIC_REPRESENTATION_CONTEXT(2) 
PARAMETRIC_REPRESENTATION_CONTEXT() REPRESENTATION_CONTEXT('2D SPACE',''
  ) );
#1415 = ORIENTED_EDGE('',*,*,#714,.T.);
#1416 = ORIENTED_EDGE('',*,*,#1417,.T.);
#1417 = EDGE_CURVE('',#717,#1418,#1420,.T.);
#1418 = VERTEX_POINT('',#1419);
#1419 = CARTESIAN_POINT('',(-3.965,2.035,1.));
#1420 = SURFACE_CURVE('',#1421,(#1425,#1432),.PCURVE_S1.);
#1421 = LINE('',#1422,#1423);
#1422 = CARTESIAN_POINT('',(-3.965,2.035,0.38));
#1423 = VECTOR('',#1424,1.);
#1424 = DIRECTION('',(0.,0.,1.));
#1425 = PCURVE('',#732,#1426);
#1426 = DEFINITIONAL_REPRESENTATION('',(#1427),#1431);
#1427 = LINE('',#1428,#1429);
#1428 = CARTESIAN_POINT('',(0.38,-3.965));
#1429 = VECTOR('',#1430,1.);
#1430 = DIRECTION('',(1.,0.));
#1431 = ( GEOMETRIC_REPRESENTATION_CONTEXT(2) 
PARAMETRIC_REPRESENTATION_CONTEXT() REPRESENTATION_CONTEXT('2D SPACE',''
  ) );
#1432 = PCURVE('',#814,#1433);
#1433 = DEFINITIONAL_REPRESENTATION('',(#1434),#1438);
#1434 = LINE('',#1435,#1436);
#1435 = CARTESIAN_POINT('',(1.,-0.381));
#1436 = VECTOR('',#1437,1.);
#1437 = DIRECTION('',(1.,0.));
#1438 = ( GEOMETRIC_REPRESENTATION_CONTEXT(2) 
PARAMETRIC_REPRESENTATION_CONTEXT() REPRESENTATION_CONTEXT('2D SPACE',''
  ) );
#1439 = ORIENTED_EDGE('',*,*,#1440,.T.);
#1440 = EDGE_CURVE('',#1418,#1441,#1443,.T.);
#1441 = VERTEX_POINT('',#1442);
#1442 = CARTESIAN_POINT('',(-4.765,2.035,1.));
#1443 = SURFACE_CURVE('',#1444,(#1448,#1455),.PCURVE_S1.);
#1444 = LINE('',#1445,#1446);
#1445 = CARTESIAN_POINT('',(-3.965,2.035,1.));
#1446 = VECTOR('',#1447,1.);
#1447 = DIRECTION('',(-1.,0.,2.710505431214E-16));
#1448 = PCURVE('',#732,#1449);
#1449 = DEFINITIONAL_REPRESENTATION('',(#1450),#1454);
#1450 = LINE('',#1451,#1452);
#1451 = CARTESIAN_POINT('',(1.,-3.965));
#1452 = VECTOR('',#1453,1.);
#1453 = DIRECTION('',(2.710505431214E-16,-1.));
#1454 = ( GEOMETRIC_REPRESENTATION_CONTEXT(2) 
PARAMETRIC_REPRESENTATION_CONTEXT() REPRESENTATION_CONTEXT('2D SPACE',''
  ) );
#1455 = PCURVE('',#1456,#1461);
#1456 = PLANE('',#1457);
#1457 = AXIS2_PLACEMENT_3D('',#1458,#1459,#1460);
#1458 = CARTESIAN_POINT('',(-3.965,2.035,1.));
#1459 = DIRECTION('',(-2.710505431214E-16,0.,-1.));
#1460 = DIRECTION('',(-1.,0.,2.710505431214E-16));
#1461 = DEFINITIONAL_REPRESENTATION('',(#1462),#1466);
#1462 = LINE('',#1463,#1464);
#1463 = CARTESIAN_POINT('',(0.,0.));
#1464 = VECTOR('',#1465,1.);
#1465 = DIRECTION('',(1.,0.));
#1466 = ( GEOMETRIC_REPRESENTATION_CONTEXT(2) 
PARAMETRIC_REPRESENTATION_CONTEXT() REPRESENTATION_CONTEXT('2D SPACE',''
  ) );
#1467 = ORIENTED_EDGE('',*,*,#1468,.T.);
#1468 = EDGE_CURVE('',#1441,#1469,#1471,.T.);
#1469 = VERTEX_POINT('',#1470);
#1470 = CARTESIAN_POINT('',(-4.765,2.035,9.03));
#1471 = SURFACE_CURVE('',#1472,(#1476,#1483),.PCURVE_S1.);
#1472 = LINE('',#1473,#1474);
#1473 = CARTESIAN_POINT('',(-4.765,2.035,1.));
#1474 = VECTOR('',#1475,1.);
#1475 = DIRECTION('',(0.,0.,1.));
#1476 = PCURVE('',#732,#1477);
#1477 = DEFINITIONAL_REPRESENTATION('',(#1478),#1482);
#1478 = LINE('',#1479,#1480);
#1479 = CARTESIAN_POINT('',(1.,-4.765));
#1480 = VECTOR('',#1481,1.);
#1481 = DIRECTION('',(1.,0.));
#1482 = ( GEOMETRIC_REPRESENTATION_CONTEXT(2) 
PARAMETRIC_REPRESENTATION_CONTEXT() REPRESENTATION_CONTEXT('2D SPACE',''
  ) );
#1483 = PCURVE('',#1484,#1489);
#1484 = PLANE('',#1485);
#1485 = AXIS2_PLACEMENT_3D('',#1486,#1487,#1488);
#1486 = CARTESIAN_POINT('',(-4.765,2.415,10.03));
#1487 = DIRECTION('',(1.,0.,0.));
#1488 = DIRECTION('',(0.,0.,-1.));
#1489 = DEFINITIONAL_REPRESENTATION('',(#1490),#1494);
#1490 = LINE('',#1491,#1492);
#1491 = CARTESIAN_POINT('',(9.03,-0.38));
#1492 = VECTOR('',#1493,1.);
#1493 = DIRECTION('',(-1.,0.));
#1494 = ( GEOMETRIC_REPRESENTATION_CONTEXT(2) 
PARAMETRIC_REPRESENTATION_CONTEXT() REPRESENTATION_CONTEXT('2D SPACE',''
  ) );
#1495 = ORIENTED_EDGE('',*,*,#1496,.T.);
#1496 = EDGE_CURVE('',#1469,#1497,#1499,.T.);
#1497 = VERTEX_POINT('',#1498);
#1498 = CARTESIAN_POINT('',(-3.965,2.035,9.03));
#1499 = SURFACE_CURVE('',#1500,(#1504,#1511),.PCURVE_S1.);
#1500 = LINE('',#1501,#1502);
#1501 = CARTESIAN_POINT('',(-4.765,2.035,9.03));
#1502 = VECTOR('',#1503,1.);
#1503 = DIRECTION('',(1.,0.,0.));
#1504 = PCURVE('',#732,#1505);
#1505 = DEFINITIONAL_REPRESENTATION('',(#1506),#1510);
#1506 = LINE('',#1507,#1508);
#1507 = CARTESIAN_POINT('',(9.03,-4.765));
#1508 = VECTOR('',#1509,1.);
#1509 = DIRECTION('',(0.,1.));
#1510 = ( GEOMETRIC_REPRESENTATION_CONTEXT(2) 
PARAMETRIC_REPRESENTATION_CONTEXT() REPRESENTATION_CONTEXT('2D SPACE',''
  ) );
#1511 = PCURVE('',#1512,#1517);
#1512 = PLANE('',#1513);
#1513 = AXIS2_PLACEMENT_3D('',#1514,#1515,#1516);
#1514 = CARTESIAN_POINT('',(-4.765,2.035,9.03));
#1515 = DIRECTION('',(0.,0.,1.));
#1516 = DIRECTION('',(1.,0.,0.));
#1517 = DEFINITIONAL_REPRESENTATION('',(#1518),#1522);
#1518 = LINE('',#1519,#1520);
#1519 = CARTESIAN_POINT('',(0.,0.));
#1520 = VECTOR('',#1521,1.);
#1521 = DIRECTION('',(1.,0.));
#1522 = ( GEOMETRIC_REPRESENTATION_CONTEXT(2) 
PARAMETRIC_REPRESENTATION_CONTEXT() REPRESENTATION_CONTEXT('2D SPACE',''
  ) );
#1523 = ORIENTED_EDGE('',*,*,#1524,.T.);
#1524 = EDGE_CURVE('',#1497,#1525,#1527,.T.);
#1525 = VERTEX_POINT('',#1526);
#1526 = CARTESIAN_POINT('',(-3.965,2.035,10.03));
#1527 = SURFACE_CURVE('',#1528,(#1532,#1539),.PCURVE_S1.);
#1528 = LINE('',#1529,#1530);
#1529 = CARTESIAN_POINT('',(-3.965,2.035,9.03));
#1530 = VECTOR('',#1531,1.);
#1531 = DIRECTION('',(-8.673617379884E-16,0.,1.));
#1532 = PCURVE('',#732,#1533);
#1533 = DEFINITIONAL_REPRESENTATION('',(#1534),#1538);
#1534 = LINE('',#1535,#1536);
#1535 = CARTESIAN_POINT('',(9.03,-3.965));
#1536 = VECTOR('',#1537,1.);
#1537 = DIRECTION('',(1.,-8.673617379884E-16));
#1538 = ( GEOMETRIC_REPRESENTATION_CONTEXT(2) 
PARAMETRIC_REPRESENTATION_CONTEXT() REPRESENTATION_CONTEXT('2D SPACE',''
  ) );
#1539 = PCURVE('',#1540,#1545);
#1540 = PLANE('',#1541);
#1541 = AXIS2_PLACEMENT_3D('',#1542,#1543,#1544);
#1542 = CARTESIAN_POINT('',(-3.965,2.035,9.03));
#1543 = DIRECTION('',(-1.,0.,-8.673617379884E-16));
#1544 = DIRECTION('',(-8.673617379884E-16,0.,1.));
#1545 = DEFINITIONAL_REPRESENTATION('',(#1546),#1550);
#1546 = LINE('',#1547,#1548);
#1547 = CARTESIAN_POINT('',(0.,0.));
#1548 = VECTOR('',#1549,1.);
#1549 = DIRECTION('',(1.,0.));
#1550 = ( GEOMETRIC_REPRESENTATION_CONTEXT(2) 
PARAMETRIC_REPRESENTATION_CONTEXT() REPRESENTATION_CONTEXT('2D SPACE',''
  ) );
#1551 = ORIENTED_EDGE('',*,*,#1552,.T.);
#1552 = EDGE_CURVE('',#1525,#1553,#1555,.T.);
#1553 = VERTEX_POINT('',#1554);
#1554 = CARTESIAN_POINT('',(3.965,2.035,10.03));
#1555 = SURFACE_CURVE('',#1556,(#1560,#1567),.PCURVE_S1.);
#1556 = LINE('',#1557,#1558);
#1557 = CARTESIAN_POINT('',(-3.965,2.035,10.03));
#1558 = VECTOR('',#1559,1.);
#1559 = DIRECTION('',(1.,0.,0.));
#1560 = PCURVE('',#732,#1561);
#1561 = DEFINITIONAL_REPRESENTATION('',(#1562),#1566);
#1562 = LINE('',#1563,#1564);
#1563 = CARTESIAN_POINT('',(10.03,-3.965));
#1564 = VECTOR('',#1565,1.);
#1565 = DIRECTION('',(0.,1.));
#1566 = ( GEOMETRIC_REPRESENTATION_CONTEXT(2) 
PARAMETRIC_REPRESENTATION_CONTEXT() REPRESENTATION_CONTEXT('2D SPACE',''
  ) );
#1567 = PCURVE('',#1568,#1573);
#1568 = PLANE('',#1569);
#1569 = AXIS2_PLACEMENT_3D('',#1570,#1571,#1572);
#1570 = CARTESIAN_POINT('',(-4.765,2.415,10.03));
#1571 = DIRECTION('',(0.,0.,-1.));
#1572 = DIRECTION('',(-1.,0.,0.));
#1573 = DEFINITIONAL_REPRESENTATION('',(#1574),#1578);
#1574 = LINE('',#1575,#1576);
#1575 = CARTESIAN_POINT('',(-0.8,-0.38));
#1576 = VECTOR('',#1577,1.);
#1577 = DIRECTION('',(-1.,0.));
#1578 = ( GEOMETRIC_REPRESENTATION_CONTEXT(2) 
PARAMETRIC_REPRESENTATION_CONTEXT() REPRESENTATION_CONTEXT('2D SPACE',''
  ) );
#1579 = ORIENTED_EDGE('',*,*,#1580,.T.);
#1580 = EDGE_CURVE('',#1553,#1581,#1583,.T.);
#1581 = VERTEX_POINT('',#1582);
#1582 = CARTESIAN_POINT('',(3.965,2.035,9.03));
#1583 = SURFACE_CURVE('',#1584,(#1588,#1595),.PCURVE_S1.);
#1584 = LINE('',#1585,#1586);
#1585 = CARTESIAN_POINT('',(3.965,2.035,10.03));
#1586 = VECTOR('',#1587,1.);
#1587 = DIRECTION('',(0.,0.,-1.));
#1588 = PCURVE('',#732,#1589);
#1589 = DEFINITIONAL_REPRESENTATION('',(#1590),#1594);
#1590 = LINE('',#1591,#1592);
#1591 = CARTESIAN_POINT('',(10.03,3.965));
#1592 = VECTOR('',#1593,1.);
#1593 = DIRECTION('',(-1.,0.));
#1594 = ( GEOMETRIC_REPRESENTATION_CONTEXT(2) 
PARAMETRIC_REPRESENTATION_CONTEXT() REPRESENTATION_CONTEXT('2D SPACE',''
  ) );
#1595 = PCURVE('',#1596,#1601);
#1596 = PLANE('',#1597);
#1597 = AXIS2_PLACEMENT_3D('',#1598,#1599,#1600);
#1598 = CARTESIAN_POINT('',(3.965,2.035,10.03));
#1599 = DIRECTION('',(1.,0.,0.));
#1600 = DIRECTION('',(0.,0.,-1.));
#1601 = DEFINITIONAL_REPRESENTATION('',(#1602),#1606);
#1602 = LINE('',#1603,#1604);
#1603 = CARTESIAN_POINT('',(0.,0.));
#1604 = VECTOR('',#1605,1.);
#1605 = DIRECTION('',(1.,0.));
#1606 = ( GEOMETRIC_REPRESENTATION_CONTEXT(2) 
PARAMETRIC_REPRESENTATION_CONTEXT() REPRESENTATION_CONTEXT('2D SPACE',''
  ) );
#1607 = ORIENTED_EDGE('',*,*,#1608,.T.);
#1608 = EDGE_CURVE('',#1581,#1609,#1611,.T.);
#1609 = VERTEX_POINT('',#1610);
#1610 = CARTESIAN_POINT('',(4.765,2.035,9.03));
#1611 = SURFACE_CURVE('',#1612,(#1616,#1623),.PCURVE_S1.);
#1612 = LINE('',#1613,#1614);
#1613 = CARTESIAN_POINT('',(3.965,2.035,9.03));
#1614 = VECTOR('',#1615,1.);
#1615 = DIRECTION('',(1.,0.,0.));
#1616 = PCURVE('',#732,#1617);
#1617 = DEFINITIONAL_REPRESENTATION('',(#1618),#1622);
#1618 = LINE('',#1619,#1620);
#1619 = CARTESIAN_POINT('',(9.03,3.965));
#1620 = VECTOR('',#1621,1.);
#1621 = DIRECTION('',(0.,1.));
#1622 = ( GEOMETRIC_REPRESENTATION_CONTEXT(2) 
PARAMETRIC_REPRESENTATION_CONTEXT() REPRESENTATION_CONTEXT('2D SPACE',''
  ) );
#1623 = PCURVE('',#1624,#1629);
#1624 = PLANE('',#1625);
#1625 = AXIS2_PLACEMENT_3D('',#1626,#1627,#1628);
#1626 = CARTESIAN_POINT('',(3.965,2.035,9.03));
#1627 = DIRECTION('',(0.,0.,1.));
#1628 = DIRECTION('',(1.,0.,0.));
#1629 = DEFINITIONAL_REPRESENTATION('',(#1630),#1634);
#1630 = LINE('',#1631,#1632);
#1631 = CARTESIAN_POINT('',(0.,0.));
#1632 = VECTOR('',#1633,1.);
#1633 = DIRECTION('',(1.,0.));
#1634 = ( GEOMETRIC_REPRESENTATION_CONTEXT(2) 
PARAMETRIC_REPRESENTATION_CONTEXT() REPRESENTATION_CONTEXT('2D SPACE',''
  ) );
#1635 = ORIENTED_EDGE('',*,*,#1636,.T.);
#1636 = EDGE_CURVE('',#1609,#1637,#1639,.T.);
#1637 = VERTEX_POINT('',#1638);
#1638 = CARTESIAN_POINT('',(4.765,2.035,1.));
#1639 = SURFACE_CURVE('',#1640,(#1644,#1651),.PCURVE_S1.);
#1640 = LINE('',#1641,#1642);
#1641 = CARTESIAN_POINT('',(4.765,2.035,9.03));
#1642 = VECTOR('',#1643,1.);
#1643 = DIRECTION('',(0.,0.,-1.));
#1644 = PCURVE('',#732,#1645);
#1645 = DEFINITIONAL_REPRESENTATION('',(#1646),#1650);
#1646 = LINE('',#1647,#1648);
#1647 = CARTESIAN_POINT('',(9.03,4.765));
#1648 = VECTOR('',#1649,1.);
#1649 = DIRECTION('',(-1.,0.));
#1650 = ( GEOMETRIC_REPRESENTATION_CONTEXT(2) 
PARAMETRIC_REPRESENTATION_CONTEXT() REPRESENTATION_CONTEXT('2D SPACE',''
  ) );
#1651 = PCURVE('',#1652,#1657);
#1652 = PLANE('',#1653);
#1653 = AXIS2_PLACEMENT_3D('',#1654,#1655,#1656);
#1654 = CARTESIAN_POINT('',(4.765,2.415,10.03));
#1655 = DIRECTION('',(-1.,0.,0.));
#1656 = DIRECTION('',(0.,0.,1.));
#1657 = DEFINITIONAL_REPRESENTATION('',(#1658),#1662);
#1658 = LINE('',#1659,#1660);
#1659 = CARTESIAN_POINT('',(-1.,-0.38));
#1660 = VECTOR('',#1661,1.);
#1661 = DIRECTION('',(-1.,0.));
#1662 = ( GEOMETRIC_REPRESENTATION_CONTEXT(2) 
PARAMETRIC_REPRESENTATION_CONTEXT() REPRESENTATION_CONTEXT('2D SPACE',''
  ) );
#1663 = ORIENTED_EDGE('',*,*,#1664,.T.);
#1664 = EDGE_CURVE('',#1637,#1394,#1665,.T.);
#1665 = SURFACE_CURVE('',#1666,(#1670,#1677),.PCURVE_S1.);
#1666 = LINE('',#1667,#1668);
#1667 = CARTESIAN_POINT('',(4.765,2.035,1.));
#1668 = VECTOR('',#1669,1.);
#1669 = DIRECTION('',(-1.,0.,1.084202172486E-15));
#1670 = PCURVE('',#732,#1671);
#1671 = DEFINITIONAL_REPRESENTATION('',(#1672),#1676);
#1672 = LINE('',#1673,#1674);
#1673 = CARTESIAN_POINT('',(1.,4.765));
#1674 = VECTOR('',#1675,1.);
#1675 = DIRECTION('',(1.084202172486E-15,-1.));
#1676 = ( GEOMETRIC_REPRESENTATION_CONTEXT(2) 
PARAMETRIC_REPRESENTATION_CONTEXT() REPRESENTATION_CONTEXT('2D SPACE',''
  ) );
#1677 = PCURVE('',#1678,#1683);
#1678 = PLANE('',#1679);
#1679 = AXIS2_PLACEMENT_3D('',#1680,#1681,#1682);
#1680 = CARTESIAN_POINT('',(4.765,2.035,1.));
#1681 = DIRECTION('',(-1.084202172486E-15,0.,-1.));
#1682 = DIRECTION('',(-1.,0.,1.084202172486E-15));
#1683 = DEFINITIONAL_REPRESENTATION('',(#1684),#1688);
#1684 = LINE('',#1685,#1686);
#1685 = CARTESIAN_POINT('',(0.,0.));
#1686 = VECTOR('',#1687,1.);
#1687 = DIRECTION('',(1.,0.));
#1688 = ( GEOMETRIC_REPRESENTATION_CONTEXT(2) 
PARAMETRIC_REPRESENTATION_CONTEXT() REPRESENTATION_CONTEXT('2D SPACE',''
  ) );
#1689 = ADVANCED_FACE('',(#1690),#760,.F.);
#1690 = FACE_BOUND('',#1691,.T.);
#1691 = EDGE_LOOP('',(#1692,#1722,#1743,#1744,#1745,#1768));
#1692 = ORIENTED_EDGE('',*,*,#1693,.T.);
#1693 = EDGE_CURVE('',#1694,#1696,#1698,.T.);
#1694 = VERTEX_POINT('',#1695);
#1695 = CARTESIAN_POINT('',(3.965,2.415,0.));
#1696 = VERTEX_POINT('',#1697);
#1697 = CARTESIAN_POINT('',(3.965,-2.415,0.));
#1698 = SURFACE_CURVE('',#1699,(#1703,#1710),.PCURVE_S1.);
#1699 = LINE('',#1700,#1701);
#1700 = CARTESIAN_POINT('',(3.965,2.416,0.));
#1701 = VECTOR('',#1702,1.);
#1702 = DIRECTION('',(0.,-1.,0.));
#1703 = PCURVE('',#760,#1704);
#1704 = DEFINITIONAL_REPRESENTATION('',(#1705),#1709);
#1705 = LINE('',#1706,#1707);
#1706 = CARTESIAN_POINT('',(-0.62,0.));
#1707 = VECTOR('',#1708,1.);
#1708 = DIRECTION('',(-0.,-1.));
#1709 = ( GEOMETRIC_REPRESENTATION_CONTEXT(2) 
PARAMETRIC_REPRESENTATION_CONTEXT() REPRESENTATION_CONTEXT('2D SPACE',''
  ) );
#1710 = PCURVE('',#1711,#1716);
#1711 = PLANE('',#1712);
#1712 = AXIS2_PLACEMENT_3D('',#1713,#1714,#1715);
#1713 = CARTESIAN_POINT('',(-4.765,2.415,0.));
#1714 = DIRECTION('',(0.,0.,1.));
#1715 = DIRECTION('',(1.,0.,0.));
#1716 = DEFINITIONAL_REPRESENTATION('',(#1717),#1721);
#1717 = LINE('',#1718,#1719);
#1718 = CARTESIAN_POINT('',(8.73,1.E-03));
#1719 = VECTOR('',#1720,1.);
#1720 = DIRECTION('',(0.,-1.));
#1721 = ( GEOMETRIC_REPRESENTATION_CONTEXT(2) 
PARAMETRIC_REPRESENTATION_CONTEXT() REPRESENTATION_CONTEXT('2D SPACE',''
  ) );
#1722 = ORIENTED_EDGE('',*,*,#1723,.T.);
#1723 = EDGE_CURVE('',#1696,#745,#1724,.T.);
#1724 = SURFACE_CURVE('',#1725,(#1729,#1736),.PCURVE_S1.);
#1725 = LINE('',#1726,#1727);
#1726 = CARTESIAN_POINT('',(3.965,-2.415,-0.62));
#1727 = VECTOR('',#1728,1.);
#1728 = DIRECTION('',(1.734723475977E-15,0.,1.));
#1729 = PCURVE('',#760,#1730);
#1730 = DEFINITIONAL_REPRESENTATION('',(#1731),#1735);
#1731 = LINE('',#1732,#1733);
#1732 = CARTESIAN_POINT('',(-0.,-4.831));
#1733 = VECTOR('',#1734,1.);
#1734 = DIRECTION('',(-1.,0.));
#1735 = ( GEOMETRIC_REPRESENTATION_CONTEXT(2) 
PARAMETRIC_REPRESENTATION_CONTEXT() REPRESENTATION_CONTEXT('2D SPACE',''
  ) );
#1736 = PCURVE('',#788,#1737);
#1737 = DEFINITIONAL_REPRESENTATION('',(#1738),#1742);
#1738 = LINE('',#1739,#1740);
#1739 = CARTESIAN_POINT('',(0.62,3.965));
#1740 = VECTOR('',#1741,1.);
#1741 = DIRECTION('',(-1.,1.734723475977E-15));
#1742 = ( GEOMETRIC_REPRESENTATION_CONTEXT(2) 
PARAMETRIC_REPRESENTATION_CONTEXT() REPRESENTATION_CONTEXT('2D SPACE',''
  ) );
#1743 = ORIENTED_EDGE('',*,*,#744,.F.);
#1744 = ORIENTED_EDGE('',*,*,#1393,.F.);
#1745 = ORIENTED_EDGE('',*,*,#1746,.T.);
#1746 = EDGE_CURVE('',#1394,#1747,#1749,.T.);
#1747 = VERTEX_POINT('',#1748);
#1748 = CARTESIAN_POINT('',(3.965,2.415,1.));
#1749 = SURFACE_CURVE('',#1750,(#1754,#1761),.PCURVE_S1.);
#1750 = LINE('',#1751,#1752);
#1751 = CARTESIAN_POINT('',(3.965,2.035,1.));
#1752 = VECTOR('',#1753,1.);
#1753 = DIRECTION('',(0.,1.,0.));
#1754 = PCURVE('',#760,#1755);
#1755 = DEFINITIONAL_REPRESENTATION('',(#1756),#1760);
#1756 = LINE('',#1757,#1758);
#1757 = CARTESIAN_POINT('',(-1.62,-0.381));
#1758 = VECTOR('',#1759,1.);
#1759 = DIRECTION('',(0.,1.));
#1760 = ( GEOMETRIC_REPRESENTATION_CONTEXT(2) 
PARAMETRIC_REPRESENTATION_CONTEXT() REPRESENTATION_CONTEXT('2D SPACE',''
  ) );
#1761 = PCURVE('',#1678,#1762);
#1762 = DEFINITIONAL_REPRESENTATION('',(#1763),#1767);
#1763 = LINE('',#1764,#1765);
#1764 = CARTESIAN_POINT('',(0.8,0.));
#1765 = VECTOR('',#1766,1.);
#1766 = DIRECTION('',(0.,1.));
#1767 = ( GEOMETRIC_REPRESENTATION_CONTEXT(2) 
PARAMETRIC_REPRESENTATION_CONTEXT() REPRESENTATION_CONTEXT('2D SPACE',''
  ) );
#1768 = ORIENTED_EDGE('',*,*,#1769,.T.);
#1769 = EDGE_CURVE('',#1747,#1694,#1770,.T.);
#1770 = SURFACE_CURVE('',#1771,(#1775,#1782),.PCURVE_S1.);
#1771 = LINE('',#1772,#1773);
#1772 = CARTESIAN_POINT('',(3.965,2.415,-0.62));
#1773 = VECTOR('',#1774,1.);
#1774 = DIRECTION('',(-1.734723475977E-15,0.,-1.));
#1775 = PCURVE('',#760,#1776);
#1776 = DEFINITIONAL_REPRESENTATION('',(#1777),#1781);
#1777 = LINE('',#1778,#1779);
#1778 = CARTESIAN_POINT('',(-0.,-1.E-03));
#1779 = VECTOR('',#1780,1.);
#1780 = DIRECTION('',(1.,0.));
#1781 = ( GEOMETRIC_REPRESENTATION_CONTEXT(2) 
PARAMETRIC_REPRESENTATION_CONTEXT() REPRESENTATION_CONTEXT('2D SPACE',''
  ) );
#1782 = PCURVE('',#1783,#1788);
#1783 = PLANE('',#1784);
#1784 = AXIS2_PLACEMENT_3D('',#1785,#1786,#1787);
#1785 = CARTESIAN_POINT('',(0.,2.415,0.));
#1786 = DIRECTION('',(0.,-1.,0.));
#1787 = DIRECTION('',(0.,0.,-1.));
#1788 = DEFINITIONAL_REPRESENTATION('',(#1789),#1793);
#1789 = LINE('',#1790,#1791);
#1790 = CARTESIAN_POINT('',(0.62,3.965));
#1791 = VECTOR('',#1792,1.);
#1792 = DIRECTION('',(1.,-1.734723475977E-15));
#1793 = ( GEOMETRIC_REPRESENTATION_CONTEXT(2) 
PARAMETRIC_REPRESENTATION_CONTEXT() REPRESENTATION_CONTEXT('2D SPACE',''
  ) );
#1794 = ADVANCED_FACE('',(#1795),#788,.T.);
#1795 = FACE_BOUND('',#1796,.T.);
#1796 = EDGE_LOOP('',(#1797,#1820,#1821,#1822,#1845,#1868,#1891,#1914));
#1797 = ORIENTED_EDGE('',*,*,#1798,.F.);
#1798 = EDGE_CURVE('',#773,#1799,#1801,.T.);
#1799 = VERTEX_POINT('',#1800);
#1800 = CARTESIAN_POINT('',(-3.965,-2.415,0.));
#1801 = SURFACE_CURVE('',#1802,(#1806,#1813),.PCURVE_S1.);
#1802 = LINE('',#1803,#1804);
#1803 = CARTESIAN_POINT('',(-3.965,-2.415,-0.62));
#1804 = VECTOR('',#1805,1.);
#1805 = DIRECTION('',(8.673617379884E-16,0.,-1.));
#1806 = PCURVE('',#788,#1807);
#1807 = DEFINITIONAL_REPRESENTATION('',(#1808),#1812);
#1808 = LINE('',#1809,#1810);
#1809 = CARTESIAN_POINT('',(0.62,-3.965));
#1810 = VECTOR('',#1811,1.);
#1811 = DIRECTION('',(1.,8.673617379884E-16));
#1812 = ( GEOMETRIC_REPRESENTATION_CONTEXT(2) 
PARAMETRIC_REPRESENTATION_CONTEXT() REPRESENTATION_CONTEXT('2D SPACE',''
  ) );
#1813 = PCURVE('',#814,#1814);
#1814 = DEFINITIONAL_REPRESENTATION('',(#1815),#1819);
#1815 = LINE('',#1816,#1817);
#1816 = CARTESIAN_POINT('',(0.,-4.831));
#1817 = VECTOR('',#1818,1.);
#1818 = DIRECTION('',(-1.,0.));
#1819 = ( GEOMETRIC_REPRESENTATION_CONTEXT(2) 
PARAMETRIC_REPRESENTATION_CONTEXT() REPRESENTATION_CONTEXT('2D SPACE',''
  ) );
#1820 = ORIENTED_EDGE('',*,*,#772,.F.);
#1821 = ORIENTED_EDGE('',*,*,#1723,.F.);
#1822 = ORIENTED_EDGE('',*,*,#1823,.F.);
#1823 = EDGE_CURVE('',#1824,#1696,#1826,.T.);
#1824 = VERTEX_POINT('',#1825);
#1825 = CARTESIAN_POINT('',(4.765,-2.415,0.));
#1826 = SURFACE_CURVE('',#1827,(#1831,#1838),.PCURVE_S1.);
#1827 = LINE('',#1828,#1829);
#1828 = CARTESIAN_POINT('',(-4.765,-2.415,0.));
#1829 = VECTOR('',#1830,1.);
#1830 = DIRECTION('',(-1.,-0.,-0.));
#1831 = PCURVE('',#788,#1832);
#1832 = DEFINITIONAL_REPRESENTATION('',(#1833),#1837);
#1833 = LINE('',#1834,#1835);
#1834 = CARTESIAN_POINT('',(-0.,-4.765));
#1835 = VECTOR('',#1836,1.);
#1836 = DIRECTION('',(0.,-1.));
#1837 = ( GEOMETRIC_REPRESENTATION_CONTEXT(2) 
PARAMETRIC_REPRESENTATION_CONTEXT() REPRESENTATION_CONTEXT('2D SPACE',''
  ) );
#1838 = PCURVE('',#1711,#1839);
#1839 = DEFINITIONAL_REPRESENTATION('',(#1840),#1844);
#1840 = LINE('',#1841,#1842);
#1841 = CARTESIAN_POINT('',(0.,-4.83));
#1842 = VECTOR('',#1843,1.);
#1843 = DIRECTION('',(-1.,0.));
#1844 = ( GEOMETRIC_REPRESENTATION_CONTEXT(2) 
PARAMETRIC_REPRESENTATION_CONTEXT() REPRESENTATION_CONTEXT('2D SPACE',''
  ) );
#1845 = ORIENTED_EDGE('',*,*,#1846,.F.);
#1846 = EDGE_CURVE('',#1847,#1824,#1849,.T.);
#1847 = VERTEX_POINT('',#1848);
#1848 = CARTESIAN_POINT('',(4.765,-2.415,10.03));
#1849 = SURFACE_CURVE('',#1850,(#1854,#1861),.PCURVE_S1.);
#1850 = LINE('',#1851,#1852);
#1851 = CARTESIAN_POINT('',(4.765,-2.415,10.03));
#1852 = VECTOR('',#1853,1.);
#1853 = DIRECTION('',(0.,0.,-1.));
#1854 = PCURVE('',#788,#1855);
#1855 = DEFINITIONAL_REPRESENTATION('',(#1856),#1860);
#1856 = LINE('',#1857,#1858);
#1857 = CARTESIAN_POINT('',(-10.03,4.765));
#1858 = VECTOR('',#1859,1.);
#1859 = DIRECTION('',(1.,0.));
#1860 = ( GEOMETRIC_REPRESENTATION_CONTEXT(2) 
PARAMETRIC_REPRESENTATION_CONTEXT() REPRESENTATION_CONTEXT('2D SPACE',''
  ) );
#1861 = PCURVE('',#1652,#1862);
#1862 = DEFINITIONAL_REPRESENTATION('',(#1863),#1867);
#1863 = LINE('',#1864,#1865);
#1864 = CARTESIAN_POINT('',(0.,-4.83));
#1865 = VECTOR('',#1866,1.);
#1866 = DIRECTION('',(-1.,0.));
#1867 = ( GEOMETRIC_REPRESENTATION_CONTEXT(2) 
PARAMETRIC_REPRESENTATION_CONTEXT() REPRESENTATION_CONTEXT('2D SPACE',''
  ) );
#1868 = ORIENTED_EDGE('',*,*,#1869,.F.);
#1869 = EDGE_CURVE('',#1870,#1847,#1872,.T.);
#1870 = VERTEX_POINT('',#1871);
#1871 = CARTESIAN_POINT('',(-4.765,-2.415,10.03));
#1872 = SURFACE_CURVE('',#1873,(#1877,#1884),.PCURVE_S1.);
#1873 = LINE('',#1874,#1875);
#1874 = CARTESIAN_POINT('',(-4.765,-2.415,10.03));
#1875 = VECTOR('',#1876,1.);
#1876 = DIRECTION('',(1.,0.,0.));
#1877 = PCURVE('',#788,#1878);
#1878 = DEFINITIONAL_REPRESENTATION('',(#1879),#1883);
#1879 = LINE('',#1880,#1881);
#1880 = CARTESIAN_POINT('',(-10.03,-4.765));
#1881 = VECTOR('',#1882,1.);
#1882 = DIRECTION('',(0.,1.));
#1883 = ( GEOMETRIC_REPRESENTATION_CONTEXT(2) 
PARAMETRIC_REPRESENTATION_CONTEXT() REPRESENTATION_CONTEXT('2D SPACE',''
  ) );
#1884 = PCURVE('',#1568,#1885);
#1885 = DEFINITIONAL_REPRESENTATION('',(#1886),#1890);
#1886 = LINE('',#1887,#1888);
#1887 = CARTESIAN_POINT('',(-0.,-4.83));
#1888 = VECTOR('',#1889,1.);
#1889 = DIRECTION('',(-1.,0.));
#1890 = ( GEOMETRIC_REPRESENTATION_CONTEXT(2) 
PARAMETRIC_REPRESENTATION_CONTEXT() REPRESENTATION_CONTEXT('2D SPACE',''
  ) );
#1891 = ORIENTED_EDGE('',*,*,#1892,.F.);
#1892 = EDGE_CURVE('',#1893,#1870,#1895,.T.);
#1893 = VERTEX_POINT('',#1894);
#1894 = CARTESIAN_POINT('',(-4.765,-2.415,0.));
#1895 = SURFACE_CURVE('',#1896,(#1900,#1907),.PCURVE_S1.);
#1896 = LINE('',#1897,#1898);
#1897 = CARTESIAN_POINT('',(-4.765,-2.415,10.03));
#1898 = VECTOR('',#1899,1.);
#1899 = DIRECTION('',(0.,0.,1.));
#1900 = PCURVE('',#788,#1901);
#1901 = DEFINITIONAL_REPRESENTATION('',(#1902),#1906);
#1902 = LINE('',#1903,#1904);
#1903 = CARTESIAN_POINT('',(-10.03,-4.765));
#1904 = VECTOR('',#1905,1.);
#1905 = DIRECTION('',(-1.,0.));
#1906 = ( GEOMETRIC_REPRESENTATION_CONTEXT(2) 
PARAMETRIC_REPRESENTATION_CONTEXT() REPRESENTATION_CONTEXT('2D SPACE',''
  ) );
#1907 = PCURVE('',#1484,#1908);
#1908 = DEFINITIONAL_REPRESENTATION('',(#1909),#1913);
#1909 = LINE('',#1910,#1911);
#1910 = CARTESIAN_POINT('',(0.,-4.83));
#1911 = VECTOR('',#1912,1.);
#1912 = DIRECTION('',(-1.,0.));
#1913 = ( GEOMETRIC_REPRESENTATION_CONTEXT(2) 
PARAMETRIC_REPRESENTATION_CONTEXT() REPRESENTATION_CONTEXT('2D SPACE',''
  ) );
#1914 = ORIENTED_EDGE('',*,*,#1915,.F.);
#1915 = EDGE_CURVE('',#1799,#1893,#1916,.T.);
#1916 = SURFACE_CURVE('',#1917,(#1921,#1928),.PCURVE_S1.);
#1917 = LINE('',#1918,#1919);
#1918 = CARTESIAN_POINT('',(-4.765,-2.415,0.));
#1919 = VECTOR('',#1920,1.);
#1920 = DIRECTION('',(-1.,-0.,-0.));
#1921 = PCURVE('',#788,#1922);
#1922 = DEFINITIONAL_REPRESENTATION('',(#1923),#1927);
#1923 = LINE('',#1924,#1925);
#1924 = CARTESIAN_POINT('',(-0.,-4.765));
#1925 = VECTOR('',#1926,1.);
#1926 = DIRECTION('',(0.,-1.));
#1927 = ( GEOMETRIC_REPRESENTATION_CONTEXT(2) 
PARAMETRIC_REPRESENTATION_CONTEXT() REPRESENTATION_CONTEXT('2D SPACE',''
  ) );
#1928 = PCURVE('',#1929,#1934);
#1929 = PLANE('',#1930);
#1930 = AXIS2_PLACEMENT_3D('',#1931,#1932,#1933);
#1931 = CARTESIAN_POINT('',(-4.765,2.415,0.));
#1932 = DIRECTION('',(0.,0.,1.));
#1933 = DIRECTION('',(1.,0.,0.));
#1934 = DEFINITIONAL_REPRESENTATION('',(#1935),#1939);
#1935 = LINE('',#1936,#1937);
#1936 = CARTESIAN_POINT('',(0.,-4.83));
#1937 = VECTOR('',#1938,1.);
#1938 = DIRECTION('',(-1.,0.));
#1939 = ( GEOMETRIC_REPRESENTATION_CONTEXT(2) 
PARAMETRIC_REPRESENTATION_CONTEXT() REPRESENTATION_CONTEXT('2D SPACE',''
  ) );
#1940 = ADVANCED_FACE('',(#1941),#814,.F.);
#1941 = FACE_BOUND('',#1942,.T.);
#1942 = EDGE_LOOP('',(#1943,#1966,#1994,#2015,#2016,#2017));
#1943 = ORIENTED_EDGE('',*,*,#1944,.T.);
#1944 = EDGE_CURVE('',#1799,#1945,#1947,.T.);
#1945 = VERTEX_POINT('',#1946);
#1946 = CARTESIAN_POINT('',(-3.965,2.415,0.));
#1947 = SURFACE_CURVE('',#1948,(#1952,#1959),.PCURVE_S1.);
#1948 = LINE('',#1949,#1950);
#1949 = CARTESIAN_POINT('',(-3.965,2.416,0.));
#1950 = VECTOR('',#1951,1.);
#1951 = DIRECTION('',(0.,1.,0.));
#1952 = PCURVE('',#814,#1953);
#1953 = DEFINITIONAL_REPRESENTATION('',(#1954),#1958);
#1954 = LINE('',#1955,#1956);
#1955 = CARTESIAN_POINT('',(0.62,0.));
#1956 = VECTOR('',#1957,1.);
#1957 = DIRECTION('',(0.,1.));
#1958 = ( GEOMETRIC_REPRESENTATION_CONTEXT(2) 
PARAMETRIC_REPRESENTATION_CONTEXT() REPRESENTATION_CONTEXT('2D SPACE',''
  ) );
#1959 = PCURVE('',#1929,#1960);
#1960 = DEFINITIONAL_REPRESENTATION('',(#1961),#1965);
#1961 = LINE('',#1962,#1963);
#1962 = CARTESIAN_POINT('',(0.8,1.E-03));
#1963 = VECTOR('',#1964,1.);
#1964 = DIRECTION('',(0.,1.));
#1965 = ( GEOMETRIC_REPRESENTATION_CONTEXT(2) 
PARAMETRIC_REPRESENTATION_CONTEXT() REPRESENTATION_CONTEXT('2D SPACE',''
  ) );
#1966 = ORIENTED_EDGE('',*,*,#1967,.T.);
#1967 = EDGE_CURVE('',#1945,#1968,#1970,.T.);
#1968 = VERTEX_POINT('',#1969);
#1969 = CARTESIAN_POINT('',(-3.965,2.415,1.));
#1970 = SURFACE_CURVE('',#1971,(#1975,#1982),.PCURVE_S1.);
#1971 = LINE('',#1972,#1973);
#1972 = CARTESIAN_POINT('',(-3.965,2.415,-0.62));
#1973 = VECTOR('',#1974,1.);
#1974 = DIRECTION('',(-8.673617379884E-16,0.,1.));
#1975 = PCURVE('',#814,#1976);
#1976 = DEFINITIONAL_REPRESENTATION('',(#1977),#1981);
#1977 = LINE('',#1978,#1979);
#1978 = CARTESIAN_POINT('',(0.,-1.E-03));
#1979 = VECTOR('',#1980,1.);
#1980 = DIRECTION('',(1.,0.));
#1981 = ( GEOMETRIC_REPRESENTATION_CONTEXT(2) 
PARAMETRIC_REPRESENTATION_CONTEXT() REPRESENTATION_CONTEXT('2D SPACE',''
  ) );
#1982 = PCURVE('',#1983,#1988);
#1983 = PLANE('',#1984);
#1984 = AXIS2_PLACEMENT_3D('',#1985,#1986,#1987);
#1985 = CARTESIAN_POINT('',(0.,2.415,0.));
#1986 = DIRECTION('',(0.,-1.,0.));
#1987 = DIRECTION('',(0.,0.,-1.));
#1988 = DEFINITIONAL_REPRESENTATION('',(#1989),#1993);
#1989 = LINE('',#1990,#1991);
#1990 = CARTESIAN_POINT('',(0.62,-3.965));
#1991 = VECTOR('',#1992,1.);
#1992 = DIRECTION('',(-1.,-8.673617379884E-16));
#1993 = ( GEOMETRIC_REPRESENTATION_CONTEXT(2) 
PARAMETRIC_REPRESENTATION_CONTEXT() REPRESENTATION_CONTEXT('2D SPACE',''
  ) );
#1994 = ORIENTED_EDGE('',*,*,#1995,.F.);
#1995 = EDGE_CURVE('',#1418,#1968,#1996,.T.);
#1996 = SURFACE_CURVE('',#1997,(#2001,#2008),.PCURVE_S1.);
#1997 = LINE('',#1998,#1999);
#1998 = CARTESIAN_POINT('',(-3.965,2.035,1.));
#1999 = VECTOR('',#2000,1.);
#2000 = DIRECTION('',(0.,1.,0.));
#2001 = PCURVE('',#814,#2002);
#2002 = DEFINITIONAL_REPRESENTATION('',(#2003),#2007);
#2003 = LINE('',#2004,#2005);
#2004 = CARTESIAN_POINT('',(1.62,-0.381));
#2005 = VECTOR('',#2006,1.);
#2006 = DIRECTION('',(0.,1.));
#2007 = ( GEOMETRIC_REPRESENTATION_CONTEXT(2) 
PARAMETRIC_REPRESENTATION_CONTEXT() REPRESENTATION_CONTEXT('2D SPACE',''
  ) );
#2008 = PCURVE('',#1456,#2009);
#2009 = DEFINITIONAL_REPRESENTATION('',(#2010),#2014);
#2010 = LINE('',#2011,#2012);
#2011 = CARTESIAN_POINT('',(0.,0.));
#2012 = VECTOR('',#2013,1.);
#2013 = DIRECTION('',(0.,1.));
#2014 = ( GEOMETRIC_REPRESENTATION_CONTEXT(2) 
PARAMETRIC_REPRESENTATION_CONTEXT() REPRESENTATION_CONTEXT('2D SPACE',''
  ) );
#2015 = ORIENTED_EDGE('',*,*,#1417,.F.);
#2016 = ORIENTED_EDGE('',*,*,#800,.T.);
#2017 = ORIENTED_EDGE('',*,*,#1798,.T.);
#2018 = ADVANCED_FACE('',(#2019),#855,.T.);
#2019 = FACE_BOUND('',#2020,.T.);
#2020 = EDGE_LOOP('',(#2021,#2044,#2073,#2094));
#2021 = ORIENTED_EDGE('',*,*,#2022,.F.);
#2022 = EDGE_CURVE('',#2023,#835,#2025,.T.);
#2023 = VERTEX_POINT('',#2024);
#2024 = CARTESIAN_POINT('',(-2.795,5.E-03,-2.6));
#2025 = SURFACE_CURVE('',#2026,(#2030,#2037),.PCURVE_S1.);
#2026 = LINE('',#2027,#2028);
#2027 = CARTESIAN_POINT('',(-2.795,5.E-03,-2.6));
#2028 = VECTOR('',#2029,1.);
#2029 = DIRECTION('',(-1.298855061616E-16,0.,1.));
#2030 = PCURVE('',#855,#2031);
#2031 = DEFINITIONAL_REPRESENTATION('',(#2032),#2036);
#2032 = LINE('',#2033,#2034);
#2033 = CARTESIAN_POINT('',(3.14159265359,0.));
#2034 = VECTOR('',#2035,1.);
#2035 = DIRECTION('',(0.,1.));
#2036 = ( GEOMETRIC_REPRESENTATION_CONTEXT(2) 
PARAMETRIC_REPRESENTATION_CONTEXT() REPRESENTATION_CONTEXT('2D SPACE',''
  ) );
#2037 = PCURVE('',#886,#2038);
#2038 = DEFINITIONAL_REPRESENTATION('',(#2039),#2043);
#2039 = LINE('',#2040,#2041);
#2040 = CARTESIAN_POINT('',(3.14159265359,0.));
#2041 = VECTOR('',#2042,1.);
#2042 = DIRECTION('',(0.,1.));
#2043 = ( GEOMETRIC_REPRESENTATION_CONTEXT(2) 
PARAMETRIC_REPRESENTATION_CONTEXT() REPRESENTATION_CONTEXT('2D SPACE',''
  ) );
#2044 = ORIENTED_EDGE('',*,*,#2045,.F.);
#2045 = EDGE_CURVE('',#2046,#2023,#2048,.T.);
#2046 = VERTEX_POINT('',#2047);
#2047 = CARTESIAN_POINT('',(-2.285,5.E-03,-2.6));
#2048 = SURFACE_CURVE('',#2049,(#2054,#2061),.PCURVE_S1.);
#2049 = CIRCLE('',#2050,0.255);
#2050 = AXIS2_PLACEMENT_3D('',#2051,#2052,#2053);
#2051 = CARTESIAN_POINT('',(-2.54,5.E-03,-2.6));
#2052 = DIRECTION('',(1.298855061616E-16,0.,-1.));
#2053 = DIRECTION('',(-1.,0.,-1.298855061616E-16));
#2054 = PCURVE('',#855,#2055);
#2055 = DEFINITIONAL_REPRESENTATION('',(#2056),#2060);
#2056 = LINE('',#2057,#2058);
#2057 = CARTESIAN_POINT('',(9.424777960769,0.));
#2058 = VECTOR('',#2059,1.);
#2059 = DIRECTION('',(-1.,0.));
#2060 = ( GEOMETRIC_REPRESENTATION_CONTEXT(2) 
PARAMETRIC_REPRESENTATION_CONTEXT() REPRESENTATION_CONTEXT('2D SPACE',''
  ) );
#2061 = PCURVE('',#2062,#2067);
#2062 = PLANE('',#2063);
#2063 = AXIS2_PLACEMENT_3D('',#2064,#2065,#2066);
#2064 = CARTESIAN_POINT('',(-2.54,5.E-03,-2.6));
#2065 = DIRECTION('',(1.298855061616E-16,0.,-1.));
#2066 = DIRECTION('',(-1.,0.,-1.298855061616E-16));
#2067 = DEFINITIONAL_REPRESENTATION('',(#2068),#2072);
#2068 = CIRCLE('',#2069,0.255);
#2069 = AXIS2_PLACEMENT_2D('',#2070,#2071);
#2070 = CARTESIAN_POINT('',(0.,0.));
#2071 = DIRECTION('',(1.,0.));
#2072 = ( GEOMETRIC_REPRESENTATION_CONTEXT(2) 
PARAMETRIC_REPRESENTATION_CONTEXT() REPRESENTATION_CONTEXT('2D SPACE',''
  ) );
#2073 = ORIENTED_EDGE('',*,*,#2074,.T.);
#2074 = EDGE_CURVE('',#2046,#833,#2075,.T.);
#2075 = SURFACE_CURVE('',#2076,(#2080,#2087),.PCURVE_S1.);
#2076 = LINE('',#2077,#2078);
#2077 = CARTESIAN_POINT('',(-2.285,5.E-03,-2.6));
#2078 = VECTOR('',#2079,1.);
#2079 = DIRECTION('',(-1.298855061616E-16,0.,1.));
#2080 = PCURVE('',#855,#2081);
#2081 = DEFINITIONAL_REPRESENTATION('',(#2082),#2086);
#2082 = LINE('',#2083,#2084);
#2083 = CARTESIAN_POINT('',(6.28318530718,0.));
#2084 = VECTOR('',#2085,1.);
#2085 = DIRECTION('',(0.,1.));
#2086 = ( GEOMETRIC_REPRESENTATION_CONTEXT(2) 
PARAMETRIC_REPRESENTATION_CONTEXT() REPRESENTATION_CONTEXT('2D SPACE',''
  ) );
#2087 = PCURVE('',#886,#2088);
#2088 = DEFINITIONAL_REPRESENTATION('',(#2089),#2093);
#2089 = LINE('',#2090,#2091);
#2090 = CARTESIAN_POINT('',(0.,0.));
#2091 = VECTOR('',#2092,1.);
#2092 = DIRECTION('',(0.,1.));
#2093 = ( GEOMETRIC_REPRESENTATION_CONTEXT(2) 
PARAMETRIC_REPRESENTATION_CONTEXT() REPRESENTATION_CONTEXT('2D SPACE',''
  ) );
#2094 = ORIENTED_EDGE('',*,*,#832,.T.);
#2095 = ADVANCED_FACE('',(#2096,#2123),#886,.T.);
#2096 = FACE_BOUND('',#2097,.T.);
#2097 = EDGE_LOOP('',(#2098,#2120,#2121,#2122));
#2098 = ORIENTED_EDGE('',*,*,#2099,.F.);
#2099 = EDGE_CURVE('',#2023,#2046,#2100,.T.);
#2100 = SURFACE_CURVE('',#2101,(#2106,#2113),.PCURVE_S1.);
#2101 = CIRCLE('',#2102,0.255);
#2102 = AXIS2_PLACEMENT_3D('',#2103,#2104,#2105);
#2103 = CARTESIAN_POINT('',(-2.54,5.E-03,-2.6));
#2104 = DIRECTION('',(1.298855061616E-16,0.,-1.));
#2105 = DIRECTION('',(-1.,0.,-1.298855061616E-16));
#2106 = PCURVE('',#886,#2107);
#2107 = DEFINITIONAL_REPRESENTATION('',(#2108),#2112);
#2108 = LINE('',#2109,#2110);
#2109 = CARTESIAN_POINT('',(3.14159265359,0.));
#2110 = VECTOR('',#2111,1.);
#2111 = DIRECTION('',(-1.,0.));
#2112 = ( GEOMETRIC_REPRESENTATION_CONTEXT(2) 
PARAMETRIC_REPRESENTATION_CONTEXT() REPRESENTATION_CONTEXT('2D SPACE',''
  ) );
#2113 = PCURVE('',#2062,#2114);
#2114 = DEFINITIONAL_REPRESENTATION('',(#2115),#2119);
#2115 = CIRCLE('',#2116,0.255);
#2116 = AXIS2_PLACEMENT_2D('',#2117,#2118);
#2117 = CARTESIAN_POINT('',(0.,0.));
#2118 = DIRECTION('',(1.,0.));
#2119 = ( GEOMETRIC_REPRESENTATION_CONTEXT(2) 
PARAMETRIC_REPRESENTATION_CONTEXT() REPRESENTATION_CONTEXT('2D SPACE',''
  ) );
#2120 = ORIENTED_EDGE('',*,*,#2022,.T.);
#2121 = ORIENTED_EDGE('',*,*,#867,.T.);
#2122 = ORIENTED_EDGE('',*,*,#2074,.F.);
#2123 = FACE_BOUND('',#2124,.T.);
#2124 = EDGE_LOOP('',(#2125));
#2125 = ORIENTED_EDGE('',*,*,#2126,.F.);
#2126 = EDGE_CURVE('',#2127,#2127,#2129,.T.);
#2127 = VERTEX_POINT('',#2128);
#2128 = CARTESIAN_POINT('',(-2.54,0.26,-2.09));
#2129 = SURFACE_CURVE('',#2130,(#2253,#2379),.PCURVE_S1.);
#2130 = B_SPLINE_CURVE_WITH_KNOTS('',7,(#2131,#2132,#2133,#2134,#2135,
    #2136,#2137,#2138,#2139,#2140,#2141,#2142,#2143,#2144,#2145,#2146,
    #2147,#2148,#2149,#2150,#2151,#2152,#2153,#2154,#2155,#2156,#2157,
    #2158,#2159,#2160,#2161,#2162,#2163,#2164,#2165,#2166,#2167,#2168,
    #2169,#2170,#2171,#2172,#2173,#2174,#2175,#2176,#2177,#2178,#2179,
    #2180,#2181,#2182,#2183,#2184,#2185,#2186,#2187,#2188,#2189,#2190,
    #2191,#2192,#2193,#2194,#2195,#2196,#2197,#2198,#2199,#2200,#2201,
    #2202,#2203,#2204,#2205,#2206,#2207,#2208,#2209,#2210,#2211,#2212,
    #2213,#2214,#2215,#2216,#2217,#2218,#2219,#2220,#2221,#2222,#2223,
    #2224,#2225,#2226,#2227,#2228,#2229,#2230,#2231,#2232,#2233,#2234,
    #2235,#2236,#2237,#2238,#2239,#2240,#2241,#2242,#2243,#2244,#2245,
    #2246,#2247,#2248,#2249,#2250,#2251,#2252),.UNSPECIFIED.,.T.,.F.,(8,
    6,6,6,6,6,6,6,6,6,6,6,6,6,6,6,6,6,6,6,8),(0.,9.519984015342E-02,
    0.157803289538,0.208238952204,0.225724834878,0.238960981251,
    0.259275122352,0.299957778228,0.332871799402,0.397068854701,
    0.492030013275,0.589628889416,0.651286831081,0.702187153162,
    0.734093685079,0.753450017051,0.769854589613,0.79413913883,
    0.831206157101,0.897673541365,1.),.UNSPECIFIED.);
#2131 = CARTESIAN_POINT('',(-2.54,0.26,-2.09));
#2132 = CARTESIAN_POINT('',(-2.518467608327,0.26,-2.09));
#2133 = CARTESIAN_POINT('',(-2.496951816418,0.257878755026,
    -2.09216373948));
#2134 = CARTESIAN_POINT('',(-2.475720840774,0.253642159682,
    -2.096484860745));
#2135 = CARTESIAN_POINT('',(-2.455040135088,0.247343364619,
    -2.102914407352));
#2136 = CARTESIAN_POINT('',(-2.435166312357,0.239081797428,
    -2.111359536373));
#2137 = CARTESIAN_POINT('',(-2.416337869878,0.229005033662,
    -2.121685167106));
#2138 = CARTESIAN_POINT('',(-2.38720529032,0.209625173075,
    -2.141631733813));
#2139 = CARTESIAN_POINT('',(-2.376190251019,0.201238884466,
    -2.150283228539));
#2140 = CARTESIAN_POINT('',(-2.365764405265,0.19220337388,
    -2.159631857822));
#2141 = CARTESIAN_POINT('',(-2.355969247716,0.182571692506,
    -2.169637871389));
#2142 = CARTESIAN_POINT('',(-2.346846143292,0.17240253617,
    -2.180258500276));
#2143 = CARTESIAN_POINT('',(-2.338436760868,0.161769582105,
    -2.191447014369));
#2144 = CARTESIAN_POINT('',(-2.324609188503,0.141924303435,
    -2.212587926789));
#2145 = CARTESIAN_POINT('',(-2.319121227798,0.133116278991,
    -2.222061342672));
#2146 = CARTESIAN_POINT('',(-2.314091514327,0.12416469282,-2.23180092567
    ));
#2147 = CARTESIAN_POINT('',(-2.309419873925,0.114900167443,
    -2.242039715786));
#2148 = CARTESIAN_POINT('',(-2.305207416774,0.105363000243,
    -2.252817127973));
#2149 = CARTESIAN_POINT('',(-2.30157562942,9.591532666133E-02,
    -2.263926381353));
#2150 = CARTESIAN_POINT('',(-2.29753681828,8.403819331924E-02,
    -2.278945621609));
#2151 = CARTESIAN_POINT('',(-2.296569042972,8.104451048799E-02,
    -2.282831940055));
#2152 = CARTESIAN_POINT('',(-2.295661899251,7.809329303586E-02,
    -2.286782861223));
#2153 = CARTESIAN_POINT('',(-2.294813941113,7.518909836702E-02,
    -2.290821222575));
#2154 = CARTESIAN_POINT('',(-2.294029876869,7.235865833525E-02,
    -2.294954015079));
#2155 = CARTESIAN_POINT('',(-2.293316815299,6.964696730665E-02,
    -2.299178572124));
#2156 = CARTESIAN_POINT('',(-2.29219885433,6.519553384582E-02,
    -2.306751405113));
#2157 = CARTESIAN_POINT('',(-2.291757215467,6.336388735798E-02,
    -2.310090053141));
#2158 = CARTESIAN_POINT('',(-2.291359845377,6.164674272816E-02,
    -2.313504023925));
#2159 = CARTESIAN_POINT('',(-2.291010564771,6.007849176938E-02,
    -2.316992088593));
#2160 = CARTESIAN_POINT('',(-2.290713149261,5.869838286773E-02,
    -2.320555271326));
#2161 = CARTESIAN_POINT('',(-2.290471713709,5.754929771193E-02,
    -2.324199652693));
#2162 = CARTESIAN_POINT('',(-2.290013894891,5.53370470208E-02,
    -2.33367839197));
#2163 = CARTESIAN_POINT('',(-2.289887255042,5.468218599916E-02,
    -2.339497445474));
#2164 = CARTESIAN_POINT('',(-2.289921279712,5.4842040557E-02,
    -2.345313502877));
#2165 = CARTESIAN_POINT('',(-2.290113045576,5.583907349163E-02,
    -2.351110453568));
#2166 = CARTESIAN_POINT('',(-2.290461631323,5.757678745631E-02,
    -2.356850578897));
#2167 = CARTESIAN_POINT('',(-2.290953221859,5.983599168378E-02,
    -2.36240353396));
#2168 = CARTESIAN_POINT('',(-2.292643929454,6.717054311424E-02,
    -2.377684471347));
#2169 = CARTESIAN_POINT('',(-2.294234622467,7.355900600538E-02,
    -2.387602345594));
#2170 = CARTESIAN_POINT('',(-2.296252024847,8.070465458944E-02,
    -2.397245969026));
#2171 = CARTESIAN_POINT('',(-2.298624159701,8.79110202386E-02,
    -2.406313354362));
#2172 = CARTESIAN_POINT('',(-2.301179104683,9.488121478335E-02,
    -2.414727520669));
#2173 = CARTESIAN_POINT('',(-2.303955548495,0.101826440039,
    -2.422869188949));
#2174 = CARTESIAN_POINT('',(-2.310028486877,0.115372923686,
    -2.438327373232));
#2175 = CARTESIAN_POINT('',(-2.312977955847,0.121458514882,
    -2.445130303823));
#2176 = CARTESIAN_POINT('',(-2.316144674735,0.127505201521,
    -2.451789811521));
#2177 = CARTESIAN_POINT('',(-2.319516675146,0.13347800849,
    -2.458294615869));
#2178 = CARTESIAN_POINT('',(-2.323088552734,0.139364566109,
    -2.464649000713));
#2179 = CARTESIAN_POINT('',(-2.32686372962,0.145166474553,
    -2.470866538856));
#2180 = CARTESIAN_POINT('',(-2.338644826826,0.162055405002,-2.4888562343
    ));
#2181 = CARTESIAN_POINT('',(-2.347208170515,0.172849527619,
    -2.500211195485));
#2182 = CARTESIAN_POINT('',(-2.356507365753,0.183162425911,
    -2.510978681514));
#2183 = CARTESIAN_POINT('',(-2.366498754198,0.192917556688,
    -2.521109809755));
#2184 = CARTESIAN_POINT('',(-2.377138951912,0.202053866474,
    -2.530559802609));
#2185 = CARTESIAN_POINT('',(-2.388384318286,0.210515964546,
    -2.53928705628));
#2186 = CARTESIAN_POINT('',(-2.417641580157,0.229697843052,
    -2.559024703533));
#2187 = CARTESIAN_POINT('',(-2.436311893686,0.239554951723,
    -2.569124136432));
#2188 = CARTESIAN_POINT('',(-2.455993843938,0.247632243498,
    -2.577380456363));
#2189 = CARTESIAN_POINT('',(-2.476455930543,0.253788206912,
    -2.583664087131));
#2190 = CARTESIAN_POINT('',(-2.497449428359,0.257927659553,
    -2.587886158412));
#2191 = CARTESIAN_POINT('',(-2.518717273543,0.26,-2.59));
#2192 = CARTESIAN_POINT('',(-2.561873892595,0.26,-2.59));
#2193 = CARTESIAN_POINT('',(-2.583730972934,0.257810936265,
    -2.587767083376));
#2194 = CARTESIAN_POINT('',(-2.605289971306,0.253438872717,
    -2.583307799872));
#2195 = CARTESIAN_POINT('',(-2.626272554109,0.246940255107,
    -2.576674106881));
#2196 = CARTESIAN_POINT('',(-2.646409889495,0.238420834093,
    -2.567964783562));
#2197 = CARTESIAN_POINT('',(-2.665452747253,0.228037750284,
    -2.557323591081));
#2198 = CARTESIAN_POINT('',(-2.694387540606,0.208402971358,
    -2.537107186707));
#2199 = CARTESIAN_POINT('',(-2.705066986483,0.200142705071,
    -2.528582318733));
#2200 = CARTESIAN_POINT('',(-2.715180687943,0.191269731476,
    -2.519398039378));
#2201 = CARTESIAN_POINT('',(-2.724690736648,0.181833631081,
    -2.509591182605));
#2202 = CARTESIAN_POINT('',(-2.733559228051,0.171889134366,
    -2.499201146446));
#2203 = CARTESIAN_POINT('',(-2.741747751504,0.161504770658,
    -2.488270885505));
#2204 = CARTESIAN_POINT('',(-2.755390811497,0.141924303434,
    -2.46741207321));
#2205 = CARTESIAN_POINT('',(-2.760878772202,0.133116278991,
    -2.457938657328));
#2206 = CARTESIAN_POINT('',(-2.765908485673,0.12416469282,
    -2.448199074331));
#2207 = CARTESIAN_POINT('',(-2.770580126076,0.114900167442,
    -2.437960284213));
#2208 = CARTESIAN_POINT('',(-2.774792583225,0.105363000243,
    -2.427182872028));
#2209 = CARTESIAN_POINT('',(-2.77842437058,9.59153266611E-02,
    -2.416073618647));
#2210 = CARTESIAN_POINT('',(-2.783303355471,8.156745246724E-02,
    -2.397930000699));
#2211 = CARTESIAN_POINT('',(-2.784917012302,7.633782045714E-02,
    -2.390987883022));
#2212 = CARTESIAN_POINT('',(-2.786368056568,7.120982127064E-02,
    -2.383760229548));
#2213 = CARTESIAN_POINT('',(-2.787637111636,6.623918219269E-02,
    -2.376106806912));
#2214 = CARTESIAN_POINT('',(-2.788647908121,6.175018214456E-02,
    -2.36807397335));
#2215 = CARTESIAN_POINT('',(-2.789380709548,5.82721184761E-02,
    -2.359716000125));
#2216 = CARTESIAN_POINT('',(-2.790000000791,5.526276420455E-02,
    -2.34540769203));
#2217 = CARTESIAN_POINT('',(-2.790099004831,5.475054387321E-02,
    -2.339961985623));
#2218 = CARTESIAN_POINT('',(-2.790057944675,5.495109135372E-02,
    -2.334527514481));
#2219 = CARTESIAN_POINT('',(-2.789879500263,5.587121331285E-02,
    -2.329120207563));
#2220 = CARTESIAN_POINT('',(-2.789565628492,5.742972908601E-02,
    -2.323772588672));
#2221 = CARTESIAN_POINT('',(-2.789128174692,5.945552205502E-02,
    -2.318582609375));
#2222 = CARTESIAN_POINT('',(-2.788186971201,6.358326679369E-02,
    -2.30966612622));
#2223 = CARTESIAN_POINT('',(-2.787686528342,6.570109379943E-02,
    -2.305675797477));
#2224 = CARTESIAN_POINT('',(-2.787122821856,6.798300307065E-02,
    -2.301781592216));
#2225 = CARTESIAN_POINT('',(-2.786502014715,7.038021758049E-02,
    -2.297981367769));
#2226 = CARTESIAN_POINT('',(-2.785828693747,7.28589502523E-02,
    -2.29426839299));
#2227 = CARTESIAN_POINT('',(-2.78510355218,7.540394340369E-02,
    -2.29062510314));
#2228 = CARTESIAN_POINT('',(-2.783162726037,8.189766681721E-02,
    -2.281675375409));
#2229 = CARTESIAN_POINT('',(-2.781878066906,8.593553472754E-02,
    -2.276408010026));
#2230 = CARTESIAN_POINT('',(-2.780476562048,9.005541179303E-02,
    -2.271243272764));
#2231 = CARTESIAN_POINT('',(-2.778971098223,9.420199411825E-02,
    -2.266196156918));
#2232 = CARTESIAN_POINT('',(-2.777369669416,9.834917327972E-02,
    -2.261261418089));
#2233 = CARTESIAN_POINT('',(-2.775667064554,0.102504335565,
    -2.256406857354));
#2234 = CARTESIAN_POINT('',(-2.771042534903,0.113136090451,
    -2.244178625293));
#2235 = CARTESIAN_POINT('',(-2.767981100141,0.119610626141,
    -2.23690754468));
#2236 = CARTESIAN_POINT('',(-2.764673260106,0.126046837815,
    -2.229799767481));
#2237 = CARTESIAN_POINT('',(-2.76113500003,0.132398843599,
    -2.222870895384));
#2238 = CARTESIAN_POINT('',(-2.757373523602,0.13865224509,
    -2.216114512816));
#2239 = CARTESIAN_POINT('',(-2.75338349538,0.144812062247,
    -2.209510972879));
#2240 = CARTESIAN_POINT('',(-2.741539871192,0.161790628985,
    -2.191425798947));
#2241 = CARTESIAN_POINT('',(-2.733197328422,0.172337678737,
    -2.18032733027));
#2242 = CARTESIAN_POINT('',(-2.724152448749,0.182428513685,
    -2.169787714907));
#2243 = CARTESIAN_POINT('',(-2.71444585655,0.19199113782,-2.159852515911
    ));
#2244 = CARTESIAN_POINT('',(-2.704117872642,0.200968118944,
    -2.150563474404));
#2245 = CARTESIAN_POINT('',(-2.693208947919,0.209307553668,
    -2.141959435471));
#2246 = CARTESIAN_POINT('',(-2.664146204436,0.228745354367,
    -2.121951262217));
#2247 = CARTESIAN_POINT('',(-2.645259461487,0.238904391534,
    -2.111540890626));
#2248 = CARTESIAN_POINT('',(-2.625314460183,0.247235080399,
    -2.103024938141));
#2249 = CARTESIAN_POINT('',(-2.604552434766,0.253587452818,
    -2.096540655452));
#2250 = CARTESIAN_POINT('',(-2.583233077022,0.257860453226,
    -2.092182410513));
#2251 = CARTESIAN_POINT('',(-2.561625083165,0.26,-2.09));
#2252 = CARTESIAN_POINT('',(-2.54,0.26,-2.09));
#2253 = PCURVE('',#886,#2254);
#2254 = DEFINITIONAL_REPRESENTATION('',(#2255),#2378);
#2255 = B_SPLINE_CURVE_WITH_KNOTS('',7,(#2256,#2257,#2258,#2259,#2260,
    #2261,#2262,#2263,#2264,#2265,#2266,#2267,#2268,#2269,#2270,#2271,
    #2272,#2273,#2274,#2275,#2276,#2277,#2278,#2279,#2280,#2281,#2282,
    #2283,#2284,#2285,#2286,#2287,#2288,#2289,#2290,#2291,#2292,#2293,
    #2294,#2295,#2296,#2297,#2298,#2299,#2300,#2301,#2302,#2303,#2304,
    #2305,#2306,#2307,#2308,#2309,#2310,#2311,#2312,#2313,#2314,#2315,
    #2316,#2317,#2318,#2319,#2320,#2321,#2322,#2323,#2324,#2325,#2326,
    #2327,#2328,#2329,#2330,#2331,#2332,#2333,#2334,#2335,#2336,#2337,
    #2338,#2339,#2340,#2341,#2342,#2343,#2344,#2345,#2346,#2347,#2348,
    #2349,#2350,#2351,#2352,#2353,#2354,#2355,#2356,#2357,#2358,#2359,
    #2360,#2361,#2362,#2363,#2364,#2365,#2366,#2367,#2368,#2369,#2370,
    #2371,#2372,#2373,#2374,#2375,#2376,#2377),.UNSPECIFIED.,.T.,.F.,(8,
    6,6,6,6,6,6,6,6,6,6,6,6,6,6,6,6,6,6,6,8),(0.,9.519984015342E-02,
    0.157803289538,0.208238952204,0.225724834878,0.238960981251,
    0.259275122352,0.299957778228,0.332871799402,0.397068854701,
    0.492030013275,0.589628889416,0.651286831081,0.702187153162,
    0.734093685079,0.753450017051,0.769854589613,0.79413913883,
    0.831206157101,0.897673541365,1.),.UNSPECIFIED.);
#2256 = CARTESIAN_POINT('',(1.570796326795,0.51));
#2257 = CARTESIAN_POINT('',(1.486355575136,0.51));
#2258 = CARTESIAN_POINT('',(1.401980211545,0.50783626052));
#2259 = CARTESIAN_POINT('',(1.31773714384,0.503515139255));
#2260 = CARTESIAN_POINT('',(1.233694151624,0.497085592648));
#2261 = CARTESIAN_POINT('',(1.149932213303,0.488640463627));
#2262 = CARTESIAN_POINT('',(1.066568369759,0.478314832894));
#2263 = CARTESIAN_POINT('',(0.929353463091,0.458368266187));
#2264 = CARTESIAN_POINT('',(0.875173006191,0.449716771461));
#2265 = CARTESIAN_POINT('',(0.821241743274,0.440368142178));
#2266 = CARTESIAN_POINT('',(0.767560800879,0.430362128611));
#2267 = CARTESIAN_POINT('',(0.714150536321,0.419741499724));
#2268 = CARTESIAN_POINT('',(0.661085765701,0.408552985631));
#2269 = CARTESIAN_POINT('',(0.566232687784,0.387412073211));
#2270 = CARTESIAN_POINT('',(0.525589515515,0.377938657328));
#2271 = CARTESIAN_POINT('',(0.485384978139,0.36819907433));
#2272 = CARTESIAN_POINT('',(0.444781444947,0.357960284214));
#2273 = CARTESIAN_POINT('',(0.403976563613,0.347182872027));
#2274 = CARTESIAN_POINT('',(0.36431378842,0.336073618647));
#2275 = CARTESIAN_POINT('',(0.31511751198,0.321054378391));
#2276 = CARTESIAN_POINT('',(0.302780712864,0.317168059945));
#2277 = CARTESIAN_POINT('',(0.290675043421,0.313217138777));
#2278 = CARTESIAN_POINT('',(0.278812588655,0.309178777425));
#2279 = CARTESIAN_POINT('',(0.267296292297,0.305045984921));
#2280 = CARTESIAN_POINT('',(0.256301454009,0.300821427876));
#2281 = CARTESIAN_POINT('',(0.238302737073,0.293248594887));
#2282 = CARTESIAN_POINT('',(0.23091432128,0.289909946859));
#2283 = CARTESIAN_POINT('',(0.224002858488,0.286495976075));
#2284 = CARTESIAN_POINT('',(0.217702473044,0.283007911407));
#2285 = CARTESIAN_POINT('',(0.212166188242,0.279444728674));
#2286 = CARTESIAN_POINT('',(0.207561580201,0.275800347307));
#2287 = CARTESIAN_POINT('',(0.198702261768,0.26632160803));
#2288 = CARTESIAN_POINT('',(0.19608669699,0.260502554526));
#2289 = CARTESIAN_POINT('',(0.196727751545,0.254686497123));
#2290 = CARTESIAN_POINT('',(0.200709122915,0.248889546432));
#2291 = CARTESIAN_POINT('',(0.20765899991,0.243149421103));
#2292 = CARTESIAN_POINT('',(0.216725011784,0.23759646604));
#2293 = CARTESIAN_POINT('',(0.246242244087,0.222315528653));
#2294 = CARTESIAN_POINT('',(0.272056483622,0.212397654406));
#2295 = CARTESIAN_POINT('',(0.301149640782,0.202754030974));
#2296 = CARTESIAN_POINT('',(0.330856323753,0.193686645638));
#2297 = CARTESIAN_POINT('',(0.359954473213,0.185272479331));
#2298 = CARTESIAN_POINT('',(0.389260982872,0.177130811051));
#2299 = CARTESIAN_POINT('',(0.447478488547,0.161672626768));
#2300 = CARTESIAN_POINT('',(0.473986506704,0.154869696177));
#2301 = CARTESIAN_POINT('',(0.500734005625,0.148210188479));
#2302 = CARTESIAN_POINT('',(0.527607763159,0.141705384131));
#2303 = CARTESIAN_POINT('',(0.554587389047,0.135350999287));
#2304 = CARTESIAN_POINT('',(0.581718965638,0.129133461144));
#2305 = CARTESIAN_POINT('',(0.662471883873,0.1111437657));
#2306 = CARTESIAN_POINT('',(0.716402172676,9.978880451458E-02));
#2307 = CARTESIAN_POINT('',(0.770685067794,8.90213184857E-02));
#2308 = CARTESIAN_POINT('',(0.825244922331,7.889019024457E-02));
#2309 = CARTESIAN_POINT('',(0.880062309986,6.944019739145E-02));
#2310 = CARTESIAN_POINT('',(0.935136767339,6.071294371971E-02));
#2311 = CARTESIAN_POINT('',(1.072331815082,4.097529646698E-02));
#2312 = CARTESIAN_POINT('',(1.154756354082,3.087586356792E-02));
#2313 = CARTESIAN_POINT('',(1.237568565745,2.261954363682E-02));
#2314 = CARTESIAN_POINT('',(1.320653742327,1.633591286894E-02));
#2315 = CARTESIAN_POINT('',(1.403931574421,1.211384158799E-02));
#2316 = CARTESIAN_POINT('',(1.487334654415,1.E-02));
#2317 = CARTESIAN_POINT('',(1.656576297757,1.E-02));
#2318 = CARTESIAN_POINT('',(1.742290040036,1.223291662387E-02));
#2319 = CARTESIAN_POINT('',(1.827867070845,1.669220012763E-02));
#2320 = CARTESIAN_POINT('',(1.913236043042,2.332589311895E-02));
#2321 = CARTESIAN_POINT('',(1.998311411177,3.203521643837E-02));
#2322 = CARTESIAN_POINT('',(2.082968393795,4.267640891905E-02));
#2323 = CARTESIAN_POINT('',(2.220097008519,6.289281329297E-02));
#2324 = CARTESIAN_POINT('',(2.272940491896,7.141768126664E-02));
#2325 = CARTESIAN_POINT('',(2.32554267723,8.060196062154E-02));
#2326 = CARTESIAN_POINT('',(2.377902995279,9.04088173952E-02));
#2327 = CARTESIAN_POINT('',(2.430002772667,0.100798853554));
#2328 = CARTESIAN_POINT('',(2.481772588474,0.111729114495));
#2329 = CARTESIAN_POINT('',(2.575359965809,0.13258792679));
#2330 = CARTESIAN_POINT('',(2.616003138074,0.142061342672));
#2331 = CARTESIAN_POINT('',(2.656207675449,0.151800925669));
#2332 = CARTESIAN_POINT('',(2.696811208645,0.162039715787));
#2333 = CARTESIAN_POINT('',(2.737616089974,0.172817127972));
#2334 = CARTESIAN_POINT('',(2.77727886517,0.183926381353));
#2335 = CARTESIAN_POINT('',(2.836709197797,0.202069999301));
#2336 = CARTESIAN_POINT('',(2.858162827248,0.209012116978));
#2337 = CARTESIAN_POINT('',(2.879054235752,0.216239770452));
#2338 = CARTESIAN_POINT('',(2.899157063663,0.223893193088));
#2339 = CARTESIAN_POINT('',(2.917199206557,0.23192602665));
#2340 = CARTESIAN_POINT('',(2.931138011948,0.240283999875));
#2341 = CARTESIAN_POINT('',(2.94318669876,0.25459230797));
#2342 = CARTESIAN_POINT('',(2.945232538122,0.260038014377));
#2343 = CARTESIAN_POINT('',(2.944429621738,0.265472485519));
#2344 = CARTESIAN_POINT('',(2.940754200593,0.270879792437));
#2345 = CARTESIAN_POINT('',(2.93452000688,0.276227411328));
#2346 = CARTESIAN_POINT('',(2.92639327926,0.281417390625));
#2347 = CARTESIAN_POINT('',(2.90979056892,0.29033387378));
#2348 = CARTESIAN_POINT('',(2.901256938491,0.294324202523));
#2349 = CARTESIAN_POINT('',(2.8920400015,0.298218407784));
#2350 = CARTESIAN_POINT('',(2.882330176776,0.302018632231));
#2351 = CARTESIAN_POINT('',(2.872258651142,0.30573160701));
#2352 = CARTESIAN_POINT('',(2.861881903761,0.30937489686));
#2353 = CARTESIAN_POINT('',(2.835303257248,0.318324624591));
#2354 = CARTESIAN_POINT('',(2.818689318666,0.323591989974));
#2355 = CARTESIAN_POINT('',(2.801628559374,0.328756727236));
#2356 = CARTESIAN_POINT('',(2.784335282826,0.333803843082));
#2357 = CARTESIAN_POINT('',(2.766907721372,0.338738581911));
#2358 = CARTESIAN_POINT('',(2.749301806365,0.343593142646));
#2359 = CARTESIAN_POINT('',(2.703835198813,0.355821374707));
#2360 = CARTESIAN_POINT('',(2.675764097667,0.36309245532));
#2361 = CARTESIAN_POINT('',(2.647409417817,0.370200232519));
#2362 = CARTESIAN_POINT('',(2.618924342622,0.377129104616));
#2363 = CARTESIAN_POINT('',(2.590333378704,0.383885487184));
#2364 = CARTESIAN_POINT('',(2.56156827886,0.390489027121));
#2365 = CARTESIAN_POINT('',(2.48038677268,0.408574201053));
#2366 = CARTESIAN_POINT('',(2.42774653854,0.41967266973));
#2367 = CARTESIAN_POINT('',(2.374765787641,0.430212285093));
#2368 = CARTESIAN_POINT('',(2.321517738131,0.440147484089));
#2369 = CARTESIAN_POINT('',(2.268022618944,0.449436525596));
#2370 = CARTESIAN_POINT('',(2.214281775591,0.458040564529));
#2371 = CARTESIAN_POINT('',(2.077168618821,0.478048737783));
#2372 = CARTESIAN_POINT('',(1.993455502327,0.488459109374));
#2373 = CARTESIAN_POINT('',(1.909339812451,0.496975061859));
#2374 = CARTESIAN_POINT('',(1.824939958142,0.503459344548));
#2375 = CARTESIAN_POINT('',(1.740337503572,0.507817589487));
#2376 = CARTESIAN_POINT('',(1.655600574501,0.51));
#2377 = CARTESIAN_POINT('',(1.570796326795,0.51));
#2378 = ( GEOMETRIC_REPRESENTATION_CONTEXT(2) 
PARAMETRIC_REPRESENTATION_CONTEXT() REPRESENTATION_CONTEXT('2D SPACE',''
  ) );
#2379 = PCURVE('',#2380,#2385);
#2380 = CYLINDRICAL_SURFACE('',#2381,0.25);
#2381 = AXIS2_PLACEMENT_3D('',#2382,#2383,#2384);
#2382 = CARTESIAN_POINT('',(-2.54,-1.165734175856E-15,-2.34));
#2383 = DIRECTION('',(4.440892098501E-16,1.,-3.885780586188E-16));
#2384 = DIRECTION('',(-4.440892098501E-16,3.885780586188E-16,1.));
#2385 = DEFINITIONAL_REPRESENTATION('',(#2386),#2509);
#2386 = B_SPLINE_CURVE_WITH_KNOTS('',7,(#2387,#2388,#2389,#2390,#2391,
    #2392,#2393,#2394,#2395,#2396,#2397,#2398,#2399,#2400,#2401,#2402,
    #2403,#2404,#2405,#2406,#2407,#2408,#2409,#2410,#2411,#2412,#2413,
    #2414,#2415,#2416,#2417,#2418,#2419,#2420,#2421,#2422,#2423,#2424,
    #2425,#2426,#2427,#2428,#2429,#2430,#2431,#2432,#2433,#2434,#2435,
    #2436,#2437,#2438,#2439,#2440,#2441,#2442,#2443,#2444,#2445,#2446,
    #2447,#2448,#2449,#2450,#2451,#2452,#2453,#2454,#2455,#2456,#2457,
    #2458,#2459,#2460,#2461,#2462,#2463,#2464,#2465,#2466,#2467,#2468,
    #2469,#2470,#2471,#2472,#2473,#2474,#2475,#2476,#2477,#2478,#2479,
    #2480,#2481,#2482,#2483,#2484,#2485,#2486,#2487,#2488,#2489,#2490,
    #2491,#2492,#2493,#2494,#2495,#2496,#2497,#2498,#2499,#2500,#2501,
    #2502,#2503,#2504,#2505,#2506,#2507,#2508),.UNSPECIFIED.,.F.,.F.,(8,
    6,6,6,6,6,6,6,6,6,6,6,6,6,6,6,6,6,6,6,8),(0.,9.519984015342E-02,
    0.157803289538,0.208238952204,0.225724834878,0.238960981251,
    0.259275122352,0.299957778228,0.332871799402,0.397068854701,
    0.492030013275,0.589628889416,0.651286831081,0.702187153162,
    0.734093685079,0.753450017051,0.769854589613,0.79413913883,
    0.831206157101,0.897673541365,1.),.UNSPECIFIED.);
#2387 = CARTESIAN_POINT('',(0.,0.26));
#2388 = CARTESIAN_POINT('',(8.612956669197E-02,0.26));
#2389 = CARTESIAN_POINT('',(0.172192757424,0.257878755026));
#2390 = CARTESIAN_POINT('',(0.258160238824,0.253642159682));
#2391 = CARTESIAN_POINT('',(0.344006404038,0.247343364619));
#2392 = CARTESIAN_POINT('',(0.429694628622,0.239081797428));
#2393 = CARTESIAN_POINT('',(0.515171726052,0.229005033662));
#2394 = CARTESIAN_POINT('',(0.6563990727,0.209625173075));
#2395 = CARTESIAN_POINT('',(0.712304875671,0.201238884466));
#2396 = CARTESIAN_POINT('',(0.768128658995,0.19220337388));
#2397 = CARTESIAN_POINT('',(0.823925176065,0.182571692506));
#2398 = CARTESIAN_POINT('',(0.879739720093,0.17240253617));
#2399 = CARTESIAN_POINT('',(0.935606133467,0.161769582105));
#2400 = CARTESIAN_POINT('',(1.036651860577,0.141924303435));
#2401 = CARTESIAN_POINT('',(1.080380123761,0.133116278991));
#2402 = CARTESIAN_POINT('',(1.124147836638,0.12416469282));
#2403 = CARTESIAN_POINT('',(1.16905535095,0.114900167443));
#2404 = CARTESIAN_POINT('',(1.215220758497,0.105363000243));
#2405 = CARTESIAN_POINT('',(1.261906100243,9.591532666133E-02));
#2406 = CARTESIAN_POINT('',(1.324117298373,8.403819331924E-02));
#2407 = CARTESIAN_POINT('',(1.340134638132,8.104451048799E-02));
#2408 = CARTESIAN_POINT('',(1.356344939373,7.809329303587E-02));
#2409 = CARTESIAN_POINT('',(1.372845225499,7.518909836702E-02));
#2410 = CARTESIAN_POINT('',(1.38966606957,7.235865833525E-02));
#2411 = CARTESIAN_POINT('',(1.406799539722,6.964696730665E-02));
#2412 = CARTESIAN_POINT('',(1.437419176875,6.519553384583E-02));
#2413 = CARTESIAN_POINT('',(1.45088853795,6.336388735798E-02));
#2414 = CARTESIAN_POINT('',(1.464633948225,6.164674272816E-02));
#2415 = CARTESIAN_POINT('',(1.478652643209,6.007849176938E-02));
#2416 = CARTESIAN_POINT('',(1.492951600526,5.869838286773E-02));
#2417 = CARTESIAN_POINT('',(1.507558766936,5.754929771193E-02));
#2418 = CARTESIAN_POINT('',(1.545517923167,5.53370470208E-02));
#2419 = CARTESIAN_POINT('',(1.568791254685,5.468218599916E-02));
#2420 = CARTESIAN_POINT('',(1.59204254334,5.4842040557E-02));
#2421 = CARTESIAN_POINT('',(1.61522650401,5.583907349163E-02));
#2422 = CARTESIAN_POINT('',(1.638216087802,5.757678745631E-02));
#2423 = CARTESIAN_POINT('',(1.660509114659,5.983599168378E-02));
#2424 = CARTESIAN_POINT('',(1.722005851432,6.717054311425E-02));
#2425 = CARTESIAN_POINT('',(1.762136931431,7.355900600538E-02));
#2426 = CARTESIAN_POINT('',(1.801474700768,8.070465458944E-02));
#2427 = CARTESIAN_POINT('',(1.838893589455,8.791102023861E-02));
#2428 = CARTESIAN_POINT('',(1.874039759801,9.488121478335E-02));
#2429 = CARTESIAN_POINT('',(1.908411573538,0.101826440039));
#2430 = CARTESIAN_POINT('',(1.974844823278,0.115372923686));
#2431 = CARTESIAN_POINT('',(2.004485701094,0.121458514882));
#2432 = CARTESIAN_POINT('',(2.03395441095,0.127505201521));
#2433 = CARTESIAN_POINT('',(2.063231164827,0.13347800849));
#2434 = CARTESIAN_POINT('',(2.092361895547,0.139364566109));
#2435 = CARTESIAN_POINT('',(2.121441101841,0.145166474553));
#2436 = CARTESIAN_POINT('',(2.207457229961,0.162055405002));
#2437 = CARTESIAN_POINT('',(2.264220091961,0.172849527619));
#2438 = CARTESIAN_POINT('',(2.320930143239,0.183162425911));
#2439 = CARTESIAN_POINT('',(2.377623336962,0.192917556688));
#2440 = CARTESIAN_POINT('',(2.434347429782,0.202053866474));
#2441 = CARTESIAN_POINT('',(2.491159951317,0.210515964546));
#2442 = CARTESIAN_POINT('',(2.632330038304,0.229697843052));
#2443 = CARTESIAN_POINT('',(2.716833012207,0.239554951723));
#2444 = CARTESIAN_POINT('',(2.801543691495,0.247632243498));
#2445 = CARTESIAN_POINT('',(2.88640864682,0.253788206912));
#2446 = CARTESIAN_POINT('',(2.971390354017,0.257927659553));
#2447 = CARTESIAN_POINT('',(3.056461747763,0.26));
#2448 = CARTESIAN_POINT('',(3.229088223971,0.26));
#2449 = CARTESIAN_POINT('',(3.316516569577,0.257810936265));
#2450 = CARTESIAN_POINT('',(3.40384658293,0.253438872717));
#2451 = CARTESIAN_POINT('',(3.49105125546,0.246940255107));
#2452 = CARTESIAN_POINT('',(3.578091563997,0.238420834093));
#2453 = CARTESIAN_POINT('',(3.664910580458,0.228037750284));
#2454 = CARTESIAN_POINT('',(3.806101247131,0.208402971358));
#2455 = CARTESIAN_POINT('',(3.860648745508,0.200142705071));
#2456 = CARTESIAN_POINT('',(3.915118654871,0.191269731476));
#2457 = CARTESIAN_POINT('',(3.969563853209,0.181833631081));
#2458 = CARTESIAN_POINT('',(4.024028784464,0.171889134366));
#2459 = CARTESIAN_POINT('',(4.07854712112,0.161504770658));
#2460 = CARTESIAN_POINT('',(4.178244514171,0.141924303434));
#2461 = CARTESIAN_POINT('',(4.22197277735,0.133116278991));
#2462 = CARTESIAN_POINT('',(4.265740490225,0.12416469282));
#2463 = CARTESIAN_POINT('',(4.310648004544,0.114900167442));
#2464 = CARTESIAN_POINT('',(4.356813412083,0.105363000243));
#2465 = CARTESIAN_POINT('',(4.403498753834,9.59153266611E-02));
#2466 = CARTESIAN_POINT('',(4.478651437441,8.156745246724E-02));
#2467 = CARTESIAN_POINT('',(4.507143185451,7.633782045714E-02));
#2468 = CARTESIAN_POINT('',(4.536610189617,7.120982127064E-02));
#2469 = CARTESIAN_POINT('',(4.567601845534,6.623918219269E-02));
#2470 = CARTESIAN_POINT('',(4.599950512111,6.175018214456E-02));
#2471 = CARTESIAN_POINT('',(4.63347814218,5.82721184761E-02));
#2472 = CARTESIAN_POINT('',(4.690764957724,5.526276420455E-02));
#2473 = CARTESIAN_POINT('',(4.712544369994,5.475054387322E-02));
#2474 = CARTESIAN_POINT('',(4.734271937871,5.495109135373E-02));
#2475 = CARTESIAN_POINT('',(4.755899744456,5.587121331285E-02));
#2476 = CARTESIAN_POINT('',(4.777316307072,5.742972908601E-02));
#2477 = CARTESIAN_POINT('',(4.798145048212,5.945552205502E-02));
#2478 = CARTESIAN_POINT('',(4.834009132944,6.358326679369E-02));
#2479 = CARTESIAN_POINT('',(4.850092319566,6.570109379944E-02));
#2480 = CARTESIAN_POINT('',(4.86582716872,6.798300307065E-02));
#2481 = CARTESIAN_POINT('',(4.881225173226,7.038021758049E-02));
#2482 = CARTESIAN_POINT('',(4.896315666253,7.28589502523E-02));
#2483 = CARTESIAN_POINT('',(4.911172549093,7.540394340369E-02));
#2484 = CARTESIAN_POINT('',(4.94780355947,8.189766681722E-02));
#2485 = CARTESIAN_POINT('',(4.969483006255,8.593553472754E-02));
#2486 = CARTESIAN_POINT('',(4.990878619241,9.005541179303E-02));
#2487 = CARTESIAN_POINT('',(5.011934775644,9.420199411826E-02));
#2488 = CARTESIAN_POINT('',(5.03267724174,9.834917327972E-02));
#2489 = CARTESIAN_POINT('',(5.053249444677,0.102504335565));
#2490 = CARTESIAN_POINT('',(5.105543373017,0.113136090451));
#2491 = CARTESIAN_POINT('',(5.137078373979,0.119610626141));
#2492 = CARTESIAN_POINT('',(5.168404479722,0.126046837815));
#2493 = CARTESIAN_POINT('',(5.199487801871,0.132398843599));
#2494 = CARTESIAN_POINT('',(5.230386711023,0.13865224509));
#2495 = CARTESIAN_POINT('',(5.261228716655,0.144812062247));
#2496 = CARTESIAN_POINT('',(5.347701366674,0.161790628985));
#2497 = CARTESIAN_POINT('',(5.403122061878,0.172337678737));
#2498 = CARTESIAN_POINT('',(5.458491412818,0.182428513685));
#2499 = CARTESIAN_POINT('',(5.513842778614,0.19199113782));
#2500 = CARTESIAN_POINT('',(5.569220583284,0.200968118944));
#2501 = CARTESIAN_POINT('',(5.624678316143,0.209307553668));
#2502 = CARTESIAN_POINT('',(5.765814848945,0.228745354367));
#2503 = CARTESIAN_POINT('',(5.851654290671,0.238904391534));
#2504 = CARTESIAN_POINT('',(5.937706664954,0.247235080399));
#2505 = CARTESIAN_POINT('',(6.023918433883,0.253587452818));
#2506 = CARTESIAN_POINT('',(6.1102529731,0.257860453226));
#2507 = CARTESIAN_POINT('',(6.19668497452,0.26));
#2508 = CARTESIAN_POINT('',(6.28318530718,0.26));
#2509 = ( GEOMETRIC_REPRESENTATION_CONTEXT(2) 
PARAMETRIC_REPRESENTATION_CONTEXT() REPRESENTATION_CONTEXT('2D SPACE',''
  ) );
#2510 = ADVANCED_FACE('',(#2511),#941,.T.);
#2511 = FACE_BOUND('',#2512,.T.);
#2512 = EDGE_LOOP('',(#2513,#2514));
#2513 = ORIENTED_EDGE('',*,*,#924,.T.);
#2514 = ORIENTED_EDGE('',*,*,#978,.T.);
#2515 = ADVANCED_FACE('',(#2516),#1259,.T.);
#2516 = FACE_BOUND('',#2517,.T.);
#2517 = EDGE_LOOP('',(#2518,#2541,#2568,#2569));
#2518 = ORIENTED_EDGE('',*,*,#2519,.T.);
#2519 = EDGE_CURVE('',#1006,#2520,#2522,.T.);
#2520 = VERTEX_POINT('',#2521);
#2521 = CARTESIAN_POINT('',(2.54,4.,-2.09));
#2522 = SEAM_CURVE('',#2523,(#2527,#2534),.PCURVE_S1.);
#2523 = LINE('',#2524,#2525);
#2524 = CARTESIAN_POINT('',(2.54,-1.068589661202E-15,-2.09));
#2525 = VECTOR('',#2526,1.);
#2526 = DIRECTION('',(4.440892098501E-16,1.,-3.885780586188E-16));
#2527 = PCURVE('',#1259,#2528);
#2528 = DEFINITIONAL_REPRESENTATION('',(#2529),#2533);
#2529 = LINE('',#2530,#2531);
#2530 = CARTESIAN_POINT('',(6.28318530718,-0.));
#2531 = VECTOR('',#2532,1.);
#2532 = DIRECTION('',(0.,1.));
#2533 = ( GEOMETRIC_REPRESENTATION_CONTEXT(2) 
PARAMETRIC_REPRESENTATION_CONTEXT() REPRESENTATION_CONTEXT('2D SPACE',''
  ) );
#2534 = PCURVE('',#1259,#2535);
#2535 = DEFINITIONAL_REPRESENTATION('',(#2536),#2540);
#2536 = LINE('',#2537,#2538);
#2537 = CARTESIAN_POINT('',(0.,-0.));
#2538 = VECTOR('',#2539,1.);
#2539 = DIRECTION('',(0.,1.));
#2540 = ( GEOMETRIC_REPRESENTATION_CONTEXT(2) 
PARAMETRIC_REPRESENTATION_CONTEXT() REPRESENTATION_CONTEXT('2D SPACE',''
  ) );
#2541 = ORIENTED_EDGE('',*,*,#2542,.F.);
#2542 = EDGE_CURVE('',#2520,#2520,#2543,.T.);
#2543 = SURFACE_CURVE('',#2544,(#2549,#2556),.PCURVE_S1.);
#2544 = CIRCLE('',#2545,0.25);
#2545 = AXIS2_PLACEMENT_3D('',#2546,#2547,#2548);
#2546 = CARTESIAN_POINT('',(2.54,4.,-2.34));
#2547 = DIRECTION('',(4.440892098501E-16,1.,-3.885780586188E-16));
#2548 = DIRECTION('',(-4.440892098501E-16,3.885780586188E-16,1.));
#2549 = PCURVE('',#1259,#2550);
#2550 = DEFINITIONAL_REPRESENTATION('',(#2551),#2555);
#2551 = LINE('',#2552,#2553);
#2552 = CARTESIAN_POINT('',(0.,4.));
#2553 = VECTOR('',#2554,1.);
#2554 = DIRECTION('',(1.,0.));
#2555 = ( GEOMETRIC_REPRESENTATION_CONTEXT(2) 
PARAMETRIC_REPRESENTATION_CONTEXT() REPRESENTATION_CONTEXT('2D SPACE',''
  ) );
#2556 = PCURVE('',#2557,#2562);
#2557 = PLANE('',#2558);
#2558 = AXIS2_PLACEMENT_3D('',#2559,#2560,#2561);
#2559 = CARTESIAN_POINT('',(2.54,4.,-2.34));
#2560 = DIRECTION('',(4.440892098501E-16,1.,-3.885780586188E-16));
#2561 = DIRECTION('',(-4.440892098501E-16,3.885780586188E-16,1.));
#2562 = DEFINITIONAL_REPRESENTATION('',(#2563),#2567);
#2563 = CIRCLE('',#2564,0.25);
#2564 = AXIS2_PLACEMENT_2D('',#2565,#2566);
#2565 = CARTESIAN_POINT('',(0.,0.));
#2566 = DIRECTION('',(1.,0.));
#2567 = ( GEOMETRIC_REPRESENTATION_CONTEXT(2) 
PARAMETRIC_REPRESENTATION_CONTEXT() REPRESENTATION_CONTEXT('2D SPACE',''
  ) );
#2568 = ORIENTED_EDGE('',*,*,#2519,.F.);
#2569 = ORIENTED_EDGE('',*,*,#1005,.T.);
#2570 = ADVANCED_FACE('',(#2571),#1456,.F.);
#2571 = FACE_BOUND('',#2572,.T.);
#2572 = EDGE_LOOP('',(#2573,#2596,#2617,#2618));
#2573 = ORIENTED_EDGE('',*,*,#2574,.T.);
#2574 = EDGE_CURVE('',#1968,#2575,#2577,.T.);
#2575 = VERTEX_POINT('',#2576);
#2576 = CARTESIAN_POINT('',(-4.765,2.415,1.));
#2577 = SURFACE_CURVE('',#2578,(#2582,#2589),.PCURVE_S1.);
#2578 = LINE('',#2579,#2580);
#2579 = CARTESIAN_POINT('',(-3.965,2.415,1.));
#2580 = VECTOR('',#2581,1.);
#2581 = DIRECTION('',(-1.,0.,2.710505431214E-16));
#2582 = PCURVE('',#1456,#2583);
#2583 = DEFINITIONAL_REPRESENTATION('',(#2584),#2588);
#2584 = LINE('',#2585,#2586);
#2585 = CARTESIAN_POINT('',(0.,0.38));
#2586 = VECTOR('',#2587,1.);
#2587 = DIRECTION('',(1.,0.));
#2588 = ( GEOMETRIC_REPRESENTATION_CONTEXT(2) 
PARAMETRIC_REPRESENTATION_CONTEXT() REPRESENTATION_CONTEXT('2D SPACE',''
  ) );
#2589 = PCURVE('',#1983,#2590);
#2590 = DEFINITIONAL_REPRESENTATION('',(#2591),#2595);
#2591 = LINE('',#2592,#2593);
#2592 = CARTESIAN_POINT('',(-1.,-3.965));
#2593 = VECTOR('',#2594,1.);
#2594 = DIRECTION('',(-2.710505431214E-16,-1.));
#2595 = ( GEOMETRIC_REPRESENTATION_CONTEXT(2) 
PARAMETRIC_REPRESENTATION_CONTEXT() REPRESENTATION_CONTEXT('2D SPACE',''
  ) );
#2596 = ORIENTED_EDGE('',*,*,#2597,.F.);
#2597 = EDGE_CURVE('',#1441,#2575,#2598,.T.);
#2598 = SURFACE_CURVE('',#2599,(#2603,#2610),.PCURVE_S1.);
#2599 = LINE('',#2600,#2601);
#2600 = CARTESIAN_POINT('',(-4.765,2.035,1.));
#2601 = VECTOR('',#2602,1.);
#2602 = DIRECTION('',(0.,1.,0.));
#2603 = PCURVE('',#1456,#2604);
#2604 = DEFINITIONAL_REPRESENTATION('',(#2605),#2609);
#2605 = LINE('',#2606,#2607);
#2606 = CARTESIAN_POINT('',(0.8,0.));
#2607 = VECTOR('',#2608,1.);
#2608 = DIRECTION('',(0.,1.));
#2609 = ( GEOMETRIC_REPRESENTATION_CONTEXT(2) 
PARAMETRIC_REPRESENTATION_CONTEXT() REPRESENTATION_CONTEXT('2D SPACE',''
  ) );
#2610 = PCURVE('',#1484,#2611);
#2611 = DEFINITIONAL_REPRESENTATION('',(#2612),#2616);
#2612 = LINE('',#2613,#2614);
#2613 = CARTESIAN_POINT('',(9.03,-0.38));
#2614 = VECTOR('',#2615,1.);
#2615 = DIRECTION('',(0.,1.));
#2616 = ( GEOMETRIC_REPRESENTATION_CONTEXT(2) 
PARAMETRIC_REPRESENTATION_CONTEXT() REPRESENTATION_CONTEXT('2D SPACE',''
  ) );
#2617 = ORIENTED_EDGE('',*,*,#1440,.F.);
#2618 = ORIENTED_EDGE('',*,*,#1995,.T.);
#2619 = ADVANCED_FACE('',(#2620),#1484,.F.);
#2620 = FACE_BOUND('',#2621,.T.);
#2621 = EDGE_LOOP('',(#2622,#2652,#2673,#2674,#2675,#2698,#2719,#2720));
#2622 = ORIENTED_EDGE('',*,*,#2623,.F.);
#2623 = EDGE_CURVE('',#2624,#2626,#2628,.T.);
#2624 = VERTEX_POINT('',#2625);
#2625 = CARTESIAN_POINT('',(-4.765,2.415,9.03));
#2626 = VERTEX_POINT('',#2627);
#2627 = CARTESIAN_POINT('',(-4.765,2.415,10.03));
#2628 = SURFACE_CURVE('',#2629,(#2633,#2640),.PCURVE_S1.);
#2629 = LINE('',#2630,#2631);
#2630 = CARTESIAN_POINT('',(-4.765,2.415,10.03));
#2631 = VECTOR('',#2632,1.);
#2632 = DIRECTION('',(0.,0.,1.));
#2633 = PCURVE('',#1484,#2634);
#2634 = DEFINITIONAL_REPRESENTATION('',(#2635),#2639);
#2635 = LINE('',#2636,#2637);
#2636 = CARTESIAN_POINT('',(0.,0.));
#2637 = VECTOR('',#2638,1.);
#2638 = DIRECTION('',(-1.,0.));
#2639 = ( GEOMETRIC_REPRESENTATION_CONTEXT(2) 
PARAMETRIC_REPRESENTATION_CONTEXT() REPRESENTATION_CONTEXT('2D SPACE',''
  ) );
#2640 = PCURVE('',#2641,#2646);
#2641 = PLANE('',#2642);
#2642 = AXIS2_PLACEMENT_3D('',#2643,#2644,#2645);
#2643 = CARTESIAN_POINT('',(0.,2.415,0.));
#2644 = DIRECTION('',(0.,-1.,0.));
#2645 = DIRECTION('',(0.,0.,-1.));
#2646 = DEFINITIONAL_REPRESENTATION('',(#2647),#2651);
#2647 = LINE('',#2648,#2649);
#2648 = CARTESIAN_POINT('',(-10.03,-4.765));
#2649 = VECTOR('',#2650,1.);
#2650 = DIRECTION('',(-1.,0.));
#2651 = ( GEOMETRIC_REPRESENTATION_CONTEXT(2) 
PARAMETRIC_REPRESENTATION_CONTEXT() REPRESENTATION_CONTEXT('2D SPACE',''
  ) );
#2652 = ORIENTED_EDGE('',*,*,#2653,.F.);
#2653 = EDGE_CURVE('',#1469,#2624,#2654,.T.);
#2654 = SURFACE_CURVE('',#2655,(#2659,#2666),.PCURVE_S1.);
#2655 = LINE('',#2656,#2657);
#2656 = CARTESIAN_POINT('',(-4.765,2.035,9.03));
#2657 = VECTOR('',#2658,1.);
#2658 = DIRECTION('',(0.,1.,0.));
#2659 = PCURVE('',#1484,#2660);
#2660 = DEFINITIONAL_REPRESENTATION('',(#2661),#2665);
#2661 = LINE('',#2662,#2663);
#2662 = CARTESIAN_POINT('',(1.,-0.38));
#2663 = VECTOR('',#2664,1.);
#2664 = DIRECTION('',(0.,1.));
#2665 = ( GEOMETRIC_REPRESENTATION_CONTEXT(2) 
PARAMETRIC_REPRESENTATION_CONTEXT() REPRESENTATION_CONTEXT('2D SPACE',''
  ) );
#2666 = PCURVE('',#1512,#2667);
#2667 = DEFINITIONAL_REPRESENTATION('',(#2668),#2672);
#2668 = LINE('',#2669,#2670);
#2669 = CARTESIAN_POINT('',(0.,0.));
#2670 = VECTOR('',#2671,1.);
#2671 = DIRECTION('',(0.,1.));
#2672 = ( GEOMETRIC_REPRESENTATION_CONTEXT(2) 
PARAMETRIC_REPRESENTATION_CONTEXT() REPRESENTATION_CONTEXT('2D SPACE',''
  ) );
#2673 = ORIENTED_EDGE('',*,*,#1468,.F.);
#2674 = ORIENTED_EDGE('',*,*,#2597,.T.);
#2675 = ORIENTED_EDGE('',*,*,#2676,.F.);
#2676 = EDGE_CURVE('',#2677,#2575,#2679,.T.);
#2677 = VERTEX_POINT('',#2678);
#2678 = CARTESIAN_POINT('',(-4.765,2.415,0.));
#2679 = SURFACE_CURVE('',#2680,(#2684,#2691),.PCURVE_S1.);
#2680 = LINE('',#2681,#2682);
#2681 = CARTESIAN_POINT('',(-4.765,2.415,10.03));
#2682 = VECTOR('',#2683,1.);
#2683 = DIRECTION('',(0.,0.,1.));
#2684 = PCURVE('',#1484,#2685);
#2685 = DEFINITIONAL_REPRESENTATION('',(#2686),#2690);
#2686 = LINE('',#2687,#2688);
#2687 = CARTESIAN_POINT('',(0.,0.));
#2688 = VECTOR('',#2689,1.);
#2689 = DIRECTION('',(-1.,0.));
#2690 = ( GEOMETRIC_REPRESENTATION_CONTEXT(2) 
PARAMETRIC_REPRESENTATION_CONTEXT() REPRESENTATION_CONTEXT('2D SPACE',''
  ) );
#2691 = PCURVE('',#1983,#2692);
#2692 = DEFINITIONAL_REPRESENTATION('',(#2693),#2697);
#2693 = LINE('',#2694,#2695);
#2694 = CARTESIAN_POINT('',(-10.03,-4.765));
#2695 = VECTOR('',#2696,1.);
#2696 = DIRECTION('',(-1.,0.));
#2697 = ( GEOMETRIC_REPRESENTATION_CONTEXT(2) 
PARAMETRIC_REPRESENTATION_CONTEXT() REPRESENTATION_CONTEXT('2D SPACE',''
  ) );
#2698 = ORIENTED_EDGE('',*,*,#2699,.T.);
#2699 = EDGE_CURVE('',#2677,#1893,#2700,.T.);
#2700 = SURFACE_CURVE('',#2701,(#2705,#2712),.PCURVE_S1.);
#2701 = LINE('',#2702,#2703);
#2702 = CARTESIAN_POINT('',(-4.765,2.415,0.));
#2703 = VECTOR('',#2704,1.);
#2704 = DIRECTION('',(-0.,-1.,-0.));
#2705 = PCURVE('',#1484,#2706);
#2706 = DEFINITIONAL_REPRESENTATION('',(#2707),#2711);
#2707 = LINE('',#2708,#2709);
#2708 = CARTESIAN_POINT('',(10.03,0.));
#2709 = VECTOR('',#2710,1.);
#2710 = DIRECTION('',(0.,-1.));
#2711 = ( GEOMETRIC_REPRESENTATION_CONTEXT(2) 
PARAMETRIC_REPRESENTATION_CONTEXT() REPRESENTATION_CONTEXT('2D SPACE',''
  ) );
#2712 = PCURVE('',#1929,#2713);
#2713 = DEFINITIONAL_REPRESENTATION('',(#2714),#2718);
#2714 = LINE('',#2715,#2716);
#2715 = CARTESIAN_POINT('',(0.,0.));
#2716 = VECTOR('',#2717,1.);
#2717 = DIRECTION('',(0.,-1.));
#2718 = ( GEOMETRIC_REPRESENTATION_CONTEXT(2) 
PARAMETRIC_REPRESENTATION_CONTEXT() REPRESENTATION_CONTEXT('2D SPACE',''
  ) );
#2719 = ORIENTED_EDGE('',*,*,#1892,.T.);
#2720 = ORIENTED_EDGE('',*,*,#2721,.F.);
#2721 = EDGE_CURVE('',#2626,#1870,#2722,.T.);
#2722 = SURFACE_CURVE('',#2723,(#2727,#2734),.PCURVE_S1.);
#2723 = LINE('',#2724,#2725);
#2724 = CARTESIAN_POINT('',(-4.765,2.415,10.03));
#2725 = VECTOR('',#2726,1.);
#2726 = DIRECTION('',(-0.,-1.,-0.));
#2727 = PCURVE('',#1484,#2728);
#2728 = DEFINITIONAL_REPRESENTATION('',(#2729),#2733);
#2729 = LINE('',#2730,#2731);
#2730 = CARTESIAN_POINT('',(0.,0.));
#2731 = VECTOR('',#2732,1.);
#2732 = DIRECTION('',(0.,-1.));
#2733 = ( GEOMETRIC_REPRESENTATION_CONTEXT(2) 
PARAMETRIC_REPRESENTATION_CONTEXT() REPRESENTATION_CONTEXT('2D SPACE',''
  ) );
#2734 = PCURVE('',#1568,#2735);
#2735 = DEFINITIONAL_REPRESENTATION('',(#2736),#2740);
#2736 = LINE('',#2737,#2738);
#2737 = CARTESIAN_POINT('',(0.,0.));
#2738 = VECTOR('',#2739,1.);
#2739 = DIRECTION('',(0.,-1.));
#2740 = ( GEOMETRIC_REPRESENTATION_CONTEXT(2) 
PARAMETRIC_REPRESENTATION_CONTEXT() REPRESENTATION_CONTEXT('2D SPACE',''
  ) );
#2741 = ADVANCED_FACE('',(#2742),#1512,.F.);
#2742 = FACE_BOUND('',#2743,.T.);
#2743 = EDGE_LOOP('',(#2744,#2767,#2788,#2789));
#2744 = ORIENTED_EDGE('',*,*,#2745,.T.);
#2745 = EDGE_CURVE('',#2624,#2746,#2748,.T.);
#2746 = VERTEX_POINT('',#2747);
#2747 = CARTESIAN_POINT('',(-3.965,2.415,9.03));
#2748 = SURFACE_CURVE('',#2749,(#2753,#2760),.PCURVE_S1.);
#2749 = LINE('',#2750,#2751);
#2750 = CARTESIAN_POINT('',(-4.765,2.415,9.03));
#2751 = VECTOR('',#2752,1.);
#2752 = DIRECTION('',(1.,0.,0.));
#2753 = PCURVE('',#1512,#2754);
#2754 = DEFINITIONAL_REPRESENTATION('',(#2755),#2759);
#2755 = LINE('',#2756,#2757);
#2756 = CARTESIAN_POINT('',(0.,0.38));
#2757 = VECTOR('',#2758,1.);
#2758 = DIRECTION('',(1.,0.));
#2759 = ( GEOMETRIC_REPRESENTATION_CONTEXT(2) 
PARAMETRIC_REPRESENTATION_CONTEXT() REPRESENTATION_CONTEXT('2D SPACE',''
  ) );
#2760 = PCURVE('',#2641,#2761);
#2761 = DEFINITIONAL_REPRESENTATION('',(#2762),#2766);
#2762 = LINE('',#2763,#2764);
#2763 = CARTESIAN_POINT('',(-9.03,-4.765));
#2764 = VECTOR('',#2765,1.);
#2765 = DIRECTION('',(0.,1.));
#2766 = ( GEOMETRIC_REPRESENTATION_CONTEXT(2) 
PARAMETRIC_REPRESENTATION_CONTEXT() REPRESENTATION_CONTEXT('2D SPACE',''
  ) );
#2767 = ORIENTED_EDGE('',*,*,#2768,.F.);
#2768 = EDGE_CURVE('',#1497,#2746,#2769,.T.);
#2769 = SURFACE_CURVE('',#2770,(#2774,#2781),.PCURVE_S1.);
#2770 = LINE('',#2771,#2772);
#2771 = CARTESIAN_POINT('',(-3.965,2.035,9.03));
#2772 = VECTOR('',#2773,1.);
#2773 = DIRECTION('',(0.,1.,0.));
#2774 = PCURVE('',#1512,#2775);
#2775 = DEFINITIONAL_REPRESENTATION('',(#2776),#2780);
#2776 = LINE('',#2777,#2778);
#2777 = CARTESIAN_POINT('',(0.8,0.));
#2778 = VECTOR('',#2779,1.);
#2779 = DIRECTION('',(0.,1.));
#2780 = ( GEOMETRIC_REPRESENTATION_CONTEXT(2) 
PARAMETRIC_REPRESENTATION_CONTEXT() REPRESENTATION_CONTEXT('2D SPACE',''
  ) );
#2781 = PCURVE('',#1540,#2782);
#2782 = DEFINITIONAL_REPRESENTATION('',(#2783),#2787);
#2783 = LINE('',#2784,#2785);
#2784 = CARTESIAN_POINT('',(0.,0.));
#2785 = VECTOR('',#2786,1.);
#2786 = DIRECTION('',(0.,1.));
#2787 = ( GEOMETRIC_REPRESENTATION_CONTEXT(2) 
PARAMETRIC_REPRESENTATION_CONTEXT() REPRESENTATION_CONTEXT('2D SPACE',''
  ) );
#2788 = ORIENTED_EDGE('',*,*,#1496,.F.);
#2789 = ORIENTED_EDGE('',*,*,#2653,.T.);
#2790 = ADVANCED_FACE('',(#2791),#1540,.F.);
#2791 = FACE_BOUND('',#2792,.T.);
#2792 = EDGE_LOOP('',(#2793,#2816,#2837,#2838));
#2793 = ORIENTED_EDGE('',*,*,#2794,.T.);
#2794 = EDGE_CURVE('',#2746,#2795,#2797,.T.);
#2795 = VERTEX_POINT('',#2796);
#2796 = CARTESIAN_POINT('',(-3.965,2.415,10.03));
#2797 = SURFACE_CURVE('',#2798,(#2802,#2809),.PCURVE_S1.);
#2798 = LINE('',#2799,#2800);
#2799 = CARTESIAN_POINT('',(-3.965,2.415,9.03));
#2800 = VECTOR('',#2801,1.);
#2801 = DIRECTION('',(-8.673617379884E-16,0.,1.));
#2802 = PCURVE('',#1540,#2803);
#2803 = DEFINITIONAL_REPRESENTATION('',(#2804),#2808);
#2804 = LINE('',#2805,#2806);
#2805 = CARTESIAN_POINT('',(0.,0.38));
#2806 = VECTOR('',#2807,1.);
#2807 = DIRECTION('',(1.,0.));
#2808 = ( GEOMETRIC_REPRESENTATION_CONTEXT(2) 
PARAMETRIC_REPRESENTATION_CONTEXT() REPRESENTATION_CONTEXT('2D SPACE',''
  ) );
#2809 = PCURVE('',#2641,#2810);
#2810 = DEFINITIONAL_REPRESENTATION('',(#2811),#2815);
#2811 = LINE('',#2812,#2813);
#2812 = CARTESIAN_POINT('',(-9.03,-3.965));
#2813 = VECTOR('',#2814,1.);
#2814 = DIRECTION('',(-1.,-8.673617379884E-16));
#2815 = ( GEOMETRIC_REPRESENTATION_CONTEXT(2) 
PARAMETRIC_REPRESENTATION_CONTEXT() REPRESENTATION_CONTEXT('2D SPACE',''
  ) );
#2816 = ORIENTED_EDGE('',*,*,#2817,.F.);
#2817 = EDGE_CURVE('',#1525,#2795,#2818,.T.);
#2818 = SURFACE_CURVE('',#2819,(#2823,#2830),.PCURVE_S1.);
#2819 = LINE('',#2820,#2821);
#2820 = CARTESIAN_POINT('',(-3.965,2.035,10.03));
#2821 = VECTOR('',#2822,1.);
#2822 = DIRECTION('',(0.,1.,0.));
#2823 = PCURVE('',#1540,#2824);
#2824 = DEFINITIONAL_REPRESENTATION('',(#2825),#2829);
#2825 = LINE('',#2826,#2827);
#2826 = CARTESIAN_POINT('',(1.,0.));
#2827 = VECTOR('',#2828,1.);
#2828 = DIRECTION('',(0.,1.));
#2829 = ( GEOMETRIC_REPRESENTATION_CONTEXT(2) 
PARAMETRIC_REPRESENTATION_CONTEXT() REPRESENTATION_CONTEXT('2D SPACE',''
  ) );
#2830 = PCURVE('',#1568,#2831);
#2831 = DEFINITIONAL_REPRESENTATION('',(#2832),#2836);
#2832 = LINE('',#2833,#2834);
#2833 = CARTESIAN_POINT('',(-0.8,-0.38));
#2834 = VECTOR('',#2835,1.);
#2835 = DIRECTION('',(0.,1.));
#2836 = ( GEOMETRIC_REPRESENTATION_CONTEXT(2) 
PARAMETRIC_REPRESENTATION_CONTEXT() REPRESENTATION_CONTEXT('2D SPACE',''
  ) );
#2837 = ORIENTED_EDGE('',*,*,#1524,.F.);
#2838 = ORIENTED_EDGE('',*,*,#2768,.T.);
#2839 = ADVANCED_FACE('',(#2840,#2939),#1568,.F.);
#2840 = FACE_BOUND('',#2841,.T.);
#2841 = EDGE_LOOP('',(#2842,#2872,#2893,#2894,#2895,#2916,#2917,#2918));
#2842 = ORIENTED_EDGE('',*,*,#2843,.F.);
#2843 = EDGE_CURVE('',#2844,#2846,#2848,.T.);
#2844 = VERTEX_POINT('',#2845);
#2845 = CARTESIAN_POINT('',(3.965,2.415,10.03));
#2846 = VERTEX_POINT('',#2847);
#2847 = CARTESIAN_POINT('',(4.765,2.415,10.03));
#2848 = SURFACE_CURVE('',#2849,(#2853,#2860),.PCURVE_S1.);
#2849 = LINE('',#2850,#2851);
#2850 = CARTESIAN_POINT('',(-4.765,2.415,10.03));
#2851 = VECTOR('',#2852,1.);
#2852 = DIRECTION('',(1.,0.,0.));
#2853 = PCURVE('',#1568,#2854);
#2854 = DEFINITIONAL_REPRESENTATION('',(#2855),#2859);
#2855 = LINE('',#2856,#2857);
#2856 = CARTESIAN_POINT('',(0.,0.));
#2857 = VECTOR('',#2858,1.);
#2858 = DIRECTION('',(-1.,0.));
#2859 = ( GEOMETRIC_REPRESENTATION_CONTEXT(2) 
PARAMETRIC_REPRESENTATION_CONTEXT() REPRESENTATION_CONTEXT('2D SPACE',''
  ) );
#2860 = PCURVE('',#2861,#2866);
#2861 = PLANE('',#2862);
#2862 = AXIS2_PLACEMENT_3D('',#2863,#2864,#2865);
#2863 = CARTESIAN_POINT('',(0.,2.415,0.));
#2864 = DIRECTION('',(0.,-1.,0.));
#2865 = DIRECTION('',(0.,0.,-1.));
#2866 = DEFINITIONAL_REPRESENTATION('',(#2867),#2871);
#2867 = LINE('',#2868,#2869);
#2868 = CARTESIAN_POINT('',(-10.03,-4.765));
#2869 = VECTOR('',#2870,1.);
#2870 = DIRECTION('',(0.,1.));
#2871 = ( GEOMETRIC_REPRESENTATION_CONTEXT(2) 
PARAMETRIC_REPRESENTATION_CONTEXT() REPRESENTATION_CONTEXT('2D SPACE',''
  ) );
#2872 = ORIENTED_EDGE('',*,*,#2873,.F.);
#2873 = EDGE_CURVE('',#1553,#2844,#2874,.T.);
#2874 = SURFACE_CURVE('',#2875,(#2879,#2886),.PCURVE_S1.);
#2875 = LINE('',#2876,#2877);
#2876 = CARTESIAN_POINT('',(3.965,2.035,10.03));
#2877 = VECTOR('',#2878,1.);
#2878 = DIRECTION('',(0.,1.,0.));
#2879 = PCURVE('',#1568,#2880);
#2880 = DEFINITIONAL_REPRESENTATION('',(#2881),#2885);
#2881 = LINE('',#2882,#2883);
#2882 = CARTESIAN_POINT('',(-8.73,-0.38));
#2883 = VECTOR('',#2884,1.);
#2884 = DIRECTION('',(0.,1.));
#2885 = ( GEOMETRIC_REPRESENTATION_CONTEXT(2) 
PARAMETRIC_REPRESENTATION_CONTEXT() REPRESENTATION_CONTEXT('2D SPACE',''
  ) );
#2886 = PCURVE('',#1596,#2887);
#2887 = DEFINITIONAL_REPRESENTATION('',(#2888),#2892);
#2888 = LINE('',#2889,#2890);
#2889 = CARTESIAN_POINT('',(0.,0.));
#2890 = VECTOR('',#2891,1.);
#2891 = DIRECTION('',(0.,1.));
#2892 = ( GEOMETRIC_REPRESENTATION_CONTEXT(2) 
PARAMETRIC_REPRESENTATION_CONTEXT() REPRESENTATION_CONTEXT('2D SPACE',''
  ) );
#2893 = ORIENTED_EDGE('',*,*,#1552,.F.);
#2894 = ORIENTED_EDGE('',*,*,#2817,.T.);
#2895 = ORIENTED_EDGE('',*,*,#2896,.F.);
#2896 = EDGE_CURVE('',#2626,#2795,#2897,.T.);
#2897 = SURFACE_CURVE('',#2898,(#2902,#2909),.PCURVE_S1.);
#2898 = LINE('',#2899,#2900);
#2899 = CARTESIAN_POINT('',(-4.765,2.415,10.03));
#2900 = VECTOR('',#2901,1.);
#2901 = DIRECTION('',(1.,0.,0.));
#2902 = PCURVE('',#1568,#2903);
#2903 = DEFINITIONAL_REPRESENTATION('',(#2904),#2908);
#2904 = LINE('',#2905,#2906);
#2905 = CARTESIAN_POINT('',(0.,0.));
#2906 = VECTOR('',#2907,1.);
#2907 = DIRECTION('',(-1.,0.));
#2908 = ( GEOMETRIC_REPRESENTATION_CONTEXT(2) 
PARAMETRIC_REPRESENTATION_CONTEXT() REPRESENTATION_CONTEXT('2D SPACE',''
  ) );
#2909 = PCURVE('',#2641,#2910);
#2910 = DEFINITIONAL_REPRESENTATION('',(#2911),#2915);
#2911 = LINE('',#2912,#2913);
#2912 = CARTESIAN_POINT('',(-10.03,-4.765));
#2913 = VECTOR('',#2914,1.);
#2914 = DIRECTION('',(0.,1.));
#2915 = ( GEOMETRIC_REPRESENTATION_CONTEXT(2) 
PARAMETRIC_REPRESENTATION_CONTEXT() REPRESENTATION_CONTEXT('2D SPACE',''
  ) );
#2916 = ORIENTED_EDGE('',*,*,#2721,.T.);
#2917 = ORIENTED_EDGE('',*,*,#1869,.T.);
#2918 = ORIENTED_EDGE('',*,*,#2919,.F.);
#2919 = EDGE_CURVE('',#2846,#1847,#2920,.T.);
#2920 = SURFACE_CURVE('',#2921,(#2925,#2932),.PCURVE_S1.);
#2921 = LINE('',#2922,#2923);
#2922 = CARTESIAN_POINT('',(4.765,2.415,10.03));
#2923 = VECTOR('',#2924,1.);
#2924 = DIRECTION('',(-0.,-1.,-0.));
#2925 = PCURVE('',#1568,#2926);
#2926 = DEFINITIONAL_REPRESENTATION('',(#2927),#2931);
#2927 = LINE('',#2928,#2929);
#2928 = CARTESIAN_POINT('',(-9.53,0.));
#2929 = VECTOR('',#2930,1.);
#2930 = DIRECTION('',(0.,-1.));
#2931 = ( GEOMETRIC_REPRESENTATION_CONTEXT(2) 
PARAMETRIC_REPRESENTATION_CONTEXT() REPRESENTATION_CONTEXT('2D SPACE',''
  ) );
#2932 = PCURVE('',#1652,#2933);
#2933 = DEFINITIONAL_REPRESENTATION('',(#2934),#2938);
#2934 = LINE('',#2935,#2936);
#2935 = CARTESIAN_POINT('',(0.,0.));
#2936 = VECTOR('',#2937,1.);
#2937 = DIRECTION('',(0.,-1.));
#2938 = ( GEOMETRIC_REPRESENTATION_CONTEXT(2) 
PARAMETRIC_REPRESENTATION_CONTEXT() REPRESENTATION_CONTEXT('2D SPACE',''
  ) );
#2939 = FACE_BOUND('',#2940,.T.);
#2940 = EDGE_LOOP('',(#2941,#2976));
#2941 = ORIENTED_EDGE('',*,*,#2942,.F.);
#2942 = EDGE_CURVE('',#2943,#2945,#2947,.T.);
#2943 = VERTEX_POINT('',#2944);
#2944 = CARTESIAN_POINT('',(2.4,-1.145,10.03));
#2945 = VERTEX_POINT('',#2946);
#2946 = CARTESIAN_POINT('',(4.59,-1.145,10.03));
#2947 = SURFACE_CURVE('',#2948,(#2953,#2964),.PCURVE_S1.);
#2948 = CIRCLE('',#2949,1.095);
#2949 = AXIS2_PLACEMENT_3D('',#2950,#2951,#2952);
#2950 = CARTESIAN_POINT('',(3.495,-1.145,10.03));
#2951 = DIRECTION('',(0.,-0.,1.));
#2952 = DIRECTION('',(-1.,0.,0.));
#2953 = PCURVE('',#1568,#2954);
#2954 = DEFINITIONAL_REPRESENTATION('',(#2955),#2963);
#2955 = ( BOUNDED_CURVE() B_SPLINE_CURVE(2,(#2956,#2957,#2958,#2959,
#2960,#2961,#2962),.UNSPECIFIED.,.T.,.F.) B_SPLINE_CURVE_WITH_KNOTS((1,2
    ,2,2,2,1),(-2.094395102393,0.,2.094395102393,4.188790204786,
6.28318530718,8.377580409573),.UNSPECIFIED.) CURVE() 
GEOMETRIC_REPRESENTATION_ITEM() RATIONAL_B_SPLINE_CURVE((1.,0.5,1.,0.5,
1.,0.5,1.)) REPRESENTATION_ITEM('') );
#2956 = CARTESIAN_POINT('',(-7.165,-3.56));
#2957 = CARTESIAN_POINT('',(-7.165,-5.456595634288));
#2958 = CARTESIAN_POINT('',(-8.8075,-4.508297817144));
#2959 = CARTESIAN_POINT('',(-10.45,-3.56));
#2960 = CARTESIAN_POINT('',(-8.8075,-2.611702182856));
#2961 = CARTESIAN_POINT('',(-7.165,-1.663404365712));
#2962 = CARTESIAN_POINT('',(-7.165,-3.56));
#2963 = ( GEOMETRIC_REPRESENTATION_CONTEXT(2) 
PARAMETRIC_REPRESENTATION_CONTEXT() REPRESENTATION_CONTEXT('2D SPACE',''
  ) );
#2964 = PCURVE('',#2965,#2970);
#2965 = CYLINDRICAL_SURFACE('',#2966,1.095);
#2966 = AXIS2_PLACEMENT_3D('',#2967,#2968,#2969);
#2967 = CARTESIAN_POINT('',(3.495,-1.145,11.55));
#2968 = DIRECTION('',(-0.,-0.,-1.));
#2969 = DIRECTION('',(-1.,0.,0.));
#2970 = DEFINITIONAL_REPRESENTATION('',(#2971),#2975);
#2971 = LINE('',#2972,#2973);
#2972 = CARTESIAN_POINT('',(6.28318530718,1.52));
#2973 = VECTOR('',#2974,1.);
#2974 = DIRECTION('',(-1.,0.));
#2975 = ( GEOMETRIC_REPRESENTATION_CONTEXT(2) 
PARAMETRIC_REPRESENTATION_CONTEXT() REPRESENTATION_CONTEXT('2D SPACE',''
  ) );
#2976 = ORIENTED_EDGE('',*,*,#2977,.F.);
#2977 = EDGE_CURVE('',#2945,#2943,#2978,.T.);
#2978 = SURFACE_CURVE('',#2979,(#2984,#2995),.PCURVE_S1.);
#2979 = CIRCLE('',#2980,1.095);
#2980 = AXIS2_PLACEMENT_3D('',#2981,#2982,#2983);
#2981 = CARTESIAN_POINT('',(3.495,-1.145,10.03));
#2982 = DIRECTION('',(0.,-0.,1.));
#2983 = DIRECTION('',(-1.,0.,0.));
#2984 = PCURVE('',#1568,#2985);
#2985 = DEFINITIONAL_REPRESENTATION('',(#2986),#2994);
#2986 = ( BOUNDED_CURVE() B_SPLINE_CURVE(2,(#2987,#2988,#2989,#2990,
#2991,#2992,#2993),.UNSPECIFIED.,.T.,.F.) B_SPLINE_CURVE_WITH_KNOTS((1,2
    ,2,2,2,1),(-2.094395102393,0.,2.094395102393,4.188790204786,
6.28318530718,8.377580409573),.UNSPECIFIED.) CURVE() 
GEOMETRIC_REPRESENTATION_ITEM() RATIONAL_B_SPLINE_CURVE((1.,0.5,1.,0.5,
1.,0.5,1.)) REPRESENTATION_ITEM('') );
#2987 = CARTESIAN_POINT('',(-7.165,-3.56));
#2988 = CARTESIAN_POINT('',(-7.165,-5.456595634288));
#2989 = CARTESIAN_POINT('',(-8.8075,-4.508297817144));
#2990 = CARTESIAN_POINT('',(-10.45,-3.56));
#2991 = CARTESIAN_POINT('',(-8.8075,-2.611702182856));
#2992 = CARTESIAN_POINT('',(-7.165,-1.663404365712));
#2993 = CARTESIAN_POINT('',(-7.165,-3.56));
#2994 = ( GEOMETRIC_REPRESENTATION_CONTEXT(2) 
PARAMETRIC_REPRESENTATION_CONTEXT() REPRESENTATION_CONTEXT('2D SPACE',''
  ) );
#2995 = PCURVE('',#2996,#3001);
#2996 = CYLINDRICAL_SURFACE('',#2997,1.095);
#2997 = AXIS2_PLACEMENT_3D('',#2998,#2999,#3000);
#2998 = CARTESIAN_POINT('',(3.495,-1.145,11.55));
#2999 = DIRECTION('',(-0.,-0.,-1.));
#3000 = DIRECTION('',(-1.,0.,0.));
#3001 = DEFINITIONAL_REPRESENTATION('',(#3002),#3006);
#3002 = LINE('',#3003,#3004);
#3003 = CARTESIAN_POINT('',(6.28318530718,1.52));
#3004 = VECTOR('',#3005,1.);
#3005 = DIRECTION('',(-1.,0.));
#3006 = ( GEOMETRIC_REPRESENTATION_CONTEXT(2) 
PARAMETRIC_REPRESENTATION_CONTEXT() REPRESENTATION_CONTEXT('2D SPACE',''
  ) );
#3007 = ADVANCED_FACE('',(#3008),#1596,.F.);
#3008 = FACE_BOUND('',#3009,.T.);
#3009 = EDGE_LOOP('',(#3010,#3033,#3054,#3055));
#3010 = ORIENTED_EDGE('',*,*,#3011,.T.);
#3011 = EDGE_CURVE('',#2844,#3012,#3014,.T.);
#3012 = VERTEX_POINT('',#3013);
#3013 = CARTESIAN_POINT('',(3.965,2.415,9.03));
#3014 = SURFACE_CURVE('',#3015,(#3019,#3026),.PCURVE_S1.);
#3015 = LINE('',#3016,#3017);
#3016 = CARTESIAN_POINT('',(3.965,2.415,10.03));
#3017 = VECTOR('',#3018,1.);
#3018 = DIRECTION('',(0.,0.,-1.));
#3019 = PCURVE('',#1596,#3020);
#3020 = DEFINITIONAL_REPRESENTATION('',(#3021),#3025);
#3021 = LINE('',#3022,#3023);
#3022 = CARTESIAN_POINT('',(0.,0.38));
#3023 = VECTOR('',#3024,1.);
#3024 = DIRECTION('',(1.,0.));
#3025 = ( GEOMETRIC_REPRESENTATION_CONTEXT(2) 
PARAMETRIC_REPRESENTATION_CONTEXT() REPRESENTATION_CONTEXT('2D SPACE',''
  ) );
#3026 = PCURVE('',#2861,#3027);
#3027 = DEFINITIONAL_REPRESENTATION('',(#3028),#3032);
#3028 = LINE('',#3029,#3030);
#3029 = CARTESIAN_POINT('',(-10.03,3.965));
#3030 = VECTOR('',#3031,1.);
#3031 = DIRECTION('',(1.,0.));
#3032 = ( GEOMETRIC_REPRESENTATION_CONTEXT(2) 
PARAMETRIC_REPRESENTATION_CONTEXT() REPRESENTATION_CONTEXT('2D SPACE',''
  ) );
#3033 = ORIENTED_EDGE('',*,*,#3034,.F.);
#3034 = EDGE_CURVE('',#1581,#3012,#3035,.T.);
#3035 = SURFACE_CURVE('',#3036,(#3040,#3047),.PCURVE_S1.);
#3036 = LINE('',#3037,#3038);
#3037 = CARTESIAN_POINT('',(3.965,2.035,9.03));
#3038 = VECTOR('',#3039,1.);
#3039 = DIRECTION('',(0.,1.,0.));
#3040 = PCURVE('',#1596,#3041);
#3041 = DEFINITIONAL_REPRESENTATION('',(#3042),#3046);
#3042 = LINE('',#3043,#3044);
#3043 = CARTESIAN_POINT('',(1.,0.));
#3044 = VECTOR('',#3045,1.);
#3045 = DIRECTION('',(0.,1.));
#3046 = ( GEOMETRIC_REPRESENTATION_CONTEXT(2) 
PARAMETRIC_REPRESENTATION_CONTEXT() REPRESENTATION_CONTEXT('2D SPACE',''
  ) );
#3047 = PCURVE('',#1624,#3048);
#3048 = DEFINITIONAL_REPRESENTATION('',(#3049),#3053);
#3049 = LINE('',#3050,#3051);
#3050 = CARTESIAN_POINT('',(0.,0.));
#3051 = VECTOR('',#3052,1.);
#3052 = DIRECTION('',(0.,1.));
#3053 = ( GEOMETRIC_REPRESENTATION_CONTEXT(2) 
PARAMETRIC_REPRESENTATION_CONTEXT() REPRESENTATION_CONTEXT('2D SPACE',''
  ) );
#3054 = ORIENTED_EDGE('',*,*,#1580,.F.);
#3055 = ORIENTED_EDGE('',*,*,#2873,.T.);
#3056 = ADVANCED_FACE('',(#3057),#1624,.F.);
#3057 = FACE_BOUND('',#3058,.T.);
#3058 = EDGE_LOOP('',(#3059,#3082,#3103,#3104));
#3059 = ORIENTED_EDGE('',*,*,#3060,.T.);
#3060 = EDGE_CURVE('',#3012,#3061,#3063,.T.);
#3061 = VERTEX_POINT('',#3062);
#3062 = CARTESIAN_POINT('',(4.765,2.415,9.03));
#3063 = SURFACE_CURVE('',#3064,(#3068,#3075),.PCURVE_S1.);
#3064 = LINE('',#3065,#3066);
#3065 = CARTESIAN_POINT('',(3.965,2.415,9.03));
#3066 = VECTOR('',#3067,1.);
#3067 = DIRECTION('',(1.,0.,0.));
#3068 = PCURVE('',#1624,#3069);
#3069 = DEFINITIONAL_REPRESENTATION('',(#3070),#3074);
#3070 = LINE('',#3071,#3072);
#3071 = CARTESIAN_POINT('',(0.,0.38));
#3072 = VECTOR('',#3073,1.);
#3073 = DIRECTION('',(1.,0.));
#3074 = ( GEOMETRIC_REPRESENTATION_CONTEXT(2) 
PARAMETRIC_REPRESENTATION_CONTEXT() REPRESENTATION_CONTEXT('2D SPACE',''
  ) );
#3075 = PCURVE('',#2861,#3076);
#3076 = DEFINITIONAL_REPRESENTATION('',(#3077),#3081);
#3077 = LINE('',#3078,#3079);
#3078 = CARTESIAN_POINT('',(-9.03,3.965));
#3079 = VECTOR('',#3080,1.);
#3080 = DIRECTION('',(0.,1.));
#3081 = ( GEOMETRIC_REPRESENTATION_CONTEXT(2) 
PARAMETRIC_REPRESENTATION_CONTEXT() REPRESENTATION_CONTEXT('2D SPACE',''
  ) );
#3082 = ORIENTED_EDGE('',*,*,#3083,.F.);
#3083 = EDGE_CURVE('',#1609,#3061,#3084,.T.);
#3084 = SURFACE_CURVE('',#3085,(#3089,#3096),.PCURVE_S1.);
#3085 = LINE('',#3086,#3087);
#3086 = CARTESIAN_POINT('',(4.765,2.035,9.03));
#3087 = VECTOR('',#3088,1.);
#3088 = DIRECTION('',(0.,1.,0.));
#3089 = PCURVE('',#1624,#3090);
#3090 = DEFINITIONAL_REPRESENTATION('',(#3091),#3095);
#3091 = LINE('',#3092,#3093);
#3092 = CARTESIAN_POINT('',(0.8,0.));
#3093 = VECTOR('',#3094,1.);
#3094 = DIRECTION('',(0.,1.));
#3095 = ( GEOMETRIC_REPRESENTATION_CONTEXT(2) 
PARAMETRIC_REPRESENTATION_CONTEXT() REPRESENTATION_CONTEXT('2D SPACE',''
  ) );
#3096 = PCURVE('',#1652,#3097);
#3097 = DEFINITIONAL_REPRESENTATION('',(#3098),#3102);
#3098 = LINE('',#3099,#3100);
#3099 = CARTESIAN_POINT('',(-1.,-0.38));
#3100 = VECTOR('',#3101,1.);
#3101 = DIRECTION('',(0.,1.));
#3102 = ( GEOMETRIC_REPRESENTATION_CONTEXT(2) 
PARAMETRIC_REPRESENTATION_CONTEXT() REPRESENTATION_CONTEXT('2D SPACE',''
  ) );
#3103 = ORIENTED_EDGE('',*,*,#1608,.F.);
#3104 = ORIENTED_EDGE('',*,*,#3034,.T.);
#3105 = ADVANCED_FACE('',(#3106),#1652,.F.);
#3106 = FACE_BOUND('',#3107,.T.);
#3107 = EDGE_LOOP('',(#3108,#3133,#3154,#3155,#3156,#3177,#3178,#3179));
#3108 = ORIENTED_EDGE('',*,*,#3109,.F.);
#3109 = EDGE_CURVE('',#3110,#3112,#3114,.T.);
#3110 = VERTEX_POINT('',#3111);
#3111 = CARTESIAN_POINT('',(4.765,2.415,1.));
#3112 = VERTEX_POINT('',#3113);
#3113 = CARTESIAN_POINT('',(4.765,2.415,0.));
#3114 = SURFACE_CURVE('',#3115,(#3119,#3126),.PCURVE_S1.);
#3115 = LINE('',#3116,#3117);
#3116 = CARTESIAN_POINT('',(4.765,2.415,10.03));
#3117 = VECTOR('',#3118,1.);
#3118 = DIRECTION('',(0.,0.,-1.));
#3119 = PCURVE('',#1652,#3120);
#3120 = DEFINITIONAL_REPRESENTATION('',(#3121),#3125);
#3121 = LINE('',#3122,#3123);
#3122 = CARTESIAN_POINT('',(0.,0.));
#3123 = VECTOR('',#3124,1.);
#3124 = DIRECTION('',(-1.,0.));
#3125 = ( GEOMETRIC_REPRESENTATION_CONTEXT(2) 
PARAMETRIC_REPRESENTATION_CONTEXT() REPRESENTATION_CONTEXT('2D SPACE',''
  ) );
#3126 = PCURVE('',#1783,#3127);
#3127 = DEFINITIONAL_REPRESENTATION('',(#3128),#3132);
#3128 = LINE('',#3129,#3130);
#3129 = CARTESIAN_POINT('',(-10.03,4.765));
#3130 = VECTOR('',#3131,1.);
#3131 = DIRECTION('',(1.,0.));
#3132 = ( GEOMETRIC_REPRESENTATION_CONTEXT(2) 
PARAMETRIC_REPRESENTATION_CONTEXT() REPRESENTATION_CONTEXT('2D SPACE',''
  ) );
#3133 = ORIENTED_EDGE('',*,*,#3134,.F.);
#3134 = EDGE_CURVE('',#1637,#3110,#3135,.T.);
#3135 = SURFACE_CURVE('',#3136,(#3140,#3147),.PCURVE_S1.);
#3136 = LINE('',#3137,#3138);
#3137 = CARTESIAN_POINT('',(4.765,2.035,1.));
#3138 = VECTOR('',#3139,1.);
#3139 = DIRECTION('',(0.,1.,0.));
#3140 = PCURVE('',#1652,#3141);
#3141 = DEFINITIONAL_REPRESENTATION('',(#3142),#3146);
#3142 = LINE('',#3143,#3144);
#3143 = CARTESIAN_POINT('',(-9.03,-0.38));
#3144 = VECTOR('',#3145,1.);
#3145 = DIRECTION('',(0.,1.));
#3146 = ( GEOMETRIC_REPRESENTATION_CONTEXT(2) 
PARAMETRIC_REPRESENTATION_CONTEXT() REPRESENTATION_CONTEXT('2D SPACE',''
  ) );
#3147 = PCURVE('',#1678,#3148);
#3148 = DEFINITIONAL_REPRESENTATION('',(#3149),#3153);
#3149 = LINE('',#3150,#3151);
#3150 = CARTESIAN_POINT('',(0.,0.));
#3151 = VECTOR('',#3152,1.);
#3152 = DIRECTION('',(0.,1.));
#3153 = ( GEOMETRIC_REPRESENTATION_CONTEXT(2) 
PARAMETRIC_REPRESENTATION_CONTEXT() REPRESENTATION_CONTEXT('2D SPACE',''
  ) );
#3154 = ORIENTED_EDGE('',*,*,#1636,.F.);
#3155 = ORIENTED_EDGE('',*,*,#3083,.T.);
#3156 = ORIENTED_EDGE('',*,*,#3157,.F.);
#3157 = EDGE_CURVE('',#2846,#3061,#3158,.T.);
#3158 = SURFACE_CURVE('',#3159,(#3163,#3170),.PCURVE_S1.);
#3159 = LINE('',#3160,#3161);
#3160 = CARTESIAN_POINT('',(4.765,2.415,10.03));
#3161 = VECTOR('',#3162,1.);
#3162 = DIRECTION('',(0.,0.,-1.));
#3163 = PCURVE('',#1652,#3164);
#3164 = DEFINITIONAL_REPRESENTATION('',(#3165),#3169);
#3165 = LINE('',#3166,#3167);
#3166 = CARTESIAN_POINT('',(0.,0.));
#3167 = VECTOR('',#3168,1.);
#3168 = DIRECTION('',(-1.,0.));
#3169 = ( GEOMETRIC_REPRESENTATION_CONTEXT(2) 
PARAMETRIC_REPRESENTATION_CONTEXT() REPRESENTATION_CONTEXT('2D SPACE',''
  ) );
#3170 = PCURVE('',#2861,#3171);
#3171 = DEFINITIONAL_REPRESENTATION('',(#3172),#3176);
#3172 = LINE('',#3173,#3174);
#3173 = CARTESIAN_POINT('',(-10.03,4.765));
#3174 = VECTOR('',#3175,1.);
#3175 = DIRECTION('',(1.,0.));
#3176 = ( GEOMETRIC_REPRESENTATION_CONTEXT(2) 
PARAMETRIC_REPRESENTATION_CONTEXT() REPRESENTATION_CONTEXT('2D SPACE',''
  ) );
#3177 = ORIENTED_EDGE('',*,*,#2919,.T.);
#3178 = ORIENTED_EDGE('',*,*,#1846,.T.);
#3179 = ORIENTED_EDGE('',*,*,#3180,.F.);
#3180 = EDGE_CURVE('',#3112,#1824,#3181,.T.);
#3181 = SURFACE_CURVE('',#3182,(#3186,#3193),.PCURVE_S1.);
#3182 = LINE('',#3183,#3184);
#3183 = CARTESIAN_POINT('',(4.765,2.415,0.));
#3184 = VECTOR('',#3185,1.);
#3185 = DIRECTION('',(-0.,-1.,-0.));
#3186 = PCURVE('',#1652,#3187);
#3187 = DEFINITIONAL_REPRESENTATION('',(#3188),#3192);
#3188 = LINE('',#3189,#3190);
#3189 = CARTESIAN_POINT('',(-10.03,0.));
#3190 = VECTOR('',#3191,1.);
#3191 = DIRECTION('',(0.,-1.));
#3192 = ( GEOMETRIC_REPRESENTATION_CONTEXT(2) 
PARAMETRIC_REPRESENTATION_CONTEXT() REPRESENTATION_CONTEXT('2D SPACE',''
  ) );
#3193 = PCURVE('',#1711,#3194);
#3194 = DEFINITIONAL_REPRESENTATION('',(#3195),#3199);
#3195 = LINE('',#3196,#3197);
#3196 = CARTESIAN_POINT('',(9.53,0.));
#3197 = VECTOR('',#3198,1.);
#3198 = DIRECTION('',(0.,-1.));
#3199 = ( GEOMETRIC_REPRESENTATION_CONTEXT(2) 
PARAMETRIC_REPRESENTATION_CONTEXT() REPRESENTATION_CONTEXT('2D SPACE',''
  ) );
#3200 = ADVANCED_FACE('',(#3201),#1678,.F.);
#3201 = FACE_BOUND('',#3202,.T.);
#3202 = EDGE_LOOP('',(#3203,#3224,#3225,#3226));
#3203 = ORIENTED_EDGE('',*,*,#3204,.T.);
#3204 = EDGE_CURVE('',#3110,#1747,#3205,.T.);
#3205 = SURFACE_CURVE('',#3206,(#3210,#3217),.PCURVE_S1.);
#3206 = LINE('',#3207,#3208);
#3207 = CARTESIAN_POINT('',(4.765,2.415,1.));
#3208 = VECTOR('',#3209,1.);
#3209 = DIRECTION('',(-1.,0.,1.084202172486E-15));
#3210 = PCURVE('',#1678,#3211);
#3211 = DEFINITIONAL_REPRESENTATION('',(#3212),#3216);
#3212 = LINE('',#3213,#3214);
#3213 = CARTESIAN_POINT('',(0.,0.38));
#3214 = VECTOR('',#3215,1.);
#3215 = DIRECTION('',(1.,0.));
#3216 = ( GEOMETRIC_REPRESENTATION_CONTEXT(2) 
PARAMETRIC_REPRESENTATION_CONTEXT() REPRESENTATION_CONTEXT('2D SPACE',''
  ) );
#3217 = PCURVE('',#1783,#3218);
#3218 = DEFINITIONAL_REPRESENTATION('',(#3219),#3223);
#3219 = LINE('',#3220,#3221);
#3220 = CARTESIAN_POINT('',(-1.,4.765));
#3221 = VECTOR('',#3222,1.);
#3222 = DIRECTION('',(-1.084202172486E-15,-1.));
#3223 = ( GEOMETRIC_REPRESENTATION_CONTEXT(2) 
PARAMETRIC_REPRESENTATION_CONTEXT() REPRESENTATION_CONTEXT('2D SPACE',''
  ) );
#3224 = ORIENTED_EDGE('',*,*,#1746,.F.);
#3225 = ORIENTED_EDGE('',*,*,#1664,.F.);
#3226 = ORIENTED_EDGE('',*,*,#3134,.T.);
#3227 = ADVANCED_FACE('',(#3228),#1711,.F.);
#3228 = FACE_BOUND('',#3229,.T.);
#3229 = EDGE_LOOP('',(#3230,#3231,#3232,#3253));
#3230 = ORIENTED_EDGE('',*,*,#1823,.T.);
#3231 = ORIENTED_EDGE('',*,*,#1693,.F.);
#3232 = ORIENTED_EDGE('',*,*,#3233,.F.);
#3233 = EDGE_CURVE('',#3112,#1694,#3234,.T.);
#3234 = SURFACE_CURVE('',#3235,(#3239,#3246),.PCURVE_S1.);
#3235 = LINE('',#3236,#3237);
#3236 = CARTESIAN_POINT('',(-4.765,2.415,0.));
#3237 = VECTOR('',#3238,1.);
#3238 = DIRECTION('',(-1.,-0.,-0.));
#3239 = PCURVE('',#1711,#3240);
#3240 = DEFINITIONAL_REPRESENTATION('',(#3241),#3245);
#3241 = LINE('',#3242,#3243);
#3242 = CARTESIAN_POINT('',(0.,0.));
#3243 = VECTOR('',#3244,1.);
#3244 = DIRECTION('',(-1.,0.));
#3245 = ( GEOMETRIC_REPRESENTATION_CONTEXT(2) 
PARAMETRIC_REPRESENTATION_CONTEXT() REPRESENTATION_CONTEXT('2D SPACE',''
  ) );
#3246 = PCURVE('',#1783,#3247);
#3247 = DEFINITIONAL_REPRESENTATION('',(#3248),#3252);
#3248 = LINE('',#3249,#3250);
#3249 = CARTESIAN_POINT('',(-0.,-4.765));
#3250 = VECTOR('',#3251,1.);
#3251 = DIRECTION('',(0.,-1.));
#3252 = ( GEOMETRIC_REPRESENTATION_CONTEXT(2) 
PARAMETRIC_REPRESENTATION_CONTEXT() REPRESENTATION_CONTEXT('2D SPACE',''
  ) );
#3253 = ORIENTED_EDGE('',*,*,#3180,.T.);
#3254 = ADVANCED_FACE('',(#3255),#1783,.F.);
#3255 = FACE_BOUND('',#3256,.T.);
#3256 = EDGE_LOOP('',(#3257,#3258,#3259,#3260));
#3257 = ORIENTED_EDGE('',*,*,#1769,.F.);
#3258 = ORIENTED_EDGE('',*,*,#3204,.F.);
#3259 = ORIENTED_EDGE('',*,*,#3109,.T.);
#3260 = ORIENTED_EDGE('',*,*,#3233,.T.);
#3261 = ADVANCED_FACE('',(#3262),#1929,.F.);
#3262 = FACE_BOUND('',#3263,.T.);
#3263 = EDGE_LOOP('',(#3264,#3285,#3286,#3287));
#3264 = ORIENTED_EDGE('',*,*,#3265,.F.);
#3265 = EDGE_CURVE('',#1945,#2677,#3266,.T.);
#3266 = SURFACE_CURVE('',#3267,(#3271,#3278),.PCURVE_S1.);
#3267 = LINE('',#3268,#3269);
#3268 = CARTESIAN_POINT('',(-4.765,2.415,0.));
#3269 = VECTOR('',#3270,1.);
#3270 = DIRECTION('',(-1.,-0.,-0.));
#3271 = PCURVE('',#1929,#3272);
#3272 = DEFINITIONAL_REPRESENTATION('',(#3273),#3277);
#3273 = LINE('',#3274,#3275);
#3274 = CARTESIAN_POINT('',(0.,0.));
#3275 = VECTOR('',#3276,1.);
#3276 = DIRECTION('',(-1.,0.));
#3277 = ( GEOMETRIC_REPRESENTATION_CONTEXT(2) 
PARAMETRIC_REPRESENTATION_CONTEXT() REPRESENTATION_CONTEXT('2D SPACE',''
  ) );
#3278 = PCURVE('',#1983,#3279);
#3279 = DEFINITIONAL_REPRESENTATION('',(#3280),#3284);
#3280 = LINE('',#3281,#3282);
#3281 = CARTESIAN_POINT('',(-0.,-4.765));
#3282 = VECTOR('',#3283,1.);
#3283 = DIRECTION('',(0.,-1.));
#3284 = ( GEOMETRIC_REPRESENTATION_CONTEXT(2) 
PARAMETRIC_REPRESENTATION_CONTEXT() REPRESENTATION_CONTEXT('2D SPACE',''
  ) );
#3285 = ORIENTED_EDGE('',*,*,#1944,.F.);
#3286 = ORIENTED_EDGE('',*,*,#1915,.T.);
#3287 = ORIENTED_EDGE('',*,*,#2699,.F.);
#3288 = ADVANCED_FACE('',(#3289),#1983,.F.);
#3289 = FACE_BOUND('',#3290,.T.);
#3290 = EDGE_LOOP('',(#3291,#3292,#3293,#3294));
#3291 = ORIENTED_EDGE('',*,*,#2676,.T.);
#3292 = ORIENTED_EDGE('',*,*,#2574,.F.);
#3293 = ORIENTED_EDGE('',*,*,#1967,.F.);
#3294 = ORIENTED_EDGE('',*,*,#3265,.T.);
#3295 = ADVANCED_FACE('',(#3296),#2062,.T.);
#3296 = FACE_BOUND('',#3297,.T.);
#3297 = EDGE_LOOP('',(#3298,#3299));
#3298 = ORIENTED_EDGE('',*,*,#2045,.T.);
#3299 = ORIENTED_EDGE('',*,*,#2099,.T.);
#3300 = ADVANCED_FACE('',(#3301),#2380,.T.);
#3301 = FACE_BOUND('',#3302,.T.);
#3302 = EDGE_LOOP('',(#3303,#3326,#3353,#3354));
#3303 = ORIENTED_EDGE('',*,*,#3304,.T.);
#3304 = EDGE_CURVE('',#2127,#3305,#3307,.T.);
#3305 = VERTEX_POINT('',#3306);
#3306 = CARTESIAN_POINT('',(-2.54,4.,-2.09));
#3307 = SEAM_CURVE('',#3308,(#3312,#3319),.PCURVE_S1.);
#3308 = LINE('',#3309,#3310);
#3309 = CARTESIAN_POINT('',(-2.54,-1.068589661202E-15,-2.09));
#3310 = VECTOR('',#3311,1.);
#3311 = DIRECTION('',(4.440892098501E-16,1.,-3.885780586188E-16));
#3312 = PCURVE('',#2380,#3313);
#3313 = DEFINITIONAL_REPRESENTATION('',(#3314),#3318);
#3314 = LINE('',#3315,#3316);
#3315 = CARTESIAN_POINT('',(6.28318530718,-0.));
#3316 = VECTOR('',#3317,1.);
#3317 = DIRECTION('',(0.,1.));
#3318 = ( GEOMETRIC_REPRESENTATION_CONTEXT(2) 
PARAMETRIC_REPRESENTATION_CONTEXT() REPRESENTATION_CONTEXT('2D SPACE',''
  ) );
#3319 = PCURVE('',#2380,#3320);
#3320 = DEFINITIONAL_REPRESENTATION('',(#3321),#3325);
#3321 = LINE('',#3322,#3323);
#3322 = CARTESIAN_POINT('',(0.,-0.));
#3323 = VECTOR('',#3324,1.);
#3324 = DIRECTION('',(0.,1.));
#3325 = ( GEOMETRIC_REPRESENTATION_CONTEXT(2) 
PARAMETRIC_REPRESENTATION_CONTEXT() REPRESENTATION_CONTEXT('2D SPACE',''
  ) );
#3326 = ORIENTED_EDGE('',*,*,#3327,.F.);
#3327 = EDGE_CURVE('',#3305,#3305,#3328,.T.);
#3328 = SURFACE_CURVE('',#3329,(#3334,#3341),.PCURVE_S1.);
#3329 = CIRCLE('',#3330,0.25);
#3330 = AXIS2_PLACEMENT_3D('',#3331,#3332,#3333);
#3331 = CARTESIAN_POINT('',(-2.54,4.,-2.34));
#3332 = DIRECTION('',(4.440892098501E-16,1.,-3.885780586188E-16));
#3333 = DIRECTION('',(-4.440892098501E-16,3.885780586188E-16,1.));
#3334 = PCURVE('',#2380,#3335);
#3335 = DEFINITIONAL_REPRESENTATION('',(#3336),#3340);
#3336 = LINE('',#3337,#3338);
#3337 = CARTESIAN_POINT('',(0.,4.));
#3338 = VECTOR('',#3339,1.);
#3339 = DIRECTION('',(1.,0.));
#3340 = ( GEOMETRIC_REPRESENTATION_CONTEXT(2) 
PARAMETRIC_REPRESENTATION_CONTEXT() REPRESENTATION_CONTEXT('2D SPACE',''
  ) );
#3341 = PCURVE('',#3342,#3347);
#3342 = PLANE('',#3343);
#3343 = AXIS2_PLACEMENT_3D('',#3344,#3345,#3346);
#3344 = CARTESIAN_POINT('',(-2.54,4.,-2.34));
#3345 = DIRECTION('',(4.440892098501E-16,1.,-3.885780586188E-16));
#3346 = DIRECTION('',(-4.440892098501E-16,3.885780586188E-16,1.));
#3347 = DEFINITIONAL_REPRESENTATION('',(#3348),#3352);
#3348 = CIRCLE('',#3349,0.25);
#3349 = AXIS2_PLACEMENT_2D('',#3350,#3351);
#3350 = CARTESIAN_POINT('',(0.,0.));
#3351 = DIRECTION('',(1.,0.));
#3352 = ( GEOMETRIC_REPRESENTATION_CONTEXT(2) 
PARAMETRIC_REPRESENTATION_CONTEXT() REPRESENTATION_CONTEXT('2D SPACE',''
  ) );
#3353 = ORIENTED_EDGE('',*,*,#3304,.F.);
#3354 = ORIENTED_EDGE('',*,*,#2126,.T.);
#3355 = ADVANCED_FACE('',(#3356),#2557,.T.);
#3356 = FACE_BOUND('',#3357,.T.);
#3357 = EDGE_LOOP('',(#3358));
#3358 = ORIENTED_EDGE('',*,*,#2542,.T.);
#3359 = ADVANCED_FACE('',(#3360),#2641,.F.);
#3360 = FACE_BOUND('',#3361,.T.);
#3361 = EDGE_LOOP('',(#3362,#3363,#3364,#3365));
#3362 = ORIENTED_EDGE('',*,*,#2896,.T.);
#3363 = ORIENTED_EDGE('',*,*,#2794,.F.);
#3364 = ORIENTED_EDGE('',*,*,#2745,.F.);
#3365 = ORIENTED_EDGE('',*,*,#2623,.T.);
#3366 = ADVANCED_FACE('',(#3367),#2861,.F.);
#3367 = FACE_BOUND('',#3368,.T.);
#3368 = EDGE_LOOP('',(#3369,#3370,#3371,#3372));
#3369 = ORIENTED_EDGE('',*,*,#3157,.T.);
#3370 = ORIENTED_EDGE('',*,*,#3060,.F.);
#3371 = ORIENTED_EDGE('',*,*,#3011,.F.);
#3372 = ORIENTED_EDGE('',*,*,#2843,.T.);
#3373 = ADVANCED_FACE('',(#3374),#2965,.T.);
#3374 = FACE_BOUND('',#3375,.T.);
#3375 = EDGE_LOOP('',(#3376,#3399,#3428,#3456,#3485,#3513,#3542,#3563));
#3376 = ORIENTED_EDGE('',*,*,#3377,.F.);
#3377 = EDGE_CURVE('',#3378,#2945,#3380,.T.);
#3378 = VERTEX_POINT('',#3379);
#3379 = CARTESIAN_POINT('',(4.59,-1.145,11.55));
#3380 = SURFACE_CURVE('',#3381,(#3385,#3392),.PCURVE_S1.);
#3381 = LINE('',#3382,#3383);
#3382 = CARTESIAN_POINT('',(4.59,-1.145,11.55));
#3383 = VECTOR('',#3384,1.);
#3384 = DIRECTION('',(-0.,-0.,-1.));
#3385 = PCURVE('',#2965,#3386);
#3386 = DEFINITIONAL_REPRESENTATION('',(#3387),#3391);
#3387 = LINE('',#3388,#3389);
#3388 = CARTESIAN_POINT('',(3.14159265359,0.));
#3389 = VECTOR('',#3390,1.);
#3390 = DIRECTION('',(0.,1.));
#3391 = ( GEOMETRIC_REPRESENTATION_CONTEXT(2) 
PARAMETRIC_REPRESENTATION_CONTEXT() REPRESENTATION_CONTEXT('2D SPACE',''
  ) );
#3392 = PCURVE('',#2996,#3393);
#3393 = DEFINITIONAL_REPRESENTATION('',(#3394),#3398);
#3394 = LINE('',#3395,#3396);
#3395 = CARTESIAN_POINT('',(3.14159265359,0.));
#3396 = VECTOR('',#3397,1.);
#3397 = DIRECTION('',(0.,1.));
#3398 = ( GEOMETRIC_REPRESENTATION_CONTEXT(2) 
PARAMETRIC_REPRESENTATION_CONTEXT() REPRESENTATION_CONTEXT('2D SPACE',''
  ) );
#3399 = ORIENTED_EDGE('',*,*,#3400,.F.);
#3400 = EDGE_CURVE('',#3401,#3378,#3403,.T.);
#3401 = VERTEX_POINT('',#3402);
#3402 = CARTESIAN_POINT('',(4.425608573105,-1.722055182512,11.55));
#3403 = SURFACE_CURVE('',#3404,(#3409,#3416),.PCURVE_S1.);
#3404 = CIRCLE('',#3405,1.095);
#3405 = AXIS2_PLACEMENT_3D('',#3406,#3407,#3408);
#3406 = CARTESIAN_POINT('',(3.495,-1.145,11.55));
#3407 = DIRECTION('',(0.,0.,1.));
#3408 = DIRECTION('',(1.,0.,0.));
#3409 = PCURVE('',#2965,#3410);
#3410 = DEFINITIONAL_REPRESENTATION('',(#3411),#3415);
#3411 = LINE('',#3412,#3413);
#3412 = CARTESIAN_POINT('',(9.424777960769,0.));
#3413 = VECTOR('',#3414,1.);
#3414 = DIRECTION('',(-1.,0.));
#3415 = ( GEOMETRIC_REPRESENTATION_CONTEXT(2) 
PARAMETRIC_REPRESENTATION_CONTEXT() REPRESENTATION_CONTEXT('2D SPACE',''
  ) );
#3416 = PCURVE('',#3417,#3422);
#3417 = PLANE('',#3418);
#3418 = AXIS2_PLACEMENT_3D('',#3419,#3420,#3421);
#3419 = CARTESIAN_POINT('',(3.495,-1.145,11.55));
#3420 = DIRECTION('',(0.,0.,1.));
#3421 = DIRECTION('',(1.,0.,0.));
#3422 = DEFINITIONAL_REPRESENTATION('',(#3423),#3427);
#3423 = CIRCLE('',#3424,1.095);
#3424 = AXIS2_PLACEMENT_2D('',#3425,#3426);
#3425 = CARTESIAN_POINT('',(0.,0.));
#3426 = DIRECTION('',(1.,0.));
#3427 = ( GEOMETRIC_REPRESENTATION_CONTEXT(2) 
PARAMETRIC_REPRESENTATION_CONTEXT() REPRESENTATION_CONTEXT('2D SPACE',''
  ) );
#3428 = ORIENTED_EDGE('',*,*,#3429,.F.);
#3429 = EDGE_CURVE('',#3430,#3401,#3432,.T.);
#3430 = VERTEX_POINT('',#3431);
#3431 = CARTESIAN_POINT('',(4.425608573105,-1.722055182512,11.05));
#3432 = SURFACE_CURVE('',#3433,(#3437,#3444),.PCURVE_S1.);
#3433 = LINE('',#3434,#3435);
#3434 = CARTESIAN_POINT('',(4.425608573105,-1.722055182512,11.05));
#3435 = VECTOR('',#3436,1.);
#3436 = DIRECTION('',(0.,0.,1.));
#3437 = PCURVE('',#2965,#3438);
#3438 = DEFINITIONAL_REPRESENTATION('',(#3439),#3443);
#3439 = LINE('',#3440,#3441);
#3440 = CARTESIAN_POINT('',(3.696648818857,0.5));
#3441 = VECTOR('',#3442,1.);
#3442 = DIRECTION('',(0.,-1.));
#3443 = ( GEOMETRIC_REPRESENTATION_CONTEXT(2) 
PARAMETRIC_REPRESENTATION_CONTEXT() REPRESENTATION_CONTEXT('2D SPACE',''
  ) );
#3444 = PCURVE('',#3445,#3450);
#3445 = PLANE('',#3446);
#3446 = AXIS2_PLACEMENT_3D('',#3447,#3448,#3449);
#3447 = CARTESIAN_POINT('',(2.917944817488,-0.214391426895,11.05));
#3448 = DIRECTION('',(0.707106781187,0.707106781187,0.));
#3449 = DIRECTION('',(-0.707106781187,0.707106781187,0.));
#3450 = DEFINITIONAL_REPRESENTATION('',(#3451),#3455);
#3451 = LINE('',#3452,#3453);
#3452 = CARTESIAN_POINT('',(-2.132158530691,0.));
#3453 = VECTOR('',#3454,1.);
#3454 = DIRECTION('',(0.,1.));
#3455 = ( GEOMETRIC_REPRESENTATION_CONTEXT(2) 
PARAMETRIC_REPRESENTATION_CONTEXT() REPRESENTATION_CONTEXT('2D SPACE',''
  ) );
#3456 = ORIENTED_EDGE('',*,*,#3457,.F.);
#3457 = EDGE_CURVE('',#3458,#3430,#3460,.T.);
#3458 = VERTEX_POINT('',#3459);
#3459 = CARTESIAN_POINT('',(4.072055182512,-2.075608573105,11.05));
#3460 = SURFACE_CURVE('',#3461,(#3466,#3473),.PCURVE_S1.);
#3461 = CIRCLE('',#3462,1.095);
#3462 = AXIS2_PLACEMENT_3D('',#3463,#3464,#3465);
#3463 = CARTESIAN_POINT('',(3.495,-1.145,11.05));
#3464 = DIRECTION('',(0.,0.,1.));
#3465 = DIRECTION('',(1.,0.,0.));
#3466 = PCURVE('',#2965,#3467);
#3467 = DEFINITIONAL_REPRESENTATION('',(#3468),#3472);
#3468 = LINE('',#3469,#3470);
#3469 = CARTESIAN_POINT('',(9.424777960769,0.5));
#3470 = VECTOR('',#3471,1.);
#3471 = DIRECTION('',(-1.,0.));
#3472 = ( GEOMETRIC_REPRESENTATION_CONTEXT(2) 
PARAMETRIC_REPRESENTATION_CONTEXT() REPRESENTATION_CONTEXT('2D SPACE',''
  ) );
#3473 = PCURVE('',#3474,#3479);
#3474 = PLANE('',#3475);
#3475 = AXIS2_PLACEMENT_3D('',#3476,#3477,#3478);
#3476 = CARTESIAN_POINT('',(3.495,-1.145,11.05));
#3477 = DIRECTION('',(0.,0.,1.));
#3478 = DIRECTION('',(1.,0.,0.));
#3479 = DEFINITIONAL_REPRESENTATION('',(#3480),#3484);
#3480 = CIRCLE('',#3481,1.095);
#3481 = AXIS2_PLACEMENT_2D('',#3482,#3483);
#3482 = CARTESIAN_POINT('',(0.,0.));
#3483 = DIRECTION('',(1.,0.));
#3484 = ( GEOMETRIC_REPRESENTATION_CONTEXT(2) 
PARAMETRIC_REPRESENTATION_CONTEXT() REPRESENTATION_CONTEXT('2D SPACE',''
  ) );
#3485 = ORIENTED_EDGE('',*,*,#3486,.T.);
#3486 = EDGE_CURVE('',#3458,#3487,#3489,.T.);
#3487 = VERTEX_POINT('',#3488);
#3488 = CARTESIAN_POINT('',(4.072055182512,-2.075608573105,11.55));
#3489 = SURFACE_CURVE('',#3490,(#3494,#3501),.PCURVE_S1.);
#3490 = LINE('',#3491,#3492);
#3491 = CARTESIAN_POINT('',(4.072055182512,-2.075608573105,11.05));
#3492 = VECTOR('',#3493,1.);
#3493 = DIRECTION('',(0.,0.,1.));
#3494 = PCURVE('',#2965,#3495);
#3495 = DEFINITIONAL_REPRESENTATION('',(#3496),#3500);
#3496 = LINE('',#3497,#3498);
#3497 = CARTESIAN_POINT('',(4.157332815118,0.5));
#3498 = VECTOR('',#3499,1.);
#3499 = DIRECTION('',(0.,-1.));
#3500 = ( GEOMETRIC_REPRESENTATION_CONTEXT(2) 
PARAMETRIC_REPRESENTATION_CONTEXT() REPRESENTATION_CONTEXT('2D SPACE',''
  ) );
#3501 = PCURVE('',#3502,#3507);
#3502 = PLANE('',#3503);
#3503 = AXIS2_PLACEMENT_3D('',#3504,#3505,#3506);
#3504 = CARTESIAN_POINT('',(2.564391426895,-0.567944817488,11.05));
#3505 = DIRECTION('',(-0.707106781187,-0.707106781187,0.));
#3506 = DIRECTION('',(0.707106781187,-0.707106781187,0.));
#3507 = DEFINITIONAL_REPRESENTATION('',(#3508),#3512);
#3508 = LINE('',#3509,#3510);
#3509 = CARTESIAN_POINT('',(2.132158530691,0.));
#3510 = VECTOR('',#3511,1.);
#3511 = DIRECTION('',(0.,1.));
#3512 = ( GEOMETRIC_REPRESENTATION_CONTEXT(2) 
PARAMETRIC_REPRESENTATION_CONTEXT() REPRESENTATION_CONTEXT('2D SPACE',''
  ) );
#3513 = ORIENTED_EDGE('',*,*,#3514,.F.);
#3514 = EDGE_CURVE('',#3515,#3487,#3517,.T.);
#3515 = VERTEX_POINT('',#3516);
#3516 = CARTESIAN_POINT('',(2.4,-1.145,11.55));
#3517 = SURFACE_CURVE('',#3518,(#3523,#3530),.PCURVE_S1.);
#3518 = CIRCLE('',#3519,1.095);
#3519 = AXIS2_PLACEMENT_3D('',#3520,#3521,#3522);
#3520 = CARTESIAN_POINT('',(3.495,-1.145,11.55));
#3521 = DIRECTION('',(0.,0.,1.));
#3522 = DIRECTION('',(1.,0.,0.));
#3523 = PCURVE('',#2965,#3524);
#3524 = DEFINITIONAL_REPRESENTATION('',(#3525),#3529);
#3525 = LINE('',#3526,#3527);
#3526 = CARTESIAN_POINT('',(9.424777960769,0.));
#3527 = VECTOR('',#3528,1.);
#3528 = DIRECTION('',(-1.,0.));
#3529 = ( GEOMETRIC_REPRESENTATION_CONTEXT(2) 
PARAMETRIC_REPRESENTATION_CONTEXT() REPRESENTATION_CONTEXT('2D SPACE',''
  ) );
#3530 = PCURVE('',#3531,#3536);
#3531 = PLANE('',#3532);
#3532 = AXIS2_PLACEMENT_3D('',#3533,#3534,#3535);
#3533 = CARTESIAN_POINT('',(3.495,-1.145,11.55));
#3534 = DIRECTION('',(0.,0.,1.));
#3535 = DIRECTION('',(1.,0.,0.));
#3536 = DEFINITIONAL_REPRESENTATION('',(#3537),#3541);
#3537 = CIRCLE('',#3538,1.095);
#3538 = AXIS2_PLACEMENT_2D('',#3539,#3540);
#3539 = CARTESIAN_POINT('',(0.,0.));
#3540 = DIRECTION('',(1.,0.));
#3541 = ( GEOMETRIC_REPRESENTATION_CONTEXT(2) 
PARAMETRIC_REPRESENTATION_CONTEXT() REPRESENTATION_CONTEXT('2D SPACE',''
  ) );
#3542 = ORIENTED_EDGE('',*,*,#3543,.T.);
#3543 = EDGE_CURVE('',#3515,#2943,#3544,.T.);
#3544 = SURFACE_CURVE('',#3545,(#3549,#3556),.PCURVE_S1.);
#3545 = LINE('',#3546,#3547);
#3546 = CARTESIAN_POINT('',(2.4,-1.145,11.55));
#3547 = VECTOR('',#3548,1.);
#3548 = DIRECTION('',(-0.,-0.,-1.));
#3549 = PCURVE('',#2965,#3550);
#3550 = DEFINITIONAL_REPRESENTATION('',(#3551),#3555);
#3551 = LINE('',#3552,#3553);
#3552 = CARTESIAN_POINT('',(6.28318530718,0.));
#3553 = VECTOR('',#3554,1.);
#3554 = DIRECTION('',(0.,1.));
#3555 = ( GEOMETRIC_REPRESENTATION_CONTEXT(2) 
PARAMETRIC_REPRESENTATION_CONTEXT() REPRESENTATION_CONTEXT('2D SPACE',''
  ) );
#3556 = PCURVE('',#2996,#3557);
#3557 = DEFINITIONAL_REPRESENTATION('',(#3558),#3562);
#3558 = LINE('',#3559,#3560);
#3559 = CARTESIAN_POINT('',(0.,0.));
#3560 = VECTOR('',#3561,1.);
#3561 = DIRECTION('',(0.,1.));
#3562 = ( GEOMETRIC_REPRESENTATION_CONTEXT(2) 
PARAMETRIC_REPRESENTATION_CONTEXT() REPRESENTATION_CONTEXT('2D SPACE',''
  ) );
#3563 = ORIENTED_EDGE('',*,*,#2942,.T.);
#3564 = ADVANCED_FACE('',(#3565),#2996,.T.);
#3565 = FACE_BOUND('',#3566,.T.);
#3566 = EDGE_LOOP('',(#3567,#3591,#3592,#3593,#3594,#3618,#3641,#3665));
#3567 = ORIENTED_EDGE('',*,*,#3568,.F.);
#3568 = EDGE_CURVE('',#3378,#3569,#3571,.T.);
#3569 = VERTEX_POINT('',#3570);
#3570 = CARTESIAN_POINT('',(2.917944817488,-0.214391426895,11.55));
#3571 = SURFACE_CURVE('',#3572,(#3577,#3584),.PCURVE_S1.);
#3572 = CIRCLE('',#3573,1.095);
#3573 = AXIS2_PLACEMENT_3D('',#3574,#3575,#3576);
#3574 = CARTESIAN_POINT('',(3.495,-1.145,11.55));
#3575 = DIRECTION('',(0.,0.,1.));
#3576 = DIRECTION('',(1.,0.,0.));
#3577 = PCURVE('',#2996,#3578);
#3578 = DEFINITIONAL_REPRESENTATION('',(#3579),#3583);
#3579 = LINE('',#3580,#3581);
#3580 = CARTESIAN_POINT('',(3.14159265359,0.));
#3581 = VECTOR('',#3582,1.);
#3582 = DIRECTION('',(-1.,0.));
#3583 = ( GEOMETRIC_REPRESENTATION_CONTEXT(2) 
PARAMETRIC_REPRESENTATION_CONTEXT() REPRESENTATION_CONTEXT('2D SPACE',''
  ) );
#3584 = PCURVE('',#3417,#3585);
#3585 = DEFINITIONAL_REPRESENTATION('',(#3586),#3590);
#3586 = CIRCLE('',#3587,1.095);
#3587 = AXIS2_PLACEMENT_2D('',#3588,#3589);
#3588 = CARTESIAN_POINT('',(0.,0.));
#3589 = DIRECTION('',(1.,0.));
#3590 = ( GEOMETRIC_REPRESENTATION_CONTEXT(2) 
PARAMETRIC_REPRESENTATION_CONTEXT() REPRESENTATION_CONTEXT('2D SPACE',''
  ) );
#3591 = ORIENTED_EDGE('',*,*,#3377,.T.);
#3592 = ORIENTED_EDGE('',*,*,#2977,.T.);
#3593 = ORIENTED_EDGE('',*,*,#3543,.F.);
#3594 = ORIENTED_EDGE('',*,*,#3595,.F.);
#3595 = EDGE_CURVE('',#3596,#3515,#3598,.T.);
#3596 = VERTEX_POINT('',#3597);
#3597 = CARTESIAN_POINT('',(2.564391426895,-0.567944817488,11.55));
#3598 = SURFACE_CURVE('',#3599,(#3604,#3611),.PCURVE_S1.);
#3599 = CIRCLE('',#3600,1.095);
#3600 = AXIS2_PLACEMENT_3D('',#3601,#3602,#3603);
#3601 = CARTESIAN_POINT('',(3.495,-1.145,11.55));
#3602 = DIRECTION('',(0.,0.,1.));
#3603 = DIRECTION('',(1.,0.,0.));
#3604 = PCURVE('',#2996,#3605);
#3605 = DEFINITIONAL_REPRESENTATION('',(#3606),#3610);
#3606 = LINE('',#3607,#3608);
#3607 = CARTESIAN_POINT('',(3.14159265359,0.));
#3608 = VECTOR('',#3609,1.);
#3609 = DIRECTION('',(-1.,0.));
#3610 = ( GEOMETRIC_REPRESENTATION_CONTEXT(2) 
PARAMETRIC_REPRESENTATION_CONTEXT() REPRESENTATION_CONTEXT('2D SPACE',''
  ) );
#3611 = PCURVE('',#3531,#3612);
#3612 = DEFINITIONAL_REPRESENTATION('',(#3613),#3617);
#3613 = CIRCLE('',#3614,1.095);
#3614 = AXIS2_PLACEMENT_2D('',#3615,#3616);
#3615 = CARTESIAN_POINT('',(0.,0.));
#3616 = DIRECTION('',(1.,0.));
#3617 = ( GEOMETRIC_REPRESENTATION_CONTEXT(2) 
PARAMETRIC_REPRESENTATION_CONTEXT() REPRESENTATION_CONTEXT('2D SPACE',''
  ) );
#3618 = ORIENTED_EDGE('',*,*,#3619,.F.);
#3619 = EDGE_CURVE('',#3620,#3596,#3622,.T.);
#3620 = VERTEX_POINT('',#3621);
#3621 = CARTESIAN_POINT('',(2.564391426895,-0.567944817488,11.05));
#3622 = SURFACE_CURVE('',#3623,(#3627,#3634),.PCURVE_S1.);
#3623 = LINE('',#3624,#3625);
#3624 = CARTESIAN_POINT('',(2.564391426895,-0.567944817488,11.05));
#3625 = VECTOR('',#3626,1.);
#3626 = DIRECTION('',(0.,0.,1.));
#3627 = PCURVE('',#2996,#3628);
#3628 = DEFINITIONAL_REPRESENTATION('',(#3629),#3633);
#3629 = LINE('',#3630,#3631);
#3630 = CARTESIAN_POINT('',(0.555056165267,0.5));
#3631 = VECTOR('',#3632,1.);
#3632 = DIRECTION('',(0.,-1.));
#3633 = ( GEOMETRIC_REPRESENTATION_CONTEXT(2) 
PARAMETRIC_REPRESENTATION_CONTEXT() REPRESENTATION_CONTEXT('2D SPACE',''
  ) );
#3634 = PCURVE('',#3502,#3635);
#3635 = DEFINITIONAL_REPRESENTATION('',(#3636),#3640);
#3636 = LINE('',#3637,#3638);
#3637 = CARTESIAN_POINT('',(0.,0.));
#3638 = VECTOR('',#3639,1.);
#3639 = DIRECTION('',(0.,1.));
#3640 = ( GEOMETRIC_REPRESENTATION_CONTEXT(2) 
PARAMETRIC_REPRESENTATION_CONTEXT() REPRESENTATION_CONTEXT('2D SPACE',''
  ) );
#3641 = ORIENTED_EDGE('',*,*,#3642,.F.);
#3642 = EDGE_CURVE('',#3643,#3620,#3645,.T.);
#3643 = VERTEX_POINT('',#3644);
#3644 = CARTESIAN_POINT('',(2.917944817488,-0.214391426895,11.05));
#3645 = SURFACE_CURVE('',#3646,(#3651,#3658),.PCURVE_S1.);
#3646 = CIRCLE('',#3647,1.095);
#3647 = AXIS2_PLACEMENT_3D('',#3648,#3649,#3650);
#3648 = CARTESIAN_POINT('',(3.495,-1.145,11.05));
#3649 = DIRECTION('',(0.,0.,1.));
#3650 = DIRECTION('',(1.,0.,0.));
#3651 = PCURVE('',#2996,#3652);
#3652 = DEFINITIONAL_REPRESENTATION('',(#3653),#3657);
#3653 = LINE('',#3654,#3655);
#3654 = CARTESIAN_POINT('',(3.14159265359,0.5));
#3655 = VECTOR('',#3656,1.);
#3656 = DIRECTION('',(-1.,0.));
#3657 = ( GEOMETRIC_REPRESENTATION_CONTEXT(2) 
PARAMETRIC_REPRESENTATION_CONTEXT() REPRESENTATION_CONTEXT('2D SPACE',''
  ) );
#3658 = PCURVE('',#3474,#3659);
#3659 = DEFINITIONAL_REPRESENTATION('',(#3660),#3664);
#3660 = CIRCLE('',#3661,1.095);
#3661 = AXIS2_PLACEMENT_2D('',#3662,#3663);
#3662 = CARTESIAN_POINT('',(0.,0.));
#3663 = DIRECTION('',(1.,0.));
#3664 = ( GEOMETRIC_REPRESENTATION_CONTEXT(2) 
PARAMETRIC_REPRESENTATION_CONTEXT() REPRESENTATION_CONTEXT('2D SPACE',''
  ) );
#3665 = ORIENTED_EDGE('',*,*,#3666,.T.);
#3666 = EDGE_CURVE('',#3643,#3569,#3667,.T.);
#3667 = SURFACE_CURVE('',#3668,(#3672,#3679),.PCURVE_S1.);
#3668 = LINE('',#3669,#3670);
#3669 = CARTESIAN_POINT('',(2.917944817488,-0.214391426895,11.05));
#3670 = VECTOR('',#3671,1.);
#3671 = DIRECTION('',(0.,0.,1.));
#3672 = PCURVE('',#2996,#3673);
#3673 = DEFINITIONAL_REPRESENTATION('',(#3674),#3678);
#3674 = LINE('',#3675,#3676);
#3675 = CARTESIAN_POINT('',(1.015740161528,0.5));
#3676 = VECTOR('',#3677,1.);
#3677 = DIRECTION('',(0.,-1.));
#3678 = ( GEOMETRIC_REPRESENTATION_CONTEXT(2) 
PARAMETRIC_REPRESENTATION_CONTEXT() REPRESENTATION_CONTEXT('2D SPACE',''
  ) );
#3679 = PCURVE('',#3445,#3680);
#3680 = DEFINITIONAL_REPRESENTATION('',(#3681),#3685);
#3681 = LINE('',#3682,#3683);
#3682 = CARTESIAN_POINT('',(0.,0.));
#3683 = VECTOR('',#3684,1.);
#3684 = DIRECTION('',(0.,1.));
#3685 = ( GEOMETRIC_REPRESENTATION_CONTEXT(2) 
PARAMETRIC_REPRESENTATION_CONTEXT() REPRESENTATION_CONTEXT('2D SPACE',''
  ) );
#3686 = ADVANCED_FACE('',(#3687),#3342,.T.);
#3687 = FACE_BOUND('',#3688,.T.);
#3688 = EDGE_LOOP('',(#3689));
#3689 = ORIENTED_EDGE('',*,*,#3327,.T.);
#3690 = ADVANCED_FACE('',(#3691),#3417,.T.);
#3691 = FACE_BOUND('',#3692,.T.);
#3692 = EDGE_LOOP('',(#3693,#3714,#3715));
#3693 = ORIENTED_EDGE('',*,*,#3694,.F.);
#3694 = EDGE_CURVE('',#3401,#3569,#3695,.T.);
#3695 = SURFACE_CURVE('',#3696,(#3700,#3707),.PCURVE_S1.);
#3696 = LINE('',#3697,#3698);
#3697 = CARTESIAN_POINT('',(2.917944817488,-0.214391426895,11.55));
#3698 = VECTOR('',#3699,1.);
#3699 = DIRECTION('',(-0.707106781187,0.707106781187,0.));
#3700 = PCURVE('',#3417,#3701);
#3701 = DEFINITIONAL_REPRESENTATION('',(#3702),#3706);
#3702 = LINE('',#3703,#3704);
#3703 = CARTESIAN_POINT('',(-0.577055182512,0.930608573105));
#3704 = VECTOR('',#3705,1.);
#3705 = DIRECTION('',(-0.707106781187,0.707106781187));
#3706 = ( GEOMETRIC_REPRESENTATION_CONTEXT(2) 
PARAMETRIC_REPRESENTATION_CONTEXT() REPRESENTATION_CONTEXT('2D SPACE',''
  ) );
#3707 = PCURVE('',#3445,#3708);
#3708 = DEFINITIONAL_REPRESENTATION('',(#3709),#3713);
#3709 = LINE('',#3710,#3711);
#3710 = CARTESIAN_POINT('',(0.,0.5));
#3711 = VECTOR('',#3712,1.);
#3712 = DIRECTION('',(1.,0.));
#3713 = ( GEOMETRIC_REPRESENTATION_CONTEXT(2) 
PARAMETRIC_REPRESENTATION_CONTEXT() REPRESENTATION_CONTEXT('2D SPACE',''
  ) );
#3714 = ORIENTED_EDGE('',*,*,#3400,.T.);
#3715 = ORIENTED_EDGE('',*,*,#3568,.T.);
#3716 = ADVANCED_FACE('',(#3717),#3445,.F.);
#3717 = FACE_BOUND('',#3718,.T.);
#3718 = EDGE_LOOP('',(#3719,#3720,#3721,#3742));
#3719 = ORIENTED_EDGE('',*,*,#3694,.T.);
#3720 = ORIENTED_EDGE('',*,*,#3666,.F.);
#3721 = ORIENTED_EDGE('',*,*,#3722,.F.);
#3722 = EDGE_CURVE('',#3430,#3643,#3723,.T.);
#3723 = SURFACE_CURVE('',#3724,(#3728,#3735),.PCURVE_S1.);
#3724 = LINE('',#3725,#3726);
#3725 = CARTESIAN_POINT('',(2.917944817488,-0.214391426895,11.05));
#3726 = VECTOR('',#3727,1.);
#3727 = DIRECTION('',(-0.707106781187,0.707106781187,0.));
#3728 = PCURVE('',#3445,#3729);
#3729 = DEFINITIONAL_REPRESENTATION('',(#3730),#3734);
#3730 = LINE('',#3731,#3732);
#3731 = CARTESIAN_POINT('',(0.,0.));
#3732 = VECTOR('',#3733,1.);
#3733 = DIRECTION('',(1.,0.));
#3734 = ( GEOMETRIC_REPRESENTATION_CONTEXT(2) 
PARAMETRIC_REPRESENTATION_CONTEXT() REPRESENTATION_CONTEXT('2D SPACE',''
  ) );
#3735 = PCURVE('',#3474,#3736);
#3736 = DEFINITIONAL_REPRESENTATION('',(#3737),#3741);
#3737 = LINE('',#3738,#3739);
#3738 = CARTESIAN_POINT('',(-0.577055182512,0.930608573105));
#3739 = VECTOR('',#3740,1.);
#3740 = DIRECTION('',(-0.707106781187,0.707106781187));
#3741 = ( GEOMETRIC_REPRESENTATION_CONTEXT(2) 
PARAMETRIC_REPRESENTATION_CONTEXT() REPRESENTATION_CONTEXT('2D SPACE',''
  ) );
#3742 = ORIENTED_EDGE('',*,*,#3429,.T.);
#3743 = ADVANCED_FACE('',(#3744),#3474,.T.);
#3744 = FACE_BOUND('',#3745,.T.);
#3745 = EDGE_LOOP('',(#3746,#3747,#3768,#3769));
#3746 = ORIENTED_EDGE('',*,*,#3642,.T.);
#3747 = ORIENTED_EDGE('',*,*,#3748,.T.);
#3748 = EDGE_CURVE('',#3620,#3458,#3749,.T.);
#3749 = SURFACE_CURVE('',#3750,(#3754,#3761),.PCURVE_S1.);
#3750 = LINE('',#3751,#3752);
#3751 = CARTESIAN_POINT('',(2.564391426895,-0.567944817488,11.05));
#3752 = VECTOR('',#3753,1.);
#3753 = DIRECTION('',(0.707106781187,-0.707106781187,0.));
#3754 = PCURVE('',#3474,#3755);
#3755 = DEFINITIONAL_REPRESENTATION('',(#3756),#3760);
#3756 = LINE('',#3757,#3758);
#3757 = CARTESIAN_POINT('',(-0.930608573105,0.577055182512));
#3758 = VECTOR('',#3759,1.);
#3759 = DIRECTION('',(0.707106781187,-0.707106781187));
#3760 = ( GEOMETRIC_REPRESENTATION_CONTEXT(2) 
PARAMETRIC_REPRESENTATION_CONTEXT() REPRESENTATION_CONTEXT('2D SPACE',''
  ) );
#3761 = PCURVE('',#3502,#3762);
#3762 = DEFINITIONAL_REPRESENTATION('',(#3763),#3767);
#3763 = LINE('',#3764,#3765);
#3764 = CARTESIAN_POINT('',(0.,0.));
#3765 = VECTOR('',#3766,1.);
#3766 = DIRECTION('',(1.,0.));
#3767 = ( GEOMETRIC_REPRESENTATION_CONTEXT(2) 
PARAMETRIC_REPRESENTATION_CONTEXT() REPRESENTATION_CONTEXT('2D SPACE',''
  ) );
#3768 = ORIENTED_EDGE('',*,*,#3457,.T.);
#3769 = ORIENTED_EDGE('',*,*,#3722,.T.);
#3770 = ADVANCED_FACE('',(#3771),#3502,.F.);
#3771 = FACE_BOUND('',#3772,.T.);
#3772 = EDGE_LOOP('',(#3773,#3794,#3795,#3796));
#3773 = ORIENTED_EDGE('',*,*,#3774,.T.);
#3774 = EDGE_CURVE('',#3596,#3487,#3775,.T.);
#3775 = SURFACE_CURVE('',#3776,(#3780,#3787),.PCURVE_S1.);
#3776 = LINE('',#3777,#3778);
#3777 = CARTESIAN_POINT('',(2.564391426895,-0.567944817488,11.55));
#3778 = VECTOR('',#3779,1.);
#3779 = DIRECTION('',(0.707106781187,-0.707106781187,0.));
#3780 = PCURVE('',#3502,#3781);
#3781 = DEFINITIONAL_REPRESENTATION('',(#3782),#3786);
#3782 = LINE('',#3783,#3784);
#3783 = CARTESIAN_POINT('',(0.,0.5));
#3784 = VECTOR('',#3785,1.);
#3785 = DIRECTION('',(1.,0.));
#3786 = ( GEOMETRIC_REPRESENTATION_CONTEXT(2) 
PARAMETRIC_REPRESENTATION_CONTEXT() REPRESENTATION_CONTEXT('2D SPACE',''
  ) );
#3787 = PCURVE('',#3531,#3788);
#3788 = DEFINITIONAL_REPRESENTATION('',(#3789),#3793);
#3789 = LINE('',#3790,#3791);
#3790 = CARTESIAN_POINT('',(-0.930608573105,0.577055182512));
#3791 = VECTOR('',#3792,1.);
#3792 = DIRECTION('',(0.707106781187,-0.707106781187));
#3793 = ( GEOMETRIC_REPRESENTATION_CONTEXT(2) 
PARAMETRIC_REPRESENTATION_CONTEXT() REPRESENTATION_CONTEXT('2D SPACE',''
  ) );
#3794 = ORIENTED_EDGE('',*,*,#3486,.F.);
#3795 = ORIENTED_EDGE('',*,*,#3748,.F.);
#3796 = ORIENTED_EDGE('',*,*,#3619,.T.);
#3797 = ADVANCED_FACE('',(#3798),#3531,.T.);
#3798 = FACE_BOUND('',#3799,.T.);
#3799 = EDGE_LOOP('',(#3800,#3801,#3802));
#3800 = ORIENTED_EDGE('',*,*,#3774,.F.);
#3801 = ORIENTED_EDGE('',*,*,#3595,.T.);
#3802 = ORIENTED_EDGE('',*,*,#3514,.T.);
#3803 = ( GEOMETRIC_REPRESENTATION_CONTEXT(3) 
GLOBAL_UNCERTAINTY_ASSIGNED_CONTEXT((#3807)) 
GLOBAL_UNIT_ASSIGNED_CONTEXT((#3804,#3805,#3806)) REPRESENTATION_CONTEXT
('Context #1','3D Context with UNIT and UNCERTAINTY') );
#3804 = ( LENGTH_UNIT() NAMED_UNIT(*) SI_UNIT(.MILLI.,.METRE.) );
#3805 = ( NAMED_UNIT(*) PLANE_ANGLE_UNIT() SI_UNIT($,.RADIAN.) );
#3806 = ( NAMED_UNIT(*) SI_UNIT($,.STERADIAN.) SOLID_ANGLE_UNIT() );
#3807 = UNCERTAINTY_MEASURE_WITH_UNIT(LENGTH_MEASURE(1.E-07),#3804,
  'distance_accuracy_value','confusion accuracy');
#3808 = PRODUCT_RELATED_PRODUCT_CATEGORY('part',$,(#7));
#3809 = MECHANICAL_DESIGN_GEOMETRIC_PRESENTATION_REPRESENTATION('',(
    #3810,#3821,#3829,#3836,#3843,#3851,#3858,#3865,#3872,#3879,#3886,
    #3893,#3900,#3907,#3914,#3921,#3928,#3935,#3942,#3949,#3956,#3963,
    #3970,#3977,#3984,#3991,#3998,#4005,#4012,#4019,#4026,#4034,#4041,
    #4048,#4055,#4062,#4069),#3803);
#3810 = STYLED_ITEM('color',(#3811),#15);
#3811 = PRESENTATION_STYLE_ASSIGNMENT((#3812,#3818));
#3812 = SURFACE_STYLE_USAGE(.BOTH.,#3813);
#3813 = SURFACE_SIDE_STYLE('',(#3814));
#3814 = SURFACE_STYLE_FILL_AREA(#3815);
#3815 = FILL_AREA_STYLE('',(#3816));
#3816 = FILL_AREA_STYLE_COLOUR('',#3817);
#3817 = COLOUR_RGB('',0.800000010877,0.800000010877,0.800000010877);
#3818 = CURVE_STYLE('',#3819,POSITIVE_LENGTH_MEASURE(0.1),#3820);
#3819 = DRAUGHTING_PRE_DEFINED_CURVE_FONT('continuous');
#3820 = COLOUR_RGB('',9.803921802644E-02,9.803921802644E-02,
  9.803921802644E-02);
#3821 = OVER_RIDING_STYLED_ITEM('overriding color',(#3822),#461,#3810);
#3822 = PRESENTATION_STYLE_ASSIGNMENT((#3823));
#3823 = SURFACE_STYLE_USAGE(.BOTH.,#3824);
#3824 = SURFACE_SIDE_STYLE('',(#3825));
#3825 = SURFACE_STYLE_FILL_AREA(#3826);
#3826 = FILL_AREA_STYLE('',(#3827));
#3827 = FILL_AREA_STYLE_COLOUR('',#3828);
#3828 = COLOUR_RGB('',0.847058829703,0.847058829703,0.847058829703);
#3829 = OVER_RIDING_STYLED_ITEM('overriding color',(#3830),#584,#3810);
#3830 = PRESENTATION_STYLE_ASSIGNMENT((#3831));
#3831 = SURFACE_STYLE_USAGE(.BOTH.,#3832);
#3832 = SURFACE_SIDE_STYLE('',(#3833));
#3833 = SURFACE_STYLE_FILL_AREA(#3834);
#3834 = FILL_AREA_STYLE('',(#3835));
#3835 = FILL_AREA_STYLE_COLOUR('',#3828);
#3836 = OVER_RIDING_STYLED_ITEM('overriding color',(#3837),#610,#3810);
#3837 = PRESENTATION_STYLE_ASSIGNMENT((#3838));
#3838 = SURFACE_STYLE_USAGE(.BOTH.,#3839);
#3839 = SURFACE_SIDE_STYLE('',(#3840));
#3840 = SURFACE_STYLE_FILL_AREA(#3841);
#3841 = FILL_AREA_STYLE('',(#3842));
#3842 = FILL_AREA_STYLE_COLOUR('',#3828);
#3843 = OVER_RIDING_STYLED_ITEM('overriding color',(#3844),#642,#3810);
#3844 = PRESENTATION_STYLE_ASSIGNMENT((#3845));
#3845 = SURFACE_STYLE_USAGE(.BOTH.,#3846);
#3846 = SURFACE_SIDE_STYLE('',(#3847));
#3847 = SURFACE_STYLE_FILL_AREA(#3848);
#3848 = FILL_AREA_STYLE('',(#3849));
#3849 = FILL_AREA_STYLE_COLOUR('',#3850);
#3850 = COLOUR_RGB('',3.921568724327E-03,0.235294113866,0.823529417451);
#3851 = OVER_RIDING_STYLED_ITEM('overriding color',(#3852),#897,#3810);
#3852 = PRESENTATION_STYLE_ASSIGNMENT((#3853));
#3853 = SURFACE_STYLE_USAGE(.BOTH.,#3854);
#3854 = SURFACE_SIDE_STYLE('',(#3855));
#3855 = SURFACE_STYLE_FILL_AREA(#3856);
#3856 = FILL_AREA_STYLE('',(#3857));
#3857 = FILL_AREA_STYLE_COLOUR('',#3828);
#3858 = OVER_RIDING_STYLED_ITEM('overriding color',(#3859),#974,#3810);
#3859 = PRESENTATION_STYLE_ASSIGNMENT((#3860));
#3860 = SURFACE_STYLE_USAGE(.BOTH.,#3861);
#3861 = SURFACE_SIDE_STYLE('',(#3862));
#3862 = SURFACE_STYLE_FILL_AREA(#3863);
#3863 = FILL_AREA_STYLE('',(#3864));
#3864 = FILL_AREA_STYLE_COLOUR('',#3828);
#3865 = OVER_RIDING_STYLED_ITEM('overriding color',(#3866),#1389,#3810);
#3866 = PRESENTATION_STYLE_ASSIGNMENT((#3867));
#3867 = SURFACE_STYLE_USAGE(.BOTH.,#3868);
#3868 = SURFACE_SIDE_STYLE('',(#3869));
#3869 = SURFACE_STYLE_FILL_AREA(#3870);
#3870 = FILL_AREA_STYLE('',(#3871));
#3871 = FILL_AREA_STYLE_COLOUR('',#3850);
#3872 = OVER_RIDING_STYLED_ITEM('overriding color',(#3873),#1689,#3810);
#3873 = PRESENTATION_STYLE_ASSIGNMENT((#3874));
#3874 = SURFACE_STYLE_USAGE(.BOTH.,#3875);
#3875 = SURFACE_SIDE_STYLE('',(#3876));
#3876 = SURFACE_STYLE_FILL_AREA(#3877);
#3877 = FILL_AREA_STYLE('',(#3878));
#3878 = FILL_AREA_STYLE_COLOUR('',#3850);
#3879 = OVER_RIDING_STYLED_ITEM('overriding color',(#3880),#1794,#3810);
#3880 = PRESENTATION_STYLE_ASSIGNMENT((#3881));
#3881 = SURFACE_STYLE_USAGE(.BOTH.,#3882);
#3882 = SURFACE_SIDE_STYLE('',(#3883));
#3883 = SURFACE_STYLE_FILL_AREA(#3884);
#3884 = FILL_AREA_STYLE('',(#3885));
#3885 = FILL_AREA_STYLE_COLOUR('',#3850);
#3886 = OVER_RIDING_STYLED_ITEM('overriding color',(#3887),#1940,#3810);
#3887 = PRESENTATION_STYLE_ASSIGNMENT((#3888));
#3888 = SURFACE_STYLE_USAGE(.BOTH.,#3889);
#3889 = SURFACE_SIDE_STYLE('',(#3890));
#3890 = SURFACE_STYLE_FILL_AREA(#3891);
#3891 = FILL_AREA_STYLE('',(#3892));
#3892 = FILL_AREA_STYLE_COLOUR('',#3850);
#3893 = OVER_RIDING_STYLED_ITEM('overriding color',(#3894),#2018,#3810);
#3894 = PRESENTATION_STYLE_ASSIGNMENT((#3895));
#3895 = SURFACE_STYLE_USAGE(.BOTH.,#3896);
#3896 = SURFACE_SIDE_STYLE('',(#3897));
#3897 = SURFACE_STYLE_FILL_AREA(#3898);
#3898 = FILL_AREA_STYLE('',(#3899));
#3899 = FILL_AREA_STYLE_COLOUR('',#3828);
#3900 = OVER_RIDING_STYLED_ITEM('overriding color',(#3901),#2095,#3810);
#3901 = PRESENTATION_STYLE_ASSIGNMENT((#3902));
#3902 = SURFACE_STYLE_USAGE(.BOTH.,#3903);
#3903 = SURFACE_SIDE_STYLE('',(#3904));
#3904 = SURFACE_STYLE_FILL_AREA(#3905);
#3905 = FILL_AREA_STYLE('',(#3906));
#3906 = FILL_AREA_STYLE_COLOUR('',#3828);
#3907 = OVER_RIDING_STYLED_ITEM('overriding color',(#3908),#2510,#3810);
#3908 = PRESENTATION_STYLE_ASSIGNMENT((#3909));
#3909 = SURFACE_STYLE_USAGE(.BOTH.,#3910);
#3910 = SURFACE_SIDE_STYLE('',(#3911));
#3911 = SURFACE_STYLE_FILL_AREA(#3912);
#3912 = FILL_AREA_STYLE('',(#3913));
#3913 = FILL_AREA_STYLE_COLOUR('',#3828);
#3914 = OVER_RIDING_STYLED_ITEM('overriding color',(#3915),#2570,#3810);
#3915 = PRESENTATION_STYLE_ASSIGNMENT((#3916));
#3916 = SURFACE_STYLE_USAGE(.BOTH.,#3917);
#3917 = SURFACE_SIDE_STYLE('',(#3918));
#3918 = SURFACE_STYLE_FILL_AREA(#3919);
#3919 = FILL_AREA_STYLE('',(#3920));
#3920 = FILL_AREA_STYLE_COLOUR('',#3850);
#3921 = OVER_RIDING_STYLED_ITEM('overriding color',(#3922),#2619,#3810);
#3922 = PRESENTATION_STYLE_ASSIGNMENT((#3923));
#3923 = SURFACE_STYLE_USAGE(.BOTH.,#3924);
#3924 = SURFACE_SIDE_STYLE('',(#3925));
#3925 = SURFACE_STYLE_FILL_AREA(#3926);
#3926 = FILL_AREA_STYLE('',(#3927));
#3927 = FILL_AREA_STYLE_COLOUR('',#3850);
#3928 = OVER_RIDING_STYLED_ITEM('overriding color',(#3929),#2741,#3810);
#3929 = PRESENTATION_STYLE_ASSIGNMENT((#3930));
#3930 = SURFACE_STYLE_USAGE(.BOTH.,#3931);
#3931 = SURFACE_SIDE_STYLE('',(#3932));
#3932 = SURFACE_STYLE_FILL_AREA(#3933);
#3933 = FILL_AREA_STYLE('',(#3934));
#3934 = FILL_AREA_STYLE_COLOUR('',#3850);
#3935 = OVER_RIDING_STYLED_ITEM('overriding color',(#3936),#2790,#3810);
#3936 = PRESENTATION_STYLE_ASSIGNMENT((#3937));
#3937 = SURFACE_STYLE_USAGE(.BOTH.,#3938);
#3938 = SURFACE_SIDE_STYLE('',(#3939));
#3939 = SURFACE_STYLE_FILL_AREA(#3940);
#3940 = FILL_AREA_STYLE('',(#3941));
#3941 = FILL_AREA_STYLE_COLOUR('',#3850);
#3942 = OVER_RIDING_STYLED_ITEM('overriding color',(#3943),#2839,#3810);
#3943 = PRESENTATION_STYLE_ASSIGNMENT((#3944));
#3944 = SURFACE_STYLE_USAGE(.BOTH.,#3945);
#3945 = SURFACE_SIDE_STYLE('',(#3946));
#3946 = SURFACE_STYLE_FILL_AREA(#3947);
#3947 = FILL_AREA_STYLE('',(#3948));
#3948 = FILL_AREA_STYLE_COLOUR('',#3850);
#3949 = OVER_RIDING_STYLED_ITEM('overriding color',(#3950),#3007,#3810);
#3950 = PRESENTATION_STYLE_ASSIGNMENT((#3951));
#3951 = SURFACE_STYLE_USAGE(.BOTH.,#3952);
#3952 = SURFACE_SIDE_STYLE('',(#3953));
#3953 = SURFACE_STYLE_FILL_AREA(#3954);
#3954 = FILL_AREA_STYLE('',(#3955));
#3955 = FILL_AREA_STYLE_COLOUR('',#3850);
#3956 = OVER_RIDING_STYLED_ITEM('overriding color',(#3957),#3056,#3810);
#3957 = PRESENTATION_STYLE_ASSIGNMENT((#3958));
#3958 = SURFACE_STYLE_USAGE(.BOTH.,#3959);
#3959 = SURFACE_SIDE_STYLE('',(#3960));
#3960 = SURFACE_STYLE_FILL_AREA(#3961);
#3961 = FILL_AREA_STYLE('',(#3962));
#3962 = FILL_AREA_STYLE_COLOUR('',#3850);
#3963 = OVER_RIDING_STYLED_ITEM('overriding color',(#3964),#3105,#3810);
#3964 = PRESENTATION_STYLE_ASSIGNMENT((#3965));
#3965 = SURFACE_STYLE_USAGE(.BOTH.,#3966);
#3966 = SURFACE_SIDE_STYLE('',(#3967));
#3967 = SURFACE_STYLE_FILL_AREA(#3968);
#3968 = FILL_AREA_STYLE('',(#3969));
#3969 = FILL_AREA_STYLE_COLOUR('',#3850);
#3970 = OVER_RIDING_STYLED_ITEM('overriding color',(#3971),#3200,#3810);
#3971 = PRESENTATION_STYLE_ASSIGNMENT((#3972));
#3972 = SURFACE_STYLE_USAGE(.BOTH.,#3973);
#3973 = SURFACE_SIDE_STYLE('',(#3974));
#3974 = SURFACE_STYLE_FILL_AREA(#3975);
#3975 = FILL_AREA_STYLE('',(#3976));
#3976 = FILL_AREA_STYLE_COLOUR('',#3850);
#3977 = OVER_RIDING_STYLED_ITEM('overriding color',(#3978),#3227,#3810);
#3978 = PRESENTATION_STYLE_ASSIGNMENT((#3979));
#3979 = SURFACE_STYLE_USAGE(.BOTH.,#3980);
#3980 = SURFACE_SIDE_STYLE('',(#3981));
#3981 = SURFACE_STYLE_FILL_AREA(#3982);
#3982 = FILL_AREA_STYLE('',(#3983));
#3983 = FILL_AREA_STYLE_COLOUR('',#3850);
#3984 = OVER_RIDING_STYLED_ITEM('overriding color',(#3985),#3254,#3810);
#3985 = PRESENTATION_STYLE_ASSIGNMENT((#3986));
#3986 = SURFACE_STYLE_USAGE(.BOTH.,#3987);
#3987 = SURFACE_SIDE_STYLE('',(#3988));
#3988 = SURFACE_STYLE_FILL_AREA(#3989);
#3989 = FILL_AREA_STYLE('',(#3990));
#3990 = FILL_AREA_STYLE_COLOUR('',#3850);
#3991 = OVER_RIDING_STYLED_ITEM('overriding color',(#3992),#3261,#3810);
#3992 = PRESENTATION_STYLE_ASSIGNMENT((#3993));
#3993 = SURFACE_STYLE_USAGE(.BOTH.,#3994);
#3994 = SURFACE_SIDE_STYLE('',(#3995));
#3995 = SURFACE_STYLE_FILL_AREA(#3996);
#3996 = FILL_AREA_STYLE('',(#3997));
#3997 = FILL_AREA_STYLE_COLOUR('',#3850);
#3998 = OVER_RIDING_STYLED_ITEM('overriding color',(#3999),#3288,#3810);
#3999 = PRESENTATION_STYLE_ASSIGNMENT((#4000));
#4000 = SURFACE_STYLE_USAGE(.BOTH.,#4001);
#4001 = SURFACE_SIDE_STYLE('',(#4002));
#4002 = SURFACE_STYLE_FILL_AREA(#4003);
#4003 = FILL_AREA_STYLE('',(#4004));
#4004 = FILL_AREA_STYLE_COLOUR('',#3850);
#4005 = OVER_RIDING_STYLED_ITEM('overriding color',(#4006),#3295,#3810);
#4006 = PRESENTATION_STYLE_ASSIGNMENT((#4007));
#4007 = SURFACE_STYLE_USAGE(.BOTH.,#4008);
#4008 = SURFACE_SIDE_STYLE('',(#4009));
#4009 = SURFACE_STYLE_FILL_AREA(#4010);
#4010 = FILL_AREA_STYLE('',(#4011));
#4011 = FILL_AREA_STYLE_COLOUR('',#3828);
#4012 = OVER_RIDING_STYLED_ITEM('overriding color',(#4013),#3359,#3810);
#4013 = PRESENTATION_STYLE_ASSIGNMENT((#4014));
#4014 = SURFACE_STYLE_USAGE(.BOTH.,#4015);
#4015 = SURFACE_SIDE_STYLE('',(#4016));
#4016 = SURFACE_STYLE_FILL_AREA(#4017);
#4017 = FILL_AREA_STYLE('',(#4018));
#4018 = FILL_AREA_STYLE_COLOUR('',#3850);
#4019 = OVER_RIDING_STYLED_ITEM('overriding color',(#4020),#3366,#3810);
#4020 = PRESENTATION_STYLE_ASSIGNMENT((#4021));
#4021 = SURFACE_STYLE_USAGE(.BOTH.,#4022);
#4022 = SURFACE_SIDE_STYLE('',(#4023));
#4023 = SURFACE_STYLE_FILL_AREA(#4024);
#4024 = FILL_AREA_STYLE('',(#4025));
#4025 = FILL_AREA_STYLE_COLOUR('',#3850);
#4026 = OVER_RIDING_STYLED_ITEM('overriding color',(#4027),#3373,#3810);
#4027 = PRESENTATION_STYLE_ASSIGNMENT((#4028));
#4028 = SURFACE_STYLE_USAGE(.BOTH.,#4029);
#4029 = SURFACE_SIDE_STYLE('',(#4030));
#4030 = SURFACE_STYLE_FILL_AREA(#4031);
#4031 = FILL_AREA_STYLE('',(#4032));
#4032 = FILL_AREA_STYLE_COLOUR('',#4033);
#4033 = COLOUR_RGB('',0.639215714193,0.399999997426,0.207843135047);
#4034 = OVER_RIDING_STYLED_ITEM('overriding color',(#4035),#3564,#3810);
#4035 = PRESENTATION_STYLE_ASSIGNMENT((#4036));
#4036 = SURFACE_STYLE_USAGE(.BOTH.,#4037);
#4037 = SURFACE_SIDE_STYLE('',(#4038));
#4038 = SURFACE_STYLE_FILL_AREA(#4039);
#4039 = FILL_AREA_STYLE('',(#4040));
#4040 = FILL_AREA_STYLE_COLOUR('',#4033);
#4041 = OVER_RIDING_STYLED_ITEM('overriding color',(#4042),#3690,#3810);
#4042 = PRESENTATION_STYLE_ASSIGNMENT((#4043));
#4043 = SURFACE_STYLE_USAGE(.BOTH.,#4044);
#4044 = SURFACE_SIDE_STYLE('',(#4045));
#4045 = SURFACE_STYLE_FILL_AREA(#4046);
#4046 = FILL_AREA_STYLE('',(#4047));
#4047 = FILL_AREA_STYLE_COLOUR('',#4033);
#4048 = OVER_RIDING_STYLED_ITEM('overriding color',(#4049),#3716,#3810);
#4049 = PRESENTATION_STYLE_ASSIGNMENT((#4050));
#4050 = SURFACE_STYLE_USAGE(.BOTH.,#4051);
#4051 = SURFACE_SIDE_STYLE('',(#4052));
#4052 = SURFACE_STYLE_FILL_AREA(#4053);
#4053 = FILL_AREA_STYLE('',(#4054));
#4054 = FILL_AREA_STYLE_COLOUR('',#4033);
#4055 = OVER_RIDING_STYLED_ITEM('overriding color',(#4056),#3743,#3810);
#4056 = PRESENTATION_STYLE_ASSIGNMENT((#4057));
#4057 = SURFACE_STYLE_USAGE(.BOTH.,#4058);
#4058 = SURFACE_SIDE_STYLE('',(#4059));
#4059 = SURFACE_STYLE_FILL_AREA(#4060);
#4060 = FILL_AREA_STYLE('',(#4061));
#4061 = FILL_AREA_STYLE_COLOUR('',#4033);
#4062 = OVER_RIDING_STYLED_ITEM('overriding color',(#4063),#3770,#3810);
#4063 = PRESENTATION_STYLE_ASSIGNMENT((#4064));
#4064 = SURFACE_STYLE_USAGE(.BOTH.,#4065);
#4065 = SURFACE_SIDE_STYLE('',(#4066));
#4066 = SURFACE_STYLE_FILL_AREA(#4067);
#4067 = FILL_AREA_STYLE('',(#4068));
#4068 = FILL_AREA_STYLE_COLOUR('',#4033);
#4069 = OVER_RIDING_STYLED_ITEM('overriding color',(#4070),#3797,#3810);
#4070 = PRESENTATION_STYLE_ASSIGNMENT((#4071));
#4071 = SURFACE_STYLE_USAGE(.BOTH.,#4072);
#4072 = SURFACE_SIDE_STYLE('',(#4073));
#4073 = SURFACE_STYLE_FILL_AREA(#4074);
#4074 = FILL_AREA_STYLE('',(#4075));
#4075 = FILL_AREA_STYLE_COLOUR('',#4033);
ENDSEC;
END-ISO-10303-21;
