# Supplementary material for: Monitoring multiple parameters in complex water scenarios using a low-cost open-source data acquisition platform
Source: HardwareX. 2023 Nov 28;16:e00492. doi: 10.1016/j.ohx.2023.e00492 (PMC10749909; doi:10.1016/j.ohx.2023.e00492)
Supplement: Supplementary Data 1 [file mmc1.zip › MONITORING MULTIPLE PARAMETERS IN COMPLEX WATER SCENARIOS USING A LOW COST OPEN SOURCE DATA ACQUISITION PLATFORM/Software files/Data logger/SD-files/Sensors/obs001.sen]

[obs001 - OpticalBackscatter]
ID=19
Descripcion=Concentraci�n SS
Unidad=-
Decimales=0
Entrada=TENSION
;Entrada=PULSO
Modo=CICLO
;Modo=ACUMULAR
;Salida=TEXTO
Salida=NUMERO
X=0;5;
Y=0;1024;
--=--
