# Supplementary material for: Monitoring multiple parameters in complex water scenarios using a low-cost open-source data acquisition platform
Source: HardwareX. 2023 Nov 28;16:e00492. doi: 10.1016/j.ohx.2023.e00492 (PMC10749909; doi:10.1016/j.ohx.2023.e00492)
Supplement: Supplementary Data 1 [file mmc1.zip › MONITORING MULTIPLE PARAMETERS IN COMPLEX WATER SCENARIOS USING A LOW COST OPEN SOURCE DATA ACQUISITION PLATFORM/Software files/Data logger/SD-files/Sensors/tem007.sen]

[tem007 - Temperatura NTCLE203_15k]
ID=65
Descripcion=Temperatura NTCLE203_15k
Unidad=�C
Decimales=1
Entrada=TENSION
Modo=CICLO
Salida=NUMERO
X=0.710;0.829;0.967;1.127;1.310;1.516;1.747;2.000;2.272;2.558;2.851;3.143;3.425;3.690;3.932;4.145;4.329;4.482;4.608;4.707;4.785;
Y=60;55;50;45;40;35;30;25;20;15;10;5;0;-5;-10;-15;-20;-25;-30;-35;-40;
--=--
