# Supplementary material for: Monitoring multiple parameters in complex water scenarios using a low-cost open-source data acquisition platform
Source: HardwareX. 2023 Nov 28;16:e00492. doi: 10.1016/j.ohx.2023.e00492 (PMC10749909; doi:10.1016/j.ohx.2023.e00492)
Supplement: Supplementary Data 1 [file mmc1.zip › MONITORING MULTIPLE PARAMETERS IN COMPLEX WATER SCENARIOS USING A LOW COST OPEN SOURCE DATA ACQUISITION PLATFORM/Software files/Data logger/SD-files/Sensors/cfl000.sen]

[cfl000 - Fluorecencia CFluor_21201570]
ID=19
Descripcion=CFluor21201570
Unidad=ppm
Decimales=1
Entrada=TENSION
Modo=CICLO
Salida=NUMERO
X=0;2.5;5;
Y=-1.7;121.3;244.3;
--=--
