# Supplementary material for: Monitoring multiple parameters in complex water scenarios using a low-cost open-source data acquisition platform
Source: HardwareX. 2023 Nov 28;16:e00492. doi: 10.1016/j.ohx.2023.e00492 (PMC10749909; doi:10.1016/j.ohx.2023.e00492)
Supplement: Supplementary Data 1 [file mmc1.zip › MONITORING MULTIPLE PARAMETERS IN COMPLEX WATER SCENARIOS USING A LOW COST OPEN SOURCE DATA ACQUISITION PLATFORM/Software files/Data logger/Sketches/Library/ping-arduino/library.properties]

name=ping-arduino
version=0.0.2
author=Blue Robotics <info@bluerobotics.com>
maintainer=Blue Robotics <support@bluerobotics.com>
sentence=A messaging and device api for the Blue Robotics Ping1D echosounder
paragraph=The PingMessage class can be used to communicate via the Blue Robotics Ping Serial Protocol. The Ping1D class can be used to interface with the Blue Robotics Ping1D echosounder.
category=Sensors
url=https://github.com/bluerobotics/ping-arduino
architectures=avr
