# Supplementary material for: Monitoring multiple parameters in complex water scenarios using a low-cost open-source data acquisition platform
Source: HardwareX. 2023 Nov 28;16:e00492. doi: 10.1016/j.ohx.2023.e00492 (PMC10749909; doi:10.1016/j.ohx.2023.e00492)
Supplement: Supplementary Data 1 [file mmc1.zip › MONITORING MULTIPLE PARAMETERS IN COMPLEX WATER SCENARIOS USING A LOW COST OPEN SOURCE DATA ACQUISITION PLATFORM/Software files/Data logger/Sketches/Library/Separator/Separator.cpp]

//Creado por Pablo Sánchez (Ioticos) para ser compartido, modificado, mejorado sin necesidad de autorización alguna.
//Saludos!


#include <Arduino.h>
#include "Separador.h"

Separador::Separador()
{

}

String Separador::separa(String data, char separator, int index)
{
	int found = 0;
	int strIndex[] = {0, -1};
	int maxIndex = data.length() - 1;

	for (int i = 0; i <= maxIndex && found <= index; i++) {
		if (data.charAt(i) == separator || i == maxIndex) {
			found++;
			strIndex[0] = strIndex[1] + 1;
			strIndex[1] = (i == maxIndex) ? i + 1 : i;
		}
	}

	return found > index ? data.substring(strIndex[0], strIndex[1]) : "";
}
