# Supplementary material for: Monitoring multiple parameters in complex water scenarios using a low-cost open-source data acquisition platform
Source: HardwareX. 2023 Nov 28;16:e00492. doi: 10.1016/j.ohx.2023.e00492 (PMC10749909; doi:10.1016/j.ohx.2023.e00492)
Supplement: Supplementary Data 1 [file mmc1.zip › MONITORING MULTIPLE PARAMETERS IN COMPLEX WATER SCENARIOS USING A LOW COST OPEN SOURCE DATA ACQUISITION PLATFORM/Software files/Data logger/Sketches/Library/Separator/Separator.h]

//Creado por Pablo Sánchez (Ioticos) para ser compartido, modificado, mejorado sin necesidad de autorización alguna.
//Saludos!

#include <Arduino.h>

#ifndef Separador_h
#define Separador_h


class Separador {
public:

	Separador();
	String separa(String data, char separator, int index);

private:

};

#endif
