# Supplementary material for: Monitoring multiple parameters in complex water scenarios using a low-cost open-source data acquisition platform
Source: HardwareX. 2023 Nov 28;16:e00492. doi: 10.1016/j.ohx.2023.e00492 (PMC10749909; doi:10.1016/j.ohx.2023.e00492)
Supplement: Supplementary Data 1 [file mmc1.zip › MONITORING MULTIPLE PARAMETERS IN COMPLEX WATER SCENARIOS USING A LOW COST OPEN SOURCE DATA ACQUISITION PLATFORM/Software files/Data logger/Sketches/Library/Servo/keywords.txt]

#######################################
# Syntax Coloring Map Servo
#######################################

#######################################
# Datatypes (KEYWORD1)
#######################################

Servo	KEYWORD1	Servo

#######################################
# Methods and Functions (KEYWORD2)
#######################################
attach	KEYWORD2
detach	KEYWORD2
write	KEYWORD2
read	KEYWORD2
attached	KEYWORD2
writeMicroseconds	KEYWORD2
readMicroseconds	KEYWORD2

#######################################
# Constants (LITERAL1)
#######################################
