# Supplementary material for: Monitoring multiple parameters in complex water scenarios using a low-cost open-source data acquisition platform
Source: HardwareX. 2023 Nov 28;16:e00492. doi: 10.1016/j.ohx.2023.e00492 (PMC10749909; doi:10.1016/j.ohx.2023.e00492)
Supplement: Supplementary Data 1 [file mmc1.zip › MONITORING MULTIPLE PARAMETERS IN COMPLEX WATER SCENARIOS USING A LOW COST OPEN SOURCE DATA ACQUISITION PLATFORM/Software files/Data logger/Sketches/Library/TinyGPS/keywords.txt]

#######################################
# Syntax Coloring Map for TinyGPS
#######################################

#######################################
# Datatypes (KEYWORD1)
#######################################

TinyGPS	KEYWORD1

#######################################
# Methods and Functions (KEYWORD2)
#######################################

encode	KEYWORD2
get_position	KEYWORD2
get_datetime	KEYWORD2
altitude	KEYWORD2
speed	KEYWORD2
course	KEYWORD2
stats	KEYWORD2
f_get_position	KEYWORD2
crack_datetime	KEYWORD2
f_altitude	KEYWORD2
f_course	KEYWORD2
f_speed_knots	KEYWORD2
f_speed_mph	KEYWORD2
f_speed_mps	KEYWORD2
f_speed_kmph	KEYWORD2
library_version	KEYWORD2
distance_between	KEYWORD2
course_to	KEYWORD2
satellites	KEYWORD2
hdop	KEYWORD2

#######################################
# Constants (LITERAL1)
#######################################

GPS_INVALID_AGE	LITERAL1
GPS_INVALID_ANGLE	LITERAL1
GPS_INVALID_ALTITUDE	LITERAL1
GPS_INVALID_DATE	LITERAL1
GPS_INVALID_TIME	LITERAL1
GPS_INVALID_HDOP	LITERAL1
GPS_INVALID_SATELLITES	LITERAL1
GPS_INVALID_F_ANGLE	LITERAL1
GPS_INVALID_F_ALTITUDE	LITERAL1
GPS_INVALID_F_SPEED	LITERAL1
