# Supplementary material for: Monitoring multiple parameters in complex water scenarios using a low-cost open-source data acquisition platform
Source: HardwareX. 2023 Nov 28;16:e00492. doi: 10.1016/j.ohx.2023.e00492 (PMC10749909; doi:10.1016/j.ohx.2023.e00492)
Supplement: Supplementary Data 1 [file mmc1.zip › MONITORING MULTIPLE PARAMETERS IN COMPLEX WATER SCENARIOS USING A LOW COST OPEN SOURCE DATA ACQUISITION PLATFORM/Software files/Data logger/Sketches/Library/TinyGPS/library.properties]

name=TinyGPS
version=13.0.0
author=Mikal Hart
maintainer=Mikal Hart <sundial@sundial.com>
sentence=A compact Arduino NMEA (GPS) parsing library
paragraph=A compact Arduino NMEA (GPS) parsing library
category=Sensors
url=https://github.com/neosarchizo/TinyGPS
architectures=*
