# Supplementary material for: Monitoring multiple parameters in complex water scenarios using a low-cost open-source data acquisition platform
Source: HardwareX. 2023 Nov 28;16:e00492. doi: 10.1016/j.ohx.2023.e00492 (PMC10749909; doi:10.1016/j.ohx.2023.e00492)
Supplement: Supplementary Data 1 [file mmc1.zip › MONITORING MULTIPLE PARAMETERS IN COMPLEX WATER SCENARIOS USING A LOW COST OPEN SOURCE DATA ACQUISITION PLATFORM/Software files/Data logger/Sketches/Library/TinyGPSPlus-master/README.md]

# TinyGPSPlus
A new, customizable Arduino NMEA parsing library
A *NEW* Full-featured GPS/NMEA Parser for Arduino
TinyGPS++ is a new Arduino library for parsing NMEA data streams provided by GPS modules.

Like its predecessor, TinyGPS, this library provides compact and easy-to-use methods for extracting position, date, time, altitude, speed, and course from consumer GPS devices. 

However, TinyGPS++’s programmer interface is considerably simpler to use than TinyGPS, and the new library can extract arbitrary data from any of the myriad NMEA sentences out there, even proprietary ones.

See [Arduiniana - TinyGPS++](http://arduiniana.org/libraries/tinygpsplus/) for more detailed information on how to use TinyGPSPlus
