# Supplementary material for: Monitoring multiple parameters in complex water scenarios using a low-cost open-source data acquisition platform
Source: HardwareX. 2023 Nov 28;16:e00492. doi: 10.1016/j.ohx.2023.e00492 (PMC10749909; doi:10.1016/j.ohx.2023.e00492)
Supplement: Supplementary Data 1 [file mmc1.zip › MONITORING MULTIPLE PARAMETERS IN COMPLEX WATER SCENARIOS USING A LOW COST OPEN SOURCE DATA ACQUISITION PLATFORM/Software files/Data logger/Sketches/Library/TinyGPSPlus-master/library.json]

{
  "name": "TinyGPSPlus",
  "version": "1.0.2",
  "keywords": "gps,NMEA",
  "description": "A new, customizable Arduino NMEA parsing library",
  "repository":
  {
    "type": "git",
    "url": "https://github.com/mikalhart/TinyGPSPlus.git"
  },
  "authors":
  [
    {
       "name": "Mikal Hart",
       "email": "mikal@arduniana.org",
       "url": "http://arduiniana.org",
       "maintainer": true
    }
  ],
  "frameworks": "arduino",
  "platforms": "*"
}
