# Supplementary material for: Monitoring multiple parameters in complex water scenarios using a low-cost open-source data acquisition platform
Source: HardwareX. 2023 Nov 28;16:e00492. doi: 10.1016/j.ohx.2023.e00492 (PMC10749909; doi:10.1016/j.ohx.2023.e00492)
Supplement: Supplementary Data 1 [file mmc1.zip › MONITORING MULTIPLE PARAMETERS IN COMPLEX WATER SCENARIOS USING A LOW COST OPEN SOURCE DATA ACQUISITION PLATFORM/Software files/Data logger/Sketches/Library/TinyGPSPlus-master/keywords.txt]

#######################################
# Syntax Coloring Map for TinyGPS++
#######################################

#######################################
# Datatypes (KEYWORD1)
#######################################

TinyGPSPlus	KEYWORD1
TinyGPSLocation	KEYWORD1
TinyGPSDate	KEYWORD1
TinyGPSTime	KEYWORD1
TinyGPSSpeed	KEYWORD1
TinyGPSCourse	KEYWORD1
TinyGPSAltitude	KEYWORD1
TinyGPSInteger	KEYWORD1
TinyGPSDecimal	KEYWORD1
TinyGPSCustom	KEYWORD1

#######################################
# Methods and Functions (KEYWORD2)
#######################################

encode	KEYWORD2
location	KEYWORD2
date	KEYWORD2
time	KEYWORD2
speed	KEYWORD2
course	KEYWORD2
altitude	KEYWORD2
satellites	KEYWORD2
hdop	KEYWORD2
libraryVersion	KEYWORD2
distanceBetween	KEYWORD2
courseTo	KEYWORD2
cardinal	KEYWORD2
charsProcessed	KEYWORD2
sentencesWithFix	KEYWORD2
failedChecksum	KEYWORD2
passedChecksum	KEYWORD2
isValid	KEYWORD2
isUpdated	KEYWORD2
age	KEYWORD2
lat	KEYWORD2
lng	KEYWORD2
isUpdatedDate	KEYWORD2
isUpdatedTime	KEYWORD2
year	KEYWORD2
month	KEYWORD2
day	KEYWORD2
hour	KEYWORD2
minute	KEYWORD2
second	KEYWORD2
centisecond	KEYWORD2
value	KEYWORD2
knots	KEYWORD2
mph	KEYWORD2
mps	KEYWORD2
kmph	KEYWORD2
deg	KEYWORD2
billionths	KEYWORD2
negative	KEYWORD2
meters	KEYWORD2
miles	KEYWORD2
kilometers	KEYWORD2
feet	KEYWORD2

#######################################
# Constants (LITERAL1)
#######################################
