# Supplementary material for: Monitoring multiple parameters in complex water scenarios using a low-cost open-source data acquisition platform
Source: HardwareX. 2023 Nov 28;16:e00492. doi: 10.1016/j.ohx.2023.e00492 (PMC10749909; doi:10.1016/j.ohx.2023.e00492)
Supplement: Supplementary Data 1 [file mmc1.zip › MONITORING MULTIPLE PARAMETERS IN COMPLEX WATER SCENARIOS USING A LOW COST OPEN SOURCE DATA ACQUISITION PLATFORM/Software files/Data logger/Sketches/Library/TinyGPSPlus-master/library.properties]

name=TinyGPS++
version=1.0.2
author=Mikal Hart
maintainer=Mikal Hart<mikal@arduniana.org>
sentence=TinyGPS++ provides object-oriented parsing of GPS (NMEA) sentences
paragraph=NMEA is the standard format GPS devices use to report location, time, altitude, etc. TinyGPS++ is a compact, resilient library that parses the most common NMEA 'sentences' used: GGA and RMC. It can also be customized to extract data from *any* compliant sentence.
category=Communication
url=https://github.com/mikalhart/TinyGPSPlus
architectures=*
