# Supplementary material for: Monitoring multiple parameters in complex water scenarios using a low-cost open-source data acquisition platform
Source: HardwareX. 2023 Nov 28;16:e00492. doi: 10.1016/j.ohx.2023.e00492 (PMC10749909; doi:10.1016/j.ohx.2023.e00492)
Supplement: Supplementary Data 1 [file mmc1.zip › MONITORING MULTIPLE PARAMETERS IN COMPLEX WATER SCENARIOS USING A LOW COST OPEN SOURCE DATA ACQUISITION PLATFORM/Software files/Data logger/Sketches/Library/ping-arduino/doc/update-gh-pages.sh]

#!/bin/bash

# Deploy repository documentation

# Variables
bold=$(tput bold)
normal=$(tput sgr0)
script_path="$( cd "$(dirname "$0")" ; pwd -P )"
project_path=${script_path}/..
clone_folder=/tmp/update-repos

repository_name="ping-arduino"
repository_githash=$(git -C ${project_path} rev-parse HEAD)

# Functions
echob() {
    echo "${bold}${1}${normal}"
}

echob "Check build type."
# Do not build pull requests
if [ ${TRAVIS_PULL_REQUEST} != "false" ]; then
    echo "- Do not deploy PRs."
    exit 0
fi

echob "Check branch."
# Do only build master branch
if [ ${TRAVIS_BRANCH} != "master" ]; then
    echo "- Only master branch will be deployed."
    exit 0
fi

echob "Check git configuration."
if [ "${TRAVIS}" = "true" ] || ! git config --list | grep -q "user.name"; then
    # Config for auto-building
    echo "- Git configuration does not exist, a new one will be configured."
    git config --global user.email "support@bluerobotics.com"
    git config --global user.name "BlueRobotics-CI"
else
    echo "- Git configuration already exist."
fi

echob "Build doxygen documentation."
if ! ( cd $script_path && doxygen "Doxyfile" ); then
    echo "- Doxygen generation failed."
    exit 1
fi
echo "- Check files"
ls -A "${script_path}/html/"

repo_path=${clone_folder}/${repository_name}
echo "- Clone ${repository_name}"
rm -rf ${repo_path}
git clone https://${GITHUB_TOKEN}@github.com/bluerobotics/${repository_name} ${repo_path}
echo "- Checkout gh-pages"
git -C ${clone_folder}/${repository_name} checkout gh-pages

echob "Update gh-pages"
mv ${script_path}/html/* ${repo_path}

echo "- Check ${repository_name}"
if [[ $(git -C ${repo_path} diff) ]]; then
    echo "- Something is different, a commit will be done."
    git -C ${repo_path} add --all
    COMMIT_MESSAGE="Update autogenerated files
From https://github.com/bluerobotics/ping-protocol/tree/"$repository_githash
    git -C ${repo_path} commit -sm "${COMMIT_MESSAGE}"
    git -C ${repo_path} push origin gh-pages
else
    echo "- Ok."
fi
