# Supplementary material for: Monitoring multiple parameters in complex water scenarios using a low-cost open-source data acquisition platform
Source: HardwareX. 2023 Nov 28;16:e00492. doi: 10.1016/j.ohx.2023.e00492 (PMC10749909; doi:10.1016/j.ohx.2023.e00492)
Supplement: Supplementary Data 1 [file mmc1.zip › MONITORING MULTIPLE PARAMETERS IN COMPLEX WATER SCENARIOS USING A LOW COST OPEN SOURCE DATA ACQUISITION PLATFORM/Software files/Data logger/Sketches/Library/Servo/examples/Sweep/readme.md]

# Sweep

Sweeps the shaft of a RC [servo motor](http://en.wikipedia.org/wiki/Servo_motor#RC_servos) back and forth across 180 degrees.

## Hardware Required

* Arduino Board
* Servo Motor
* Hook-up wires

## Circuit

Servo motors have three wires: power, ground, and signal. The power wire is typically red, and should be connected to the 5V pin on the Arduino board. The ground wire is typically black or brown and should be connected to a ground pin on the board. The signal pin is typically yellow, orange or white and should be connected to pin 9 on the board.

![](images/sweep_bb.png)

(Images developed using Fritzing. For more circuit examples, see the [Fritzing project page](http://fritzing.org/projects/))

## Schematic

![](images/sweep_schem.png)

## See also

* [attach()](/docs/api.md#attach)
* [write()](/docs/api.md#write)
* [map()](https://www.arduino.cc/en/Reference/Map)
* [Servo library reference](/docs/readme.md)
* [Knob](../Knob) - Control the position of a servo with a potentiometer
