# Supplementary material for: Monitoring multiple parameters in complex water scenarios using a low-cost open-source data acquisition platform
Source: HardwareX. 2023 Nov 28;16:e00492. doi: 10.1016/j.ohx.2023.e00492 (PMC10749909; doi:10.1016/j.ohx.2023.e00492)
Supplement: Supplementary Data 1 [file mmc1.zip › MONITORING MULTIPLE PARAMETERS IN COMPLEX WATER SCENARIOS USING A LOW COST OPEN SOURCE DATA ACQUISITION PLATFORM/Software files/Data logger/Sketches/Library/Servo/src/nrf52/Servo.cpp]

/*
  Copyright (c) 2016 Arduino. All right reserved.

  This library is free software; you can redistribute it and/or
  modify it under the terms of the GNU Lesser General Public
  License as published by the Free Software Foundation; either
  version 2.1 of the License, or (at your option) any later version.

  This library is distributed in the hope that it will be useful,
  but WITHOUT ANY WARRANTY; without even the implied warranty of
  MERCHANTABILITY or FITNESS FOR A PARTICULAR PURPOSE. See the GNU
  Lesser General Public License for more details.

  You should have received a copy of the GNU Lesser General Public
  License along with this library; if not, write to the Free Software
  Foundation, Inc., 51 Franklin St, Fifth Floor, Boston, MA 02110-1301 USA
*/

#if defined(ARDUINO_ARCH_NRF52)

#include <Arduino.h>
#include <Servo.h>


static servo_t servos[MAX_SERVOS];                          // static array of servo structures

uint8_t ServoCount = 0;                                     // the total number of attached servos


uint32_t group_pins[3][NRF_PWM_CHANNEL_COUNT]={{NRF_PWM_PIN_NOT_CONNECTED, NRF_PWM_PIN_NOT_CONNECTED, NRF_PWM_PIN_NOT_CONNECTED, NRF_PWM_PIN_NOT_CONNECTED}, {NRF_PWM_PIN_NOT_CONNECTED, NRF_PWM_PIN_NOT_CONNECTED, NRF_PWM_PIN_NOT_CONNECTED, NRF_PWM_PIN_NOT_CONNECTED}, {NRF_PWM_PIN_NOT_CONNECTED, NRF_PWM_PIN_NOT_CONNECTED, NRF_PWM_PIN_NOT_CONNECTED, NRF_PWM_PIN_NOT_CONNECTED}};
static uint16_t seq_values[3][NRF_PWM_CHANNEL_COUNT]={{0, 0, 0, 0}, {0, 0, 0, 0}, {0, 0, 0, 0}};

Servo::Servo()
{
  if (ServoCount < MAX_SERVOS) {
    this->servoIndex = ServoCount++;                    // assign a servo index to this instance
  } else {                                                 
    this->servoIndex = INVALID_SERVO;  					// too many servos
  }

}

uint8_t Servo::attach(int pin)
{
	
	return this->attach(pin, 0, 2500);
}


uint8_t Servo::attach(int pin, int min, int max)
{
  int servo_min, servo_max;
  if (this->servoIndex < MAX_SERVOS) {
    pinMode(pin, OUTPUT);                                   // set servo pin to output
    servos[this->servoIndex].Pin.nbr = pin;

	if(min < servo_min) min = servo_min;
	if (max > servo_max) max = servo_max;
	this->min  = min;
    this->max  = max;
	
	servos[this->servoIndex].Pin.isActive = true;
	
  }
  return this->servoIndex;
}

void Servo::detach()
{
	servos[this->servoIndex].Pin.isActive = false;
}


void Servo::write(int value)
{  
	if (value < 0)
		value = 0;
	else if (value > 180)
		value = 180;
	value = map(value, 0, 180, MIN_PULSE, MAX_PULSE);
	
	writeMicroseconds(value);
}


void Servo::writeMicroseconds(int value)
{
	uint8_t channel, instance;
	uint8_t pin = servos[this->servoIndex].Pin.nbr;
	//instance of PWM module is MSB - look at VWariant.h
	instance=(g_APinDescription[pin].ulPWMChannel & 0xF0)/16;
	//index of PWM channel is LSB - look at VWariant.h
	channel=g_APinDescription[pin].ulPWMChannel & 0x0F;
	group_pins[instance][channel]=g_APinDescription[pin].ulPin;
	NRF_PWM_Type * PWMInstance = instance == 0 ? NRF_PWM0 : (instance == 1 ? NRF_PWM1 : NRF_PWM2);
	//configure PWM instance and enable it
	seq_values[instance][channel]= value | 0x8000;
	nrf_pwm_sequence_t const seq={
								seq_values[instance],
								NRF_PWM_VALUES_LENGTH(seq_values),
								0,
								0
    };
	nrf_pwm_pins_set(PWMInstance, group_pins[instance]);
	nrf_pwm_enable(PWMInstance);
	nrf_pwm_configure(PWMInstance, NRF_PWM_CLK_125kHz, NRF_PWM_MODE_UP, 2500);	// 20ms - 50Hz
	nrf_pwm_decoder_set(PWMInstance, NRF_PWM_LOAD_INDIVIDUAL, NRF_PWM_STEP_AUTO);
	nrf_pwm_sequence_set(PWMInstance, 0, &seq);
	nrf_pwm_loop_set(PWMInstance, 0UL);
	nrf_pwm_task_trigger(PWMInstance, NRF_PWM_TASK_SEQSTART0);
}

int Servo::read() // return the value as degrees
{
	return map(readMicroseconds(), MIN_PULSE, MAX_PULSE, 0, 180);
}

int Servo::readMicroseconds()
{	
	uint8_t channel, instance;
	uint8_t pin=servos[this->servoIndex].Pin.nbr;
	instance=(g_APinDescription[pin].ulPWMChannel & 0xF0)/16;
	channel=g_APinDescription[pin].ulPWMChannel & 0x0F;
	// remove the 16th bit we added before
	return seq_values[instance][channel] & 0x7FFF;
}

bool Servo::attached()
{
  return servos[this->servoIndex].Pin.isActive;
}

#endif // ARDUINO_ARCH_NRF52
