# Supplementary material for: Monitoring multiple parameters in complex water scenarios using a low-cost open-source data acquisition platform
Source: HardwareX. 2023 Nov 28;16:e00492. doi: 10.1016/j.ohx.2023.e00492 (PMC10749909; doi:10.1016/j.ohx.2023.e00492)
Supplement: Supplementary Data 1 [file mmc1.zip › MONITORING MULTIPLE PARAMETERS IN COMPLEX WATER SCENARIOS USING A LOW COST OPEN SOURCE DATA ACQUISITION PLATFORM/Software files/Data logger/Sketches/Library/Servo/src/sam/ServoTimers.h]

/*
  Copyright (c) 2013 Arduino LLC. All right reserved.

  This library is free software; you can redistribute it and/or
  modify it under the terms of the GNU Lesser General Public
  License as published by the Free Software Foundation; either
  version 2.1 of the License, or (at your option) any later version.

  This library is distributed in the hope that it will be useful,
  but WITHOUT ANY WARRANTY; without even the implied warranty of
  MERCHANTABILITY or FITNESS FOR A PARTICULAR PURPOSE. See the GNU
  Lesser General Public License for more details.

  You should have received a copy of the GNU Lesser General Public
  License along with this library; if not, write to the Free Software
  Foundation, Inc., 51 Franklin St, Fifth Floor, Boston, MA 02110-1301 USA
*/

/*
 * Defines for 16 bit timers used with Servo library
 *
 * If _useTimerX is defined then TimerX is a 16 bit timer on the current board
 * timer16_Sequence_t enumerates the sequence that the timers should be allocated
 * _Nbr_16timers indicates how many 16 bit timers are available.
 */

/**
 * SAM Only definitions
 * --------------------
 */

// For SAM3X:
#define _useTimer1
#define _useTimer2
#define _useTimer3
#define _useTimer4
#define _useTimer5

/*
  TC0, chan 0 => TC0_Handler
  TC0, chan 1 => TC1_Handler
  TC0, chan 2 => TC2_Handler
  TC1, chan 0 => TC3_Handler
  TC1, chan 1 => TC4_Handler
  TC1, chan 2 => TC5_Handler
  TC2, chan 0 => TC6_Handler
  TC2, chan 1 => TC7_Handler
  TC2, chan 2 => TC8_Handler
 */

#if defined (_useTimer1)
#define TC_FOR_TIMER1       TC1
#define CHANNEL_FOR_TIMER1  0
#define ID_TC_FOR_TIMER1    ID_TC3
#define IRQn_FOR_TIMER1     TC3_IRQn
#define HANDLER_FOR_TIMER1  TC3_Handler
#endif
#if defined (_useTimer2)
#define TC_FOR_TIMER2       TC1
#define CHANNEL_FOR_TIMER2  1
#define ID_TC_FOR_TIMER2    ID_TC4
#define IRQn_FOR_TIMER2     TC4_IRQn
#define HANDLER_FOR_TIMER2  TC4_Handler
#endif
#if defined (_useTimer3)
#define TC_FOR_TIMER3       TC1
#define CHANNEL_FOR_TIMER3  2
#define ID_TC_FOR_TIMER3    ID_TC5
#define IRQn_FOR_TIMER3     TC5_IRQn
#define HANDLER_FOR_TIMER3  TC5_Handler
#endif
#if defined (_useTimer4)
#define TC_FOR_TIMER4       TC0
#define CHANNEL_FOR_TIMER4  2
#define ID_TC_FOR_TIMER4    ID_TC2
#define IRQn_FOR_TIMER4     TC2_IRQn
#define HANDLER_FOR_TIMER4  TC2_Handler
#endif
#if defined (_useTimer5)
#define TC_FOR_TIMER5       TC0
#define CHANNEL_FOR_TIMER5  0
#define ID_TC_FOR_TIMER5    ID_TC0
#define IRQn_FOR_TIMER5     TC0_IRQn
#define HANDLER_FOR_TIMER5  TC0_Handler
#endif

typedef enum { _timer1, _timer2, _timer3, _timer4, _timer5, _Nbr_16timers } timer16_Sequence_t ;
