# Supplementary material for: Monitoring multiple parameters in complex water scenarios using a low-cost open-source data acquisition platform
Source: HardwareX. 2023 Nov 28;16:e00492. doi: 10.1016/j.ohx.2023.e00492 (PMC10749909; doi:10.1016/j.ohx.2023.e00492)
Supplement: Supplementary Data 1 [file mmc1.zip › MONITORING MULTIPLE PARAMETERS IN COMPLEX WATER SCENARIOS USING A LOW COST OPEN SOURCE DATA ACQUISITION PLATFORM/Software files/Data logger/Sketches/Library/Servo/src/samd/ServoTimers.h]

/*
  Copyright (c) 2015 Arduino LLC. All right reserved.

  This library is free software; you can redistribute it and/or
  modify it under the terms of the GNU Lesser General Public
  License as published by the Free Software Foundation; either
  version 2.1 of the License, or (at your option) any later version.

  This library is distributed in the hope that it will be useful,
  but WITHOUT ANY WARRANTY; without even the implied warranty of
  MERCHANTABILITY or FITNESS FOR A PARTICULAR PURPOSE. See the GNU
  Lesser General Public License for more details.

  You should have received a copy of the GNU Lesser General Public
  License along with this library; if not, write to the Free Software
  Foundation, Inc., 51 Franklin St, Fifth Floor, Boston, MA 02110-1301 USA
*/

/*
 * Defines for 16 bit timers used with Servo library
 *
 * If _useTimerX is defined then TimerX is a 16 bit timer on the current board
 * timer16_Sequence_t enumerates the sequence that the timers should be allocated
 * _Nbr_16timers indicates how many 16 bit timers are available.
 */

#ifndef __SERVO_TIMERS_H__
#define __SERVO_TIMERS_H__

/**
 * SAMD Only definitions
 * ---------------------
 */

// For SAMD:
#define _useTimer1
//#define _useTimer2   // <- TODO do not activate until the code in Servo.cpp has been changed in order
                       //         to manage more than one channel per timer on the SAMD architecture

#if defined (_useTimer1)
#define TC_FOR_TIMER1             TC4
#define CHANNEL_FOR_TIMER1        0
#define INTENSET_BIT_FOR_TIMER_1  TC_INTENSET_MC0
#define INTENCLR_BIT_FOR_TIMER_1  TC_INTENCLR_MC0
#define INTFLAG_BIT_FOR_TIMER_1   TC_INTFLAG_MC0
#define ID_TC_FOR_TIMER1          ID_TC4
#define IRQn_FOR_TIMER1           TC4_IRQn
#define HANDLER_FOR_TIMER1        TC4_Handler
#define GCM_FOR_TIMER_1           GCM_TC4_TC5
#endif
#if defined (_useTimer2)
#define TC_FOR_TIMER2             TC4
#define CHANNEL_FOR_TIMER2        1
#define INTENSET_BIT_FOR_TIMER_2  TC_INTENSET_MC1
#define INTENCLR_BIT_FOR_TIMER_2  TC_INTENCLR_MC1
#define ID_TC_FOR_TIMER2          ID_TC4
#define IRQn_FOR_TIMER2           TC4_IRQn
#define HANDLER_FOR_TIMER2        TC4_Handler
#define GCM_FOR_TIMER_2           GCM_TC4_TC5
#endif

typedef enum {
#if defined (_useTimer1)
    _timer1,
#endif
#if defined (_useTimer2)
    _timer2,
#endif
    _Nbr_16timers } timer16_Sequence_t;

#endif   // __SERVO_TIMERS_H__
