# Supplementary material for: Monitoring multiple parameters in complex water scenarios using a low-cost open-source data acquisition platform
Source: HardwareX. 2023 Nov 28;16:e00492. doi: 10.1016/j.ohx.2023.e00492 (PMC10749909; doi:10.1016/j.ohx.2023.e00492)
Supplement: Supplementary Data 1 [file mmc1.zip › MONITORING MULTIPLE PARAMETERS IN COMPLEX WATER SCENARIOS USING A LOW COST OPEN SOURCE DATA ACQUISITION PLATFORM/Software files/Data logger/Sketches/Library/Servo/src/stm32f4/Servo.cpp]

/******************************************************************************
 * The MIT License
 *
 * Copyright (c) 2010, LeafLabs, LLC.
 *
 * Permission is hereby granted, free of charge, to any person
 * obtaining a copy of this software and associated documentation
 * files (the "Software"), to deal in the Software without
 * restriction, including without limitation the rights to use, copy,
 * modify, merge, publish, distribute, sublicense, and/or sell copies
 * of the Software, and to permit persons to whom the Software is
 * furnished to do so, subject to the following conditions:
 *
 * The above copyright notice and this permission notice shall be
 * included in all copies or substantial portions of the Software.
 *
 * THE SOFTWARE IS PROVIDED "AS IS", WITHOUT WARRANTY OF ANY KIND,
 * EXPRESS OR IMPLIED, INCLUDING BUT NOT LIMITED TO THE WARRANTIES OF
 * MERCHANTABILITY, FITNESS FOR A PARTICULAR PURPOSE AND
 * NONINFRINGEMENT. IN NO EVENT SHALL THE AUTHORS OR COPYRIGHT HOLDERS
 * BE LIABLE FOR ANY CLAIM, DAMAGES OR OTHER LIABILITY, WHETHER IN AN
 * ACTION OF CONTRACT, TORT OR OTHERWISE, ARISING FROM, OUT OF OR IN
 * CONNECTION WITH THE SOFTWARE OR THE USE OR OTHER DEALINGS IN THE
 * SOFTWARE.
 *****************************************************************************/

#if defined(ARDUINO_ARCH_STM32F4)

#include "ServoTimers.h"

#include "boards.h"
#include "io.h"
#include "pwm.h"
#include "math.h"

// 20 millisecond period config.  For a 1-based prescaler,
//
//    (prescaler * overflow / CYC_MSEC) msec = 1 timer cycle = 20 msec
// => prescaler * overflow = 20 * CYC_MSEC
//
// This picks the smallest prescaler that allows an overflow < 2^16.
#define MAX_OVERFLOW    ((1 << 16) - 1)
#define CYC_MSEC        (1000 * CYCLES_PER_MICROSECOND)
#define TAU_MSEC        20
#define TAU_USEC        (TAU_MSEC * 1000)
#define TAU_CYC         (TAU_MSEC * CYC_MSEC)
#define SERVO_PRESCALER (TAU_CYC / MAX_OVERFLOW + 1)
#define SERVO_OVERFLOW  ((uint16)round((double)TAU_CYC / SERVO_PRESCALER))

// Unit conversions
#define US_TO_COMPARE(us) ((uint16)map((us), 0, TAU_USEC, 0, SERVO_OVERFLOW))
#define COMPARE_TO_US(c)  ((uint32)map((c), 0, SERVO_OVERFLOW, 0, TAU_USEC))
#define ANGLE_TO_US(a)    ((uint16)(map((a), this->minAngle, this->maxAngle, \
                                        this->minPW, this->maxPW)))
#define US_TO_ANGLE(us)   ((int16)(map((us), this->minPW, this->maxPW,  \
                                       this->minAngle, this->maxAngle)))

Servo::Servo() {
    this->resetFields();
}

bool Servo::attach(uint8 pin, uint16 minPW, uint16 maxPW, int16 minAngle, int16 maxAngle)
{
    // SerialUSB.begin(115200);
    // SerialUSB.println(MAX_OVERFLOW);


    timer_dev *tdev = PIN_MAP[pin].timer_device;

    analogWriteResolution(16);

    int prescaler = 6;
    int overflow = 65400;
    int minPW_correction = 300;
    int maxPW_correction = 300;

    pinMode(pin, OUTPUT);


    if (tdev == NULL) {
        // don't reset any fields or ASSERT(0), to keep driving any
        // previously attach()ed servo.
        return false;
    }

    if ( (tdev == TIMER1) || (tdev == TIMER8) || (tdev == TIMER10) || (tdev == TIMER11))
    {
        prescaler = 54;
        overflow = 65400;
        minPW_correction = 40;
        maxPW_correction = 50;
    }

    if ( (tdev == TIMER2) || (tdev == TIMER3) || (tdev == TIMER4) || (tdev == TIMER5) )
    {
        prescaler = 6;
        overflow = 64285;
        minPW_correction = 370;
        maxPW_correction = 350;
    }

    if ( (tdev == TIMER6) || (tdev == TIMER7) )
    {
        prescaler = 6;
        overflow = 65400;
        minPW_correction = 0;
        maxPW_correction = 0;
    }

    if ( (tdev == TIMER9) || (tdev == TIMER12) || (tdev == TIMER13) || (tdev == TIMER14) )
    {
        prescaler = 6;
        overflow = 65400;
        minPW_correction = 30;
        maxPW_correction = 0;
    }

    if (this->attached()) {
        this->detach();
    }

    this->pin = pin;
    this->minPW = (minPW + minPW_correction);
    this->maxPW = (maxPW + maxPW_correction);
    this->minAngle = minAngle;
    this->maxAngle = maxAngle;

    timer_pause(tdev);
    timer_set_prescaler(tdev, prescaler); // prescaler is 1-based
    timer_set_reload(tdev, overflow);
    timer_generate_update(tdev);
    timer_resume(tdev);

    return true;
}

bool Servo::detach() {
    if (!this->attached()) {
        return false;
    }

    timer_dev *tdev = PIN_MAP[this->pin].timer_device;
    uint8 tchan = PIN_MAP[this->pin].timer_channel;
    timer_set_mode(tdev, tchan, TIMER_DISABLED);

    this->resetFields();

    return true;
}

void Servo::write(int degrees) {
    degrees = constrain(degrees, this->minAngle, this->maxAngle);
    this->writeMicroseconds(ANGLE_TO_US(degrees));
}

int Servo::read() const {
    int a = US_TO_ANGLE(this->readMicroseconds());
    // map() round-trips in a weird way we mostly correct for here;
    // the round-trip is still sometimes off-by-one for write(1) and
    // write(179).
    return a == this->minAngle || a == this->maxAngle ? a : a + 1;
}

void Servo::writeMicroseconds(uint16 pulseWidth) {
    if (!this->attached()) {
        ASSERT(0);
        return;
    }
    pulseWidth = constrain(pulseWidth, this->minPW, this->maxPW);
    analogWrite(this->pin, US_TO_COMPARE(pulseWidth));
}

uint16 Servo::readMicroseconds() const {
    if (!this->attached()) {
        ASSERT(0);
        return 0;
    }

    stm32_pin_info pin_info = PIN_MAP[this->pin];
    uint16 compare = timer_get_compare(pin_info.timer_device,
                                       pin_info.timer_channel);

    return COMPARE_TO_US(compare);
}

void Servo::resetFields(void) {
    this->pin = NOT_ATTACHED;
    this->minAngle = MIN_ANGLE;
    this->maxAngle = MAX_ANGLE;
    this->minPW = MIN_PULSE_WIDTH;
    this->maxPW = MAX_PULSE_WIDTH;
}

#endif
