# Supplementary material for: Monitoring multiple parameters in complex water scenarios using a low-cost open-source data acquisition platform
Source: HardwareX. 2023 Nov 28;16:e00492. doi: 10.1016/j.ohx.2023.e00492 (PMC10749909; doi:10.1016/j.ohx.2023.e00492)
Supplement: Supplementary Data 1 [file mmc1.zip › MONITORING MULTIPLE PARAMETERS IN COMPLEX WATER SCENARIOS USING A LOW COST OPEN SOURCE DATA ACQUISITION PLATFORM/Software files/Data logger/Sketches/Library/TinyGPSPlus-master/examples/SatElevTracker/sample_satellite_elevation_log.txt]

SatElevTracker.ino
Displays GPS satellite elevations as they change
Testing TinyGPS++ library v. 1
by Mikal Hart

Time       1   2   3   4   5   6   7   8   9  10  11  12  13  14  15  16  17  18  19  20  21  22  23  24  25  26  27  28  29  30  31  32  33  34  35  36  37  38  39  40 
-------------------------------------------------------------------------------------------------------------------------------------------------------------------------
22:25:01      28          51                   0      22          26          11          16              37  35          59                                             
22:26:06      27          51                   0      22          26          12          17              36  35          60                                             
22:27:01      27          50                          22          27          12          17              36  36          60                                             
22:27:41      27          50                          21          27          12          17              36  36          61                                             
22:29:56      26          49                          20          28          13          18              35  37          62                                             
22:31:41      26          48                          20          29          14          18              34  37          63                                             
22:32:36      26          48                          19          29          14          18              34  37          63                                             
22:34:01      25          47                          19          30          15          19              34  38          64                                             
22:36:16      25          46                          18          31          15          19              33  38          65                                             
22:36:46      25          46                          18          31          16          19              33  38          65                                             
22:37:16      24          46                          18          31          16          19              33  38          65                                             
22:38:16      24          45                          17          31          16          20              32  39          66                                             
22:40:51      24          44                          16          33          17          20              32  39          67                                             
22:43:51      23          43                          15          34          18          21              31  40          68                                             
22:44:36      23          43                          15          34          18          21              30  40          69                                             
22:45:01      22          42                          15          34          18          21              30  40          69                                             
22:48:01      22          41                          13          36          20          22              29  41          70                                             
22:51:01      21          40                          12          37          21          23              28  41          72                                             
22:54:01      20          39                          11          38          22          24              27  42          73                   0                         
22:57:01      19          37                          10          40          23          24              26  42          74                                             
23:00:01      19          36                           9          41          24          25              25  43          76                                             
23:03:01      18          35                           8          42          25          26              24  43          77                                             
23:06:01      17          34                           7          44          26          27              23  43          78                                             
23:09:01      16          33                           6          45          27          27              22  44          80                                             
23:12:01      16          31                           5          46          28          28              21  44          81                                             
23:15:01      15          30                           4          48          29          29              20  44          82                                             
23:18:01      14          29                           3          49          30          30              19  44          82                                             
23:21:01      13          28                           2          50          31          31              18  44          83                                             
23:24:01      12          27                           1          51          31          31              17  44          83                                             
23:27:01      12          26                           0          53          32          32   0          16  44          82                                             
23:28:16      12          26                           0          53          32          32   0          16  44          82                      30                     
23:30:01      11          25                           0          54          33          33   1          15  43          82                      30           0         
23:30:36      11          25                                      54          34          33   1          15  43          81                                             
23:33:36      10          23                                      55   0      34          34   2          14  43          80                                             
23:36:36       9          22                                      57   0      35          35   3          13  43          79                                             
23:39:36       8          21                                      58   1      36          36   4          12  42          78                                             
23:43:06       7          20                                      59   1      37          37   5       0  11  42          77                                             
23:46:06       6          19                                      60   2      38          38   5       0  10  41          75                                             
23:49:06       6          18                                      61   2      39          39   6       1   9  41          74                                             
23:52:06       5          17                                      62   2      40          40   7       2   8  40          72                                             
Time       1   2   3   4   5   6   7   8   9  10  11  12  13  14  15  16  17  18  19  20  21  22  23  24  25  26  27  28  29  30  31  32  33  34  35  36  37  38  39  40 
-------------------------------------------------------------------------------------------------------------------------------------------------------------------------
23:55:06       4          16                                      63   3      41          41   8       2   8  39          71                   0                         
23:58:06       3          15                                      64   3      42          41   9       3   7  38          69                                   0         
00:00:06       3          14                                      64   3      42          42  10       4   6  38          68                                             
00:01:01       2          14                                      65   3      42          42  10       4   6  38          68                                             
00:01:31       2          14                                      65   3      42          43  10       4   6  37          67                                             
00:03:51       1          13                                      65   3      43          43  11       5   5  37          66                                             
00:06:51       1          12                                      66   3      44          44  11       5   4  36          65                                             
00:09:51       0          11                                      66   4      45          45  12       6   3  35          63                                             
00:12:51       0          10   0                                  67   4      45          46  13       7   3  34          62               0                             
00:15:51                  10   1                                  67   4      46          47  14       8   2  33          60                                             
00:18:51                   9   2                                  67   4      47          48  15       8   1  32          59                                             
00:21:51                   8   3                                  67   4      48          49  16       9   0  31          57                                             
00:23:01                   7   4                                  67   4      48          50  16       9   0  31          56                                             
00:26:01                   7   5                                  67   4      48          51  17      10   0  30          55                                             
00:29:01                   6   6                                  67   4      49          52  18      11   0  29          53                                             
00:32:01                   5   7                                  66   4      50          53  18      12      27          52                                             
00:35:01                   4   8                                  66   3      50          54  19      13      26          50                                             
00:38:01                   3   9                                  65   3      51          55  20      14      25   0      49                                             
00:41:01                   2  10                                  65   3      52          56  21      14      24   1      47                                             
00:44:01                   1  11                                  64   3      52          57  22      15      23   2      46                                             
00:47:01                   1  11                                  63   3      53          58  22      16      22   3      44                                             
00:50:01                   0  12                               0  62   3      53          59  23      17      21   4      43                                             
00:53:01                   0  13                               1  61   2      54          60  24      18      19   5      41                                             
00:56:01                      14                               2  60   2      54          62  25      19      18   6      40                                             
00:59:01                      15                               4  59   2      55          63  26      20      17   7      38                                             
01:01:06                      16                               4  58   1      55          63  26      20      16   7      37                                             
01:04:06           0          17                               6  57   1      55          65  27      21      15   8      36                                             
01:07:06           1          17                               7  56   1      56          66  28      22      14   9      35                                             
01:07:31           1          17                               7  56   1      56          66  28      22      14   9      34                                             
01:10:31           2          18                               8  55   0      56          67  28      23      13  10      33                                             
01:13:31           3          19                               9  53   0      57          68  29      24      11  11      32                                             
01:16:31           4          20                              11  52   0      57          69  30      25      10  12      30                                             
01:19:31           5          21                              12  51          57          71  31      25       9  13      29                                             
01:22:31           5          21                              13  50          58          72  31      26       8  14      27                                             
01:25:31           6          22                              14  48          58          73  32      27       7  15      26                                             
01:28:31           7          23                              15  47          58          74  33      28       5  16      25                                             
01:31:31           8          23                              17  46          59          75  34      28       4  16      23                                             
01:34:31           8          24                              18  45          59          76  34      29       3  17      22                                             
01:37:31           9          24                              19  43          59          77  35      30       2  18      21                                             
01:40:06          10          25                              20  42          59          78  36      31       1  19      20                                             
Time       1   2   3   4   5   6   7   8   9  10  11  12  13  14  15  16  17  18  19  20  21  22  23  24  25  26  27  28  29  30  31  32  33  34  35  36  37  38  39  40 
-------------------------------------------------------------------------------------------------------------------------------------------------------------------------
01:43:06          10          25                              22  41          59          79  36      31       0  19      18                                             
01:46:06          11          26                              23  40          59          80  37      32       0  20      17                                             
01:49:06          12          26                              24  39          60          81  38      32          21      16                                             
01:52:06          12          26                              25  37          60          81  39      33          21      15                                             
01:55:06          13          27                              26  36          60          82  39      34          22      13                                             
01:58:06          13          27                              28  35          60   0      82  40      34          22      12                                             
01:58:31          13          27                              28  35          60   0      82  40      34          23      12                                             
02:00:36          14          27                              29  34          60   1      81  41      35          23      11                                             
02:02:06          14          27                              29  33          60   1      81  41      35          23      11                                             
02:02:36          14          27                              30  33          60   2      81  41      35          23      10                                             
02:06:01          15          28                              31  32          60   3      81  42      35          24       9                                             
02:07:51          15          28                              32  31          60   3      80  42      36          24       8                                             
02:10:51          15          28                              33  30          60   4      79  43      36          24       7                                             
02:14:01          16          28                              34  28          60   5      78  44      36          25       6                                             
02:17:01          16          28                              36  27          60   6      77  44      36          25       5                                             
02:20:01          16          28                              37  26          60   6      76  45      37          25       4                                             
02:23:01          16          28                              38  25          60   7      75  46      37          26       3                                             
02:26:01          17          28                              39  24          59   8      73  47      37          26       2                                             
02:29:01          17          28                              40  22          59   9      72  47      37          26       1                                             
02:32:01          17          28                              42  21          59   9      71  48      37          26       0                                             
02:35:01          17          27                              43  20          59  10      69  49      37          26       0                                             
02:38:01          17          27                              44  19          59  11      68  49      37          26                                                     
02:41:01          17          27                              45  18          58  11      67  50      37          26                                                     
02:44:01          17          27                              46  17          58  12      65  51      37          26                                                     
02:47:01          17          26                              47  16          58  13      64  51      36          26                                                     
02:48:06          17          26                              48  15          58  13      63  52      36          26                                                     
02:51:06          17          26                              49  14          58  13      62  52      36          26                                                     
02:54:06          17          25                              50  13          57  14      60  53      36          26                                       0             
02:57:06          17          25                              51  12          57  14      59  54      35          26               0                                     
03:00:06          16          24                              52  11          57  15      57  54      35          26               1                                     
03:03:06          16          24                              53  10          56  15      56  55      34          25               2                   0                 
03:06:06          16          23                              54   9          56  15      54  56      34          25               3                                     
03:09:06          16          23                              55   8          55  16      53  56      33          25               4                                     
03:12:06          15          22                              56   7          55  16      51  57      32          24               5                                     
03:15:06          15          22                              57   6          54  16      50  58      32          24               7                                     
03:18:06          15          21                              58   5          54  17      48  58      31          23               8                                     
03:21:06          14          21                              59   4          53  17      47  59      30          23               9                                     
03:24:06          14          20                              60   3          53  17      45  59      30          22              10                                     
03:25:36          14          20                              60   3          53  17      45  60      29          22              11                                     
03:28:36          13          19                              61   2          52  17      43  60      28   0      22              12                                     
Time       1   2   3   4   5   6   7   8   9  10  11  12  13  14  15  16  17  18  19  20  21  22  23  24  25  26  27  28  29  30  31  32  33  34  35  36  37  38  39  40 
-------------------------------------------------------------------------------------------------------------------------------------------------------------------------
03:29:21          13          19                              61   1          52  17      43  61      28   0      21              12                                     
03:32:21          13          18                              62   1          51  17      41  61      27   1      21              14                                     
03:35:21          12          17                       1      62   1          51  17      40  62      26   2      20              15                                     
03:38:21          12          17                       1      63              50  17      39  62      26   2      20              16                                     
03:41:21          11          16                   2   1      64              50  17      37  63      25   3      19              18                                     
03:44:21          11          15                   3          64              49  17      36  63      24   4      18              19                                     
03:47:21          10          15                   4          65              48  17      34  64      23   4      18              20                                     
03:50:21          10          14                   5          65              48  17      33  64      22   5      17              22                                     
03:53:21           9          13                   6          65              47  17      31  65      21   6      17              23                                     
03:54:06           9          13                   6          65              47  17      31  65      21   6      16              23                                     
03:57:06           9          12                   7          66              46  16      30  65      20   7      16              25                                     
03:58:36           8          12                   7          66              46  16      29  65      19   7      15              25                                     
03:59:46           8          12                   8          66              46  16      28  65      19   7      15              26                                     
04:00:36           8          12                   8          66              45  16      28  65      18   7      15              26                                     
04:02:36           8          11                   9          66              45  16      27  66      18   8      14              27                                     
04:04:36           7          11                   9          66              44  16      26  66      17   8      14              28                                     
04:06:36           7          10                  10          66              44  16      25  66      16   9      13              29                                     
04:09:36           7           9                  11   6      66              43  15      24  66      15  10      13              31                                     
04:10:01                       9                  11   7      66              43  15      24  66      15  10      13              31                                     
04:13:01                       9                  12   7      66              42  15      22  66      14  10      12              32                                     
04:16:01                       8                  13   7      66              41  14      21  66      13  11      11              34                                     
04:19:36                       7                  14   8      66              40  14      19  66      12  12      10              35                                     
04:22:36                       6                  14   8      65              40  14      18  66      11  13      10              37                                     
04:25:36                       6                  15   8      65              39  13      17  66      10  14       9              38                                     
04:28:36                       5                  16   9      65              38  13      15  66       8  14       8              40                                     
04:31:36                       4                  17   9      64              37  12      14  66       7  15       7              41                                     
04:34:16   4                   4                  17   9      64              36  12      13  66       6  16       7              43                                     
04:35:16   4                                      17   9      64              36  12      12  66       6  16       7              43                                     
04:35:41   5                                      18   9      64              36  11      12  66       6  16       6              44                                     
04:38:41   6                                      18  10      63              35  11      11  65       6  17       6              45   5                                 
04:39:41   6                                      18  10      63              35  11      10  65          17       6              46   5                                 
04:40:46   6                                      19  10      63              34  11      10  65          17       5              46   6                                 
04:41:16   6                                      19  10      63              34  10      10  65          17       5              46   6                                 
04:41:46   7                                      19  10      63              34  10      10  65          17       5              47   6                                 
04:42:16   7                                      19  10      63              34  10       9  65          17       5              47   6                                 
04:42:46   7                                      19  10      63              34  10       9  65          18       5              47   6                                 
04:43:16   7                                      19  10      62              34  10       9  65          18       5              47   6                                 
04:43:46   7                                      19  10      62              33  10       9  65          18       5              48   7                                 
04:44:16   7                                      19  10      62              33  10       9  64          18       4              48   7                                 
04:44:46   8                                      19  10      62              33  10       8  64          18       4              48   7                                 
Time       1   2   3   4   5   6   7   8   9  10  11  12  13  14  15  16  17  18  19  20  21  22  23  24  25  26  27  28  29  30  31  32  33  34  35  36  37  38  39  40 
-------------------------------------------------------------------------------------------------------------------------------------------------------------------------
04:45:16   8                                      20  10      62              33  10       8  64          18       4              48   7                                 
04:45:36   8                                      20  10      62              33  10       8  64          18       4              49   7                                 
04:46:46   8                                      20  10      62              33   9       7  64          18       4              49   7                                 
04:47:46   9                                      20  10      62              32   9       7  64          19       4              50   8                                 
04:48:41   9                                      20  10      61              32   9       7  64          19       3              50   8                                 
04:49:41   9                                      20  10      61              32   9       6  64          19       3              51   8                                 
04:50:16   9                                      20  10      61              31   9       6  63          19       3              51   9                                 
04:50:41  10                                      21  10      61              31   9       6  63          19       3              51   9                                 
04:51:16  10                                      21  10      61              31   9       6  63          19       3              52   9                                 
04:51:41  10                                      21  10      61              31   9       5  63          19       3              52   9                                 
04:51:46  10                                      21  10      61              31   8       5  63          19       3              52   9                                 
04:52:11  10                                      21  10      61              31   8       5  63          20       3              52   9                                 
04:53:16  10                                      21  10      61              31   8       5  63          20       2              53  10                                 
04:53:46  11                                      21  10      60              30   8       5  63          20       2              53  10                                 
04:54:16  11                                      21  10      60              30   8       4  63          20       2              53  10                                 
04:55:16  11                                      21  10      60              30   8       4  62          20       2              54  10                                 
04:56:16  11                                      21  10      60              30   8       4  62          20       2              54  11                                 
04:56:46  12                                      22  10      60              29   8       3  62          20       2              54  11                                 
04:57:16  12                                      22  10      60              29   7       3  62          21       2              55  11                                 
04:57:46  12                                      22  10      60              29   7       3  62          21       1              55  11                                 
04:58:46  12                                      22  10      59              29   7       3  62          21       1              55  11                                 
05:00:16  13                                      22  10      59              28   7       2  61          21       1              56  12                                 
05:00:46  13                                      22  10      59              28   7       2  61          21       1              57  12                                 
05:01:41  13                                      22  10      59              28   7       1  61          21       1              57  12                                 
05:02:11  13                                      22  10      59              28   6       1  61          21       1              57  12                                 
05:02:46  14                                      22  10      59              27   6       1  61          22       0              58  13                                 
05:03:46  14                                      23  10      58              27   6       1  60          22       0              58  13                                 
05:05:16  14                                      23  10      58              27   6       0  60          22       0              59  13                                 
05:08:16  15                                      23  10      57              26   5       0  59          23       0              60  14                                 
05:11:16  16                                      23  10      57              25   5          58          23                      62  15                                 
05:12:46  17                                      24  10      56              24   4          58          23                      63  16                                 
05:14:11  17                                      24  10      56              24   4          58          23                      64  16                                 
05:14:16  17                                      24  10      56              24   4          58          23                      64  17                                 
05:16:41  18                                      24  10      56              23   3          57          24                      65  17                                 
05:19:46  19                                      24   9      55              22   3          56          24                      67  18                                 
05:21:46  19                                      24   9      54              21   2          55          24                      68  19                                 
05:24:16  20                                      24   9      54              20   2          54          25                      69  20                                 
05:27:16  21                                      24   9      53              19   1          53          25                      71  21                                 
05:30:16  21                                      24   8      52              18   1          52          25                      72  22                                 
05:33:16  22                                      24   8      52              17   0          51          26                      74  23       0                         
Time       1   2   3   4   5   6   7   8   9  10  11  12  13  14  15  16  17  18  19  20  21  22  23  24  25  26  27  28  29  30  31  32  33  34  35  36  37  38  39  40 
-------------------------------------------------------------------------------------------------------------------------------------------------------------------------
05:34:16  22                                      24   8      51              17   0          51          26                      74  24                                 
05:34:46  23                                      24   8      51              17   0          51          26                      75  24                                 
05:35:46  23                                      24   8      51              16   0          51          26                      75  24                                 
05:36:16  23                                      24   8      51              16   0          50          26                      75  24                                 
05:38:11  23                                      24   7      51              15              50          26                      76  25                                 
05:41:16  24                                      24   7      50              14              49          26                      78  26                                 
05:41:41  24                                      24   7      50              14              48          26                      78  26                                 
05:42:11  24                                      24   7      50              14              48          26                      78  27                                 
05:42:46  24                                      24   7      50              14              48          26                      79  27                                 
05:45:46  25                                      24   6      49              13              47          26                      80  28                                 
05:48:46  25                                      24   6      48              12              46          26                      82  29                                 
05:51:11  26                                      24   5      48              11       0      45          26                      83  30                                 
05:51:41  26                                      24   5      47              11       0      45          26                      83  30                                 
05:52:11  26                                      24   5      47              10       0      45          26                      84  30                                 
05:52:46  26                                      24   5      47              10       0      44          26                      84  31                                 
05:53:46  26                                      24   5      47              10       1      44          26                      84  31                                 
05:54:11  26                                      24   5      47              10       1      44          26                      85  31                                 
05:54:41  27                                      24   4      47              10       1      44          26                      85  31                                 
05:57:46  27                                      23   4      46               8       2      42          26                      86  33                                 
06:00:36  27                                      23   3      45               7       3      41          26                      87  34                                 
06:03:36  28                                      23   3      45               6       4      40          26                      88  35                                 
06:04:11  28                                      23   2      45               6       4      40          26                      87  35                                 
06:04:31  28                                      23   2      44       0       6       4      40          26                      87  35                                 
06:05:06  28                                      23   2      44       0       6       5      40          26                      87  36                                 
06:06:16  28                                      23   2      44       0       5       5      39          25                      87  36                                 
06:08:46  28                                      22   1      43       1       5       6      38          25                      86  37                                 
06:09:31  28                                      22   1      43       1       4       6      38          25                      86  37                                 
06:10:16  29                                      22   1      43       2       4       6      38          25                      85  38                                 
06:11:46  29                                      22   1      43       2       3       7      37          25                      84  38                                 
06:12:46  29                                      22   0      43       2       3       7      37          25                      84  39                                 
06:14:16  29                                      22   0      42       3       3       8      36          25                      83  39                                 
06:14:36  29                                      22   0      42       3       2       8      36          25                      83  39                                 
06:15:46  29                                      21   0      42       3       2       8      35          25                      83  40                                 
06:16:41  29                                      21   0      42       4       2       9      35          24                      82  40                                 
06:18:11  29                                      21          41       4       1       9      34          24                      81  41                                 
06:18:46  29                                      21          41       5       1      10      34          24                      81  41                                 
06:20:16  29                                      21          41       5       0      10      34          24                      80  42                                 
06:20:46  29                                      21          41       5       0      10      33          24                      80  42                                 
06:21:16  29                                      21          41       5       0      11      33          24                      80  42                                 
06:22:16  29                                      20          40       6       0      11      33          24                      79  43                                 
Time       1   2   3   4   5   6   7   8   9  10  11  12  13  14  15  16  17  18  19  20  21  22  23  24  25  26  27  28  29  30  31  32  33  34  35  36  37  38  39  40 
-------------------------------------------------------------------------------------------------------------------------------------------------------------------------
06:24:16  29                                      20          40       7       0      12      32          23                      78  44                                 
06:25:46  29                                      20          40       7              12      31          23                      78  44                                 
06:26:16  29                                      20          39       7              12      31          23                      77  44                                 
06:26:46  29                                      20          39       7              13      31          23                      77  45                                 
06:28:16  29                                      19          39       8              13      30          23                      76  45                                 
06:29:41  29                                      19          39       9              14      30          22                      76  46                                 
06:30:41  29                                      19          38       9              14      29   0      22                      75  46                                 
06:31:21  29                                      19          38       9              14      29   0      22                      75  47                                 
06:32:11  29                                      19          38       9              15      29   0      22                      75  47                                 
06:32:16  29                                      19          38      10              15      29   0      22                      74  47                                 
06:33:16  29                                      19          38      10              15      28   0      22                      74  47                                 
06:35:46  29                                      18          37      11              16      27   1      21                      73  48                                 
06:36:16  29                                      18          37      11              16      27   1      21                      73  49                                 
06:37:01  29                                      18          37      11              16      27   1      21                      72  49                                 
06:38:46  29                                      18          37      12              17      26   2      21                      71  50                                 
06:39:16  29                                      18          36      12              17      26   2      21                      71  50                                 
06:40:16  29                                      17          36      13              18      26   2      20                      71  50                                 
06:41:41  29                                      17          36      13              18      25   2      20                      70  51                                 
06:42:16  29                                      17          36      13              19      25   2      20                      70  51                                 
06:42:46  29                                      17          36      14              19      25   3      20                      69  51                                 
06:43:11  29                                      17          36      14              19      24   3      20                      69  52                                 
06:43:46  29                                      17          35      14              19      24   3      20                      69  52                                 
06:44:11  29                                      17          35      14              19      24   3      19                      69  52                                 
06:44:46  29                                      17          35      14              19      24   3      19                      68  52                                 
06:45:16  29                                      16          35      15              20      23   3      19                      68  53                                 
06:46:46  29                                      16          35      15              20      23   4      19                      68  53                                 
06:47:16  29                                      16          35      16              20      23   4      19                      67  53                                 
06:47:46  29                                      16          35      16              21      22   4      19                      67  54                                 
06:48:46  29                                      16          34      16              21      22   4      18                      67  54                                 
06:51:46  28                                      15          34      17              22      21   5      18                      65  55                                 
06:54:16  28                                      15          33      18              23      20   5      17                      64  57                                 
06:56:16  28                                      14          33      19              24      19   6      16                      63  57                                 
06:56:41  28                                      14          32      19              24      19   6      16                      63  58                                 
06:56:46  28                                      14          32      20              24      19   6      16                      63  58                                 
06:57:46  28                                      14          32      20              25      18   6      16                      62  58                                 
06:58:46  27                                      14          32      20              25      18   6      16                      62  58                                 
07:00:06  27                                      13          32      21              25      18   7      15                      61  59                                 
07:00:16  27                                      13          32      21              26      17   7      15                      61  59                                 
07:01:16  27                                      13          31      21              26      17   7      15                      61  60                                 
07:03:46  27                                      13          31      23              27      16   8      14                      60  61                                 
Time       1   2   3   4   5   6   7   8   9  10  11  12  13  14  15  16  17  18  19  20  21  22  23  24  25  26  27  28  29  30  31  32  33  34  35  36  37  38  39  40 
-------------------------------------------------------------------------------------------------------------------------------------------------------------------------
07:05:16  27                                      12          30      23              28      15   8      14                      59  61                                 
07:05:41  26                                      12          30      23              28      15   8      14                      59  61                                 
07:06:11  26                                      12          30      24              28      15   8      14                      59  62                                 
07:06:41  26                                      12          30      24              28      15   8      14                      58  62                                 
07:09:41  26                                      12          29      25              29      14   9      13                      57  63                                 
07:11:46  25                                      11          29      26              30      13  10      12                      56  64                                 
07:15:16  25                                      10          28      28              31      11  11      11                      55  66                                 
07:18:16  24                                      10          27      29              33      10  11      10                      53  67                                 
07:19:41  24                                       9          27      30              33      10  12      10                      53  67                                 
07:20:41  24                                       9          27      30              34       9  12       9                      52  68                                 
07:23:46  23                                       9          26      32              35       8  13       8                      51  69                                 
07:24:46  23                                       8          26      32              35       8  13       8                      51  69                                 
07:27:46  22                                       8          25      34              36       7  14       7                      50  70                                 
07:28:46  22                                       8          25      34              37       6  14       7                      49  71                                 
07:30:41  22                                       7          24      35              37       5  15       6                      48  71                                 
07:31:11  22                                       7          24      35              37       5  15       6                      48  72                                 
07:34:11  21                                       7          24      37              39       4  16       5                      47  73                                 
07:36:21  20                                       6          23      38              39       3  16       4                      46  73                                 
07:37:16  20                                       6          23      38              40       3  16       4                      46  73                                 
07:38:16  20                                       6          23      39              40       2  17       3                      45  74                                 
07:41:16  19                   0                   5          22      40              41       1  18       2                      44  74                                 
07:43:11  19                   1                   5          21      41              42       1  18       2                      43  75                                 
07:43:46  19                   1                   5          21      41              42       0  18       2                      43  75                                 
07:44:41  19                   1                   5          21      42              42       0  19       1                      43  75                                 
07:45:41  18                   1                   4          21      42              43       0  19       1                      42  75                                 
07:46:16  18                   1                   4          21      43              43       0  19       1                      42  75                                 
07:49:16  17                   2                   4          20      44              44          20       0                      41  76                                 
07:50:46  17                   2                   3          20      45              44          20       0                      41  76                                 
07:51:46  17                   2                   3          19      45              45          21                              40  76                                 
07:52:16  17                   3                   3          19      45              45          21                              40  76                                 
07:52:46  17                   3                   3          19      46              45          21                              40  76                                 
07:53:46  16                   3                   3          19      46              45          21                              39  76                                 
07:55:41  16                   3                   3          18      47              46          22                              39  76                                 
07:58:41  15       0           4                   2          18      49              47          23                              38  76                                 
07:59:11  15       0           4                   2          17      49              47          23                              37  75                                 
08:00:36  15       0           5                   2          17      50              47          23                              37  75                                 
08:01:46  14       1           5                   1       0  17      50              48          24               0              37  75                                 
08:02:16  14       1           5                   1       0  17      51              48          24               0              36  75                                 
08:04:16  14       1           6                   1       0  16      52              48          24               0              36  75                                 
08:04:46  14       1           6                   1       0  16      52              49          25               0              35  75                                 
Time       1   2   3   4   5   6   7   8   9  10  11  12  13  14  15  16  17  18  19  20  21  22  23  24  25  26  27  28  29  30  31  32  33  34  35  36  37  38  39  40 
-------------------------------------------------------------------------------------------------------------------------------------------------------------------------
08:05:16  13       1           6                   1       1  16      52              49          25               0              35  74                                 
08:06:16  13       2           6                   1       1  16      53              49          25               1              35  74                                 
08:06:46  13       2           6                   1       1  15      53              49          25               1              35  74                                 
08:08:11  13       2           7                   0       1  15      53              49          26               1              34  74                                 
08:09:41  12       3           7                   0       2  15      54              50          26               1              34  73                                 
08:10:41  12       3           7                   0       2  14      55              50          26               2              33  73                                 
08:11:16  12       3           7                   0       2  14      55              50          27               2              33  73                                 
08:12:11  12       3           8                   0       2  14      56              50          27               2              33  73                                 
08:13:46  11       4           8                   0       3  14      56              51          27               2              32  72                                 
08:14:16  11       4           8                   0       3  14      57              51          28               3              32  72                                 
08:14:46  11       4           8                           3  13      57              51          28               3              32  72                                 
08:15:46  11       4           9                           3  13      57              51          28               3              32  71                                 
08:16:16  11       4           9                           4  13      58              51          28               3              32  71                                 
08:17:16  10       5           9                           4  13      58              51          29               3              31  71                                 
08:18:16  10       5           9                           4  12      59              52          29               4              31  71                                 
08:18:46  10       5           9                           4  12      59              52          29               4              31  70                                 
08:20:46  10       5          10                           5  12      60              52          30               4              30  70   0                             
08:21:41   9       6          10                           5  12      60              52          30               4              30  69                                 
08:22:11   9       6          10                           5  11      61              52          30               5              30  69                                 
08:24:41   9       7          11                           6  11      62              53          31               5              29  68                                 
08:25:16   8       7          11                           6  11      62              53          31               5              29  68                                 
08:25:46   8       7          11                           6  10      62              53          31               6              28  68                                 
08:27:46   8       7          12                           7  10      63              53          32               6              28  67                                 
08:29:16   7       8          12                           7  10      64              53          33               6              27  66                                 
08:29:46   7       8          13                           7   9      64              53          33               7              27  66                                 
08:30:16   7       8          13                           8   9      65              53          33               7              27  66                                 
08:32:46   7       9          13                           8   9      66              54          34               7              26  65                                 
08:33:11   7       9          13                           8   8      66              54          34               8              26  64                                 
08:33:41   6       9          14                           9   8      66              54          34               8              26  64                                 
08:35:41   6      10          14                           9   8      67              54          35               8              25  63                                 
08:36:41   6      10          15                           9   7      68              54          35               9              25  63                                 
08:38:46   5      11          15                          10   7      68              54          36               9              24  62                                 
08:39:16   5      11          15                          10   7      69              54          36               9              24  62                                 
08:40:46   5      11          16                          11   6      69              54          37              10              24  61                                 
08:41:16   5      12          16                          11   6      70              54          37              10              24  61                                 
08:41:46   4      12          16                          11   6      70              54          37              10              23  61                                 
08:42:46   4      12          16                          11   6      70              54          37              10              23  60                                 
08:45:16   4      13          17   0                      12   5      71              54          38              11              22  59                                 
08:46:41   3      13          18   0                      13   5      72              54          39              11              22  58                                 
08:46:46   3      13          18   0                      13   5      72              54          39              12              22  58                                 
Time       1   2   3   4   5   6   7   8   9  10  11  12  13  14  15  16  17  18  19  20  21  22  23  24  25  26  27  28  29  30  31  32  33  34  35  36  37  38  39  40 
-------------------------------------------------------------------------------------------------------------------------------------------------------------------------
08:47:16   3      13          18   0                      13   4      72              54          39              12              22  58                                 
08:47:46   3      14          18   0                      13   4      72              54          39              12              22  58                                 
08:49:11   3      14          18   1                      13   4      73              54          40              12              21  57                                 
08:49:46   3      14          19   1                      14   4      73              54          40              12              21  57                                 
08:50:16   3      14          19   1                      14   4      73              54          40              13              21  57                                 
08:50:46   2      15          19   1                      14   3      73              54          40              13              21  56                                 
08:51:16   2      15          19   1                      14   3      74              53          40              13              21  56                                 
08:51:46   2      15          19   1                      14   3      74              53          41              13              20  56                                 
08:54:46   2      16          20   2                      15   2      75              53          42              14              20  55                                 
08:55:46   1      16          20   2                      15   2      75              53          42              14              19  54                                 
08:56:16   1      16          21   2                      16   2      75              53          42              14              19  54                                 
08:58:41   1      17          21   3                      16   1      76              53          43              15              19  53                                 
09:00:41   0      18          22   3                      17   1      76              52          44              16              18  52                                 
09:01:16   0      18          22   4                      17   0      76              52          44              16              18  52                                 
09:04:16   0      19          23   4                      18   0      77           1  52          45              17              17  50                                 
09:07:16          20          24   5                      19   0      77           1  51          47              18              16  49                                 
09:10:16          21          25   6                      20          77           2  51          48              19              15  47                                 
09:11:41          22          25   6                      21          77           3  50          48              19              15  47                                 
09:12:11          22          25   6                      21          77           3  50          49              19              15  46                                 
09:12:16          22          25   6                      21          77           3  50          49              20              15  46                                 
09:12:46          22          26   6                      21          77           3  50          49              20              15  46                                 
09:13:46          22          26   7                      22          77           3  50          49              20              14  46                                 
09:14:06          23          26   7                      22          77           3  50          49              20              14  46                                 
09:15:46          23          26   7                      22          76           4  49          50              21              14  45                                 
09:16:16          23          27   7                      22          76           4  49          50              21              14  45                                 
09:16:46          24          27   7                      23          76           4  49          51              21              14  44                                 
09:17:46          24          27   7                      23          76           4  49          51              21              13  44                                 
09:18:16          24          27   8                      23          76           5  49          51              21              13  44                                 
09:18:46          24          27   8                      23          76           5  49          51              22              13  43                                 
09:21:46          25          28   8                      24          75           6  48          53              23              12  42                                 
09:22:06          25          28   9                      24          75           6  48          53              23              12  42                                 
09:24:11          26          29   9                      25          74           6  47          54              23              12  41                                 
09:27:16          27          30  10           0          26          73           7  46          55              24              11  39                                 
09:27:46          28          30  10           0          27          73           7  46          55              25              11  39                                 
09:28:16          28          30  10           0          27          73           8  46          55              25              11  39                                 
09:28:46          28          30  10           1          27          73           8  46          56              25              11  39                                 
09:29:16          28          30  10           1          27          73           8  46          56              25              10  39                                 
09:29:46          28          31  10           1          27          72           8  46          56              25              10  38                                 
09:30:16          28          31  10           1          28          72           8  45          56              25              10  38                                 
09:30:46          29          31  11           1          28          72           8  45          57              26              10  38                                 
Time       1   2   3   4   5   6   7   8   9  10  11  12  13  14  15  16  17  18  19  20  21  22  23  24  25  26  27  28  29  30  31  32  33  34  35  36  37  38  39  40 
-------------------------------------------------------------------------------------------------------------------------------------------------------------------------
09:31:16          29          31  11           1          28          72           9  45          57              26              10  38                                 
09:32:16          29          31  11           2          28          72           9  45          57              26              10  37                                 
09:32:46          29          31  11           2          28          71           9  45          57              26              10  37                                 
09:33:16          30          32  11           2          29          71           9  45          58              26               9  37                                 
09:33:46          30          32  11           2          29          71           9  44          58              27               9  37                                 
09:36:41          31          33  12           3          30          70          10  43          59              27               9  35                                 
09:37:11          31          33  12           3          30          70          10  43          59              28               8  35                                 
09:37:16          31          33  12           3          30          69          10  43          59              28               8  35                                 
09:37:46          31          33  12           3          30          69          11  43          60              28               8  35                                 
09:38:11          31          33  12           3          31          69          11  43          60              28               8  35                                 
09:38:16          31          33  12           3          31          69          11  43          60              28               8  34                                 
09:38:46          32          33  12           4          31          69          11  43          60              28               8  34                                 
09:39:11          32          33  13           4          31          69          11  43          60              28               8  34                                 
09:40:16          32          34  13           4          31          68          11  42          61              29               8  34                                 
09:42:16          33          34  13           5          32          67          12  42          62              29               7  33                                 
09:43:16          33          34  13           5          33          67          12  41          62              30               7  32                                 
09:43:46          33          34  14           5          33          67          13  41          62              30               7  32                                 
09:44:46          34          35  14           5          33          66          13  41          63              30               7  32                                 
09:45:16          34          35  14           5          33          66          13  41          63              30               6  31                                 
09:45:46          34          35  14           6          34          66          13  40          63              30               6  31                                 
09:46:16          34          35  14           6          34          66          14  40          63              31               6  31                                 
09:48:41          35          36  15           6          35          64          14  39          65              31               6  30                                 
09:49:41          36          36  15           7          35          64          15  39          65              32               5  29                                 
09:50:41          36          36  15           7          35          64          15  39          66              32               5  29                                 
09:50:46          36          36  15           7          36          63          15  39          66              32               5  29                                 
09:51:41          36          36  15           7          36          63          15  38          66              32               5  29                                 
09:53:16          37          37  16           8          37          62          16  38          67              33               5  28                                 
09:53:46          37          37  16           8          37          62          16  38          67              33               4  28                                 
09:54:46          38          37  16           8          37          62          16  37          67              33               4  27                                 
09:55:16          38          37  16           8          37          61          17  37          68              33               4  27                                 
09:56:16          38          37  17           8          38          61          17  37          68              34               4  27                                 
09:56:46          38          37  17           9          38          61          17  37          68              34               4  26                                 
09:57:16          38          38  17           9          38          60          17  36          69              34               4  26                                 
09:57:46          39          38  17           9          38          60          18  36          69              34               3  26                                 
09:58:16          39          38  17           9          39          60          18  36          69              34               3  26                                 
09:59:16          39          38  17           9          39          60          18  36          70              34               3  25                                 
10:00:16          40          38  17           9          39          59          18  35          70              35               3  25                                 
10:00:36          40          38  18          10          40          59          19  35          70              35               3  25                                 
10:01:16          40          38  18          10          40          59          19  35          71              35               3  25                                 
10:01:36          40          38  18          10          40          58          19  35          71              35               3  24                                 
Time       1   2   3   4   5   6   7   8   9  10  11  12  13  14  15  16  17  18  19  20  21  22  23  24  25  26  27  28  29  30  31  32  33  34  35  36  37  38  39  40 
-------------------------------------------------------------------------------------------------------------------------------------------------------------------------
10:03:06          41          39  18          10          41          58          20  34          71              36               2  24                                 
10:03:16          41          39  18          10          41          58          20  34          72              36               2  24                                 
10:03:46          41          39  18          10          41          57          20  34          72              36               2  23                                 
10:04:41          41          39  18          11          41          57          20  34          72              36               2  23                                 
10:05:16          41          39  19          11          42          57          20  34          72              36               2  23                                 
10:05:46          42          39  19          11          42          57          21  33          73              36               2  23                                 
10:06:16          42          39  19          11          42          56          21  33          73              36               2  22                                 
10:06:31          42          39  19          11          42          56          21  33          73              37               1  22                                 
10:07:46          42          40  19          11          43          56          21  33          74              37               1  22                                 
10:08:46          43          40  19          12          43          55          22  32          74              37               1  21                                 
10:11:46          44          40  20          12          44          54          23  31          76              38               0  20                                 
10:13:11          44          40  20          12          45          53          23  31          76              38               0  20                                 
10:13:41          44          40  21          13          45          53          23  31          77              38               0  19                                 
10:14:16          45          40  21          13          46          53          24  30          77              39               0  19                                 
10:14:41          45          40  21          13          46          52          24  30          77              39               0  19                                 
10:14:46          45          41  21          13          46          52          24  30          77              39               0  19                                 
10:15:46          45          41  21          13          46          52          24  30          78              39               0  19                                 
10:16:41          45          41  21          13          47          51          25  30          78              39                  18                                 
10:17:11          45          41  21          13          47          51          25  29          78              39                  18                                 
10:17:16          46          41  21          13          47          51          25  29          78              39                  18                                 
10:18:21          46          41  22          14          47          51          25  29          79              40                  18                                 
10:20:46          47          41  22   0      14          48          50          26  28          80              40                  17                                 
10:21:16          47          41  22   0      14          49          49          26  28          80              40                  16                                 
10:22:16          47          41  23   0      14          49          49          27  27          81              41                  16                                 
10:23:16          47          41  23   0      14          50          48          27  27          81              41                  16                                 
10:23:46          48          41  23   0      15          50          48          27  27          82              41                  15                                 
10:24:16          48          41  23   0      15          50          48          28  27          82              41                  15                                 
10:25:16          48          42  23   1      15          50          48          28  26          82              41                  15                                 
10:26:11          48          42  24   1      15          51          47          28  26          83              41                  14                                 
10:26:46          48          42  24   1      15          51          47          29  26          83              41                  14                                 
10:27:11          49          42  24   1      15          51          47          29  26          83              42                  14                                 
10:28:16          49          42  24   1      15          52          46          29  25          84              42                  14                                 
10:29:11          49          42  24   1      15          52          46          29  25          84              42                  13                                 
10:29:41          49          42  24   2      16          52          46          30  25          85              42                  13                                 
10:29:46          49          42  24   2      16          53          46          30  25          85              42                  13                                 
10:32:46          50          42  25   2      16          54          44          31  24          86              43                  12                                 
10:33:16          50          42  25   2      16          54          44          31  24          87              43                  12                                 
10:33:46          50          42  25   2      16          54          44          31  23          87              43                  12                                 
10:34:16          51          42  26   3      16          55          44          31  23          87              43                  11                                 
10:34:46          51          42  26   3      16          55          43          32  23          87              43                  11                                 
Time       1   2   3   4   5   6   7   8   9  10  11  12  13  14  15  16  17  18  19  20  21  22  23  24  25  26  27  28  29  30  31  32  33  34  35  36  37  38  39  40 
-------------------------------------------------------------------------------------------------------------------------------------------------------------------------
10:35:46          51          42  26   3      16          55          43          32  23          88              43                  11                                 
10:36:16          51          42  26   3      17          56          43          32  23          88              43                  11                                 
10:37:46          51          42  26   3      17          56          42          33  22          89              43                  10                                 
10:38:41          52          42  27   4      17          57          42          33  22          89              44                  10                                 
10:39:11          52          42  27   4      17          57          41          33  22          89              44                  10                                 
10:39:16          52          42  27   4      17          57          41          33  21          89              44                  10                                 
10:42:16          53          42  27   4      17          58          40          35  20          88              44                   9                                 
10:43:46          53          42  28   5      17          59          39          35  20          87              44                   8                                 
10:45:16          53          42  28   5      18          60          39          36  19          86              44                   7                                 
10:46:16          53          42  28   5      18          60          38          36  19          86              44                   7                                 
10:47:16          53          41  29   5      18          61          38          37  19          85              44                   7                                 
10:47:46          54          41  29   6      18          61          38          37  19          85              45                   7                                 
10:50:16          54          41  29   6      18          62          37          38  18          84              45                   6                                 
10:50:41          54          41  30   6      18          62          36          38  18          83              45                   6                                 
10:51:11          54          41  30   6      18          63          36          38  17          83              45                   5                                 
10:52:11          54          41  30   7      18          63          36          38  17          83              45                   5                                 
10:52:46          54          41  30   7      18          63          36          39  17          82              45                   5                                 
10:53:11          54          41  30   7      18          64          35          39  17          82              45                   5                                 
10:54:11          55          41  30   7      18          64          35          39  16          82              45                   4                                 
10:54:16          55          41  30   7      18          64          35          39  16          81              45                   4                                 
10:54:41          55          41  31   7      18          64          35          39  16          81              45                   4                                 
10:55:16          55          41  31   7      18          65          35          40  16          81              45                   4                                 
10:55:46          55          41  31   7      18          65          34          40  16          81              45                   4                                 
10:57:16          55          40  31   8      18   4      66          34          40  15          80              45                   4                                 
10:57:46          55          40  31   8      19   4      66          34          41  15          80              45                                                     
10:58:16          55          40  32   8      19   4      66          33          41  15          79              45                                                     
10:59:16          55          40  32   8      19   4      67          33          41  15          79              45                                                     
11:00:16          55          40  32   8      19   4      67          32          42  14          78              45                                                     
11:01:16          55          40  32   9      19   4      68          32          42  14          78              45                                                     
11:01:46          55          40  32   9      19   4      68          32          42  14          77              45                                                     
11:02:46          55          40  33   9      19   5      68          31          42  14          77              45                                                     
11:03:11          55          40  33   9      19   5      68          31          43  14          77              45                                                     
11:03:41          55          39  33   9      19   5      69          31          43  13          76              45                                                     
11:05:16          55          39  33   9      19   5      69          30          43  13          76              45                                                     
11:05:41          55          39  33  10      19   5      70          30          44  13          75              45                                                     
11:06:16          55          39  34  10      19   5      70          30          44  13          75              45                                                     
11:06:41          55          39  34  10      19   6      70          30          44  12          75              45                                                     
11:07:46          55          39  34  10      19   6      71          29          44  12          74              45                                                     
11:08:46          55          39  34  10      19   6      71          29          45  12          74              45   6                                                 
11:09:16          55          38  34  10      19          71          29          45  12          74              45   6                                                 
Time       1   2   3   4   5   6   7   8   9  10  11  12  13  14  15  16  17  18  19  20  21  22  23  24  25  26  27  28  29  30  31  32  33  34  35  36  37  38  39  40 
-------------------------------------------------------------------------------------------------------------------------------------------------------------------------
11:09:46          55          38  35  11      19          72          29          45  11          73              45   6                                                 
11:10:16          55          38  35  11      19          72          29          45  11          73              45   7                                                 
11:10:46          55          38  35  11      19          72          28          45  11          73              45   7                                                 
11:11:16          55          38  35  11      19          72          28          46  11          72              45   7                                                 
11:12:46          55          38  35  11      19          73          28          46  11          72              45   7                                                 
11:15:46          55          37  36  12      19          74          26          47  10          70              44   8                                                 
11:18:46          55          36  37  13      19          76          25          48   9          68              44   9                                                 
11:21:46          55          36  38  13      19   9      77          24          49   9          67              44  10                                                 
11:23:46          54          35  38  14      19  10      78          23          50              66              43  11                                                 
11:24:16          54          35  38  14      18  10      78          23          50              66              43  11                                                 
11:24:46          54          35  39  14      18  10      78          23          50              65              43  11                                                 
11:28:16          54          34  40  15      18  11      79          22          51              63              42  12                                                 
11:29:41          53          34  40  15      18  11      80          21          51              63              42  13                                                 
11:30:16          53          33  40  15      18  11      80          21          52              62              42  13                                                 
11:30:41          53          33  40  16      18  11      80          21          52              62              42  13                                                 
11:31:16          53          33  40  16      18  12      80          21          52              62              42  13                                                 
11:31:41          53          33  41  16      18  12      80          20          52              62              42  13                                                 
11:32:16          53          33  41  16      18  12      81          20          52              61              42  14                                                 
11:33:46          52          32  41  16      18  12      81          20          52              61              41  14                                                 
11:34:46          52          32  41  17      18  12      81          19          53              60              41  14                                                 
11:36:46          52          32  42  17      18  13      81          19          53              59              41  15                                                 
11:38:16          51          31  42  17      17  13      81          18          53              58              40  16                                                 
11:38:46          51          31  43  18      17  14      81          18          54              58              40  16                                                 
11:39:16          51          31  43  18      17  14      82          18          54              58              40  16                                                 
11:42:16          50          30  44  18      17  14      81          17          54              56              39  17                                                 
11:43:11          50          30  44  19      17  15      81          16          54              56              39  17                                                 
11:43:16          50          30  44  19      17  15      81          16          55              56              39  17                                                 
11:43:46          50          29  44  19      17  15      81          16          55              55              39  17                                                 
11:44:41          50          29  44  19      17  15      81          16          55              55              39  18                                                 
11:45:16          49          29  45  19      17  15      81          16          55              54              39  18                                                 
11:46:46          49          28  45  20      16  16      81          15          55              54              38  18                                                 
11:47:16          49          28  45  20  15  16  16      80          15          55              53              38  18                                                 
11:47:46          49          28  45  20  16  16  16      80                      55              53              38  18                                                 
11:48:46          48          28  46  20  16  16  16      80                      55              53              38  19                                                 
11:50:16          48          27  46  21  16  16  17      80                      56              52              37  19                                                 
11:50:51          48          27  46  21  16  16  17      79                      56              52              37  19                                                 
11:51:31          48          27  46  21  17  16  17      79                      56              51              37  20                                                 
11:52:46          47          26  47  21  17  16  17      79                      56              51              37  20                                                 
11:53:11          47          26  47  21  17  16  18      79                      56              50              36  20                                                 
11:53:41          47          26  47  21  17  16  18      78                      56              50              36  20                                                 
Time       1   2   3   4   5   6   7   8   9  10  11  12  13  14  15  16  17  18  19  20  21  22  23  24  25  26  27  28  29  30  31  32  33  34  35  36  37  38  39  40 
-------------------------------------------------------------------------------------------------------------------------------------------------------------------------
11:54:11          47          26  47  22  17  16  18      78                      56              50              36  20                                                 
11:54:16          47          26  47  22  17  15  18      78                      56              50              36  20                                                 
11:55:41          46          25  48  22  18  15  18      78                      56              49              36  21                                                 
11:56:16          46          25  48  22  18  15  18      77                      56              49              36  21                                                 
11:56:46          46          25  48  22  18  15  19      77                      56              49              35  21                                                 
11:59:36          45          24  49  23  19  15  19      76                      56              47              35  22                                                 
11:59:46          45          24  49  23  19  15  19      76                      56              47              34  22                                                 
12:00:36          45          24  49  23  19  15  20      75                      56              47              34  22                                                 
12:01:06          44          24  49  23  20  14  20      75                      56              46              34  22                                                 
12:04:06          43          23  50  24  21  14  21      74                      56              45              33  23                                                 
12:04:21          43          22  50  24  21  14  21      74                      56              45              33  23                                                 
12:07:21          42          21  51  25  22  13  22      72                      56              43              32  24                                                 
12:10:06          41          20  52  26  23  13  22      71                      56              42              31  25                                                 
12:13:06          40          19  53  27  24  12  23      69                      56              40              30  26                                                 
12:16:06          39          18  54  28  25  12  24      68                      56              39              29  27                                                 
12:18:06          38          18  55  28  25  12  25      67                      55              38              28  27                                                 
12:21:06          37          16  56  29  26  11  26      65                      55              36              27  28                                                 
12:24:06          36          15  57  30  27  10  27      64                      54              35              26  29                                                 
12:25:46          35          15  57  31  28  10  27      63                      54              34              26  29                                                 
12:26:46          34          14  58  31  28  10  27      62                      54              34              25  29                                                 
12:27:46          34          14  58  31  29  10  28      62                      54              33              25  30                                                 
12:30:46          33          13  59  32  30   9  29      60                      53              32              24  30                                                 
12:33:46  10      32          12  60  33  31   9  29      59                      52              30              23  31                                                 
12:36:46  10      30          11  61  34  32      30      57                      51              29              22  32                                                 
12:39:46  11      29          10  62  35  33      31      56                      51              27              20  33                                                 
12:42:46  12      28           9  63  36  34      32      54                      50              26              19  33                                                 
12:45:46  13      27           8  64  37  35      33      53                      49              25              18  34                                                 
12:48:46  14      26           6  65  38  37      34      51                      48              23              17  35                                                 
12:51:46  15      24           6  66  39  38      34      49               5      47              22              16  35                                                 
12:54:46  16      23              67  40  39      35      48               7      46              21              15  36                                                 
12:57:46  17      22              67  41  40      36      46               8      45              19              14  37                                                 
13:00:46  18      21              68  42  41      37      45               9      44              18              13  37                                                 
13:01:16  18      20              68  43  42      37      45               9      43              18              12  37                                                 
13:03:46  18      19              69  43  43      37      43              10      42              17              11  38                                                 
13:06:46  19      18              70  45  44      38      42              11      41              15              10  39                                                 
13:07:46  20      18              70  45  44      38      41              12      41              15              10  39                                                 
13:08:11  20      18              70  45  45      38      41              12      41              15              10  39                                                 
13:08:41  20      17              70  45  45      38      41              12      41              15              10  39                                                 
13:10:16  21      17              71  46  45      39      40              13      40              14               9  39                                                 
13:10:41  21      17              71  46  46      39      40              13      40              14           9   9  39                                                 
Time       1   2   3   4   5   6   7   8   9  10  11  12  13  14  15  16  17  18  19  20  21  22  23  24  25  26  27  28  29  30  31  32  33  34  35  36  37  38  39  40 
-------------------------------------------------------------------------------------------------------------------------------------------------------------------------
13:11:16  21      16              71  46  46      39      40              13      40              13           9      40                                                 
13:11:41  21      16              71  46  46      39      39              13      39              13           9      40                                                 
13:12:11  21      16              71  47  46      39      39              14      39              13           9      40                                                 
13:12:46  21      16              71  47  47      39      39              14      39              13          10      40                                                 
13:13:46  22      15              71  47  47      40      38              14      39              12          10      40                                                 
13:14:16  22      15              72  47  47      40      38              14      38              12          10      40                                                 
13:14:46  22      15              72  48  47      40      38              15      38              12          10      40                                                 
13:16:46  23      14              72  48  48      40      37              15      37              11          11      41                                                 
13:17:46  23      14              72  49  49      40      37              16      37              11          11      41                                                 
13:18:36  23      14              72  49  49      40      36              16      37              10          12      41                                                 
13:20:16  24      13              73  50  50      41      35              17      36              10          12      41                                                 
13:21:06  24      13              73  50  50      41      35              17      36               9          12      41                                                 
13:21:11  24      13              73  50  50      41      35              17      36               9          13      41                                                 
13:21:41  24      12              73  50  50      41      35              17      35               9          13      42                                                 
13:21:46  24      12              73  50  50      41      35              18      35               9          13      42                                                 
13:22:11  24      12              73  50  51      41      34              18      35               9          13      42                                                 
13:23:46  25      12              73  51  51      41      34              18      35               8          13      42                                                 
13:24:46  25      11              73  51  52      41      33              19      34               8          14      42                                                 
13:25:16  25      11              73  52  52      41      33              19      34               8          14      42                                                 
13:27:16  26      10              73  52  53      42      32              20      33               7          15      43                                                 
13:29:46  27       9              73  53  54      42      31              21      32               6          15      43                                                 
13:30:46  27       9              73  54  55      42      30              21      32               6          16      43                                                 
13:31:46  27       8              73  54  55      42      30              22      31               5          16      43                                                 
13:32:46  27       8              73  55  56      42      29              22      31               5          16      44                                                 
13:33:11  28       8              73  55  56      42      29              22      31               5          16      44                                                 
13:33:16  28       8              73  55  56      42      29              22      31               5          17      44                                                 
13:33:41  28       8              73  55  56      42      29              22      31               4          17      44                                                 
13:35:41  28       7              73  56  57      43      28              23      30               4          17      44                                                 
13:36:41  29       7              73  56  57      43      28              24      29               3          18      44                                                 
13:37:11  29       6              73  57  58      43      27              24      29               3          18      44                                                 
13:38:16  29       6              73  57  58      43      27              24      29               3          18      45                                                 
13:38:46  29       6              73  57  58      43      27              25      29               3          18      45                                                 
13:39:16  29       6              73  57  59      43      26              25      28               2          18      45                                                 
13:39:46  30       5              73  58  59      43      26              25      28               2          19      45                                                 
13:41:16  30       5              73  58  60      43      26              26      28               2          19      45                                                 
13:42:16  30       5              73  59  60      43      25              26      27               1          19      45                                                 
13:43:16  31       4              73  59  60      43      25              26      27               1          20      45                                                 
13:44:16  31       4              72  60  61      43      24              27      26               1          20      46                                                 
13:45:41  31       3              72  60  62      43      24              27      26               0          20      46                                                 
13:46:11  31       3              72  60  62      43      23              28      26               0          20      46                                                 
Time       1   2   3   4   5   6   7   8   9  10  11  12  13  14  15  16  17  18  19  20  21  22  23  24  25  26  27  28  29  30  31  32  33  34  35  36  37  38  39  40 
-------------------------------------------------------------------------------------------------------------------------------------------------------------------------
13:46:41  32       3              72  61  62      43      23              28      25               0          21      46                                                 
13:47:46  32       3              72  61  63      43      23              28      25               0          21      46                                                 
13:49:41  32       2              71  62  64      43      22              29      24                          21      46                                                 
13:50:16  33       2              71  62  64      43      22              29      24                          22      47                                                 
13:50:46  33       1              71  62  64      43      21              30      24                          22      47                                                 
13:51:21  33       1              71  63  64      43      21              30      23                          22      47                                                 
13:51:46  33       1              71  63  65      43      21              30      23                          22      47                                                 
13:52:46  33       1              71  63  65      43      20              30      23                          22      47                                                 
13:53:16  33       1              70  63  65      43      20              31      23                          22      47                                                 
13:53:46  33       0              70  64  66      43      20              31      23                          22      47                                                 
13:54:46  34       0              70  64  66      43      20              31      22                          23      47                                                 
13:55:16  34       0              70  64  66      43      19              31      22                          23      47                                                 
13:56:46  34       0              70  65  67      43      19              32      21                          23      48                                                 
13:57:46  34                      69  65  68      43      18              32      21                          23      48                                                 
13:58:11  35                      69  66  68      43      18              33      21                          24      48                                                 
14:00:36  35                      68  67  69      43      17              34      20                          24      48                                                 
14:01:41  35                      68  67  70      43      17              34      19                          24      48                          30                     
14:02:06  36                      68  67  70      43      17              34      19                          24      48                                                 
14:02:11  36                      68  67  70      43      16              34      19                          25      48                                                 
14:02:46  36                      68  68  70      43      16              34      19                          25      48                                                 
14:03:31  36                      67  68  70      43      16              35      19                          25      49                                                 
14:04:16  36                      67  68  71      43      16              35      18                          25      49                                                 
14:04:46  36                      67  68  71      43      15              35      18                          25      49                                                 
14:05:16  36                      67  69  71      42      15              35      18                          25      49                                                 
14:05:46  36                      67  69  72      42      15              36      18                          25      49                                                 
14:06:16  37                      66  69  72      42      15              36      18                          25      49                                                 
14:07:16  37                      66  70  72      42      14              36      17                          26      49                                                 
14:07:46  37                      66  70  73      42      14              36      17                          26      49                                                 
14:08:16  37                      66  70  73      42      14              37      17                          26      49                                                 
14:10:16  37                      65  71  74      42      13              38      16                          26      50                                                 
14:12:46  38                      64  72  75      42      12              39      15                          27      50                                                 
14:14:16  38                      64  73  76      41      12              39      14                          27      50                                                 
14:14:41  38                      63  73  76      41      11              39      14                          27      50                                                 
14:15:16  38                      63  73  77      41      11              40      14                          27      50                                                 
14:15:46  39                      63  73  77      41      11              40      14                          27      50                                                 
14:16:16  39                      63  74  77      41      11              40      14                          27      50                                                 
14:19:16  39                      62  75  79      41      10              41      13                          28      51                                                 
14:20:21  39                      61  75  79      40       9              42      12                          28      51                                                 
14:20:46  39                      61  76  79      40       9              42      12                          28      51                                                 
14:21:16  39                      61  76  80      40       9              42      12                          28      51                                                 
Time       1   2   3   4   5   6   7   8   9  10  11  12  13  14  15  16  17  18  19  20  21  22  23  24  25  26  27  28  29  30  31  32  33  34  35  36  37  38  39  40 
-------------------------------------------------------------------------------------------------------------------------------------------------------------------------
14:21:46  40                      61  76  80      40       9              42      12                          28      51                                                 
14:22:46  40                      60  76  80      40       8              43      11                          28      51                                                 
14:23:11  40                      60  77  81      40       8              43      11                          28      51                                                 
14:25:16  40                      59  77  82      39       7              44      10                          29      52                                                 
14:26:16  40                      59  78  82      39       7              44      10                          29      52                                                 
14:26:41  40                      59  78  83      39       7              44      10                          29      52                                                 
14:27:11  40                      58  78  83      39       7              44      10                          29      52                                                 
14:27:46  40                      58  78  83      39       6              44       9                          29      52                                                 
14:28:16  40                      58  79  83      39       6              45       9                          29      52                                                 
14:28:46  41                      58  79  84      39       6              45       9                          29      52                                                 
14:29:16  41                      57  79  84      38       6              45       9                          29      52                                                 
14:30:16  41                      57  79  84      38       5              45       8                          29      52                                                 
14:31:16  41                      57  80  85      38       5              46       8                          29      52                                                 
14:31:46  41                      56  80  85      38       5              46       8                          29      52                                                 
14:32:16  41                      56  80  85      38       5       0      46       8                          29      52                                                 
14:35:16  41                      55  81  87      37       4       0      47       7                          30      53                                                 
14:35:46  41                      55  81  87      37       3       0      48       6                          30      53                                                 
14:38:11  41                      54  82  88      36       3       1      48       6                          30      53                                                 
14:38:46  41                      53  82  88      36       2       1      49       5                          30      53                                                 
14:40:16  42                      53  82  88      36       2       1      49       5                          30      53                                                 
14:40:46  42                      52  82  88      36       2       1      49       5                          30      54                                                 
14:41:21  42                      52  83  88      35       1       1      50       4                          30      54                                                 
14:42:16  42                      52  83  88      35       1       2      50       4                          30      54                                                 
14:42:46  42                      51  83  87      35       1       2      50       4                          30      54                                                 
14:43:46  42           0          51  83  87      35       1       2      51       4                          30      54                                                 
14:44:16  42           0          51  83  87      35       0       2      51       3                          30      54                                                 
14:44:46  42           0          51  83  87      34       0       2      51       3                          30      54                                                 
14:45:16  42           0          50  83  86      34       0       2      51       3                          30      54                                                 
14:46:16  42           1          50  83  86      34       0       2      51       3                          30      54                                                 
14:46:46  42           1          50  83  85      34       0       2      52       3                          30      54                                                 
14:47:46  42           1          49  83  85      34       0       3      52       2                          30      54                                                 
14:48:11  42           1          49  83  85      33               3      52       2                          30      54                                                 
14:50:46  42           2          48  82  83      33               3      53       1                          30      55                                                 
14:51:41  42           2          47  82  83      32               3      53       1                          30      55                                                 
14:52:16  42           3          47  82  83      32               3      54       1                          30      55                                                 
14:54:46  42           4          46  81  81      31               4      54       0                          30      55                                                 
14:55:46  42           4          46  81  81      31               4      55       0                          30      55                                                 
14:56:16  42           4          45  81  80      31               4      55                                  30      55                                                 
14:56:46  42           4          45  80  80      31               4      55                                  30      55                                                 
14:59:46  41           5          44  79  78      30               4      56                                  30      56                                                 
Time       1   2   3   4   5   6   7   8   9  10  11  12  13  14  15  16  17  18  19  20  21  22  23  24  25  26  27  28  29  30  31  32  33  34  35  36  37  38  39  40 
-------------------------------------------------------------------------------------------------------------------------------------------------------------------------
15:00:16  41           6          43  79  78      30               4      56                                  30      56                                                 
15:00:41  41           6          43  79  78      30               5      56                                  30      56                                                 
15:00:46  41           6          43  79  78      29               5      56           0                      30      56                                                 
15:01:16  41           6          43  79  78      29               5      57           0                      30      56                                                 
15:01:41  41           6          43  78  77      29               5      57           0                      30      56                                                 
15:03:46  41           7          42  77  76      28               5      57           0                      29      56                                                 
15:04:41  41           7          41  77  76      28               5      58           0                      29      56                                                 
15:07:16  41           8          40  76  74      27               5      58           1                      29      56                                                 
15:08:16  41           9          40  75  74      27               5      59           1                      29      56                                                 
15:09:16  41           9          39  75  73      27               6      59           1                      29      56                                                 
15:12:16  40          10          38  74  72      26               6      60           2                      29      57                                                 
15:12:46  40          10          38  73  71      25               6      60           2                      29      57                                                 
15:13:16  40          11          38  73  71      25               6      60           2                      29      57                                                 
15:13:46  40          11          37  73  71      25               6      60           2                      29      57                                                 
15:14:11  40          11          37  73  71      25               6      60           2                      28      57                                                 
15:17:11  39          12          36  71  69      24               6      61           3                      28      57                                                 
15:20:11  39          13          34  70  67      23               7      62           3                      28      57                   0                             
15:23:11  38          15          33  68  66      22               7      63           4                      27      57                                                 
15:26:11  38          16          32  67  64      21               7      63           4                      27      58                                                 
15:28:46  37          17          30  65  63      20               7      64           5                      26      58                                                 
15:29:41  37          17          30  65  62      19               7      64           5                      26      58                                                 
15:32:16  36          18          29  63  61      18               7      64           6                      26      58                                                 
15:33:16  36          19          28  63  60      18               7      65           6                      25      58                                                 
15:34:16  36          19          28  62  60      18               7      65           6                      25      58                                                 
15:34:46  36          19          28  62  60      17               7      65           6                      25      58                                                 
15:35:16  35          20          27  62  59      17               7      65           6                      25      58                                                 
15:36:16  35          20          27  61  59      17               7      65           6                      25      58                                                 
15:37:46  35          21          26  60  58      16               7      65           7                      25      58                                                 
15:38:41  35          21          26  60  58      16               7      65           7                      24      58                                                 
15:39:11  34          21          26  60  57      16               7      65           7                      24      58                                                 
15:39:41  34          21          26  59  57      16               7      65           7                      24      58                                                 
15:39:46  34          21          25  59  57      16               7      65           7                      24      58                                                 
15:40:16  34          22          25  59  57      15               7      66           7                      24      58                                                 
15:40:46  34          22          25  59  56      15               7      66           7                      24      58                                                 
15:41:41  34          22          25  58  56      15               7      66           7                      24      58                                                 
15:42:11  34          23          24  58  56      15               7      66           7                      24      58                                                 
15:42:46  33          23          24  58  55      15               7      66           8                      24      58                                                 
15:43:16  33          23          24  58  55      14               7      66           8                      23      58                                                 
15:44:46  33          24          23  57  54      14               7      66           8                      23      58                                                 
15:45:46  33          24          23  56  54      13               7      66           8                      23      58                                                 
Time       1   2   3   4   5   6   7   8   9  10  11  12  13  14  15  16  17  18  19  20  21  22  23  24  25  26  27  28  29  30  31  32  33  34  35  36  37  38  39  40 
-------------------------------------------------------------------------------------------------------------------------------------------------------------------------
15:46:16  32          24          23  56  54      13               7      66           8                      23      58                                                 
15:46:46  32          25          22  56  53      13               7      66           8                      23      58                                                 
15:47:46  32          25          22  55  53      13               7      66           8                      22      58                                                 
15:48:31  32          25          22  55  52      12               7      66           9                      22      58                                                 
15:48:46  32          25          21  55  52      12               7      66           9                      22      58                                                 
15:49:16  32          26          21  54  52      12               7      66           9                      22      58                                                 
15:51:11  31          27          20  53  51      11               7      66           9                      22      58                                                 
15:51:46  31          27          20  53  51      11               7      66           9               0      22      58                                                 
15:52:11  31          27          20  53  51      11               7      66           9               0      21      58                                                 
15:52:16  31          27          20  53  50      11               7      66           9               0      21      58                                                 
15:52:46  30          27          20  53  50      11               7      66           9               0      21      58                                                 
15:53:11  30          27          20  52  50      11               7      66           9               0      21      58                                                 
15:53:46  30          28          19  52  50      10               7      66          10               0      21      58                                                 
15:54:41  30          28          19  52  49      10               7      67          10               1      21      58                                                 
15:55:16  30          28          19  51  49      10               7      67          10               1      21      58                                                 
15:56:16  29          29          18  51  48       9               7      67          10               1      21      58                                                 
15:56:46  29          29          18  51  48       9               7      67          10               1      20      58                                                 
15:59:16  28          30          17  49  47       8               7      67          11               2      20      58                                                 
16:00:36  28          31          16  49  46       8               7      67          11               3      19      58                                                 
16:00:46  28          31          16  48  46       8               7      67          11               3      19      58                                                 
16:02:51  27          32          15  47  45       7               7      66          11               4      19      58                                                 
16:04:11  27          32          15  47  44       7               7      66          11               4      19      58                                                 
16:04:16  27          33          15  47  44       7               7      66          11               4      19      58                                                 
16:04:41  27          33          15  46  44       6               7      66          11               4      18      58                                                 
16:04:46  27          33          14  46  44       6               7      66          11               4      18      58                                                 
16:05:16  26          33          14  46  44       6               7      66          12               4      18      58                                                 
16:05:41  26          33          14  46  44       6               6      66          12               5      18      58                                                 
16:06:41  26          34          14  45  43       6               6      66          12               5      18      58                                                 
16:07:16  26          34          13  45  43       5               6      66          12               5      18      58                                                 
16:08:16  25          34          13  45  42       5               6      66          12               5      18      58                                                 
16:08:46  25          35          13  44  42       5               6      66          12               6      17      58                                                 
16:09:16  25          35          13  44  42       5               6      66          12               6      17      57                                                 
16:09:46  25          35          12  44  42       5               6      66          12               6      17      57                                                 
16:10:46  24   5      36          12  43  41       5               6      66          12               6      17      57                                                 
16:11:16  24   5      36          12  43  41                       6      66          13               7      17      57                                                 
16:12:16  24   5      36          11  43  40                       6      66          13               7      17      57                                                 
16:13:46  23   6      37          11  42  40                       6      66          13               7      16      57                                                 
16:14:16  23   6      37          10  42  39                       6      66          13               8      16      57                                                 
16:15:16  23   6      38          10  41  39                       6      66          13               8      16      57                                                 
16:15:46  23   7      38          10  41  39                       6      65          13               8      16      57                                                 
Time       1   2   3   4   5   6   7   8   9  10  11  12  13  14  15  16  17  18  19  20  21  22  23  24  25  26  27  28  29  30  31  32  33  34  35  36  37  38  39  40 
-------------------------------------------------------------------------------------------------------------------------------------------------------------------------
16:16:11  23   7      38          10  41  38                       6      65          13               8      16      57                                                 
16:16:36  22   7      38          10  40  38                       6      65          13               8      15      57                                                 
16:16:41  22   7      38           9  40  38                       6      65          13               8      15      57                                                 
16:17:06  22   7      39           9  40  38                       6      65          13               9      15      57                                                 
16:18:11  22   8      39           9  40  37                       5      65          14               9      15      57                                                 
16:18:16  22   8      39           9  39  37                       5      65          14               9      15      57                                                 
16:19:41  21   8      40           8  39  37                       5      65          14               9      15      57                                                 
16:20:16  21   8      40           8  38  36                       5      65          14              10      15      57                                                 
16:20:46  21   9      40           8  38  36                       5      65          14              10      14      56                                                 
16:22:16  20   9      41           7  37  36                       5      65          14              10      14      56                                                 
16:23:46  20  10      42           7  37  35                       5      64          14              11      14      56                                                 
16:24:16  20  10      42           6  36  35                       5      64          14              11      14      56                                                 
16:24:46  20  10      42           6  36  34                       5      64          14              11      13      56                                                 
16:26:16  19  11      43           6  35  34                       5      64          15              12      13      56                                                 
16:26:46  19  11      43           5  35  33                       4      64          15              12      13      56                                                 
16:28:11  18  11      44           5  35  33                       4      64          15              12      12      56                                                 
16:28:41  18  12      44           5  34  32                       4      64          15              13      12      56                                                 
16:28:46  18  12      44           5  34  32                       4      64          15              13      12      55                                                 
16:29:11  18  12      44           4  34  32                       4      64          15              13      12      55                                                 
16:29:16  18  12      45           4  34  32                       4      64          15              13      12      55                                                 
16:29:46  18  12      45           4  34  32                       4      63          15              13      12      55                                                 
16:30:16  17  12      45           4  33  32                       4      63          15              13      12      55                                                 
16:33:16  16  14      47           3  32  30                       4      63          15              14      11      55                                                 
16:34:46  16  14      47           2  31  30                       3      63          16              15      11      55                                                 
16:35:16  16  14      48           2  31  29                       3      63          16              15      11      55                                                 
16:35:46  15  15      48           2  31  29                       3      62          16              15      11      54                                                 
16:37:16  15  15      49           2  30  28                       3      62          16              16      10      54               2                                 
16:38:46  14  16      49              29  28   2                   3      62          16              16      10      54               2                                 
16:39:16  14  16      50              29  28   2                   3      62          16              16      10      54                                                 
16:42:16  13  17      51              28  26   3                   2      61          16              17       9      53                                                 
16:43:11  13  18      51              27  26   3                   2      61          16              17       9      53                                                 
16:43:16  13  18      52              27  26   3                   2      61          16              17       9      53                                                 
16:43:46  13  18      52              27  25   3                   2      61          16              18       9      53                                                 
16:44:11  12  18      52              27  25   3                   2      61          16              18       8      53                                                 
16:44:41  12  18      52              26  25   3                   2      61          16              18       8      53                                                 
16:45:46  12  19      53              26  25   4                   2      60          16              18       8      53                                                 
16:48:46  11  20      54              25  23   5                   1      60          17              19       7      52                                                 
16:51:46  10  21      56              23  22   5                   1      59          17              20       7      51               1                                 
16:52:46   9  22      56              23  21   6                          59          17              21       6      51               1                                 
16:53:11   9  22      57              22  21   6                          59          17              21       6      51               1                                 
Time       1   2   3   4   5   6   7   8   9  10  11  12  13  14  15  16  17  18  19  20  21  22  23  24  25  26  27  28  29  30  31  32  33  34  35  36  37  38  39  40 
-------------------------------------------------------------------------------------------------------------------------------------------------------------------------
16:55:41   8  23      58              21  20   6                          58          17              21       6      51               1                                 
16:56:16   8  23      58              21  20   7                          58          17              22       5      50               1                                 
16:59:16   7  24      60              20  19   7                          57          17              22       5      50               1                                 
17:00:46   6  25      61              19  18   8                          57          17              23       4      49               1                                 
17:02:16   6  26      61              18  17   8                          57          17              23       4      49               1                                 
17:05:16   5  27      63              17  16   9                          56          17              24       3      48               0                                 
17:05:41   4  27      63              17  16   9                          56          17              24       3      48               0                                 
17:06:11   4  27      63              16  16  10                          56          17              24       3      48               0                                 
17:09:11   3  28      65              15  14  10                          55          17              25       2      47               0                                 
17:09:16   3  29      65              15  14  11                          55          17              25       2      47               0                                 
17:11:31   2  29      66              14  14  11       1                  55          17              26       2      47               0                                 
17:13:16   2  30      67              13  13  12       1                  54          17              26       1      46                                                 
17:14:46   1  31      68              13  12  12       2                  54          17              27       1      46                                                 
17:16:46   0  32      69              12  11  13       2                  53          17              27       1      45                                                 
17:19:46   0  33      71              11  10  14       3                  53          17              28       0      44                                                 
17:22:11      34      72               9   9  15       4                  52          16              28       0      44                                                 
17:23:36      35      73               9   9  15       5                  52          16              29       0      43                                                 
17:26:36      36      74               8   8  16       6                  51          16              29              42                                                 
17:29:16      37      76               6   6  17       6                  50          16              30              41                                                 
17:30:46      38      76               6   6  18       7                  50          16              30              41                                                 
17:33:46      39      78               5   5  19       8                  49          15              31              40                                                 
17:36:46      40      80               3   4  20       9                  49          15              31              39                                                 
17:39:46      41      81               2   3  21      10                  48          15              32              38                                                 
17:42:46      43      83               1   1  22      11                  47          14              32              37                                                 
17:45:46      44      84               0   0  23      12                  47          14              32              36                                                 
17:48:46      45      86               0   0  24      13                  46          13              33              35                                                 
17:51:46      46      87                      25      15                  45          13              33              34                                                 
17:54:46      48      89                      26      16                  44          12              33              33                                                 
17:57:46      49      88   0                  27      17                  44          12              34              32                                                 
18:00:36      50      87   0                  28      18                  43          11              34              31                                                 
18:01:06      50      87   1                  28      18                  43          11              34              31                                                 
18:02:31      51      86   1                  29      19                  43          11              34              30                                                 
18:05:36      52      84   2                  30      20                  42          10              34              29                                                 
18:08:36      53      83   3                  31      21                  41          10              34              28                                                 
18:09:06      53      83   3                  31      21                  41           9              34              28                                                 
18:11:16      54      81   4                  32      22                  41           9              34              27                                                 
18:14:16      56      80   5                  33      23                  40           8              34              26                                                 
18:17:16      57      78   6                  34      24                  39           7              34              25                                                 
18:20:16      58      77   7                  35      26                  38           7              33              23                                                 
18:21:16      58      76   8                  36      26                  38           6              33              23                                                 
Time       1   2   3   4   5   6   7   8   9  10  11  12  13  14  15  16  17  18  19  20  21  22  23  24  25  26  27  28  29  30  31  32  33  34  35  36  37  38  39  40 
-------------------------------------------------------------------------------------------------------------------------------------------------------------------------
18:22:46      59      76   8                  36      27                  38           6              33              22                                                 
18:23:11      59      75   8                  37      27                  38           6              33              22                                                 
18:23:46      59      75   9                  37      27                  38           6              33              22                                                 
18:25:16      60      74   9                  37      28                  37           5              33              21                                                 
18:28:46      61      73  10                  39      29                  36           5              33              20                                                 
18:30:46      62      72  11                  39      30                  36           4              33              19                                                 
18:33:46      63      70  12                  40      31                  35           3              32              18                                                 
18:34:11      63      70  13                  40      31                  35           3              32              18                                                 
18:35:16      63      69  13                  41      32                  35           3              32              18                                                 
18:35:41      63      69  13                  41      32                  35           3              32              17                                                 
18:37:31      64      68  14                  42      33                  34           2              32              17                                                 
18:38:16      64      68  14                  42      33                  34           2              32              16                                                 
18:41:16      65      67  15                  43      34                  34           1              31              15                                                 
18:44:16      66      65  17                  44      36                  33           0              31              14                                                 
18:46:51      67      64  18                  45      37                  32           0              30              13                                                 
18:49:51      67      63  19                  46      38                  32                          30   1          12                                                 
18:51:46      68      62  20                  46      39                  31                          29   1          11                                                 
18:54:46      69      60  21                  47      40                  30                          29   2          10                                                 
18:55:46      69      60  21                  47      41                  30                          29   3          10                                                 
18:56:46      69      59  22                  48      41                  30                          28   3           9                                                 
18:59:46      70      58  23                  48      42                  29                          28   4           8                                                 
19:02:46      70      57  24                  49      44                  28                          27   5           7                                                 
19:03:16      70      56  25                  49      44                  28                          27   6           7                                                 
19:03:46      70      56  25                  49      44                  28                          27   6           6                                                 
19:05:06      71      56  25                  50      45                  28                          27   6           6                                                 
19:08:06      71      54  27                  50      46                  27                          26   7           5                                                 
19:11:06      71      53  28                  51      47                  26                          25   8           4                                                 
19:11:41      71      53  28                  51      47                  26                          25   9           3                                                 
19:14:41      72      51  30                  52      49                  26                          24  10           2                                                 
19:15:16      72      51  30                  52      49                  25                          24  10           2                                                 
19:16:16      72      51  30                  52      49                  25                          24  10           1                                                 
19:16:46      72      50  31                  52      50                  25                          24  11           1                                                 
19:17:46      72      50  31                  52      50                  25                          23  11           1                                                 
19:19:01      72      50  32                  52      51                  25                          23  11           0                                                 
19:22:01      72      48  33                  53      52                  24                          22  13           0                                                 
19:25:01      72      47  34                  53      53                  23                          22  14                                                             
19:28:01      71      46  36                  53      54                  22                          21  15                                                             
19:31:01      71      45  37                  53      55                  22                          20  16                                                             
19:34:01      71      43  39                  53      57                  21                          19  17               0                                             
19:37:01      70      42  40                  53      58                  20                          18  18               1                                             
Time       1   2   3   4   5   6   7   8   9  10  11  12  13  14  15  16  17  18  19  20  21  22  23  24  25  26  27  28  29  30  31  32  33  34  35  36  37  38  39  40 
-------------------------------------------------------------------------------------------------------------------------------------------------------------------------
19:40:01      70      41  42                          59                  19                          18  20               2                                             
19:43:01      69      40  43                          60                  19                          17  21               2                                             
19:43:36      69      40  43                  53      60                  18                          17  21               3                                             
19:46:36      69      38  45                  53      61                  18                          16  22               3                                             
19:49:36      68      37  46                  52      62                  17                          15  23               4                                             
19:52:36      68      36  48                  52      63                  16                          14  24               5                                             
19:55:36      67      35  49                  51      64                  15                          13  25               6                                             
19:58:36      66      34  51                  51      65                  15                          13  27               7                                             
20:00:36      66      33  52                  51      65                  14                          12  27               7                                             
20:03:36      65      32  53                  50      66                  13                          11  28               8                                             
20:03:51      65      32  53                  50      66                  13                          11  29               8                                             
20:04:31      65      32  54                  50      66                  13                          11  29               8                           0                 
20:07:16      64      31  55                  49      66   0              12                          10  30               9                                             
20:10:46      63      30  57                  48      67   0              11                           9  31              10                                             
20:14:01      62      29  58                  47      67   0              10                           9  32              11                                             
20:14:31      62      28  59                  47      67   0              10                           8  32              11                                             
20:17:31      61      27  60                  46      67   0               9                           8  33              12                                             
20:18:46      61      27  61                  46      67   0               9                           7  34              12                                             
20:19:16      61      27  61                  46      67   0               9                           7  34              13                                             
20:22:16      60      26  62                  45      67   0               8                           6  35   0          14                                             
20:25:16      59      25  64                  44      67   0               7                           6  36   1          14                                             
20:28:16      58      24  65                  43      66   1               6                           5  37   1          15                                             
20:31:16      57      23  67                  42      66   1               6                           4  38   2          16                                             
20:34:16      56      22  68                  41      65   1               5                           4  39   3          17                                             
20:37:16      56      21  70                  40      65   1               4                           3  39   3          18                                             
20:40:16      55      20  71                  38      64   0               3                           2  40   4          19                                             
20:43:16      54      19  72                  37      63   0               2                           2  41   5          20                                             
20:46:16      53      18  74                  36      62   0               1                           1  42   6          21                                             
20:48:46      52      17  75                  35      61   0               1                           0  42   7          22                                             
20:49:16      52      17  75                  35      61   0               0                           0  42   7          22                                             
20:50:16      52      17  75                  35      61   0               0                           0  43   7          23                                             
20:50:46      52      17  75                  34      61   0               0                           0  43   7          23                                             
20:51:16      52      17  76                  34      60   0               0                           0  43   7          23                                             
20:51:41      51      17  76                  34      60   0               0                           0  43   7          23                                             
20:54:41      51      16  77                  33      59   0               0                           0  44   8          24                                             
20:57:41      50      15  78                  32      58   0                                              44   9          25                                             
21:00:41      49      14  78                  31      57   0                                              45  10          26                                             
21:02:46      48      13  79                  30      56                                                  45  11          27                                             
21:03:16      48      13  79                  29      56                                                  45  11          27                                             
21:06:46      47      12  79                  28      55           0                                      45  12          28                                             
Time       1   2   3   4   5   6   7   8   9  10  11  12  13  14  15  16  17  18  19  20  21  22  23  24  25  26  27  28  29  30  31  32  33  34  35  36  37  38  39  40 
-------------------------------------------------------------------------------------------------------------------------------------------------------------------------
21:09:46      46      11  79                  27      53           1                       0              46  13          30                                             
21:12:46      46      11  79                  26      52           2                       0              46  14          31                                             
21:15:46      45      10  78                  25      51           2                       1              46  15          32                                             
21:18:46      44       9  78                  23      49           3                       2              46  15          33                                             
21:21:46      43       8  77                  22      48           4                       2              46  16          34                                             
21:23:21      43       8  76                  21      47           5                       3              46  17          35                                             
21:26:21      42       7  75                  20      46           6                       4              46  18          36                                             
21:29:21      41       6  74                  19      45           7                       4              46  19          37                                             
21:32:21      40       6  73                  18      43           8                       5              46  20          38                                             
21:35:01      40       5  72                  17      42           9                       6              46  21          39                                             
21:35:21      39       5  72                  17      42           9                       6              46  21          40                                             
21:38:21      39       4  70                  16      41          10                       6              46  22          41                                             
21:41:21      38       3  69                  14      39          11                       7              45  23          42                                             
21:44:21      37       3  68                  13      38          12                       8              45  24          43                                             
21:47:21      36       2  66                  12      37          13                       8              44  25          45                                             
21:50:21      36       1  65                  11      35          14           1           9              44  26          46                                             
21:53:21      35       0  64                  10      34          15           2          10              43  27          47                                             
21:56:21      34       0  62                   9      33          16           3          11              43  28          48                                             
21:59:21      33       0  61                   8      32          17           4          11              42  29          50                                             
22:00:36      33          60                   7      31          18           4          12              42  29          50                                             
22:04:01      32          59                   6      30          19           5          12              41  30          52                                             
22:07:01      31          57                   5      28          20           7          13              40  31          53                                             
22:10:01      30          56                   4      27          22           8          14              40  32          54                                             
22:13:01      30          55                   3      26          23           9          15              39  33          56                                             
22:14:06      29          54                   2      25          23           9          15              38  33          56                                             
22:17:06      29          53                   1      24          24          10          16              38  34          58                                             
22:20:06      28          52                   0      23          26          11          16              37  35          59                                             
22:23:06      27          50                   0      22          27          12          17              36  36          60                                             
22:23:31      27          50                          21          27          12          17              36  36          61                                             
22:26:31      26          49                          20          28          13          18              35  37          62                                             
22:27:31      26          48                          20          29          14          18              34  37          63                                             
22:28:21      26          48                          19          29          14          18              34  37          63                                             
22:31:21      25          47                          18          30          15          19              33  38          64                                             
22:34:21      24          45                          17          32          16          20              32  39          66                                             
22:37:21      23          44                          16          33          17          20              31  39          67                                             
22:40:21      23          43                          15          34          18          21              30  40          69                                             
22:43:06      22          42                          14          35          19          22              29  41          70                                             
22:46:06      21          40                          13          37          20          23              28  41          71                                             
22:49:06      20          39                          12          38          21          23              27  42          73                                             
22:52:06      20          38                          10          39          22          24              26  42          74                                             
Time       1   2   3   4   5   6   7   8   9  10  11  12  13  14  15  16  17  18  19  20  21  22  23  24  25  26  27  28  29  30  31  32  33  34  35  36  37  38  39  40 
-------------------------------------------------------------------------------------------------------------------------------------------------------------------------
22:55:06      19          37                           9          41          23          25              25  43          76                                             
22:58:06      18          35                           8          42          24          26              24  43          77                                             
23:01:06      17          34                           7          43          25          26              23  43          78                                             
23:04:06      17          33                           6          45          26          27              22  44          79                                             
23:07:06      16          32                           5          46          27          28              21  44          80                                             
23:10:06      15          31                           4          47          28          29              20  44          81                                             
23:13:06      14          30                           3          49          29          30              19  44          82                                             
23:16:06      13          28                           2          50          30          30              18  44          83                                             
23:17:01      13          28                           2          50          31          31              18  44          83                                             
23:20:01      12          27                           1          51          32          32              17  44          83                                             
23:23:01      12          26                           0          53          32          32   0          16  44          82                                             
23:26:01      11          25                           0          54          33          33   1          15  43          82                                             
23:29:01      10          24                                      55   0      34          34   2          14  43          81                                             
23:32:01       9          23                                      56   0      35          35   2          13  43          80                                             
23:35:01       8          22                                      58   1      36          36   3          12  42          78                                             
23:38:01       8          20                                      59   1      37          37   4       0  11  42          77                                             
23:41:01       7          19                                      60   1      38          38   5       0  11  41          76                                             
23:44:01       6          18                                      61   2      39          38   6       1  10  41          74                                             
23:47:01       5          17                                      62   2      40          39   7       2   9  40          73                                             
23:50:01       4          16                                      63   2      40          40   8       2   8  39          71                                             
23:53:01       3          15                                      64   3      41          41   9       3   7  39          70                                             
23:56:01       3          14                                      64   3      42          42  10       4   6  38          68                                             
23:59:01       2          14                                      65   3      43          43  10       4   5  37          67                                             
00:00:36       1          13                                      66   3      43          44  11       5   5  37          66                                             
00:01:51       1          13                                      66   3      44          44  11       5   5  36          65                                             
00:02:21       1          12                                      66   3      44          44  11       5   4  36          65                                             
00:05:21       0          11                                      66   3      45          45  12       6   4  35          63                                             
00:08:21       0          11   0                                  67   4      45          46  13       7   3  34          62                                             
00:09:06                  10   0                                  67   4      45          46  13       7   3  34          61                                             
00:12:06                   9   1                                  67   4      46          47  14       8   2  33          60                                             
00:15:06                   9   2                                  67   4      47          48  15       8   1  32          58                                             
00:18:06                   8   3                                  67   4      48          49  16       9   0  31          57                                             
00:20:06                   7   4                                  67   4      48          50  16      10   0  30          56                                             
00:23:06                   6   5                                  67   4      49          51  17      11   0  29          54                                             
00:26:06                   5   6                                  67   4      49          52  18      11      28          53                                             
00:29:06                   4   7                                  66   4      50          53  19      12      27          51                                             
00:32:06                   4   8                                  66   3      51          54  20      13      26          50                                             
00:35:06                   3   9                                  65   3      51          55  20      14      25   0      48                                             
00:38:06                   2  10                                  64   3      52          56  21      15      24   1      47                                             
00:38:36                   2  10                                  64   3      52          57  21      15      23   1      46                                             
Time       1   2   3   4   5   6   7   8   9  10  11  12  13  14  15  16  17  18  19  20  21  22  23  24  25  26  27  28  29  30  31  32  33  34  35  36  37  38  39  40 
-------------------------------------------------------------------------------------------------------------------------------------------------------------------------
00:41:36                   1  11                                  63   3      52          58  22      16      22   2      45                                             
00:44:36                   0  12                               0  62   3      53          59  23      17      21   3      43                                             
00:48:31                   0  13                               1  61   2      54          60  24      18      20   5      42                                             
00:51:31                      14                               2  60   2      54          61  25      19      18   6      40                                             
00:54:31                      15                               3  59   2      55          63  25      20      17   6      39                                             
00:57:31                      16                               5  58   1      55          64  26      20      16   7      37                                             
01:00:31           0          17                               6  57   1      56          65  27      21      15   8      36                                             
01:03:31           1          17                               7  56   1      56          66  28      22      14   9      34                                             
01:06:31           2          18                               8  55   0      56          67  29      23      12  10      33                                             
01:09:31           3          19                               9  53   0      57          68  29      24      11  11      31                                             
01:12:31           4          20                              11  52   0      57          70  30      25      10  12      30                                             
01:15:31           5          21                              12  51          57          71  31      25       9  13      29                                             
01:17:06           5          21                              13  50          58          71  31      26       8  13      28                                             
01:18:31           5          21                              13  50          58          72  31      26       8  14      27                                             
01:21:31           6          22                              14  48          58          73  32      27       7  15      26                                             
01:24:31           7          23                              16  47          58          74  33      28       5  16      25                                             
01:27:31           8          23                              17  46          59          75  34      29       4  16      23                                             
01:30:31           8          24                              18  45          59          76  34      29       3  17      22                                             
01:33:31           9          24                              19  43          59          77  35      30       2  18      21                                             
01:36:31          10          25                              21  42          59          78  36      31       1  19      19                                             
01:39:31          11          25                              22  41          59          79  37      31       0  19      18                                             
01:42:31          11          26                              23  40          59          80  37      32       0  20      17                                             
01:45:31          12          26                              24  38          60          81  38      33          21      16                                             
01:48:31          12          26                              26  37          60          81  39      33          21      14                                             
01:51:31          13          27                              27  36          60          82  39      34          22      13                                             
01:52:31          13          27                              27  35          60   0      82  40      34          22      13                                             
01:55:31          14          27                              28  34          60   1      82  40      34          23      12                                             
01:58:31          14          27                              30  33          60   2      81  41      35          23      10                               0             
02:00:36          14          28                              31  32          60   2      81  42      35          24      10                                             
02:03:06          15          28                              32  31          60   3      80  42      35          24       9                                             
02:03:31          15          28                              32  31          60   3      80  42      36          24       8                                             
02:04:36          15          28                              32  30          60   3      80  43      36          24       8                                             
02:05:36          15          28                              33  30          60   4      80  43      36          24       8                                             
02:06:01          15          28                              33  30          60   4      79  43      36          24       8                                             
02:06:06          15          28                              33  30          60   4      79  43      36          24       7                                             
02:09:06          15          28                              34  29          60   5      78  44      36          25       6                                             
02:12:06          16          28                              35  27          60   5      77  44      36          25       5                      30                     
02:15:06          16          28                              36  26          60   6      76  45      37          25       4                                             
02:18:06          16          28                              38  25          60   7      75  46      37          26       3                                             
02:21:06          16          28                              39  24          59   8      74  46      37          26       2                                             
Time       1   2   3   4   5   6   7   8   9  10  11  12  13  14  15  16  17  18  19  20  21  22  23  24  25  26  27  28  29  30  31  32  33  34  35  36  37  38  39  40 
-------------------------------------------------------------------------------------------------------------------------------------------------------------------------
02:24:06          17          28                              40  23          59   9      72  47      37          26       1                                             
02:27:06          17          28                              41  22          59   9      71  48      37          26       0                                             
02:30:06          17          27                              43  20          59  10      70  48      37          26       0                                             
02:33:06          17          27                              44  19          59  11      68  49      37          26                                                     
02:36:06          17          27                              45  18          59  11      67  50      37          26                                                     
02:39:06          17          27                              46  17          58  12      65  50      37          26                                                     
02:42:06          17          26                              47  16          58  12      64  51      36          26                                                     
02:45:06          17          26                              48  15          58  13      63  52      36          26                                                     
02:48:06          17          26                              49  14          57  13      61  53      36          26                                                     
02:51:06          17          25                              50  13          57  14      60  53      35          26                                                     
02:54:06          17          25                              52  12          57  14      58  54      35          26               0                                     
02:57:06          16          24                              53  11          56  15      57  55      34          25               1                                     
03:00:06          16          24                              54  10          56  15      55  55      34          25               2                                     
03:03:06          16          23                              55   9          56  16      54  56      33          25               3                                     
03:06:06          16          23                              56   8          55  16      52  57      33          24               5                                     
03:09:06          15          22                              57   7          55  16      51  57      32          24               6                                     
03:12:06          15          22                              57   6          54  16      49  58      31          24               7                                     
03:15:06          15          21                              58   5          54  17      48  58      31          23               8                                     
03:18:06          14          20                              59   4          53  17      46  59      30          23               9                                     
03:21:06          14          20                              60   3          53  17      45  60      29          22              11                                     
03:24:06          13          19                              61   2          52  17      43  60      28   0      22              12                                     
03:28:01          13          18                              62   1          52  17      42  61      27   1      21              14                                     
03:31:01          12          17                       1      62   1          51  17      40  62      27   1      20              15                                     
03:34:01          12          17                       1      63              50  17      39  62      26   2      20              16                                     
03:37:01          11          16                   2   1      64              50  17      37  63      25   3      19              17                                     
03:40:01          11          15                   3          64              49  17      36  63      24   4      19              19                                     
03:43:01          10          15                   4          64              48  17      34  64      23   4      18              20                                     
03:43:41          10          15                   4          65              48  17      34  64      23   4      18              20                                     
03:44:06          10          14                   4          65              48  17      34  64      22   4      18              21                                     
03:44:11          10          14                   4          65              48  17      34  64      22   5      18              21                                     
03:44:41          10          14                   4          65              48  17      33  64      22   5      18              21                                     
03:47:41          10          14                   5          65              47  17      32  64      21   5      17              22                                     
03:49:06           9          13                   6          65              47  17      31  65      21   6      17              23                                     
03:50:06           9          13                   6          65              47  17      31  65      21   6      16              23                                     
03:53:06           9          12                   7          66              46  16      30  65      20   7      16              25                                     
03:56:06           8          12                   8          66              45  16      28  65      18   7      15              26                                     
03:56:46           8          11                   8          66              45  16      28  65      18   8      15              26                                     
03:59:46           7          11                   9          66              45  16      26  66      17   8      14              28                                     
04:00:36           7          11                   9          66              44  16      26  66      17   8      14              28                                     
04:01:31           7          10                  10          66              44  16      26  66      17   9      14              29                                     
Time       1   2   3   4   5   6   7   8   9  10  11  12  13  14  15  16  17  18  19  20  21  22  23  24  25  26  27  28  29  30  31  32  33  34  35  36  37  38  39  40 
-------------------------------------------------------------------------------------------------------------------------------------------------------------------------
04:04:36           7          10                  11   6      66              43  15      24  66      16   9      13              30                                     
04:06:46                       9                  11   7      66              43  15      23  66      15  10      12              31                                     
04:09:46                       8                  12   7      66              42  15      22  66      14  11      12              33                                     
04:12:46                       8                  13   7      66              41  14      20  66      13  11      11              34                                     
04:15:46                       7                  14   8      65              40  14      19  66      12  12      10              36                                     
04:18:46                       6                  14   8      65              40  14      18  66      11  13      10              37                                     
04:21:46                       6                  15   9      65              39  13      16  66       9  14       9              39                                     
04:24:46                       5                  16   9      65              38  13      15  66       8  14       8              40                                     
04:27:46                       4                  17   9      64              37  12      14  66       7  15       7              42                                     
04:30:46   4                   4                  17   9      64              36  12      12  66       6  16       7              43                                     
04:31:31   4                                      18   9      64              36  11      12  66       6  16       7              43                                     
04:34:31   6                                      18  10      63              35  11      11  65       6  17       6              45   5                                 
04:37:31   7                                      19  10      63              34  10      10  65          17       5              47   6                                 
04:39:36   7                                      19  10      62              33  10       9  65          18       5              48   7                                 
04:42:36   8                                      20  10      62              33   9       8  64          18       4              49   7                                 
04:45:16   9                                      20  10      61              32   9       6  64          19       3              51   8                                 
04:45:46   9                                      20  10      61              32   9       6  63          19       3              51   8                                 
04:46:01   9                                      20  10      61              32   9       6  63          19       3              51   9                                 
04:47:16  10                                      21  10      61              31   9       6  63          19       3              52   9                                 
04:48:46  10                                      21  10      61              31   8       5  63          20       3              52   9                                 
04:49:16  10                                      21  10      61              30   8       5  63          20       2              53  10                                 
04:50:01  11                                      21  10      60              30   8       4  63          20       2              53  10                                 
04:50:46  11                                      21  10      60              30   8       4  62          20       2              53  10                                 
04:51:16  11                                      21  10      60              30   8       4  62          20       2              54  10                                 
04:52:16  11                                      21  10      60              30   8       4  62          20       2              54  11                                 
04:52:46  12                                      22  10      60              29   7       3  62          20       2              54  11                                 
04:55:46  13                                      22  10      59              28   7       2  61          21       1              56  12                                 
04:58:46  14                                      22  10      59              27   6       1  61          22       0              58  13                                 
04:59:16  14                                      22  10      58              27   6       1  61          22       0              58  13                                 
05:02:16  15                                      23  10      58              26   6       0  60          22       0              59  14                                 
05:03:46  15                                      23  10      57              26   5       0  59          22       0              60  14                                 
05:06:46  16                                      23  10      57              25   5          59          23                      62  15                                 
05:07:16  16                                      23  10      57              25   5          58          23                      62  16                                 
05:10:16  17                                      24  10      56              24   4          57          23                      64  17                                 
05:13:16  18                                      24  10      55              23   3          57          24                      65  18                                 
05:16:16  19                                      24   9      55              22   3          56          24                      67  19                                 
05:17:46  19                                      24   9      54              21   2          55          24                      68  19                                 
05:19:46  20                                      24   9      54              20   2          55          25                      69  20                                 
05:20:16  20                                      24   9      54              20   2          54          25                      69  20                                 
05:23:11  21                                      24   9      53              19   1          53          25                      71  21                                 
Time       1   2   3   4   5   6   7   8   9  10  11  12  13  14  15  16  17  18  19  20  21  22  23  24  25  26  27  28  29  30  31  32  33  34  35  36  37  38  39  40 
-------------------------------------------------------------------------------------------------------------------------------------------------------------------------
05:24:41  21                                      24   9      53              19   1          53          25                      71  22                                 
05:24:46  21                                      24   8      53              19   1          53          25                      71  22                                 
05:27:46  22                                      24   8      52              18   0          52          25                      73  23                                 
05:28:46  22                                      24   8      52              17   0          52          26                      74  23                                 
05:30:16  22                                      24   8      51              17   0          51          26                      74  24                                 
05:30:46  23                                      24   8      51              17   0          51          26                      75  24                                 
05:33:46  23                                      24   7      51              16   0          50          26                      76  25                                 
05:34:16  23                                      24   7      51              15              50          26                      76  25                                 
05:36:11  24                                      24   7      50              15              49          26                      77  26                                 
05:36:41  24                                      24   7      50              15              49          26                      78  26                                 
05:36:46  24                                      24   7      50              14              49          26                      78  26                                 
05:38:46  24                                      24   7      49              14              48          26                      79  27                                 
05:40:46  25                                      24   6      49              13              47          26                      80  28                                 
05:43:16  25                                      24   6      48              12              46          26                      81  29                                 
05:44:16  25                                      24   6      48              12              46          26                      82  29                                 
05:44:46  26                                      24   6      48              12              46          26                      82  29                                 
05:45:16  26                                      24   5      48              11              46          26                      82  29                                 
05:45:46  26                                      24   5      48              11              45          26                      82  30                                 
05:46:16  26                                      24   5      48              11              45          26                      83  30                                 
05:48:41  26                                      24   5      47              10       0      44          26                      84  31                                 
05:49:41  26                                      24   5      47              10       1      44          26                      84  31                                 
05:50:46  27                                      24   4      47               9       1      44          26                      85  32                                 
05:51:41  27                                      24   4      46               9       1      43          26                      85  32                                 
05:52:11  27                                      24   4      46               9       1      43          26                      86  32                                 
05:52:46  27                                      24   4      46               9       2      43          26                      86  32                                 
05:54:36  27                                      23   4      46               8       2      42          26                      87  33                                 
05:57:36  28                                      23   3      45               7       3      41          26                      87  34                                 
05:58:46  28                                      23   3      45               7       4      40          26                      88  35                                 
05:59:16  28                                      23   3      45               6       4      40          26                      88  35                                 
06:00:16  28                                      23   2      44       0       6       4      40          26                      87  35                                 
06:00:46  28                                      23   2      44       0       6       4      40          26                      87  36                                 
06:01:16  28                                      23   2      44       0       6       5      39          26                      87  36                                 
06:02:11  28                                      23   2      44       0       5       5      39          25                      87  36                                 
06:03:11  28                                      22   2      44       0       5       5      39          25                      86  36                                 
06:03:16  28                                      22   2      44       1       5       5      39          25                      86  37                                 
06:05:16  28                                      22   1      43       1       4       6      38          25                      86  37                                 
06:06:16  29                                      22   1      43       2       4       6      38          25                      85  38                                 
06:07:46  29                                      22   1      43       2       3       7      37          25                      84  38                                 
06:08:36  29                                      22   0      43       2       3       7      37          25                      84  39                                 
06:08:46  29                                      22   0      42       2       3       7      37          25                      84  39                                 
Time       1   2   3   4   5   6   7   8   9  10  11  12  13  14  15  16  17  18  19  20  21  22  23  24  25  26  27  28  29  30  31  32  33  34  35  36  37  38  39  40 
-------------------------------------------------------------------------------------------------------------------------------------------------------------------------
06:09:16  29                                      22   0      42       3       3       8      36          25                      84  39                                 
06:10:46  29                                      22   0      42       3       2       8      36          25                      83  40                                 
06:11:16  29                                      21   0      42       3       2       8      36          25                      83  40                                 
06:11:46  29                                      21   0      42       3       2       9      35          25                      83  40                                 
06:14:11  29                                      21   0      41       4       1       9      34          24                      81  41                                 
06:14:41  29                                      21          41       4       1      10      34          24                      81  41                                 
06:14:46  29                                      21          41       5       1      10      34          24                      81  41                                 
06:15:41  29                                      21          41       5       1      10      34          24                      81  42                                 
06:16:16  29                                      21          41       5       0      10      34          24                      80  42                                 
06:16:46  29                                      21          41       5       0      10      33          24                      80  42                                 
06:17:11  29                                      21          41       5       0      11      33          24                      80  42                                 
06:17:46  29                                      20          40       6       0      11      33          24                      80  43                                 
06:18:16  29                                      20          40       6       0      11      33          24                      79  43                                 
06:19:16  29                                      20          40       6       0      11      32          23                      79  43                                 
06:20:46  29                                      20          40       7              12      32          23                      78  44                                 
06:21:21  29                                      20          40       7              12      31          23                      78  44                                 
06:23:46  29                                      20          39       8              13      31          23                      77  45                                 
06:24:16  29                                      19          39       8              13      30          23                      76  45                                 
06:25:46  29                                      19          39       9              14      30   0      22                      76  46                                 
06:28:46  29                                      19          38      10              15      29   0      22                      74  47                                 
06:29:11  29                                      19          38      10              15      28   0      22                      74  47                                 
06:32:11  29                                      18          37      11              16      27   1      21                      73  49                                 
06:32:46  29                                      18          37      11              16      27   1      21                      72  49                                 
06:33:16  29                                      18          37      11              17      27   1      21                      72  49                                 
06:34:46  29                                      18          37      12              17      26   2      21                      71  50                                 
06:37:46  29                                      17          36      13              18      25   2      20                      70  51                                 
06:38:11  29                                      17          36      13              19      25   2      20                      70  51                                 
06:38:41  29                                      17          36      14              19      24   3      20                      69  52                                 
06:40:31  29                                      17          35      14              19      24   3      19                      69  52                                 
06:41:41  29                                      16          35      15              20      23   3      19                      68  53                                 
06:43:16  29                                      16          35      16              21      23   4      19                      67  54                                 
06:44:16  29                                      16          34      16              21      22   4      18                      67  54                                 
06:45:16  28                                      16          34      16              21      22   4      18                      66  54                                 
06:45:46  28                                      16          34      17              21      22   4      18                      66  55                                 
06:48:46  28                                      15          33      18              23      20   5      17                      65  56                                 
06:50:16  28                                      15          33      18              23      20   5      17                      64  57                                 
06:50:46  28                                      15          33      19              23      20   5      17                      64  57                                 
06:52:46  28                                      14          32      20              24      19   6      16                      63  58                                 
06:53:46  28                                      14          32      20              25      18   6      16                      62  58                                 
06:55:06  27                                      14          32      21              25      18   7      16                      62  59                                 
Time       1   2   3   4   5   6   7   8   9  10  11  12  13  14  15  16  17  18  19  20  21  22  23  24  25  26  27  28  29  30  31  32  33  34  35  36  37  38  39  40 
-------------------------------------------------------------------------------------------------------------------------------------------------------------------------
06:57:16  27                                      13          31      21              26      17   7      15                      61  60                                 
06:58:16  27                                      13          31      22              26      17   7      15                      60  60                                 
07:01:16  27                                      12          30      23              28      15   8      14                      59  61                                 
07:01:46  26                                      12          30      23              28      15   8      14                      59  62                                 
07:02:46  26                                      12          30      24              28      15   8      13                      58  62                                 
07:03:11  26                                      12          30      24              28      15   9      13                      58  62                                 
07:04:11  26                                      12          30      25              29      14   9      13                      58  63                                 
07:06:21  26                                      11          29      26              30      13   9      12                      57  64                                 
07:09:21  25                                      11          29      27              31      12  10      11                      56  65                                 
07:10:16  25                                      11          28      27              31      12  10      11                      55  65                                 
07:10:46  25                                      10          28      28              31      12  10      11                      55  65                                 
07:11:16  25                                      10          28      28              31      11  11      11                      55  66                                 
07:11:46  25                                      10          28      28              32      11  11      11                      55  66                                 
07:12:16  25                                      10          28      28              32      11  11      11                      54  66                                 
07:14:16  24                                      10          27      29              33      10  11      10                      53  67                                 
07:15:46  24                                       9          27      30              33      10  12      10                      53  67                                 
07:16:11  24                                       9          27      30              33       9  12       9                      53  68                                 
07:17:46  24                                       9          27      31              34       9  12       9                      52  68                                 
07:18:11  24                                       9          26      31              34       9  12       9                      52  68                                 
07:18:46  23                                       9          26      31              34       8  13       9                      52  69                                 
07:19:11  23                                       9          26      31              35       8  13       8                      51  69                                 
07:19:41  23                                       9          26      32              35       8  13       8                      51  69                                 
07:20:46  23                                       8          26      32              35       8  13       8                      51  69                                 
07:21:46  23                                       8          26      33              35       7  13       8                      50  70                                 
07:22:16  23                                       8          25      33              36       7  14       7                      50  70                                 
07:23:46  22                                       8          25      34              36       6  14       7                      49  70                                 
07:24:16  22                                       8          25      34              36       6  14       7                      49  71                                 
07:24:46  22                                       8          25      34              37       6  14       7                      49  71                                 
07:27:46  22                                       7          24      35              38       5  15       6                      48  72                                 
07:28:16  21                                       7          24      36              38       5  15       5                      48  72                                 
07:29:41  21                                       7          24      36              38       4  16       5                      47  72                                 
07:31:41  21                                       6          23      37              39       3  16       4                      46  73                                 
07:32:16  20                                       6          23      38              39       3  16       4                      46  73                                 
07:32:36  20                                       6          23      38              40       3  16       4                      46  73                                 
07:33:46  20                                       6          23      38              40       3  17       4                      45  74                                 
07:34:16  20                   0                   6          23      39              40       2  17       3                      45  74                                 
07:34:46  20                   0                   6          22      39              40       2  17       3                      45  74                                 
07:36:16  20                   0                   5          22      40              41       2  17       3                      45  74                                 
07:36:46  19                   0                   5          22      40              41       1  18       3                      44  74                                 
07:37:16  19                   0                   5          22      40              41       1  18       2                      44  74                                 
Time       1   2   3   4   5   6   7   8   9  10  11  12  13  14  15  16  17  18  19  20  21  22  23  24  25  26  27  28  29  30  31  32  33  34  35  36  37  38  39  40 
-------------------------------------------------------------------------------------------------------------------------------------------------------------------------
07:37:46  19                   0                   5          22      40              41       1  18       2                      44  75                                 
07:39:16  19                   1                   5          21      41              42       0  18       2                      43  75                                 
07:40:41  19                   1                   5          21      42              42       0  19       1                      43  75                                 
07:41:11  18                   1                   4          21      42              43       0  19       1                      43  75                                 
07:41:41  18                   1                   4          21      42              43       0  19       1                      42  75                                 
07:42:46  18                   1                   4          21      43              43       0  19       1                      42  75                                 
07:43:11  18                   1                   4          20      43              43          19       0                      42  75                                 
07:44:46  18                   2                   4          20      44              44          20       0                      41  76                                 
07:45:06  17                   2                   4          20      44              44          20       0                      41  76                                 
07:46:16  17                   2                   3          20      45              44          20       0                      41  76                                 
07:47:16  17                   2                   3          19      45              45          21                              40  76                                 
07:48:46  17                   3                   3          19      46              45          21                              40  76                                 
07:49:16  16                   3                   3          19      46              45          21                              40  76                                 
07:49:46  16                   3                   3          19      46              45          21                              39  76                                 
07:50:16  16                   3                   3          19      47              46          21                              39  76                                 
07:50:46  16                   3                   3          18      47              46          22                              39  76                                 
07:51:46  16                   3                   2          18      47              46          22                              39  76                                 
07:52:46  16                   4                   2          18      48              46          22                              38  76                                 
07:53:11  15       0           4                   2          18      48              46          22                              38  76                                 
07:53:41  15       0           4                   2          18      48              47          22                              38  76                                 
07:54:11  15       0           4                   2          18      48              47          23                              38  76                                 
07:54:16  15       0           4                   2          18      49              47          23                              38  76                                 
07:56:16  15       0           5                   2          17      50              47          23                              37  75                                 
07:57:11  14       0           5                   2       0  17      50              48          23               0              37  75                                 
07:57:16  14       0           5                   2       0  17      50              48          24               0              37  75                                 
08:00:16  14       1           6                   1       0  16      52              48          24               0              36  75                                 
08:00:36  14       1           6                   1       0  16      52              48          25               0              36  75                                 
08:00:46  14       1           6                   1       0  16      52              49          25               0              35  75                                 
08:00:51  14       1           6                   1       1  16      52              49          25               0              35  75                                 
08:01:16  13       1           6                   1       1  16      52              49          25               0              35  74                                 
08:01:46  13       2           6                   1       1  16      52              49          25               1              35  74                                 
08:02:16  13       2           6                   1       1  16      53              49          25               1              35  74                                 
08:02:46  13       2           6                   1       1  15      53              49          25               1              35  74                                 
08:04:16  13       2           7                   0       1  15      54              49          26               1              34  74                                 
08:07:16  12       3           7                   0       2  14      55              50          27               2              33  73                                 
08:08:31  12       3           8                   0       3  14      56              50          27               2              33  72                                 
08:10:16  11       4           8                   0       3  13      57              51          28               3              32  72                                 
08:13:16  10       5           9                           4  13      58              51          29               3              31  71                                 
08:16:16  10       5          10                           5  12      60              52          30               4              30  70                                 
08:19:16   9       6          11                           6  11      61              52          31               5              29  69                                 
Time       1   2   3   4   5   6   7   8   9  10  11  12  13  14  15  16  17  18  19  20  21  22  23  24  25  26  27  28  29  30  31  32  33  34  35  36  37  38  39  40 
-------------------------------------------------------------------------------------------------------------------------------------------------------------------------
08:22:11   8       7          11                           6  10      63              53          32               6              28  67                                 
08:24:16   8       8          12                           7  10      64              53          32               6              28  67                                 
08:25:16   7       8          12                           7   9      64              53          33               7              27  66                                 
08:26:31   7       8          13                           8   9      65              53          33               7              27  66                                 
08:29:31   6       9          14                           9   8      66              54          34               8              26  64                                 
08:32:31   6      10          15                           9   7      67              54          35               9              25  63                                 
08:35:31   5      11          15                          10   7      69              54          36               9              24  62                                 
08:36:16   5      11          16                          11   6      69              54          36              10              24  61                                 
08:36:46   5      11          16                          11   6      69              54          37              10              24  61                                 
08:37:16   5      12          16                          11   6      70              54          37              10              24  61                                 
08:38:16   4      12          16                          11   6      70              54          37              10              23  60                                 
08:39:16   4      12          17                          11   6      70              54          38              11              23  60                                 
08:39:46   4      12          17                          12   5      71              54          38              11              23  60                                 
08:41:16   4      13          17   0                      12   5      71              54          38              11              22  59                                 
08:41:46   4      13          17   0                      12   5      72              54          38              11              22  59                                 
08:42:46   3      13          18   0                      13   5      72              54          39              12              22  58                                 
08:43:11   3      13          18   0                      13   4      72              54          39              12              22  58                                 
08:46:16   3      14          19   1                      14   4      73              54          40              13              21  57                                 
08:47:16   2      15          19   1                      14   3      74              53          41              13              21  56                                 
08:47:46   2      15          19   1                      14   3      74              53          41              13              20  56                                 
08:48:46   2      15          19   1                      14   3      74              53          41              13              20  55                                 
08:49:16   2      15          20   2                      15   3      74              53          41              14              20  55                                 
08:50:46   2      16          20   2                      15   2      75              53          42              14              20  55                                 
08:52:16   1      16          21   2                      16   2      75              53          42              14              19  54                                 
08:52:46   1      17          21   2                      16   2      75              53          43              15              19  54                                 
08:53:16   1      17          21   3                      16   2      75              53          43              15              19  53                                 
08:53:46   1      17          21   3                      16   1      76              53          43              15              19  53                                 
08:55:16   1      17          21   3                      17   1      76              53          44              15              18  52                                 
08:55:31   1      17          22   3                      17   1      76              53          44              15              18  52                                 
08:55:46   0      18          22   3                      17   1      76              53          44              16              18  52                                 
08:56:21   0      18          22   3                      17   1      76              52          44              16              18  52                                 
08:59:11   0      19          23   4                      18   0      77           0  52          45              17              17  51                                 
09:00:16   0      19          23   4                      18   0      77           1  52          46              17              17  50                                 
09:02:16   0      20          24   5                      19          77           1  51          46              18              16  49                                 
09:02:46          20          24   5                      19          77           1  51          47              18              16  49                                 
09:04:16          21          24   5                      20          77           2  51          47              18              16  48                                 
09:05:16          21          25   5                      20          77           2  51          48              19              16  48                                 
09:05:46          21          25   6                      20          77           2  51          48              19              15  47                                 
09:07:46          22          25   6                      21          77           3  50          49              19              15  47                                 
09:08:11          22          25   6                      21          77           3  50          49              20              15  46                                 
Time       1   2   3   4   5   6   7   8   9  10  11  12  13  14  15  16  17  18  19  20  21  22  23  24  25  26  27  28  29  30  31  32  33  34  35  36  37  38  39  40 
-------------------------------------------------------------------------------------------------------------------------------------------------------------------------
09:08:41          22          26   6                      21          77           3  50          49              20              15  46                                 
09:09:41          22          26   7                      22          77           3  50          49              20              14  46                                 
09:11:41          23          26   7                      22          76           4  49          50              21              14  45                                 
09:11:46          23          27   7                      22          76           4  49          50              21              14  45                                 
09:12:46          24          27   7                      23          76           4  49          51              21              14  44                                 
09:15:46          25          28   8                      24          76           5  48          52              22              13  43                                 
09:17:21          25          28   8                      24          75           5  48          53              22              12  42                                 
09:18:46          26          29   9                      25          75           6  48          53              23              12  41                                 
09:19:16          26          29   9                      25          75           6  47          53              23              12  41                                 
09:20:16          26          29   9                      25          74           6  47          54              23              12  41                                 
09:21:11          27          29   9                      26          74           7  47          54              24              11  40                                 
09:22:11          27          30  10           0          26          74           7  47          55              24              11  40                                 
09:25:16          28          31  10           1          27          73           8  46          56              25              10  38                                 
09:28:16          29          31  11           2          28          72           9  45          57              26              10  37                                 
09:31:01          30          32  12           2          29          70          10  44          58              27               9  36                                 
09:34:01          31          33  12           3          30          69          11  43          60              28               8  35                                 
09:37:01          32          34  13           4          32          68          12  42          61              29               7  33                                 
09:38:46          33          34  13           5          32          67          12  41          62              29               7  32                                 
09:39:16          33          34  13           5          33          67          12  41          62              30               7  32                                 
09:39:46          33          34  14           5          33          67          13  41          62              30               7  32                                 
09:42:46          35          35  14           6          34          65          14  40          64              31               6  31                                 
09:45:46          36          36  15           7          35          64          15  39          65              32               5  29                                 
09:46:36          36          36  15           7          35          64          15  39          66              32               5  29                                 
09:49:36          37          37  16           8          37          62          16  38          67              33               4  28                                 
09:51:16          38          37  16           8          37          61          17  37          68              33               4  27                                 
09:51:46          38          37  16           8          38          61          17  37          68              33               4  27                                 
09:52:16          38          37  17           8          38          61          17  37          68              34               4  27                                 
09:55:16          39          38  17           9          39          60          18  36          70              35               3  25                                 
09:57:46          40          38  18          10          40          58          19  35          71              35               3  24                                 
09:58:11          40          39  18          10          40          58          19  35          71              35               2  24                                 
09:58:41          40          39  18          10          41          58          19  35          71              35               2  24                                 
09:58:46          41          39  18          10          41          58          19  34          71              36               2  24                                 
09:59:11          41          39  18          10          41          58          20  34          72              36               2  24                                 
09:59:41          41          39  18          10          41          57          20  34          72              36               2  23                                 
10:00:36          41          39  18          11          41          57          20  34          72              36               2  23                                 
10:00:46          41          39  19          11          41          57          20  34          72              36               2  23                                 
10:01:31          41          39  19          11          42          57          20  33          73              36               2  23                                 
10:01:36          42          39  19          11          42          57          20  33          73              36               2  23                                 
10:02:16          42          39  19          11          42          56          21  33          73              37               1  22                                 
10:03:46          42          40  19          11          43          56          21  33          74              37               1  22                                 
Time       1   2   3   4   5   6   7   8   9  10  11  12  13  14  15  16  17  18  19  20  21  22  23  24  25  26  27  28  29  30  31  32  33  34  35  36  37  38  39  40 
-------------------------------------------------------------------------------------------------------------------------------------------------------------------------
10:04:16          42          40  19          11          43          55          21  32          74              37               1  22                                 
10:04:21          42          40  19          11          43          55          21  32          74              37               1  21                                 
10:04:46          43          40  19          12          43          55          22  32          74              37               1  21                                 
10:05:16          43          40  20          12          43          55          22  32          74              37               1  21                                 
10:05:36          43          40  20          12          43          55          22  32          75              37               1  21                                 
10:05:51          43          40  20          12          44          55          22  32          75              37               1  21                                 
10:07:46          44          40  20          12          44          54          23  31          76              38               0  20                                 
10:10:16          45          40  21          13          46          53          24  30          77              39               0  19                                 
10:10:41          45          41  21          13          46          52          24  30          77              39               0  19                                 
10:11:41          45          41  21          13          46          52          24  30          78              39               0  19                                 
10:11:46          45          41  21          13          46          52          24  30          78              39                  18                                 
10:12:31          45          41  21          13          47          52          25  30          78              39                  18                                 
10:13:11          46          41  21          13          47          51          25  29          78              39                  18                                 
10:14:06          46          41  22          13          47          51          25  29          79              40                  18                                 
10:14:41          46          41  22          14          47          51          25  29          79              40                  17                                 
10:14:46          46          41  22          14          48          51          25  29          79              40                  17                                 
10:15:46          46          41  22          14          48          50          26  28          80              40                  17                                 
10:16:16          47          41  22   0      14          48          50          26  28          80              40                  17                                 
10:17:16          47          41  22   0      14          49          49          26  28          80              40                  16                                 
10:17:46          47          41  23   0      14          49          49          27  28          81              40                  16                                 
10:20:46          48          41  23   1      15          50          48          28  27          82              41                  15                                 
10:23:41          49          42  24   1      15          52          46          29  26          84              42                  14                                 
10:23:46          49          42  24   1      15          52          46          29  25          84              42                  14                                 
10:24:41          49          42  24   1      15          52          46          29  25          84              42                  13                                 
10:26:31          50          42  25   2      16          53          45          30  25          85              42                  13                                 
10:27:11          50          42  25   2      16          53          45          30  24          85              42                  13                                 
10:27:16          50          42  25   2      16          53          45          30  24          86              42                  12                                 
10:28:16          50          42  25   2      16          54          44          31  24          86              43                  12                                 
10:29:16          50          42  25   2      16          54          44          31  24          87              43                  12                                 
10:29:46          50          42  25   2      16          54          44          31  23          87              43                  12                                 
10:31:16          51          42  26   3      16          55          43          32  23          88              43                  11                                 
10:32:16          51          42  26   3      17          56          43          32  23          88              43                  11                                 
10:35:16          52          42  27   4      17          57          41          33  21          89              44                  10                                 
10:37:46          52          42  27   4      17          58          40          34  21          88              44                   9                                 
10:38:11          53          42  27   4      17          58          40          35  20          88              44                   8                                 
10:38:46          53          42  28   4      17          59          40          35  20          87              44                   8                                 
10:41:46          53          42  28   5      18          60          39          36  19          86              44                   7                                 
10:42:16          53          42  28   5      18          60          38          36  19          86              44                   7                                 
10:42:46          53          41  29   5      18          61          38          36  19          85              44                   7                                 
10:43:16          54          41  29   5      18          61          38          37  19          85              45                   7                                 
Time       1   2   3   4   5   6   7   8   9  10  11  12  13  14  15  16  17  18  19  20  21  22  23  24  25  26  27  28  29  30  31  32  33  34  35  36  37  38  39  40 
-------------------------------------------------------------------------------------------------------------------------------------------------------------------------
10:43:46          54          41  29   6      18          61          38          37  19          85              45                   7                                 
10:44:16          54          41  29   6      18          61          37          37  18          85              45                   6                                 
10:44:46          54          41  29   6      18          62          37          37  18          84              45                   6                                 
10:47:46          54          41  30   6      18          63          36          38  17          83              45                   5                                 
10:48:41          54          41  30   7      18          63          36          39  17          82              45                   5                                 
10:50:16          55          41  31   7      18          64          35          39  16          81              45                   4                                 
10:51:16          55          41  31   7      18          65          35          40  16          81              45                   4                                 
10:52:16          55          41  31   7      18          65          34          40  16          80              45                   4                                 
10:52:46          55          40  31   8      18          65          34          40  16          80              45                   3                                 
10:53:16          55          40  31   8      18   4      66          34          40  15          80              45                   3                                 
10:54:16          55          40  32   8      19   4      66          33          41  15          79              45                                                     
10:55:16          55          40  32   8      19   4      67          33          41  15          79              45                                                     
10:55:46          55          40  32   8      19   4      67          33          41  15          78              45                                                     
10:56:16          55          40  32   8      19   4      67          32          42  14          78              45                                                     
10:57:16          55          40  32   9      19   4      68          32          42  14          78              45                                                     
10:58:16          55          40  33   9      19   5      68          32          42  14          77              45                                                     
11:00:16          55          39  33   9      19   5      69          31          43  13          76              45                                                     
11:01:41          55          39  33  10      19   5      70          30          44  13          75              45                                                     
11:02:11          55          39  34  10      19   5      70          30          44  13          75              45                                                     
11:03:11          55          39  34  10      19   6      70          30          44  12          75              45                                                     
11:03:46          55          39  34  10      19   6      71          29          44  12          74              45                                                     
11:04:11          55          39  34  10      19   6      71          29          44  12          74              45   6                                                 
11:05:46          55          38  35  11      19          72          29          45  11          73              45   6                                                 
11:06:46          55          38  35  11      19          72          28          45  11          73              45   7                                                 
11:07:16          55          38  35  11      19          72          28          46  11          72              45   7                                                 
11:07:46          55          38  35  11      19          73          28          46  11          72              45   7                                                 
11:09:16          55          38  35  11      19          73          27          46  10          71              44   8                                                 
11:11:16          55          37  36  12      19          74          27          47  10          70              44   8                                                 
11:13:11          55          37  37  12      19          75          26          48   9          69              44   9                                                 
11:14:11          55          37  37  12      19          75          25          48   9          69              44   9                                                 
11:14:16          55          36  37  13      19          75          25          48   9          69              44   9                                                 
11:14:41          55          36  37  13      19          76          25          48   9          68              44   9                                                 
11:15:16          55          36  37  13      19          76          25          48   9          68              44  10                                                 
11:15:41          55          36  37  13      19   9      76          25          48   9          68              44  10                                                 
11:16:16          55          36  37  13      19   9      76          25          49              68              44  10                                                 
11:16:36          55          36  37  13      19   9      76          25          49              67              44  10                                                 
11:16:46          55          36  38  13      19   9      77          24          49              67              44  10                                                 
11:18:16          54          36  38  13      19   9      77          24          49              67              43  11                                                 
11:18:46          54          35  38  14      19   9      77          24          49              66              43  11                                                 
11:19:16          54          35  38  14      19  10      78          24          50              66              43  11                                                 
Time       1   2   3   4   5   6   7   8   9  10  11  12  13  14  15  16  17  18  19  20  21  22  23  24  25  26  27  28  29  30  31  32  33  34  35  36  37  38  39  40 
-------------------------------------------------------------------------------------------------------------------------------------------------------------------------
11:20:16          54          35  39  14      18  10      78          23          50              65              43  11                                                 
11:21:46          54          35  39  14      18  10      79          23          50              65              43  12                                                 
11:22:16          54          34  39  14      18  10      79          22          50              64              43  12                                                 
11:22:46          54          34  39  15      18  10      79          22          51              64              43  12                                                 
11:23:16          54          34  39  15      18  11      79          22          51              64              43  12                                                 
11:24:16          54          34  40  15      18  11      79          22          51              63              42  12                                                 
11:25:16          53          34  40  15      18  11      80          21          51              63              42  13                                                 
11:26:11          53          33  40  15      18  11      80          21          52              62              42  13                                                 
11:26:46          53          33  40  16      18  11      80          21          52              62              42  13                                                 
11:27:11          53          33  40  16      18  12      80          21          52              62              42  13                                                 
11:28:11          53          33  41  16      18  12      81          20          52              61              42  14                                                 
11:29:16          53          33  41  16      18  12      81          20          52              61              41  14                                                 
11:29:41          52          32  41  16      18  12      81          20          52              60              41  14                                                 
11:30:16          52          32  41  16      18  12      81          20          53              60              41  14                                                 
11:32:16          52          32  42  17      18  13      81          19          53              59              41  15                                                 
11:32:46          52          31  42  17      18  13      81          19          53              59              41  15                                                 
11:33:46          52          31  42  17      17  13      81          18          53              58              40  15                                                 
11:34:16          51          31  43  17      17  13      81          18          54              58              40  16                                                 
11:34:46          51          31  43  18      17  14      81          18          54              58              40  16                                                 
11:35:16          51          31  43  18      17  14      82          18          54              58              40  16                                                 
11:35:46          51          31  43  18      17  14      82          18          54              57              40  16                                                 
11:36:16          51          30  43  18      17  14      81          17          54              57              40  16                                                 
11:37:46          50          30  44  18      17  14      81          17          54              56              40  17                                                 
11:38:16          50          30  44  18      17  15      81          17          54              56              39  17                                                 
11:39:11          50          30  44  19      17  15      81          16          55              56              39  17                                                 
11:39:16          50          29  44  19      17  15      81          16          55              55              39  17                                                 
11:40:41          50          29  44  19      17  15      81          16          55              55              39  18                                                 
11:41:16          49          29  45  19      17  15      81          16          55              54              39  18                                                 
11:42:11          49          29  45  19      17  16      81          15          55              54              38  18                                                 
11:44:46          48          28  46  20  16  16  16      80          15          55              53              38  19                                                 
11:45:16          48          28  46  20  16  16  16      80                      55              52              38  19                                                 
11:45:46          48          27  46  20  16  16  17      80                      56              52              37  19                                                 
11:46:16          48          27  46  21  16  16  17      80                      56              52              37  19                                                 
11:47:16          48          27  46  21  17  16  17      79                      56              51              37  20                                                 
11:48:16          47          27  47  21  17  16  17      79                      56              51              37  20                                                 
11:48:46          47          26  47  21  17  16  17      79                      56              51              37  20                                                 
11:49:16          47          26  47  21  17  16  18      78                      56              50              36  20                                                 
11:50:16          47          26  47  22  17  15  18      78                      56              50              36  20                                                 
11:50:36          47          26  47  22  18  15  18      78                      56              50              36  21                                                 
11:50:46          47          26  47  22  18  15  18      78                      56              49              36  21                                                 
Time       1   2   3   4   5   6   7   8   9  10  11  12  13  14  15  16  17  18  19  20  21  22  23  24  25  26  27  28  29  30  31  32  33  34  35  36  37  38  39  40 
-------------------------------------------------------------------------------------------------------------------------------------------------------------------------
11:51:11          46          26  48  22  18  15  18      78                      56              49              36  21                                                 
11:51:41          46          25  48  22  18  15  18      78                      56              49              36  21                                                 
11:51:46          46          25  48  22  18  15  18      77                      56              49              36  21                                                 
